# Supplementary material for: Correction to “BAT2: an Open-Source Tool for Flexible, Automated, and Low Cost Absolute Binding Free Energy Calculations”
Source: J Chem Theory Comput. 2024 Sep 17;20(19):8740. doi: 10.1021/acs.jctc.4c01153 (PMC11465461; doi:10.1021/acs.jctc.4c01153)
Supplement: Supplementary file 1 — ct4c01153_si_001.zip [file ct4c01153_si_001.zip]

Archive with 586 entries (562 files):
- All-files/
- All-files/README.txt
- All-files/HIV-1/
- All-files/HIV-1/input-mevc.in
- All-files/HIV-1/input-mevc-crystal.in
- All-files/HIV-1/input-mevn.in
- All-files/HIV-1/build_files/
- All-files/HIV-1/build_files/prep-ini.tcl
- All-files/HIV-1/build_files/cl.frcmod
- All-files/HIV-1/build_files/dum.mol2
- All-files/HIV-1/build_files/dum.frcmod
- All-files/HIV-1/build_files/dum.pdb
- All-files/HIV-1/build_files/reference.pdb
- All-files/HIV-1/build_files/split-ini.tcl
- All-files/HIV-1/build_files/cl.mol2
- All-files/HIV-1/build_files/prep-crystal.tcl
- All-files/HIV-1/all-poses/
- All-files/HIV-1/all-poses/pose3.pdb
- All-files/HIV-1/all-poses/pose1.pdb
- All-files/HIV-1/all-poses/5ivq_docked.pdb
- All-files/HIV-1/all-poses/pose6.pdb
- All-files/HIV-1/all-poses/pose2.pdb
- All-files/HIV-1/all-poses/5ivq.pdb
- All-files/HIV-1/all-poses/pose5.pdb
- All-files/HIV-1/all-poses/pose4.pdb
- All-files/HIV-1/equil/
- All-files/HIV-1/equil/build_files/
- All-files/HIV-1/equil/build_files/protein.pdb
- All-files/HIV-1/equil/build_files/rec_file.pdb
- All-files/HIV-1/equil/build_files/unl-noh.pdb
- All-files/HIV-1/equil/build_files/dum1.pdb
- All-files/HIV-1/equil/build_files/aligned_amber_nonprot.pdb
- All-files/HIV-1/equil/build_files/prep-ini.tcl
- All-files/HIV-1/equil/build_files/complex-merge.pdb
- All-files/HIV-1/equil/build_files/equil-unl-ini.pdb
- All-files/HIV-1/equil/build_files/dum.mol2
- All-files/HIV-1/equil/build_files/dum.frcmod
- All-files/HIV-1/equil/build_files/dum.pdb
- All-files/HIV-1/equil/build_files/split.tcl
- All-files/HIV-1/equil/build_files/aligned-clean.pdb
- All-files/HIV-1/equil/build_files/prep.tcl
- All-files/HIV-1/equil/build_files/dummy.pdb
- All-files/HIV-1/equil/build_files/unl-h.pdb
- All-files/HIV-1/equil/build_files/pose6.pdb
- All-files/HIV-1/equil/build_files/aligned_amber_sslink
- All-files/HIV-1/equil/build_files/protein_vmd.pdb
- All-files/HIV-1/equil/build_files/aligned.pdb
- All-files/HIV-1/equil/build_files/act.frcmod
- All-files/HIV-1/equil/build_files/aligned_amber.pdb
- All-files/HIV-1/equil/build_files/anchors-pose6.txt
- All-files/HIV-1/equil/build_files/protein_renum.txt
- All-files/HIV-1/equil/build_files/aligned_amber_renum.txt
- All-files/HIV-1/equil/build_files/unl.pdb
- All-files/HIV-1/equil/build_files/act.mol2
- All-files/HIV-1/equil/build_files/reference.pdb
- All-files/HIV-1/equil/build_files/complex.pdb
- All-files/HIV-1/equil/build_files/unl-h-ini.pdb
- All-files/HIV-1/equil/build_files/protein_sslink
- All-files/HIV-1/equil/build_files/split-ini.tcl
- All-files/HIV-1/equil/build_files/equil-unl.pdb
- All-files/HIV-1/equil/build_files/unl-crg.mol2
- All-files/HIV-1/equil/build_files/protein_nonprot.pdb
- All-files/HIV-1/equil/build_files/prep-crystal.tcl
- All-files/HIV-1/equil/build_files/crystalwat.pdb
- All-files/HIV-1/equil/build_files/others.pdb
- All-files/HIV-1/equil/pose3/
- All-files/HIV-1/equil/pose3/assign.dat
- All-files/HIV-1/equil/pose3/equil-01.py
- All-files/HIV-1/equil/pose3/equil-07.py
- All-files/HIV-1/equil/pose3/run-local.bash
- All-files/HIV-1/equil/pose3/equil-08.py
- All-files/HIV-1/equil/pose3/equil-04.py
- All-files/HIV-1/equil/pose3/equil-00.py
- All-files/HIV-1/equil/pose3/equil-02.py
- All-files/HIV-1/equil/pose3/disang.rest
- All-files/HIV-1/equil/pose3/equil-06.py
- All-files/HIV-1/equil/pose3/disang00.rest
- All-files/HIV-1/equil/pose3/PBS-run
- All-files/HIV-1/equil/pose3/convert.log
- All-files/HIV-1/equil/pose3/disang01.rest
- All-files/HIV-1/equil/pose3/vac_ligand.inpcrd
- All-files/HIV-1/equil/pose3/tleap_solvate.log
- All-files/HIV-1/equil/pose3/build.pdb
- All-files/HIV-1/equil/pose3/full.pdb
- All-files/HIV-1/equil/pose3/vac.inpcrd
- All-files/HIV-1/equil/pose3/vac_ligand.prmtop
- All-files/HIV-1/equil/pose3/convert.in
- All-files/HIV-1/equil/pose3/disang02.rest
- All-files/HIV-1/equil/pose3/vac.pdb
- All-files/HIV-1/equil/pose3/md08.rst7
- All-files/HIV-1/equil/pose3/disang03.rest
- All-files/HIV-1/equil/pose3/disang06.rest
- All-files/HIV-1/equil/pose3/disang08.rest
- All-files/HIV-1/equil/pose3/equil-03.py
- All-files/HIV-1/equil/pose3/full.hmr.prmtop
- All-files/HIV-1/equil/pose3/cv.in
- All-files/HIV-1/equil/pose3/build-dry.pdb
- All-files/HIV-1/equil/pose3/full.prmtop
- All-files/HIV-1/equil/pose3/SLURMM-run
- All-files/HIV-1/equil/pose3/disang07.rest
- All-files/HIV-1/equil/pose3/disang05.rest
- All-files/HIV-1/equil/pose3/vac.prmtop
- All-files/HIV-1/equil/pose3/equil-unl.pdb
- All-files/HIV-1/equil/pose3/full.inpcrd
- All-files/HIV-1/equil/pose3/tleap_solvate.in
- All-files/HIV-1/equil/pose3/equil-05.py
- All-files/HIV-1/equil/pose3/disang04.rest
- All-files/HIV-1/equil/pose3/vac_ligand.pdb
- All-files/HIV-1/equil/pose5/
- All-files/HIV-1/equil/pose5/assign.dat
- All-files/HIV-1/equil/pose5/equil-01.py
- All-files/HIV-1/equil/pose5/equil-07.py
- All-files/HIV-1/equil/pose5/run-local.bash
- All-files/HIV-1/equil/pose5/equil-08.py
- All-files/HIV-1/equil/pose5/equil-04.py
- All-files/HIV-1/equil/pose5/equil-00.py
- All-files/HIV-1/equil/pose5/equil-02.py
- All-files/HIV-1/equil/pose5/disang.rest
- All-files/HIV-1/equil/pose5/equil-06.py
- All-files/HIV-1/equil/pose5/disang00.rest
- All-files/HIV-1/equil/pose5/PBS-run
- All-files/HIV-1/equil/pose5/convert.log
- All-files/HIV-1/equil/pose5/disang01.rest
- All-files/HIV-1/equil/pose5/vac_ligand.inpcrd
- All-files/HIV-1/equil/pose5/tleap_solvate.log
- All-files/HIV-1/equil/pose5/build.pdb
- All-files/HIV-1/equil/pose5/full.pdb
- All-files/HIV-1/equil/pose5/vac.inpcrd
- All-files/HIV-1/equil/pose5/vac_ligand.prmtop
- All-files/HIV-1/equil/pose5/convert.in
- All-files/HIV-1/equil/pose5/disang02.rest
- All-files/HIV-1/equil/pose5/vac.pdb
- All-files/HIV-1/equil/pose5/md08.rst7
- All-files/HIV-1/equil/pose5/disang03.rest
- All-files/HIV-1/equil/pose5/disang06.rest
- All-files/HIV-1/equil/pose5/disang08.rest
- All-files/HIV-1/equil/pose5/equil-03.py
- All-files/HIV-1/equil/pose5/full.hmr.prmtop
- All-files/HIV-1/equil/pose5/cv.in
- All-files/HIV-1/equil/pose5/build-dry.pdb
- All-files/HIV-1/equil/pose5/full.prmtop
- All-files/HIV-1/equil/pose5/SLURMM-run
- All-files/HIV-1/equil/pose5/disang07.rest
- All-files/HIV-1/equil/pose5/disang05.rest
- All-files/HIV-1/equil/pose5/vac.prmtop
- All-files/HIV-1/equil/pose5/equil-unl.pdb
- All-files/HIV-1/equil/pose5/full.inpcrd
- All-files/HIV-1/equil/pose5/tleap_solvate.in
- All-files/HIV-1/equil/pose5/equil-05.py
- All-files/HIV-1/equil/pose5/disang04.rest
- All-files/HIV-1/equil/pose5/vac_ligand.pdb
- All-files/HIV-1/equil/amber_files/
- All-files/HIV-1/equil/amber_files/parmed-hmr.in
- All-files/HIV-1/equil/amber_files/mdin-ch
- All-files/HIV-1/equil/amber_files/mini-lig.in
- All-files/HIV-1/equil/amber_files/mdin-ch-dd
- All-files/HIV-1/equil/amber_files/therm2-sim.in
- All-files/HIV-1/equil/amber_files/mdin-lj-dd
- All-files/HIV-1/equil/amber_files/mdin-lj
- All-files/HIV-1/equil/amber_files/heat-ch-lig.in
- All-files/HIV-1/equil/amber_files/therm2.in
- All-files/HIV-1/equil/amber_files/mdin-rest
- All-files/HIV-1/equil/amber_files/eqnpt-lj-dd.in
- All-files/HIV-1/equil/amber_files/tleap.in.amber16
- All-files/HIV-1/equil/amber_files/eqnpt-lig.in
- All-files/HIV-1/equil/amber_files/therm1-lig.in
- All-files/HIV-1/equil/amber_files/eqnpt-ch-dd.in
- All-files/HIV-1/equil/amber_files/mdin-lig
- All-files/HIV-1/equil/amber_files/mini-sim.in
- All-files/HIV-1/equil/amber_files/heat-lj.in
- All-files/HIV-1/equil/amber_files/eqnpt-sim.in
- All-files/HIV-1/equil/amber_files/eqnpt-lj-lig.in
- All-files/HIV-1/equil/amber_files/mdin-sim
- All-files/HIV-1/equil/amber_files/therm1-sim.in
- All-files/HIV-1/equil/amber_files/therm1.in
- All-files/HIV-1/equil/amber_files/heat-lj-lig.in
- All-files/HIV-1/equil/amber_files/heat-ch.in
- All-files/HIV-1/equil/amber_files/eqnpt-ch.in
- All-files/HIV-1/equil/amber_files/mdin-equil
- All-files/HIV-1/equil/amber_files/eqnpt.in
- All-files/HIV-1/equil/amber_files/mini.in
- All-files/HIV-1/equil/amber_files/heat-ch-dd.in
- All-files/HIV-1/equil/amber_files/heat-lj-dd.in
- All-files/HIV-1/equil/amber_files/eqnpt-lj.in
- All-files/HIV-1/equil/amber_files/therm2-lig.in
- All-files/HIV-1/equil/amber_files/eqnpt-ch-lig.in
- All-files/HIV-1/equil/pose4/
- All-files/HIV-1/equil/pose4/assign.dat
- All-files/HIV-1/equil/pose4/equil-01.py
- All-files/HIV-1/equil/pose4/equil-07.py
- All-files/HIV-1/equil/pose4/run-local.bash
- All-files/HIV-1/equil/pose4/equil-08.py
- All-files/HIV-1/equil/pose4/equil-04.py
- All-files/HIV-1/equil/pose4/equil-00.py
- All-files/HIV-1/equil/pose4/equil-02.py
- All-files/HIV-1/equil/pose4/disang.rest
- All-files/HIV-1/equil/pose4/equil-06.py
- All-files/HIV-1/equil/pose4/disang00.rest
- All-files/HIV-1/equil/pose4/PBS-run
- All-files/HIV-1/equil/pose4/convert.log
- All-files/HIV-1/equil/pose4/disang01.rest
- All-files/HIV-1/equil/pose4/vac_ligand.inpcrd
- All-files/HIV-1/equil/pose4/tleap_solvate.log
- All-files/HIV-1/equil/pose4/build.pdb
- All-files/HIV-1/equil/pose4/full.pdb
- All-files/HIV-1/equil/pose4/vac.inpcrd
- All-files/HIV-1/equil/pose4/vac_ligand.prmtop
- All-files/HIV-1/equil/pose4/convert.in
- All-files/HIV-1/equil/pose4/disang02.rest
- All-files/HIV-1/equil/pose4/vac.pdb
- All-files/HIV-1/equil/pose4/md08.rst7
- All-files/HIV-1/equil/pose4/disang03.rest
- All-files/HIV-1/equil/pose4/disang06.rest
- All-files/HIV-1/equil/pose4/disang08.rest
- All-files/HIV-1/equil/pose4/equil-03.py
- All-files/HIV-1/equil/pose4/full.hmr.prmtop
- All-files/HIV-1/equil/pose4/cv.in
- All-files/HIV-1/equil/pose4/build-dry.pdb
- All-files/HIV-1/equil/pose4/full.prmtop
- All-files/HIV-1/equil/pose4/SLURMM-run
- All-files/HIV-1/equil/pose4/disang07.rest
- All-files/HIV-1/equil/pose4/disang05.rest
- All-files/HIV-1/equil/pose4/vac.prmtop
- All-files/HIV-1/equil/pose4/equil-unl.pdb
- All-files/HIV-1/equil/pose4/full.inpcrd
- All-files/HIV-1/equil/pose4/tleap_solvate.in
- All-files/HIV-1/equil/pose4/equil-05.py
- All-files/HIV-1/equil/pose4/disang04.rest
- All-files/HIV-1/equil/pose4/vac_ligand.pdb
- All-files/HIV-1/equil/run_files/
- All-files/HIV-1/equil/run_files/run-dd-site.bash
- All-files/HIV-1/equil/run_files/SLURMM-Op
- All-files/HIV-1/equil/run_files/local-dd.bash
- All-files/HIV-1/equil/run_files/run-sdr.bash
- All-files/HIV-1/equil/run_files/local-rest-op.bash
- All-files/HIV-1/equil/run_files/run-merge.bash
- All-files/HIV-1/equil/run_files/local-equil-op.bash
- All-files/HIV-1/equil/run_files/local-dd-op-ti.bash
- All-files/HIV-1/equil/run_files/run-op-express.bash
- All-files/HIV-1/equil/run_files/local-dd-op.bash
- All-files/HIV-1/equil/run_files/local-prep.bash
- All-files/HIV-1/equil/run_files/local-sdr-op.bash
- All-files/HIV-1/equil/run_files/SLURMM-Am
- All-files/HIV-1/equil/run_files/PBS-Op
- All-files/HIV-1/equil/run_files/local-lig.bash
- All-files/HIV-1/equil/run_files/local-equil.bash
- All-files/HIV-1/equil/run_files/local-sdr-op-ti.bash
- All-files/HIV-1/equil/run_files/run-express.bash
- All-files/HIV-1/equil/run_files/local-fe.bash
- All-files/HIV-1/equil/run_files/run-op-dd.bash
- All-files/HIV-1/equil/run_files/PBS-Am
- All-files/HIV-1/equil/run_files/run-rest.bash
- All-files/HIV-1/equil/run_files/run-dd-bulk.bash
- All-files/HIV-1/equil/run_files/run-all-dd.bash
- All-files/HIV-1/equil/pose2/
- All-files/HIV-1/equil/pose2/assign.dat
- All-files/HIV-1/equil/pose2/equil-01.py
- All-files/HIV-1/equil/pose2/equil-07.py
- All-files/HIV-1/equil/pose2/run-local.bash
- All-files/HIV-1/equil/pose2/equil-08.py
- All-files/HIV-1/equil/pose2/equil-04.py
- All-files/HIV-1/equil/pose2/equil-00.py
- All-files/HIV-1/equil/pose2/equil-02.py
- All-files/HIV-1/equil/pose2/disang.rest
- All-files/HIV-1/equil/pose2/equil-06.py
- All-files/HIV-1/equil/pose2/disang00.rest
- All-files/HIV-1/equil/pose2/PBS-run
- All-files/HIV-1/equil/pose2/convert.log
- All-files/HIV-1/equil/pose2/disang01.rest
- All-files/HIV-1/equil/pose2/vac_ligand.inpcrd
- All-files/HIV-1/equil/pose2/tleap_solvate.log
- All-files/HIV-1/equil/pose2/build.pdb
- All-files/HIV-1/equil/pose2/full.pdb
- All-files/HIV-1/equil/pose2/vac.inpcrd
- All-files/HIV-1/equil/pose2/vac_ligand.prmtop
- All-files/HIV-1/equil/pose2/convert.in
- All-files/HIV-1/equil/pose2/disang02.rest
- All-files/HIV-1/equil/pose2/vac.pdb
- All-files/HIV-1/equil/pose2/md08.rst7
- All-files/HIV-1/equil/pose2/disang03.rest
- All-files/HIV-1/equil/pose2/disang06.rest
- All-files/HIV-1/equil/pose2/disang08.rest
- All-files/HIV-1/equil/pose2/equil-03.py
- All-files/HIV-1/equil/pose2/full.hmr.prmtop
- All-files/HIV-1/equil/pose2/cv.in
- All-files/HIV-1/equil/pose2/build-dry.pdb
- All-files/HIV-1/equil/pose2/full.prmtop
- All-files/HIV-1/equil/pose2/SLURMM-run
- All-files/HIV-1/equil/pose2/disang07.rest
- All-files/HIV-1/equil/pose2/disang05.rest
- All-files/HIV-1/equil/pose2/vac.prmtop
- All-files/HIV-1/equil/pose2/equil-unl.pdb
- All-files/HIV-1/equil/pose2/full.inpcrd
- All-files/HIV-1/equil/pose2/tleap_solvate.in
- All-files/HIV-1/equil/pose2/equil-05.py
- All-files/HIV-1/equil/pose2/disang04.rest
- All-files/HIV-1/equil/pose2/vac_ligand.pdb
- All-files/HIV-1/equil/pose1/
- All-files/HIV-1/equil/pose1/assign.dat
- All-files/HIV-1/equil/pose1/equil-01.py
[truncated: 286 more entries]
