# Supplementary material for: Correction to “BAT2: an Open-Source Tool for Flexible, Automated, and Low Cost Absolute Binding Free Energy Calculations”
Source: J Chem Theory Comput. 2024 Sep 17;20(19):8740. doi: 10.1021/acs.jctc.4c01153 (PMC11465461; doi:10.1021/acs.jctc.4c01153)
Supplement: Supplementary file 1 — ct4c01153_si_001.zip [file ct4c01153_si_001.zip › All-files/README.txt]

========================

    BAT INPUT FILES

========================


Input files needed to reproduce the results from the manuscript "BAT2: An open-source tool for flexible, automated and low cost absolute binding free energy calculations". 

Instructions:

1. Download the latest distribution of the BAT2 program at https://github.com/GHeinzelmann/BAT.py, and install all the associated programs such lovoalign, OpenMM/AMBER and Ambertools.

2. Copy the files from one of the two example systems from this folder into the BAT folder of the distribution, first erasing the existing files or folders with the same names. Also erase all BAT input files from the original distribution (ex: input-dd-amber.in and input-sdr-openmm.in)

3. Follow the tutorial of the BAT program on GitHub, but only performing the fe and analysis stages. The files are meant to start from the same equilibrated states as the manuscript, so the equilibration step files are already included.   
