# Supplementary material for: Correction to “BAT2: an Open-Source Tool for Flexible, Automated, and Low Cost Absolute Binding Free Energy Calculations”
Source: J Chem Theory Comput. 2024 Sep 17;20(19):8740. doi: 10.1021/acs.jctc.4c01153 (PMC11465461; doi:10.1021/acs.jctc.4c01153)
Supplement: Supplementary file 1 — ct4c01153_si_001.zip [file ct4c01153_si_001.zip › All-files/HIV-1/input-mevc.in]

#!/usr/bin/env python2

#############################################################################################################
########## Input file for BAT.py, for fully automated absolute binding free energy calculations ##########
#############################################################################################################

# Calculation definitions

calc_type = dock                                # docked or crystal structure
celpp_receptor = 5ivq              # Choose CELPP receptor in upper case or pdb code in lower case
poses_list = [1,2,3,4,5]                        # List of poses for docked calculations, called pose0.pdb, pose1.pdb, pose2.pdb, etc. 

# Ligand residue name

ligand_name     = UNL   # Ligand name in the docked poses or crystal structure 

# Protein anchors, using original protein sequence 

P1 = :88@CA          
P2 = :11@CA
P3 = :19@CA

# Molecules other than receptor and ligand 

other_mol = [CL]     # List of extra residues names that will be included in the simulations

solv_shell = 4      # Water molecules around the protein that will be kept in the initial structure (in angstroms)

# Variables for setting up equilibrium and free energy calculations, also used on analysis       

fe_type = custom  # Type of free energy calculations (rest, dd, sdr, dd-rest, sdr-rest, custom)

components = [ m e v c ] # Used with custom option for fe_type. Do not include b component here. 

release_eq = [ 5.00 2.50 1.00 0.50 0.20 0.10 0.05 0.02 0.00 ]   # Equilibrium gradual release weights

attach_rest = [ 0.00 0.10 0.24 0.56 1.33 3.16 7.50 17.78 42.17 100.0 ]   # Short attach/release weights

#lambdas = [ 0.0001 0.02 0.04 0.06 0.08 0.10  0.15  0.20  0.25  0.30  0.40  0.50  0.60  0.70 0.75 0.80 0.85 0.90 0.92 0.94 0.96 0.98 0.9999 ] # MBAR

sdr_dist = 45.00

dec_method = sdr

dec_int = ti                                  # Integration method for double decoupling (MBAR or TI with Gaussian quadrature)

ti_points = 12                                # Number of TI-GQ points

blocks = 5                                    # Number of blocks for block data analysis

# Force constants

rec_dihcf_force      =   0.0  # Protein conformational dihedral spring constant - kcal/mol/rad**2
rec_discf_force      =   0.0  # Protein conformational distance spring constant - kcal/mol/Angstrom**2
lig_distance_force   =   5.0  # Guest pulling distance spring constant kcal/mol/Angstrom**2
lig_angle_force      = 250.0  # Guest angle/dihedral spring constant - kcal/mol/rad**2
lig_dihcf_force      =  70.0  # Guest conformational dihedral spring constant - kcal/mol/rad**2
rec_com_force        =  10.0  # Protein COM spring constant
lig_com_force        =  10.0  # Guest COM spring constant for simultaneous decoupling

# Water model, number and box size in the x and y direction

water_model     = TIP3P   # Water model (SPCE, TIP4PEW, TIP3P, TIP3PF or OPC)
#num_waters      = 13000   # Number of waters in the system
buffer_x        = 12      # Box solvation buffer in the x axis
buffer_y        = 12      # Box solvation buffer in the y axis 
buffer_z        = 12      # Box solvation buffer in the z axis 
lig_buffer      = 15      # Buffer size for the three axes of the ligand-only box

# Counterions 

neutralize_only = no     # neutralize only or also ionize (yes or no)
cation = Na+             # cation for neutralization/ionization                
anion = Cl-              # anion  for neutralization/ionization   
ion_conc = 0.15          # salt concentration for all boxes

# Simulation parameters

hmr             = yes       # Use hydrogen mass repartitioning (yes or no)

Temperature	=   298.15    # Temperature of simulation and analysis 

eq_steps1	=   500000    # Number of steps for equilibration gradual release 
eq_steps2	=   5000000  # Number of steps for equilibration after release

m_itera1	=   200       # Number of iterations for component m (equilibrium)   
m_itera2	=   400       # Number of iterations for component m (production) 

c_itera1	=   200       # Number of iterations for component n (equilibrium)   
c_itera2	=   400       # Number of iterations for component n (production) 

e_itera1	=   400       # Number of iterations for component e (equilibrium)   
e_itera2	=   800       # Number of iterations for component e (production) 

v_itera1	=   800       # Number of iterations for component v (equilibrium)   
v_itera2	=   1200       # Number of iterations for component v (production) 

itera_steps     =   500       # Number of steps per iteration (total steps will be the number of iterations multiplied by this number)

# OpenMM simulation options 

itcheck = 100                # write checkpoint file every itcheck iterations
gamma_ln = 1.0               # collision frequency in ps^-1 for Langevin Dynamics (temperature control)
dt = 0.004                     # simulation time step in ps
cut = 9.0                      # Simulation interaction cutoff

# Conformational restraints on the protein backbone

rec_bb          = no       # Use protein backbone dihedrals conformational restraints
bb_start        = [46,77,145,176]       # First residues of the restrained ranges 
bb_end          = [55,83,154,182]       # Last residues of the restrained ranges
bb_equil        = yes       # Keep this backbone section rigid during equilibration 

# Ligand anchor search definitions

l1_x            = -10.25     # X distance between P1 and center of L1 search range
l1_y            =  0.48     # Y distance between P1 and center of L1 search range  
l1_z            =  9.19     # Z distance between P1 and center of L1 search range  
l1_range        =  3.50     # search radius for the first ligand anchor L1 
min_adis        =  3.00     # minimum distance between anchors
max_adis        =  7.00     # maximum distance between anchors

# Force field options for receptor and ligand

receptor_ff = protein.ff14SB   # Force field for receptor atoms
ligand_ff = gaff               # Force field for ligand atoms (gaff or gaff2 available)
ligand_ph = 7.0                # Choose pH for ligand protonation

# Simulation software

software = openmm
