# Supplementary material for: Correction to “BAT2: an Open-Source Tool for Flexible, Automated, and Low Cost Absolute Binding Free Energy Calculations”
Source: J Chem Theory Comput. 2024 Sep 17;20(19):8740. doi: 10.1021/acs.jctc.4c01153 (PMC11465461; doi:10.1021/acs.jctc.4c01153)
Supplement: Supplementary file 1 — ct4c01153_si_001.zip [file ct4c01153_si_001.zip › All-files/HIV-1/build_files/cl.frcmod]

Monovalent ion parameters for Ewald and TIP3P water from Joung & Cheatham JPCB (2008)
MASS
CL   35.45         1.910               chlorine  (Applequist)
 
NONBON
   CL      2.513     0.0355910
