# Supplementary material for: Correction to “BAT2: an Open-Source Tool for Flexible, Automated, and Low Cost Absolute Binding Free Energy Calculations”
Source: J Chem Theory Comput. 2024 Sep 17;20(19):8740. doi: 10.1021/acs.jctc.4c01153 (PMC11465461; doi:10.1021/acs.jctc.4c01153)
Supplement: Supplementary file 1 — ct4c01153_si_001.zip [file ct4c01153_si_001.zip › All-files/HIV-1/build_files/dum.mol2]

@<TRIPOS>MOLECULE
DUM
    1     0     1     0     1
SMALL
USER_CHARGES
@<TRIPOS>ATOM
  1 Pb      0.000000    0.000000    0.000000 Pb    1 DUM     0.0000 ****
@<TRIPOS>BOND
@<TRIPOS>SUBSTRUCTURE
      1  DUM              1 ****               0 ****  ****
