# Supplementary material for: Correction to “BAT2: an Open-Source Tool for Flexible, Automated, and Low Cost Absolute Binding Free Energy Calculations”
Source: J Chem Theory Comput. 2024 Sep 17;20(19):8740. doi: 10.1021/acs.jctc.4c01153 (PMC11465461; doi:10.1021/acs.jctc.4c01153)
Supplement: Supplementary file 1 — ct4c01153_si_001.zip [file ct4c01153_si_001.zip › All-files/HIV-1/build_files/reference.pdb]

CRYST1   51.450   59.400   61.740  90.00  90.00  90.00 P 1           1
ATOM      1  N   PRO A   1      11.997  13.428  -7.808  1.00 42.79           N
ATOM      2  CA  PRO A   1      11.497  14.473  -6.883  1.00 42.82           C
ATOM      3  C   PRO A   1      11.235  13.942  -5.477  1.00 42.30           C
ATOM      4  O   PRO A   1      11.636  12.832  -5.130  1.00 41.74           O
ATOM      5  CB  PRO A   1      10.206  15.011  -7.487  1.00 43.03           C
ATOM      6  CG  PRO A   1       9.725  13.811  -8.288  1.00 42.67           C
ATOM      7  CD  PRO A   1      11.013  13.216  -8.888  1.00 43.23           C
ATOM      8  N   GLN A   2      10.566  14.758  -4.672  1.00 41.84           N
ATOM      9  CA  GLN A   2      10.215  14.376  -3.315  1.00 41.45           C
ATOM     10  C   GLN A   2       8.712  14.541  -3.158  1.00 40.53           C
ATOM     11  O   GLN A   2       8.167  15.614  -3.421  1.00 40.46           O
ATOM     12  CB  GLN A   2      10.932  15.245  -2.289  1.00 42.21           C
ATOM     13  CG  GLN A   2      10.639  14.811  -0.872  1.00 44.05           C
ATOM     14  CD  GLN A   2      11.434  15.576   0.156  1.00 45.99           C
ATOM     15  OE1 GLN A   2      11.225  16.774   0.355  1.00 47.30           O
ATOM     16  NE2 GLN A   2      12.358  14.889   0.820  1.00 46.46           N
ATOM     17  N   ILE A   3       8.051  13.477  -2.717  1.00 38.53           N
ATOM     18  CA  ILE A   3       6.605  13.481  -2.545  1.00 36.62           C
ATOM     19  C   ILE A   3       6.182  13.332  -1.077  1.00 34.59           C
ATOM     20  O   ILE A   3       6.591  12.392  -0.397  1.00 34.07           O
ATOM     21  CB  ILE A   3       5.996  12.344  -3.391  1.00 37.12           C
ATOM     22  CG1 ILE A   3       6.409  12.539  -4.851  1.00 37.00           C
ATOM     23  CG2 ILE A   3       4.486  12.308  -3.234  1.00 37.40           C
ATOM     24  CD1 ILE A   3       5.880  11.492  -5.794  1.00 37.17           C
ATOM     25  N   THR A   4       5.376  14.271  -0.586  1.00 33.05           N
ATOM     26  CA  THR A   4       4.908  14.208   0.797  1.00 31.35           C
ATOM     27  C   THR A   4       3.653  13.336   0.838  1.00 29.75           C
ATOM     28  O   THR A   4       3.054  13.059  -0.202  1.00 28.92           O
ATOM     29  CB  THR A   4       4.597  15.619   1.380  1.00 31.46           C
ATOM     30  OG1 THR A   4       3.594  16.263   0.587  1.00 31.36           O
ATOM     31  CG2 THR A   4       5.862  16.477   1.407  1.00 31.12           C
ATOM     32  N   LEU A   5       3.253  12.916   2.034  1.00 28.85           N
ATOM     33  CA  LEU A   5       2.102  12.028   2.166  1.00 28.56           C
ATOM     34  C   LEU A   5       0.828  12.604   2.779  1.00 28.47           C
ATOM     35  O   LEU A   5      -0.027  11.854   3.250  1.00 27.67           O
ATOM     36  CB  LEU A   5       2.534  10.772   2.933  1.00 28.21           C
ATOM     37  CG  LEU A   5       3.729  10.060   2.279  1.00 28.49           C
ATOM     38  CD1 LEU A   5       4.168   8.871   3.114  1.00 28.00           C
ATOM     39  CD2 LEU A   5       3.341   9.616   0.875  1.00 27.79           C
ATOM     40  N   TRP A   6       0.694  13.926   2.764  1.00 29.20           N
ATOM     41  CA  TRP A   6      -0.498  14.567   3.298  1.00 30.05           C
ATOM     42  C   TRP A   6      -1.683  14.104   2.468  1.00 31.03           C
ATOM     43  O   TRP A   6      -2.791  13.932   2.976  1.00 31.59           O
ATOM     44  CB  TRP A   6      -0.382  16.089   3.205  1.00 29.97           C
ATOM     45  CG  TRP A   6       0.758  16.642   3.976  1.00 30.08           C
ATOM     46  CD1 TRP A   6       1.916  17.160   3.473  1.00 30.97           C
ATOM     47  CD2 TRP A   6       0.856  16.743   5.396  1.00 30.11           C
ATOM     48  NE1 TRP A   6       2.731  17.582   4.497  1.00 31.35           N
ATOM     49  CE2 TRP A   6       2.102  17.335   5.693  1.00 30.66           C
ATOM     50  CE3 TRP A   6       0.012  16.386   6.455  1.00 30.24           C
ATOM     51  CZ2 TRP A   6       2.524  17.590   6.999  1.00 31.14           C
ATOM     52  CZ3 TRP A   6       0.428  16.638   7.757  1.00 30.62           C
ATOM     53  CH2 TRP A   6       1.675  17.233   8.018  1.00 30.62           C
ATOM     54  N   LYS A   7      -1.432  13.906   1.182  1.00 31.62           N
ATOM     55  CA  LYS A   7      -2.452  13.460   0.249  1.00 32.17           C
ATOM     56  C   LYS A   7      -1.969  12.168  -0.401  1.00 31.55           C
ATOM     57  O   LYS A   7      -0.783  11.850  -0.343  1.00 30.75           O
ATOM     58  CB  LYS A   7      -2.673  14.542  -0.820  1.00 33.98           C
ATOM     59  CG  LYS A   7      -3.423  15.776  -0.312  1.00 36.87           C
ATOM     60  CD  LYS A   7      -4.922  15.667  -0.606  1.00 39.99           C
ATOM     61  CE  LYS A   7      -5.773  16.484   0.366  1.00 41.63           C
ATOM     62  NZ  LYS A   7      -5.751  15.887   1.739  1.00 42.96           N
ATOM     63  N   ARG A   8      -2.884  11.418  -1.008  1.00 31.51           N
ATOM     64  CA  ARG A   8      -2.501  10.185  -1.682  1.00 31.66           C
ATOM     65  C   ARG A   8      -1.414  10.546  -2.692  1.00 31.41           C
ATOM     66  O   ARG A   8      -1.539  11.543  -3.402  1.00 30.72           O
ATOM     67  CB  ARG A   8      -3.706   9.577  -2.398  1.00 32.52           C
ATOM     68  CG  ARG A   8      -4.768   9.043  -1.454  1.00 34.21           C
ATOM     69  CD  ARG A   8      -5.876   8.328  -2.205  1.00 36.72           C
ATOM     70  NE  ARG A   8      -6.783   7.637  -1.290  1.00 38.69           N
ATOM     71  CZ  ARG A   8      -7.773   6.836  -1.673  1.00 40.06           C
ATOM     72  NH1 ARG A   8      -7.992   6.617  -2.966  1.00 40.30           N
ATOM     73  NH2 ARG A   8      -8.542   6.251  -0.761  1.00 39.92           N
ATOM     74  N   PRO A   9      -0.328   9.749  -2.761  1.00 30.76           N
ATOM     75  CA  PRO A   9       0.777  10.007  -3.693  1.00 31.09           C
ATOM     76  C   PRO A   9       0.464   9.586  -5.127  1.00 31.89           C
ATOM     77  O   PRO A   9       0.908   8.539  -5.598  1.00 31.00           O
ATOM     78  CB  PRO A   9       1.922   9.202  -3.091  1.00 31.25           C
ATOM     79  CG  PRO A   9       1.197   7.990  -2.552  1.00 31.01           C
ATOM     80  CD  PRO A   9      -0.009   8.616  -1.875  1.00 30.70           C
ATOM     81  N   LEU A  10      -0.301  10.418  -5.821  1.00 33.09           N
ATOM     82  CA  LEU A  10      -0.682  10.136  -7.195  1.00 34.52           C
ATOM     83  C   LEU A  10       0.324  10.700  -8.187  1.00 35.48           C
ATOM     84  O   LEU A  10       0.851  11.791  -7.996  1.00 35.98           O
ATOM     85  CB  LEU A  10      -2.064  10.722  -7.476  1.00 34.74           C
ATOM     86  CG  LEU A  10      -3.179  10.152  -6.604  1.00 35.56           C
ATOM     87  CD1 LEU A  10      -4.503  10.810  -6.959  1.00 35.76           C
ATOM     88  CD2 LEU A  10      -3.257   8.644  -6.812  1.00 37.40           C
ATOM     89  N   VAL A  11       0.598   9.941  -9.241  1.00 36.03           N
ATOM     90  CA  VAL A  11       1.518  10.376 -10.279  1.00 36.87           C
ATOM     91  C   VAL A  11       0.961   9.983 -11.639  1.00 37.87           C
ATOM     92  O   VAL A  11       0.094   9.106 -11.746  1.00 37.60           O
ATOM     93  CB  VAL A  11       2.925   9.744 -10.123  1.00 36.48           C
ATOM     94  CG1 VAL A  11       3.512  10.116  -8.769  1.00 36.94           C
ATOM     95  CG2 VAL A  11       2.861   8.235 -10.295  1.00 35.50           C
ATOM     96  N   THR A  12       1.455  10.646 -12.679  1.00 38.34           N
ATOM     97  CA  THR A  12       1.018  10.361 -14.037  1.00 39.26           C
ATOM     98  C   THR A  12       1.921   9.286 -14.613  1.00 39.60           C
ATOM     99  O   THR A  12       3.141   9.350 -14.478  1.00 39.10           O
ATOM    100  CB  THR A  12       1.111  11.609 -14.939  1.00 39.77           C
ATOM    101  OG1 THR A  12       0.194  12.610 -14.479  1.00 40.84           O
ATOM    102  CG2 THR A  12       0.772  11.248 -16.381  1.00 39.87           C
ATOM    103  N   ILE A  13       1.319   8.290 -15.245  1.00 40.68           N
ATOM    104  CA  ILE A  13       2.095   7.225 -15.853  1.00 41.94           C
ATOM    105  C   ILE A  13       1.637   7.065 -17.288  1.00 43.55           C
ATOM    106  O   ILE A  13       0.520   7.451 -17.644  1.00 43.34           O
ATOM    107  CB  ILE A  13       1.910   5.859 -15.119  1.00 41.34           C
ATOM    108  CG1 ILE A  13       0.480   5.340 -15.297  1.00 40.63           C
ATOM    109  CG2 ILE A  13       2.231   6.008 -13.636  1.00 41.53           C
ATOM    110  CD1 ILE A  13       0.279   3.935 -14.758  1.00 39.93           C
ATOM    111  N   ARG A  14       2.507   6.512 -18.118  1.00 45.59           N
ATOM    112  CA  ARG A  14       2.145   6.274 -19.501  1.00 48.04           C
ATOM    113  C   ARG A  14       2.368   4.795 -19.798  1.00 48.54           C
ATOM    114  O   ARG A  14       3.459   4.258 -19.588  1.00 47.96           O
ATOM    115  CB  ARG A  14       2.970   7.150 -20.448  1.00 49.80           C
ATOM    116  CG  ARG A  14       2.393   7.193 -21.864  1.00 52.75           C
ATOM    117  CD  ARG A  14       3.006   8.290 -22.743  1.00 54.58           C
ATOM    118  NE  ARG A  14       4.098   7.807 -23.590  1.00 56.00           N
ATOM    119  CZ  ARG A  14       5.262   7.357 -23.131  0.50 56.54           C
ATOM    120  NH1 ARG A  14       5.495   7.324 -21.828  0.50 56.87           N
ATOM    121  NH2 ARG A  14       6.198   6.944 -23.977  0.50 56.80           N
ATOM    122  N   ILE A  15       1.307   4.138 -20.248  1.00 49.54           N
ATOM    123  CA  ILE A  15       1.352   2.725 -20.593  1.00 50.93           C
ATOM    124  C   ILE A  15       0.435   2.486 -21.785  1.00 52.01           C
ATOM    125  O   ILE A  15      -0.655   3.059 -21.866  1.00 51.77           O
ATOM    126  CB  ILE A  15       0.886   1.829 -19.427  1.00 50.69           C
ATOM    127  CG1 ILE A  15       0.827   0.372 -19.900  1.00 50.66           C
ATOM    128  CG2 ILE A  15      -0.478   2.294 -18.910  1.00 50.29           C
ATOM    129  CD1 ILE A  15       0.458  -0.619 -18.826  1.00 50.69           C
ATOM    130  N   GLY A  16       0.887   1.639 -22.706  1.00 53.23           N
ATOM    131  CA  GLY A  16       0.108   1.343 -23.895  1.00 54.88           C
ATOM    132  C   GLY A  16      -0.219   2.608 -24.666  1.00 55.97           C
ATOM    133  O   GLY A  16      -1.271   2.709 -25.295  1.00 56.58           O
ATOM    134  N   GLY A  17       0.688   3.577 -24.615  1.00 56.92           N
ATOM    135  CA  GLY A  17       0.464   4.832 -25.306  1.00 57.58           C
ATOM    136  C   GLY A  17      -0.509   5.738 -24.573  1.00 57.98           C
ATOM    137  O   GLY A  17      -0.689   6.893 -24.959  1.00 58.42           O
ATOM    138  N   GLN A  18      -1.124   5.226 -23.507  1.00 58.20           N
ATOM    139  CA  GLN A  18      -2.093   5.995 -22.728  1.00 58.19           C
ATOM    140  C   GLN A  18      -1.552   6.582 -21.432  1.00 57.69           C
ATOM    141  O   GLN A  18      -0.734   5.965 -20.746  1.00 57.66           O
ATOM    142  CB  GLN A  18      -3.315   5.135 -22.397  1.00 58.79           C
ATOM    143  CG  GLN A  18      -4.212   4.819 -23.576  1.00 59.29           C
ATOM    144  CD  GLN A  18      -5.447   4.039 -23.165  0.50 59.95           C
ATOM    145  OE1 GLN A  18      -5.488   3.444 -22.088  0.50 60.21           O
ATOM    146  NE2 GLN A  18      -6.455   4.027 -24.029  0.50 60.24           N
ATOM    147  N   LEU A  19      -2.033   7.779 -21.105  1.00 56.86           N
ATOM    148  CA  LEU A  19      -1.633   8.485 -19.892  1.00 55.94           C
ATOM    149  C   LEU A  19      -2.652   8.244 -18.784  1.00 55.08           C
ATOM    150  O   LEU A  19      -3.857   8.370 -19.002  1.00 54.91           O
ATOM    151  CB  LEU A  19      -1.527   9.986 -20.162  1.00 56.25           C
ATOM    152  CG  LEU A  19      -0.478  10.463 -21.166  1.00 56.54           C
ATOM    153  CD1 LEU A  19      -0.443  11.980 -21.159  1.00 56.86           C
ATOM    154  CD2 LEU A  19       0.889   9.918 -20.798  1.00 56.75           C
ATOM    155  N   LYS A  20      -2.169   7.893 -17.596  1.00 53.92           N
ATOM    156  CA  LYS A  20      -3.056   7.638 -16.465  1.00 53.02           C
ATOM    157  C   LYS A  20      -2.479   8.124 -15.144  1.00 51.52           C
ATOM    158  O   LYS A  20      -1.297   8.446 -15.048  1.00 50.60           O
ATOM    159  CB  LYS A  20      -3.357   6.139 -16.353  1.00 53.45           C
ATOM    160  CG  LYS A  20      -4.090   5.577 -17.545  1.00 54.66           C
ATOM    161  CD  LYS A  20      -4.609   4.184 -17.277  1.00 55.38           C
ATOM    162  CE  LYS A  20      -5.391   3.680 -18.483  1.00 55.75           C
ATOM    163  NZ  LYS A  20      -6.484   4.620 -18.881  1.00 55.62           N
ATOM    164  N   GLU A  21      -3.330   8.188 -14.128  1.00 50.35           N
ATOM    165  CA  GLU A  21      -2.889   8.594 -12.802  1.00 49.27           C
ATOM    166  C   GLU A  21      -2.881   7.350 -11.924  1.00 46.48           C
ATOM    167  O   GLU A  21      -3.877   6.633 -11.818  1.00 46.32           O
ATOM    168  CB  GLU A  21      -3.819   9.662 -12.208  1.00 51.80           C
ATOM    169  CG  GLU A  21      -3.809  10.998 -12.964  1.00 55.35           C
ATOM    170  CD  GLU A  21      -3.444  12.200 -12.086  1.00 57.41           C
ATOM    171  OE1 GLU A  21      -4.188  12.492 -11.124  1.00 57.92           O
ATOM    172  OE2 GLU A  21      -2.411  12.845 -12.370  1.00 58.87           O
ATOM    173  N   ALA A  22      -1.735   7.079 -11.320  1.00 43.28           N
ATOM    174  CA  ALA A  22      -1.607   5.927 -10.450  1.00 40.22           C
ATOM    175  C   ALA A  22      -1.039   6.330  -9.091  1.00 37.95           C
ATOM    176  O   ALA A  22      -0.428   7.391  -8.930  1.00 37.70           O
ATOM    177  CB  ALA A  22      -0.718   4.877 -11.101  1.00 40.07           C
ATOM    178  N   LEU A  23      -1.257   5.459  -8.116  1.00 35.07           N
ATOM    179  CA  LEU A  23      -0.797   5.651  -6.750  1.00 31.48           C
ATOM    180  C   LEU A  23       0.564   4.958  -6.552  1.00 29.70           C
ATOM    181  O   LEU A  23       0.749   3.817  -6.982  1.00 29.67           O
ATOM    182  CB  LEU A  23      -1.842   5.041  -5.824  1.00 31.11           C
ATOM    183  CG  LEU A  23      -1.740   5.009  -4.305  1.00 31.11           C
ATOM    184  CD1 LEU A  23      -1.787   6.410  -3.728  1.00 31.63           C
ATOM    185  CD2 LEU A  23      -2.914   4.208  -3.785  1.00 31.41           C
ATOM    186  N   LEU A  24       1.519   5.649  -5.929  1.00 27.46           N
ATOM    187  CA  LEU A  24       2.834   5.061  -5.662  1.00 26.10           C
ATOM    188  C   LEU A  24       2.664   4.351  -4.328  1.00 25.48           C
ATOM    189  O   LEU A  24       2.615   4.988  -3.273  1.00 24.85           O
ATOM    190  CB  LEU A  24       3.911   6.141  -5.559  1.00 24.97           C
ATOM    191  CG  LEU A  24       4.098   7.048  -6.784  1.00 25.56           C
ATOM    192  CD1 LEU A  24       5.194   8.053  -6.478  1.00 25.46           C
ATOM    193  CD2 LEU A  24       4.456   6.235  -8.025  1.00 25.43           C
ATOM    194  N   ASP A  25       2.604   3.023  -4.390  1.00 23.95           N
ATOM    195  CA  ASP A  25       2.329   2.187  -3.225  1.00 22.45           C
ATOM    196  C   ASP A  25       3.453   1.265  -2.751  1.00 21.90           C
ATOM    197  O   ASP A  25       3.626   0.159  -3.270  1.00 21.89           O
ATOM    198  CB  ASP A  25       1.088   1.348  -3.551  1.00 23.28           C
ATOM    199  CG  ASP A  25       0.482   0.678  -2.340  1.00 24.34           C
ATOM    200  OD1 ASP A  25       1.122   0.652  -1.260  1.00 24.51           O
ATOM    201  OD2 ASP A  25      -0.647   0.165  -2.490  1.00 23.56           O
ATOM    202  N   THR A  26       4.183   1.702  -1.732  1.00 21.29           N
ATOM    203  CA  THR A  26       5.266   0.903  -1.185  1.00 21.15           C
ATOM    204  C   THR A  26       4.760  -0.400  -0.562  1.00 21.22           C
ATOM    205  O   THR A  26       5.544  -1.322  -0.340  1.00 21.02           O
ATOM    206  CB  THR A  26       6.058   1.688  -0.107  1.00 20.53           C
ATOM    207  OG1 THR A  26       5.169   2.111   0.936  1.00 20.26           O
ATOM    208  CG2 THR A  26       6.722   2.900  -0.722  1.00 19.78           C
ATOM    209  N   GLY A  27       3.456  -0.469  -0.292  1.00 20.30           N
ATOM    210  CA  GLY A  27       2.873  -1.656   0.312  1.00 21.44           C
ATOM    211  C   GLY A  27       2.435  -2.744  -0.663  1.00 22.36           C
ATOM    212  O   GLY A  27       2.102  -3.864  -0.255  1.00 22.74           O
ATOM    213  N   ALA A  28       2.426  -2.423  -1.951  1.00 22.09           N
ATOM    214  CA  ALA A  28       2.030  -3.382  -2.972  1.00 22.60           C
ATOM    215  C   ALA A  28       3.272  -4.070  -3.545  1.00 23.94           C
ATOM    216  O   ALA A  28       4.216  -3.392  -3.964  1.00 23.49           O
ATOM    217  CB  ALA A  28       1.262  -2.669  -4.084  1.00 21.16           C
ATOM    218  N   ASP A  29       3.280  -5.407  -3.551  1.00 24.97           N
ATOM    219  CA  ASP A  29       4.421  -6.151  -4.091  1.00 26.80           C
ATOM    220  C   ASP A  29       4.397  -6.096  -5.608  1.00 26.97           C
ATOM    221  O   ASP A  29       5.448  -6.141  -6.254  1.00 27.44           O
ATOM    222  CB  ASP A  29       4.396  -7.625  -3.679  1.00 27.63           C
ATOM    223  CG  ASP A  29       4.404  -7.820  -2.181  1.00 29.72           C
ATOM    224  OD1 ASP A  29       5.182  -7.133  -1.481  1.00 31.28           O
ATOM    225  OD2 ASP A  29       3.635  -8.677  -1.706  1.00 30.62           O
ATOM    226  N   ASP A  30       3.187  -6.020  -6.160  1.00 26.72           N
ATOM    227  CA  ASP A  30       2.974  -5.967  -7.600  1.00 26.34           C
ATOM    228  C   ASP A  30       2.290  -4.670  -7.996  1.00 26.21           C
ATOM    229  O   ASP A  30       1.848  -3.891  -7.147  1.00 24.63           O
ATOM    230  CB  ASP A  30       2.079  -7.121  -8.052  1.00 28.54           C
ATOM    231  CG  ASP A  30       2.562  -8.457  -7.557  1.00 29.71           C
ATOM    232  OD1 ASP A  30       3.675  -8.861  -7.939  1.00 31.29           O
ATOM    233  OD2 ASP A  30       1.828  -9.099  -6.775  1.00 31.94           O
ATOM    234  N   THR A  31       2.200  -4.474  -9.305  1.00 26.17           N
ATOM    235  CA  THR A  31       1.551  -3.325  -9.904  1.00 26.71           C
ATOM    236  C   THR A  31       0.223  -3.820 -10.478  1.00 26.97           C
ATOM    237  O   THR A  31       0.189  -4.778 -11.258  1.00 27.37           O
ATOM    238  CB  THR A  31       2.408  -2.748 -11.044  1.00 27.04           C
ATOM    239  OG1 THR A  31       3.594  -2.170 -10.493  1.00 26.88           O
ATOM    240  CG2 THR A  31       1.629  -1.696 -11.830  1.00 25.85           C
ATOM    241  N   VAL A  32      -0.865  -3.172 -10.081  1.00 27.12           N
ATOM    242  CA  VAL A  32      -2.190  -3.547 -10.547  1.00 27.73           C
ATOM    243  C   VAL A  32      -2.897  -2.354 -11.166  1.00 28.62           C
ATOM    244  O   VAL A  32      -3.080  -1.325 -10.527  1.00 27.49           O
ATOM    245  CB  VAL A  32      -3.055  -4.082  -9.394  1.00 27.11           C
ATOM    246  CG1 VAL A  32      -4.327  -4.694  -9.943  1.00 27.02           C
ATOM    247  CG2 VAL A  32      -2.279  -5.102  -8.602  1.00 28.14           C
ATOM    248  N   LEU A  33      -3.308  -2.505 -12.415  1.00 30.77           N
ATOM    249  CA  LEU A  33      -3.980  -1.431 -13.120  1.00 33.04           C
ATOM    250  C   LEU A  33      -5.430  -1.758 -13.419  1.00 34.82           C
ATOM    251  O   LEU A  33      -5.833  -2.923 -13.441  1.00 34.57           O
ATOM    252  CB  LEU A  33      -3.242  -1.129 -14.423  1.00 32.83           C
ATOM    253  CG  LEU A  33      -1.762  -0.806 -14.211  1.00 33.31           C
ATOM    254  CD1 LEU A  33      -1.056  -0.668 -15.547  1.00 34.32           C
ATOM    255  CD2 LEU A  33      -1.642   0.475 -13.405  1.00 32.93           C
ATOM    256  N  1GLU A  34      -6.219  -0.717 -13.646  0.50 35.63           N
ATOM    257  N  2GLU A  34      -6.212  -0.711 -13.642  0.50 36.29           N
ATOM    258  CA 1GLU A  34      -7.628  -0.881 -13.961  0.50 37.45           C
ATOM    259  CA 2GLU A  34      -7.619  -0.856 -13.954  0.50 38.67           C
ATOM    260  C  1GLU A  34      -7.766  -1.665 -15.257  0.50 38.21           C
ATOM    261  C  2GLU A  34      -7.775  -1.619 -15.264  0.50 39.54           C
ATOM    262  O  1GLU A  34      -6.844  -1.699 -16.073  0.50 37.42           O
ATOM    263  O  2GLU A  34      -6.868  -1.625 -16.099  0.50 38.84           O
ATOM    264  CB 1GLU A  34      -8.290   0.482 -14.140  0.50 37.80           C
ATOM    265  CB 2GLU A  34      -8.271   0.520 -14.090  0.50 39.51           C
ATOM    266  CG 1GLU A  34      -8.140   1.414 -12.965  0.50 38.59           C
ATOM    267  CG 2GLU A  34      -9.761   0.448 -14.333  0.50 41.11           C
ATOM    268  CD 1GLU A  34      -8.745   2.772 -13.246  0.50 38.86           C
ATOM    269  CD 2GLU A  34     -10.499  -0.123 -13.143  0.50 41.80           C
ATOM    270  OE11GLU A  34      -8.361   3.389 -14.264  0.50 38.49           O
ATOM    271  OE12GLU A  34     -10.670   0.618 -12.151  0.50 42.79           O
ATOM    272  OE21GLU A  34      -9.597   3.220 -12.449  0.50 39.35           O
ATOM    273  OE22GLU A  34     -10.896  -1.309 -13.195  0.50 41.31           O
ATOM    274  N  1GLU A  35      -8.924  -2.287 -15.442  0.50 39.51           N
ATOM    275  N  2GLU A  35      -8.925  -2.260 -15.437  0.50 40.91           N
ATOM    276  CA 1GLU A  35      -9.197  -3.059 -16.645  0.50 41.11           C
ATOM    277  CA 2GLU A  35      -9.210  -3.016 -16.650  0.50 42.53           C
ATOM    278  C  1GLU A  35      -8.879  -2.249 -17.902  0.50 42.46           C
ATOM    279  C  2GLU A  35      -8.868  -2.226 -17.908  0.50 43.32           C
ATOM    280  O  1GLU A  35      -9.343  -1.119 -18.057  0.50 42.73           O
ATOM    281  O  2GLU A  35      -9.305  -1.087 -18.075  0.50 43.49           O
ATOM    282  CB 1GLU A  35     -10.670  -3.475 -16.674  0.50 40.66           C
ATOM    283  CB 2GLU A  35     -10.692  -3.394 -16.699  0.50 42.93           C
ATOM    284  CG 1GLU A  35     -11.086  -4.159 -17.963  0.50 40.09           C
ATOM    285  CG 2GLU A  35     -11.114  -4.448 -15.697  0.50 43.71           C
ATOM    286  CD 1GLU A  35     -10.401  -5.495 -18.157  0.50 40.07           C
ATOM    287  CD 2GLU A  35     -10.396  -5.760 -15.904  0.50 44.17           C
ATOM    288  OE11GLU A  35     -10.343  -5.969 -19.311  0.50 39.87           O
ATOM    289  OE12GLU A  35     -10.267  -6.195 -17.067  0.50 44.11           O
ATOM    290  OE21GLU A  35      -9.930  -6.076 -17.156  0.50 40.13           O
ATOM    291  OE22GLU A  35      -9.969  -6.367 -14.904  0.50 45.11           O
ATOM    292  N   MET A  36      -8.087  -2.835 -18.793  1.00 43.89           N
ATOM    293  CA  MET A  36      -7.711  -2.184 -20.045  1.00 46.12           C
ATOM    294  C   MET A  36      -7.276  -3.260 -21.030  1.00 47.41           C
ATOM    295  O   MET A  36      -6.786  -4.320 -20.628  1.00 46.90           O
ATOM    296  CB  MET A  36      -6.596  -1.162 -19.825  1.00 47.14           C
ATOM    297  CG  MET A  36      -5.273  -1.735 -19.406  1.00 48.99           C
ATOM    298  SD  MET A  36      -4.106  -0.417 -19.060  1.00 51.09           S
ATOM    299  CE  MET A  36      -4.176   0.498 -20.639  1.00 50.35           C
ATOM    300  N   ASN A  37      -7.463  -2.996 -22.319  1.00 49.40           N
ATOM    301  CA  ASN A  37      -7.132  -3.985 -23.343  1.00 51.72           C
ATOM    302  C   ASN A  37      -5.727  -3.995 -23.911  1.00 52.09           C
ATOM    303  O   ASN A  37      -5.509  -3.649 -25.072  1.00 52.53           O
ATOM    304  CB  ASN A  37      -8.130  -3.897 -24.495  1.00 52.90           C
ATOM    305  CG  ASN A  37      -9.244  -4.909 -24.361  1.00 54.54           C
ATOM    306  OD1 ASN A  37      -9.015  -6.118 -24.484  1.00 55.87           O
ATOM    307  ND2 ASN A  37     -10.454  -4.430 -24.088  1.00 55.09           N
ATOM    308  N   LEU A  38      -4.779  -4.426 -23.092  1.00 52.09           N
ATOM    309  CA  LEU A  38      -3.399  -4.518 -23.525  1.00 52.16           C
ATOM    310  C   LEU A  38      -3.253  -5.700 -24.467  1.00 51.99           C
ATOM    311  O   LEU A  38      -3.899  -6.741 -24.298  1.00 51.37           O
ATOM    312  CB  LEU A  38      -2.472  -4.714 -22.326  1.00 52.63           C
ATOM    313  CG  LEU A  38      -1.778  -3.488 -21.726  1.00 53.37           C
ATOM    314  CD1 LEU A  38      -2.647  -2.239 -21.845  1.00 53.88           C
ATOM    315  CD2 LEU A  38      -1.447  -3.793 -20.271  1.00 53.19           C
ATOM    316  N   PRO A  39      -2.421  -5.540 -25.497  1.00 51.98           N
ATOM    317  CA  PRO A  39      -2.220  -6.635 -26.439  1.00 52.07           C
ATOM    318  C   PRO A  39      -1.178  -7.582 -25.849  1.00 51.96           C
ATOM    319  O   PRO A  39      -0.434  -7.210 -24.938  1.00 51.73           O
ATOM    320  CB  PRO A  39      -1.730  -5.915 -27.694  1.00 52.28           C
ATOM    321  CG  PRO A  39      -0.933  -4.782 -27.131  1.00 52.12           C
ATOM    322  CD  PRO A  39      -1.819  -4.291 -25.997  1.00 52.26           C
ATOM    323  N   GLY A  40      -1.133  -8.803 -26.365  1.00 51.88           N
ATOM    324  CA  GLY A  40      -0.170  -9.766 -25.872  1.00 52.12           C
ATOM    325  C   GLY A  40      -0.812 -10.910 -25.119  1.00 52.51           C
ATOM    326  O   GLY A  40      -1.996 -10.866 -24.772  1.00 51.57           O
ATOM    327  N   ARG A  41      -0.030 -11.956 -24.883  1.00 52.88           N
ATOM    328  CA  ARG A  41      -0.527 -13.105 -24.153  1.00 53.57           C
ATOM    329  C   ARG A  41      -0.392 -12.781 -22.667  1.00 53.16           C
ATOM    330  O   ARG A  41       0.464 -11.988 -22.268  1.00 53.00           O
ATOM    331  CB  ARG A  41       0.271 -14.363 -24.524  1.00 54.88           C
ATOM    332  CG  ARG A  41       1.779 -14.250 -24.347  1.00 56.38           C
ATOM    333  CD  ARG A  41       2.482 -15.563 -24.698  0.50 57.64           C
ATOM    334  NE  ARG A  41       3.900 -15.542 -24.341  0.50 58.79           N
ATOM    335  CZ  ARG A  41       4.725 -16.579 -24.466  0.50 59.50           C
ATOM    336  NH1 ARG A  41       5.998 -16.462 -24.113  0.50 59.84           N
ATOM    337  NH2 ARG A  41       4.280 -17.734 -24.945  0.50 59.79           N
ATOM    338  N   TRP A  42      -1.252 -13.380 -21.853  1.00 52.34           N
ATOM    339  CA  TRP A  42      -1.230 -13.137 -20.422  1.00 51.23           C
ATOM    340  C   TRP A  42      -1.570 -14.403 -19.654  1.00 50.29           C
ATOM    341  O   TRP A  42      -2.088 -15.361 -20.226  1.00 50.00           O
ATOM    342  CB  TRP A  42      -2.236 -12.044 -20.074  1.00 51.90           C
ATOM    343  CG  TRP A  42      -3.567 -12.282 -20.697  1.00 52.60           C
ATOM    344  CD1 TRP A  42      -4.010 -11.802 -21.897  1.00 52.83           C
ATOM    345  CD2 TRP A  42      -4.613 -13.109 -20.186  1.00 53.03           C
ATOM    346  NE1 TRP A  42      -5.270 -12.278 -22.164  1.00 53.17           N
ATOM    347  CE2 TRP A  42      -5.669 -13.085 -21.125  1.00 53.18           C
ATOM    348  CE3 TRP A  42      -4.770 -13.869 -19.015  1.00 52.73           C
ATOM    349  CZ2 TRP A  42      -6.856 -13.791 -20.943  1.00 53.19           C
ATOM    350  CZ3 TRP A  42      -5.951 -14.573 -18.830  1.00 53.06           C
ATOM    351  CH2 TRP A  42      -6.982 -14.526 -19.790  1.00 53.36           C
ATOM    352  N   LYS A  43      -1.271 -14.398 -18.358  1.00 49.33           N
ATOM    353  CA  LYS A  43      -1.550 -15.538 -17.489  1.00 48.46           C
ATOM    354  C   LYS A  43      -2.558 -15.155 -16.407  1.00 47.26           C
ATOM    355  O   LYS A  43      -2.495 -14.061 -15.845  1.00 46.96           O
ATOM    356  CB  LYS A  43      -0.266 -16.027 -16.818  1.00 48.94           C
ATOM    357  CG  LYS A  43       0.784 -16.551 -17.776  1.00 50.69           C
ATOM    358  CD  LYS A  43       2.061 -16.948 -17.042  1.00 51.72           C
ATOM    359  CE  LYS A  43       2.688 -15.753 -16.340  0.50 52.36           C
ATOM    360  NZ  LYS A  43       3.923 -16.131 -15.605  0.50 52.62           N
ATOM    361  N   PRO A  44      -3.502 -16.057 -16.101  1.00 45.96           N
ATOM    362  CA  PRO A  44      -4.520 -15.805 -15.076  1.00 44.28           C
ATOM    363  C   PRO A  44      -3.834 -15.802 -13.717  1.00 42.39           C
ATOM    364  O   PRO A  44      -2.886 -16.559 -13.501  1.00 41.96           O
ATOM    365  CB  PRO A  44      -5.467 -17.004 -15.213  1.00 45.05           C
ATOM    366  CG  PRO A  44      -5.204 -17.527 -16.600  1.00 45.52           C
ATOM    367  CD  PRO A  44      -3.713 -17.372 -16.728  1.00 45.97           C
ATOM    368  N   LYS A  45      -4.305 -14.968 -12.795  1.00 40.63           N
ATOM    369  CA  LYS A  45      -3.684 -14.921 -11.478  1.00 38.66           C
ATOM    370  C   LYS A  45      -4.576 -14.366 -10.374  1.00 36.88           C
ATOM    371  O   LYS A  45      -5.499 -13.585 -10.618  1.00 35.46           O
ATOM    372  CB  LYS A  45      -2.386 -14.110 -11.546  1.00 39.61           C
ATOM    373  CG  LYS A  45      -1.601 -14.114 -10.256  1.00 40.97           C
ATOM    374  CD  LYS A  45      -0.298 -13.364 -10.390  1.00 42.40           C
ATOM    375  CE  LYS A  45       0.482 -13.448  -9.095  1.00 44.30           C
ATOM    376  NZ  LYS A  45       1.845 -12.882  -9.224  1.00 45.92           N
ATOM    377  N   MET A  46      -4.279 -14.786  -9.150  1.00 35.20           N
ATOM    378  CA  MET A  46      -5.023 -14.351  -7.980  1.00 34.36           C
ATOM    379  C   MET A  46      -4.121 -13.554  -7.055  1.00 32.47           C
ATOM    380  O   MET A  46      -3.053 -14.022  -6.671  1.00 32.42           O
ATOM    381  CB  MET A  46      -5.559 -15.558  -7.212  1.00 35.50           C
ATOM    382  CG  MET A  46      -6.567 -16.382  -7.976  1.00 37.35           C
ATOM    383  SD  MET A  46      -8.169 -15.614  -7.955  1.00 39.10           S
ATOM    384  CE  MET A  46      -8.927 -16.484  -6.595  1.00 38.16           C
ATOM    385  N  1ILE A  47      -4.545 -12.342  -6.711  0.50 31.33           N
ATOM    386  N  2ILE A  47      -4.553 -12.349  -6.703  0.50 31.39           N
ATOM    387  CA 1ILE A  47      -3.777 -11.507  -5.794  0.50 30.03           C
ATOM    388  CA 2ILE A  47      -3.773 -11.501  -5.815  0.50 30.21           C
ATOM    389  C  1ILE A  47      -4.685 -11.123  -4.640  0.50 29.49           C
ATOM    390  C  2ILE A  47      -4.680 -11.111  -4.647  0.50 29.56           C
ATOM    391  O  1ILE A  47      -5.884 -10.898  -4.826  0.50 28.68           O
ATOM    392  O  2ILE A  47      -5.880 -10.879  -4.830  0.50 28.73           O
ATOM    393  CB 1ILE A  47      -3.244 -10.217  -6.461  0.50 30.04           C
ATOM    394  CB 2ILE A  47      -3.253 -10.230  -6.559  0.50 30.52           C
ATOM    395  CG11ILE A  47      -4.380  -9.469  -7.154  0.50 29.14           C
ATOM    396  CG12ILE A  47      -2.169  -9.551  -5.721  0.50 30.48           C
ATOM    397  CG21ILE A  47      -2.128 -10.560  -7.432  0.50 30.37           C
ATOM    398  CG22ILE A  47      -4.397  -9.262  -6.834  0.50 30.19           C
ATOM    399  CD11ILE A  47      -3.980  -8.104  -7.637  0.50 28.27           C
ATOM    400  CD12ILE A  47      -0.879 -10.345  -5.621  0.50 29.89           C
ATOM    401  N   GLY A  48      -4.114 -11.066  -3.445  1.00 29.38           N
ATOM    402  CA  GLY A  48      -4.899 -10.715  -2.283  1.00 30.29           C
ATOM    403  C   GLY A  48      -4.568  -9.353  -1.711  1.00 30.90           C
ATOM    404  O   GLY A  48      -3.411  -8.935  -1.662  1.00 30.88           O
ATOM    405  N   GLY A  49      -5.609  -8.649  -1.291  1.00 31.49           N
ATOM    406  CA  GLY A  49      -5.436  -7.347  -0.678  1.00 31.51           C
ATOM    407  C   GLY A  49      -6.176  -7.380   0.648  1.00 31.67           C
ATOM    408  O   GLY A  49      -6.492  -8.457   1.164  1.00 31.13           O
ATOM    409  N  1ILE A  50      -6.453  -6.211   1.220  0.50 31.51           N
ATOM    410  N  2ILE A  50      -6.433  -6.204   1.204  0.50 31.32           N
ATOM    411  CA 1ILE A  50      -7.145  -6.125   2.510  0.50 31.40           C
ATOM    412  CA 2ILE A  50      -7.198  -6.112   2.434  0.50 31.07           C
ATOM    413  C  1ILE A  50      -8.509  -6.815   2.603  0.50 30.66           C
ATOM    414  C  2ILE A  50      -8.614  -6.461   1.972  0.50 30.22           C
ATOM    415  O  1ILE A  50      -8.842  -7.375   3.641  0.50 30.19           O
ATOM    416  O  2ILE A  50      -9.116  -5.881   1.008  0.50 29.60           O
ATOM    417  CB 1ILE A  50      -7.334  -4.643   2.945  0.50 31.95           C
ATOM    418  CB 2ILE A  50      -7.191  -4.668   2.992  0.50 31.59           C
ATOM    419  CG11ILE A  50      -6.041  -4.107   3.560  0.50 32.29           C
ATOM    420  CG12ILE A  50      -5.833  -4.350   3.618  0.50 31.75           C
ATOM    421  CG21ILE A  50      -8.500  -4.516   3.924  0.50 32.41           C
ATOM    422  CG22ILE A  50      -8.318  -4.487   3.993  0.50 32.14           C
ATOM    423  CD11ILE A  50      -5.702  -4.708   4.901  0.50 32.40           C
ATOM    424  CD12ILE A  50      -5.552  -5.112   4.881  0.50 31.88           C
ATOM    425  N  1GLY A  51      -9.300  -6.770   1.537  0.50 30.17           N
ATOM    426  N  2GLY A  51      -9.252  -7.422   2.623  0.50 29.59           N
ATOM    427  CA 1GLY A  51     -10.619  -7.380   1.597  0.50 29.98           C
ATOM    428  CA 2GLY A  51     -10.598  -7.767   2.210  0.50 29.14           C
ATOM    429  C  1GLY A  51     -10.795  -8.698   0.872  0.50 29.63           C
ATOM    430  C  2GLY A  51     -10.712  -9.060   1.430  0.50 29.28           C
ATOM    431  O  1GLY A  51     -11.916  -9.094   0.559  0.50 29.62           O
ATOM    432  O  2GLY A  51     -11.735  -9.738   1.521  0.50 28.89           O
ATOM    433  N   GLY A  52      -9.697  -9.402   0.639  1.00 29.20           N
ATOM    434  CA  GLY A  52      -9.775 -10.656  -0.083  1.00 28.79           C
ATOM    435  C   GLY A  52      -8.953 -10.730  -1.352  1.00 29.07           C
ATOM    436  O   GLY A  52      -8.049  -9.920  -1.574  1.00 29.62           O
ATOM    437  N   PHE A  53      -9.268 -11.712  -2.188  1.00 28.10           N
ATOM    438  CA  PHE A  53      -8.553 -11.915  -3.442  1.00 27.78           C
ATOM    439  C   PHE A  53      -9.370 -11.505  -4.655  1.00 28.07           C
ATOM    440  O   PHE A  53     -10.593 -11.539  -4.624  1.00 28.44           O
ATOM    441  CB  PHE A  53      -8.174 -13.391  -3.610  1.00 26.97           C
ATOM    442  CG  PHE A  53      -6.972 -13.818  -2.816  1.00 26.55           C
ATOM    443  CD1 PHE A  53      -7.063 -14.042  -1.440  1.00 25.89           C
ATOM    444  CD2 PHE A  53      -5.745 -14.005  -3.450  1.00 25.65           C
ATOM    445  CE1 PHE A  53      -5.950 -14.444  -0.708  1.00 25.74           C
ATOM    446  CE2 PHE A  53      -4.621 -14.409  -2.720  1.00 27.03           C
ATOM    447  CZ  PHE A  53      -4.728 -14.628  -1.344  1.00 25.88           C
ATOM    448  N   ILE A  54      -8.684 -11.121  -5.725  1.00 27.99           N
ATOM    449  CA  ILE A  54      -9.352 -10.761  -6.969  1.00 28.34           C
ATOM    450  C   ILE A  54      -8.615 -11.463  -8.089  1.00 28.60           C
ATOM    451  O   ILE A  54      -7.420 -11.760  -7.967  1.00 27.95           O
ATOM    452  CB  ILE A  54      -9.310  -9.253  -7.262  1.00 28.50           C
ATOM    453  CG1 ILE A  54      -7.871  -8.773  -7.326  1.00 27.95           C
ATOM    454  CG2 ILE A  54     -10.094  -8.485  -6.199  1.00 29.12           C
ATOM    455  CD1 ILE A  54      -7.764  -7.342  -7.826  1.00 28.84           C
ATOM    456  N   LYS A  55      -9.320 -11.730  -9.180  1.00 29.34           N
ATOM    457  CA  LYS A  55      -8.706 -12.393 -10.319  1.00 30.35           C
ATOM    458  C   LYS A  55      -8.148 -11.314 -11.232  1.00 29.95           C
ATOM    459  O   LYS A  55      -8.825 -10.320 -11.546  1.00 29.18           O
ATOM    460  CB  LYS A  55      -9.744 -13.254 -11.052  1.00 32.18           C
ATOM    461  CG  LYS A  55      -9.139 -14.259 -12.023  1.00 34.67           C
ATOM    462  CD  LYS A  55     -10.155 -15.328 -12.394  1.00 37.07           C
ATOM    463  CE  LYS A  55      -9.562 -16.385 -13.313  1.00 39.32           C
ATOM    464  NZ  LYS A  55      -9.337 -15.904 -14.707  1.00 41.53           N
ATOM    465  N   VAL A  56      -6.903 -11.505 -11.647  1.00 29.61           N
ATOM    466  CA  VAL A  56      -6.255 -10.548 -12.528  1.00 30.34           C
ATOM    467  C   VAL A  56      -5.533 -11.224 -13.687  1.00 31.87           C
ATOM    468  O   VAL A  56      -5.255 -12.427 -13.654  1.00 30.17           O
ATOM    469  CB  VAL A  56      -5.235  -9.683 -11.763  1.00 29.33           C
ATOM    470  CG1 VAL A  56      -5.915  -8.989 -10.592  1.00 29.56           C
ATOM    471  CG2 VAL A  56      -4.068 -10.556 -11.276  1.00 29.04           C
ATOM    472  N   ARG A  57      -5.228 -10.436 -14.711  1.00 33.15           N
ATOM    473  CA  ARG A  57      -4.523 -10.942 -15.874  1.00 34.98           C
ATOM    474  C   ARG A  57      -3.104 -10.395 -15.806  1.00 35.15           C
ATOM    475  O   ARG A  57      -2.895  -9.183 -15.724  1.00 35.45           O
ATOM    476  CB  ARG A  57      -5.229 -10.491 -17.156  1.00 37.34           C
ATOM    477  CG  ARG A  57      -6.584 -11.161 -17.369  1.00 40.58           C
ATOM    478  CD  ARG A  57      -7.274 -10.667 -18.637  1.00 44.02           C
ATOM    479  NE  ARG A  57      -7.802  -9.312 -18.491  1.00 47.11           N
ATOM    480  CZ  ARG A  57      -7.588  -8.327 -19.359  1.00 48.77           C
ATOM    481  NH1 ARG A  57      -6.854  -8.544 -20.441  1.00 49.92           N
ATOM    482  NH2 ARG A  57      -8.098  -7.121 -19.147  1.00 49.15           N
ATOM    483  N   GLN A  58      -2.130 -11.295 -15.813  1.00 35.41           N
ATOM    484  CA  GLN A  58      -0.741 -10.893 -15.734  1.00 37.06           C
ATOM    485  C   GLN A  58      -0.055 -10.739 -17.091  1.00 37.91           C
ATOM    486  O   GLN A  58       0.019 -11.689 -17.869  1.00 37.80           O
ATOM    487  CB  GLN A  58       0.041 -11.897 -14.889  1.00 36.83           C
ATOM    488  CG  GLN A  58       1.532 -11.660 -14.918  1.00 38.37           C
ATOM    489  CD  GLN A  58       2.312 -12.765 -14.256  1.00 39.49           C
ATOM    490  OE1 GLN A  58       3.499 -12.948 -14.521  1.00 41.00           O
ATOM    491  NE2 GLN A  58       1.654 -13.504 -13.381  1.00 39.31           N
ATOM    492  N   TYR A  59       0.441  -9.536 -17.367  1.00 38.76           N
ATOM    493  CA  TYR A  59       1.166  -9.252 -18.609  1.00 39.47           C
ATOM    494  C   TYR A  59       2.626  -8.973 -18.246  1.00 40.31           C
ATOM    495  O   TYR A  59       2.907  -8.200 -17.332  1.00 39.70           O
ATOM    496  CB  TYR A  59       0.615  -8.010 -19.307  1.00 39.73           C
ATOM    497  CG  TYR A  59      -0.776  -8.139 -19.881  1.00 40.38           C
ATOM    498  CD1 TYR A  59      -1.904  -8.052 -19.060  1.00 40.25           C
ATOM    499  CD2 TYR A  59      -0.969  -8.307 -21.258  1.00 40.69           C
ATOM    500  CE1 TYR A  59      -3.187  -8.120 -19.594  1.00 40.62           C
ATOM    501  CE2 TYR A  59      -2.251  -8.375 -21.805  1.00 41.06           C
ATOM    502  CZ  TYR A  59      -3.353  -8.281 -20.969  1.00 41.63           C
ATOM    503  OH  TYR A  59      -4.612  -8.337 -21.518  1.00 42.16           O
ATOM    504  N   ASP A  60       3.551  -9.597 -18.963  1.00 41.54           N
ATOM    505  CA  ASP A  60       4.967  -9.394 -18.699  1.00 43.54           C
ATOM    506  C   ASP A  60       5.631  -8.453 -19.692  1.00 44.19           C
ATOM    507  O   ASP A  60       5.111  -8.216 -20.784  1.00 43.87           O
ATOM    508  CB  ASP A  60       5.710 -10.727 -18.718  1.00 44.48           C
ATOM    509  CG  ASP A  60       5.316 -11.630 -17.575  1.00 46.51           C
ATOM    510  OD1 ASP A  60       5.331 -11.163 -16.425  1.00 46.99           O
ATOM    511  OD2 ASP A  60       4.993 -12.808 -17.835  1.00 48.28           O
ATOM    512  N   GLN A  61       6.785  -7.923 -19.289  1.00 44.89           N
ATOM    513  CA  GLN A  61       7.586  -7.018 -20.107  1.00 45.34           C
ATOM    514  C   GLN A  61       6.790  -5.894 -20.751  1.00 44.23           C
ATOM    515  O   GLN A  61       6.831  -5.706 -21.961  1.00 44.06           O
ATOM    516  CB  GLN A  61       8.317  -7.810 -21.195  1.00 47.40           C
ATOM    517  CG  GLN A  61       9.131  -8.990 -20.682  1.00 50.26           C
ATOM    518  CD  GLN A  61      10.266  -8.586 -19.764  1.00 52.54           C
ATOM    519  OE1 GLN A  61      10.975  -9.448 -19.233  1.00 53.79           O
ATOM    520  NE2 GLN A  61      10.451  -7.279 -19.573  1.00 52.93           N
ATOM    521  N   ILE A  62       6.066  -5.140 -19.941  1.00 44.04           N
ATOM    522  CA  ILE A  62       5.285  -4.034 -20.465  1.00 43.56           C
ATOM    523  C   ILE A  62       6.034  -2.726 -20.188  1.00 44.24           C
ATOM    524  O   ILE A  62       6.328  -2.411 -19.029  1.00 43.65           O
ATOM    525  CB  ILE A  62       3.911  -3.949 -19.781  1.00 42.59           C
ATOM    526  CG1 ILE A  62       3.138  -5.261 -19.969  1.00 42.60           C
ATOM    527  CG2 ILE A  62       3.139  -2.788 -20.341  1.00 42.56           C
ATOM    528  CD1 ILE A  62       2.716  -5.530 -21.394  1.00 41.81           C
ATOM    529  N   PRO A  63       6.401  -1.966 -21.241  1.00 44.73           N
ATOM    530  CA  PRO A  63       7.105  -0.715 -20.945  1.00 45.04           C
ATOM    531  C   PRO A  63       6.137   0.294 -20.364  1.00 45.42           C
ATOM    532  O   PRO A  63       5.042   0.499 -20.891  1.00 45.12           O
ATOM    533  CB  PRO A  63       7.623  -0.266 -22.310  1.00 44.90           C
ATOM    534  CG  PRO A  63       6.617  -0.834 -23.251  1.00 44.71           C
ATOM    535  CD  PRO A  63       6.442  -2.230 -22.688  1.00 44.86           C
ATOM    536  N   ILE A  64       6.549   0.924 -19.273  1.00 46.01           N
ATOM    537  CA  ILE A  64       5.722   1.918 -18.621  1.00 46.66           C
ATOM    538  C   ILE A  64       6.582   3.086 -18.154  1.00 46.70           C
ATOM    539  O   ILE A  64       7.694   2.898 -17.662  1.00 46.59           O
ATOM    540  CB  ILE A  64       5.012   1.298 -17.414  1.00 47.07           C
ATOM    541  CG1 ILE A  64       4.029   2.293 -16.794  1.00 46.92           C
ATOM    542  CG2 ILE A  64       6.055   0.876 -16.395  1.00 47.38           C
ATOM    543  CD1 ILE A  64       3.239   1.701 -15.646  1.00 46.89           C
ATOM    544  N   GLU A  65       6.061   4.293 -18.323  1.00 47.22           N
ATOM    545  CA  GLU A  65       6.772   5.492 -17.911  1.00 48.30           C
ATOM    546  C   GLU A  65       6.076   6.065 -16.680  1.00 48.28           C
ATOM    547  O   GLU A  65       4.874   6.366 -16.708  1.00 47.57           O
ATOM    548  CB  GLU A  65       6.766   6.518 -19.036  1.00 49.11           C
ATOM    549  CG  GLU A  65       7.840   7.563 -18.907  1.00 50.70           C
ATOM    550  CD  GLU A  65       7.730   8.603 -19.991  1.00 51.95           C
ATOM    551  OE1 GLU A  65       6.756   9.387 -19.959  1.00 52.52           O
ATOM    552  OE2 GLU A  65       8.609   8.629 -20.879  1.00 52.11           O
ATOM    553  N   ILE A  66       6.839   6.211 -15.602  1.00 48.07           N
ATOM    554  CA  ILE A  66       6.307   6.725 -14.347  1.00 47.93           C
ATOM    555  C   ILE A  66       6.870   8.106 -14.065  1.00 48.35           C
ATOM    556  O   ILE A  66       8.033   8.245 -13.678  1.00 48.02           O
ATOM    557  CB  ILE A  66       6.682   5.800 -13.180  1.00 47.23           C
ATOM    558  CG1 ILE A  66       6.233   4.372 -13.483  1.00 47.49           C
ATOM    559  CG2 ILE A  66       6.022   6.288 -11.902  1.00 47.66           C
ATOM    560  CD1 ILE A  66       6.841   3.339 -12.566  1.00 46.79           C
ATOM    561  N   CYS A  67       6.044   9.124 -14.276  1.00 48.72           N
ATOM    562  CA  CYS A  67       6.455  10.499 -14.028  1.00 49.36           C
ATOM    563  C   CYS A  67       7.765  10.796 -14.763  1.00 48.62           C
ATOM    564  O   CYS A  67       8.721  11.269 -14.155  1.00 48.55           O
ATOM    565  CB  CYS A  67       6.639  10.711 -12.521  1.00 51.00           C
ATOM    566  SG  CYS A  67       6.172  12.344 -11.948  1.00 53.70           S
ATOM    567  N   GLY A  68       7.807  10.499 -16.063  1.00 48.95           N
ATOM    568  CA  GLY A  68       9.005  10.737 -16.858  1.00 48.38           C
ATOM    569  C   GLY A  68      10.199   9.828 -16.601  1.00 48.92           C
ATOM    570  O   GLY A  68      11.331  10.177 -16.944  1.00 49.25           O
ATOM    571  N   HIS A  69       9.958   8.674 -15.987  1.00 48.26           N
ATOM    572  CA  HIS A  69      11.016   7.712 -15.706  1.00 47.80           C
ATOM    573  C   HIS A  69      10.660   6.374 -16.334  1.00 47.14           C
ATOM    574  O   HIS A  69       9.652   5.764 -15.985  1.00 46.98           O
ATOM    575  CB  HIS A  69      11.175   7.529 -14.204  1.00 48.69           C
ATOM    576  CG  HIS A  69      11.974   8.604 -13.545  1.00 49.14           C
ATOM    577  ND1 HIS A  69      13.269   8.413 -13.117  1.00 49.60           N
ATOM    578  CD2 HIS A  69      11.653   9.881 -13.224  1.00 49.56           C
ATOM    579  CE1 HIS A  69      13.712   9.526 -12.557  1.00 49.75           C
ATOM    580  NE2 HIS A  69      12.753  10.429 -12.609  1.00 49.74           N
ATOM    581  N   LYS A  70      11.500   5.908 -17.246  1.00 46.20           N
ATOM    582  CA  LYS A  70      11.250   4.646 -17.922  1.00 45.39           C
ATOM    583  C   LYS A  70      11.434   3.434 -17.033  1.00 44.06           C
ATOM    584  O   LYS A  70      12.318   3.404 -16.181  1.00 44.09           O
ATOM    585  CB  LYS A  70      12.156   4.507 -19.147  1.00 46.43           C
ATOM    586  CG  LYS A  70      11.895   5.541 -20.233  1.00 47.56           C
ATOM    587  CD  LYS A  70      12.895   5.400 -21.368  1.00 48.93           C
ATOM    588  CE  LYS A  70      12.658   6.451 -22.439  1.00 50.24           C
ATOM    589  NZ  LYS A  70      13.717   6.406 -23.492  1.00 51.07           N
ATOM    590  N   ALA A  71      10.575   2.440 -17.239  1.00 42.63           N
ATOM    591  CA  ALA A  71      10.620   1.183 -16.498  1.00 40.99           C
ATOM    592  C   ALA A  71       9.867   0.137 -17.310  1.00 40.01           C
ATOM    593  O   ALA A  71       8.994   0.465 -18.117  1.00 39.20           O
ATOM    594  CB  ALA A  71       9.978   1.347 -15.127  1.00 41.35           C
ATOM    595  N   ILE A  72      10.211  -1.126 -17.106  1.00 38.90           N
ATOM    596  CA  ILE A  72       9.547  -2.194 -17.836  1.00 38.77           C
ATOM    597  C   ILE A  72       9.393  -3.400 -16.936  1.00 37.40           C
ATOM    598  O   ILE A  72      10.348  -3.837 -16.291  1.00 37.28           O
ATOM    599  CB  ILE A  72      10.339  -2.596 -19.116  1.00 39.27           C
ATOM    600  CG1 ILE A  72       9.521  -3.593 -19.941  1.00 38.96           C
ATOM    601  CG2 ILE A  72      11.693  -3.201 -18.735  1.00 39.83           C
ATOM    602  CD1 ILE A  72      10.181  -4.013 -21.244  1.00 38.54           C
ATOM    603  N   GLY A  73       8.179  -3.927 -16.876  1.00 36.08           N
ATOM    604  CA  GLY A  73       7.962  -5.078 -16.030  1.00 35.09           C
ATOM    605  C   GLY A  73       6.591  -5.700 -16.118  1.00 34.43           C
ATOM    606  O   GLY A  73       5.830  -5.467 -17.058  1.00 33.73           O
ATOM    607  N   THR A  74       6.285  -6.509 -15.113  1.00 33.86           N
ATOM    608  CA  THR A  74       5.010  -7.192 -15.040  1.00 33.31           C
ATOM    609  C   THR A  74       3.940  -6.250 -14.523  1.00 32.76           C
ATOM    610  O   THR A  74       4.192  -5.451 -13.617  1.00 32.88           O
ATOM    611  CB  THR A  74       5.091  -8.393 -14.089  1.00 33.59           C
ATOM    612  OG1 THR A  74       6.060  -9.325 -14.585  1.00 34.09           O
ATOM    613  CG2 THR A  74       3.735  -9.071 -13.973  1.00 34.02           C
ATOM    614  N   VAL A  75       2.758  -6.328 -15.125  1.00 31.16           N
ATOM    615  CA  VAL A  75       1.624  -5.526 -14.701  1.00 29.68           C
ATOM    616  C   VAL A  75       0.412  -6.453 -14.669  1.00 28.96           C
ATOM    617  O   VAL A  75       0.180  -7.213 -15.608  1.00 28.73           O
ATOM    618  CB  VAL A  75       1.333  -4.342 -15.666  1.00 29.87           C
ATOM    619  CG1 VAL A  75       2.476  -3.326 -15.615  1.00 29.90           C
ATOM    620  CG2 VAL A  75       1.133  -4.853 -17.081  1.00 31.47           C
ATOM    621  N   LEU A  76      -0.334  -6.404 -13.572  1.00 27.81           N
ATOM    622  CA  LEU A  76      -1.532  -7.211 -13.409  1.00 27.12           C
ATOM    623  C   LEU A  76      -2.716  -6.322 -13.765  1.00 27.62           C
ATOM    624  O   LEU A  76      -2.770  -5.156 -13.362  1.00 28.17           O
ATOM    625  CB  LEU A  76      -1.655  -7.695 -11.953  1.00 24.95           C
ATOM    626  CG  LEU A  76      -0.402  -8.358 -11.358  1.00 24.02           C
ATOM    627  CD1 LEU A  76      -0.655  -8.768  -9.918  1.00 23.41           C
ATOM    628  CD2 LEU A  76      -0.015  -9.558 -12.198  1.00 22.41           C
ATOM    629  N   VAL A  77      -3.666  -6.854 -14.522  1.00 27.97           N
ATOM    630  CA  VAL A  77      -4.833  -6.064 -14.898  1.00 28.28           C
ATOM    631  C   VAL A  77      -6.077  -6.743 -14.359  1.00 29.49           C
ATOM    632  O   VAL A  77      -6.306  -7.929 -14.595  1.00 30.12           O
ATOM    633  CB  VAL A  77      -4.922  -5.908 -16.432  1.00 28.24           C
ATOM    634  CG1 VAL A  77      -6.160  -5.101 -16.816  1.00 27.50           C
ATOM    635  CG2 VAL A  77      -3.665  -5.219 -16.945  1.00 27.89           C
ATOM    636  N   GLY A  78      -6.872  -5.984 -13.619  1.00 29.88           N
ATOM    637  CA  GLY A  78      -8.068  -6.538 -13.018  1.00 30.69           C
ATOM    638  C   GLY A  78      -9.023  -5.470 -12.529  1.00 31.66           C
ATOM    639  O   GLY A  78      -8.761  -4.283 -12.713  1.00 31.72           O
ATOM    640  N   PRO A  79     -10.147  -5.859 -11.913  1.00 32.71           N
ATOM    641  CA  PRO A  79     -11.128  -4.896 -11.408  1.00 33.49           C
ATOM    642  C   PRO A  79     -10.646  -4.218 -10.126  1.00 34.59           C
ATOM    643  O   PRO A  79     -11.142  -4.518  -9.045  1.00 35.04           O
ATOM    644  CB  PRO A  79     -12.347  -5.766 -11.151  1.00 32.69           C
ATOM    645  CG  PRO A  79     -11.707  -7.055 -10.652  1.00 32.23           C
ATOM    646  CD  PRO A  79     -10.598  -7.245 -11.675  1.00 32.18           C
ATOM    647  N   THR A  80      -9.682  -3.311 -10.237  1.00 35.57           N
ATOM    648  CA  THR A  80      -9.170  -2.601  -9.072  1.00 36.29           C
ATOM    649  C   THR A  80      -9.747  -1.191  -9.088  1.00 37.63           C
ATOM    650  O   THR A  80      -9.883  -0.577 -10.148  1.00 37.83           O
ATOM    651  CB  THR A  80      -7.627  -2.501  -9.089  1.00 36.46           C
ATOM    652  OG1 THR A  80      -7.188  -1.675  -7.995  1.00 35.08           O
ATOM    653  CG2 THR A  80      -7.155  -1.873 -10.407  1.00 35.19           C
ATOM    654  N   PRO A  81     -10.110  -0.659  -7.908  1.00 38.45           N
ATOM    655  CA  PRO A  81     -10.669   0.696  -7.864  1.00 38.71           C
ATOM    656  C   PRO A  81      -9.662   1.768  -8.312  1.00 39.04           C
ATOM    657  O   PRO A  81     -10.053   2.800  -8.842  1.00 39.49           O
ATOM    658  CB  PRO A  81     -11.128   0.834  -6.407  1.00 38.86           C
ATOM    659  CG  PRO A  81     -10.204  -0.090  -5.657  1.00 39.11           C
ATOM    660  CD  PRO A  81     -10.149  -1.294  -6.578  1.00 38.74           C
ATOM    661  N   THR A  82      -8.369   1.509  -8.134  1.00 38.40           N
ATOM    662  CA  THR A  82      -7.353   2.466  -8.545  1.00 37.17           C
ATOM    663  C   THR A  82      -6.105   1.803  -9.101  1.00 35.71           C
ATOM    664  O   THR A  82      -5.826   0.636  -8.810  1.00 35.84           O
ATOM    665  CB  THR A  82      -6.931   3.385  -7.378  1.00 38.06           C
ATOM    666  OG1 THR A  82      -5.915   4.288  -7.838  1.00 39.18           O
ATOM    667  CG2 THR A  82      -6.384   2.564  -6.220  1.00 37.69           C
ATOM    668  N   ASN A  83      -5.365   2.549  -9.918  1.00 33.79           N
ATOM    669  CA  ASN A  83      -4.131   2.033 -10.484  1.00 32.39           C
ATOM    670  C   ASN A  83      -3.066   2.059  -9.382  1.00 30.51           C
ATOM    671  O   ASN A  83      -2.859   3.080  -8.716  1.00 29.67           O
ATOM    672  CB  ASN A  83      -3.688   2.886 -11.676  1.00 33.28           C
ATOM    673  CG  ASN A  83      -4.654   2.799 -12.838  1.00 34.46           C
ATOM    674  OD1 ASN A  83      -4.979   1.709 -13.305  1.00 35.66           O
ATOM    675  ND2 ASN A  83      -5.114   3.948 -13.315  1.00 35.17           N
ATOM    676  N   VAL A  84      -2.392   0.933  -9.196  1.00 28.87           N
ATOM    677  CA  VAL A  84      -1.376   0.821  -8.164  1.00 27.37           C
ATOM    678  C   VAL A  84       0.007   0.470  -8.698  1.00 26.70           C
ATOM    679  O   VAL A  84       0.185  -0.563  -9.346  1.00 25.84           O
ATOM    680  CB  VAL A  84      -1.781  -0.249  -7.124  1.00 27.95           C
ATOM    681  CG1 VAL A  84      -0.710  -0.385  -6.066  1.00 27.07           C
ATOM    682  CG2 VAL A  84      -3.112   0.130  -6.481  1.00 29.04           C
ATOM    683  N   ILE A  85       0.986   1.334  -8.428  1.00 25.59           N
ATOM    684  CA  ILE A  85       2.352   1.070  -8.858  1.00 24.52           C
ATOM    685  C   ILE A  85       3.036   0.434  -7.654  1.00 24.11           C
ATOM    686  O   ILE A  85       3.178   1.071  -6.607  1.00 24.32           O
ATOM    687  CB  ILE A  85       3.092   2.367  -9.260  1.00 24.34           C
ATOM    688  CG1 ILE A  85       2.319   3.088 -10.364  1.00 24.11           C
ATOM    689  CG2 ILE A  85       4.508   2.039  -9.740  1.00 23.07           C
ATOM    690  CD1 ILE A  85       2.114   2.270 -11.633  1.00 24.69           C
ATOM    691  N   GLY A  86       3.433  -0.831  -7.800  1.00 23.19           N
ATOM    692  CA  GLY A  86       4.075  -1.555  -6.710  1.00 24.09           C
ATOM    693  C   GLY A  86       5.593  -1.527  -6.682  1.00 24.43           C
ATOM    694  O   GLY A  86       6.224  -0.895  -7.524  1.00 23.15           O
ATOM    695  N   ARG A  87       6.178  -2.239  -5.720  1.00 25.54           N
ATOM    696  CA  ARG A  87       7.630  -2.278  -5.566  1.00 27.03           C
ATOM    697  C   ARG A  87       8.365  -2.786  -6.796  1.00 27.69           C
ATOM    698  O   ARG A  87       9.462  -2.315  -7.100  1.00 27.86           O
ATOM    699  CB  ARG A  87       8.030  -3.111  -4.332  1.00 27.14           C
ATOM    700  CG  ARG A  87       7.657  -2.438  -3.012  1.00 27.24           C
ATOM    701  CD  ARG A  87       8.231  -3.141  -1.788  1.00 27.83           C
ATOM    702  NE  ARG A  87       7.794  -4.532  -1.703  1.00 30.34           N
ATOM    703  CZ  ARG A  87       8.475  -5.575  -2.179  1.00 31.90           C
ATOM    704  NH1 ARG A  87       9.651  -5.398  -2.772  1.00 31.80           N
ATOM    705  NH2 ARG A  87       7.960  -6.799  -2.091  1.00 32.03           N
ATOM    706  N   ASN A  88       7.766  -3.730  -7.518  1.00 28.18           N
ATOM    707  CA  ASN A  88       8.422  -4.274  -8.702  1.00 28.60           C
ATOM    708  C   ASN A  88       8.827  -3.168  -9.659  1.00 28.83           C
ATOM    709  O   ASN A  88       9.872  -3.246 -10.298  1.00 28.37           O
ATOM    710  CB  ASN A  88       7.522  -5.291  -9.422  1.00 28.46           C
ATOM    711  CG  ASN A  88       6.318  -4.649 -10.101  1.00 28.56           C
ATOM    712  OD1 ASN A  88       5.572  -3.884  -9.482  1.00 27.93           O
ATOM    713  ND2 ASN A  88       6.113  -4.976 -11.379  1.00 28.18           N
ATOM    714  N   LEU A  89       8.010  -2.127  -9.757  1.00 29.46           N
ATOM    715  CA  LEU A  89       8.347  -1.023 -10.642  1.00 29.40           C
ATOM    716  C   LEU A  89       9.041   0.131  -9.911  1.00 30.05           C
ATOM    717  O   LEU A  89       9.896   0.816 -10.485  1.00 30.31           O
ATOM    718  CB  LEU A  89       7.096  -0.522 -11.362  1.00 28.66           C
ATOM    719  CG  LEU A  89       6.558  -1.465 -12.445  1.00 29.54           C
ATOM    720  CD1 LEU A  89       5.415  -0.788 -13.194  1.00 28.77           C
ATOM    721  CD2 LEU A  89       7.679  -1.834 -13.418  1.00 28.21           C
ATOM    722  N   LEU A  90       8.682   0.350  -8.650  1.00 29.74           N
ATOM    723  CA  LEU A  90       9.294   1.433  -7.877  1.00 30.28           C
ATOM    724  C   LEU A  90      10.802   1.240  -7.753  1.00 30.45           C
ATOM    725  O   LEU A  90      11.563   2.209  -7.774  1.00 29.68           O
ATOM    726  CB  LEU A  90       8.663   1.522  -6.480  1.00 29.12           C
ATOM    727  CG  LEU A  90       7.157   1.818  -6.454  1.00 29.62           C
ATOM    728  CD1 LEU A  90       6.608   1.549  -5.055  1.00 29.29           C
ATOM    729  CD2 LEU A  90       6.897   3.260  -6.894  1.00 29.09           C
ATOM    730  N   THR A  91      11.232  -0.010  -7.607  1.00 31.31           N
ATOM    731  CA  THR A  91      12.659  -0.295  -7.494  1.00 32.77           C
ATOM    732  C   THR A  91      13.380   0.161  -8.757  1.00 34.49           C
ATOM    733  O   THR A  91      14.489   0.680  -8.683  1.00 35.56           O
ATOM    734  CB  THR A  91      12.951  -1.810  -7.273  1.00 32.68           C
ATOM    735  OG1 THR A  91      12.359  -2.586  -8.326  1.00 32.06           O
ATOM    736  CG2 THR A  91      12.438  -2.265  -5.910  1.00 31.83           C
ATOM    737  N   GLN A  92      12.740  -0.010  -9.910  1.00 35.55           N
ATOM    738  CA  GLN A  92      13.344   0.384 -11.180  1.00 36.94           C
ATOM    739  C   GLN A  92      13.618   1.876 -11.348  1.00 37.29           C
ATOM    740  O   GLN A  92      14.569   2.255 -12.033  1.00 37.41           O
ATOM    741  CB  GLN A  92      12.483  -0.109 -12.348  1.00 37.42           C
ATOM    742  CG  GLN A  92      12.481  -1.623 -12.535  1.00 38.76           C
ATOM    743  CD  GLN A  92      11.755  -2.043 -13.803  1.00 40.23           C
ATOM    744  OE1 GLN A  92      11.821  -1.355 -14.822  1.00 40.67           O
ATOM    745  NE2 GLN A  92      11.066  -3.180 -13.748  1.00 41.72           N
ATOM    746  N   ILE A  93      12.791   2.728 -10.753  1.00 36.79           N
ATOM    747  CA  ILE A  93      13.031   4.162 -10.889  1.00 36.99           C
ATOM    748  C   ILE A  93      13.732   4.736  -9.659  1.00 37.06           C
ATOM    749  O   ILE A  93      13.625   5.927  -9.367  1.00 37.42           O
ATOM    750  CB  ILE A  93      11.723   4.940 -11.160  1.00 37.07           C
ATOM    751  CG1 ILE A  93      10.775   4.842  -9.967  1.00 36.11           C
ATOM    752  CG2 ILE A  93      11.063   4.387 -12.420  1.00 36.60           C
ATOM    753  CD1 ILE A  93       9.507   5.656 -10.161  1.00 34.88           C
ATOM    754  N   GLY A  94      14.454   3.867  -8.951  1.00 36.85           N
ATOM    755  CA  GLY A  94      15.204   4.267  -7.770  1.00 36.84           C
ATOM    756  C   GLY A  94      14.420   4.981  -6.689  1.00 36.89           C
ATOM    757  O   GLY A  94      14.935   5.894  -6.038  1.00 36.66           O
ATOM    758  N   CYS A  95      13.177   4.559  -6.487  1.00 36.57           N
ATOM    759  CA  CYS A  95      12.316   5.172  -5.492  1.00 35.88           C
ATOM    760  C   CYS A  95      12.619   4.688  -4.078  1.00 35.10           C
ATOM    761  O   CYS A  95      12.709   3.483  -3.831  1.00 35.08           O
ATOM    762  CB  CYS A  95      10.858   4.874  -5.826  1.00 37.23           C
ATOM    763  SG  CYS A  95       9.715   5.655  -4.700  1.00 37.89           S
ATOM    764  N   THR A  96      12.792   5.626  -3.153  1.00 34.28           N
ATOM    765  CA  THR A  96      13.064   5.267  -1.763  1.00 34.16           C
ATOM    766  C   THR A  96      12.089   5.945  -0.802  1.00 34.52           C
ATOM    767  O   THR A  96      11.351   6.856  -1.175  1.00 34.16           O
ATOM    768  CB  THR A  96      14.515   5.638  -1.319  1.00 33.16           C
ATOM    769  OG1 THR A  96      14.778   7.018  -1.608  1.00 32.35           O
ATOM    770  CG2 THR A  96      15.531   4.758  -2.016  1.00 32.64           C
ATOM    771  N   LEU A  97      12.110   5.480   0.440  1.00 35.44           N
ATOM    772  CA  LEU A  97      11.267   5.998   1.506  1.00 35.79           C
ATOM    773  C   LEU A  97      12.232   6.634   2.506  1.00 35.62           C
ATOM    774  O   LEU A  97      13.171   5.982   2.955  1.00 35.54           O
ATOM    775  CB  LEU A  97      10.528   4.827   2.149  1.00 36.41           C
ATOM    776  CG  LEU A  97       9.109   4.955   2.695  1.00 37.09           C
ATOM    777  CD1 LEU A  97       8.204   5.646   1.692  1.00 36.89           C
ATOM    778  CD2 LEU A  97       8.597   3.549   2.996  1.00 37.30           C
ATOM    779  N   ASN A  98      12.021   7.898   2.853  1.00 35.67           N
ATOM    780  CA  ASN A  98      12.928   8.553   3.791  1.00 36.75           C
ATOM    781  C   ASN A  98      12.259   9.265   4.960  1.00 36.99           C
ATOM    782  O   ASN A  98      11.196   9.871   4.813  1.00 36.73           O
ATOM    783  CB  ASN A  98      13.815   9.563   3.058  1.00 37.64           C
ATOM    784  CG  ASN A  98      14.520   8.960   1.856  1.00 38.39           C
ATOM    785  OD1 ASN A  98      13.897   8.689   0.825  1.00 39.28           O
ATOM    786  ND2 ASN A  98      15.826   8.738   1.986  1.00 37.86           N
ATOM    787  N   PHE A  99      12.896   9.176   6.123  1.00 37.13           N
ATOM    788  CA  PHE A  99      12.418   9.840   7.331  1.00 38.09           C
ATOM    789  C   PHE A  99      13.501   9.781   8.408  1.00 38.94           C
ATOM    790  O   PHE A  99      13.162   9.946   9.596  1.00 39.81           O
ATOM    791  CB  PHE A  99      11.136   9.186   7.856  1.00 37.36           C
ATOM    792  CG  PHE A  99      11.330   7.794   8.363  1.00 37.29           C
ATOM    793  CD1 PHE A  99      11.414   6.723   7.482  1.00 37.64           C
ATOM    794  CD2 PHE A  99      11.449   7.551   9.727  1.00 37.27           C
ATOM    795  CE1 PHE A  99      11.615   5.428   7.951  1.00 38.10           C
ATOM    796  CE2 PHE A  99      11.652   6.260  10.208  1.00 37.99           C
ATOM    797  CZ  PHE A  99      11.735   5.197   9.320  1.00 38.37           C
ATOM    798  OXT PHE A  99      14.681   9.587   8.050  1.00 39.28           O
ATOM    799  N   PRO B   1      16.280   7.463   8.234  1.00 44.55           N
ATOM    800  CA  PRO B   1      16.902   6.443   7.365  1.00 44.11           C
ATOM    801  C   PRO B   1      16.295   6.422   5.967  1.00 43.60           C
ATOM    802  O   PRO B   1      15.166   6.869   5.764  1.00 43.84           O
ATOM    803  CB  PRO B   1      16.679   5.105   8.048  1.00 44.53           C
ATOM    804  CG  PRO B   1      15.365   5.364   8.764  1.00 44.14           C
ATOM    805  CD  PRO B   1      15.510   6.800   9.303  1.00 44.28           C
ATOM    806  N   GLN B   2      17.057   5.907   5.006  1.00 43.13           N
ATOM    807  CA  GLN B   2      16.576   5.784   3.638  1.00 42.18           C
ATOM    808  C   GLN B   2      16.303   4.307   3.387  1.00 41.11           C
ATOM    809  O   GLN B   2      17.185   3.464   3.553  1.00 41.22           O
ATOM    810  CB  GLN B   2      17.607   6.297   2.639  1.00 42.96           C
ATOM    811  CG  GLN B   2      17.188   6.047   1.196  1.00 44.29           C
ATOM    812  CD  GLN B   2      18.091   6.727   0.188  1.00 45.60           C
ATOM    813  OE1 GLN B   2      18.096   7.948   0.068  1.00 45.90           O
ATOM    814  NE2 GLN B   2      18.859   5.935  -0.544  1.00 46.77           N
ATOM    815  N   ILE B   3      15.078   3.995   2.987  1.00 39.29           N
ATOM    816  CA  ILE B   3      14.692   2.611   2.750  1.00 37.58           C
ATOM    817  C   ILE B   3      14.433   2.315   1.275  1.00 36.58           C
ATOM    818  O   ILE B   3      13.640   3.005   0.624  1.00 35.94           O
ATOM    819  CB  ILE B   3      13.435   2.268   3.578  1.00 37.89           C
ATOM    820  CG1 ILE B   3      13.757   2.416   5.065  1.00 37.97           C
ATOM    821  CG2 ILE B   3      12.967   0.852   3.268  1.00 37.72           C
ATOM    822  CD1 ILE B   3      12.560   2.290   5.985  1.00 37.91           C
ATOM    823  N   THR B   4      15.117   1.293   0.756  1.00 35.31           N
ATOM    824  CA  THR B   4      14.966   0.882  -0.642  1.00 34.92           C
ATOM    825  C   THR B   4      13.818  -0.107  -0.706  1.00 34.37           C
ATOM    826  O   THR B   4      13.439  -0.681   0.311  1.00 33.69           O
ATOM    827  CB  THR B   4      16.245   0.200  -1.203  1.00 34.80           C
ATOM    828  OG1 THR B   4      16.708  -0.800  -0.282  1.00 34.43           O
ATOM    829  CG2 THR B   4      17.337   1.233  -1.451  1.00 34.49           C
ATOM    830  N   LEU B   5      13.292  -0.338  -1.901  1.00 33.91           N
ATOM    831  CA  LEU B   5      12.141  -1.215  -2.032  1.00 34.51           C
ATOM    832  C   LEU B   5      12.309  -2.586  -2.692  1.00 35.25           C
ATOM    833  O   LEU B   5      11.329  -3.163  -3.175  1.00 35.09           O
ATOM    834  CB  LEU B   5      11.019  -0.420  -2.711  1.00 33.53           C
ATOM    835  CG  LEU B   5      10.680   0.828  -1.883  1.00 32.31           C
ATOM    836  CD1 LEU B   5       9.806   1.786  -2.653  1.00 31.85           C
ATOM    837  CD2 LEU B   5      10.011   0.390  -0.594  1.00 31.91           C
ATOM    838  N   TRP B   6      13.527  -3.122  -2.696  1.00 36.45           N
ATOM    839  CA  TRP B   6      13.762  -4.440  -3.292  1.00 37.94           C
ATOM    840  C   TRP B   6      13.112  -5.507  -2.421  1.00 37.93           C
ATOM    841  O   TRP B   6      12.731  -6.576  -2.897  1.00 37.42           O
ATOM    842  CB  TRP B   6      15.263  -4.712  -3.434  1.00 39.67           C
ATOM    843  CG  TRP B   6      15.946  -3.647  -4.209  1.00 41.11           C
ATOM    844  CD1 TRP B   6      16.565  -2.534  -3.713  1.00 41.48           C
ATOM    845  CD2 TRP B   6      15.984  -3.529  -5.633  1.00 41.89           C
ATOM    846  NE1 TRP B   6      16.984  -1.727  -4.745  1.00 42.07           N
ATOM    847  CE2 TRP B   6      16.645  -2.314  -5.930  1.00 42.41           C
ATOM    848  CE3 TRP B   6      15.533  -4.334  -6.683  1.00 42.68           C
ATOM    849  CZ2 TRP B   6      16.849  -1.882  -7.245  1.00 43.19           C
ATOM    850  CZ3 TRP B   6      15.739  -3.902  -7.991  1.00 43.58           C
ATOM    851  CH2 TRP B   6      16.396  -2.688  -8.257  1.00 43.80           C
ATOM    852  N   LYS B   7      12.997  -5.200  -1.135  1.00 38.25           N
ATOM    853  CA  LYS B   7      12.356  -6.087  -0.175  1.00 38.96           C
ATOM    854  C   LYS B   7      11.202  -5.289   0.423  1.00 38.02           C
ATOM    855  O   LYS B   7      11.176  -4.065   0.313  1.00 36.69           O
ATOM    856  CB  LYS B   7      13.321  -6.465   0.953  1.00 41.53           C
ATOM    857  CG  LYS B   7      14.586  -7.186   0.533  1.00 44.72           C
ATOM    858  CD  LYS B   7      15.480  -7.416   1.753  1.00 47.40           C
ATOM    859  CE  LYS B   7      16.780  -8.119   1.393  1.00 49.13           C
ATOM    860  NZ  LYS B   7      16.544  -9.469   0.806  1.00 50.82           N
ATOM    861  N   ARG B   8      10.255  -5.974   1.058  1.00 37.56           N
ATOM    862  CA  ARG B   8       9.134  -5.289   1.690  1.00 36.84           C
ATOM    863  C   ARG B   8       9.665  -4.343   2.767  1.00 35.20           C
ATOM    864  O   ARG B   8      10.515  -4.724   3.571  1.00 33.63           O
ATOM    865  CB  ARG B   8       8.180  -6.294   2.332  1.00 39.00           C
ATOM    866  CG  ARG B   8       7.280  -7.015   1.356  1.00 42.11           C
ATOM    867  CD  ARG B   8       6.258  -7.845   2.100  1.00 45.35           C
ATOM    868  NE  ARG B   8       5.221  -8.371   1.217  1.00 48.65           N
ATOM    869  CZ  ARG B   8       4.168  -9.063   1.640  1.00 50.71           C
ATOM    870  NH1 ARG B   8       4.019  -9.308   2.935  1.00 52.50           N
ATOM    871  NH2 ARG B   8       3.267  -9.510   0.774  1.00 50.92           N
ATOM    872  N   PRO B   9       9.183  -3.089   2.782  1.00 33.90           N
ATOM    873  CA  PRO B   9       9.632  -2.114   3.781  1.00 32.99           C
ATOM    874  C   PRO B   9       9.023  -2.366   5.159  1.00 32.78           C
ATOM    875  O   PRO B   9       8.087  -1.681   5.575  1.00 32.22           O
ATOM    876  CB  PRO B   9       9.204  -0.780   3.178  1.00 32.76           C
ATOM    877  CG  PRO B   9       7.998  -1.137   2.389  1.00 33.34           C
ATOM    878  CD  PRO B   9       8.385  -2.436   1.731  1.00 33.20           C
ATOM    879  N   LEU B  10       9.572  -3.351   5.864  1.00 32.55           N
ATOM    880  CA  LEU B  10       9.103  -3.726   7.197  1.00 33.36           C
ATOM    881  C   LEU B  10       9.888  -3.044   8.309  1.00 33.52           C
ATOM    882  O   LEU B  10      11.097  -2.862   8.211  1.00 33.72           O
ATOM    883  CB  LEU B  10       9.210  -5.238   7.386  1.00 34.01           C
ATOM    884  CG  LEU B  10       8.247  -6.096   6.571  1.00 35.05           C
ATOM    885  CD1 LEU B  10       8.677  -7.546   6.666  1.00 35.81           C
ATOM    886  CD2 LEU B  10       6.817  -5.913   7.086  1.00 35.24           C
ATOM    887  N   VAL B  11       9.189  -2.666   9.370  1.00 33.63           N
ATOM    888  CA  VAL B  11       9.832  -2.033  10.500  1.00 33.86           C
ATOM    889  C   VAL B  11       9.240  -2.590  11.769  1.00 34.19           C
ATOM    890  O   VAL B  11       8.187  -3.228  11.758  1.00 33.92           O
ATOM    891  CB  VAL B  11       9.631  -0.505  10.507  1.00 33.84           C
ATOM    892  CG1 VAL B  11      10.187   0.105   9.221  1.00 33.63           C
ATOM    893  CG2 VAL B  11       8.142  -0.172  10.677  1.00 33.86           C
ATOM    894  N   THR B  12       9.934  -2.341  12.869  1.00 34.93           N
ATOM    895  CA  THR B  12       9.491  -2.793  14.173  1.00 35.84           C
ATOM    896  C   THR B  12       8.752  -1.623  14.809  1.00 35.87           C
ATOM    897  O   THR B  12       9.231  -0.484  14.787  1.00 34.96           O
ATOM    898  CB  THR B  12      10.697  -3.183  15.057  1.00 36.84           C
ATOM    899  OG1 THR B  12      11.388  -4.290  14.465  1.00 38.19           O
ATOM    900  CG2 THR B  12      10.239  -3.572  16.461  1.00 37.36           C
ATOM    901  N   ILE B  13       7.573  -1.903  15.347  1.00 36.25           N
ATOM    902  CA  ILE B  13       6.792  -0.875  16.006  1.00 37.73           C
ATOM    903  C   ILE B  13       6.559  -1.323  17.431  1.00 39.61           C
ATOM    904  O   ILE B  13       6.609  -2.520  17.736  1.00 38.89           O
ATOM    905  CB  ILE B  13       5.421  -0.649  15.328  1.00 36.87           C
ATOM    906  CG1 ILE B  13       4.569  -1.911  15.410  1.00 36.38           C
ATOM    907  CG2 ILE B  13       5.616  -0.230  13.880  1.00 36.73           C
ATOM    908  CD1 ILE B  13       3.177  -1.732  14.834  1.00 36.19           C
ATOM    909  N   ARG B  14       6.322  -0.363  18.310  1.00 41.77           N
ATOM    910  CA  ARG B  14       6.064  -0.686  19.696  1.00 44.46           C
ATOM    911  C   ARG B  14       4.730  -0.056  20.037  1.00 45.05           C
ATOM    912  O   ARG B  14       4.516   1.134  19.802  1.00 44.87           O
ATOM    913  CB  ARG B  14       7.164  -0.126  20.593  1.00 47.32           C
ATOM    914  CG  ARG B  14       7.381  -0.949  21.848  1.00 50.50           C
ATOM    915  CD  ARG B  14       8.106  -0.149  22.904  1.00 53.44           C
ATOM    916  NE  ARG B  14       7.297   0.988  23.330  1.00 55.76           N
ATOM    917  CZ  ARG B  14       7.697   1.903  24.202  1.00 56.82           C
ATOM    918  NH1 ARG B  14       8.901   1.815  24.749  1.00 57.55           N
ATOM    919  NH2 ARG B  14       6.895   2.911  24.518  1.00 57.75           N
ATOM    920  N   ILE B  15       3.827  -0.857  20.581  1.00 46.11           N
ATOM    921  CA  ILE B  15       2.512  -0.360  20.920  1.00 47.47           C
ATOM    922  C   ILE B  15       1.942  -1.147  22.089  1.00 48.66           C
ATOM    923  O   ILE B  15       1.980  -2.379  22.104  1.00 48.57           O
ATOM    924  CB  ILE B  15       1.574  -0.442  19.688  1.00 47.55           C
ATOM    925  CG1 ILE B  15       0.179   0.062  20.051  1.00 48.12           C
ATOM    926  CG2 ILE B  15       1.533  -1.866  19.150  1.00 47.22           C
ATOM    927  CD1 ILE B  15      -0.746   0.171  18.864  1.00 48.15           C
ATOM    928  N   GLY B  16       1.428  -0.419  23.077  1.00 49.56           N
ATOM    929  CA  GLY B  16       0.870  -1.051  24.260  1.00 49.92           C
ATOM    930  C   GLY B  16       1.961  -1.727  25.069  1.00 50.55           C
ATOM    931  O   GLY B  16       1.680  -2.540  25.953  1.00 51.06           O
ATOM    932  N   GLY B  17       3.210  -1.372  24.770  1.00 50.73           N
ATOM    933  CA  GLY B  17       4.343  -1.966  25.457  1.00 50.41           C
ATOM    934  C   GLY B  17       4.633  -3.316  24.838  1.00 50.46           C
ATOM    935  O   GLY B  17       5.223  -4.195  25.466  1.00 50.96           O
ATOM    936  N   GLN B  18       4.217  -3.469  23.586  1.00 49.86           N
ATOM    937  CA  GLN B  18       4.395  -4.710  22.843  1.00 48.95           C
ATOM    938  C   GLN B  18       5.174  -4.431  21.552  1.00 47.97           C
ATOM    939  O   GLN B  18       5.084  -3.340  20.982  1.00 47.84           O
ATOM    940  CB  GLN B  18       3.011  -5.281  22.521  1.00 48.98           C
ATOM    941  CG  GLN B  18       2.985  -6.737  22.134  1.00 49.83           C
ATOM    942  CD  GLN B  18       1.578  -7.305  22.117  0.50 50.07           C
ATOM    943  OE1 GLN B  18       0.815  -7.075  21.176  0.50 50.03           O
ATOM    944  NE2 GLN B  18       1.223  -8.038  23.168  0.50 49.93           N
ATOM    945  N   LEU B  19       5.947  -5.409  21.099  1.00 46.22           N
ATOM    946  CA  LEU B  19       6.720  -5.253  19.873  1.00 45.05           C
ATOM    947  C   LEU B  19       6.083  -6.006  18.719  1.00 44.11           C
ATOM    948  O   LEU B  19       5.638  -7.146  18.869  1.00 44.72           O
ATOM    949  CB  LEU B  19       8.149  -5.761  20.062  1.00 45.29           C
ATOM    950  CG  LEU B  19       9.133  -4.903  20.850  1.00 45.29           C
ATOM    951  CD1 LEU B  19      10.475  -5.613  20.908  1.00 45.59           C
ATOM    952  CD2 LEU B  19       9.283  -3.550  20.174  1.00 44.96           C
ATOM    953  N   LYS B  20       6.057  -5.365  17.559  1.00 42.49           N
ATOM    954  CA  LYS B  20       5.476  -5.970  16.375  1.00 41.50           C
ATOM    955  C   LYS B  20       6.179  -5.508  15.111  1.00 40.13           C
ATOM    956  O   LYS B  20       6.949  -4.547  15.114  1.00 38.77           O
ATOM    957  CB  LYS B  20       3.991  -5.623  16.279  1.00 41.87           C
ATOM    958  CG  LYS B  20       3.141  -6.188  17.392  1.00 43.27           C
ATOM    959  CD  LYS B  20       1.712  -5.721  17.241  1.00 45.05           C
ATOM    960  CE  LYS B  20       0.798  -6.384  18.260  1.00 46.51           C
ATOM    961  NZ  LYS B  20       0.698  -7.861  18.046  1.00 47.02           N
ATOM    962  N   GLU B  21       5.891  -6.213  14.026  1.00 38.77           N
ATOM    963  CA  GLU B  21       6.463  -5.917  12.727  1.00 37.00           C
ATOM    964  C   GLU B  21       5.348  -5.312  11.877  1.00 34.34           C
ATOM    965  O   GLU B  21       4.200  -5.758  11.932  1.00 34.58           O
ATOM    966  CB  GLU B  21       6.975  -7.213  12.098  1.00 39.77           C
ATOM    967  CG  GLU B  21       8.053  -7.033  11.057  1.00 42.99           C
ATOM    968  CD  GLU B  21       8.707  -8.351  10.685  1.00 44.92           C
ATOM    969  OE1 GLU B  21       8.016  -9.219  10.110  1.00 45.11           O
ATOM    970  OE2 GLU B  21       9.911  -8.521  10.975  1.00 46.29           O
ATOM    971  N   ALA B  22       5.676  -4.289  11.103  1.00 31.59           N
ATOM    972  CA  ALA B  22       4.673  -3.653  10.267  1.00 29.95           C
ATOM    973  C   ALA B  22       5.258  -3.180   8.946  1.00 28.38           C
ATOM    974  O   ALA B  22       6.458  -2.981   8.807  1.00 27.30           O
ATOM    975  CB  ALA B  22       4.037  -2.489  11.014  1.00 28.81           C
ATOM    976  N   LEU B  23       4.380  -2.987   7.979  1.00 26.71           N
ATOM    977  CA  LEU B  23       4.763  -2.560   6.650  1.00 24.75           C
ATOM    978  C   LEU B  23       4.527  -1.064   6.446  1.00 23.56           C
ATOM    979  O   LEU B  23       3.445  -0.567   6.757  1.00 22.96           O
ATOM    980  CB  LEU B  23       3.922  -3.340   5.658  1.00 25.94           C
ATOM    981  CG  LEU B  23       4.198  -3.262   4.170  1.00 27.45           C
ATOM    982  CD1 LEU B  23       5.408  -4.138   3.850  1.00 27.30           C
ATOM    983  CD2 LEU B  23       2.964  -3.751   3.410  1.00 27.85           C
ATOM    984  N   LEU B  24       5.532  -0.352   5.933  1.00 22.99           N
ATOM    985  CA  LEU B  24       5.395   1.082   5.642  1.00 22.66           C
ATOM    986  C   LEU B  24       4.636   1.090   4.315  1.00 22.56           C
ATOM    987  O   LEU B  24       5.169   0.693   3.277  1.00 22.65           O
ATOM    988  CB  LEU B  24       6.769   1.756   5.493  1.00 21.46           C
ATOM    989  CG  LEU B  24       7.600   1.820   6.778  1.00 23.28           C
ATOM    990  CD1 LEU B  24       8.896   2.599   6.520  1.00 21.64           C
ATOM    991  CD2 LEU B  24       6.773   2.490   7.894  1.00 22.14           C
ATOM    992  N   ASP B  25       3.393   1.552   4.361  1.00 22.38           N
ATOM    993  CA  ASP B  25       2.508   1.494   3.202  1.00 22.25           C
ATOM    994  C   ASP B  25       1.949   2.849   2.772  1.00 21.25           C
ATOM    995  O   ASP B  25       1.007   3.365   3.367  1.00 21.01           O
ATOM    996  CB  ASP B  25       1.388   0.508   3.572  1.00 22.44           C
ATOM    997  CG  ASP B  25       0.428   0.226   2.441  1.00 24.44           C
ATOM    998  OD1 ASP B  25       0.618   0.746   1.326  1.00 23.87           O
ATOM    999  OD2 ASP B  25      -0.529  -0.540   2.691  1.00 25.67           O
ATOM   1000  N   THR B  26       2.531   3.421   1.725  1.00 21.15           N
ATOM   1001  CA  THR B  26       2.088   4.721   1.237  1.00 21.33           C
ATOM   1002  C   THR B  26       0.751   4.680   0.499  1.00 21.45           C
ATOM   1003  O   THR B  26       0.138   5.727   0.268  1.00 22.68           O
ATOM   1004  CB  THR B  26       3.145   5.349   0.318  1.00 22.64           C
ATOM   1005  OG1 THR B  26       3.379   4.484  -0.800  1.00 22.05           O
ATOM   1006  CG2 THR B  26       4.458   5.569   1.100  1.00 22.11           C
ATOM   1007  N   GLY B  27       0.301   3.480   0.137  1.00 20.93           N
ATOM   1008  CA  GLY B  27      -0.968   3.338  -0.560  1.00 20.94           C
ATOM   1009  C   GLY B  27      -2.147   3.198   0.394  1.00 21.06           C
ATOM   1010  O   GLY B  27      -3.297   3.211  -0.026  1.00 20.71           O
ATOM   1011  N   ALA B  28      -1.858   3.053   1.682  1.00 20.49           N
ATOM   1012  CA  ALA B  28      -2.898   2.917   2.699  1.00 21.64           C
ATOM   1013  C   ALA B  28      -3.179   4.273   3.352  1.00 21.87           C
ATOM   1014  O   ALA B  28      -2.256   4.900   3.874  1.00 20.73           O
ATOM   1015  CB  ALA B  28      -2.455   1.918   3.770  1.00 21.48           C
ATOM   1016  N   ASP B  29      -4.437   4.720   3.331  1.00 22.10           N
ATOM   1017  CA  ASP B  29      -4.774   6.001   3.950  1.00 23.20           C
ATOM   1018  C   ASP B  29      -4.643   5.896   5.464  1.00 23.54           C
ATOM   1019  O   ASP B  29      -4.237   6.849   6.135  1.00 22.56           O
ATOM   1020  CB  ASP B  29      -6.216   6.431   3.660  1.00 24.15           C
ATOM   1021  CG  ASP B  29      -6.499   6.614   2.191  1.00 25.76           C
ATOM   1022  OD1 ASP B  29      -5.616   7.095   1.444  1.00 26.49           O
ATOM   1023  OD2 ASP B  29      -7.631   6.283   1.789  1.00 26.27           O
ATOM   1024  N   ASP B  30      -4.999   4.732   5.993  1.00 23.93           N
ATOM   1025  CA  ASP B  30      -4.960   4.531   7.425  1.00 25.37           C
ATOM   1026  C   ASP B  30      -4.044   3.406   7.861  1.00 25.18           C
ATOM   1027  O   ASP B  30      -3.500   2.662   7.045  1.00 25.27           O
ATOM   1028  CB  ASP B  30      -6.375   4.263   7.944  1.00 27.24           C
ATOM   1029  CG  ASP B  30      -7.350   5.371   7.575  1.00 28.28           C
ATOM   1030  OD1 ASP B  30      -7.122   6.527   7.986  1.00 29.01           O
ATOM   1031  OD2 ASP B  30      -8.325   5.071   6.862  1.00 29.94           O
ATOM   1032  N   THR B  31      -3.877   3.319   9.174  1.00 24.93           N
ATOM   1033  CA  THR B  31      -3.054   2.319   9.818  1.00 24.01           C
ATOM   1034  C   THR B  31      -3.970   1.227  10.381  1.00 24.45           C
ATOM   1035  O   THR B  31      -4.913   1.510  11.118  1.00 24.59           O
ATOM   1036  CB  THR B  31      -2.235   2.982  10.947  1.00 22.75           C
ATOM   1037  OG1 THR B  31      -1.279   3.872  10.359  1.00 22.59           O
ATOM   1038  CG2 THR B  31      -1.538   1.952  11.811  1.00 21.03           C
ATOM   1039  N  1VAL B  32      -3.682  -0.017  10.020  0.50 24.69           N
ATOM   1040  N  2VAL B  32      -3.696  -0.022  10.022  0.50 24.69           N
ATOM   1041  CA 1VAL B  32      -4.477  -1.144  10.489  0.50 25.81           C
ATOM   1042  CA 2VAL B  32      -4.498  -1.141  10.498  0.50 25.79           C
ATOM   1043  C  1VAL B  32      -3.558  -2.253  10.987  0.50 26.27           C
ATOM   1044  C  2VAL B  32      -3.594  -2.273  10.964  0.50 26.28           C
ATOM   1045  O  1VAL B  32      -2.596  -2.629  10.325  0.50 26.36           O
ATOM   1046  O  2VAL B  32      -2.679  -2.684  10.253  0.50 26.42           O
ATOM   1047  CB 1VAL B  32      -5.387  -1.691   9.359  0.50 25.86           C
ATOM   1048  CB 2VAL B  32      -5.486  -1.644   9.387  0.50 25.74           C
ATOM   1049  CG11VAL B  32      -6.137  -2.924   9.819  0.50 24.95           C
ATOM   1050  CG12VAL B  32      -4.718  -2.117   8.166  0.50 25.32           C
ATOM   1051  CG21VAL B  32      -6.370  -0.620   8.925  0.50 25.56           C
ATOM   1052  CG22VAL B  32      -6.370  -2.756   9.924  0.50 25.02           C
ATOM   1053  N   LEU B  33      -3.858  -2.760  12.174  1.00 26.77           N
ATOM   1054  CA  LEU B  33      -3.072  -3.831  12.764  1.00 28.56           C
ATOM   1055  C   LEU B  33      -3.888  -5.086  12.949  1.00 29.95           C
ATOM   1056  O   LEU B  33      -5.113  -5.049  12.998  1.00 28.94           O
ATOM   1057  CB  LEU B  33      -2.531  -3.406  14.128  1.00 27.51           C
ATOM   1058  CG  LEU B  33      -1.807  -2.068  14.236  1.00 27.51           C
ATOM   1059  CD1 LEU B  33      -1.389  -1.846  15.692  1.00 28.31           C
ATOM   1060  CD2 LEU B  33      -0.589  -2.068  13.336  1.00 26.91           C
ATOM   1061  N  1GLU B  34      -3.191  -6.204  13.063  0.50 31.45           N
ATOM   1062  N  2GLU B  34      -3.191  -6.210  13.046  0.50 31.76           N
ATOM   1063  CA 1GLU B  34      -3.835  -7.492  13.265  0.50 33.62           C
ATOM   1064  CA 2GLU B  34      -3.842  -7.494  13.248  0.50 34.14           C
ATOM   1065  C  1GLU B  34      -4.572  -7.434  14.586  0.50 35.02           C
ATOM   1066  C  2GLU B  34      -4.624  -7.369  14.539  0.50 35.26           C
ATOM   1067  O  1GLU B  34      -4.211  -6.657  15.468  0.50 34.84           O
ATOM   1068  O  2GLU B  34      -4.328  -6.506  15.363  0.50 35.04           O
ATOM   1069  CB 1GLU B  34      -2.787  -8.602  13.304  0.50 33.67           C
ATOM   1070  CB 2GLU B  34      -2.799  -8.599  13.391  0.50 34.91           C
ATOM   1071  CG 1GLU B  34      -1.995  -8.733  12.024  0.50 33.90           C
ATOM   1072  CG 2GLU B  34      -1.978  -8.513  14.673  0.50 36.38           C
ATOM   1073  CD 1GLU B  34      -0.921  -9.793  12.118  0.50 33.74           C
ATOM   1074  CD 2GLU B  34      -0.781  -9.446  14.656  0.50 37.55           C
ATOM   1075  OE11GLU B  34       0.010  -9.627  12.928  0.50 33.14           O
ATOM   1076  OE12GLU B  34      -0.985 -10.668  14.456  0.50 37.84           O
ATOM   1077  OE21GLU B  34      -1.020 -10.793  11.386  0.50 34.67           O
ATOM   1078  OE22GLU B  34       0.358  -8.954  14.840  0.50 37.01           O
ATOM   1079  N  1GLU B  35      -5.609  -8.249  14.718  0.50 36.65           N
ATOM   1080  N  2GLU B  35      -5.618  -8.225  14.716  0.50 36.72           N
ATOM   1081  CA 1GLU B  35      -6.401  -8.270  15.939  0.50 38.87           C
ATOM   1082  CA 2GLU B  35      -6.428  -8.188  15.921  0.50 38.84           C
ATOM   1083  C  1GLU B  35      -5.541  -8.366  17.193  0.50 39.96           C
ATOM   1084  C  2GLU B  35      -5.572  -8.356  17.172  0.50 39.92           C
ATOM   1085  O  1GLU B  35      -4.609  -9.169  17.265  0.50 39.74           O
ATOM   1086  O  2GLU B  35      -4.675  -9.200  17.218  0.50 39.58           O
ATOM   1087  CB 1GLU B  35      -7.399  -9.431  15.891  0.50 39.48           C
ATOM   1088  CB 2GLU B  35      -7.525  -9.255  15.825  0.50 39.40           C
ATOM   1089  CG 1GLU B  35      -8.847  -8.987  16.018  0.50 40.21           C
ATOM   1090  CG 2GLU B  35      -8.462  -8.976  14.649  0.50 39.84           C
ATOM   1091  CD 1GLU B  35      -9.174  -8.455  17.397  0.50 40.65           C
ATOM   1092  CD 2GLU B  35      -9.436 -10.097  14.360  0.50 40.24           C
ATOM   1093  OE11GLU B  35     -10.125  -7.659  17.509  0.50 40.40           O
ATOM   1094  OE12GLU B  35      -8.984 -11.245  14.141  0.50 40.81           O
ATOM   1095  OE21GLU B  35      -8.488  -8.844  18.363  0.50 41.51           O
ATOM   1096  OE22GLU B  35     -10.654  -9.821  14.341  0.50 39.56           O
ATOM   1097  N   MET B  36      -5.852  -7.523  18.172  1.00 41.28           N
ATOM   1098  CA  MET B  36      -5.121  -7.512  19.435  1.00 43.36           C
ATOM   1099  C   MET B  36      -5.893  -6.640  20.426  1.00 45.40           C
ATOM   1100  O   MET B  36      -6.817  -5.913  20.042  1.00 45.19           O
ATOM   1101  CB  MET B  36      -3.720  -6.923  19.238  1.00 43.80           C
ATOM   1102  CG  MET B  36      -3.691  -5.454  18.814  1.00 44.23           C
ATOM   1103  SD  MET B  36      -2.015  -4.857  18.524  1.00 44.88           S
ATOM   1104  CE  MET B  36      -1.512  -4.484  20.256  1.00 44.57           C
ATOM   1105  N   ASN B  37      -5.516  -6.706  21.699  1.00 47.26           N
ATOM   1106  CA  ASN B  37      -6.195  -5.907  22.712  1.00 48.95           C
ATOM   1107  C   ASN B  37      -5.520  -4.561  22.928  1.00 49.12           C
ATOM   1108  O   ASN B  37      -4.322  -4.484  23.192  1.00 49.28           O
ATOM   1109  CB  ASN B  37      -6.246  -6.646  24.054  1.00 50.60           C
ATOM   1110  CG  ASN B  37      -7.103  -7.896  24.007  1.00 52.14           C
ATOM   1111  OD1 ASN B  37      -8.294  -7.837  23.681  1.00 52.69           O
ATOM   1112  ND2 ASN B  37      -6.502  -9.040  24.342  1.00 52.94           N
ATOM   1113  N   LEU B  38      -6.299  -3.497  22.807  1.00 49.25           N
ATOM   1114  CA  LEU B  38      -5.782  -2.161  23.034  1.00 49.64           C
ATOM   1115  C   LEU B  38      -6.660  -1.510  24.090  1.00 50.53           C
ATOM   1116  O   LEU B  38      -7.887  -1.570  24.018  1.00 50.38           O
ATOM   1117  CB  LEU B  38      -5.798  -1.337  21.742  1.00 48.75           C
ATOM   1118  CG  LEU B  38      -4.707  -1.678  20.719  1.00 47.95           C
ATOM   1119  CD1 LEU B  38      -4.888  -0.819  19.480  1.00 47.59           C
ATOM   1120  CD2 LEU B  38      -3.329  -1.460  21.325  1.00 47.04           C
ATOM   1121  N   PRO B  39      -6.041  -0.899  25.106  1.00 51.79           N
ATOM   1122  CA  PRO B  39      -6.833  -0.255  26.150  1.00 52.68           C
ATOM   1123  C   PRO B  39      -7.604   0.922  25.568  1.00 53.36           C
ATOM   1124  O   PRO B  39      -7.224   1.476  24.539  1.00 53.21           O
ATOM   1125  CB  PRO B  39      -5.774   0.170  27.159  1.00 52.64           C
ATOM   1126  CG  PRO B  39      -4.609   0.499  26.277  1.00 52.67           C
ATOM   1127  CD  PRO B  39      -4.602  -0.665  25.316  1.00 52.19           C
ATOM   1128  N   GLY B  40      -8.696   1.293  26.225  1.00 54.41           N
ATOM   1129  CA  GLY B  40      -9.492   2.401  25.745  1.00 55.12           C
ATOM   1130  C   GLY B  40     -10.767   1.926  25.087  1.00 55.90           C
ATOM   1131  O   GLY B  40     -11.040   0.729  25.023  1.00 56.01           O
ATOM   1132  N   ARG B  41     -11.551   2.876  24.596  1.00 56.92           N
ATOM   1133  CA  ARG B  41     -12.808   2.565  23.936  1.00 57.85           C
ATOM   1134  C   ARG B  41     -12.615   2.539  22.425  1.00 56.84           C
ATOM   1135  O   ARG B  41     -11.780   3.266  21.880  1.00 56.74           O
ATOM   1136  CB  ARG B  41     -13.864   3.611  24.307  1.00 60.30           C
ATOM   1137  CG  ARG B  41     -15.213   3.400  23.638  1.00 63.47           C
ATOM   1138  CD  ARG B  41     -16.230   4.428  24.102  0.50 66.16           C
ATOM   1139  NE  ARG B  41     -17.535   4.206  23.486  0.50 68.49           N
ATOM   1140  CZ  ARG B  41     -18.624   4.914  23.766  0.50 69.73           C
ATOM   1141  NH1 ARG B  41     -18.567   5.896  24.656  0.50 70.22           N
ATOM   1142  NH2 ARG B  41     -19.770   4.641  23.157  0.50 70.20           N
ATOM   1143  N   TRP B  42     -13.385   1.693  21.750  1.00 55.21           N
ATOM   1144  CA  TRP B  42     -13.298   1.597  20.302  1.00 53.92           C
ATOM   1145  C   TRP B  42     -14.676   1.699  19.659  1.00 52.51           C
ATOM   1146  O   TRP B  42     -15.697   1.397  20.283  1.00 52.25           O
ATOM   1147  CB  TRP B  42     -12.632   0.282  19.889  1.00 54.03           C
ATOM   1148  CG  TRP B  42     -13.349  -0.945  20.367  1.00 54.24           C
ATOM   1149  CD1 TRP B  42     -13.135  -1.621  21.535  1.00 54.22           C
ATOM   1150  CD2 TRP B  42     -14.397  -1.641  19.686  1.00 54.23           C
ATOM   1151  NE1 TRP B  42     -13.980  -2.701  21.620  1.00 54.03           N
ATOM   1152  CE2 TRP B  42     -14.764  -2.741  20.494  1.00 54.30           C
ATOM   1153  CE3 TRP B  42     -15.057  -1.453  18.463  1.00 54.43           C
ATOM   1154  CZ2 TRP B  42     -15.771  -3.641  20.130  1.00 54.46           C
ATOM   1155  CZ3 TRP B  42     -16.062  -2.350  18.096  1.00 54.84           C
ATOM   1156  CH2 TRP B  42     -16.403  -3.435  18.926  1.00 54.79           C
ATOM   1157  N   LYS B  43     -14.695   2.138  18.408  1.00 50.99           N
ATOM   1158  CA  LYS B  43     -15.937   2.272  17.667  1.00 49.64           C
ATOM   1159  C   LYS B  43     -15.850   1.441  16.391  1.00 48.21           C
ATOM   1160  O   LYS B  43     -14.815   1.412  15.725  1.00 47.96           O
ATOM   1161  CB  LYS B  43     -16.197   3.743  17.326  1.00 50.10           C
ATOM   1162  CG  LYS B  43     -15.097   4.389  16.503  1.00 50.88           C
ATOM   1163  CD  LYS B  43     -15.337   5.877  16.288  0.00 50.85           C
ATOM   1164  CE  LYS B  43     -16.564   6.141  15.432  0.00 50.95           C
ATOM   1165  NZ  LYS B  43     -16.752   7.600  15.194  0.00 50.99           N
ATOM   1166  N   PRO B  44     -16.938   0.741  16.041  1.00 46.72           N
ATOM   1167  CA  PRO B  44     -16.958  -0.090  14.834  1.00 45.32           C
ATOM   1168  C   PRO B  44     -16.790   0.763  13.583  1.00 44.03           C
ATOM   1169  O   PRO B  44     -17.371   1.848  13.478  1.00 43.38           O
ATOM   1170  CB  PRO B  44     -18.337  -0.750  14.886  1.00 45.33           C
ATOM   1171  CG  PRO B  44     -18.673  -0.748  16.355  1.00 46.04           C
ATOM   1172  CD  PRO B  44     -18.201   0.612  16.787  1.00 46.39           C
ATOM   1173  N   LYS B  45     -15.996   0.273  12.640  1.00 42.52           N
ATOM   1174  CA  LYS B  45     -15.777   0.989  11.394  1.00 41.84           C
ATOM   1175  C   LYS B  45     -15.485  -0.005  10.278  1.00 41.21           C
ATOM   1176  O   LYS B  45     -15.164  -1.164  10.532  1.00 40.59           O
ATOM   1177  CB  LYS B  45     -14.608   1.966  11.540  1.00 42.40           C
ATOM   1178  CG  LYS B  45     -14.339   2.806  10.307  1.00 43.34           C
ATOM   1179  CD  LYS B  45     -13.207   3.797  10.543  1.00 44.14           C
ATOM   1180  CE  LYS B  45     -12.942   4.637   9.306  0.00 43.80           C
ATOM   1181  NZ  LYS B  45     -11.838   5.613   9.522  0.00 43.56           N
ATOM   1182  N   MET B  46     -15.609   0.450   9.040  1.00 40.75           N
ATOM   1183  CA  MET B  46     -15.336  -0.404   7.902  1.00 41.03           C
ATOM   1184  C   MET B  46     -14.443   0.290   6.896  1.00 39.73           C
ATOM   1185  O   MET B  46     -14.659   1.449   6.559  1.00 39.88           O
ATOM   1186  CB  MET B  46     -16.634  -0.811   7.214  1.00 42.86           C
ATOM   1187  CG  MET B  46     -17.416  -1.864   7.951  1.00 45.21           C
ATOM   1188  SD  MET B  46     -18.668  -2.497   6.845  1.00 48.58           S
ATOM   1189  CE  MET B  46     -19.817  -1.164   6.907  1.00 47.37           C
ATOM   1190  N   ILE B  47     -13.438  -0.433   6.422  1.00 37.81           N
ATOM   1191  CA  ILE B  47     -12.512   0.094   5.430  1.00 36.53           C
ATOM   1192  C   ILE B  47     -12.492  -0.858   4.246  1.00 35.58           C
ATOM   1193  O   ILE B  47     -12.798  -2.049   4.369  1.00 34.48           O
ATOM   1194  CB  ILE B  47     -11.073   0.218   5.991  1.00 37.30           C
ATOM   1195  CG1 ILE B  47     -10.623  -1.124   6.567  1.00 36.85           C
ATOM   1196  CG2 ILE B  47     -11.008   1.308   7.059  1.00 36.59           C
ATOM   1197  CD1 ILE B  47      -9.185  -1.120   7.041  1.00 37.39           C
ATOM   1198  N   GLY B  48     -12.124  -0.333   3.090  1.00 35.51           N
ATOM   1199  CA  GLY B  48     -12.085  -1.174   1.916  1.00 36.42           C
ATOM   1200  C   GLY B  48     -10.826  -1.006   1.104  1.00 36.27           C
ATOM   1201  O   GLY B  48     -10.121  -0.010   1.213  1.00 36.28           O
ATOM   1202  N   GLY B  49     -10.552  -2.007   0.285  1.00 37.00           N
ATOM   1203  CA  GLY B  49      -9.399  -1.959  -0.574  1.00 37.29           C
ATOM   1204  C   GLY B  49      -9.553  -3.000  -1.656  1.00 37.29           C
ATOM   1205  O   GLY B  49     -10.670  -3.309  -2.078  1.00 37.67           O
ATOM   1206  N  1ILE B  50      -8.425  -3.561  -2.081  0.50 37.03           N
ATOM   1207  N  2ILE B  50      -8.434  -3.539  -2.125  0.50 37.15           N
ATOM   1208  CA 1ILE B  50      -8.430  -4.602  -3.091  0.50 36.81           C
ATOM   1209  CA 2ILE B  50      -8.442  -4.520  -3.204  0.50 36.99           C
ATOM   1210  C  1ILE B  50      -9.065  -5.809  -2.422  0.50 35.98           C
ATOM   1211  C  2ILE B  50      -9.522  -5.597  -3.150  0.50 36.34           C
ATOM   1212  O  1ILE B  50      -8.701  -6.179  -1.305  0.50 35.67           O
ATOM   1213  O  2ILE B  50     -10.433  -5.599  -3.975  0.50 36.51           O
ATOM   1214  CB 1ILE B  50      -7.001  -4.981  -3.526  0.50 37.24           C
ATOM   1215  CB 2ILE B  50      -7.062  -5.205  -3.332  0.50 37.26           C
ATOM   1216  CG11ILE B  50      -6.256  -3.745  -4.036  0.50 37.34           C
ATOM   1217  CG12ILE B  50      -6.003  -4.169  -3.722  0.50 37.14           C
ATOM   1218  CG21ILE B  50      -7.060  -6.063  -4.599  0.50 37.46           C
ATOM   1219  CG22ILE B  50      -7.121  -6.319  -4.369  0.50 37.30           C
ATOM   1220  CD11ILE B  50      -6.780  -3.187  -5.340  0.50 37.35           C
ATOM   1221  CD12ILE B  50      -6.246  -3.484  -5.066  0.50 36.97           C
ATOM   1222  N  1GLY B  51     -10.016  -6.426  -3.106  0.50 35.72           N
ATOM   1223  N  2GLY B  51      -9.427  -6.507  -2.186  0.50 35.97           N
ATOM   1224  CA 1GLY B  51     -10.672  -7.580  -2.533  0.50 35.42           C
ATOM   1225  CA 2GLY B  51     -10.397  -7.589  -2.094  0.50 35.74           C
ATOM   1226  C  1GLY B  51     -11.992  -7.196  -1.902  0.50 35.47           C
ATOM   1227  C  2GLY B  51     -11.739  -7.287  -1.448  0.50 35.69           C
ATOM   1228  O  1GLY B  51     -12.945  -7.970  -1.955  0.50 35.73           O
ATOM   1229  O  2GLY B  51     -12.476  -8.204  -1.094  0.50 35.95           O
ATOM   1230  N   GLY B  52     -12.063  -6.007  -1.304  1.00 35.48           N
ATOM   1231  CA  GLY B  52     -13.322  -5.606  -0.693  1.00 34.51           C
ATOM   1232  C   GLY B  52     -13.212  -4.902   0.652  1.00 34.08           C
ATOM   1233  O   GLY B  52     -12.150  -4.395   1.014  1.00 34.11           O
ATOM   1234  N   PHE B  53     -14.320  -4.886   1.390  1.00 32.81           N
ATOM   1235  CA  PHE B  53     -14.407  -4.242   2.701  1.00 31.94           C
ATOM   1236  C   PHE B  53     -14.326  -5.196   3.884  1.00 30.96           C
ATOM   1237  O   PHE B  53     -14.777  -6.330   3.803  1.00 30.22           O
ATOM   1238  CB  PHE B  53     -15.722  -3.452   2.809  1.00 31.63           C
ATOM   1239  CG  PHE B  53     -15.775  -2.246   1.934  1.00 32.62           C
ATOM   1240  CD1 PHE B  53     -15.807  -2.377   0.553  1.00 32.30           C
ATOM   1241  CD2 PHE B  53     -15.726  -0.970   2.491  1.00 32.78           C
ATOM   1242  CE1 PHE B  53     -15.779  -1.252  -0.273  1.00 32.89           C
ATOM   1243  CE2 PHE B  53     -15.697   0.161   1.676  1.00 33.13           C
ATOM   1244  CZ  PHE B  53     -15.722   0.017   0.292  1.00 32.81           C
ATOM   1245  N   ILE B  54     -13.756  -4.716   4.986  1.00 31.15           N
ATOM   1246  CA  ILE B  54     -13.652  -5.507   6.213  1.00 31.49           C
ATOM   1247  C   ILE B  54     -14.094  -4.660   7.400  1.00 31.65           C
ATOM   1248  O   ILE B  54     -14.125  -3.426   7.317  1.00 31.25           O
ATOM   1249  CB  ILE B  54     -12.200  -6.024   6.474  1.00 32.01           C
ATOM   1250  CG1 ILE B  54     -11.236  -4.857   6.676  1.00 32.18           C
ATOM   1251  CG2 ILE B  54     -11.722  -6.874   5.300  1.00 30.96           C
ATOM   1252  CD1 ILE B  54      -9.860  -5.310   7.161  1.00 32.83           C
ATOM   1253  N   LYS B  55     -14.444  -5.317   8.501  1.00 32.17           N
ATOM   1254  CA  LYS B  55     -14.875  -4.614   9.712  1.00 33.37           C
ATOM   1255  C   LYS B  55     -13.730  -4.473  10.709  1.00 32.78           C
ATOM   1256  O   LYS B  55     -13.070  -5.451  11.062  1.00 32.32           O
ATOM   1257  CB  LYS B  55     -16.047  -5.358  10.361  1.00 34.75           C
ATOM   1258  CG  LYS B  55     -17.331  -5.299   9.546  1.00 37.40           C
ATOM   1259  CD  LYS B  55     -18.443  -6.129  10.176  1.00 39.52           C
ATOM   1260  CE  LYS B  55     -18.827  -5.607  11.562  1.00 41.63           C
ATOM   1261  NZ  LYS B  55     -19.871  -6.468  12.182  1.00 42.89           N
ATOM   1262  N   VAL B  56     -13.495  -3.247  11.159  1.00 32.57           N
ATOM   1263  CA  VAL B  56     -12.422  -2.994  12.110  1.00 32.68           C
ATOM   1264  C   VAL B  56     -12.883  -2.217  13.344  1.00 33.66           C
ATOM   1265  O   VAL B  56     -13.985  -1.666  13.366  1.00 34.05           O
ATOM   1266  CB  VAL B  56     -11.277  -2.196  11.444  1.00 31.64           C
ATOM   1267  CG1 VAL B  56     -10.666  -2.993  10.297  1.00 30.68           C
ATOM   1268  CG2 VAL B  56     -11.807  -0.864  10.937  1.00 30.95           C
ATOM   1269  N   ARG B  57     -12.032  -2.192  14.370  1.00 34.40           N
ATOM   1270  CA  ARG B  57     -12.295  -1.442  15.598  1.00 35.13           C
ATOM   1271  C   ARG B  57     -11.408  -0.215  15.482  1.00 35.13           C
ATOM   1272  O   ARG B  57     -10.239  -0.341  15.128  1.00 34.65           O
ATOM   1273  CB  ARG B  57     -11.851  -2.208  16.846  1.00 35.40           C
ATOM   1274  CG  ARG B  57     -12.521  -3.542  17.092  1.00 37.32           C
ATOM   1275  CD  ARG B  57     -12.094  -4.070  18.462  1.00 39.43           C
ATOM   1276  NE  ARG B  57     -12.549  -5.433  18.718  1.00 40.99           N
ATOM   1277  CZ  ARG B  57     -12.533  -6.013  19.915  0.50 41.59           C
ATOM   1278  NH1 ARG B  57     -12.088  -5.351  20.976  0.50 41.64           N
ATOM   1279  NH2 ARG B  57     -12.962  -7.260  20.052  0.50 41.88           N
ATOM   1280  N   GLN B  58     -11.943   0.964  15.780  1.00 35.34           N
ATOM   1281  CA  GLN B  58     -11.141   2.176  15.692  1.00 35.22           C
ATOM   1282  C   GLN B  58     -10.759   2.733  17.059  1.00 35.63           C
ATOM   1283  O   GLN B  58     -11.631   3.059  17.874  1.00 35.50           O
ATOM   1284  CB  GLN B  58     -11.885   3.255  14.903  1.00 35.52           C
ATOM   1285  CG  GLN B  58     -11.156   4.594  14.871  1.00 36.14           C
ATOM   1286  CD  GLN B  58     -11.871   5.641  14.045  1.00 37.58           C
ATOM   1287  OE1 GLN B  58     -12.166   5.425  12.872  1.00 38.70           O
ATOM   1288  NE2 GLN B  58     -12.143   6.791  14.653  1.00 38.40           N
ATOM   1289  N   TYR B  59      -9.456   2.832  17.302  1.00 35.49           N
ATOM   1290  CA  TYR B  59      -8.939   3.388  18.548  1.00 36.75           C
ATOM   1291  C   TYR B  59      -8.281   4.730  18.231  1.00 38.20           C
ATOM   1292  O   TYR B  59      -7.464   4.829  17.311  1.00 38.49           O
ATOM   1293  CB  TYR B  59      -7.892   2.468  19.177  1.00 36.18           C
ATOM   1294  CG  TYR B  59      -8.417   1.136  19.642  1.00 36.23           C
ATOM   1295  CD1 TYR B  59      -8.516   0.060  18.765  1.00 35.68           C
ATOM   1296  CD2 TYR B  59      -8.805   0.948  20.970  1.00 36.53           C
ATOM   1297  CE1 TYR B  59      -8.984  -1.182  19.197  1.00 36.35           C
ATOM   1298  CE2 TYR B  59      -9.275  -0.285  21.416  1.00 36.57           C
ATOM   1299  CZ  TYR B  59      -9.360  -1.347  20.527  1.00 36.36           C
ATOM   1300  OH  TYR B  59      -9.797  -2.573  20.972  1.00 35.99           O
ATOM   1301  N   ASP B  60      -8.634   5.764  18.985  1.00 39.13           N
ATOM   1302  CA  ASP B  60      -8.054   7.084  18.753  1.00 39.86           C
ATOM   1303  C   ASP B  60      -6.911   7.438  19.709  1.00 39.59           C
ATOM   1304  O   ASP B  60      -6.783   6.865  20.792  1.00 38.72           O
ATOM   1305  CB  ASP B  60      -9.147   8.150  18.819  1.00 40.47           C
ATOM   1306  CG  ASP B  60     -10.241   7.909  17.809  1.00 41.95           C
ATOM   1307  OD1 ASP B  60      -9.949   7.934  16.595  1.00 42.34           O
ATOM   1308  OD2 ASP B  60     -11.391   7.686  18.233  1.00 43.04           O
ATOM   1309  N   GLN B  61      -6.085   8.385  19.278  1.00 39.71           N
ATOM   1310  CA  GLN B  61      -4.934   8.858  20.038  1.00 40.41           C
ATOM   1311  C   GLN B  61      -4.103   7.774  20.725  1.00 39.65           C
ATOM   1312  O   GLN B  61      -3.842   7.835  21.925  1.00 39.39           O
ATOM   1313  CB  GLN B  61      -5.358   9.913  21.074  1.00 41.93           C
ATOM   1314  CG  GLN B  61      -6.123  11.123  20.512  1.00 44.07           C
ATOM   1315  CD  GLN B  61      -5.401  11.841  19.380  0.50 45.08           C
ATOM   1316  OE1 GLN B  61      -5.876  12.864  18.875  0.50 45.81           O
ATOM   1317  NE2 GLN B  61      -4.255  11.309  18.973  0.50 45.70           N
ATOM   1318  N   ILE B  62      -3.689   6.778  19.953  1.00 38.91           N
ATOM   1319  CA  ILE B  62      -2.864   5.699  20.477  1.00 38.02           C
ATOM   1320  C   ILE B  62      -1.406   6.050  20.188  1.00 37.53           C
ATOM   1321  O   ILE B  62      -1.047   6.424  19.064  1.00 35.89           O
ATOM   1322  CB  ILE B  62      -3.200   4.351  19.802  1.00 38.19           C
ATOM   1323  CG1 ILE B  62      -4.661   3.970  20.093  1.00 39.03           C
ATOM   1324  CG2 ILE B  62      -2.252   3.264  20.284  1.00 38.57           C
ATOM   1325  CD1 ILE B  62      -5.007   3.833  21.571  1.00 39.01           C
ATOM   1326  N   PRO B  63      -0.547   5.961  21.215  1.00 37.56           N
ATOM   1327  CA  PRO B  63       0.875   6.272  21.043  1.00 37.16           C
ATOM   1328  C   PRO B  63       1.580   5.054  20.447  1.00 36.77           C
ATOM   1329  O   PRO B  63       1.386   3.927  20.886  1.00 37.03           O
ATOM   1330  CB  PRO B  63       1.347   6.584  22.469  1.00 37.36           C
ATOM   1331  CG  PRO B  63       0.069   6.951  23.202  1.00 37.68           C
ATOM   1332  CD  PRO B  63      -0.902   5.943  22.643  1.00 37.66           C
ATOM   1333  N   ILE B  64       2.379   5.279  19.420  1.00 35.98           N
ATOM   1334  CA  ILE B  64       3.076   4.184  18.795  1.00 36.14           C
ATOM   1335  C   ILE B  64       4.447   4.644  18.336  1.00 36.08           C
ATOM   1336  O   ILE B  64       4.606   5.739  17.802  1.00 36.23           O
ATOM   1337  CB  ILE B  64       2.244   3.597  17.613  1.00 36.39           C
ATOM   1338  CG1 ILE B  64       3.050   2.511  16.906  1.00 36.36           C
ATOM   1339  CG2 ILE B  64       1.853   4.701  16.644  1.00 36.83           C
ATOM   1340  CD1 ILE B  64       2.258   1.776  15.859  1.00 36.70           C
ATOM   1341  N   GLU B  65       5.436   3.794  18.570  1.00 36.09           N
ATOM   1342  CA  GLU B  65       6.803   4.088  18.198  1.00 36.62           C
ATOM   1343  C   GLU B  65       7.137   3.324  16.926  1.00 35.75           C
ATOM   1344  O   GLU B  65       7.015   2.101  16.872  1.00 35.54           O
ATOM   1345  CB  GLU B  65       7.725   3.665  19.333  1.00 38.32           C
ATOM   1346  CG  GLU B  65       9.019   4.398  19.405  1.00 41.35           C
ATOM   1347  CD  GLU B  65       9.693   4.204  20.752  1.00 43.62           C
ATOM   1348  OE1 GLU B  65       9.151   4.696  21.767  1.00 43.41           O
ATOM   1349  OE2 GLU B  65      10.753   3.549  20.781  1.00 45.62           O
ATOM   1350  N   ILE B  66       7.558   4.052  15.901  1.00 34.64           N
ATOM   1351  CA  ILE B  66       7.892   3.442  14.627  1.00 34.10           C
ATOM   1352  C   ILE B  66       9.369   3.564  14.300  1.00 35.16           C
ATOM   1353  O   ILE B  66       9.845   4.623  13.890  1.00 34.83           O
ATOM   1354  CB  ILE B  66       7.072   4.076  13.492  1.00 33.29           C
ATOM   1355  CG1 ILE B  66       5.581   3.931  13.787  1.00 32.69           C
ATOM   1356  CG2 ILE B  66       7.415   3.412  12.165  1.00 31.74           C
ATOM   1357  CD1 ILE B  66       4.710   4.900  13.017  1.00 33.03           C
ATOM   1358  N   CYS B  67      10.091   2.466  14.488  1.00 36.03           N
ATOM   1359  CA  CYS B  67      11.510   2.447  14.192  1.00 37.21           C
ATOM   1360  C   CYS B  67      12.189   3.608  14.931  1.00 36.96           C
ATOM   1361  O   CYS B  67      13.042   4.296  14.376  1.00 36.53           O
ATOM   1362  CB  CYS B  67      11.699   2.585  12.684  1.00 39.18           C
ATOM   1363  SG  CYS B  67      13.069   1.648  12.026  1.00 43.04           S
ATOM   1364  N   GLY B  68      11.788   3.825  16.183  1.00 37.45           N
ATOM   1365  CA  GLY B  68      12.368   4.891  16.987  1.00 37.78           C
ATOM   1366  C   GLY B  68      11.649   6.235  17.006  1.00 38.10           C
ATOM   1367  O   GLY B  68      11.888   7.052  17.901  1.00 38.62           O
ATOM   1368  N   HIS B  69      10.767   6.473  16.041  1.00 37.19           N
ATOM   1369  CA  HIS B  69      10.053   7.745  15.965  1.00 35.89           C
ATOM   1370  C   HIS B  69       8.657   7.667  16.552  1.00 35.02           C
ATOM   1371  O   HIS B  69       7.889   6.768  16.233  1.00 35.20           O
ATOM   1372  CB  HIS B  69       9.998   8.190  14.512  1.00 36.39           C
ATOM   1373  CG  HIS B  69      11.345   8.242  13.861  1.00 37.12           C
ATOM   1374  ND1 HIS B  69      12.008   9.422  13.617  1.00 37.89           N
ATOM   1375  CD2 HIS B  69      12.175   7.249  13.462  1.00 37.62           C
ATOM   1376  CE1 HIS B  69      13.196   9.156  13.095  1.00 37.75           C
ATOM   1377  NE2 HIS B  69      13.320   7.847  12.992  1.00 37.99           N
ATOM   1378  N   LYS B  70       8.324   8.628  17.403  1.00 34.60           N
ATOM   1379  CA  LYS B  70       7.020   8.651  18.057  1.00 34.71           C
ATOM   1380  C   LYS B  70       5.891   9.268  17.245  1.00 33.72           C
ATOM   1381  O   LYS B  70       6.071  10.259  16.533  1.00 33.71           O
ATOM   1382  CB  LYS B  70       7.104   9.394  19.391  1.00 36.17           C
ATOM   1383  CG  LYS B  70       7.972   8.733  20.440  1.00 38.15           C
ATOM   1384  CD  LYS B  70       8.039   9.599  21.691  0.50 38.96           C
ATOM   1385  CE  LYS B  70       9.052   9.066  22.690  0.50 39.87           C
ATOM   1386  NZ  LYS B  70       9.191   9.987  23.854  0.50 40.60           N
ATOM   1387  N   ALA B  71       4.715   8.670  17.378  1.00 31.35           N
ATOM   1388  CA  ALA B  71       3.528   9.148  16.704  1.00 29.42           C
ATOM   1389  C   ALA B  71       2.354   8.875  17.625  1.00 28.53           C
ATOM   1390  O   ALA B  71       2.406   7.977  18.465  1.00 27.67           O
ATOM   1391  CB  ALA B  71       3.343   8.420  15.377  1.00 28.94           C
ATOM   1392  N   ILE B  72       1.304   9.669  17.485  1.00 27.88           N
ATOM   1393  CA  ILE B  72       0.106   9.487  18.290  1.00 27.61           C
ATOM   1394  C   ILE B  72      -1.060   9.755  17.354  1.00 27.29           C
ATOM   1395  O   ILE B  72      -1.258  10.882  16.894  1.00 27.66           O
ATOM   1396  CB  ILE B  72       0.064  10.471  19.492  1.00 27.84           C
ATOM   1397  CG1 ILE B  72       1.337  10.336  20.326  1.00 27.74           C
ATOM   1398  CG2 ILE B  72      -1.144  10.168  20.379  1.00 27.55           C
ATOM   1399  CD1 ILE B  72       1.434  11.354  21.464  1.00 28.88           C
ATOM   1400  N   GLY B  73      -1.818   8.713  17.045  1.00 27.25           N
ATOM   1401  CA  GLY B  73      -2.936   8.894  16.143  1.00 26.19           C
ATOM   1402  C   GLY B  73      -3.920   7.751  16.174  1.00 25.86           C
ATOM   1403  O   GLY B  73      -3.899   6.927  17.086  1.00 25.89           O
ATOM   1404  N   THR B  74      -4.784   7.708  15.164  1.00 25.71           N
ATOM   1405  CA  THR B  74      -5.802   6.679  15.047  1.00 25.28           C
ATOM   1406  C   THR B  74      -5.224   5.356  14.569  1.00 25.77           C
ATOM   1407  O   THR B  74      -4.461   5.305  13.597  1.00 25.06           O
ATOM   1408  CB  THR B  74      -6.902   7.113  14.069  1.00 25.06           C
ATOM   1409  OG1 THR B  74      -7.552   8.279  14.584  1.00 26.62           O
ATOM   1410  CG2 THR B  74      -7.936   6.002  13.887  1.00 24.81           C
ATOM   1411  N   VAL B  75      -5.594   4.289  15.267  1.00 25.71           N
ATOM   1412  CA  VAL B  75      -5.144   2.950  14.928  1.00 25.78           C
ATOM   1413  C   VAL B  75      -6.364   2.048  14.744  1.00 26.22           C
ATOM   1414  O   VAL B  75      -7.272   2.035  15.577  1.00 26.43           O
ATOM   1415  CB  VAL B  75      -4.227   2.388  16.038  1.00 26.43           C
ATOM   1416  CG1 VAL B  75      -3.890   0.927  15.761  1.00 27.74           C
ATOM   1417  CG2 VAL B  75      -2.939   3.210  16.100  1.00 26.03           C
ATOM   1418  N   LEU B  76      -6.395   1.312  13.636  1.00 25.57           N
ATOM   1419  CA  LEU B  76      -7.500   0.401  13.356  1.00 25.24           C
ATOM   1420  C   LEU B  76      -7.041  -1.045  13.580  1.00 25.36           C
ATOM   1421  O   LEU B  76      -5.935  -1.415  13.207  1.00 25.06           O
ATOM   1422  CB  LEU B  76      -7.979   0.578  11.910  1.00 23.99           C
ATOM   1423  CG  LEU B  76      -8.313   2.017  11.500  1.00 24.23           C
ATOM   1424  CD1 LEU B  76      -8.554   2.056  10.005  1.00 24.12           C
ATOM   1425  CD2 LEU B  76      -9.540   2.522  12.258  1.00 23.09           C
ATOM   1426  N   VAL B  77      -7.898  -1.857  14.184  1.00 25.89           N
ATOM   1427  CA  VAL B  77      -7.563  -3.247  14.452  1.00 26.57           C
ATOM   1428  C   VAL B  77      -8.628  -4.170  13.869  1.00 27.03           C
ATOM   1429  O   VAL B  77      -9.824  -3.959  14.063  1.00 27.06           O
ATOM   1430  CB  VAL B  77      -7.435  -3.490  15.971  1.00 27.30           C
ATOM   1431  CG1 VAL B  77      -7.237  -4.965  16.265  1.00 27.27           C
ATOM   1432  CG2 VAL B  77      -6.261  -2.680  16.517  1.00 28.06           C
ATOM   1433  N   GLY B  78      -8.191  -5.188  13.142  1.00 26.46           N
ATOM   1434  CA  GLY B  78      -9.144  -6.104  12.559  1.00 27.70           C
ATOM   1435  C   GLY B  78      -8.481  -7.222  11.798  1.00 28.16           C
ATOM   1436  O   GLY B  78      -7.263  -7.380  11.868  1.00 27.35           O
ATOM   1437  N   PRO B  79      -9.267  -8.010  11.044  1.00 28.99           N
ATOM   1438  CA  PRO B  79      -8.782  -9.141  10.245  1.00 29.63           C
ATOM   1439  C   PRO B  79      -7.928  -8.745   9.040  1.00 30.12           C
ATOM   1440  O   PRO B  79      -8.269  -9.061   7.906  1.00 31.09           O
ATOM   1441  CB  PRO B  79     -10.074  -9.842   9.824  1.00 28.76           C
ATOM   1442  CG  PRO B  79     -11.011  -8.692   9.647  1.00 28.77           C
ATOM   1443  CD  PRO B  79     -10.721  -7.837  10.869  1.00 28.44           C
ATOM   1444  N   THR B  80      -6.820  -8.055   9.293  1.00 31.06           N
ATOM   1445  CA  THR B  80      -5.921  -7.646   8.226  1.00 30.09           C
ATOM   1446  C   THR B  80      -4.890  -8.749   7.975  1.00 30.52           C
ATOM   1447  O   THR B  80      -4.452  -9.429   8.896  1.00 30.55           O
ATOM   1448  CB  THR B  80      -5.200  -6.314   8.575  1.00 29.51           C
ATOM   1449  OG1 THR B  80      -4.307  -5.958   7.509  1.00 28.82           O
ATOM   1450  CG2 THR B  80      -4.401  -6.454   9.877  1.00 28.08           C
ATOM   1451  N   PRO B  81      -4.479  -8.931   6.713  1.00 31.29           N
ATOM   1452  CA  PRO B  81      -3.494  -9.972   6.394  1.00 30.88           C
ATOM   1453  C   PRO B  81      -2.148  -9.647   7.019  1.00 31.52           C
ATOM   1454  O   PRO B  81      -1.384 -10.543   7.351  1.00 32.15           O
ATOM   1455  CB  PRO B  81      -3.415  -9.933   4.861  1.00 30.76           C
ATOM   1456  CG  PRO B  81      -4.698  -9.231   4.445  1.00 31.34           C
ATOM   1457  CD  PRO B  81      -4.868  -8.190   5.500  1.00 31.51           C
ATOM   1458  N   THR B  82      -1.873  -8.357   7.192  1.00 30.60           N
ATOM   1459  CA  THR B  82      -0.601  -7.923   7.736  1.00 30.08           C
ATOM   1460  C   THR B  82      -0.708  -6.520   8.359  1.00 28.48           C
ATOM   1461  O   THR B  82      -1.587  -5.737   7.991  1.00 28.61           O
ATOM   1462  CB  THR B  82       0.452  -7.932   6.603  1.00 31.91           C
ATOM   1463  OG1 THR B  82       1.717  -7.485   7.103  1.00 34.55           O
ATOM   1464  CG2 THR B  82       0.007  -7.029   5.486  1.00 32.05           C
ATOM   1465  N   ASN B  83       0.176  -6.211   9.304  1.00 26.08           N
ATOM   1466  CA  ASN B  83       0.173  -4.897   9.942  1.00 25.16           C
ATOM   1467  C   ASN B  83       0.648  -3.852   8.941  1.00 23.98           C
ATOM   1468  O   ASN B  83       1.671  -4.022   8.278  1.00 24.24           O
ATOM   1469  CB  ASN B  83       1.071  -4.895  11.178  1.00 25.12           C
ATOM   1470  CG  ASN B  83       0.596  -5.870  12.234  1.00 25.54           C
ATOM   1471  OD1 ASN B  83      -0.604  -5.971  12.501  1.00 26.06           O
ATOM   1472  ND2 ASN B  83       1.528  -6.584  12.847  1.00 24.38           N
ATOM   1473  N  1VAL B  84      -0.110  -2.768   8.842  0.50 23.45           N
ATOM   1474  N  2VAL B  84      -0.096  -2.764   8.815  0.50 23.51           N
ATOM   1475  CA 1VAL B  84       0.189  -1.704   7.896  0.50 22.37           C
ATOM   1476  CA 2VAL B  84       0.304  -1.727   7.881  0.50 22.42           C
ATOM   1477  C  1VAL B  84       0.210  -0.318   8.532  0.50 22.16           C
ATOM   1478  C  2VAL B  84       0.234  -0.348   8.517  0.50 22.16           C
ATOM   1479  O  1VAL B  84      -0.740   0.073   9.212  0.50 22.07           O
ATOM   1480  O  2VAL B  84      -0.743   0.002   9.184  0.50 22.03           O
ATOM   1481  CB 1VAL B  84      -0.865  -1.705   6.761  0.50 22.47           C
ATOM   1482  CB 2VAL B  84      -0.567  -1.748   6.596  0.50 22.60           C
ATOM   1483  CG11VAL B  84      -0.650  -0.527   5.837  0.50 21.58           C
ATOM   1484  CG12VAL B  84      -0.577  -3.148   5.994  0.50 22.64           C
ATOM   1485  CG21VAL B  84      -0.798  -3.018   5.992  0.50 22.54           C
ATOM   1486  CG22VAL B  84      -1.973  -1.300   6.904  0.50 22.04           C
ATOM   1487  N   ILE B  85       1.297   0.421   8.319  1.00 21.31           N
ATOM   1488  CA  ILE B  85       1.387   1.770   8.840  1.00 20.55           C
ATOM   1489  C   ILE B  85       0.989   2.649   7.654  1.00 21.39           C
ATOM   1490  O   ILE B  85       1.674   2.672   6.622  1.00 20.95           O
ATOM   1491  CB  ILE B  85       2.808   2.129   9.281  1.00 19.93           C
ATOM   1492  CG1 ILE B  85       3.311   1.107  10.309  1.00 20.22           C
ATOM   1493  CG2 ILE B  85       2.822   3.539   9.850  1.00 18.84           C
ATOM   1494  CD1 ILE B  85       2.450   1.002  11.558  1.00 20.41           C
ATOM   1495  N   GLY B  86      -0.136   3.340   7.801  1.00 20.82           N
ATOM   1496  CA  GLY B  86      -0.637   4.188   6.737  1.00 20.99           C
ATOM   1497  C   GLY B  86      -0.162   5.628   6.797  1.00 19.77           C
ATOM   1498  O   GLY B  86       0.611   5.997   7.680  1.00 19.75           O
ATOM   1499  N   ARG B  87      -0.649   6.436   5.857  1.00 19.21           N
ATOM   1500  CA  ARG B  87      -0.267   7.845   5.748  1.00 19.40           C
ATOM   1501  C   ARG B  87      -0.579   8.703   6.968  1.00 19.54           C
ATOM   1502  O   ARG B  87       0.120   9.673   7.232  1.00 19.69           O
ATOM   1503  CB  ARG B  87      -0.900   8.472   4.497  1.00 19.72           C
ATOM   1504  CG  ARG B  87      -0.287   7.970   3.197  1.00 19.03           C
ATOM   1505  CD  ARG B  87      -0.822   8.709   1.977  1.00 20.76           C
ATOM   1506  NE  ARG B  87      -2.274   8.590   1.840  1.00 21.65           N
ATOM   1507  CZ  ARG B  87      -3.144   9.539   2.177  1.00 22.96           C
ATOM   1508  NH1 ARG B  87      -2.720  10.700   2.676  1.00 21.76           N
ATOM   1509  NH2 ARG B  87      -4.442   9.320   2.026  1.00 23.45           N
ATOM   1510  N   ASN B  88      -1.623   8.362   7.713  1.00 20.01           N
ATOM   1511  CA  ASN B  88      -1.942   9.144   8.894  1.00 19.94           C
ATOM   1512  C   ASN B  88      -0.748   9.172   9.855  1.00 19.16           C
ATOM   1513  O   ASN B  88      -0.467  10.197  10.467  1.00 19.04           O
ATOM   1514  CB  ASN B  88      -3.203   8.593   9.591  1.00 20.34           C
ATOM   1515  CG  ASN B  88      -3.017   7.191  10.150  1.00 20.41           C
ATOM   1516  OD1 ASN B  88      -2.653   6.256   9.431  1.00 21.62           O
ATOM   1517  ND2 ASN B  88      -3.290   7.035  11.440  1.00 20.23           N
ATOM   1518  N   LEU B  89      -0.025   8.061   9.966  1.00 19.44           N
ATOM   1519  CA  LEU B  89       1.129   8.010  10.860  1.00 20.34           C
ATOM   1520  C   LEU B  89       2.452   8.323  10.154  1.00 20.83           C
ATOM   1521  O   LEU B  89       3.375   8.881  10.758  1.00 20.76           O
ATOM   1522  CB  LEU B  89       1.214   6.650  11.542  1.00 20.59           C
ATOM   1523  CG  LEU B  89       0.001   6.258  12.396  1.00 22.13           C
ATOM   1524  CD1 LEU B  89       0.252   4.903  13.076  1.00 21.45           C
ATOM   1525  CD2 LEU B  89      -0.253   7.343  13.445  1.00 23.12           C
ATOM   1526  N   LEU B  90       2.550   7.968   8.879  1.00 20.49           N
ATOM   1527  CA  LEU B  90       3.769   8.239   8.129  1.00 20.45           C
ATOM   1528  C   LEU B  90       4.030   9.745   8.074  1.00 21.18           C
ATOM   1529  O   LEU B  90       5.174  10.184   8.138  1.00 20.12           O
ATOM   1530  CB  LEU B  90       3.659   7.670   6.713  1.00 19.61           C
ATOM   1531  CG  LEU B  90       3.566   6.137   6.625  1.00 21.22           C
ATOM   1532  CD1 LEU B  90       3.279   5.707   5.194  1.00 21.37           C
ATOM   1533  CD2 LEU B  90       4.856   5.517   7.117  1.00 20.34           C
ATOM   1534  N   THR B  91       2.967  10.537   7.960  1.00 21.49           N
ATOM   1535  CA  THR B  91       3.127  11.987   7.911  1.00 21.64           C
ATOM   1536  C   THR B  91       3.680  12.500   9.228  1.00 21.58           C
ATOM   1537  O   THR B  91       4.479  13.418   9.248  1.00 22.61           O
ATOM   1538  CB  THR B  91       1.788  12.702   7.627  1.00 21.92           C
ATOM   1539  OG1 THR B  91       0.805  12.292   8.585  1.00 21.75           O
ATOM   1540  CG2 THR B  91       1.308  12.388   6.221  1.00 21.30           C
ATOM   1541  N   GLN B  92       3.268  11.896  10.333  1.00 22.77           N
ATOM   1542  CA  GLN B  92       3.741  12.329  11.640  1.00 24.25           C
ATOM   1543  C   GLN B  92       5.222  12.101  11.853  1.00 25.32           C
ATOM   1544  O   GLN B  92       5.863  12.825  12.616  1.00 25.61           O
ATOM   1545  CB  GLN B  92       2.971  11.624  12.757  1.00 24.93           C
ATOM   1546  CG  GLN B  92       1.559  12.124  12.954  1.00 25.56           C
ATOM   1547  CD  GLN B  92       0.932  11.578  14.213  1.00 26.27           C
ATOM   1548  OE1 GLN B  92       1.611  11.389  15.231  1.00 26.33           O
ATOM   1549  NE2 GLN B  92      -0.374  11.325  14.159  1.00 27.36           N
ATOM   1550  N   ILE B  93       5.781  11.087  11.206  1.00 25.73           N
ATOM   1551  CA  ILE B  93       7.207  10.851  11.399  1.00 26.00           C
ATOM   1552  C   ILE B  93       8.049  11.474  10.297  1.00 26.25           C
ATOM   1553  O   ILE B  93       9.248  11.231  10.202  1.00 27.06           O
ATOM   1554  CB  ILE B  93       7.530   9.352  11.544  1.00 26.13           C
ATOM   1555  CG1 ILE B  93       7.184   8.594  10.269  1.00 25.62           C
ATOM   1556  CG2 ILE B  93       6.749   8.776  12.714  1.00 25.58           C
ATOM   1557  CD1 ILE B  93       7.751   7.189  10.291  1.00 25.63           C
ATOM   1558  N   GLY B  94       7.403  12.299   9.478  1.00 26.59           N
ATOM   1559  CA  GLY B  94       8.096  12.986   8.400  1.00 26.76           C
ATOM   1560  C   GLY B  94       8.559  12.125   7.246  1.00 27.13           C
ATOM   1561  O   GLY B  94       9.596  12.394   6.635  1.00 26.86           O
ATOM   1562  N   CYS B  95       7.783  11.096   6.937  1.00 27.41           N
ATOM   1563  CA  CYS B  95       8.122  10.189   5.852  1.00 28.30           C
ATOM   1564  C   CYS B  95       7.760  10.731   4.466  1.00 27.91           C
ATOM   1565  O   CYS B  95       6.674  11.292   4.265  1.00 27.43           O
ATOM   1566  CB  CYS B  95       7.425   8.848   6.088  1.00 30.28           C
ATOM   1567  SG  CYS B  95       8.076   7.511   5.108  1.00 34.48           S
ATOM   1568  N   THR B  96       8.680  10.570   3.514  1.00 27.61           N
ATOM   1569  CA  THR B  96       8.466  11.021   2.139  1.00 27.67           C
ATOM   1570  C   THR B  96       8.983   9.999   1.127  1.00 28.50           C
ATOM   1571  O   THR B  96       9.790   9.128   1.452  1.00 27.74           O
ATOM   1572  CB  THR B  96       9.187  12.363   1.851  1.00 27.70           C
ATOM   1573  OG1 THR B  96      10.599  12.194   2.049  1.00 26.65           O
ATOM   1574  CG2 THR B  96       8.665  13.468   2.768  1.00 27.17           C
ATOM   1575  N   LEU B  97       8.493  10.104  -0.101  1.00 29.83           N
ATOM   1576  CA  LEU B  97       8.935   9.223  -1.176  1.00 32.25           C
ATOM   1577  C   LEU B  97       9.953  10.006  -1.993  1.00 33.55           C
ATOM   1578  O   LEU B  97       9.757  11.184  -2.276  1.00 34.00           O
ATOM   1579  CB  LEU B  97       7.760   8.810  -2.078  1.00 32.65           C
ATOM   1580  CG  LEU B  97       6.966   7.561  -1.681  1.00 32.52           C
ATOM   1581  CD1 LEU B  97       5.906   7.264  -2.730  1.00 33.40           C
ATOM   1582  CD2 LEU B  97       7.909   6.379  -1.555  1.00 31.84           C
ATOM   1583  N   ASN B  98      11.044   9.359  -2.371  1.00 34.90           N
ATOM   1584  CA  ASN B  98      12.062  10.046  -3.147  1.00 36.41           C
ATOM   1585  C   ASN B  98      12.593   9.204  -4.301  1.00 37.25           C
ATOM   1586  O   ASN B  98      12.823   8.002  -4.153  1.00 37.16           O
ATOM   1587  CB  ASN B  98      13.215  10.454  -2.229  1.00 36.70           C
ATOM   1588  CG  ASN B  98      12.783  11.436  -1.155  1.00 37.73           C
ATOM   1589  OD1 ASN B  98      12.682  12.639  -1.401  1.00 38.76           O
ATOM   1590  ND2 ASN B  98      12.506  10.923   0.040  1.00 37.62           N
ATOM   1591  N   PHE B  99      12.763   9.845  -5.454  1.00 38.08           N
ATOM   1592  CA  PHE B  99      13.302   9.176  -6.630  1.00 39.96           C
ATOM   1593  C   PHE B  99      13.761  10.194  -7.665  1.00 40.66           C
ATOM   1594  O   PHE B  99      13.605  11.413  -7.416  1.00 40.73           O
ATOM   1595  CB  PHE B  99      12.276   8.218  -7.256  1.00 40.27           C
ATOM   1596  CG  PHE B  99      11.042   8.899  -7.787  1.00 40.53           C
ATOM   1597  CD1 PHE B  99      10.079   9.409  -6.922  1.00 41.25           C
ATOM   1598  CD2 PHE B  99      10.841   9.020  -9.156  1.00 41.09           C
ATOM   1599  CE1 PHE B  99       8.935  10.026  -7.413  1.00 41.51           C
ATOM   1600  CE2 PHE B  99       9.701   9.636  -9.659  1.00 41.35           C
ATOM   1601  CZ  PHE B  99       8.746  10.140  -8.785  1.00 41.79           C
ATOM   1602  OXT PHE B  99      14.275   9.758  -8.716  1.00 41.48           O
ATOM   1603  N1  MK1 B 902      -1.649  -6.356   1.825  1.00 35.91           N
ATOM   1604  C1  MK1 B 902      -2.125  -6.123   0.414  1.00 35.63           C
ATOM   1605  C2  MK1 B 902      -1.508  -4.985  -0.389  1.00 33.35           C
ATOM   1606  C3  MK1 B 902      -2.163  -4.967  -1.740  1.00 34.66           C
ATOM   1607  O1  MK1 B 902      -3.280  -4.454  -1.848  1.00 34.12           O
ATOM   1608  N2  MK1 B 902      -1.483  -5.515  -2.787  1.00 32.83           N
ATOM   1609  C4  MK1 B 902      -1.816  -5.645  -4.199  1.00 32.44           C
ATOM   1610  C5  MK1 B 902      -0.662  -6.386  -4.893  1.00 30.77           C
ATOM   1611  C6  MK1 B 902      -1.970  -4.413  -4.836  1.00 31.10           C
ATOM   1612  C7  MK1 B 902      -3.018  -6.448  -4.470  1.00 32.61           C
ATOM   1613  N3  MK1 B 902      -1.830  -3.793   0.490  1.00 34.06           N
ATOM   1614  C8  MK1 B 902      -1.505  -3.889   1.954  1.00 33.68           C
ATOM   1615  C9  MK1 B 902      -1.977  -5.209   2.579  1.00 35.24           C
ATOM   1616  C10 MK1 B 902      -1.316  -2.501   0.003  1.00 33.37           C
ATOM   1617  C11 MK1 B 902      -2.369  -1.400  -0.025  1.00 32.45           C
ATOM   1618  O2  MK1 B 902      -1.443  -0.357  -0.040  1.00 31.97           O
ATOM   1619  C12 MK1 B 902      -3.274  -1.147  -1.242  1.00 33.50           C
ATOM   1620  C13 MK1 B 902      -4.340  -0.045  -1.188  1.00 34.02           C
ATOM   1621  C14 MK1 B 902      -5.140   0.044  -2.524  1.00 34.70           C
ATOM   1622  C15 MK1 B 902      -6.223   1.077  -2.518  1.00 36.03           C
ATOM   1623  C16 MK1 B 902      -5.916   2.463  -2.340  1.00 36.77           C
ATOM   1624  C17 MK1 B 902      -6.962   3.419  -2.322  1.00 38.10           C
ATOM   1625  C18 MK1 B 902      -8.316   2.981  -2.483  1.00 37.92           C
ATOM   1626  C19 MK1 B 902      -8.621   1.598  -2.662  1.00 37.97           C
ATOM   1627  C20 MK1 B 902      -7.569   0.652  -2.678  1.00 36.46           C
ATOM   1628  C21 MK1 B 902      -5.334  -0.268  -0.010  1.00 34.56           C
ATOM   1629  O3  MK1 B 902      -5.729  -1.413   0.314  1.00 36.09           O
ATOM   1630  N4  MK1 B 902      -5.752   0.854   0.571  1.00 33.56           N
ATOM   1631  C22 MK1 B 902      -6.736   0.891   1.649  1.00 33.30           C
ATOM   1632  C23 MK1 B 902      -7.419   2.257   1.723  1.00 32.65           C
ATOM   1633  O4  MK1 B 902      -6.528   3.297   1.312  1.00 32.89           O
ATOM   1634  C24 MK1 B 902      -7.900   2.389   3.146  1.00 32.83           C
ATOM   1635  C25 MK1 B 902      -6.970   1.675   4.083  1.00 32.31           C
ATOM   1636  C26 MK1 B 902      -6.669   1.698   5.436  1.00 32.94           C
ATOM   1637  C27 MK1 B 902      -5.674   0.811   5.917  1.00 33.63           C
ATOM   1638  C28 MK1 B 902      -4.985  -0.078   5.034  1.00 33.31           C
ATOM   1639  C29 MK1 B 902      -5.272  -0.118   3.659  1.00 32.42           C
ATOM   1640  C30 MK1 B 902      -6.220   0.708   3.094  1.00 32.18           C
ATOM   1641  C31 MK1 B 902      -2.139  -7.594   2.437  1.00 38.05           C
ATOM   1642  C32 MK1 B 902      -1.764  -8.958   1.840  1.00 40.28           C
ATOM   1643  C33 MK1 B 902      -0.432  -9.453   1.799  1.00 41.09           C
ATOM   1644  N5  MK1 B 902      -0.041 -10.719   1.247  1.00 42.89           N
ATOM   1645  C34 MK1 B 902      -1.145 -11.452   0.729  1.00 42.11           C
ATOM   1646  C35 MK1 B 902      -2.490 -11.016   0.741  1.00 41.61           C
ATOM   1647  C36 MK1 B 902      -2.801  -9.748   1.305  1.00 41.12           C
END
