# Supplementary material for: Correction to “BAT2: an Open-Source Tool for Flexible, Automated, and Low Cost Absolute Binding Free Energy Calculations”
Source: J Chem Theory Comput. 2024 Sep 17;20(19):8740. doi: 10.1021/acs.jctc.4c01153 (PMC11465461; doi:10.1021/acs.jctc.4c01153)
Supplement: Supplementary file 1 — ct4c01153_si_001.zip [file ct4c01153_si_001.zip › All-files/HIV-1/build_files/cl.mol2]

@<TRIPOS>MOLECULE
CL
    1     0     1     0     0
SMALL
User Assigned Charge
 
 
@<TRIPOS>ATOM
      1 CL          0.0000    0.0000    0.0000 CL        1 CL       -1.000000
@<TRIPOS>BOND
@<TRIPOS>SUBSTRUCTURE
     1 CL          1 TEMP              0 ****  ****    0 ROOT
