# Supplementary material for: Correction to “BAT2: an Open-Source Tool for Flexible, Automated, and Low Cost Absolute Binding Free Energy Calculations”
Source: J Chem Theory Comput. 2024 Sep 17;20(19):8740. doi: 10.1021/acs.jctc.4c01153 (PMC11465461; doi:10.1021/acs.jctc.4c01153)
Supplement: Supplementary file 1 — ct4c01153_si_001.zip [file ct4c01153_si_001.zip › All-files/HIV-1/all-poses/pose3.pdb]

CRYST1    0.000    0.000    0.000  90.00  90.00  90.00 P 1           1
ATOM      1  C   UNL X   1     -11.120  24.305  -7.143  1.00  0.00           C
ATOM      2  N   UNL X   1     -12.439  24.124  -5.159  1.00  0.00           N
ATOM      3  C   UNL X   1     -11.196  23.861  -5.710  1.00  0.00           C
ATOM      4  O   UNL X   1     -10.247  23.333  -5.141  1.00  0.00           O
ATOM      5  C   UNL X   1     -12.786  23.684  -3.818  1.00  0.00           C
ATOM      6  C   UNL X   1     -14.135  23.003  -3.734  1.00  0.00           C
ATOM      7  C   UNL X   1     -14.117  21.649  -4.411  1.00  0.00           C
ATOM      8  C   UNL X   1     -18.275  21.194  -3.839  1.00  0.00           C
ATOM      9  N   UNL X   1     -17.792  21.836  -5.099  1.00  0.00           N
ATOM     10  C   UNL X   1     -16.354  22.225  -5.135  1.00  0.00           C
ATOM     11  C   UNL X   1     -15.508  21.096  -4.585  1.00  0.00           C
ATOM     12  O   UNL X   1     -16.023  20.711  -3.300  1.00  0.00           O
ATOM     13  C   UNL X   1     -17.299  20.091  -3.482  1.00  0.00           C
ATOM     14  N   UNL X   1      -9.911  25.107  -7.197  1.00  0.00           N
ATOM     15  C   UNL X   1      -9.978  26.484  -7.182  1.00  0.00           C
ATOM     16  O   UNL X   1     -11.011  27.138  -7.069  1.00  0.00           O
ATOM     17  O   UNL X   1      -8.714  27.003  -7.287  1.00  0.00           O
ATOM     18  C   UNL X   1      -8.396  27.959  -6.276  1.00  0.00           C
ATOM     19  C   UNL X   1     -11.058  23.099  -8.080  1.00  0.00           C
ATOM     20  C   UNL X   1     -10.566  23.364  -9.474  1.00  0.00           C
ATOM     21  C   UNL X   1      -9.359  22.802  -9.853  1.00  0.00           C
ATOM     22  C   UNL X   1      -8.881  23.015 -11.133  1.00  0.00           C
ATOM     23  C   UNL X   1      -9.591  23.789 -12.033  1.00  0.00           C
ATOM     24  C   UNL X   1     -10.793  24.350 -11.665  1.00  0.00           C
ATOM     25  C   UNL X   1     -11.276  24.127 -10.386  1.00  0.00           C
ATOM     26  C   UNL X   1     -12.299  22.259  -8.113  1.00  0.00           C
ATOM     27  C   UNL X   1     -12.174  20.918  -7.813  1.00  0.00           C
ATOM     28  C   UNL X   1     -13.268  20.081  -7.828  1.00  0.00           C
ATOM     29  C   UNL X   1     -14.496  20.596  -8.175  1.00  0.00           C
ATOM     30  C   UNL X   1     -14.629  21.931  -8.501  1.00  0.00           C
ATOM     31  C   UNL X   1     -13.534  22.771  -8.467  1.00  0.00           C
END
