# Supplementary material for: Correction to “BAT2: an Open-Source Tool for Flexible, Automated, and Low Cost Absolute Binding Free Energy Calculations”
Source: J Chem Theory Comput. 2024 Sep 17;20(19):8740. doi: 10.1021/acs.jctc.4c01153 (PMC11465461; doi:10.1021/acs.jctc.4c01153)
Supplement: Supplementary file 1 — ct4c01153_si_001.zip [file ct4c01153_si_001.zip › All-files/HIV-1/all-poses/pose1.pdb]

CRYST1    0.000    0.000    0.000  90.00  90.00  90.00 P 1           1
ATOM      1  C   UNL X   1     -17.088  19.638  -4.836  1.00  0.00           C
ATOM      2  N   UNL X   1     -15.584  20.961  -3.531  1.00  0.00           N
ATOM      3  C   UNL X   1     -16.848  20.923  -4.095  1.00  0.00           C
ATOM      4  O   UNL X   1     -17.699  21.804  -4.029  1.00  0.00           O
ATOM      5  C   UNL X   1     -15.085  22.149  -2.860  1.00  0.00           C
ATOM      6  C   UNL X   1     -14.443  23.149  -3.797  1.00  0.00           C
ATOM      7  C   UNL X   1     -13.682  22.459  -4.909  1.00  0.00           C
ATOM      8  C   UNL X   1     -10.390  25.023  -5.552  1.00  0.00           C
ATOM      9  N   UNL X   1     -10.798  24.721  -4.147  1.00  0.00           N
ATOM     10  C   UNL X   1     -12.115  24.048  -3.970  1.00  0.00           C
ATOM     11  C   UNL X   1     -12.248  22.918  -4.969  1.00  0.00           C
ATOM     12  O   UNL X   1     -11.973  23.426  -6.285  1.00  0.00           O
ATOM     13  C   UNL X   1     -10.586  23.762  -6.369  1.00  0.00           C
ATOM     14  N   UNL X   1     -18.340  19.147  -4.288  1.00  0.00           N
ATOM     15  C   UNL X   1     -18.375  18.532  -3.054  1.00  0.00           C
ATOM     16  O   UNL X   1     -17.411  18.396  -2.306  1.00  0.00           O
ATOM     17  O   UNL X   1     -19.655  18.122  -2.787  1.00  0.00           O
ATOM     18  C   UNL X   1     -20.563  18.316  -3.871  1.00  0.00           C
ATOM     19  C   UNL X   1     -17.171  19.889  -6.341  1.00  0.00           C
ATOM     20  C   UNL X   1     -17.948  18.882  -7.140  1.00  0.00           C
ATOM     21  C   UNL X   1     -19.315  19.065  -7.260  1.00  0.00           C
ATOM     22  C   UNL X   1     -20.061  18.165  -8.000  1.00  0.00           C
ATOM     23  C   UNL X   1     -19.456  17.081  -8.611  1.00  0.00           C
ATOM     24  C   UNL X   1     -18.097  16.893  -8.498  1.00  0.00           C
ATOM     25  C   UNL X   1     -17.350  17.801  -7.766  1.00  0.00           C
ATOM     26  C   UNL X   1     -15.863  20.190  -7.006  1.00  0.00           C
ATOM     27  C   UNL X   1     -15.855  21.143  -8.004  1.00  0.00           C
ATOM     28  C   UNL X   1     -14.692  21.469  -8.666  1.00  0.00           C
ATOM     29  C   UNL X   1     -13.530  20.810  -8.337  1.00  0.00           C
ATOM     30  C   UNL X   1     -13.530  19.837  -7.357  1.00  0.00           C
ATOM     31  C   UNL X   1     -14.694  19.525  -6.682  1.00  0.00           C
END
