# Supplementary material for: Correction to “BAT2: an Open-Source Tool for Flexible, Automated, and Low Cost Absolute Binding Free Energy Calculations”
Source: J Chem Theory Comput. 2024 Sep 17;20(19):8740. doi: 10.1021/acs.jctc.4c01153 (PMC11465461; doi:10.1021/acs.jctc.4c01153)
Supplement: Supplementary file 1 — ct4c01153_si_001.zip [file ct4c01153_si_001.zip › All-files/HIV-1/all-poses/pose6.pdb]

CRYST1    0.000    0.000    0.000  90.00  90.00  90.00 P 1           1
ATOM      1  C   UNL X   1     -22.395  16.946  -4.743  1.00  0.00           C
ATOM      2  N   UNL X   1     -20.871  16.947  -6.583  1.00  0.00           N
ATOM      3  C   UNL X   1     -21.265  16.254  -5.451  1.00  0.00           C
ATOM      4  O   UNL X   1     -20.783  15.205  -5.037  1.00  0.00           O
ATOM      5  C   UNL X   1     -19.723  16.528  -7.371  1.00  0.00           C
ATOM      6  C   UNL X   1     -18.623  17.566  -7.436  1.00  0.00           C
ATOM      7  C   UNL X   1     -17.972  17.771  -6.084  1.00  0.00           C
ATOM      8  C   UNL X   1     -15.837  21.186  -4.819  1.00  0.00           C
ATOM      9  N   UNL X   1     -15.158  19.856  -4.763  1.00  0.00           N
ATOM     10  C   UNL X   1     -16.027  18.661  -4.950  1.00  0.00           C
ATOM     11  C   UNL X   1     -16.964  18.891  -6.117  1.00  0.00           C
ATOM     12  O   UNL X   1     -17.647  20.140  -5.925  1.00  0.00           O
ATOM     13  C   UNL X   1     -16.704  21.207  -6.061  1.00  0.00           C
ATOM     14  N   UNL X   1     -23.505  16.018  -4.863  1.00  0.00           N
ATOM     15  C   UNL X   1     -24.397  16.119  -5.909  1.00  0.00           C
ATOM     16  O   UNL X   1     -24.315  16.928  -6.830  1.00  0.00           O
ATOM     17  O   UNL X   1     -25.370  15.164  -5.772  1.00  0.00           O
ATOM     18  C   UNL X   1     -25.315  14.136  -6.762  1.00  0.00           C
ATOM     19  C   UNL X   1     -22.027  17.226  -3.286  1.00  0.00           C
ATOM     20  C   UNL X   1     -23.171  17.521  -2.357  1.00  0.00           C
ATOM     21  C   UNL X   1     -23.162  16.925  -1.108  1.00  0.00           C
ATOM     22  C   UNL X   1     -24.192  17.184  -0.222  1.00  0.00           C
ATOM     23  C   UNL X   1     -25.233  18.024  -0.575  1.00  0.00           C
ATOM     24  C   UNL X   1     -25.248  18.623  -1.814  1.00  0.00           C
ATOM     25  C   UNL X   1     -24.210  18.371  -2.696  1.00  0.00           C
ATOM     26  C   UNL X   1     -20.924  18.220  -3.091  1.00  0.00           C
ATOM     27  C   UNL X   1     -19.780  17.792  -2.449  1.00  0.00           C
ATOM     28  C   UNL X   1     -18.724  18.649  -2.228  1.00  0.00           C
ATOM     29  C   UNL X   1     -18.834  19.959  -2.635  1.00  0.00           C
ATOM     30  C   UNL X   1     -19.983  20.406  -3.256  1.00  0.00           C
ATOM     31  C   UNL X   1     -21.032  19.540  -3.492  1.00  0.00           C
END
