# Supplementary material for: Correction to “BAT2: an Open-Source Tool for Flexible, Automated, and Low Cost Absolute Binding Free Energy Calculations”
Source: J Chem Theory Comput. 2024 Sep 17;20(19):8740. doi: 10.1021/acs.jctc.4c01153 (PMC11465461; doi:10.1021/acs.jctc.4c01153)
Supplement: Supplementary file 1 — ct4c01153_si_001.zip [file ct4c01153_si_001.zip › All-files/HIV-1/all-poses/pose2.pdb]

CRYST1    0.000    0.000    0.000  90.00  90.00  90.00 P 1           1
ATOM      1  C   UNL X   1     -16.948  20.263  -4.838  1.00  0.00           C
ATOM      2  N   UNL X   1     -18.973  20.058  -3.586  1.00  0.00           N
ATOM      3  C   UNL X   1     -17.761  19.451  -3.870  1.00  0.00           C
ATOM      4  O   UNL X   1     -17.359  18.385  -3.415  1.00  0.00           O
ATOM      5  C   UNL X   1     -19.976  19.406  -2.760  1.00  0.00           C
ATOM      6  C   UNL X   1     -20.967  18.579  -3.551  1.00  0.00           C
ATOM      7  C   UNL X   1     -21.061  17.165  -3.020  1.00  0.00           C
ATOM      8  C   UNL X   1     -22.420  15.760  -6.762  1.00  0.00           C
ATOM      9  N   UNL X   1     -21.144  15.212  -6.212  1.00  0.00           N
ATOM     10  C   UNL X   1     -20.565  15.928  -5.042  1.00  0.00           C
ATOM     11  C   UNL X   1     -21.658  16.227  -4.037  1.00  0.00           C
ATOM     12  O   UNL X   1     -22.739  16.893  -4.710  1.00  0.00           O
ATOM     13  C   UNL X   1     -23.369  15.967  -5.599  1.00  0.00           C
ATOM     14  N   UNL X   1     -15.855  20.777  -4.031  1.00  0.00           N
ATOM     15  C   UNL X   1     -15.459  22.094  -4.140  1.00  0.00           C
ATOM     16  O   UNL X   1     -16.000  22.936  -4.851  1.00  0.00           O
ATOM     17  O   UNL X   1     -14.389  22.316  -3.314  1.00  0.00           O
ATOM     18  C   UNL X   1     -13.746  23.574  -3.527  1.00  0.00           C
ATOM     19  C   UNL X   1     -16.456  19.392  -5.993  1.00  0.00           C
ATOM     20  C   UNL X   1     -15.409  19.999  -6.884  1.00  0.00           C
ATOM     21  C   UNL X   1     -15.813  20.955  -7.799  1.00  0.00           C
ATOM     22  C   UNL X   1     -14.874  21.544  -8.627  1.00  0.00           C
ATOM     23  C   UNL X   1     -13.541  21.181  -8.554  1.00  0.00           C
ATOM     24  C   UNL X   1     -13.132  20.233  -7.645  1.00  0.00           C
ATOM     25  C   UNL X   1     -14.071  19.651  -6.810  1.00  0.00           C
ATOM     26  C   UNL X   1     -17.538  18.758  -6.813  1.00  0.00           C
ATOM     27  C   UNL X   1     -17.195  17.682  -7.607  1.00  0.00           C
ATOM     28  C   UNL X   1     -18.133  17.051  -8.393  1.00  0.00           C
ATOM     29  C   UNL X   1     -19.425  17.525  -8.399  1.00  0.00           C
ATOM     30  C   UNL X   1     -19.775  18.615  -7.628  1.00  0.00           C
ATOM     31  C   UNL X   1     -18.837  19.235  -6.827  1.00  0.00           C
END
