# Supplementary material for: Correction to “BAT2: an Open-Source Tool for Flexible, Automated, and Low Cost Absolute Binding Free Energy Calculations”
Source: J Chem Theory Comput. 2024 Sep 17;20(19):8740. doi: 10.1021/acs.jctc.4c01153 (PMC11465461; doi:10.1021/acs.jctc.4c01153)
Supplement: Supplementary file 1 — ct4c01153_si_001.zip [file ct4c01153_si_001.zip › All-files/HIV-1/all-poses/5ivq.pdb]

HEADER    HYDROLASE/INHIBITOR                     21-MAR-16   5IVQ              
TITLE     CRYSTAL STRUCTURE OF HIV PROTEASE COMPLEXED WITH METHYL N-[(1S)-1-    
TITLE    2 BENZHYDRYL-2-(3-MORPHOLIN-4-IUM-2-YLPROPYLAMINO)-2-OXO-              
TITLE    3 ETHYL]CARBAMATE                                                      
COMPND    MOL_ID: 1;                                                            
COMPND   2 MOLECULE: PROTEASE;                                                  
COMPND   3 CHAIN: A, B;                                                         
COMPND   4 ENGINEERED: YES                                                      
SOURCE    MOL_ID: 1;                                                            
SOURCE   2 ORGANISM_SCIENTIFIC: HUMAN IMMUNODEFICIENCY VIRUS 1;                 
SOURCE   3 ORGANISM_TAXID: 11676;                                               
SOURCE   4 GENE: POL;                                                           
SOURCE   5 EXPRESSION_SYSTEM: ESCHERICHIA COLI;                                 
SOURCE   6 EXPRESSION_SYSTEM_TAXID: 562;                                        
SOURCE   7 EXPRESSION_SYSTEM_VECTOR_TYPE: PLASMID                               
KEYWDS    HIV, PROTEASE, HYDROLASE-INHIBITOR COMPLEX                            
EXPDTA    X-RAY DIFFRACTION                                                     
AUTHOR    H.P.SU                                                                
REVDAT   2   10-AUG-16 5IVQ    1       JRNL                                     
REVDAT   1   18-MAY-16 5IVQ    0                                                
JRNL        AUTH   C.J.BUNGARD,P.D.WILLIAMS,J.E.BALLARD,D.J.BENNETT,C.BEAULIEU, 
JRNL        AUTH 2 C.BAHNCK-TEETS,S.S.CARROLL,R.K.CHANG,D.C.DUBOST,J.F.FAY,     
JRNL        AUTH 3 T.L.DIAMOND,T.J.GRESHOCK,L.HAO,M.K.HOLLOWAY,P.J.FELOCK,      
JRNL        AUTH 4 J.J.GESELL,H.P.SU,J.J.MANIKOWSKI,D.J.MCKAY,M.MILLER,X.MIN,   
JRNL        AUTH 5 C.MOLINARO,O.M.MORADEI,P.G.NANTERMET,C.NADEAU,R.I.SANCHEZ,   
JRNL        AUTH 6 T.SATYANARAYANA,W.D.SHIPE,S.K.SINGH,V.L.TRUONG,              
JRNL        AUTH 7 S.VIJAYASARADHI,C.M.WISCOUNT,J.P.VACCA,S.N.CRANE,            
JRNL        AUTH 8 J.A.MCCAULEY                                                 
JRNL        TITL   DISCOVERY OF MK-8718, AN HIV PROTEASE INHIBITOR CONTAINING A 
JRNL        TITL 2 NOVEL MORPHOLINE ASPARTATE BINDING GROUP.                    
JRNL        REF    ACS MED.CHEM.LETT.            V.   7   702 2016              
JRNL        REFN                   ISSN 1948-5875                               
JRNL        PMID   27437081                                                     
JRNL        DOI    10.1021/ACSMEDCHEMLETT.6B00135                               
REMARK   2                                                                      
REMARK   2 RESOLUTION.    1.57 ANGSTROMS.                                       
REMARK   3                                                                      
REMARK   3 REFINEMENT.                                                          
REMARK   3   PROGRAM     : BUSTER 2.11.5                                        
REMARK   3   AUTHORS     : BRICOGNE,BLANC,BRANDL,FLENSBURG,KELLER,              
REMARK   3               : PACIOREK,ROVERSI,SHARFF,SMART,VONRHEIN,              
REMARK   3               : WOMACK,MATTHEWS,TEN EYCK,TRONRUD                     
REMARK   3                                                                      
REMARK   3  DATA USED IN REFINEMENT.                                            
REMARK   3   RESOLUTION RANGE HIGH (ANGSTROMS) : 1.57                           
REMARK   3   RESOLUTION RANGE LOW  (ANGSTROMS) : 20.94                          
REMARK   3   DATA CUTOFF            (SIGMA(F)) : 0.000                          
REMARK   3   COMPLETENESS FOR RANGE        (%) : 99.5                           
REMARK   3   NUMBER OF REFLECTIONS             : 33180                          
REMARK   3                                                                      
REMARK   3  FIT TO DATA USED IN REFINEMENT.                                     
REMARK   3   CROSS-VALIDATION METHOD           : THROUGHOUT                     
REMARK   3   FREE R VALUE TEST SET SELECTION   : RANDOM                         
REMARK   3   R VALUE     (WORKING + TEST SET)  : 0.194                          
REMARK   3   R VALUE            (WORKING SET)  : 0.193                          
REMARK   3   FREE R VALUE                      : 0.221                          
REMARK   3   FREE R VALUE TEST SET SIZE   (%)  : 5.020                          
REMARK   3   FREE R VALUE TEST SET COUNT       : 1664                           
REMARK   3   ESTIMATED ERROR OF FREE R VALUE   : NULL                           
REMARK   3                                                                      
REMARK   3  FIT IN THE HIGHEST RESOLUTION BIN.                                  
REMARK   3   TOTAL NUMBER OF BINS USED               : 17                       
REMARK   3   BIN RESOLUTION RANGE HIGH   (ANGSTROMS) : 1.57                     
REMARK   3   BIN RESOLUTION RANGE LOW    (ANGSTROMS) : 1.62                     
REMARK   3   BIN COMPLETENESS (WORKING+TEST)     (%) : 99.46                    
REMARK   3   REFLECTIONS IN BIN (WORKING + TEST SET) : 2687                     
REMARK   3   BIN R VALUE        (WORKING + TEST SET) : 0.2167                   
REMARK   3   REFLECTIONS IN BIN        (WORKING SET) : 2550                     
REMARK   3   BIN R VALUE               (WORKING SET) : 0.2154                   
REMARK   3   BIN FREE R VALUE                        : 0.2399                   
REMARK   3   BIN FREE R VALUE TEST SET SIZE      (%) : 5.10                     
REMARK   3   BIN FREE R VALUE TEST SET COUNT         : 137                      
REMARK   3   ESTIMATED ERROR OF BIN FREE R VALUE     : NULL                     
REMARK   3                                                                      
REMARK   3  NUMBER OF NON-HYDROGEN ATOMS USED IN REFINEMENT.                    
REMARK   3   PROTEIN ATOMS            : 1520                                    
REMARK   3   NUCLEIC ACID ATOMS       : 0                                       
REMARK   3   HETEROGEN ATOMS          : 34                                      
REMARK   3   SOLVENT ATOMS            : 216                                     
REMARK   3                                                                      
REMARK   3  B VALUES.                                                           
REMARK   3   FROM WILSON PLOT           (A**2) : 19.92                          
REMARK   3   MEAN B VALUE      (OVERALL, A**2) : 21.86                          
REMARK   3   OVERALL ANISOTROPIC B VALUE.                                       
REMARK   3    B11 (A**2) : -0.93130                                             
REMARK   3    B22 (A**2) : 0.62750                                              
REMARK   3    B33 (A**2) : 0.30380                                              
REMARK   3    B12 (A**2) : 0.00000                                              
REMARK   3    B13 (A**2) : 0.00000                                              
REMARK   3    B23 (A**2) : 0.00000                                              
REMARK   3                                                                      
REMARK   3  ESTIMATED COORDINATE ERROR.                                         
REMARK   3   ESD FROM LUZZATI PLOT                    (A) : 0.187               
REMARK   3   DPI (BLOW EQ-10) BASED ON R VALUE        (A) : 0.084               
REMARK   3   DPI (BLOW EQ-9) BASED ON FREE R VALUE    (A) : 0.083               
REMARK   3   DPI (CRUICKSHANK) BASED ON R VALUE       (A) : 0.079               
REMARK   3   DPI (CRUICKSHANK) BASED ON FREE R VALUE  (A) : 0.080               
REMARK   3                                                                      
REMARK   3   REFERENCES: BLOW, D. (2002) ACTA CRYST D58, 792-797                
REMARK   3               CRUICKSHANK, D.W.J. (1999) ACTA CRYST D55, 583-601     
REMARK   3                                                                      
REMARK   3 CORRELATION COEFFICIENTS.                                            
REMARK   3   CORRELATION COEFFICIENT FO-FC      : 0.950                         
REMARK   3   CORRELATION COEFFICIENT FO-FC FREE : 0.938                         
REMARK   3                                                                      
REMARK   3   NUMBER OF GEOMETRIC FUNCTION TERMS DEFINED : 15                    
REMARK   3   TERM                          COUNT    WEIGHT   FUNCTION.          
REMARK   3    BOND LENGTHS              : 1579   ; 2.000  ; HARMONIC            
REMARK   3    BOND ANGLES               : 2138   ; 2.000  ; HARMONIC            
REMARK   3    TORSION ANGLES            : 556    ; 2.000  ; SINUSOIDAL          
REMARK   3    TRIGONAL CARBON PLANES    : 38     ; 8.000  ; HARMONIC            
REMARK   3    GENERAL PLANES            : 226    ; 8.000  ; HARMONIC            
REMARK   3    ISOTROPIC THERMAL FACTORS : 1579   ; 20.000 ; HARMONIC            
REMARK   3    BAD NON-BONDED CONTACTS   : NULL   ; NULL   ; NULL                
REMARK   3    IMPROPER TORSIONS         : NULL   ; NULL   ; NULL                
REMARK   3    PSEUDOROTATION ANGLES     : NULL   ; NULL   ; NULL                
REMARK   3    CHIRAL IMPROPER TORSION   : 216    ; 5.000  ; SEMIHARMONIC        
REMARK   3    SUM OF OCCUPANCIES        : NULL   ; NULL   ; NULL                
REMARK   3    UTILITY DISTANCES         : NULL   ; NULL   ; NULL                
REMARK   3    UTILITY ANGLES            : NULL   ; NULL   ; NULL                
REMARK   3    UTILITY TORSION           : NULL   ; NULL   ; NULL                
REMARK   3    IDEAL-DIST CONTACT TERM   : 1912   ; 4.000  ; SEMIHARMONIC        
REMARK   3                                                                      
REMARK   3   RMS DEVIATIONS FROM IDEAL VALUES.                                  
REMARK   3    BOND LENGTHS                       (A) : 0.010                    
REMARK   3    BOND ANGLES                  (DEGREES) : 1.18                     
REMARK   3    PEPTIDE OMEGA TORSION ANGLES (DEGREES) : 2.73                     
REMARK   3    OTHER TORSION ANGLES         (DEGREES) : 14.89                    
REMARK   3                                                                      
REMARK   3  TLS DETAILS                                                         
REMARK   3   NUMBER OF TLS GROUPS  : 2                                          
REMARK   3                                                                      
REMARK   3   TLS GROUP : 1                                                      
REMARK   3    SELECTION: { A|* }                                                
REMARK   3    ORIGIN FOR THE GROUP (A):  -14.3410   11.1870  -12.9956           
REMARK   3    T TENSOR                                                          
REMARK   3     T11:    0.0100 T22:   -0.0198                                    
REMARK   3     T33:   -0.0052 T12:   -0.0114                                    
REMARK   3     T13:    0.0114 T23:   -0.0011                                    
REMARK   3    L TENSOR                                                          
REMARK   3     L11:    0.7268 L22:    0.7213                                    
REMARK   3     L33:    0.8901 L12:    0.0062                                    
REMARK   3     L13:    0.2060 L23:    0.5245                                    
REMARK   3    S TENSOR                                                          
REMARK   3     S11:   -0.0089 S12:    0.0735 S13:   -0.0402                     
REMARK   3     S21:   -0.0405 S22:   -0.0181 S23:   -0.0089                     
REMARK   3     S31:    0.0531 S32:    0.0519 S33:    0.0270                     
REMARK   3                                                                      
REMARK   3   TLS GROUP : 2                                                      
REMARK   3    SELECTION: { B|* }                                                
REMARK   3    ORIGIN FOR THE GROUP (A):  -12.8328   22.1650    5.6989           
REMARK   3    T TENSOR                                                          
REMARK   3     T11:   -0.0219 T22:   -0.0088                                    
REMARK   3     T33:    0.0083 T12:    0.0064                                    
REMARK   3     T13:   -0.0010 T23:    0.0014                                    
REMARK   3    L TENSOR                                                          
REMARK   3     L11:    0.2074 L22:    1.2802                                    
REMARK   3     L33:    1.0291 L12:    0.4278                                    
REMARK   3     L13:    0.1624 L23:    0.5733                                    
REMARK   3    S TENSOR                                                          
REMARK   3     S11:   -0.0042 S12:   -0.0205 S13:    0.0125                     
REMARK   3     S21:    0.0354 S22:    0.0106 S23:    0.0410                     
REMARK   3     S31:    0.0350 S32:   -0.0269 S33:   -0.0064                     
REMARK   3                                                                      
REMARK   3  OTHER REFINEMENT REMARKS: NULL                                      
REMARK   4                                                                      
REMARK   4 5IVQ COMPLIES WITH FORMAT V. 3.30, 13-JUL-11                         
REMARK 100                                                                      
REMARK 100 THIS ENTRY HAS BEEN PROCESSED BY RCSB ON 22-MAR-16.                  
REMARK 100 THE DEPOSITION ID IS D_1000219518.                                   
REMARK 200                                                                      
REMARK 200 EXPERIMENTAL DETAILS                                                 
REMARK 200  EXPERIMENT TYPE                : X-RAY DIFFRACTION                  
REMARK 200  DATE OF DATA COLLECTION        : 18-AUG-09                          
REMARK 200  TEMPERATURE           (KELVIN) : 100                                
REMARK 200  PH                             : 5.0-5.5                            
REMARK 200  NUMBER OF CRYSTALS USED        : 1                                  
REMARK 200                                                                      
REMARK 200  SYNCHROTRON              (Y/N) : Y                                  
REMARK 200  RADIATION SOURCE               : APS                                
REMARK 200  BEAMLINE                       : 17-BM                              
REMARK 200  X-RAY GENERATOR MODEL          : NULL                               
REMARK 200  MONOCHROMATIC OR LAUE    (M/L) : M                                  
REMARK 200  WAVELENGTH OR RANGE        (A) : 1.0000                             
REMARK 200  MONOCHROMATOR                  : NULL                               
REMARK 200  OPTICS                         : NULL                               
REMARK 200                                                                      
REMARK 200  DETECTOR TYPE                  : CCD                                
REMARK 200  DETECTOR MANUFACTURER          : ADSC QUANTUM 210                   
REMARK 200  INTENSITY-INTEGRATION SOFTWARE : XDS                                
REMARK 200  DATA SCALING SOFTWARE          : AIMLESS 0.3.6                      
REMARK 200                                                                      
REMARK 200  NUMBER OF UNIQUE REFLECTIONS   : 33241                              
REMARK 200  RESOLUTION RANGE HIGH      (A) : 1.570                              
REMARK 200  RESOLUTION RANGE LOW       (A) : 58.120                             
REMARK 200  REJECTION CRITERIA  (SIGMA(I)) : NULL                               
REMARK 200                                                                      
REMARK 200 OVERALL.                                                             
REMARK 200  COMPLETENESS FOR RANGE     (%) : 99.7                               
REMARK 200  DATA REDUNDANCY                : 7.000                              
REMARK 200  R MERGE                    (I) : 0.08400                            
REMARK 200  R SYM                      (I) : NULL                               
REMARK 200  <I/SIGMA(I)> FOR THE DATA SET  : 14.2000                            
REMARK 200                                                                      
REMARK 200 IN THE HIGHEST RESOLUTION SHELL.                                     
REMARK 200  HIGHEST RESOLUTION SHELL, RANGE HIGH (A) : 1.57                     
REMARK 200  HIGHEST RESOLUTION SHELL, RANGE LOW  (A) : 1.72                     
REMARK 200  COMPLETENESS FOR SHELL     (%) : 99.2                               
REMARK 200  DATA REDUNDANCY IN SHELL       : 7.00                               
REMARK 200  R MERGE FOR SHELL          (I) : 0.65200                            
REMARK 200  R SYM FOR SHELL            (I) : NULL                               
REMARK 200  <I/SIGMA(I)> FOR SHELL         : NULL                               
REMARK 200                                                                      
REMARK 200 DIFFRACTION PROTOCOL: SINGLE WAVELENGTH                              
REMARK 200 METHOD USED TO DETERMINE THE STRUCTURE: FOURIER SYNTHESIS            
REMARK 200 SOFTWARE USED: BUSTER-TNT                                            
REMARK 200 STARTING MODEL: NULL                                                 
REMARK 200                                                                      
REMARK 200 REMARK: NULL                                                         
REMARK 280                                                                      
REMARK 280 CRYSTAL                                                              
REMARK 280 SOLVENT CONTENT, VS   (%): 54.26                                     
REMARK 280 MATTHEWS COEFFICIENT, VM (ANGSTROMS**3/DA): 2.69                     
REMARK 280                                                                      
REMARK 280 CRYSTALLIZATION CONDITIONS: NACL, VAPOR DIFFUSION, HANGING DROP,     
REMARK 280  TEMPERATURE 298K                                                    
REMARK 290                                                                      
REMARK 290 CRYSTALLOGRAPHIC SYMMETRY                                            
REMARK 290 SYMMETRY OPERATORS FOR SPACE GROUP: P 21 21 2                        
REMARK 290                                                                      
REMARK 290      SYMOP   SYMMETRY                                                
REMARK 290     NNNMMM   OPERATOR                                                
REMARK 290       1555   X,Y,Z                                                   
REMARK 290       2555   -X,-Y,Z                                                 
REMARK 290       3555   -X+1/2,Y+1/2,-Z                                         
REMARK 290       4555   X+1/2,-Y+1/2,-Z                                         
REMARK 290                                                                      
REMARK 290     WHERE NNN -> OPERATOR NUMBER                                     
REMARK 290           MMM -> TRANSLATION VECTOR                                  
REMARK 290                                                                      
REMARK 290 CRYSTALLOGRAPHIC SYMMETRY TRANSFORMATIONS                            
REMARK 290 THE FOLLOWING TRANSFORMATIONS OPERATE ON THE ATOM/HETATM             
REMARK 290 RECORDS IN THIS ENTRY TO PRODUCE CRYSTALLOGRAPHICALLY                
REMARK 290 RELATED MOLECULES.                                                   
REMARK 290   SMTRY1   1  1.000000  0.000000  0.000000        0.00000            
REMARK 290   SMTRY2   1  0.000000  1.000000  0.000000        0.00000            
REMARK 290   SMTRY3   1  0.000000  0.000000  1.000000        0.00000            
REMARK 290   SMTRY1   2 -1.000000  0.000000  0.000000        0.00000            
REMARK 290   SMTRY2   2  0.000000 -1.000000  0.000000        0.00000            
REMARK 290   SMTRY3   2  0.000000  0.000000  1.000000        0.00000            
REMARK 290   SMTRY1   3 -1.000000  0.000000  0.000000       29.06000            
REMARK 290   SMTRY2   3  0.000000  1.000000  0.000000       43.09000            
REMARK 290   SMTRY3   3  0.000000  0.000000 -1.000000        0.00000            
REMARK 290   SMTRY1   4  1.000000  0.000000  0.000000       29.06000            
REMARK 290   SMTRY2   4  0.000000 -1.000000  0.000000       43.09000            
REMARK 290   SMTRY3   4  0.000000  0.000000 -1.000000        0.00000            
REMARK 290                                                                      
REMARK 290 REMARK: NULL                                                         
REMARK 300                                                                      
REMARK 300 BIOMOLECULE: 1                                                       
REMARK 300 SEE REMARK 350 FOR THE AUTHOR PROVIDED AND/OR PROGRAM                
REMARK 300 GENERATED ASSEMBLY INFORMATION FOR THE STRUCTURE IN                  
REMARK 300 THIS ENTRY. THE REMARK MAY ALSO PROVIDE INFORMATION ON               
REMARK 300 BURIED SURFACE AREA.                                                 
REMARK 350                                                                      
REMARK 350 COORDINATES FOR A COMPLETE MULTIMER REPRESENTING THE KNOWN           
REMARK 350 BIOLOGICALLY SIGNIFICANT OLIGOMERIZATION STATE OF THE                
REMARK 350 MOLECULE CAN BE GENERATED BY APPLYING BIOMT TRANSFORMATIONS          
REMARK 350 GIVEN BELOW.  BOTH NON-CRYSTALLOGRAPHIC AND                          
REMARK 350 CRYSTALLOGRAPHIC OPERATIONS ARE GIVEN.                               
REMARK 350                                                                      
REMARK 350 BIOMOLECULE: 1                                                       
REMARK 350 AUTHOR DETERMINED BIOLOGICAL UNIT: DIMERIC                           
REMARK 350 SOFTWARE DETERMINED QUATERNARY STRUCTURE: DIMERIC                    
REMARK 350 SOFTWARE USED: PISA                                                  
REMARK 350 TOTAL BURIED SURFACE AREA: 4320 ANGSTROM**2                          
REMARK 350 SURFACE AREA OF THE COMPLEX: 9870 ANGSTROM**2                        
REMARK 350 CHANGE IN SOLVENT FREE ENERGY: -50.0 KCAL/MOL                        
REMARK 350 APPLY THE FOLLOWING TO CHAINS: A, B                                  
REMARK 350   BIOMT1   1  1.000000  0.000000  0.000000        0.00000            
REMARK 350   BIOMT2   1  0.000000  1.000000  0.000000        0.00000            
REMARK 350   BIOMT3   1  0.000000  0.000000  1.000000        0.00000            
REMARK 800                                                                      
REMARK 800 SITE                                                                 
REMARK 800 SITE_IDENTIFIER: AC1                                                 
REMARK 800 EVIDENCE_CODE: SOFTWARE                                              
REMARK 800 SITE_DESCRIPTION: binding site for residue 6EH A 101                 
REMARK 800                                                                      
REMARK 800 SITE_IDENTIFIER: AC2                                                 
REMARK 800 EVIDENCE_CODE: SOFTWARE                                              
REMARK 800 SITE_DESCRIPTION: binding site for residue CL A 102                  
REMARK 800                                                                      
REMARK 800 SITE_IDENTIFIER: AC3                                                 
REMARK 800 EVIDENCE_CODE: SOFTWARE                                              
REMARK 800 SITE_DESCRIPTION: binding site for residue CL B 101                  
REMARK 800                                                                      
REMARK 800 SITE_IDENTIFIER: AC4                                                 
REMARK 800 EVIDENCE_CODE: SOFTWARE                                              
REMARK 800 SITE_DESCRIPTION: binding site for residue CL B 102                  
REMARK 900                                                                      
REMARK 900 RELATED ENTRIES                                                      
REMARK 900 RELATED ID: 5IVT   RELATED DB: PDB                                   
REMARK 900 RELATED ID: 5IVS   RELATED DB: PDB                                   
REMARK 900 RELATED ID: 5IVR   RELATED DB: PDB                                   
DBREF  5IVQ A    1    99  UNP    Q77VV3   Q77VV3_9HIV1     1     99             
DBREF  5IVQ B    1    99  UNP    Q77VV3   Q77VV3_9HIV1     1     99             
SEQRES   1 A   99  PRO GLN ILE THR LEU TRP GLN ARG PRO LEU VAL THR ILE          
SEQRES   2 A   99  LYS ILE GLY GLY GLN LEU LYS GLU ALA LEU LEU ASP THR          
SEQRES   3 A   99  GLY ALA ASP ASP THR VAL LEU GLU GLU MET ASN LEU PRO          
SEQRES   4 A   99  GLY ARG TRP LYS PRO LYS MET ILE GLY GLY ILE GLY GLY          
SEQRES   5 A   99  PHE ILE LYS VAL ARG GLN TYR ASP GLN ILE LEU ILE GLU          
SEQRES   6 A   99  ILE CYS GLY HIS LYS ALA ILE GLY THR VAL LEU VAL GLY          
SEQRES   7 A   99  PRO THR PRO VAL ASN ILE ILE GLY ARG ASN LEU LEU THR          
SEQRES   8 A   99  GLN ILE GLY CYS THR LEU ASN PHE                              
SEQRES   1 B   99  PRO GLN ILE THR LEU TRP GLN ARG PRO LEU VAL THR ILE          
SEQRES   2 B   99  LYS ILE GLY GLY GLN LEU LYS GLU ALA LEU LEU ASP THR          
SEQRES   3 B   99  GLY ALA ASP ASP THR VAL LEU GLU GLU MET ASN LEU PRO          
SEQRES   4 B   99  GLY ARG TRP LYS PRO LYS MET ILE GLY GLY ILE GLY GLY          
SEQRES   5 B   99  PHE ILE LYS VAL ARG GLN TYR ASP GLN ILE LEU ILE GLU          
SEQRES   6 B   99  ILE CYS GLY HIS LYS ALA ILE GLY THR VAL LEU VAL GLY          
SEQRES   7 B   99  PRO THR PRO VAL ASN ILE ILE GLY ARG ASN LEU LEU THR          
SEQRES   8 B   99  GLN ILE GLY CYS THR LEU ASN PHE                              
HET    6EH  A 101      31                                                       
HET     CL  A 102       1                                                       
HET     CL  B 101       1                                                       
HET     CL  B 102       1                                                       
HETNAM     6EH NALPHA-(METHOXYCARBONYL)-N-{3-[(2R)-MORPHOLIN-2-                 
HETNAM   2 6EH  YL]PROPYL}-BETA-PHENYL-L-PHENYLALANINAMIDE                      
HETNAM      CL CHLORIDE ION                                                     
FORMUL   3  6EH    C24 H31 N3 O4                                                
FORMUL   4   CL    3(CL 1-)                                                     
FORMUL   7  HOH   *216(H2 O)                                                    
HELIX    1 AA1 GLY A   86  THR A   91  1                                   6    
HELIX    2 AA2 GLN A   92  GLY A   94  5                                   3    
HELIX    3 AA3 GLY B   86  THR B   91  1                                   6    
SHEET    1 AA1 4 GLN A   2  ILE A   3  0                                        
SHEET    2 AA1 4 THR B  96  ASN B  98 -1  O  LEU B  97   N  ILE A   3           
SHEET    3 AA1 4 THR A  96  ASN A  98 -1  N  THR A  96   O  ASN B  98           
SHEET    4 AA1 4 GLN B   2  ILE B   3 -1  O  ILE B   3   N  LEU A  97           
SHEET    1 AA2 8 LYS A  43  GLY A  49  0                                        
SHEET    2 AA2 8 GLY A  52  ILE A  66 -1  O  GLN A  58   N  LYS A  43           
SHEET    3 AA2 8 HIS A  69  VAL A  77 -1  O  GLY A  73   N  ILE A  62           
SHEET    4 AA2 8 THR A  31  LEU A  33  1  N  LEU A  33   O  LEU A  76           
SHEET    5 AA2 8 ILE A  84  ILE A  85 -1  O  ILE A  84   N  VAL A  32           
SHEET    6 AA2 8 GLN A  18  LEU A  24  1  N  LEU A  23   O  ILE A  85           
SHEET    7 AA2 8 LEU A  10  ILE A  15 -1  N  VAL A  11   O  ALA A  22           
SHEET    8 AA2 8 GLY A  52  ILE A  66 -1  O  GLU A  65   N  LYS A  14           
SHEET    1 AA3 8 LYS B  43  GLY B  49  0                                        
SHEET    2 AA3 8 GLY B  52  ILE B  66 -1  O  GLN B  58   N  LYS B  43           
SHEET    3 AA3 8 HIS B  69  VAL B  77 -1  O  HIS B  69   N  ILE B  66           
SHEET    4 AA3 8 VAL B  32  LEU B  33  1  N  LEU B  33   O  LEU B  76           
SHEET    5 AA3 8 ILE B  84  ILE B  85 -1  O  ILE B  84   N  VAL B  32           
SHEET    6 AA3 8 GLN B  18  LEU B  24  1  N  LEU B  23   O  ILE B  85           
SHEET    7 AA3 8 LEU B  10  ILE B  15 -1  N  ILE B  13   O  LYS B  20           
SHEET    8 AA3 8 GLY B  52  ILE B  66 -1  O  GLU B  65   N  LYS B  14           
SITE     1 AC1 16 ASP A  25  GLY A  27  ALA A  28  ASP A  29                    
SITE     2 AC1 16 GLY A  48  GLY A  49  HOH A 209  HOH A 229                    
SITE     3 AC1 16 HOH A 238  HOH A 248  ARG B   8  LEU B  23                    
SITE     4 AC1 16 ASP B  25  GLY B  27  VAL B  82  ILE B  84                    
SITE     1 AC2  5 GLY A  73  THR A  74  ASN A  88  HOH A 278                    
SITE     2 AC2  5 ARG B  41                                                     
SITE     1 AC3  4 GLY B  73  THR B  74  ASN B  88  HOH B 257                    
SITE     1 AC4  1 TRP B   6                                                     
CRYST1   58.120   86.180   46.520  90.00  90.00  90.00 P 21 21 2     8          
ORIGX1      1.000000  0.000000  0.000000        0.00000                         
ORIGX2      0.000000  1.000000  0.000000        0.00000                         
ORIGX3      0.000000  0.000000  1.000000        0.00000                         
SCALE1      0.017206  0.000000  0.000000        0.00000                         
SCALE2      0.000000  0.011604  0.000000        0.00000                         
SCALE3      0.000000  0.000000  0.021496        0.00000                         
ATOM      1  N   PRO A   1      -0.303   2.839  -5.212  1.00 29.11           N  
ANISOU    1  N   PRO A   1     3774   3487   3800    529   -219   -195       N  
ATOM      2  CA  PRO A   1       0.594   3.917  -4.783  1.00 28.14           C  
ANISOU    2  CA  PRO A   1     3575   3435   3681    529   -225   -219       C  
ATOM      3  C   PRO A   1       0.047   4.716  -3.609  1.00 27.77           C  
ANISOU    3  C   PRO A   1     3562   3381   3608    491   -231   -167       C  
ATOM      4  O   PRO A   1      -1.127   4.586  -3.270  1.00 26.31           O  
ANISOU    4  O   PRO A   1     3451   3148   3400    452   -216   -113       O  
ATOM      5  CB  PRO A   1       0.691   4.814  -6.025  1.00 29.89           C  
ANISOU    5  CB  PRO A   1     3719   3724   3914    470   -160   -246       C  
ATOM      6  CG  PRO A   1      -0.543   4.541  -6.801  1.00 34.55           C  
ANISOU    6  CG  PRO A   1     4360   4275   4493    423   -119   -213       C  
ATOM      7  CD  PRO A   1      -0.900   3.106  -6.536  1.00 30.50           C  
ANISOU    7  CD  PRO A   1     3925   3683   3979    473   -157   -203       C  
ATOM      8  N   GLN A   2       0.909   5.539  -2.995  1.00 22.34           N  
ANISOU    8  N   GLN A   2     2816   2748   2925    502   -252   -191       N  
ATOM      9  CA  GLN A   2       0.502   6.442  -1.922  1.00 20.49           C  
ANISOU    9  CA  GLN A   2     2600   2518   2667    467   -257   -154       C  
ATOM     10  C   GLN A   2       0.608   7.833  -2.529  1.00 22.30           C  
ANISOU   10  C   GLN A   2     2751   2809   2913    400   -207   -171       C  
ATOM     11  O   GLN A   2       1.693   8.252  -2.950  1.00 21.01           O  
ANISOU   11  O   GLN A   2     2504   2704   2776    410   -205   -224       O  
ATOM     12  CB  GLN A   2       1.374   6.319  -0.677  1.00 21.94           C  
ANISOU   12  CB  GLN A   2     2784   2711   2841    532   -327   -169       C  
ATOM     13  CG  GLN A   2       0.951   7.329   0.393  1.00 23.29           C  
ANISOU   13  CG  GLN A   2     2969   2896   2986    493   -329   -139       C  
ATOM     14  CD  GLN A   2       1.520   6.983   1.732  1.00 36.68           C  
ANISOU   14  CD  GLN A   2     4697   4585   4656    559   -402   -139       C  
ATOM     15  OE1 GLN A   2       2.511   7.571   2.178  1.00 33.28           O  
ANISOU   15  OE1 GLN A   2     4201   4208   4238    586   -436   -184       O  
ATOM     16  NE2 GLN A   2       0.899   6.024   2.403  1.00 23.27           N  
ANISOU   16  NE2 GLN A   2     3103   2820   2918    583   -429    -89       N  
ATOM     17  N   ILE A   3      -0.528   8.539  -2.593  1.00 17.85           N  
ANISOU   17  N   ILE A   3     2217   2231   2334    331   -167   -127       N  
ATOM     18  CA  ILE A   3      -0.608   9.870  -3.160  1.00 17.80           C  
ANISOU   18  CA  ILE A   3     2156   2266   2340    264   -123   -132       C  
ATOM     19  C   ILE A   3      -0.744  10.896  -2.045  1.00 20.35           C  
ANISOU   19  C   ILE A   3     2478   2600   2654    241   -139   -119       C  
ATOM     20  O   ILE A   3      -1.707  10.872  -1.258  1.00 19.19           O  
ANISOU   20  O   ILE A   3     2392   2418   2480    230   -145    -80       O  
ATOM     21  CB  ILE A   3      -1.725   9.954  -4.226  1.00 20.80           C  
ANISOU   21  CB  ILE A   3     2563   2624   2714    211    -72   -104       C  
ATOM     22  CG1 ILE A   3      -1.411   8.974  -5.395  1.00 22.00           C  
ANISOU   22  CG1 ILE A   3     2706   2776   2876    236    -57   -130       C  
ATOM     23  CG2 ILE A   3      -1.914  11.405  -4.725  1.00 20.76           C  
ANISOU   23  CG2 ILE A   3     2519   2651   2718    143    -34    -99       C  
ATOM     24  CD1 ILE A   3      -2.533   8.682  -6.290  1.00 25.17           C  
ANISOU   24  CD1 ILE A   3     3148   3148   3267    203    -23   -106       C  
ATOM     25  N   THR A   4       0.243  11.791  -1.966  1.00 17.19           N  
ANISOU   25  N   THR A   4     2004   2251   2277    233   -143   -157       N  
ATOM     26  CA  THR A   4       0.193  12.822  -0.952  1.00 16.41           C  
ANISOU   26  CA  THR A   4     1898   2165   2174    211   -160   -154       C  
ATOM     27  C   THR A   4      -0.741  13.932  -1.414  1.00 17.58           C  
ANISOU   27  C   THR A   4     2051   2304   2326    136   -116   -127       C  
ATOM     28  O   THR A   4      -1.147  13.977  -2.588  1.00 16.17           O  
ANISOU   28  O   THR A   4     1873   2118   2153    102    -74   -115       O  
ATOM     29  CB  THR A   4       1.580  13.308  -0.550  1.00 30.74           C  
ANISOU   29  CB  THR A   4     3634   4033   4014    233   -190   -210       C  
ATOM     30  OG1 THR A   4       2.211  13.906  -1.674  1.00 31.94           O  
ANISOU   30  OG1 THR A   4     3714   4223   4199    191   -147   -240       O  
ATOM     31  CG2 THR A   4       2.420  12.191   0.062  1.00 32.20           C  
ANISOU   31  CG2 THR A   4     3821   4223   4193    320   -248   -238       C  
ATOM     32  N   LEU A   5      -1.104  14.793  -0.480  1.00 13.21           N  
ANISOU   32  N   LEU A   5     1506   1749   1765    117   -130   -119       N  
ATOM     33  CA  LEU A   5      -2.033  15.883  -0.739  1.00 11.08           C  
ANISOU   33  CA  LEU A   5     1245   1463   1499     55    -99    -98       C  
ATOM     34  C   LEU A   5      -1.390  17.253  -0.652  1.00 13.47           C  
ANISOU   34  C   LEU A   5     1491   1794   1833     18    -99   -126       C  
ATOM     35  O   LEU A   5      -2.099  18.257  -0.540  1.00 12.96           O  
ANISOU   35  O   LEU A   5     1439   1713   1774    -23    -90   -114       O  
ATOM     36  CB  LEU A   5      -3.275  15.752   0.179  1.00 10.63           C  
ANISOU   36  CB  LEU A   5     1253   1375   1410     56   -108    -67       C  
ATOM     37  CG  LEU A   5      -4.059  14.425  -0.030  1.00 14.53           C  
ANISOU   37  CG  LEU A   5     1809   1835   1877     77    -99    -36       C  
ATOM     38  CD1 LEU A   5      -5.132  14.251   0.991  1.00 14.02           C  
ANISOU   38  CD1 LEU A   5     1802   1749   1777     74   -105    -11       C  
ATOM     39  CD2 LEU A   5      -4.621  14.313  -1.458  1.00 14.30           C  
ANISOU   39  CD2 LEU A   5     1781   1790   1861     46    -58    -23       C  
ATOM     40  N   TRP A   6      -0.034  17.316  -0.730  1.00 10.95           N  
ANISOU   40  N   TRP A   6     1107   1516   1538     30   -110   -169       N  
ATOM     41  CA  TRP A   6       0.664  18.604  -0.736  1.00 12.44           C  
ANISOU   41  CA  TRP A   6     1237   1730   1761    -15   -105   -199       C  
ATOM     42  C   TRP A   6       0.303  19.356  -2.029  1.00 13.96           C  
ANISOU   42  C   TRP A   6     1428   1907   1968    -84    -53   -177       C  
ATOM     43  O   TRP A   6       0.362  20.581  -2.058  1.00 14.16           O  
ANISOU   43  O   TRP A   6     1436   1927   2017   -136    -44   -181       O  
ATOM     44  CB  TRP A   6       2.182  18.398  -0.703  1.00 13.25           C  
ANISOU   44  CB  TRP A   6     1262   1884   1888      8   -120   -256       C  
ATOM     45  CG  TRP A   6       2.717  17.814   0.576  1.00 16.85           C  
ANISOU   45  CG  TRP A   6     1713   2359   2331     79   -182   -285       C  
ATOM     46  CD1 TRP A   6       3.339  16.612   0.731  1.00 20.84           C  
ANISOU   46  CD1 TRP A   6     2213   2881   2826    150   -213   -305       C  
ATOM     47  CD2 TRP A   6       2.706  18.433   1.870  1.00 18.77           C  
ANISOU   47  CD2 TRP A   6     1958   2607   2568     88   -224   -300       C  
ATOM     48  NE1 TRP A   6       3.718  16.441   2.047  1.00 22.19           N  
ANISOU   48  NE1 TRP A   6     2386   3064   2981    204   -276   -327       N  
ATOM     49  CE2 TRP A   6       3.353  17.549   2.764  1.00 23.69           C  
ANISOU   49  CE2 TRP A   6     2580   3251   3172    166   -282   -326       C  
ATOM     50  CE3 TRP A   6       2.238  19.663   2.356  1.00 21.26           C  
ANISOU   50  CE3 TRP A   6     2276   2909   2892     41   -223   -298       C  
ATOM     51  CZ2 TRP A   6       3.502  17.840   4.132  1.00 25.07           C  
ANISOU   51  CZ2 TRP A   6     2759   3438   3327    196   -336   -346       C  
ATOM     52  CZ3 TRP A   6       2.401  19.959   3.706  1.00 24.31           C  
ANISOU   52  CZ3 TRP A   6     2662   3310   3265     70   -274   -324       C  
ATOM     53  CH2 TRP A   6       3.019  19.052   4.577  1.00 25.60           C  
ANISOU   53  CH2 TRP A   6     2826   3499   3401    146   -328   -346       C  
ATOM     54  N   GLN A   7      -0.017  18.600  -3.094  1.00 12.22           N  
ANISOU   54  N   GLN A   7     1229   1679   1733    -81    -22   -155       N  
ATOM     55  CA  GLN A   7      -0.434  19.129  -4.400  1.00 11.55           C  
ANISOU   55  CA  GLN A   7     1157   1581   1651   -138     25   -128       C  
ATOM     56  C   GLN A   7      -1.775  18.481  -4.773  1.00 13.90           C  
ANISOU   56  C   GLN A   7     1523   1839   1919   -124     31    -86       C  
ATOM     57  O   GLN A   7      -2.156  17.449  -4.208  1.00 13.42           O  
ANISOU   57  O   GLN A   7     1492   1768   1840    -75     10    -82       O  
ATOM     58  CB  GLN A   7       0.611  18.834  -5.491  1.00 13.53           C  
ANISOU   58  CB  GLN A   7     1357   1876   1909   -153     61   -153       C  
ATOM     59  CG  GLN A   7       1.955  19.529  -5.261  1.00 16.83           C  
ANISOU   59  CG  GLN A   7     1696   2338   2359   -179     63   -201       C  
ATOM     60  CD  GLN A   7       2.897  18.792  -4.330  1.00 18.52           C  
ANISOU   60  CD  GLN A   7     1862   2590   2585   -114     21   -253       C  
ATOM     61  OE1 GLN A   7       2.910  17.547  -4.264  1.00 17.00           O  
ANISOU   61  OE1 GLN A   7     1682   2401   2376    -49      3   -259       O  
ATOM     62  NE2 GLN A   7       3.728  19.551  -3.607  1.00 17.56           N  
ANISOU   62  NE2 GLN A   7     1684   2494   2492   -128      1   -293       N  
ATOM     63  N   ARG A   8      -2.473  19.062  -5.755  1.00 12.13           N  
ANISOU   63  N   ARG A   8     1326   1593   1690   -168     60    -57       N  
ATOM     64  CA  ARG A   8      -3.728  18.466  -6.223  1.00 11.05           C  
ANISOU   64  CA  ARG A   8     1244   1425   1529   -157     66    -26       C  
ATOM     65  C   ARG A   8      -3.413  17.040  -6.726  1.00 14.10           C  
ANISOU   65  C   ARG A   8     1629   1828   1900   -118     76    -36       C  
ATOM     66  O   ARG A   8      -2.425  16.854  -7.463  1.00 13.97           O  
ANISOU   66  O   ARG A   8     1573   1847   1887   -123     98    -58       O  
ATOM     67  CB  ARG A   8      -4.304  19.273  -7.386  1.00 13.34           C  
ANISOU   67  CB  ARG A   8     1558   1697   1814   -206     91      2       C  
ATOM     68  CG  ARG A   8      -4.711  20.664  -6.985  1.00 14.23           C  
ANISOU   68  CG  ARG A   8     1681   1781   1945   -240     77     13       C  
ATOM     69  CD  ARG A   8      -5.230  21.460  -8.164  1.00 15.77           C  
ANISOU   69  CD  ARG A   8     1908   1952   2132   -283     94     44       C  
ATOM     70  NE  ARG A   8      -5.754  22.745  -7.703  1.00 19.88           N  
ANISOU   70  NE  ARG A   8     2446   2433   2673   -306     70     52       N  
ATOM     71  CZ  ARG A   8      -5.895  23.816  -8.480  1.00 36.24           C  
ANISOU   71  CZ  ARG A   8     4544   4476   4750   -350     75     77       C  
ATOM     72  NH1 ARG A   8      -5.540  23.770  -9.758  1.00 28.86           N  
ANISOU   72  NH1 ARG A   8     3620   3552   3792   -381    108     99       N  
ATOM     73  NH2 ARG A   8      -6.380  24.943  -7.981  1.00 23.79           N  
ANISOU   73  NH2 ARG A   8     2986   2858   3197   -363     46     79       N  
ATOM     74  N   PRO A   9      -4.249  16.049  -6.347  1.00 11.98           N  
ANISOU   74  N   PRO A   9     1404   1533   1615    -82     61    -25       N  
ATOM     75  CA  PRO A   9      -3.971  14.651  -6.763  1.00 12.14           C  
ANISOU   75  CA  PRO A   9     1429   1558   1626    -41     64    -37       C  
ATOM     76  C   PRO A   9      -4.404  14.386  -8.205  1.00 15.92           C  
ANISOU   76  C   PRO A   9     1921   2036   2091    -60     97    -29       C  
ATOM     77  O   PRO A   9      -5.435  13.758  -8.449  1.00 14.88           O  
ANISOU   77  O   PRO A   9     1833   1875   1946    -53     97    -13       O  
ATOM     78  CB  PRO A   9      -4.770  13.821  -5.755  1.00 13.80           C  
ANISOU   78  CB  PRO A   9     1688   1732   1822     -8     38    -22       C  
ATOM     79  CG  PRO A   9      -5.884  14.705  -5.337  1.00 16.76           C  
ANISOU   79  CG  PRO A   9     2088   2086   2194    -41     38      0       C  
ATOM     80  CD  PRO A   9      -5.407  16.128  -5.433  1.00 13.02           C  
ANISOU   80  CD  PRO A   9     1578   1632   1738    -78     42     -5       C  
ATOM     81  N   LEU A  10      -3.617  14.899  -9.160  1.00 14.38           N  
ANISOU   81  N   LEU A  10     1688   1877   1898    -88    125    -42       N  
ATOM     82  CA  LEU A  10      -3.909  14.734 -10.587  1.00 15.68           C  
ANISOU   82  CA  LEU A  10     1865   2050   2041   -108    158    -36       C  
ATOM     83  C   LEU A  10      -3.334  13.440 -11.117  1.00 19.53           C  
ANISOU   83  C   LEU A  10     2337   2560   2524    -67    166    -69       C  
ATOM     84  O   LEU A  10      -2.181  13.072 -10.813  1.00 18.65           O  
ANISOU   84  O   LEU A  10     2178   2481   2428    -39    161   -106       O  
ATOM     85  CB  LEU A  10      -3.363  15.925 -11.397  1.00 17.87           C  
ANISOU   85  CB  LEU A  10     2119   2357   2315   -166    190    -29       C  
ATOM     86  CG  LEU A  10      -4.101  17.259 -11.208  1.00 24.31           C  
ANISOU   86  CG  LEU A  10     2964   3139   3134   -210    182      8       C  
ATOM     87  CD1 LEU A  10      -3.325  18.391 -11.874  1.00 25.54           C  
ANISOU   87  CD1 LEU A  10     3098   3318   3289   -270    212     14       C  
ATOM     88  CD2 LEU A  10      -5.517  17.211 -11.808  1.00 27.87           C  
ANISOU   88  CD2 LEU A  10     3473   3554   3562   -212    176     37       C  
ATOM     89  N   VAL A  11      -4.135  12.751 -11.930  1.00 16.81           N  
ANISOU   89  N   VAL A  11     2028   2198   2159    -60    175    -63       N  
ATOM     90  CA  VAL A  11      -3.728  11.487 -12.551  1.00 17.02           C  
ANISOU   90  CA  VAL A  11     2046   2240   2182    -20    181    -99       C  
ATOM     91  C   VAL A  11      -4.062  11.498 -14.025  1.00 20.06           C  
ANISOU   91  C   VAL A  11     2441   2644   2536    -46    215   -100       C  
ATOM     92  O   VAL A  11      -4.962  12.222 -14.455  1.00 17.13           O  
ANISOU   92  O   VAL A  11     2103   2258   2147    -84    221    -66       O  
ATOM     93  CB  VAL A  11      -4.346  10.227 -11.875  1.00 22.39           C  
ANISOU   93  CB  VAL A  11     2768   2870   2871     29    148   -100       C  
ATOM     94  CG1 VAL A  11      -3.870  10.071 -10.436  1.00 22.83           C  
ANISOU   94  CG1 VAL A  11     2817   2909   2946     61    113   -101       C  
ATOM     95  CG2 VAL A  11      -5.877  10.231 -11.964  1.00 21.97           C  
ANISOU   95  CG2 VAL A  11     2770   2772   2806      6    146    -67       C  
ATOM     96  N   THR A  12      -3.374  10.642 -14.795  1.00 20.51           N  
ANISOU   96  N   THR A  12     2471   2735   2586    -20    231   -143       N  
ATOM     97  CA  THR A  12      -3.672  10.476 -16.211  1.00 21.44           C  
ANISOU   97  CA  THR A  12     2601   2878   2668    -37    262   -151       C  
ATOM     98  C   THR A  12      -4.687   9.345 -16.261  1.00 26.15           C  
ANISOU   98  C   THR A  12     3244   3426   3267     -1    238   -156       C  
ATOM     99  O   THR A  12      -4.527   8.315 -15.593  1.00 27.92           O  
ANISOU   99  O   THR A  12     3470   3621   3516     47    211   -178       O  
ATOM    100  CB  THR A  12      -2.402  10.131 -17.014  1.00 29.71           C  
ANISOU  100  CB  THR A  12     3591   3992   3705    -28    296   -205       C  
ATOM    101  OG1 THR A  12      -1.449  11.180 -16.846  1.00 33.79           O  
ANISOU  101  OG1 THR A  12     4061   4553   4227    -68    320   -203       O  
ATOM    102  CG2 THR A  12      -2.679   9.920 -18.508  1.00 27.97           C  
ANISOU  102  CG2 THR A  12     3384   3805   3439    -45    330   -217       C  
ATOM    103  N   ILE A  13      -5.740   9.543 -17.032  1.00 21.01           N  
ANISOU  103  N   ILE A  13     2631   2763   2588    -26    244   -135       N  
ATOM    104  CA  ILE A  13      -6.779   8.542 -17.224  1.00 19.87           C  
ANISOU  104  CA  ILE A  13     2527   2577   2446     -4    225   -144       C  
ATOM    105  C   ILE A  13      -6.856   8.232 -18.730  1.00 23.35           C  
ANISOU  105  C   ILE A  13     2970   3054   2847     -8    248   -172       C  
ATOM    106  O   ILE A  13      -6.423   9.060 -19.549  1.00 23.55           O  
ANISOU  106  O   ILE A  13     2981   3130   2837    -40    278   -165       O  
ATOM    107  CB  ILE A  13      -8.151   8.997 -16.661  1.00 21.28           C  
ANISOU  107  CB  ILE A  13     2747   2707   2631    -26    203   -104       C  
ATOM    108  CG1 ILE A  13      -8.700  10.243 -17.417  1.00 21.05           C  
ANISOU  108  CG1 ILE A  13     2731   2696   2569    -70    213    -74       C  
ATOM    109  CG2 ILE A  13      -8.088   9.232 -15.129  1.00 21.02           C  
ANISOU  109  CG2 ILE A  13     2714   2642   2629    -21    181    -82       C  
ATOM    110  CD1 ILE A  13     -10.135  10.513 -17.271  1.00 22.71           C  
ANISOU  110  CD1 ILE A  13     2977   2870   2782    -82    189    -53       C  
ATOM    111  N   LYS A  14      -7.404   7.052 -19.075  1.00 18.05           N  
ANISOU  111  N   LYS A  14     2319   2357   2181     23    235   -204       N  
ATOM    112  CA  LYS A  14      -7.632   6.617 -20.461  1.00 18.31           C  
ANISOU  112  CA  LYS A  14     2359   2421   2177     25    250   -237       C  
ATOM    113  C   LYS A  14      -9.136   6.343 -20.581  1.00 21.00           C  
ANISOU  113  C   LYS A  14     2744   2715   2519     17    225   -227       C  
ATOM    114  O   LYS A  14      -9.679   5.514 -19.850  1.00 21.56           O  
ANISOU  114  O   LYS A  14     2835   2731   2628     35    202   -233       O  
ATOM    115  CB  LYS A  14      -6.793   5.366 -20.791  1.00 21.25           C  
ANISOU  115  CB  LYS A  14     2705   2807   2561     73    255   -301       C  
ATOM    116  CG  LYS A  14      -6.660   5.097 -22.290  1.00 42.09           C  
ANISOU  116  CG  LYS A  14     5336   5502   5153     74    281   -344       C  
ATOM    117  CD  LYS A  14      -5.852   3.825 -22.598  1.00 57.28           C  
ANISOU  117  CD  LYS A  14     7232   7439   7094    128    282   -419       C  
ATOM    118  CE  LYS A  14      -4.351   4.031 -22.588  1.00 70.38           C  
ANISOU  118  CE  LYS A  14     8828   9161   8752    141    310   -450       C  
ATOM    119  NZ  LYS A  14      -3.619   2.792 -22.971  1.00 77.81           N  
ANISOU  119  NZ  LYS A  14     9738  10117   9710    201    307   -532       N  
ATOM    120  N   ILE A  15      -9.824   7.069 -21.476  1.00 16.97           N  
ANISOU  120  N   ILE A  15     2253   2227   1966    -12    229   -210       N  
ATOM    121  CA  ILE A  15     -11.281   6.972 -21.669  1.00 17.16           C  
ANISOU  121  CA  ILE A  15     2311   2219   1991    -20    203   -206       C  
ATOM    122  C   ILE A  15     -11.693   7.299 -23.111  1.00 23.85           C  
ANISOU  122  C   ILE A  15     3175   3108   2779    -30    207   -216       C  
ATOM    123  O   ILE A  15     -11.227   8.288 -23.659  1.00 23.41           O  
ANISOU  123  O   ILE A  15     3121   3093   2680    -53    225   -189       O  
ATOM    124  CB  ILE A  15     -12.059   7.886 -20.665  1.00 19.37           C  
ANISOU  124  CB  ILE A  15     2604   2462   2293    -44    183   -159       C  
ATOM    125  CG1 ILE A  15     -13.604   7.755 -20.860  1.00 20.11           C  
ANISOU  125  CG1 ILE A  15     2722   2528   2391    -50    155   -167       C  
ATOM    126  CG2 ILE A  15     -11.570   9.375 -20.731  1.00 20.79           C  
ANISOU  126  CG2 ILE A  15     2780   2672   2448    -73    194   -114       C  
ATOM    127  CD1 ILE A  15     -14.467   8.418 -19.874  1.00 21.73           C  
ANISOU  127  CD1 ILE A  15     2934   2700   2624    -68    135   -138       C  
ATOM    128  N   GLY A  16     -12.591   6.484 -23.674  1.00 23.84           N  
ANISOU  128  N   GLY A  16     3190   3093   2777    -17    188   -254       N  
ATOM    129  CA  GLY A  16     -13.141   6.642 -25.021  1.00 24.97           C  
ANISOU  129  CA  GLY A  16     3352   3272   2863    -19    181   -271       C  
ATOM    130  C   GLY A  16     -12.127   6.959 -26.106  1.00 29.29           C  
ANISOU  130  C   GLY A  16     3894   3889   3345    -24    215   -277       C  
ATOM    131  O   GLY A  16     -12.398   7.798 -26.970  1.00 30.20           O  
ANISOU  131  O   GLY A  16     4035   4038   3401    -43    214   -253       O  
ATOM    132  N   GLY A  17     -10.963   6.306 -26.044  1.00 24.92           N  
ANISOU  132  N   GLY A  17     3307   3358   2802     -7    246   -309       N  
ATOM    133  CA  GLY A  17      -9.881   6.500 -27.003  1.00 25.29           C  
ANISOU  133  CA  GLY A  17     3337   3480   2792    -14    288   -326       C  
ATOM    134  C   GLY A  17      -9.063   7.771 -26.790  1.00 29.60           C  
ANISOU  134  C   GLY A  17     3874   4055   3316    -54    319   -272       C  
ATOM    135  O   GLY A  17      -8.261   8.142 -27.651  1.00 29.45           O  
ANISOU  135  O   GLY A  17     3846   4103   3239    -75    360   -276       O  
ATOM    136  N   GLN A  18      -9.236   8.441 -25.627  1.00 25.82           N  
ANISOU  136  N   GLN A  18     3396   3529   2883    -68    302   -223       N  
ATOM    137  CA  GLN A  18      -8.544   9.692 -25.285  1.00 24.90           C  
ANISOU  137  CA  GLN A  18     3273   3429   2758   -109    325   -172       C  
ATOM    138  C   GLN A  18      -7.757   9.595 -23.951  1.00 29.71           C  
ANISOU  138  C   GLN A  18     3841   4017   3433    -99    328   -172       C  
ATOM    139  O   GLN A  18      -8.091   8.782 -23.083  1.00 26.93           O  
ANISOU  139  O   GLN A  18     3482   3616   3132    -65    300   -190       O  
ATOM    140  CB  GLN A  18      -9.576  10.854 -25.200  1.00 25.55           C  
ANISOU  140  CB  GLN A  18     3404   3476   2828   -136    294   -111       C  
ATOM    141  CG  GLN A  18     -10.414  11.092 -26.485  1.00 26.66           C  
ANISOU  141  CG  GLN A  18     3593   3635   2900   -142    279   -105       C  
ATOM    142  CD  GLN A  18     -11.300  12.331 -26.442  1.00 46.51           C  
ANISOU  142  CD  GLN A  18     6156   6115   5401   -163    244    -46       C  
ATOM    143  OE1 GLN A  18     -11.010  13.327 -25.766  1.00 41.10           O  
ANISOU  143  OE1 GLN A  18     5473   5408   4736   -190    246     -1       O  
ATOM    144  NE2 GLN A  18     -12.404  12.304 -27.185  1.00 37.96           N  
ANISOU  144  NE2 GLN A  18     5112   5027   4285   -147    205    -51       N  
ATOM    145  N   LEU A  19      -6.704  10.424 -23.808  1.00 28.20           N  
ANISOU  145  N   LEU A  19     3621   3860   3234   -132    362   -153       N  
ATOM    146  CA  LEU A  19      -5.884  10.523 -22.591  1.00 28.76           C  
ANISOU  146  CA  LEU A  19     3650   3919   3360   -127    362   -154       C  
ATOM    147  C   LEU A  19      -6.216  11.879 -22.015  1.00 30.35           C  
ANISOU  147  C   LEU A  19     3873   4090   3568   -169    351    -91       C  
ATOM    148  O   LEU A  19      -6.121  12.892 -22.716  1.00 30.08           O  
ANISOU  148  O   LEU A  19     3860   4079   3490   -216    372    -57       O  
ATOM    149  CB  LEU A  19      -4.365  10.457 -22.853  1.00 29.90           C  
ANISOU  149  CB  LEU A  19     3732   4131   3496   -134    409   -192       C  
ATOM    150  CG  LEU A  19      -3.724   9.102 -23.153  1.00 35.90           C  
ANISOU  150  CG  LEU A  19     4452   4923   4267    -82    417   -268       C  
ATOM    151  CD1 LEU A  19      -2.345   9.297 -23.747  1.00 37.07           C  
ANISOU  151  CD1 LEU A  19     4540   5156   4390   -103    473   -308       C  
ATOM    152  CD2 LEU A  19      -3.601   8.240 -21.901  1.00 38.60           C  
ANISOU  152  CD2 LEU A  19     4776   5214   4678    -26    377   -291       C  
ATOM    153  N   LYS A  20      -6.648  11.903 -20.755  1.00 23.55           N  
ANISOU  153  N   LYS A  20     3014   3174   2758   -152    316    -76       N  
ATOM    154  CA  LYS A  20      -7.013  13.146 -20.089  1.00 21.24           C  
ANISOU  154  CA  LYS A  20     2741   2850   2480   -184    299    -25       C  
ATOM    155  C   LYS A  20      -6.357  13.179 -18.693  1.00 22.50           C  
ANISOU  155  C   LYS A  20     2862   2994   2692   -173    290    -30       C  
ATOM    156  O   LYS A  20      -5.912  12.143 -18.190  1.00 22.89           O  
ANISOU  156  O   LYS A  20     2884   3045   2769   -132    284    -67       O  
ATOM    157  CB  LYS A  20      -8.546  13.271 -19.969  1.00 23.26           C  
ANISOU  157  CB  LYS A  20     3044   3054   2739   -176    258     -2       C  
ATOM    158  CG  LYS A  20      -9.299  13.469 -21.299  1.00 23.87           C  
ANISOU  158  CG  LYS A  20     3165   3144   2762   -186    255      7       C  
ATOM    159  CD  LYS A  20     -10.724  13.971 -21.066  1.00 33.95           C  
ANISOU  159  CD  LYS A  20     4480   4372   4047   -182    210     31       C  
ATOM    160  CE  LYS A  20     -11.471  14.240 -22.356  1.00 41.15           C  
ANISOU  160  CE  LYS A  20     5436   5295   4903   -187    196     40       C  
ATOM    161  NZ  LYS A  20     -11.120  15.558 -22.965  1.00 37.94           N  
ANISOU  161  NZ  LYS A  20     5063   4898   4455   -227    205     88       N  
ATOM    162  N   GLU A  21      -6.267  14.368 -18.104  1.00 17.49           N  
ANISOU  162  N   GLU A  21     2229   2344   2072   -206    284      5       N  
ATOM    163  CA  GLU A  21      -5.724  14.561 -16.751  1.00 15.85           C  
ANISOU  163  CA  GLU A  21     1990   2124   1911   -198    270      1       C  
ATOM    164  C   GLU A  21      -6.974  14.743 -15.887  1.00 17.10           C  
ANISOU  164  C   GLU A  21     2183   2224   2089   -185    229     24       C  
ATOM    165  O   GLU A  21      -7.879  15.458 -16.300  1.00 15.83           O  
ANISOU  165  O   GLU A  21     2061   2042   1913   -206    217     53       O  
ATOM    166  CB  GLU A  21      -4.881  15.848 -16.690  1.00 18.23           C  
ANISOU  166  CB  GLU A  21     2269   2444   2214   -249    291     19       C  
ATOM    167  CG  GLU A  21      -4.109  16.016 -15.392  1.00 37.02           C  
ANISOU  167  CG  GLU A  21     4604   4822   4638   -240    278      4       C  
ATOM    168  CD  GLU A  21      -3.036  17.092 -15.384  1.00 66.20           C  
ANISOU  168  CD  GLU A  21     8263   8548   8342   -292    304      5       C  
ATOM    169  OE1 GLU A  21      -3.316  18.227 -15.836  1.00 60.00           O  
ANISOU  169  OE1 GLU A  21     7510   7745   7541   -344    314     44       O  
ATOM    170  OE2 GLU A  21      -1.913  16.799 -14.911  1.00 60.64           O  
ANISOU  170  OE2 GLU A  21     7499   7880   7662   -281    313    -34       O  
ATOM    171  N   ALA A  22      -7.022  14.128 -14.694  1.00 14.43           N  
ANISOU  171  N   ALA A  22     1834   1864   1784   -152    206     11       N  
ATOM    172  CA  ALA A  22      -8.197  14.261 -13.841  1.00 13.67           C  
ANISOU  172  CA  ALA A  22     1767   1722   1704   -145    175     28       C  
ATOM    173  C   ALA A  22      -7.790  14.244 -12.382  1.00 17.33           C  
ANISOU  173  C   ALA A  22     2213   2175   2198   -129    158     24       C  
ATOM    174  O   ALA A  22      -6.745  13.693 -12.020  1.00 16.46           O  
ANISOU  174  O   ALA A  22     2073   2085   2098   -106    161      2       O  
ATOM    175  CB  ALA A  22      -9.196  13.141 -14.125  1.00 14.06           C  
ANISOU  175  CB  ALA A  22     1844   1750   1747   -120    166     15       C  
ATOM    176  N   LEU A  23      -8.635  14.831 -11.550  1.00 13.13           N  
ANISOU  176  N   LEU A  23     1699   1613   1678   -137    136     40       N  
ATOM    177  CA  LEU A  23      -8.376  14.942 -10.120  1.00 13.78           C  
ANISOU  177  CA  LEU A  23     1769   1686   1779   -124    118     38       C  
ATOM    178  C   LEU A  23      -9.059  13.798  -9.372  1.00 14.30           C  
ANISOU  178  C   LEU A  23     1861   1728   1846    -96    105     33       C  
ATOM    179  O   LEU A  23     -10.248  13.550  -9.596  1.00 14.75           O  
ANISOU  179  O   LEU A  23     1944   1763   1897   -102    104     37       O  
ATOM    180  CB  LEU A  23      -8.975  16.298  -9.709  1.00 15.21           C  
ANISOU  180  CB  LEU A  23     1957   1851   1970   -152    104     54       C  
ATOM    181  CG  LEU A  23      -8.919  16.802  -8.306  1.00 21.92           C  
ANISOU  181  CG  LEU A  23     2797   2693   2837   -148     83     51       C  
ATOM    182  CD1 LEU A  23      -7.508  17.223  -7.940  1.00 23.08           C  
ANISOU  182  CD1 LEU A  23     2905   2866   2997   -152     84     40       C  
ATOM    183  CD2 LEU A  23      -9.805  18.043  -8.196  1.00 23.58           C  
ANISOU  183  CD2 LEU A  23     3021   2883   3056   -171     69     61       C  
ATOM    184  N   LEU A  24      -8.330  13.122  -8.463  1.00 12.46           N  
ANISOU  184  N   LEU A  24     1620   1496   1619    -66     94     24       N  
ATOM    185  CA  LEU A  24      -8.902  12.042  -7.619  1.00 12.71           C  
ANISOU  185  CA  LEU A  24     1686   1497   1646    -44     82     27       C  
ATOM    186  C   LEU A  24      -9.631  12.798  -6.508  1.00 16.12           C  
ANISOU  186  C   LEU A  24     2128   1919   2077    -61     71     39       C  
ATOM    187  O   LEU A  24      -9.000  13.430  -5.648  1.00 16.19           O  
ANISOU  187  O   LEU A  24     2119   1942   2091    -57     56     38       O  
ATOM    188  CB  LEU A  24      -7.809  11.140  -7.026  1.00 13.58           C  
ANISOU  188  CB  LEU A  24     1793   1609   1760     -1     65     15       C  
ATOM    189  CG  LEU A  24      -6.955  10.357  -8.009  1.00 18.58           C  
ANISOU  189  CG  LEU A  24     2406   2256   2396     26     72    -10       C  
ATOM    190  CD1 LEU A  24      -5.954   9.493  -7.263  1.00 19.25           C  
ANISOU  190  CD1 LEU A  24     2490   2337   2487     78     45    -25       C  
ATOM    191  CD2 LEU A  24      -7.811   9.486  -8.940  1.00 19.55           C  
ANISOU  191  CD2 LEU A  24     2560   2354   2512     23     87    -12       C  
ATOM    192  N   ASP A  25     -10.965  12.779  -6.568  1.00 13.71           N  
ANISOU  192  N   ASP A  25     1847   1595   1768    -82     77     44       N  
ATOM    193  CA  ASP A  25     -11.817  13.589  -5.704  1.00 13.35           C  
ANISOU  193  CA  ASP A  25     1803   1546   1723   -101     71     46       C  
ATOM    194  C   ASP A  25     -12.749  12.843  -4.765  1.00 15.03           C  
ANISOU  194  C   ASP A  25     2048   1741   1923   -107     76     48       C  
ATOM    195  O   ASP A  25     -13.864  12.456  -5.150  1.00 14.12           O  
ANISOU  195  O   ASP A  25     1945   1613   1807   -124     89     42       O  
ATOM    196  CB  ASP A  25     -12.620  14.488  -6.641  1.00 13.86           C  
ANISOU  196  CB  ASP A  25     1859   1612   1796   -124     74     42       C  
ATOM    197  CG  ASP A  25     -13.296  15.658  -5.972  1.00 22.49           C  
ANISOU  197  CG  ASP A  25     2942   2705   2897   -138     62     36       C  
ATOM    198  OD1 ASP A  25     -13.459  15.624  -4.729  1.00 21.87           O  
ANISOU  198  OD1 ASP A  25     2867   2630   2814   -137     58     31       O  
ATOM    199  OD2 ASP A  25     -13.661  16.615  -6.688  1.00 29.15           O  
ANISOU  199  OD2 ASP A  25     3779   3547   3750   -150     54     34       O  
ATOM    200  N   THR A  26     -12.335  12.712  -3.491  1.00 10.63           N  
ANISOU  200  N   THR A  26     1501   1186   1351    -95     66     55       N  
ATOM    201  CA  THR A  26     -13.170  12.010  -2.507  1.00 11.00           C  
ANISOU  201  CA  THR A  26     1585   1218   1377   -107     75     62       C  
ATOM    202  C   THR A  26     -14.468  12.778  -2.164  1.00 12.43           C  
ANISOU  202  C   THR A  26     1755   1410   1558   -140     88     46       C  
ATOM    203  O   THR A  26     -15.409  12.176  -1.637  1.00 14.00           O  
ANISOU  203  O   THR A  26     1978   1601   1741   -163    107     45       O  
ATOM    204  CB  THR A  26     -12.356  11.671  -1.249  1.00 14.46           C  
ANISOU  204  CB  THR A  26     2045   1658   1791    -83     57     75       C  
ATOM    205  OG1 THR A  26     -11.916  12.897  -0.648  1.00 11.96           O  
ANISOU  205  OG1 THR A  26     1696   1371   1477    -80     41     64       O  
ATOM    206  CG2 THR A  26     -11.142  10.806  -1.566  1.00 11.41           C  
ANISOU  206  CG2 THR A  26     1668   1259   1407    -43     39     83       C  
ATOM    207  N   GLY A  27     -14.502  14.087  -2.446  1.00 10.58           N  
ANISOU  207  N   GLY A  27     1484   1194   1342   -143     77     31       N  
ATOM    208  CA  GLY A  27     -15.695  14.870  -2.144  1.00 12.03           C  
ANISOU  208  CA  GLY A  27     1652   1388   1532   -165     81      7       C  
ATOM    209  C   GLY A  27     -16.761  14.766  -3.215  1.00 16.23           C  
ANISOU  209  C   GLY A  27     2176   1911   2079   -179     90     -8       C  
ATOM    210  O   GLY A  27     -17.867  15.270  -3.018  1.00 16.80           O  
ANISOU  210  O   GLY A  27     2231   1994   2158   -193     92    -36       O  
ATOM    211  N   ALA A  28     -16.456  14.107  -4.353  1.00 12.64           N  
ANISOU  211  N   ALA A  28     1731   1443   1630   -172     93      3       N  
ATOM    212  CA  ALA A  28     -17.409  13.985  -5.458  1.00 11.64           C  
ANISOU  212  CA  ALA A  28     1598   1310   1515   -182     96    -14       C  
ATOM    213  C   ALA A  28     -18.089  12.629  -5.472  1.00 13.18           C  
ANISOU  213  C   ALA A  28     1814   1491   1703   -199    119    -20       C  
ATOM    214  O   ALA A  28     -17.409  11.600  -5.472  1.00 13.26           O  
ANISOU  214  O   ALA A  28     1851   1482   1703   -191    127      0       O  
ATOM    215  CB  ALA A  28     -16.675  14.165  -6.777  1.00 12.39           C  
ANISOU  215  CB  ALA A  28     1691   1402   1614   -166     85     -2       C  
ATOM    216  N   ASP A  29     -19.431  12.606  -5.547  1.00 12.03           N  
ANISOU  216  N   ASP A  29     1655   1351   1566   -222    128    -51       N  
ATOM    217  CA  ASP A  29     -20.124  11.318  -5.617  1.00 12.17           C  
ANISOU  217  CA  ASP A  29     1690   1352   1581   -247    153    -60       C  
ATOM    218  C   ASP A  29     -19.896  10.671  -6.976  1.00 16.12           C  
ANISOU  218  C   ASP A  29     2198   1836   2090   -235    146    -60       C  
ATOM    219  O   ASP A  29     -19.806   9.434  -7.079  1.00 16.40           O  
ANISOU  219  O   ASP A  29     2263   1845   2123   -243    161    -54       O  
ATOM    220  CB  ASP A  29     -21.644  11.533  -5.475  1.00 14.98           C  
ANISOU  220  CB  ASP A  29     2016   1727   1950   -277    165   -105       C  
ATOM    221  CG  ASP A  29     -22.117  12.159  -4.184  1.00 17.78           C  
ANISOU  221  CG  ASP A  29     2354   2107   2295   -294    177   -119       C  
ATOM    222  OD1 ASP A  29     -23.184  12.818  -4.207  1.00 20.02           O  
ANISOU  222  OD1 ASP A  29     2597   2416   2595   -303    174   -165       O  
ATOM    223  OD2 ASP A  29     -21.425  11.984  -3.137  1.00 15.61           O  
ANISOU  223  OD2 ASP A  29     2106   1829   1996   -296    188    -90       O  
ATOM    224  N   ASP A  30     -19.861  11.519  -8.022  1.00 15.15           N  
ANISOU  224  N   ASP A  30     2055   1727   1975   -215    122    -69       N  
ATOM    225  CA  ASP A  30     -19.773  11.105  -9.418  1.00 16.98           C  
ANISOU  225  CA  ASP A  30     2290   1954   2207   -202    114    -76       C  
ATOM    226  C   ASP A  30     -18.533  11.593 -10.143  1.00 16.90           C  
ANISOU  226  C   ASP A  30     2285   1951   2186   -175    101    -51       C  
ATOM    227  O   ASP A  30     -17.875  12.536  -9.717  1.00 15.89           O  
ANISOU  227  O   ASP A  30     2150   1832   2056   -167     92    -31       O  
ATOM    228  CB  ASP A  30     -21.007  11.671 -10.165  1.00 20.08           C  
ANISOU  228  CB  ASP A  30     2657   2362   2611   -206     96   -114       C  
ATOM    229  CG  ASP A  30     -22.333  11.563  -9.424  1.00 31.84           C  
ANISOU  229  CG  ASP A  30     4123   3859   4115   -234    107   -151       C  
ATOM    230  OD1 ASP A  30     -22.745  10.425  -9.107  1.00 30.88           O  
ANISOU  230  OD1 ASP A  30     4012   3724   3997   -263    135   -163       O  
ATOM    231  OD2 ASP A  30     -22.955  12.621  -9.162  1.00 35.67           O  
ANISOU  231  OD2 ASP A  30     4581   4363   4610   -229     90   -173       O  
ATOM    232  N   THR A  31     -18.225  10.938 -11.257  1.00 14.24           N  
ANISOU  232  N   THR A  31     1958   1612   1842   -165    102    -55       N  
ATOM    233  CA  THR A  31     -17.101  11.291 -12.112  1.00 13.72           C  
ANISOU  233  CA  THR A  31     1893   1560   1760   -145     97    -38       C  
ATOM    234  C   THR A  31     -17.656  12.253 -13.155  1.00 14.22           C  
ANISOU  234  C   THR A  31     1951   1639   1814   -144     77    -44       C  
ATOM    235  O   THR A  31     -18.691  11.967 -13.771  1.00 12.07           O  
ANISOU  235  O   THR A  31     1677   1367   1542   -146     66    -72       O  
ATOM    236  CB  THR A  31     -16.515  10.012 -12.713  1.00 16.29           C  
ANISOU  236  CB  THR A  31     2232   1878   2080   -132    110    -46       C  
ATOM    237  OG1 THR A  31     -15.906   9.281 -11.639  1.00 14.46           O  
ANISOU  237  OG1 THR A  31     2012   1626   1857   -127    120    -35       O  
ATOM    238  CG2 THR A  31     -15.490  10.291 -13.809  1.00 13.31           C  
ANISOU  238  CG2 THR A  31     1850   1526   1682   -116    112    -40       C  
ATOM    239  N   VAL A  32     -16.983  13.411 -13.329  1.00 11.22           N  
ANISOU  239  N   VAL A  32     1570   1270   1425   -141     67    -19       N  
ATOM    240  CA  VAL A  32     -17.451  14.441 -14.258  1.00 11.68           C  
ANISOU  240  CA  VAL A  32     1635   1335   1470   -139     42    -15       C  
ATOM    241  C   VAL A  32     -16.305  14.871 -15.136  1.00 14.58           C  
ANISOU  241  C   VAL A  32     2015   1717   1809   -141     51     13       C  
ATOM    242  O   VAL A  32     -15.259  15.284 -14.617  1.00 13.15           O  
ANISOU  242  O   VAL A  32     1825   1538   1632   -149     64     34       O  
ATOM    243  CB  VAL A  32     -18.050  15.674 -13.529  1.00 17.20           C  
ANISOU  243  CB  VAL A  32     2325   2022   2187   -142     17    -13       C  
ATOM    244  CG1 VAL A  32     -18.840  16.542 -14.530  1.00 17.86           C  
ANISOU  244  CG1 VAL A  32     2424   2103   2260   -131    -21    -18       C  
ATOM    245  CG2 VAL A  32     -18.908  15.260 -12.323  1.00 18.12           C  
ANISOU  245  CG2 VAL A  32     2422   2133   2329   -147     22    -41       C  
ATOM    246  N   LEU A  33     -16.497  14.774 -16.452  1.00 12.03           N  
ANISOU  246  N   LEU A  33     1709   1407   1455   -136     45      9       N  
ATOM    247  CA  LEU A  33     -15.457  15.165 -17.406  1.00 12.85           C  
ANISOU  247  CA  LEU A  33     1827   1532   1523   -145     60     34       C  
ATOM    248  C   LEU A  33     -15.912  16.264 -18.329  1.00 14.35           C  
ANISOU  248  C   LEU A  33     2050   1718   1684   -149     31     55       C  
ATOM    249  O   LEU A  33     -17.109  16.403 -18.600  1.00 12.79           O  
ANISOU  249  O   LEU A  33     1863   1510   1488   -133     -4     39       O  
ATOM    250  CB  LEU A  33     -14.985  13.963 -18.260  1.00 13.11           C  
ANISOU  250  CB  LEU A  33     1859   1590   1532   -136     85     13       C  
ATOM    251  CG  LEU A  33     -14.457  12.735 -17.489  1.00 16.70           C  
ANISOU  251  CG  LEU A  33     2290   2041   2013   -126    107     -8       C  
ATOM    252  CD1 LEU A  33     -14.074  11.635 -18.455  1.00 16.51           C  
ANISOU  252  CD1 LEU A  33     2268   2039   1968   -112    125    -36       C  
ATOM    253  CD2 LEU A  33     -13.232  13.083 -16.639  1.00 19.24           C  
ANISOU  253  CD2 LEU A  33     2593   2368   2350   -132    126     11       C  
ATOM    254  N   GLU A  34     -14.944  17.063 -18.819  1.00 12.74           N  
ANISOU  254  N   GLU A  34     1863   1524   1453   -171     46     92       N  
ATOM    255  CA  GLU A  34     -15.218  18.121 -19.790  1.00 12.69           C  
ANISOU  255  CA  GLU A  34     1903   1510   1409   -179     21    123       C  
ATOM    256  C   GLU A  34     -15.847  17.501 -21.080  1.00 15.34           C  
ANISOU  256  C   GLU A  34     2263   1868   1698   -161      8    105       C  
ATOM    257  O   GLU A  34     -15.779  16.280 -21.305  1.00 14.92           O  
ANISOU  257  O   GLU A  34     2188   1839   1641   -149     30     71       O  
ATOM    258  CB  GLU A  34     -13.911  18.857 -20.124  1.00 14.61           C  
ANISOU  258  CB  GLU A  34     2160   1764   1627   -217     54    164       C  
ATOM    259  CG  GLU A  34     -12.904  17.994 -20.875  1.00 23.33           C  
ANISOU  259  CG  GLU A  34     3251   2919   2696   -229    104    154       C  
ATOM    260  CD  GLU A  34     -11.432  18.332 -20.735  1.00 35.38           C  
ANISOU  260  CD  GLU A  34     4756   4469   4219   -268    151    171       C  
ATOM    261  OE1 GLU A  34     -11.096  19.505 -20.454  1.00 31.13           O  
ANISOU  261  OE1 GLU A  34     4232   3906   3689   -299    148    206       O  
ATOM    262  OE2 GLU A  34     -10.610  17.405 -20.913  1.00 23.33           O  
ANISOU  262  OE2 GLU A  34     3194   2983   2685   -266    191    143       O  
ATOM    263  N   GLU A  35     -16.462  18.350 -21.926  1.00 15.10           N  
ANISOU  263  N   GLU A  35     2281   1825   1633   -155    -31    127       N  
ATOM    264  CA  GLU A  35     -17.098  17.873 -23.145  1.00 15.74           C  
ANISOU  264  CA  GLU A  35     2387   1928   1664   -134    -52    109       C  
ATOM    265  C   GLU A  35     -16.225  16.929 -23.966  1.00 17.80           C  
ANISOU  265  C   GLU A  35     2643   2238   1882   -146     -3     98       C  
ATOM    266  O   GLU A  35     -15.069  17.225 -24.261  1.00 16.64           O  
ANISOU  266  O   GLU A  35     2505   2112   1705   -178     39    129       O  
ATOM    267  CB  GLU A  35     -17.552  19.040 -24.036  1.00 18.48           C  
ANISOU  267  CB  GLU A  35     2800   2257   1965   -129    -99    147       C  
ATOM    268  CG  GLU A  35     -18.860  19.669 -23.618  1.00 26.19           C  
ANISOU  268  CG  GLU A  35     3780   3193   2976    -94   -168    131       C  
ATOM    269  CD  GLU A  35     -20.102  18.797 -23.605  1.00 35.76           C  
ANISOU  269  CD  GLU A  35     4957   4418   4211    -56   -200     66       C  
ATOM    270  OE1 GLU A  35     -20.114  17.723 -24.253  1.00 28.27           O  
ANISOU  270  OE1 GLU A  35     3998   3505   3237    -51   -182     36       O  
ATOM    271  OE2 GLU A  35     -21.074  19.198 -22.928  1.00 26.63           O  
ANISOU  271  OE2 GLU A  35     3780   3235   3101    -32   -243     40       O  
ATOM    272  N   MET A  36     -16.800  15.791 -24.327  1.00 16.86           N  
ANISOU  272  N   MET A  36     2506   2138   1761   -121     -8     48       N  
ATOM    273  CA  MET A  36     -16.157  14.762 -25.133  1.00 16.54           C  
ANISOU  273  CA  MET A  36     2458   2143   1683   -121     30     22       C  
ATOM    274  C   MET A  36     -17.220  13.844 -25.673  1.00 20.20           C  
ANISOU  274  C   MET A  36     2917   2614   2143    -90     -1    -31       C  
ATOM    275  O   MET A  36     -18.337  13.808 -25.138  1.00 19.08           O  
ANISOU  275  O   MET A  36     2762   2444   2044    -72    -40    -55       O  
ATOM    276  CB  MET A  36     -15.148  13.951 -24.299  1.00 17.25           C  
ANISOU  276  CB  MET A  36     2500   2240   1814   -130     80      6       C  
ATOM    277  CG  MET A  36     -15.794  13.093 -23.227  1.00 19.50           C  
ANISOU  277  CG  MET A  36     2749   2494   2166   -112     68    -31       C  
ATOM    278  SD  MET A  36     -14.569  12.099 -22.333  1.00 22.54           S  
ANISOU  278  SD  MET A  36     3091   2883   2591   -113    116    -48       S  
ATOM    279  CE  MET A  36     -13.973  11.049 -23.657  1.00 20.95           C  
ANISOU  279  CE  MET A  36     2889   2729   2341   -100    143    -88       C  
ATOM    280  N   ASN A  37     -16.877  13.072 -26.703  1.00 18.18           N  
ANISOU  280  N   ASN A  37     2668   2401   1839    -84     19    -58       N  
ATOM    281  CA  ASN A  37     -17.844  12.141 -27.251  1.00 18.95           C  
ANISOU  281  CA  ASN A  37     2759   2507   1935    -56    -10   -117       C  
ATOM    282  C   ASN A  37     -17.718  10.794 -26.529  1.00 21.87           C  
ANISOU  282  C   ASN A  37     3081   2863   2364    -51     15   -166       C  
ATOM    283  O   ASN A  37     -16.601  10.349 -26.248  1.00 20.14           O  
ANISOU  283  O   ASN A  37     2844   2655   2154    -60     61   -164       O  
ATOM    284  CB  ASN A  37     -17.764  12.036 -28.805  1.00 23.85           C  
ANISOU  284  CB  ASN A  37     3417   3178   2468    -47    -15   -128       C  
ATOM    285  CG  ASN A  37     -16.555  11.354 -29.375  1.00 69.21           C  
ANISOU  285  CG  ASN A  37     9153   8969   8175    -58     42   -142       C  
ATOM    286  OD1 ASN A  37     -15.439  11.886 -29.364  1.00 72.17           O  
ANISOU  286  OD1 ASN A  37     9533   9363   8525    -86     86   -102       O  
ATOM    287  ND2 ASN A  37     -16.759  10.163 -29.918  1.00 65.88           N  
ANISOU  287  ND2 ASN A  37     8714   8569   7747    -36     43   -207       N  
ATOM    288  N   LEU A  38     -18.862  10.178 -26.175  1.00 18.40           N  
ANISOU  288  N   LEU A  38     2622   2398   1970    -38    -15   -210       N  
ATOM    289  CA  LEU A  38     -18.863   8.858 -25.539  1.00 18.43           C  
ANISOU  289  CA  LEU A  38     2593   2380   2028    -38      5   -254       C  
ATOM    290  C   LEU A  38     -19.879   7.973 -26.242  1.00 25.50           C  
ANISOU  290  C   LEU A  38     3484   3280   2924    -23    -23   -320       C  
ATOM    291  O   LEU A  38     -20.849   8.510 -26.771  1.00 24.05           O  
ANISOU  291  O   LEU A  38     3310   3107   2721    -13    -67   -330       O  
ATOM    292  CB  LEU A  38     -19.152   8.924 -24.033  1.00 17.06           C  
ANISOU  292  CB  LEU A  38     2397   2161   1923    -52      9   -240       C  
ATOM    293  CG  LEU A  38     -17.974   9.366 -23.143  1.00 18.77           C  
ANISOU  293  CG  LEU A  38     2609   2369   2153    -65     43   -191       C  
ATOM    294  CD1 LEU A  38     -18.372   9.404 -21.677  1.00 17.97           C  
ANISOU  294  CD1 LEU A  38     2489   2227   2111    -77     43   -182       C  
ATOM    295  CD2 LEU A  38     -16.726   8.459 -23.340  1.00 21.91           C  
ANISOU  295  CD2 LEU A  38     2999   2782   2544    -58     82   -204       C  
ATOM    296  N   PRO A  39     -19.683   6.633 -26.278  1.00 26.01           N  
ANISOU  296  N   PRO A  39     3534   3335   3013    -19     -3   -368       N  
ATOM    297  CA  PRO A  39     -20.663   5.781 -26.965  1.00 27.26           C  
ANISOU  297  CA  PRO A  39     3685   3496   3176     -9    -31   -436       C  
ATOM    298  C   PRO A  39     -21.890   5.447 -26.120  1.00 30.59           C  
ANISOU  298  C   PRO A  39     4082   3876   3664    -27    -51   -465       C  
ATOM    299  O   PRO A  39     -21.850   5.520 -24.891  1.00 30.42           O  
ANISOU  299  O   PRO A  39     4049   3818   3690    -47    -32   -437       O  
ATOM    300  CB  PRO A  39     -19.850   4.517 -27.279  1.00 29.25           C  
ANISOU  300  CB  PRO A  39     3934   3747   3432      0     -1   -475       C  
ATOM    301  CG  PRO A  39     -18.896   4.408 -26.143  1.00 32.98           C  
ANISOU  301  CG  PRO A  39     4399   4188   3943     -9     35   -436       C  
ATOM    302  CD  PRO A  39     -18.574   5.830 -25.716  1.00 27.73           C  
ANISOU  302  CD  PRO A  39     3741   3537   3258    -20     39   -367       C  
ATOM    303  N   GLY A  40     -22.955   5.048 -26.802  1.00 29.39           N  
ANISOU  303  N   GLY A  40     3920   3734   3512    -20    -86   -525       N  
ATOM    304  CA  GLY A  40     -24.202   4.625 -26.182  1.00 29.60           C  
ANISOU  304  CA  GLY A  40     3916   3732   3601    -42   -102   -569       C  
ATOM    305  C   GLY A  40     -25.211   5.713 -25.899  1.00 32.29           C  
ANISOU  305  C   GLY A  40     4238   4082   3947    -41   -139   -563       C  
ATOM    306  O   GLY A  40     -25.053   6.872 -26.305  1.00 31.42           O  
ANISOU  306  O   GLY A  40     4149   3998   3791    -18   -164   -523       O  
ATOM    307  N   ARG A  41     -26.281   5.313 -25.211  1.00 28.09           N  
ANISOU  307  N   ARG A  41     3669   3528   3475    -67   -143   -606       N  
ATOM    308  CA  ARG A  41     -27.369   6.203 -24.840  1.00 27.39           C  
ANISOU  308  CA  ARG A  41     3550   3450   3406    -66   -178   -619       C  
ATOM    309  C   ARG A  41     -26.950   7.045 -23.652  1.00 26.64           C  
ANISOU  309  C   ARG A  41     3459   3337   3328    -78   -154   -555       C  
ATOM    310  O   ARG A  41     -26.034   6.684 -22.919  1.00 24.13           O  
ANISOU  310  O   ARG A  41     3156   2991   3021    -97   -108   -513       O  
ATOM    311  CB  ARG A  41     -28.626   5.395 -24.480  1.00 30.00           C  
ANISOU  311  CB  ARG A  41     3831   3770   3797    -99   -181   -697       C  
ATOM    312  CG  ARG A  41     -29.323   4.785 -25.701  1.00 47.32           C  
ANISOU  312  CG  ARG A  41     6011   5990   5978    -83   -221   -775       C  
ATOM    313  CD  ARG A  41     -30.769   4.407 -25.417  1.00 62.71           C  
ANISOU  313  CD  ARG A  41     7899   7943   7985   -111   -238   -858       C  
ATOM    314  NE  ARG A  41     -31.638   5.586 -25.346  1.00 75.04           N  
ANISOU  314  NE  ARG A  41     9429   9537   9547    -85   -287   -872       N  
ATOM    315  CZ  ARG A  41     -32.946   5.545 -25.109  1.00 91.14           C  
ANISOU  315  CZ  ARG A  41    11403  11593  11633   -101   -310   -949       C  
ATOM    316  NH1 ARG A  41     -33.559   4.382 -24.920  1.00 80.02           N  
ANISOU  316  NH1 ARG A  41     9957  10171  10276   -152   -283  -1017       N  
ATOM    317  NH2 ARG A  41     -33.652   6.667 -25.063  1.00 78.17           N  
ANISOU  317  NH2 ARG A  41     9732   9979   9989    -66   -360   -963       N  
ATOM    318  N   TRP A  42     -27.626   8.167 -23.461  1.00 23.23           N  
ANISOU  318  N   TRP A  42     3011   2918   2897    -62   -191   -552       N  
ATOM    319  CA  TRP A  42     -27.333   9.041 -22.326  1.00 22.11           C  
ANISOU  319  CA  TRP A  42     2868   2760   2774    -71   -174   -501       C  
ATOM    320  C   TRP A  42     -28.611   9.672 -21.813  1.00 23.70           C  
ANISOU  320  C   TRP A  42     3023   2972   3012    -69   -207   -544       C  
ATOM    321  O   TRP A  42     -29.623   9.724 -22.525  1.00 22.17           O  
ANISOU  321  O   TRP A  42     2804   2802   2819    -48   -255   -604       O  
ATOM    322  CB  TRP A  42     -26.308  10.122 -22.707  1.00 21.32           C  
ANISOU  322  CB  TRP A  42     2814   2665   2622    -44   -184   -429       C  
ATOM    323  CG  TRP A  42     -26.741  11.019 -23.835  1.00 23.75           C  
ANISOU  323  CG  TRP A  42     3143   2997   2883     -2   -248   -433       C  
ATOM    324  CD1 TRP A  42     -26.500  10.833 -25.165  1.00 27.40           C  
ANISOU  324  CD1 TRP A  42     3638   3484   3287     20   -269   -437       C  
ATOM    325  CD2 TRP A  42     -27.483  12.243 -23.727  1.00 24.34           C  
ANISOU  325  CD2 TRP A  42     3212   3073   2962     25   -302   -433       C  
ATOM    326  NE1 TRP A  42     -27.037  11.871 -25.892  1.00 27.87           N  
ANISOU  326  NE1 TRP A  42     3720   3558   3310     59   -334   -433       N  
ATOM    327  CE2 TRP A  42     -27.658  12.743 -25.038  1.00 29.25           C  
ANISOU  327  CE2 TRP A  42     3872   3716   3526     65   -359   -432       C  
ATOM    328  CE3 TRP A  42     -28.023  12.968 -22.650  1.00 25.86           C  
ANISOU  328  CE3 TRP A  42     3373   3251   3200     23   -310   -437       C  
ATOM    329  CZ2 TRP A  42     -28.347  13.933 -25.299  1.00 29.37           C  
ANISOU  329  CZ2 TRP A  42     3900   3730   3530    106   -429   -432       C  
ATOM    330  CZ3 TRP A  42     -28.704  14.146 -22.909  1.00 28.18           C  
ANISOU  330  CZ3 TRP A  42     3671   3546   3488     64   -378   -444       C  
ATOM    331  CH2 TRP A  42     -28.872  14.614 -24.220  1.00 29.57           C  
ANISOU  331  CH2 TRP A  42     3891   3737   3610    107   -439   -441       C  
ATOM    332  N   LYS A  43     -28.565  10.164 -20.584  1.00 19.84           N  
ANISOU  332  N   LYS A  43     2519   2468   2552    -88   -183   -519       N  
ATOM    333  CA  LYS A  43     -29.723  10.862 -20.028  1.00 19.33           C  
ANISOU  333  CA  LYS A  43     2405   2417   2522    -83   -211   -564       C  
ATOM    334  C   LYS A  43     -29.274  12.170 -19.399  1.00 21.24           C  
ANISOU  334  C   LYS A  43     2663   2649   2758    -64   -222   -511       C  
ATOM    335  O   LYS A  43     -28.156  12.235 -18.876  1.00 18.61           O  
ANISOU  335  O   LYS A  43     2364   2296   2414    -78   -184   -446       O  
ATOM    336  CB  LYS A  43     -30.556   9.991 -19.080  1.00 22.22           C  
ANISOU  336  CB  LYS A  43     2718   2783   2942   -135   -170   -619       C  
ATOM    337  CG  LYS A  43     -29.871   9.459 -17.844  1.00 29.89           C  
ANISOU  337  CG  LYS A  43     3703   3726   3929   -183   -102   -575       C  
ATOM    338  CD  LYS A  43     -30.785   8.394 -17.238  1.00 39.90           C  
ANISOU  338  CD  LYS A  43     4929   4992   5240   -241    -63   -634       C  
ATOM    339  CE  LYS A  43     -30.261   7.789 -15.965  1.00 46.19           C  
ANISOU  339  CE  LYS A  43     5744   5758   6047   -291      3   -593       C  
ATOM    340  NZ  LYS A  43     -30.995   6.545 -15.626  1.00 52.45           N  
ANISOU  340  NZ  LYS A  43     6516   6538   6873   -355     44   -641       N  
ATOM    341  N   PRO A  44     -30.080  13.236 -19.474  1.00 17.74           N  
ANISOU  341  N   PRO A  44     2198   2218   2323    -27   -279   -539       N  
ATOM    342  CA  PRO A  44     -29.638  14.502 -18.867  1.00 16.89           C  
ANISOU  342  CA  PRO A  44     2109   2093   2214     -9   -292   -491       C  
ATOM    343  C   PRO A  44     -29.714  14.438 -17.342  1.00 19.12           C  
ANISOU  343  C   PRO A  44     2356   2373   2538    -46   -242   -497       C  
ATOM    344  O   PRO A  44     -30.530  13.698 -16.768  1.00 18.34           O  
ANISOU  344  O   PRO A  44     2206   2291   2473    -79   -214   -555       O  
ATOM    345  CB  PRO A  44     -30.594  15.542 -19.460  1.00 19.89           C  
ANISOU  345  CB  PRO A  44     2478   2484   2595     47   -375   -531       C  
ATOM    346  CG  PRO A  44     -31.818  14.778 -19.791  1.00 23.47           C  
ANISOU  346  CG  PRO A  44     2874   2971   3075     46   -391   -621       C  
ATOM    347  CD  PRO A  44     -31.433  13.355 -20.074  1.00 19.26           C  
ANISOU  347  CD  PRO A  44     2347   2440   2533      2   -338   -621       C  
ATOM    348  N   LYS A  45     -28.849  15.217 -16.692  1.00 14.56           N  
ANISOU  348  N   LYS A  45     1806   1774   1953    -45   -230   -438       N  
ATOM    349  CA  LYS A  45     -28.774  15.272 -15.238  1.00 14.40           C  
ANISOU  349  CA  LYS A  45     1760   1751   1960    -76   -186   -437       C  
ATOM    350  C   LYS A  45     -28.270  16.645 -14.855  1.00 16.06           C  
ANISOU  350  C   LYS A  45     1992   1944   2168    -49   -213   -398       C  
ATOM    351  O   LYS A  45     -27.526  17.257 -15.630  1.00 14.71           O  
ANISOU  351  O   LYS A  45     1870   1753   1967    -25   -241   -347       O  
ATOM    352  CB  LYS A  45     -27.748  14.209 -14.762  1.00 16.66           C  
ANISOU  352  CB  LYS A  45     2072   2023   2234   -119   -120   -391       C  
ATOM    353  CG  LYS A  45     -27.644  14.033 -13.249  1.00 16.92           C  
ANISOU  353  CG  LYS A  45     2087   2055   2286   -155    -71   -386       C  
ATOM    354  CD  LYS A  45     -26.598  12.987 -12.888  1.00 24.00           C  
ANISOU  354  CD  LYS A  45     3019   2932   3168   -187    -19   -338       C  
ATOM    355  CE  LYS A  45     -26.451  12.779 -11.393  1.00 32.36           C  
ANISOU  355  CE  LYS A  45     4071   3988   4235   -221     26   -327       C  
ATOM    356  NZ  LYS A  45     -27.649  12.163 -10.777  1.00 40.95           N  
ANISOU  356  NZ  LYS A  45     5120   5094   5347   -261     54   -384       N  
ATOM    357  N   MET A  46     -28.642  17.123 -13.655  1.00 13.31           N  
ANISOU  357  N   MET A  46     1606   1601   1848    -57   -202   -423       N  
ATOM    358  CA  MET A  46     -28.146  18.383 -13.108  1.00 13.17           C  
ANISOU  358  CA  MET A  46     1605   1563   1835    -36   -223   -393       C  
ATOM    359  C   MET A  46     -27.308  18.012 -11.900  1.00 16.56           C  
ANISOU  359  C   MET A  46     2038   1990   2262    -76   -161   -359       C  
ATOM    360  O   MET A  46     -27.766  17.243 -11.033  1.00 17.13           O  
ANISOU  360  O   MET A  46     2077   2085   2348   -111   -117   -391       O  
ATOM    361  CB  MET A  46     -29.282  19.321 -12.662  1.00 15.91           C  
ANISOU  361  CB  MET A  46     1905   1923   2218     -4   -268   -461       C  
ATOM    362  CG  MET A  46     -29.992  19.965 -13.813  1.00 20.24           C  
ANISOU  362  CG  MET A  46     2459   2465   2766     51   -347   -489       C  
ATOM    363  SD  MET A  46     -29.050  21.371 -14.414  1.00 26.06           S  
ANISOU  363  SD  MET A  46     3274   3148   3481     90   -402   -413       S  
ATOM    364  CE  MET A  46     -29.646  22.666 -13.274  1.00 23.71           C  
ANISOU  364  CE  MET A  46     2938   2841   3231    122   -439   -463       C  
ATOM    365  N   ILE A  47     -26.066  18.505 -11.856  1.00 12.75           N  
ANISOU  365  N   ILE A  47     1599   1482   1762    -75   -158   -294       N  
ATOM    366  CA  ILE A  47     -25.180  18.233 -10.720  1.00 13.19           C  
ANISOU  366  CA  ILE A  47     1660   1536   1814   -105   -109   -262       C  
ATOM    367  C   ILE A  47     -24.746  19.536 -10.109  1.00 16.44           C  
ANISOU  367  C   ILE A  47     2078   1932   2237    -88   -133   -247       C  
ATOM    368  O   ILE A  47     -24.455  20.484 -10.831  1.00 14.99           O  
ANISOU  368  O   ILE A  47     1923   1723   2051    -63   -175   -223       O  
ATOM    369  CB  ILE A  47     -23.993  17.318 -11.045  1.00 16.04           C  
ANISOU  369  CB  ILE A  47     2058   1888   2149   -125    -72   -207       C  
ATOM    370  CG1 ILE A  47     -23.133  17.899 -12.188  1.00 16.09           C  
ANISOU  370  CG1 ILE A  47     2105   1876   2132   -106    -98   -161       C  
ATOM    371  CG2 ILE A  47     -24.505  15.911 -11.330  1.00 18.52           C  
ANISOU  371  CG2 ILE A  47     2362   2214   2460   -146    -44   -232       C  
ATOM    372  CD1 ILE A  47     -21.817  17.217 -12.369  1.00 21.87           C  
ANISOU  372  CD1 ILE A  47     2864   2606   2842   -122    -62   -114       C  
ATOM    373  N   GLY A  48     -24.731  19.580  -8.786  1.00 15.13           N  
ANISOU  373  N   GLY A  48     1889   1779   2081   -105   -105   -262       N  
ATOM    374  CA  GLY A  48     -24.385  20.795  -8.068  1.00 16.57           C  
ANISOU  374  CA  GLY A  48     2071   1949   2278    -90   -127   -260       C  
ATOM    375  C   GLY A  48     -23.204  20.679  -7.145  1.00 21.49           C  
ANISOU  375  C   GLY A  48     2708   2569   2887   -112    -93   -220       C  
ATOM    376  O   GLY A  48     -22.955  19.640  -6.547  1.00 21.40           O  
ANISOU  376  O   GLY A  48     2697   2576   2860   -139    -48   -211       O  
ATOM    377  N   GLY A  49     -22.490  21.778  -7.042  1.00 19.07           N  
ANISOU  377  N   GLY A  49     2418   2239   2589   -100   -120   -198       N  
ATOM    378  CA  GLY A  49     -21.330  21.887  -6.172  1.00 18.91           C  
ANISOU  378  CA  GLY A  49     2406   2217   2561   -115    -98   -168       C  
ATOM    379  C   GLY A  49     -21.239  23.313  -5.704  1.00 20.26           C  
ANISOU  379  C   GLY A  49     2573   2368   2757    -99   -136   -184       C  
ATOM    380  O   GLY A  49     -22.244  24.025  -5.655  1.00 18.79           O  
ANISOU  380  O   GLY A  49     2367   2176   2594    -75   -170   -230       O  
ATOM    381  N   ILE A  50     -20.037  23.741  -5.365  1.00 18.50           N  
ANISOU  381  N   ILE A  50     2365   2131   2533   -109   -133   -151       N  
ATOM    382  CA  ILE A  50     -19.891  25.125  -4.969  1.00 17.31           C  
ANISOU  382  CA  ILE A  50     2214   1952   2410    -97   -171   -166       C  
ATOM    383  C   ILE A  50     -20.150  25.930  -6.263  1.00 19.18           C  
ANISOU  383  C   ILE A  50     2483   2144   2661    -81   -216   -148       C  
ATOM    384  O   ILE A  50     -19.731  25.505  -7.334  1.00 19.19           O  
ANISOU  384  O   ILE A  50     2513   2138   2642    -92   -206   -105       O  
ATOM    385  CB  ILE A  50     -18.506  25.324  -4.350  1.00 20.69           C  
ANISOU  385  CB  ILE A  50     2648   2378   2836   -117   -156   -138       C  
ATOM    386  CG1 ILE A  50     -18.570  24.875  -2.857  1.00 21.41           C  
ANISOU  386  CG1 ILE A  50     2710   2511   2915   -120   -131   -170       C  
ATOM    387  CG2 ILE A  50     -18.068  26.791  -4.453  1.00 20.22           C  
ANISOU  387  CG2 ILE A  50     2603   2272   2807   -115   -197   -135       C  
ATOM    388  CD1 ILE A  50     -17.259  24.708  -2.168  1.00 24.86           C  
ANISOU  388  CD1 ILE A  50     3148   2959   3340   -135   -114   -147       C  
ATOM    389  N   GLY A  51     -20.869  27.027  -6.152  1.00 16.91           N  
ANISOU  389  N   GLY A  51     2193   1829   2404    -53   -265   -185       N  
ATOM    390  CA  GLY A  51     -21.167  27.872  -7.298  1.00 17.19           C  
ANISOU  390  CA  GLY A  51     2267   1813   2450    -32   -317   -168       C  
ATOM    391  C   GLY A  51     -22.483  27.584  -7.982  1.00 21.47           C  
ANISOU  391  C   GLY A  51     2800   2365   2991      2   -345   -202       C  
ATOM    392  O   GLY A  51     -22.920  28.370  -8.821  1.00 22.27           O  
ANISOU  392  O   GLY A  51     2935   2425   3104     31   -402   -198       O  
ATOM    393  N   GLY A  52     -23.101  26.458  -7.647  1.00 16.57           N  
ANISOU  393  N   GLY A  52     2138   1799   2359     -4   -308   -235       N  
ATOM    394  CA  GLY A  52     -24.379  26.100  -8.236  1.00 16.24           C  
ANISOU  394  CA  GLY A  52     2076   1775   2320     24   -330   -278       C  
ATOM    395  C   GLY A  52     -24.351  24.828  -9.049  1.00 17.44           C  
ANISOU  395  C   GLY A  52     2235   1952   2440      4   -296   -253       C  
ATOM    396  O   GLY A  52     -23.496  23.969  -8.849  1.00 16.07           O  
ANISOU  396  O   GLY A  52     2068   1795   2242    -32   -242   -215       O  
ATOM    397  N   PHE A  53     -25.287  24.716  -9.984  1.00 13.87           N  
ANISOU  397  N   PHE A  53     1781   1501   1986     31   -331   -278       N  
ATOM    398  CA  PHE A  53     -25.438  23.512 -10.791  1.00 12.73           C  
ANISOU  398  CA  PHE A  53     1640   1383   1816     17   -305   -268       C  
ATOM    399  C   PHE A  53     -25.044  23.671 -12.247  1.00 16.94           C  
ANISOU  399  C   PHE A  53     2229   1888   2318     28   -335   -218       C  
ATOM    400  O   PHE A  53     -25.090  24.769 -12.819  1.00 16.19           O  
ANISOU  400  O   PHE A  53     2172   1752   2225     57   -392   -202       O  
ATOM    401  CB  PHE A  53     -26.938  23.097 -10.775  1.00 13.52           C  
ANISOU  401  CB  PHE A  53     1684   1518   1935     36   -320   -348       C  
ATOM    402  CG  PHE A  53     -27.422  22.516  -9.469  1.00 13.34           C  
ANISOU  402  CG  PHE A  53     1603   1539   1929      9   -270   -400       C  
ATOM    403  CD1 PHE A  53     -27.602  21.148  -9.323  1.00 15.85           C  
ANISOU  403  CD1 PHE A  53     1900   1889   2232    -30   -214   -408       C  
ATOM    404  CD2 PHE A  53     -27.666  23.336  -8.370  1.00 15.57           C  
ANISOU  404  CD2 PHE A  53     1855   1825   2236     20   -278   -438       C  
ATOM    405  CE1 PHE A  53     -28.011  20.604  -8.102  1.00 16.64           C  
ANISOU  405  CE1 PHE A  53     1956   2026   2339    -63   -163   -446       C  
ATOM    406  CE2 PHE A  53     -28.087  22.789  -7.155  1.00 18.52           C  
ANISOU  406  CE2 PHE A  53     2178   2244   2614    -10   -227   -483       C  
ATOM    407  CZ  PHE A  53     -28.251  21.431  -7.028  1.00 17.30           C  
ANISOU  407  CZ  PHE A  53     2011   2122   2441    -54   -168   -483       C  
ATOM    408  N   ILE A  54     -24.701  22.540 -12.858  1.00 12.91           N  
ANISOU  408  N   ILE A  54     1729   1400   1778      4   -296   -195       N  
ATOM    409  CA  ILE A  54     -24.402  22.470 -14.284  1.00 12.87           C  
ANISOU  409  CA  ILE A  54     1772   1382   1734     12   -316   -155       C  
ATOM    410  C   ILE A  54     -25.205  21.294 -14.859  1.00 15.14           C  
ANISOU  410  C   ILE A  54     2035   1706   2012     15   -308   -195       C  
ATOM    411  O   ILE A  54     -25.461  20.308 -14.153  1.00 14.82           O  
ANISOU  411  O   ILE A  54     1952   1694   1987     -9   -263   -227       O  
ATOM    412  CB  ILE A  54     -22.878  22.349 -14.620  1.00 15.39           C  
ANISOU  412  CB  ILE A  54     2135   1692   2021    -23   -275    -82       C  
ATOM    413  CG1 ILE A  54     -22.215  21.096 -13.976  1.00 15.97           C  
ANISOU  413  CG1 ILE A  54     2181   1796   2092    -58   -206    -79       C  
ATOM    414  CG2 ILE A  54     -22.130  23.651 -14.253  1.00 17.58           C  
ANISOU  414  CG2 ILE A  54     2442   1928   2309    -28   -292    -44       C  
ATOM    415  CD1 ILE A  54     -20.832  20.696 -14.576  1.00 21.25           C  
ANISOU  415  CD1 ILE A  54     2881   2468   2725    -84   -167    -24       C  
ATOM    416  N   LYS A  55     -25.586  21.402 -16.145  1.00 13.45           N  
ANISOU  416  N   LYS A  55     1852   1488   1771     42   -352   -193       N  
ATOM    417  CA  LYS A  55     -26.294  20.338 -16.856  1.00 12.41           C  
ANISOU  417  CA  LYS A  55     1700   1389   1628     46   -351   -233       C  
ATOM    418  C   LYS A  55     -25.229  19.464 -17.513  1.00 15.65           C  
ANISOU  418  C   LYS A  55     2143   1808   1996     16   -304   -184       C  
ATOM    419  O   LYS A  55     -24.326  19.971 -18.186  1.00 16.17           O  
ANISOU  419  O   LYS A  55     2262   1856   2024     13   -307   -126       O  
ATOM    420  CB  LYS A  55     -27.254  20.902 -17.921  1.00 16.29           C  
ANISOU  420  CB  LYS A  55     2207   1875   2106     97   -431   -260       C  
ATOM    421  CG  LYS A  55     -28.156  19.837 -18.539  1.00 22.75           C  
ANISOU  421  CG  LYS A  55     2991   2732   2922    104   -437   -320       C  
ATOM    422  CD  LYS A  55     -29.073  20.450 -19.600  1.00 29.83           C  
ANISOU  422  CD  LYS A  55     3905   3626   3803    162   -525   -349       C  
ATOM    423  CE  LYS A  55     -29.913  19.405 -20.291  1.00 41.45           C  
ANISOU  423  CE  LYS A  55     5341   5138   5270    169   -534   -412       C  
ATOM    424  NZ  LYS A  55     -30.653  19.969 -21.450  1.00 56.39           N  
ANISOU  424  NZ  LYS A  55     7261   7031   7135    229   -625   -434       N  
ATOM    425  N   VAL A  56     -25.352  18.161 -17.324  1.00 12.93           N  
ANISOU  425  N   VAL A  56     1767   1489   1658     -7   -259   -213       N  
ATOM    426  CA  VAL A  56     -24.430  17.162 -17.862  1.00 11.95           C  
ANISOU  426  CA  VAL A  56     1665   1375   1502    -31   -214   -183       C  
ATOM    427  C   VAL A  56     -25.198  16.029 -18.559  1.00 14.85           C  
ANISOU  427  C   VAL A  56     2013   1766   1865    -28   -216   -234       C  
ATOM    428  O   VAL A  56     -26.421  15.876 -18.358  1.00 15.40           O  
ANISOU  428  O   VAL A  56     2041   1847   1964    -19   -240   -295       O  
ATOM    429  CB  VAL A  56     -23.529  16.576 -16.728  1.00 13.91           C  
ANISOU  429  CB  VAL A  56     1898   1619   1766    -66   -152   -161       C  
ATOM    430  CG1 VAL A  56     -22.628  17.653 -16.108  1.00 14.30           C  
ANISOU  430  CG1 VAL A  56     1966   1649   1819    -71   -149   -113       C  
ATOM    431  CG2 VAL A  56     -24.360  15.866 -15.657  1.00 13.78           C  
ANISOU  431  CG2 VAL A  56     1834   1611   1790    -83   -130   -210       C  
ATOM    432  N   ARG A  57     -24.470  15.222 -19.349  1.00 12.55           N  
ANISOU  432  N   ARG A  57     1746   1484   1538    -38   -190   -215       N  
ATOM    433  CA  ARG A  57     -25.016  14.042 -20.013  1.00 12.97           C  
ANISOU  433  CA  ARG A  57     1785   1556   1588    -39   -187   -263       C  
ATOM    434  C   ARG A  57     -24.495  12.867 -19.214  1.00 16.13           C  
ANISOU  434  C   ARG A  57     2168   1948   2011    -74   -127   -264       C  
ATOM    435  O   ARG A  57     -23.286  12.764 -18.966  1.00 14.87           O  
ANISOU  435  O   ARG A  57     2030   1781   1838    -85    -92   -218       O  
ATOM    436  CB  ARG A  57     -24.569  13.914 -21.483  1.00 13.35           C  
ANISOU  436  CB  ARG A  57     1875   1621   1577    -22   -203   -248       C  
ATOM    437  CG  ARG A  57     -25.069  15.045 -22.376  1.00 18.56           C  
ANISOU  437  CG  ARG A  57     2566   2284   2203     15   -269   -240       C  
ATOM    438  CD  ARG A  57     -24.874  14.792 -23.879  1.00 25.38           C  
ANISOU  438  CD  ARG A  57     3471   3172   3001     32   -288   -236       C  
ATOM    439  NE  ARG A  57     -23.563  14.221 -24.242  1.00 21.97           N  
ANISOU  439  NE  ARG A  57     3063   2752   2533      8   -232   -200       N  
ATOM    440  CZ  ARG A  57     -22.442  14.923 -24.396  1.00 34.92           C  
ANISOU  440  CZ  ARG A  57     4743   4389   4138     -5   -210   -135       C  
ATOM    441  NH1 ARG A  57     -22.445  16.237 -24.226  1.00 29.73           N  
ANISOU  441  NH1 ARG A  57     4114   3707   3474      1   -240    -92       N  
ATOM    442  NH2 ARG A  57     -21.311  14.314 -24.736  1.00 26.63           N  
ANISOU  442  NH2 ARG A  57     3702   3358   3058    -24   -158   -117       N  
ATOM    443  N   GLN A  58     -25.386  11.987 -18.793  1.00 14.70           N  
ANISOU  443  N   GLN A  58     1952   1769   1866    -92   -115   -317       N  
ATOM    444  CA  GLN A  58     -25.013  10.820 -18.020  1.00 14.74           C  
ANISOU  444  CA  GLN A  58     1950   1757   1892   -126    -63   -318       C  
ATOM    445  C   GLN A  58     -24.862   9.597 -18.916  1.00 16.96           C  
ANISOU  445  C   GLN A  58     2243   2038   2161   -129    -53   -342       C  
ATOM    446  O   GLN A  58     -25.840   9.181 -19.544  1.00 16.90           O  
ANISOU  446  O   GLN A  58     2216   2044   2162   -127    -75   -398       O  
ATOM    447  CB  GLN A  58     -26.056  10.551 -16.927  1.00 15.88           C  
ANISOU  447  CB  GLN A  58     2054   1898   2082   -156    -48   -358       C  
ATOM    448  CG  GLN A  58     -25.834   9.231 -16.220  1.00 16.88           C  
ANISOU  448  CG  GLN A  58     2185   2001   2228   -196      2   -359       C  
ATOM    449  CD  GLN A  58     -26.910   8.892 -15.221  1.00 28.99           C  
ANISOU  449  CD  GLN A  58     3682   3535   3798   -237     24   -400       C  
ATOM    450  OE1 GLN A  58     -27.635   9.762 -14.745  1.00 25.04           O  
ANISOU  450  OE1 GLN A  58     3148   3055   3311   -235     10   -422       O  
ATOM    451  NE2 GLN A  58     -27.023   7.606 -14.874  1.00 24.37           N  
ANISOU  451  NE2 GLN A  58     3105   2925   3229   -277     62   -413       N  
ATOM    452  N   TYR A  59     -23.643   9.016 -18.958  1.00 13.64           N  
ANISOU  452  N   TYR A  59     1851   1607   1726   -130    -21   -307       N  
ATOM    453  CA  TYR A  59     -23.354   7.792 -19.728  1.00 13.79           C  
ANISOU  453  CA  TYR A  59     1882   1621   1736   -129     -9   -333       C  
ATOM    454  C   TYR A  59     -23.056   6.691 -18.737  1.00 17.47           C  
ANISOU  454  C   TYR A  59     2352   2050   2237   -156     30   -331       C  
ATOM    455  O   TYR A  59     -22.249   6.878 -17.827  1.00 16.07           O  
ANISOU  455  O   TYR A  59     2185   1857   2062   -160     52   -286       O  
ATOM    456  CB  TYR A  59     -22.137   7.964 -20.648  1.00 14.58           C  
ANISOU  456  CB  TYR A  59     2011   1741   1789   -104     -6   -302       C  
ATOM    457  CG  TYR A  59     -22.378   8.891 -21.808  1.00 15.91           C  
ANISOU  457  CG  TYR A  59     2190   1943   1910    -80    -44   -301       C  
ATOM    458  CD1 TYR A  59     -22.191  10.267 -21.678  1.00 17.03           C  
ANISOU  458  CD1 TYR A  59     2344   2092   2034    -72    -61   -256       C  
ATOM    459  CD2 TYR A  59     -22.742   8.393 -23.059  1.00 17.49           C  
ANISOU  459  CD2 TYR A  59     2398   2167   2082    -64    -65   -342       C  
ATOM    460  CE1 TYR A  59     -22.383  11.125 -22.753  1.00 18.66           C  
ANISOU  460  CE1 TYR A  59     2574   2322   2193    -50    -99   -246       C  
ATOM    461  CE2 TYR A  59     -22.948   9.248 -24.140  1.00 19.47           C  
ANISOU  461  CE2 TYR A  59     2669   2449   2280    -39   -103   -336       C  
ATOM    462  CZ  TYR A  59     -22.771  10.613 -23.980  1.00 24.16           C  
ANISOU  462  CZ  TYR A  59     3281   3043   2855    -33   -121   -285       C  
ATOM    463  OH  TYR A  59     -22.939  11.460 -25.043  1.00 27.00           O  
ANISOU  463  OH  TYR A  59     3675   3426   3159    -10   -161   -270       O  
ATOM    464  N   ASP A  60     -23.656   5.522 -18.935  1.00 17.15           N  
ANISOU  464  N   ASP A  60     2308   1991   2219   -174     36   -378       N  
ATOM    465  CA  ASP A  60     -23.454   4.401 -18.037  1.00 17.24           C  
ANISOU  465  CA  ASP A  60     2334   1955   2262   -203     70   -374       C  
ATOM    466  C   ASP A  60     -22.523   3.338 -18.637  1.00 20.39           C  
ANISOU  466  C   ASP A  60     2761   2332   2654   -183     77   -380       C  
ATOM    467  O   ASP A  60     -22.329   3.292 -19.852  1.00 20.16           O  
ANISOU  467  O   ASP A  60     2732   2330   2599   -156     60   -405       O  
ATOM    468  CB  ASP A  60     -24.830   3.783 -17.657  1.00 19.50           C  
ANISOU  468  CB  ASP A  60     2597   2224   2587   -248     76   -424       C  
ATOM    469  CG  ASP A  60     -25.775   4.721 -16.897  1.00 29.39           C  
ANISOU  469  CG  ASP A  60     3815   3500   3853   -269     74   -429       C  
ATOM    470  OD1 ASP A  60     -25.283   5.553 -16.112  1.00 26.92           O  
ANISOU  470  OD1 ASP A  60     3506   3192   3530   -262     81   -382       O  
ATOM    471  OD2 ASP A  60     -27.012   4.611 -17.089  1.00 36.11           O  
ANISOU  471  OD2 ASP A  60     4629   4365   4727   -292     65   -487       O  
ATOM    472  N   GLN A  61     -21.946   2.495 -17.767  1.00 18.73           N  
ANISOU  472  N   GLN A  61     2578   2074   2464   -194    101   -358       N  
ATOM    473  CA  GLN A  61     -21.087   1.363 -18.127  1.00 19.09           C  
ANISOU  473  CA  GLN A  61     2652   2088   2515   -173    106   -368       C  
ATOM    474  C   GLN A  61     -19.930   1.781 -19.038  1.00 21.26           C  
ANISOU  474  C   GLN A  61     2923   2403   2750   -125     98   -360       C  
ATOM    475  O   GLN A  61     -19.702   1.173 -20.097  1.00 22.81           O  
ANISOU  475  O   GLN A  61     3122   2609   2935   -103     90   -401       O  
ATOM    476  CB  GLN A  61     -21.920   0.207 -18.755  1.00 21.09           C  
ANISOU  476  CB  GLN A  61     2909   2312   2794   -193    101   -431       C  
ATOM    477  CG  GLN A  61     -23.139  -0.236 -17.929  1.00 32.73           C  
ANISOU  477  CG  GLN A  61     4380   3749   4307   -253    116   -446       C  
ATOM    478  CD  GLN A  61     -23.831  -1.438 -18.530  1.00 62.18           C  
ANISOU  478  CD  GLN A  61     8114   7444   8067   -277    112   -509       C  
ATOM    479  OE1 GLN A  61     -24.306  -1.416 -19.673  1.00 59.82           O  
ANISOU  479  OE1 GLN A  61     7790   7178   7760   -264     89   -563       O  
ATOM    480  NE2 GLN A  61     -23.911  -2.520 -17.768  1.00 58.49           N  
ANISOU  480  NE2 GLN A  61     7684   6904   7634   -314    132   -504       N  
ATOM    481  N   ILE A  62     -19.223   2.832 -18.636  1.00 16.50           N  
ANISOU  481  N   ILE A  62     2314   1829   2126   -113    102   -313       N  
ATOM    482  CA  ILE A  62     -18.071   3.357 -19.378  1.00 16.27           C  
ANISOU  482  CA  ILE A  62     2280   1844   2059    -78    104   -300       C  
ATOM    483  C   ILE A  62     -16.775   2.784 -18.789  1.00 20.13           C  
ANISOU  483  C   ILE A  62     2779   2310   2558    -55    117   -283       C  
ATOM    484  O   ILE A  62     -16.562   2.823 -17.567  1.00 19.74           O  
ANISOU  484  O   ILE A  62     2739   2231   2529    -62    122   -249       O  
ATOM    485  CB  ILE A  62     -18.066   4.923 -19.375  1.00 17.95           C  
ANISOU  485  CB  ILE A  62     2478   2099   2243    -83     98   -261       C  
ATOM    486  CG1 ILE A  62     -19.345   5.501 -20.018  1.00 17.79           C  
ANISOU  486  CG1 ILE A  62     2448   2099   2212    -95     74   -283       C  
ATOM    487  CG2 ILE A  62     -16.787   5.483 -20.033  1.00 18.52           C  
ANISOU  487  CG2 ILE A  62     2546   2214   2276    -60    108   -242       C  
ATOM    488  CD1 ILE A  62     -19.578   5.191 -21.526  1.00 18.84           C  
ANISOU  488  CD1 ILE A  62     2583   2262   2312    -78     58   -326       C  
ATOM    489  N   LEU A  63     -15.913   2.261 -19.677  1.00 20.37           N  
ANISOU  489  N   LEU A  63     2807   2361   2573    -22    120   -312       N  
ATOM    490  CA  LEU A  63     -14.634   1.684 -19.297  1.00 21.94           C  
ANISOU  490  CA  LEU A  63     3008   2546   2782     11    126   -310       C  
ATOM    491  C   LEU A  63     -13.620   2.832 -19.180  1.00 24.81           C  
ANISOU  491  C   LEU A  63     3347   2961   3119     19    138   -275       C  
ATOM    492  O   LEU A  63     -13.521   3.684 -20.070  1.00 23.35           O  
ANISOU  492  O   LEU A  63     3146   2832   2896     12    146   -273       O  
ATOM    493  CB  LEU A  63     -14.176   0.649 -20.354  1.00 23.77           C  
ANISOU  493  CB  LEU A  63     3239   2782   3010     45    124   -369       C  
ATOM    494  CG  LEU A  63     -14.786  -0.789 -20.331  1.00 32.06           C  
ANISOU  494  CG  LEU A  63     4319   3764   4099     47    110   -411       C  
ATOM    495  CD1 LEU A  63     -16.309  -0.793 -20.437  1.00 33.30           C  
ANISOU  495  CD1 LEU A  63     4484   3903   4266      2    104   -421       C  
ATOM    496  CD2 LEU A  63     -14.244  -1.631 -21.493  1.00 38.00           C  
ANISOU  496  CD2 LEU A  63     5064   4532   4841     85    107   -476       C  
ATOM    497  N   ILE A  64     -12.896   2.886 -18.072  1.00 22.24           N  
ANISOU  497  N   ILE A  64     3021   2616   2812     29    139   -246       N  
ATOM    498  CA  ILE A  64     -11.893   3.914 -17.866  1.00 23.24           C  
ANISOU  498  CA  ILE A  64     3120   2789   2922     33    150   -219       C  
ATOM    499  C   ILE A  64     -10.705   3.293 -17.122  1.00 27.86           C  
ANISOU  499  C   ILE A  64     3699   3357   3530     71    144   -224       C  
ATOM    500  O   ILE A  64     -10.888   2.455 -16.237  1.00 30.87           O  
ANISOU  500  O   ILE A  64     4111   3680   3940     83    127   -219       O  
ATOM    501  CB  ILE A  64     -12.405   5.289 -17.282  1.00 28.09           C  
ANISOU  501  CB  ILE A  64     3731   3415   3529     -3    150   -171       C  
ATOM    502  CG1 ILE A  64     -11.507   5.833 -16.159  1.00 28.99           C  
ANISOU  502  CG1 ILE A  64     3831   3530   3654      3    150   -140       C  
ATOM    503  CG2 ILE A  64     -13.883   5.267 -16.851  1.00 30.94           C  
ANISOU  503  CG2 ILE A  64     4113   3738   3905    -32    138   -163       C  
ATOM    504  CD1 ILE A  64     -11.476   7.342 -16.022  1.00 40.07           C  
ANISOU  504  CD1 ILE A  64     5217   4964   5042    -25    155   -105       C  
ATOM    505  N   GLU A  65      -9.499   3.663 -17.525  1.00 20.41           N  
ANISOU  505  N   GLU A  65     2717   2466   2571     91    158   -237       N  
ATOM    506  CA  GLU A  65      -8.282   3.157 -16.910  1.00 21.24           C  
ANISOU  506  CA  GLU A  65     2806   2568   2698    134    148   -253       C  
ATOM    507  C   GLU A  65      -7.600   4.272 -16.132  1.00 24.44           C  
ANISOU  507  C   GLU A  65     3182   3003   3101    122    152   -219       C  
ATOM    508  O   GLU A  65      -7.342   5.334 -16.695  1.00 23.08           O  
ANISOU  508  O   GLU A  65     2981   2885   2903     93    176   -209       O  
ATOM    509  CB  GLU A  65      -7.355   2.561 -17.974  1.00 23.59           C  
ANISOU  509  CB  GLU A  65     3070   2907   2985    171    160   -313       C  
ATOM    510  CG  GLU A  65      -6.318   1.616 -17.404  1.00 35.54           C  
ANISOU  510  CG  GLU A  65     4574   4400   4532    232    136   -347       C  
ATOM    511  CD  GLU A  65      -5.405   1.054 -18.470  1.00 55.14           C  
ANISOU  511  CD  GLU A  65     7015   6930   7006    271    149   -417       C  
ATOM    512  OE1 GLU A  65      -4.239   1.499 -18.546  1.00 56.86           O  
ANISOU  512  OE1 GLU A  65     7176   7210   7219    285    164   -439       O  
ATOM    513  OE2 GLU A  65      -5.861   0.178 -19.240  1.00 49.94           O  
ANISOU  513  OE2 GLU A  65     6375   6251   6347    285    145   -456       O  
ATOM    514  N   ILE A  66      -7.339   4.041 -14.833  1.00 22.52           N  
ANISOU  514  N   ILE A  66     2953   2722   2883    142    128   -199       N  
ATOM    515  CA  ILE A  66      -6.700   5.017 -13.933  1.00 23.62           C  
ANISOU  515  CA  ILE A  66     3066   2884   3024    134    125   -172       C  
ATOM    516  C   ILE A  66      -5.478   4.332 -13.317  1.00 30.15           C  
ANISOU  516  C   ILE A  66     3875   3709   3873    192    100   -200       C  
ATOM    517  O   ILE A  66      -5.645   3.350 -12.608  1.00 28.27           O  
ANISOU  517  O   ILE A  66     3679   3412   3652    225     69   -197       O  
ATOM    518  CB  ILE A  66      -7.683   5.519 -12.827  1.00 26.72           C  
ANISOU  518  CB  ILE A  66     3494   3238   3419    102    113   -123       C  
ATOM    519  CG1 ILE A  66      -9.040   5.977 -13.404  1.00 27.09           C  
ANISOU  519  CG1 ILE A  66     3562   3280   3453     55    128   -106       C  
ATOM    520  CG2 ILE A  66      -7.040   6.619 -11.951  1.00 28.81           C  
ANISOU  520  CG2 ILE A  66     3731   3531   3686     93    109   -100       C  
ATOM    521  CD1 ILE A  66     -10.245   5.839 -12.425  1.00 30.07           C  
ANISOU  521  CD1 ILE A  66     3980   3606   3838     32    117    -77       C  
ATOM    522  N   CYS A  67      -4.255   4.842 -13.594  1.00 31.66           N  
ANISOU  522  N   CYS A  67     4003   3963   4062    204    112   -228       N  
ATOM    523  CA  CYS A  67      -2.991   4.292 -13.068  1.00 33.03           C  
ANISOU  523  CA  CYS A  67     4145   4147   4259    265     85   -267       C  
ATOM    524  C   CYS A  67      -2.877   2.759 -13.246  1.00 36.16           C  
ANISOU  524  C   CYS A  67     4568   4498   4674    327     56   -306       C  
ATOM    525  O   CYS A  67      -2.520   2.040 -12.309  1.00 36.98           O  
ANISOU  525  O   CYS A  67     4697   4556   4798    379     11   -308       O  
ATOM    526  CB  CYS A  67      -2.782   4.717 -11.613  1.00 34.30           C  
ANISOU  526  CB  CYS A  67     4313   4288   4430    272     53   -234       C  
ATOM    527  SG  CYS A  67      -2.751   6.514 -11.357  1.00 38.59           S  
ANISOU  527  SG  CYS A  67     4820   4882   4962    205     81   -200       S  
ATOM    528  N   GLY A  68      -3.224   2.279 -14.440  1.00 31.32           N  
ANISOU  528  N   GLY A  68     3957   3892   4051    323     78   -336       N  
ATOM    529  CA  GLY A  68      -3.176   0.860 -14.775  1.00 31.60           C  
ANISOU  529  CA  GLY A  68     4018   3883   4106    378     53   -381       C  
ATOM    530  C   GLY A  68      -4.356   0.033 -14.298  1.00 35.00           C  
ANISOU  530  C   GLY A  68     4532   4218   4546    372     29   -346       C  
ATOM    531  O   GLY A  68      -4.470  -1.132 -14.685  1.00 36.23           O  
ANISOU  531  O   GLY A  68     4717   4329   4720    408     11   -382       O  
ATOM    532  N   HIS A  69      -5.250   0.620 -13.463  1.00 28.86           N  
ANISOU  532  N   HIS A  69     3794   3411   3760    323     31   -282       N  
ATOM    533  CA  HIS A  69      -6.429  -0.066 -12.927  1.00 28.10           C  
ANISOU  533  CA  HIS A  69     3774   3232   3672    303     18   -247       C  
ATOM    534  C   HIS A  69      -7.628   0.173 -13.840  1.00 29.87           C  
ANISOU  534  C   HIS A  69     4005   3463   3881    246     50   -245       C  
ATOM    535  O   HIS A  69      -8.014   1.330 -14.054  1.00 27.74           O  
ANISOU  535  O   HIS A  69     3709   3240   3589    200     77   -221       O  
ATOM    536  CB  HIS A  69      -6.772   0.441 -11.517  1.00 29.00           C  
ANISOU  536  CB  HIS A  69     3920   3319   3779    279      5   -186       C  
ATOM    537  CG  HIS A  69      -5.797   0.070 -10.447  1.00 33.18           C  
ANISOU  537  CG  HIS A  69     4461   3827   4319    336    -38   -182       C  
ATOM    538  ND1 HIS A  69      -4.556   0.671 -10.363  1.00 35.26           N  
ANISOU  538  ND1 HIS A  69     4661   4153   4584    370    -46   -206       N  
ATOM    539  CD2 HIS A  69      -5.933  -0.805  -9.421  1.00 35.63           C  
ANISOU  539  CD2 HIS A  69     4842   4059   4635    361    -75   -154       C  
ATOM    540  CE1 HIS A  69      -3.963   0.124  -9.313  1.00 35.12           C  
ANISOU  540  CE1 HIS A  69     4673   4097   4575    423    -94   -199       C  
ATOM    541  NE2 HIS A  69      -4.758  -0.762  -8.710  1.00 35.84           N  
ANISOU  541  NE2 HIS A  69     4850   4101   4665    420   -114   -163       N  
ATOM    542  N   LYS A  70      -8.223  -0.914 -14.361  1.00 26.80           N  
ANISOU  542  N   LYS A  70     3653   3024   3507    252     44   -271       N  
ATOM    543  CA  LYS A  70      -9.403  -0.827 -15.225  1.00 26.44           C  
ANISOU  543  CA  LYS A  70     3614   2981   3449    204     67   -278       C  
ATOM    544  C   LYS A  70     -10.650  -0.792 -14.349  1.00 31.61           C  
ANISOU  544  C   LYS A  70     4316   3584   4110    153     68   -231       C  
ATOM    545  O   LYS A  70     -10.826  -1.641 -13.463  1.00 32.04           O  
ANISOU  545  O   LYS A  70     4424   3565   4184    159     48   -213       O  
ATOM    546  CB  LYS A  70      -9.467  -1.999 -16.223  1.00 28.79           C  
ANISOU  546  CB  LYS A  70     3923   3254   3762    231     60   -337       C  
ATOM    547  CG  LYS A  70      -8.530  -1.832 -17.409  1.00 33.95           C  
ANISOU  547  CG  LYS A  70     4519   3983   4397    264     74   -393       C  
ATOM    548  CD  LYS A  70      -8.406  -3.116 -18.216  1.00 47.02           C  
ANISOU  548  CD  LYS A  70     6186   5609   6071    306     59   -460       C  
ATOM    549  CE  LYS A  70      -7.481  -2.970 -19.403  1.00 59.69           C  
ANISOU  549  CE  LYS A  70     7730   7297   7652    337     79   -521       C  
ATOM    550  NZ  LYS A  70      -6.056  -2.827 -18.994  1.00 67.87           N  
ANISOU  550  NZ  LYS A  70     8723   8369   8695    387     72   -538       N  
ATOM    551  N   ALA A  71     -11.504   0.206 -14.576  1.00 25.83           N  
ANISOU  551  N   ALA A  71     3566   2889   3359    102     90   -212       N  
ATOM    552  CA  ALA A  71     -12.735   0.364 -13.811  1.00 25.52           C  
ANISOU  552  CA  ALA A  71     3557   2816   3324     51     96   -178       C  
ATOM    553  C   ALA A  71     -13.861   0.707 -14.756  1.00 28.98           C  
ANISOU  553  C   ALA A  71     3979   3278   3754     12    111   -198       C  
ATOM    554  O   ALA A  71     -13.632   1.377 -15.772  1.00 29.90           O  
ANISOU  554  O   ALA A  71     4059   3453   3849     18    118   -216       O  
ATOM    555  CB  ALA A  71     -12.567   1.467 -12.785  1.00 25.90           C  
ANISOU  555  CB  ALA A  71     3592   2888   3358     36    100   -132       C  
ATOM    556  N   ILE A  72     -15.082   0.265 -14.418  1.00 21.62           N  
ANISOU  556  N   ILE A  72     3074   2302   2837    -30    116   -197       N  
ATOM    557  CA  ILE A  72     -16.269   0.537 -15.226  1.00 20.33           C  
ANISOU  557  CA  ILE A  72     2893   2161   2671    -66    123   -224       C  
ATOM    558  C   ILE A  72     -17.266   1.312 -14.356  1.00 19.80           C  
ANISOU  558  C   ILE A  72     2820   2098   2603   -113    134   -196       C  
ATOM    559  O   ILE A  72     -17.358   1.053 -13.157  1.00 17.81           O  
ANISOU  559  O   ILE A  72     2597   1809   2360   -131    140   -165       O  
ATOM    560  CB  ILE A  72     -16.869  -0.769 -15.834  1.00 25.38           C  
ANISOU  560  CB  ILE A  72     3556   2752   3334    -74    119   -271       C  
ATOM    561  CG1 ILE A  72     -15.828  -1.521 -16.703  1.00 27.55           C  
ANISOU  561  CG1 ILE A  72     3832   3025   3609    -20    107   -308       C  
ATOM    562  CG2 ILE A  72     -18.112  -0.480 -16.678  1.00 25.96           C  
ANISOU  562  CG2 ILE A  72     3604   2853   3405   -108    121   -306       C  
ATOM    563  CD1 ILE A  72     -15.127  -2.636 -15.996  1.00 41.08           C  
ANISOU  563  CD1 ILE A  72     5591   4669   5350      9     93   -302       C  
ATOM    564  N   GLY A  73     -17.964   2.276 -14.950  1.00 16.80           N  
ANISOU  564  N   GLY A  73     2407   1767   2211   -129    134   -207       N  
ATOM    565  CA  GLY A  73     -18.954   3.046 -14.218  1.00 15.93           C  
ANISOU  565  CA  GLY A  73     2284   1667   2104   -168    141   -193       C  
ATOM    566  C   GLY A  73     -19.593   4.150 -15.018  1.00 17.74           C  
ANISOU  566  C   GLY A  73     2476   1947   2318   -170    129   -209       C  
ATOM    567  O   GLY A  73     -19.371   4.268 -16.223  1.00 15.41           O  
ANISOU  567  O   GLY A  73     2171   1680   2005   -148    117   -230       O  
ATOM    568  N   THR A  74     -20.426   4.933 -14.335  1.00 16.87           N  
ANISOU  568  N   THR A  74     2348   1849   2213   -197    131   -202       N  
ATOM    569  CA  THR A  74     -21.119   6.067 -14.912  1.00 15.85           C  
ANISOU  569  CA  THR A  74     2187   1761   2073   -195    112   -217       C  
ATOM    570  C   THR A  74     -20.156   7.254 -15.013  1.00 17.10           C  
ANISOU  570  C   THR A  74     2342   1948   2207   -168    102   -178       C  
ATOM    571  O   THR A  74     -19.356   7.523 -14.110  1.00 15.46           O  
ANISOU  571  O   THR A  74     2141   1734   1999   -164    112   -143       O  
ATOM    572  CB  THR A  74     -22.402   6.373 -14.111  1.00 18.75           C  
ANISOU  572  CB  THR A  74     2532   2130   2461   -231    117   -235       C  
ATOM    573  OG1 THR A  74     -23.320   5.287 -14.263  1.00 20.29           O  
ANISOU  573  OG1 THR A  74     2727   2304   2680   -263    127   -278       O  
ATOM    574  CG2 THR A  74     -23.098   7.658 -14.559  1.00 15.76           C  
ANISOU  574  CG2 THR A  74     2121   1791   2077   -220     88   -251       C  
ATOM    575  N   VAL A  75     -20.217   7.941 -16.151  1.00 12.64           N  
ANISOU  575  N   VAL A  75     1768   1414   1619   -150     81   -187       N  
ATOM    576  CA  VAL A  75     -19.407   9.126 -16.395  1.00 12.62           C  
ANISOU  576  CA  VAL A  75     1766   1436   1592   -134     73   -151       C  
ATOM    577  C   VAL A  75     -20.349  10.223 -16.809  1.00 15.21           C  
ANISOU  577  C   VAL A  75     2084   1781   1913   -132     42   -159       C  
ATOM    578  O   VAL A  75     -21.191  10.013 -17.706  1.00 13.91           O  
ANISOU  578  O   VAL A  75     1916   1627   1741   -127     21   -195       O  
ATOM    579  CB  VAL A  75     -18.283   8.900 -17.443  1.00 15.41           C  
ANISOU  579  CB  VAL A  75     2132   1809   1914   -113     80   -144       C  
ATOM    580  CG1 VAL A  75     -17.545  10.209 -17.786  1.00 15.79           C  
ANISOU  580  CG1 VAL A  75     2182   1884   1934   -109     76   -107       C  
ATOM    581  CG2 VAL A  75     -17.294   7.857 -16.934  1.00 15.38           C  
ANISOU  581  CG2 VAL A  75     2134   1787   1923   -105    104   -141       C  
ATOM    582  N   LEU A  76     -20.193  11.390 -16.155  1.00 11.07           N  
ANISOU  582  N   LEU A  76     1555   1258   1392   -133     34   -130       N  
ATOM    583  CA  LEU A  76     -20.995  12.570 -16.471  1.00 11.81           C  
ANISOU  583  CA  LEU A  76     1644   1361   1483   -124     -3   -135       C  
ATOM    584  C   LEU A  76     -20.150  13.462 -17.353  1.00 14.64           C  
ANISOU  584  C   LEU A  76     2028   1731   1805   -112    -15    -98       C  
ATOM    585  O   LEU A  76     -18.962  13.629 -17.084  1.00 15.72           O  
ANISOU  585  O   LEU A  76     2171   1868   1933   -118      9    -63       O  
ATOM    586  CB  LEU A  76     -21.431  13.302 -15.208  1.00 11.70           C  
ANISOU  586  CB  LEU A  76     1610   1337   1497   -133     -7   -134       C  
ATOM    587  CG  LEU A  76     -22.123  12.429 -14.155  1.00 14.81           C  
ANISOU  587  CG  LEU A  76     1983   1724   1921   -156     17   -164       C  
ATOM    588  CD1 LEU A  76     -22.515  13.248 -12.973  1.00 13.77           C  
ANISOU  588  CD1 LEU A  76     1832   1593   1809   -163     14   -166       C  
ATOM    589  CD2 LEU A  76     -23.359  11.696 -14.735  1.00 15.50           C  
ANISOU  589  CD2 LEU A  76     2052   1817   2019   -163      8   -218       C  
ATOM    590  N   VAL A  77     -20.742  14.004 -18.419  1.00 11.12           N  
ANISOU  590  N   VAL A  77     1597   1295   1334    -96    -51   -106       N  
ATOM    591  CA  VAL A  77     -20.011  14.873 -19.349  1.00 10.58           C  
ANISOU  591  CA  VAL A  77     1564   1235   1222    -91    -61    -65       C  
ATOM    592  C   VAL A  77     -20.676  16.242 -19.439  1.00 14.50           C  
ANISOU  592  C   VAL A  77     2076   1716   1717    -78   -110    -53       C  
ATOM    593  O   VAL A  77     -21.884  16.336 -19.663  1.00 14.32           O  
ANISOU  593  O   VAL A  77     2044   1692   1703    -57   -151    -89       O  
ATOM    594  CB  VAL A  77     -19.921  14.219 -20.762  1.00 14.93           C  
ANISOU  594  CB  VAL A  77     2135   1812   1726    -82    -61    -78       C  
ATOM    595  CG1 VAL A  77     -19.260  15.145 -21.768  1.00 15.81           C  
ANISOU  595  CG1 VAL A  77     2289   1935   1781    -83    -68    -34       C  
ATOM    596  CG2 VAL A  77     -19.204  12.858 -20.702  1.00 14.57           C  
ANISOU  596  CG2 VAL A  77     2074   1776   1684    -89    -16    -96       C  
ATOM    597  N   GLY A  78     -19.885  17.292 -19.284  1.00 12.44           N  
ANISOU  597  N   GLY A  78     1838   1441   1448    -88   -109     -5       N  
ATOM    598  CA  GLY A  78     -20.451  18.627 -19.324  1.00 13.24           C  
ANISOU  598  CA  GLY A  78     1963   1517   1553    -73   -159      9       C  
ATOM    599  C   GLY A  78     -19.447  19.704 -19.023  1.00 16.00           C  
ANISOU  599  C   GLY A  78     2336   1844   1900    -95   -150     61       C  
ATOM    600  O   GLY A  78     -18.245  19.439 -18.969  1.00 16.38           O  
ANISOU  600  O   GLY A  78     2383   1906   1936   -123   -102     87       O  
ATOM    601  N   PRO A  79     -19.937  20.932 -18.816  1.00 13.16           N  
ANISOU  601  N   PRO A  79     1995   1449   1555    -81   -197     71       N  
ATOM    602  CA  PRO A  79     -19.024  22.075 -18.646  1.00 14.29           C  
ANISOU  602  CA  PRO A  79     2171   1563   1697   -106   -194    122       C  
ATOM    603  C   PRO A  79     -18.398  22.229 -17.256  1.00 17.35           C  
ANISOU  603  C   PRO A  79     2519   1943   2130   -126   -164    119       C  
ATOM    604  O   PRO A  79     -18.529  23.277 -16.592  1.00 17.84           O  
ANISOU  604  O   PRO A  79     2585   1970   2223   -123   -192    123       O  
ATOM    605  CB  PRO A  79     -19.884  23.262 -19.058  1.00 15.96           C  
ANISOU  605  CB  PRO A  79     2426   1733   1907    -77   -265    129       C  
ATOM    606  CG  PRO A  79     -21.304  22.846 -18.657  1.00 18.94           C  
ANISOU  606  CG  PRO A  79     2760   2119   2318    -34   -302     63       C  
ATOM    607  CD  PRO A  79     -21.360  21.353 -18.879  1.00 14.50           C  
ANISOU  607  CD  PRO A  79     2163   1604   1744    -41   -261     33       C  
ATOM    608  N   THR A  80     -17.694  21.181 -16.817  1.00 14.67           N  
ANISOU  608  N   THR A  80     2144   1636   1794   -143   -112    110       N  
ATOM    609  CA  THR A  80     -16.982  21.205 -15.538  1.00 14.23           C  
ANISOU  609  CA  THR A  80     2054   1579   1773   -159    -84    108       C  
ATOM    610  C   THR A  80     -15.654  21.962 -15.714  1.00 18.47           C  
ANISOU  610  C   THR A  80     2609   2110   2299   -194    -63    151       C  
ATOM    611  O   THR A  80     -14.978  21.770 -16.733  1.00 17.88           O  
ANISOU  611  O   THR A  80     2555   2053   2184   -213    -38    176       O  
ATOM    612  CB  THR A  80     -16.751  19.784 -14.974  1.00 16.97           C  
ANISOU  612  CB  THR A  80     2363   1958   2128   -158    -44     82       C  
ATOM    613  OG1 THR A  80     -15.983  19.888 -13.771  1.00 15.53           O  
ANISOU  613  OG1 THR A  80     2155   1775   1971   -170    -24     84       O  
ATOM    614  CG2 THR A  80     -16.010  18.864 -15.959  1.00 13.83           C  
ANISOU  614  CG2 THR A  80     1973   1589   1693   -166    -10     92       C  
ATOM    615  N   PRO A  81     -15.238  22.800 -14.736  1.00 17.81           N  
ANISOU  615  N   PRO A  81     2513   2004   2250   -207    -68    156       N  
ATOM    616  CA  PRO A  81     -13.950  23.508 -14.886  1.00 18.66           C  
ANISOU  616  CA  PRO A  81     2632   2106   2352   -248    -44    191       C  
ATOM    617  C   PRO A  81     -12.727  22.591 -14.743  1.00 22.01           C  
ANISOU  617  C   PRO A  81     3020   2576   2769   -267     10    187       C  
ATOM    618  O   PRO A  81     -11.634  22.950 -15.170  1.00 21.80           O  
ANISOU  618  O   PRO A  81     2995   2559   2727   -304     39    211       O  
ATOM    619  CB  PRO A  81     -13.992  24.567 -13.775  1.00 20.98           C  
ANISOU  619  CB  PRO A  81     2917   2363   2691   -251    -71    184       C  
ATOM    620  CG  PRO A  81     -14.918  24.024 -12.761  1.00 25.00           C  
ANISOU  620  CG  PRO A  81     3391   2881   3226   -214    -86    139       C  
ATOM    621  CD  PRO A  81     -15.916  23.159 -13.471  1.00 20.08           C  
ANISOU  621  CD  PRO A  81     2775   2274   2581   -188    -93    124       C  
ATOM    622  N   VAL A  82     -12.916  21.402 -14.143  1.00 17.86           N  
ANISOU  622  N   VAL A  82     2459   2076   2252   -241     23    155       N  
ATOM    623  CA  VAL A  82     -11.834  20.434 -13.940  1.00 16.47           C  
ANISOU  623  CA  VAL A  82     2249   1938   2073   -245     64    145       C  
ATOM    624  C   VAL A  82     -12.386  19.016 -14.081  1.00 15.40           C  
ANISOU  624  C   VAL A  82     2105   1819   1926   -216     71    120       C  
ATOM    625  O   VAL A  82     -13.523  18.764 -13.680  1.00 15.76           O  
ANISOU  625  O   VAL A  82     2155   1849   1984   -195     48    102       O  
ATOM    626  CB  VAL A  82     -11.130  20.644 -12.551  1.00 23.11           C  
ANISOU  626  CB  VAL A  82     3052   2779   2949   -248     66    132       C  
ATOM    627  CG1 VAL A  82     -12.107  20.530 -11.390  1.00 23.53           C  
ANISOU  627  CG1 VAL A  82     3098   2815   3027   -222     40    110       C  
ATOM    628  CG2 VAL A  82      -9.942  19.700 -12.357  1.00 23.77           C  
ANISOU  628  CG2 VAL A  82     3099   2901   3030   -245     99    118       C  
ATOM    629  N   ASN A  83     -11.590  18.108 -14.644  1.00 13.26           N  
ANISOU  629  N   ASN A  83     1822   1580   1636   -215    103    113       N  
ATOM    630  CA  ASN A  83     -11.986  16.719 -14.791  1.00 11.88           C  
ANISOU  630  CA  ASN A  83     1643   1416   1455   -188    109     87       C  
ATOM    631  C   ASN A  83     -11.848  16.105 -13.408  1.00 14.18           C  
ANISOU  631  C   ASN A  83     1911   1700   1777   -171    108     71       C  
ATOM    632  O   ASN A  83     -10.795  16.236 -12.772  1.00 13.36           O  
ANISOU  632  O   ASN A  83     1783   1607   1685   -174    118     72       O  
ATOM    633  CB  ASN A  83     -11.075  16.000 -15.767  1.00 14.87           C  
ANISOU  633  CB  ASN A  83     2013   1830   1805   -189    141     79       C  
ATOM    634  CG  ASN A  83     -11.233  16.466 -17.186  1.00 19.73           C  
ANISOU  634  CG  ASN A  83     2659   2459   2378   -206    146     95       C  
ATOM    635  OD1 ASN A  83     -12.314  16.910 -17.592  1.00 18.66           O  
ANISOU  635  OD1 ASN A  83     2555   2302   2231   -203    118    105       O  
ATOM    636  ND2 ASN A  83     -10.152  16.360 -17.968  1.00 18.78           N  
ANISOU  636  ND2 ASN A  83     2529   2378   2230   -223    182     96       N  
ATOM    637  N   ILE A  84     -12.926  15.452 -12.950  1.00 10.48           N  
ANISOU  637  N   ILE A  84     1451   1213   1318   -156     95     55       N  
ATOM    638  CA  ILE A  84     -13.005  14.858 -11.618  1.00 11.29           C  
ANISOU  638  CA  ILE A  84     1545   1305   1442   -145     94     45       C  
ATOM    639  C   ILE A  84     -13.294  13.356 -11.647  1.00 13.90           C  
ANISOU  639  C   ILE A  84     1885   1627   1770   -128    103     28       C  
ATOM    640  O   ILE A  84     -14.250  12.934 -12.303  1.00 13.18           O  
ANISOU  640  O   ILE A  84     1806   1529   1672   -130    101     14       O  
ATOM    641  CB  ILE A  84     -14.145  15.598 -10.843  1.00 15.66           C  
ANISOU  641  CB  ILE A  84     2101   1840   2010   -152     73     42       C  
ATOM    642  CG1 ILE A  84     -13.748  17.050 -10.538  1.00 17.12           C  
ANISOU  642  CG1 ILE A  84     2278   2022   2204   -164     59     56       C  
ATOM    643  CG2 ILE A  84     -14.612  14.845  -9.575  1.00 18.57           C  
ANISOU  643  CG2 ILE A  84     2468   2199   2388   -147     76     29       C  
ATOM    644  CD1 ILE A  84     -14.922  17.882 -10.222  1.00 26.54           C  
ANISOU  644  CD1 ILE A  84     3474   3198   3410   -165     33     46       C  
ATOM    645  N   ILE A  85     -12.505  12.571 -10.888  1.00 10.30           N  
ANISOU  645  N   ILE A  85     1425   1169   1320   -112    109     26       N  
ATOM    646  CA  ILE A  85     -12.746  11.139 -10.711  1.00 10.63           C  
ANISOU  646  CA  ILE A  85     1485   1190   1363    -97    114     13       C  
ATOM    647  C   ILE A  85     -13.405  11.043  -9.338  1.00 12.86           C  
ANISOU  647  C   ILE A  85     1781   1451   1653   -105    108     20       C  
ATOM    648  O   ILE A  85     -12.756  11.298  -8.307  1.00 13.36           O  
ANISOU  648  O   ILE A  85     1840   1517   1718    -97    101     31       O  
ATOM    649  CB  ILE A  85     -11.469  10.269 -10.776  1.00 12.84           C  
ANISOU  649  CB  ILE A  85     1759   1475   1643    -67    118      5       C  
ATOM    650  CG1 ILE A  85     -10.675  10.468 -12.091  1.00 13.69           C  
ANISOU  650  CG1 ILE A  85     1845   1618   1739    -63    131     -7       C  
ATOM    651  CG2 ILE A  85     -11.855   8.795 -10.545  1.00 13.17           C  
ANISOU  651  CG2 ILE A  85     1832   1480   1690    -51    116     -5       C  
ATOM    652  CD1 ILE A  85     -11.472  10.271 -13.410  1.00 18.68           C  
ANISOU  652  CD1 ILE A  85     2490   2253   2355    -73    139    -19       C  
ATOM    653  N   GLY A  86     -14.683  10.706  -9.335  1.00 11.37           N  
ANISOU  653  N   GLY A  86     1606   1246   1467   -123    112     10       N  
ATOM    654  CA  GLY A  86     -15.479  10.630  -8.122  1.00 11.50           C  
ANISOU  654  CA  GLY A  86     1634   1250   1486   -140    115     11       C  
ATOM    655  C   GLY A  86     -15.489   9.258  -7.492  1.00 12.60           C  
ANISOU  655  C   GLY A  86     1809   1358   1622   -140    124     17       C  
ATOM    656  O   GLY A  86     -14.930   8.304  -8.041  1.00 11.43           O  
ANISOU  656  O   GLY A  86     1675   1192   1475   -120    124     14       O  
ATOM    657  N   ARG A  87     -16.168   9.166  -6.344  1.00 10.29           N  
ANISOU  657  N   ARG A  87     1531   1056   1323   -162    133     22       N  
ATOM    658  CA  ARG A  87     -16.218   7.926  -5.555  1.00 10.13           C  
ANISOU  658  CA  ARG A  87     1557   1000   1292   -169    143     36       C  
ATOM    659  C   ARG A  87     -16.708   6.729  -6.318  1.00 13.40           C  
ANISOU  659  C   ARG A  87     1994   1380   1718   -180    153     23       C  
ATOM    660  O   ARG A  87     -16.243   5.610  -6.056  1.00 14.07           O  
ANISOU  660  O   ARG A  87     2122   1424   1799   -168    150     37       O  
ATOM    661  CB  ARG A  87     -17.056   8.104  -4.290  1.00 11.30           C  
ANISOU  661  CB  ARG A  87     1717   1151   1424   -204    159     42       C  
ATOM    662  CG  ARG A  87     -16.478   9.116  -3.303  1.00 11.10           C  
ANISOU  662  CG  ARG A  87     1678   1155   1384   -190    146     53       C  
ATOM    663  CD  ARG A  87     -17.242   9.054  -1.985  1.00 13.15           C  
ANISOU  663  CD  ARG A  87     1959   1419   1618   -224    167     58       C  
ATOM    664  NE  ARG A  87     -18.623   9.516  -2.154  1.00 13.21           N  
ANISOU  664  NE  ARG A  87     1935   1447   1637   -263    189     24       N  
ATOM    665  CZ  ARG A  87     -19.685   8.718  -2.223  1.00 14.01           C  
ANISOU  665  CZ  ARG A  87     2049   1534   1740   -305    218     11       C  
ATOM    666  NH1 ARG A  87     -20.899   9.231  -2.409  1.00 14.26           N  
ANISOU  666  NH1 ARG A  87     2039   1593   1787   -335    234    -29       N  
ATOM    667  NH2 ARG A  87     -19.547   7.395  -2.081  1.00 14.09           N  
ANISOU  667  NH2 ARG A  87     2114   1500   1740   -318    231     36       N  
ATOM    668  N   ASN A  88     -17.639   6.937  -7.278  1.00 12.06           N  
ANISOU  668  N   ASN A  88     1797   1222   1561   -199    160     -6       N  
ATOM    669  CA  ASN A  88     -18.174   5.802  -8.052  1.00 12.20           C  
ANISOU  669  CA  ASN A  88     1834   1210   1594   -212    169    -28       C  
ATOM    670  C   ASN A  88     -17.066   4.989  -8.775  1.00 14.93           C  
ANISOU  670  C   ASN A  88     2198   1533   1942   -171    155    -26       C  
ATOM    671  O   ASN A  88     -17.226   3.781  -8.933  1.00 14.49           O  
ANISOU  671  O   ASN A  88     2176   1433   1896   -176    159    -34       O  
ATOM    672  CB  ASN A  88     -19.280   6.246  -9.010  1.00 14.62           C  
ANISOU  672  CB  ASN A  88     2104   1540   1913   -232    170    -66       C  
ATOM    673  CG  ASN A  88     -18.755   6.955 -10.225  1.00 18.26           C  
ANISOU  673  CG  ASN A  88     2537   2031   2370   -199    150    -74       C  
ATOM    674  OD1 ASN A  88     -17.980   7.921 -10.112  1.00 15.78           O  
ANISOU  674  OD1 ASN A  88     2209   1741   2047   -178    139    -54       O  
ATOM    675  ND2 ASN A  88     -19.138   6.474 -11.422  1.00 17.52           N  
ANISOU  675  ND2 ASN A  88     2439   1935   2282   -197    146   -104       N  
ATOM    676  N   LEU A  89     -15.955   5.641  -9.175  1.00 11.51           N  
ANISOU  676  N   LEU A  89     1741   1130   1503   -133    140    -20       N  
ATOM    677  CA  LEU A  89     -14.822   4.963  -9.823  1.00 12.03           C  
ANISOU  677  CA  LEU A  89     1813   1188   1571    -91    128    -27       C  
ATOM    678  C   LEU A  89     -13.663   4.736  -8.841  1.00 14.22           C  
ANISOU  678  C   LEU A  89     2107   1453   1843    -57    113     -3       C  
ATOM    679  O   LEU A  89     -12.953   3.726  -8.958  1.00 13.28           O  
ANISOU  679  O   LEU A  89     2011   1304   1731    -22    100    -10       O  
ATOM    680  CB  LEU A  89     -14.338   5.699 -11.077  1.00 13.08           C  
ANISOU  680  CB  LEU A  89     1904   1367   1698    -74    126    -45       C  
ATOM    681  CG  LEU A  89     -15.376   5.819 -12.191  1.00 18.65           C  
ANISOU  681  CG  LEU A  89     2599   2085   2403    -96    132    -71       C  
ATOM    682  CD1 LEU A  89     -14.807   6.590 -13.362  1.00 19.05           C  
ANISOU  682  CD1 LEU A  89     2620   2181   2436    -81    130    -79       C  
ATOM    683  CD2 LEU A  89     -15.855   4.441 -12.656  1.00 20.21           C  
ANISOU  683  CD2 LEU A  89     2822   2243   2614    -98    134    -99       C  
ATOM    684  N   LEU A  90     -13.485   5.656  -7.833  1.00 11.47           N  
ANISOU  684  N   LEU A  90     1748   1126   1483    -63    110     20       N  
ATOM    685  CA  LEU A  90     -12.415   5.453  -6.839  1.00 11.19           C  
ANISOU  685  CA  LEU A  90     1730   1083   1441    -28     89     39       C  
ATOM    686  C   LEU A  90     -12.559   4.133  -6.081  1.00 12.52           C  
ANISOU  686  C   LEU A  90     1964   1190   1605    -23     81     56       C  
ATOM    687  O   LEU A  90     -11.553   3.474  -5.783  1.00 13.84           O  
ANISOU  687  O   LEU A  90     2152   1335   1772     24     54     60       O  
ATOM    688  CB  LEU A  90     -12.345   6.619  -5.847  1.00 11.60           C  
ANISOU  688  CB  LEU A  90     1762   1166   1479    -40     86     57       C  
ATOM    689  CG  LEU A  90     -12.009   7.973  -6.472  1.00 14.49           C  
ANISOU  689  CG  LEU A  90     2072   1582   1851    -43     88     45       C  
ATOM    690  CD1 LEU A  90     -12.137   9.074  -5.432  1.00 15.04           C  
ANISOU  690  CD1 LEU A  90     2128   1673   1912    -59     84     57       C  
ATOM    691  CD2 LEU A  90     -10.609   7.961  -7.052  1.00 15.93           C  
ANISOU  691  CD2 LEU A  90     2225   1787   2041     -5     77     32       C  
ATOM    692  N   THR A  91     -13.814   3.737  -5.768  1.00 10.15           N  
ANISOU  692  N   THR A  91     1696    860   1300    -71    103     65       N  
ATOM    693  CA  THR A  91     -14.021   2.475  -5.043  1.00 11.23           C  
ANISOU  693  CA  THR A  91     1906    931   1430    -78    100     87       C  
ATOM    694  C   THR A  91     -13.514   1.300  -5.861  1.00 13.99           C  
ANISOU  694  C   THR A  91     2279   1234   1801    -42     82     69       C  
ATOM    695  O   THR A  91     -12.955   0.365  -5.300  1.00 15.16           O  
ANISOU  695  O   THR A  91     2484   1330   1946    -11     57     87       O  
ATOM    696  CB  THR A  91     -15.506   2.245  -4.770  1.00 13.58           C  
ANISOU  696  CB  THR A  91     2225   1210   1724   -148    135     90       C  
ATOM    697  OG1 THR A  91     -16.218   2.224  -6.017  1.00 14.09           O  
ANISOU  697  OG1 THR A  91     2254   1284   1814   -168    150     51       O  
ATOM    698  CG2 THR A  91     -16.084   3.265  -3.817  1.00 13.36           C  
ANISOU  698  CG2 THR A  91     2179   1223   1673   -184    154    103       C  
ATOM    699  N   GLN A  92     -13.724   1.355  -7.200  1.00 12.06           N  
ANISOU  699  N   GLN A  92     1994   1011   1579    -43     92     30       N  
ATOM    700  CA  GLN A  92     -13.371   0.266  -8.112  1.00 12.73           C  
ANISOU  700  CA  GLN A  92     2094   1057   1684    -12     79      1       C  
ATOM    701  C   GLN A  92     -11.877  -0.002  -8.227  1.00 15.28           C  
ANISOU  701  C   GLN A  92     2409   1384   2013     62     45    -10       C  
ATOM    702  O   GLN A  92     -11.479  -1.120  -8.532  1.00 14.62           O  
ANISOU  702  O   GLN A  92     2358   1252   1947     98     24    -28       O  
ATOM    703  CB  GLN A  92     -14.002   0.497  -9.497  1.00 12.49           C  
ANISOU  703  CB  GLN A  92     2020   1059   1668    -32     97    -41       C  
ATOM    704  CG  GLN A  92     -15.530   0.690  -9.461  1.00 15.58           C  
ANISOU  704  CG  GLN A  92     2412   1448   2060   -100    125    -43       C  
ATOM    705  CD  GLN A  92     -16.215  -0.500  -8.838  1.00 15.51           C  
ANISOU  705  CD  GLN A  92     2468   1365   2062   -135    133    -31       C  
ATOM    706  OE1 GLN A  92     -16.604  -0.482  -7.649  1.00 17.90           O  
ANISOU  706  OE1 GLN A  92     2804   1648   2348   -169    145      5       O  
ATOM    707  NE2 GLN A  92     -16.351  -1.554  -9.608  1.00 10.83           N  
ANISOU  707  NE2 GLN A  92     1896    727   1492   -131    128    -62       N  
ATOM    708  N   ILE A  93     -11.054   1.016  -7.987  1.00 14.86           N  
ANISOU  708  N   ILE A  93     2309   1389   1947     85     38     -6       N  
ATOM    709  CA  ILE A  93      -9.598   0.864  -8.044  1.00 15.04           C  
ANISOU  709  CA  ILE A  93     2310   1428   1977    153      7    -24       C  
ATOM    710  C   ILE A  93      -9.020   0.566  -6.647  1.00 19.34           C  
ANISOU  710  C   ILE A  93     2898   1940   2509    185    -28      8       C  
ATOM    711  O   ILE A  93      -7.810   0.383  -6.526  1.00 18.56           O  
ANISOU  711  O   ILE A  93     2784   1852   2418    248    -62    -10       O  
ATOM    712  CB  ILE A  93      -8.926   2.078  -8.768  1.00 17.97           C  
ANISOU  712  CB  ILE A  93     2599   1884   2345    158     21    -48       C  
ATOM    713  CG1 ILE A  93      -8.990   3.363  -7.918  1.00 18.31           C  
ANISOU  713  CG1 ILE A  93     2620   1965   2371    130     27    -17       C  
ATOM    714  CG2 ILE A  93      -9.552   2.295 -10.173  1.00 18.95           C  
ANISOU  714  CG2 ILE A  93     2694   2035   2471    127     51    -75       C  
ATOM    715  CD1 ILE A  93      -8.231   4.580  -8.530  1.00 19.78           C  
ANISOU  715  CD1 ILE A  93     2733   2225   2556    129     39    -35       C  
ATOM    716  N   GLY A  94      -9.891   0.499  -5.620  1.00 17.09           N  
ANISOU  716  N   GLY A  94     2670   1621   2205    143    -20     52       N  
ATOM    717  CA  GLY A  94      -9.508   0.203  -4.242  1.00 17.59           C  
ANISOU  717  CA  GLY A  94     2788   1650   2243    166    -52     91       C  
ATOM    718  C   GLY A  94      -8.898   1.393  -3.524  1.00 20.57           C  
ANISOU  718  C   GLY A  94     3122   2092   2602    177    -61     98       C  
ATOM    719  O   GLY A  94      -8.096   1.221  -2.594  1.00 21.42           O  
ANISOU  719  O   GLY A  94     3255   2191   2694    223   -102    113       O  
ATOM    720  N   CYS A  95      -9.286   2.621  -3.944  1.00 16.21           N  
ANISOU  720  N   CYS A  95     2505   1601   2051    136    -28     87       N  
ATOM    721  CA  CYS A  95      -8.782   3.843  -3.356  1.00 16.38           C  
ANISOU  721  CA  CYS A  95     2480   1681   2061    139    -34     89       C  
ATOM    722  C   CYS A  95      -9.363   4.131  -1.985  1.00 19.00           C  
ANISOU  722  C   CYS A  95     2855   2006   2358    110    -33    126       C  
ATOM    723  O   CYS A  95     -10.586   4.146  -1.820  1.00 17.25           O  
ANISOU  723  O   CYS A  95     2658   1770   2125     53      0    143       O  
ATOM    724  CB  CYS A  95      -9.011   5.011  -4.312  1.00 16.31           C  
ANISOU  724  CB  CYS A  95     2401   1730   2068    105     -2     66       C  
ATOM    725  SG  CYS A  95      -8.208   6.550  -3.795  1.00 19.75           S  
ANISOU  725  SG  CYS A  95     2772   2231   2499    109    -12     60       S  
ATOM    726  N   THR A  96      -8.490   4.382  -1.002  1.00 15.48           N  
ANISOU  726  N   THR A  96     2412   1575   1893    149    -69    134       N  
ATOM    727  CA  THR A  96      -8.924   4.719   0.357  1.00 14.40           C  
ANISOU  727  CA  THR A  96     2314   1442   1715    126    -71    166       C  
ATOM    728  C   THR A  96      -8.204   5.982   0.854  1.00 17.38           C  
ANISOU  728  C   THR A  96     2632   1883   2090    141    -88    149       C  
ATOM    729  O   THR A  96      -7.128   6.326   0.339  1.00 17.20           O  
ANISOU  729  O   THR A  96     2551   1891   2094    180   -109    117       O  
ATOM    730  CB  THR A  96      -8.629   3.576   1.368  1.00 21.13           C  
ANISOU  730  CB  THR A  96     3257   2237   2533    161   -108    201       C  
ATOM    731  OG1 THR A  96      -7.215   3.352   1.434  1.00 20.30           O  
ANISOU  731  OG1 THR A  96     3135   2139   2438    241   -165    182       O  
ATOM    732  CG2 THR A  96      -9.390   2.293   1.067  1.00 20.39           C  
ANISOU  732  CG2 THR A  96     3237   2070   2441    138    -92    224       C  
ATOM    733  N   LEU A  97      -8.778   6.633   1.886  1.00 14.91           N  
ANISOU  733  N   LEU A  97     2332   1589   1743    109    -78    165       N  
ATOM    734  CA  LEU A  97      -8.177   7.759   2.596  1.00 14.40           C  
ANISOU  734  CA  LEU A  97     2225   1578   1670    122    -98    149       C  
ATOM    735  C   LEU A  97      -7.532   7.163   3.857  1.00 18.71           C  
ANISOU  735  C   LEU A  97     2828   2109   2171    168   -146    170       C  
ATOM    736  O   LEU A  97      -8.148   6.323   4.528  1.00 18.50           O  
ANISOU  736  O   LEU A  97     2884   2042   2104    155   -142    209       O  
ATOM    737  CB  LEU A  97      -9.242   8.766   3.065  1.00 14.50           C  
ANISOU  737  CB  LEU A  97     2224   1619   1667     64    -64    149       C  
ATOM    738  CG  LEU A  97      -9.845   9.617   1.981  1.00 18.94           C  
ANISOU  738  CG  LEU A  97     2727   2200   2269     26    -29    126       C  
ATOM    739  CD1 LEU A  97     -11.156  10.252   2.476  1.00 19.99           C  
ANISOU  739  CD1 LEU A  97     2863   2347   2385    -28      4    126       C  
ATOM    740  CD2 LEU A  97      -8.838  10.678   1.510  1.00 23.48           C  
ANISOU  740  CD2 LEU A  97     3229   2814   2877     45    -47     95       C  
ATOM    741  N   ASN A  98      -6.308   7.588   4.189  1.00 16.01           N  
ANISOU  741  N   ASN A  98     2446   1802   1836    220   -192    145       N  
ATOM    742  CA  ASN A  98      -5.615   7.054   5.354  1.00 16.30           C  
ANISOU  742  CA  ASN A  98     2535   1829   1829    275   -248    160       C  
ATOM    743  C   ASN A  98      -4.913   8.137   6.120  1.00 20.41           C  
ANISOU  743  C   ASN A  98     3004   2409   2340    293   -279    131       C  
ATOM    744  O   ASN A  98      -4.265   8.982   5.516  1.00 18.85           O  
ANISOU  744  O   ASN A  98     2720   2253   2189    296   -279     88       O  
ATOM    745  CB  ASN A  98      -4.576   6.006   4.927  1.00 21.84           C  
ANISOU  745  CB  ASN A  98     3248   2498   2552    347   -296    150       C  
ATOM    746  CG  ASN A  98      -5.175   4.851   4.177  1.00 25.41           C  
ANISOU  746  CG  ASN A  98     3754   2884   3015    336   -274    174       C  
ATOM    747  OD1 ASN A  98      -5.422   4.921   2.962  1.00 21.74           O  
ANISOU  747  OD1 ASN A  98     3244   2422   2595    311   -237    153       O  
ATOM    748  ND2 ASN A  98      -5.439   3.788   4.902  1.00 22.43           N  
ANISOU  748  ND2 ASN A  98     3479   2446   2596    351   -297    218       N  
ATOM    749  N   PHE A  99      -5.032   8.101   7.446  1.00 18.91           N  
ANISOU  749  N   PHE A  99     2871   2225   2090    302   -304    153       N  
ATOM    750  CA  PHE A  99      -4.361   9.046   8.349  1.00 20.79           C  
ANISOU  750  CA  PHE A  99     3070   2519   2311    325   -341    123       C  
ATOM    751  C   PHE A  99      -4.201   8.438   9.748  1.00 27.63           C  
ANISOU  751  C   PHE A  99     4025   3375   3100    364   -390    154       C  
ATOM    752  O   PHE A  99      -3.762   9.143  10.681  1.00 31.56           O  
ANISOU  752  O   PHE A  99     4505   3919   3569    382   -424    132       O  
ATOM    753  CB  PHE A  99      -5.033  10.438   8.375  1.00 22.09           C  
ANISOU  753  CB  PHE A  99     3177   2727   2488    263   -298     99       C  
ATOM    754  CG  PHE A  99      -6.462  10.488   8.860  1.00 24.13           C  
ANISOU  754  CG  PHE A  99     3487   2977   2703    202   -248    130       C  
ATOM    755  CD1 PHE A  99      -6.756  10.829  10.176  1.00 29.19           C  
ANISOU  755  CD1 PHE A  99     4163   3646   3281    195   -257    135       C  
ATOM    756  CD2 PHE A  99      -7.517  10.254   7.988  1.00 26.67           C  
ANISOU  756  CD2 PHE A  99     3815   3270   3049    150   -190    146       C  
ATOM    757  CE1 PHE A  99      -8.081  10.887  10.622  1.00 30.86           C  
ANISOU  757  CE1 PHE A  99     4415   3859   3453    135   -205    155       C  
ATOM    758  CE2 PHE A  99      -8.838  10.311   8.431  1.00 30.59           C  
ANISOU  758  CE2 PHE A  99     4348   3766   3509     92   -143    164       C  
ATOM    759  CZ  PHE A  99      -9.115  10.625   9.745  1.00 30.08           C  
ANISOU  759  CZ  PHE A  99     4316   3731   3382     83   -147    168       C  
ATOM    760  OXT PHE A  99      -4.492   7.236   9.900  1.00 32.10           O  
ANISOU  760  OXT PHE A  99     4682   3882   3633    376   -396    202       O  
TER     761      PHE A  99                                                      
ATOM    762  N   PRO B   1      -6.810   5.993  10.917  1.00 31.81           N  
ANISOU  762  N   PRO B   1     4713   3440   3935    322   -549     25       N  
ATOM    763  CA  PRO B   1      -7.807   5.083  10.334  1.00 30.90           C  
ANISOU  763  CA  PRO B   1     4658   3303   3778    269   -503     44       C  
ATOM    764  C   PRO B   1      -7.765   5.038   8.808  1.00 30.25           C  
ANISOU  764  C   PRO B   1     4478   3262   3752    284   -454     20       C  
ATOM    765  O   PRO B   1      -7.136   5.886   8.180  1.00 28.06           O  
ANISOU  765  O   PRO B   1     4081   3042   3540    317   -435     -9       O  
ATOM    766  CB  PRO B   1      -9.134   5.672  10.817  1.00 32.64           C  
ANISOU  766  CB  PRO B   1     4899   3557   3944    171   -428     75       C  
ATOM    767  CG  PRO B   1      -8.852   7.132  10.974  1.00 37.29           C  
ANISOU  767  CG  PRO B   1     5380   4214   4576    180   -405     65       C  
ATOM    768  CD  PRO B   1      -7.439   7.191  11.502  1.00 33.10           C  
ANISOU  768  CD  PRO B   1     4844   3654   4076    263   -495     44       C  
ATOM    769  N   GLN B   2      -8.438   4.032   8.230  1.00 24.92           N  
ANISOU  769  N   GLN B   2     3865   2557   3046    251   -431     31       N  
ATOM    770  CA  GLN B   2      -8.572   3.828   6.784  1.00 23.95           C  
ANISOU  770  CA  GLN B   2     3678   2464   2960    249   -383     13       C  
ATOM    771  C   GLN B   2     -10.051   4.053   6.472  1.00 26.58           C  
ANISOU  771  C   GLN B   2     4013   2834   3253    152   -306     42       C  
ATOM    772  O   GLN B   2     -10.922   3.442   7.109  1.00 26.16           O  
ANISOU  772  O   GLN B   2     4059   2746   3135     93   -300     68       O  
ATOM    773  CB  GLN B   2      -8.145   2.403   6.386  1.00 25.43           C  
ANISOU  773  CB  GLN B   2     3944   2577   3142    291   -427     -2       C  
ATOM    774  CG  GLN B   2      -8.454   2.066   4.923  1.00 28.85           C  
ANISOU  774  CG  GLN B   2     4335   3032   3595    272   -371    -17       C  
ATOM    775  CD  GLN B   2      -7.598   0.941   4.418  1.00 41.21           C  
ANISOU  775  CD  GLN B   2     5938   4536   5185    341   -415    -51       C  
ATOM    776  OE1 GLN B   2      -6.377   1.071   4.284  1.00 32.69           O  
ANISOU  776  OE1 GLN B   2     4794   3456   4171    424   -452    -97       O  
ATOM    777  NE2 GLN B   2      -8.222  -0.184   4.117  1.00 37.18           N  
ANISOU  777  NE2 GLN B   2     5527   3973   4627    308   -411    -36       N  
ATOM    778  N   ILE B   3     -10.336   4.935   5.499  1.00 19.58           N  
ANISOU  778  N   ILE B   3     3018   2016   2405    134   -249     34       N  
ATOM    779  CA  ILE B   3     -11.708   5.244   5.135  1.00 17.74           C  
ANISOU  779  CA  ILE B   3     2768   1823   2149     53   -188     54       C  
ATOM    780  C   ILE B   3     -11.954   4.856   3.686  1.00 19.48           C  
ANISOU  780  C   ILE B   3     2961   2055   2386     40   -159     45       C  
ATOM    781  O   ILE B   3     -11.290   5.375   2.776  1.00 18.55           O  
ANISOU  781  O   ILE B   3     2769   1966   2315     74   -150     22       O  
ATOM    782  CB  ILE B   3     -12.052   6.746   5.399  1.00 19.52           C  
ANISOU  782  CB  ILE B   3     2905   2114   2397     35   -155     57       C  
ATOM    783  CG1 ILE B   3     -11.840   7.136   6.899  1.00 19.84           C  
ANISOU  783  CG1 ILE B   3     2983   2140   2415     41   -179     66       C  
ATOM    784  CG2 ILE B   3     -13.479   7.070   4.926  1.00 21.36           C  
ANISOU  784  CG2 ILE B   3     3107   2388   2621    -37   -100     69       C  
ATOM    785  CD1 ILE B   3     -11.858   8.639   7.201  1.00 23.07           C  
ANISOU  785  CD1 ILE B   3     3308   2605   2852     42   -157     63       C  
ATOM    786  N   THR B   4     -12.899   3.911   3.476  1.00 16.56           N  
ANISOU  786  N   THR B   4     2660   1660   1972    -18   -143     60       N  
ATOM    787  CA  THR B   4     -13.270   3.482   2.136  1.00 14.55           C  
ANISOU  787  CA  THR B   4     2393   1413   1723    -42   -118     54       C  
ATOM    788  C   THR B   4     -14.246   4.506   1.566  1.00 16.21           C  
ANISOU  788  C   THR B   4     2519   1690   1949    -92    -76     61       C  
ATOM    789  O   THR B   4     -14.719   5.384   2.305  1.00 16.67           O  
ANISOU  789  O   THR B   4     2540   1783   2012   -110    -64     69       O  
ATOM    790  CB  THR B   4     -13.817   2.061   2.139  1.00 18.41           C  
ANISOU  790  CB  THR B   4     2992   1846   2159    -82   -123     64       C  
ATOM    791  OG1 THR B   4     -15.007   2.034   2.927  1.00 19.17           O  
ANISOU  791  OG1 THR B   4     3123   1951   2211   -160    -99     85       O  
ATOM    792  CG2 THR B   4     -12.802   1.052   2.678  1.00 19.01           C  
ANISOU  792  CG2 THR B   4     3160   1843   2221    -21   -178     55       C  
ATOM    793  N   LEU B   5     -14.522   4.428   0.259  1.00 12.61           N  
ANISOU  793  N   LEU B   5     2039   1250   1504   -112    -59     55       N  
ATOM    794  CA  LEU B   5     -15.332   5.452  -0.416  1.00 11.92           C  
ANISOU  794  CA  LEU B   5     1873   1218   1436   -148    -37     60       C  
ATOM    795  C   LEU B   5     -16.688   4.974  -0.951  1.00 14.89           C  
ANISOU  795  C   LEU B   5     2264   1604   1789   -221    -22     70       C  
ATOM    796  O   LEU B   5     -17.275   5.619  -1.830  1.00 13.43           O  
ANISOU  796  O   LEU B   5     2026   1455   1623   -244    -18     70       O  
ATOM    797  CB  LEU B   5     -14.479   6.101  -1.529  1.00 12.03           C  
ANISOU  797  CB  LEU B   5     1839   1248   1484   -113    -34     43       C  
ATOM    798  CG  LEU B   5     -13.171   6.747  -0.985  1.00 15.39           C  
ANISOU  798  CG  LEU B   5     2230   1677   1941    -47    -45     25       C  
ATOM    799  CD1 LEU B   5     -12.224   7.114  -2.101  1.00 15.42           C  
ANISOU  799  CD1 LEU B   5     2201   1689   1971    -24    -32     -2       C  
ATOM    800  CD2 LEU B   5     -13.480   7.928  -0.018  1.00 14.99           C  
ANISOU  800  CD2 LEU B   5     2130   1662   1902    -46    -45     37       C  
ATOM    801  N   TRP B   6     -17.198   3.858  -0.405  1.00 11.84           N  
ANISOU  801  N   TRP B   6     1954   1184   1361   -261    -18     76       N  
ATOM    802  CA  TRP B   6     -18.502   3.339  -0.815  1.00 12.82           C  
ANISOU  802  CA  TRP B   6     2089   1319   1462   -340     -2     80       C  
ATOM    803  C   TRP B   6     -19.599   4.308  -0.394  1.00 15.86           C  
ANISOU  803  C   TRP B   6     2394   1763   1871   -378     15     76       C  
ATOM    804  O   TRP B   6     -20.624   4.380  -1.057  1.00 16.56           O  
ANISOU  804  O   TRP B   6     2442   1881   1969   -427     20     71       O  
ATOM    805  CB  TRP B   6     -18.734   1.924  -0.309  1.00 12.71           C  
ANISOU  805  CB  TRP B   6     2186   1252   1393   -382      2     85       C  
ATOM    806  CG  TRP B   6     -17.646   0.987  -0.734  1.00 13.49           C  
ANISOU  806  CG  TRP B   6     2362   1289   1477   -333    -22     83       C  
ATOM    807  CD1 TRP B   6     -16.535   0.650  -0.021  1.00 16.41           C  
ANISOU  807  CD1 TRP B   6     2784   1610   1842   -269    -49     80       C  
ATOM    808  CD2 TRP B   6     -17.498   0.372  -2.026  1.00 13.08           C  
ANISOU  808  CD2 TRP B   6     2332   1217   1421   -337    -24     76       C  
ATOM    809  NE1 TRP B   6     -15.719  -0.168  -0.769  1.00 15.65           N  
ANISOU  809  NE1 TRP B   6     2736   1466   1745   -227    -66     67       N  
ATOM    810  CE2 TRP B   6     -16.290  -0.364  -2.003  1.00 16.02           C  
ANISOU  810  CE2 TRP B   6     2769   1529   1789   -272    -45     65       C  
ATOM    811  CE3 TRP B   6     -18.296   0.331  -3.186  1.00 13.26           C  
ANISOU  811  CE3 TRP B   6     2332   1264   1441   -391    -12     75       C  
ATOM    812  CZ2 TRP B   6     -15.852  -1.124  -3.094  1.00 15.23           C  
ANISOU  812  CZ2 TRP B   6     2709   1393   1684   -260    -46     50       C  
ATOM    813  CZ3 TRP B   6     -17.859  -0.425  -4.273  1.00 14.51           C  
ANISOU  813  CZ3 TRP B   6     2541   1386   1587   -385    -15     67       C  
ATOM    814  CH2 TRP B   6     -16.658  -1.153  -4.213  1.00 15.22           C  
ANISOU  814  CH2 TRP B   6     2693   1416   1673   -321    -26     53       C  
ATOM    815  N   GLN B   7     -19.361   5.063   0.703  1.00 14.66           N  
ANISOU  815  N   GLN B   7     2215   1624   1731   -352     22     75       N  
ATOM    816  CA  GLN B   7     -20.258   6.113   1.178  1.00 13.53           C  
ANISOU  816  CA  GLN B   7     1988   1534   1618   -374     42     64       C  
ATOM    817  C   GLN B   7     -19.457   7.423   1.242  1.00 15.44           C  
ANISOU  817  C   GLN B   7     2170   1797   1901   -305     27     65       C  
ATOM    818  O   GLN B   7     -18.221   7.424   1.159  1.00 14.22           O  
ANISOU  818  O   GLN B   7     2041   1617   1746   -250      8     71       O  
ATOM    819  CB  GLN B   7     -20.840   5.791   2.574  1.00 16.03           C  
ANISOU  819  CB  GLN B   7     2343   1846   1903   -424     76     57       C  
ATOM    820  CG  GLN B   7     -21.660   4.491   2.634  1.00 27.71           C  
ANISOU  820  CG  GLN B   7     3893   3302   3333   -508     99     52       C  
ATOM    821  CD  GLN B   7     -22.911   4.444   1.762  1.00 49.40           C  
ANISOU  821  CD  GLN B   7     6575   6092   6103   -567    110     35       C  
ATOM    822  OE1 GLN B   7     -23.298   3.383   1.250  1.00 42.80           O  
ANISOU  822  OE1 GLN B   7     5794   5234   5234   -619    111     36       O  
ATOM    823  NE2 GLN B   7     -23.582   5.576   1.571  1.00 40.41           N  
ANISOU  823  NE2 GLN B   7     5321   5010   5022   -560    112     15       N  
ATOM    824  N   ARG B   8     -20.159   8.544   1.403  1.00 12.98           N  
ANISOU  824  N   ARG B   8     1775   1530   1626   -309     35     54       N  
ATOM    825  CA  ARG B   8     -19.448   9.806   1.536  1.00 12.24           C  
ANISOU  825  CA  ARG B   8     1634   1451   1564   -250     23     55       C  
ATOM    826  C   ARG B   8     -18.524   9.779   2.773  1.00 14.31           C  
ANISOU  826  C   ARG B   8     1941   1691   1806   -221     29     59       C  
ATOM    827  O   ARG B   8     -18.955   9.320   3.829  1.00 13.42           O  
ANISOU  827  O   ARG B   8     1867   1569   1664   -257     52     56       O  
ATOM    828  CB  ARG B   8     -20.418  10.985   1.671  1.00 12.20           C  
ANISOU  828  CB  ARG B   8     1543   1492   1602   -256     29     38       C  
ATOM    829  CG  ARG B   8     -21.196  11.289   0.406  1.00 15.31           C  
ANISOU  829  CG  ARG B   8     1887   1905   2025   -267      2     34       C  
ATOM    830  CD  ARG B   8     -22.239  12.352   0.663  1.00 18.01           C  
ANISOU  830  CD  ARG B   8     2143   2286   2415   -268      1     10       C  
ATOM    831  NE  ARG B   8     -22.919  12.698  -0.584  1.00 19.05           N  
ANISOU  831  NE  ARG B   8     2233   2429   2576   -269    -44      6       N  
ATOM    832  CZ  ARG B   8     -24.140  13.215  -0.655  1.00 27.78           C  
ANISOU  832  CZ  ARG B   8     3261   3566   3729   -280    -58    -22       C  
ATOM    833  NH1 ARG B   8     -24.669  13.521  -1.832  1.00 18.68           N  
ANISOU  833  NH1 ARG B   8     2081   2415   2600   -275   -115    -22       N  
ATOM    834  NH2 ARG B   8     -24.834  13.453   0.452  1.00 23.67           N  
ANISOU  834  NH2 ARG B   8     2689   3073   3233   -295    -18    -54       N  
ATOM    835  N   PRO B   9     -17.266  10.267   2.637  1.00 12.53           N  
ANISOU  835  N   PRO B   9     1712   1455   1593   -162      7     63       N  
ATOM    836  CA  PRO B   9     -16.355  10.282   3.791  1.00 13.01           C  
ANISOU  836  CA  PRO B   9     1810   1495   1639   -131      0     65       C  
ATOM    837  C   PRO B   9     -16.667  11.457   4.730  1.00 15.22           C  
ANISOU  837  C   PRO B   9     2046   1803   1933   -130     16     59       C  
ATOM    838  O   PRO B   9     -15.888  12.410   4.836  1.00 13.73           O  
ANISOU  838  O   PRO B   9     1825   1625   1766    -88      4     57       O  
ATOM    839  CB  PRO B   9     -14.968  10.378   3.154  1.00 14.40           C  
ANISOU  839  CB  PRO B   9     1982   1658   1833    -74    -27     61       C  
ATOM    840  CG  PRO B   9     -15.203  11.134   1.862  1.00 17.25           C  
ANISOU  840  CG  PRO B   9     2284   2049   2223    -76    -22     57       C  
ATOM    841  CD  PRO B   9     -16.609  10.763   1.406  1.00 13.97           C  
ANISOU  841  CD  PRO B   9     1864   1645   1800   -130    -10     62       C  
ATOM    842  N   LEU B  10     -17.831  11.368   5.399  1.00 13.94           N  
ANISOU  842  N   LEU B  10     1885   1654   1758   -183     49     51       N  
ATOM    843  CA  LEU B  10     -18.292  12.374   6.354  1.00 14.88           C  
ANISOU  843  CA  LEU B  10     1967   1798   1889   -191     76     38       C  
ATOM    844  C   LEU B  10     -17.706  12.026   7.707  1.00 17.71           C  
ANISOU  844  C   LEU B  10     2404   2123   2202   -195     77     44       C  
ATOM    845  O   LEU B  10     -17.756  10.868   8.137  1.00 19.94           O  
ANISOU  845  O   LEU B  10     2771   2368   2435   -229     78     51       O  
ATOM    846  CB  LEU B  10     -19.838  12.404   6.428  1.00 16.47           C  
ANISOU  846  CB  LEU B  10     2124   2031   2103   -250    117     14       C  
ATOM    847  CG  LEU B  10     -20.577  13.012   5.233  1.00 22.31           C  
ANISOU  847  CG  LEU B  10     2776   2805   2895   -241    105      3       C  
ATOM    848  CD1 LEU B  10     -22.017  12.548   5.211  1.00 24.41           C  
ANISOU  848  CD1 LEU B  10     3009   3096   3171   -305    137    -24       C  
ATOM    849  CD2 LEU B  10     -20.566  14.558   5.275  1.00 24.34           C  
ANISOU  849  CD2 LEU B  10     2962   3087   3198   -197     97     -8       C  
ATOM    850  N   VAL B  11     -17.139  13.023   8.382  1.00 13.16           N  
ANISOU  850  N   VAL B  11     1811   1554   1635   -163     73     41       N  
ATOM    851  CA  VAL B  11     -16.527  12.810   9.687  1.00 13.88           C  
ANISOU  851  CA  VAL B  11     1981   1611   1682   -165     63     47       C  
ATOM    852  C   VAL B  11     -16.983  13.909  10.616  1.00 14.52           C  
ANISOU  852  C   VAL B  11     2033   1716   1767   -182    100     31       C  
ATOM    853  O   VAL B  11     -17.467  14.949  10.168  1.00 13.58           O  
ANISOU  853  O   VAL B  11     1828   1637   1696   -169    119     16       O  
ATOM    854  CB  VAL B  11     -14.974  12.760   9.624  1.00 18.63           C  
ANISOU  854  CB  VAL B  11     2605   2186   2288    -99      4     60       C  
ATOM    855  CG1 VAL B  11     -14.470  11.639   8.710  1.00 18.93           C  
ANISOU  855  CG1 VAL B  11     2670   2197   2325    -78    -29     68       C  
ATOM    856  CG2 VAL B  11     -14.375  14.110   9.242  1.00 18.25           C  
ANISOU  856  CG2 VAL B  11     2475   2172   2287    -53     -5     53       C  
ATOM    857  N   THR B  12     -16.832  13.680  11.919  1.00 12.04           N  
ANISOU  857  N   THR B  12     1802   1371   1401   -210    108     33       N  
ATOM    858  CA  THR B  12     -17.184  14.712  12.887  1.00 11.89           C  
ANISOU  858  CA  THR B  12     1767   1370   1380   -229    147     14       C  
ATOM    859  C   THR B  12     -15.955  15.588  13.121  1.00 13.75           C  
ANISOU  859  C   THR B  12     1994   1602   1630   -167    101     24       C  
ATOM    860  O   THR B  12     -14.818  15.087  13.268  1.00 14.72           O  
ANISOU  860  O   THR B  12     2171   1690   1733   -133     42     43       O  
ATOM    861  CB  THR B  12     -17.682  14.088  14.208  1.00 16.14           C  
ANISOU  861  CB  THR B  12     2411   1877   1846   -305    185      7       C  
ATOM    862  OG1 THR B  12     -18.748  13.177  13.927  1.00 19.75           O  
ANISOU  862  OG1 THR B  12     2879   2337   2287   -369    228     -6       O  
ATOM    863  CG2 THR B  12     -18.146  15.149  15.218  1.00 16.18           C  
ANISOU  863  CG2 THR B  12     2400   1900   1846   -333    239    -20       C  
ATOM    864  N   ILE B  13     -16.181  16.903  13.122  1.00 10.29           N  
ANISOU  864  N   ILE B  13     1482   1197   1229   -152    125      8       N  
ATOM    865  CA  ILE B  13     -15.140  17.889  13.390  1.00 10.96           C  
ANISOU  865  CA  ILE B  13     1554   1283   1326   -105     92     13       C  
ATOM    866  C   ILE B  13     -15.581  18.704  14.603  1.00 13.83           C  
ANISOU  866  C   ILE B  13     1937   1648   1668   -137    135     -6       C  
ATOM    867  O   ILE B  13     -16.768  18.713  14.947  1.00 12.38           O  
ANISOU  867  O   ILE B  13     1745   1478   1481   -186    197    -30       O  
ATOM    868  CB  ILE B  13     -14.852  18.836  12.182  1.00 12.73           C  
ANISOU  868  CB  ILE B  13     1685   1538   1611    -56     77     11       C  
ATOM    869  CG1 ILE B  13     -16.094  19.709  11.852  1.00 13.71           C  
ANISOU  869  CG1 ILE B  13     1739   1695   1775    -68    123    -12       C  
ATOM    870  CG2 ILE B  13     -14.373  17.997  10.943  1.00 13.39           C  
ANISOU  870  CG2 ILE B  13     1757   1619   1712    -32     41     24       C  
ATOM    871  CD1 ILE B  13     -15.832  20.988  10.900  1.00 17.53           C  
ANISOU  871  CD1 ILE B  13     2153   2200   2309    -23    103    -15       C  
ATOM    872  N   LYS B  14     -14.650  19.414  15.240  1.00 11.37           N  
ANISOU  872  N   LYS B  14     1648   1327   1346   -113    107     -1       N  
ATOM    873  CA  LYS B  14     -14.989  20.289  16.356  1.00 10.90           C  
ANISOU  873  CA  LYS B  14     1610   1267   1265   -141    147    -19       C  
ATOM    874  C   LYS B  14     -14.362  21.627  16.051  1.00 12.64           C  
ANISOU  874  C   LYS B  14     1770   1507   1525    -93    129    -23       C  
ATOM    875  O   LYS B  14     -13.158  21.702  15.795  1.00 11.70           O  
ANISOU  875  O   LYS B  14     1653   1382   1412    -55     71     -7       O  
ATOM    876  CB  LYS B  14     -14.451  19.773  17.707  1.00 11.61           C  
ANISOU  876  CB  LYS B  14     1820   1312   1280   -174    127     -9       C  
ATOM    877  CG  LYS B  14     -14.902  20.695  18.845  1.00 13.58           C  
ANISOU  877  CG  LYS B  14     2097   1561   1502   -213    181    -32       C  
ATOM    878  CD  LYS B  14     -14.803  20.061  20.222  1.00 16.31           C  
ANISOU  878  CD  LYS B  14     2580   1857   1758   -273    182    -27       C  
ATOM    879  CE  LYS B  14     -13.379  19.899  20.655  1.00 18.32           C  
ANISOU  879  CE  LYS B  14     2902   2075   1983   -237     86      2       C  
ATOM    880  NZ  LYS B  14     -13.317  19.406  22.080  1.00 16.33           N  
ANISOU  880  NZ  LYS B  14     2802   1768   1636   -299     79      8       N  
ATOM    881  N   ILE B  15     -15.166  22.683  16.092  1.00 10.91           N  
ANISOU  881  N   ILE B  15     1500   1310   1336    -97    178    -49       N  
ATOM    882  CA  ILE B  15     -14.703  24.060  15.824  1.00 10.35           C  
ANISOU  882  CA  ILE B  15     1383   1252   1299    -58    165    -54       C  
ATOM    883  C   ILE B  15     -15.516  24.994  16.687  1.00 14.88           C  
ANISOU  883  C   ILE B  15     1955   1828   1871    -80    224    -86       C  
ATOM    884  O   ILE B  15     -16.730  24.823  16.784  1.00 14.13           O  
ANISOU  884  O   ILE B  15     1833   1744   1790   -107    279   -115       O  
ATOM    885  CB  ILE B  15     -14.728  24.399  14.305  1.00 12.15           C  
ANISOU  885  CB  ILE B  15     1534   1501   1584    -17    143    -49       C  
ATOM    886  CG1 ILE B  15     -14.115  25.792  14.044  1.00 11.84           C  
ANISOU  886  CG1 ILE B  15     1469   1464   1565     15    125    -52       C  
ATOM    887  CG2 ILE B  15     -16.149  24.218  13.689  1.00 14.04           C  
ANISOU  887  CG2 ILE B  15     1717   1758   1859    -26    179    -68       C  
ATOM    888  CD1 ILE B  15     -13.868  26.067  12.607  1.00 13.65           C  
ANISOU  888  CD1 ILE B  15     1652   1704   1832     45     95    -42       C  
ATOM    889  N   GLY B  16     -14.829  25.909  17.384  1.00 14.30           N  
ANISOU  889  N   GLY B  16     1911   1743   1779    -74    215    -88       N  
ATOM    890  CA  GLY B  16     -15.475  26.824  18.325  1.00 15.43           C  
ANISOU  890  CA  GLY B  16     2065   1882   1914    -96    273   -121       C  
ATOM    891  C   GLY B  16     -16.269  26.089  19.404  1.00 18.87           C  
ANISOU  891  C   GLY B  16     2559   2307   2303   -161    333   -142       C  
ATOM    892  O   GLY B  16     -17.359  26.527  19.791  1.00 19.82           O  
ANISOU  892  O   GLY B  16     2652   2438   2440   -184    405   -186       O  
ATOM    893  N   GLY B  17     -15.738  24.952  19.861  1.00 14.82           N  
ANISOU  893  N   GLY B  17     2128   1771   1732   -192    304   -116       N  
ATOM    894  CA  GLY B  17     -16.359  24.118  20.888  1.00 15.59           C  
ANISOU  894  CA  GLY B  17     2309   1847   1766   -267    355   -129       C  
ATOM    895  C   GLY B  17     -17.577  23.305  20.465  1.00 18.41           C  
ANISOU  895  C   GLY B  17     2629   2223   2142   -302    410   -152       C  
ATOM    896  O   GLY B  17     -18.191  22.622  21.299  1.00 18.35           O  
ANISOU  896  O   GLY B  17     2693   2199   2079   -378    465   -170       O  
ATOM    897  N   GLN B  18     -17.943  23.356  19.166  1.00 14.76           N  
ANISOU  897  N   GLN B  18     2062   1793   1753   -256    396   -153       N  
ATOM    898  CA  GLN B  18     -19.133  22.657  18.677  1.00 15.99           C  
ANISOU  898  CA  GLN B  18     2168   1972   1934   -288    443   -179       C  
ATOM    899  C   GLN B  18     -18.811  21.576  17.670  1.00 16.86           C  
ANISOU  899  C   GLN B  18     2275   2080   2049   -270    388   -142       C  
ATOM    900  O   GLN B  18     -17.906  21.737  16.838  1.00 15.16           O  
ANISOU  900  O   GLN B  18     2037   1865   1860   -210    319   -108       O  
ATOM    901  CB  GLN B  18     -20.127  23.655  18.040  1.00 18.99           C  
ANISOU  901  CB  GLN B  18     2422   2390   2401   -254    479   -224       C  
ATOM    902  CG  GLN B  18     -20.669  24.721  18.993  1.00 33.05           C  
ANISOU  902  CG  GLN B  18     4193   4176   4190   -270    547   -275       C  
ATOM    903  CD  GLN B  18     -21.515  24.167  20.118  1.00 53.17           C  
ANISOU  903  CD  GLN B  18     6791   6721   6691   -363    641   -320       C  
ATOM    904  OE1 GLN B  18     -22.362  23.284  19.929  1.00 49.85           O  
ANISOU  904  OE1 GLN B  18     6349   6317   6274   -411    681   -343       O  
ATOM    905  NE2 GLN B  18     -21.297  24.679  21.317  1.00 44.32           N  
ANISOU  905  NE2 GLN B  18     5743   5577   5519   -398    681   -337       N  
ATOM    906  N   LEU B  19     -19.583  20.487  17.728  1.00 14.24           N  
ANISOU  906  N   LEU B  19     1968   1749   1695   -330    426   -153       N  
ATOM    907  CA  LEU B  19     -19.422  19.384  16.802  1.00 12.81           C  
ANISOU  907  CA  LEU B  19     1789   1563   1515   -322    382   -123       C  
ATOM    908  C   LEU B  19     -20.215  19.661  15.524  1.00 16.21           C  
ANISOU  908  C   LEU B  19     2097   2036   2027   -290    385   -141       C  
ATOM    909  O   LEU B  19     -21.376  20.104  15.577  1.00 14.87           O  
ANISOU  909  O   LEU B  19     1854   1897   1898   -312    444   -191       O  
ATOM    910  CB  LEU B  19     -19.897  18.062  17.419  1.00 14.07           C  
ANISOU  910  CB  LEU B  19     2043   1697   1605   -406    418   -126       C  
ATOM    911  CG  LEU B  19     -19.219  17.609  18.721  1.00 18.66           C  
ANISOU  911  CG  LEU B  19     2774   2224   2092   -449    408   -107       C  
ATOM    912  CD1 LEU B  19     -19.778  16.246  19.156  1.00 18.86           C  
ANISOU  912  CD1 LEU B  19     2902   2218   2046   -539    442   -109       C  
ATOM    913  CD2 LEU B  19     -17.704  17.531  18.553  1.00 19.31           C  
ANISOU  913  CD2 LEU B  19     2901   2274   2163   -379    305    -57       C  
ATOM    914  N   LYS B  20     -19.596  19.347  14.373  1.00 12.29           N  
ANISOU  914  N   LYS B  20     1578   1538   1552   -240    319   -106       N  
ATOM    915  CA  LYS B  20     -20.236  19.491  13.055  1.00 11.95           C  
ANISOU  915  CA  LYS B  20     1440   1526   1576   -212    305   -115       C  
ATOM    916  C   LYS B  20     -19.807  18.313  12.185  1.00 14.97           C  
ANISOU  916  C   LYS B  20     1853   1894   1941   -210    261    -80       C  
ATOM    917  O   LYS B  20     -18.780  17.682  12.463  1.00 14.49           O  
ANISOU  917  O   LYS B  20     1872   1800   1833   -204    227    -49       O  
ATOM    918  CB  LYS B  20     -19.806  20.809  12.367  1.00 12.96           C  
ANISOU  918  CB  LYS B  20     1505   1664   1756   -141    265   -110       C  
ATOM    919  CG  LYS B  20     -20.189  22.077  13.114  1.00 17.27           C  
ANISOU  919  CG  LYS B  20     2019   2220   2325   -131    301   -145       C  
ATOM    920  CD  LYS B  20     -19.598  23.339  12.456  1.00 18.67           C  
ANISOU  920  CD  LYS B  20     2160   2396   2539    -65    254   -133       C  
ATOM    921  CE  LYS B  20     -19.762  24.569  13.328  1.00 24.48           C  
ANISOU  921  CE  LYS B  20     2886   3129   3285    -54    286   -163       C  
ATOM    922  NZ  LYS B  20     -21.182  24.820  13.718  1.00 28.92           N  
ANISOU  922  NZ  LYS B  20     3387   3713   3888    -74    346   -221       N  
ATOM    923  N   GLU B  21     -20.577  18.020  11.122  1.00 12.36           N  
ANISOU  923  N   GLU B  21     1460   1586   1651   -212    257    -89       N  
ATOM    924  CA  GLU B  21     -20.224  16.961  10.174  1.00 12.39           C  
ANISOU  924  CA  GLU B  21     1491   1576   1642   -210    218    -60       C  
ATOM    925  C   GLU B  21     -19.557  17.623   8.965  1.00 14.43           C  
ANISOU  925  C   GLU B  21     1706   1838   1939   -145    162    -40       C  
ATOM    926  O   GLU B  21     -20.065  18.648   8.473  1.00 12.47           O  
ANISOU  926  O   GLU B  21     1385   1612   1740   -119    157    -57       O  
ATOM    927  CB  GLU B  21     -21.475  16.176   9.708  1.00 14.76           C  
ANISOU  927  CB  GLU B  21     1759   1896   1955   -262    246    -82       C  
ATOM    928  CG  GLU B  21     -22.111  15.338  10.810  1.00 23.34           C  
ANISOU  928  CG  GLU B  21     2904   2975   2992   -344    308   -104       C  
ATOM    929  CD  GLU B  21     -21.222  14.260  11.407  1.00 43.46           C  
ANISOU  929  CD  GLU B  21     5581   5472   5461   -366    292    -69       C  
ATOM    930  OE1 GLU B  21     -21.050  13.201  10.762  1.00 36.59           O  
ANISOU  930  OE1 GLU B  21     4751   4581   4570   -374    265    -47       O  
ATOM    931  OE2 GLU B  21     -20.697  14.476  12.523  1.00 35.31           O  
ANISOU  931  OE2 GLU B  21     4615   4415   4387   -372    301    -65       O  
ATOM    932  N   ALA B  22     -18.450  17.045   8.469  1.00 11.03           N  
ANISOU  932  N   ALA B  22     1320   1384   1486   -121    122     -9       N  
ATOM    933  CA  ALA B  22     -17.786  17.616   7.300  1.00 10.84           C  
ANISOU  933  CA  ALA B  22     1264   1363   1491    -75     81      4       C  
ATOM    934  C   ALA B  22     -17.276  16.521   6.392  1.00 14.24           C  
ANISOU  934  C   ALA B  22     1728   1777   1907    -74     55     22       C  
ATOM    935  O   ALA B  22     -17.007  15.408   6.841  1.00 13.58           O  
ANISOU  935  O   ALA B  22     1704   1669   1786    -92     56     30       O  
ATOM    936  CB  ALA B  22     -16.639  18.513   7.732  1.00 11.66           C  
ANISOU  936  CB  ALA B  22     1378   1461   1593    -37     65     10       C  
ATOM    937  N   LEU B  23     -17.149  16.838   5.108  1.00 12.43           N  
ANISOU  937  N   LEU B  23     1468   1553   1701    -55     30     27       N  
ATOM    938  CA  LEU B  23     -16.710  15.906   4.090  1.00 12.32           C  
ANISOU  938  CA  LEU B  23     1481   1524   1676    -57     12     39       C  
ATOM    939  C   LEU B  23     -15.208  16.016   3.837  1.00 14.75           C  
ANISOU  939  C   LEU B  23     1808   1818   1979    -21     -7     43       C  
ATOM    940  O   LEU B  23     -14.715  17.113   3.578  1.00 13.63           O  
ANISOU  940  O   LEU B  23     1639   1686   1854      0    -13     39       O  
ATOM    941  CB  LEU B  23     -17.487  16.308   2.822  1.00 13.32           C  
ANISOU  941  CB  LEU B  23     1569   1665   1829    -64     -4     38       C  
ATOM    942  CG  LEU B  23     -17.462  15.411   1.605  1.00 18.49           C  
ANISOU  942  CG  LEU B  23     2247   2307   2472    -79    -19     46       C  
ATOM    943  CD1 LEU B  23     -18.046  14.035   1.915  1.00 20.34           C  
ANISOU  943  CD1 LEU B  23     2513   2532   2682   -117     -4     47       C  
ATOM    944  CD2 LEU B  23     -18.276  16.055   0.479  1.00 19.58           C  
ANISOU  944  CD2 LEU B  23     2351   2455   2634    -86    -46     45       C  
ATOM    945  N   LEU B  24     -14.487  14.889   3.881  1.00 12.16           N  
ANISOU  945  N   LEU B  24     1524   1465   1631    -15    -15     46       N  
ATOM    946  CA  LEU B  24     -13.045  14.906   3.557  1.00 11.79           C  
ANISOU  946  CA  LEU B  24     1480   1408   1591     21    -32     37       C  
ATOM    947  C   LEU B  24     -12.965  14.935   2.030  1.00 16.13           C  
ANISOU  947  C   LEU B  24     2016   1963   2151     13    -30     33       C  
ATOM    948  O   LEU B  24     -13.334  13.962   1.380  1.00 16.44           O  
ANISOU  948  O   LEU B  24     2080   1988   2179     -4    -30     36       O  
ATOM    949  CB  LEU B  24     -12.315  13.691   4.113  1.00 12.22           C  
ANISOU  949  CB  LEU B  24     1584   1430   1627     39    -50     34       C  
ATOM    950  CG  LEU B  24     -12.431  13.473   5.618  1.00 16.72           C  
ANISOU  950  CG  LEU B  24     2197   1984   2173     37    -59     42       C  
ATOM    951  CD1 LEU B  24     -11.578  12.289   6.046  1.00 19.01           C  
ANISOU  951  CD1 LEU B  24     2547   2230   2444     64    -95     39       C  
ATOM    952  CD2 LEU B  24     -11.956  14.717   6.400  1.00 18.14           C  
ANISOU  952  CD2 LEU B  24     2347   2182   2364     55    -62     36       C  
ATOM    953  N   ASH B  25     -12.532  16.067   1.457  1.00 13.42           N  
ANISOU  953  N   ASH B  25     1642   1633   1822     19    -28     25       N  
ATOM    954  CA  ASH B  25     -12.532  16.275   0.017  1.00 12.43           C  
ANISOU  954  CA  ASH B  25     1518   1507   1697      1    -25     22       C  
ATOM    955  C   ASH B  25     -11.154  16.520  -0.585  1.00 13.03           C  
ANISOU  955  C   ASH B  25     1590   1583   1777      9    -13     -3       C  
ATOM    956  O   ASH B  25     -10.641  17.642  -0.575  1.00 13.21           O  
ANISOU  956  O   ASH B  25     1595   1617   1807     10     -7    -12       O  
ATOM    957  CB  ASH B  25     -13.496  17.451  -0.282  1.00 14.97           C  
ANISOU  957  CB  ASH B  25     1822   1841   2025    -13    -35     34       C  
ATOM    958  CG  ASH B  25     -13.794  17.759  -1.746  1.00 25.59           C  
ANISOU  958  CG  ASH B  25     3184   3177   3360    -38    -47     38       C  
ATOM    959  OD1 ASH B  25     -13.181  17.117  -2.633  1.00 23.68           O  
ANISOU  959  OD1 ASH B  25     2970   2923   3104    -53    -36     29       O  
ATOM    960  OD2 ASH B  25     -14.652  18.630  -2.003  1.00 29.47           O  
ANISOU  960  OD2 ASH B  25     3668   3670   3860    -43    -69     47       O  
ATOM    961  N   THR B  26     -10.557  15.470  -1.157  1.00  9.76           N  
ANISOU  961  N   THR B  26     1194   1155   1361     11     -4    -20       N  
ATOM    962  CA  THR B  26      -9.235  15.621  -1.776  1.00 10.45           C  
ANISOU  962  CA  THR B  26     1267   1244   1458     14     18    -57       C  
ATOM    963  C   THR B  26      -9.262  16.510  -3.025  1.00 12.96           C  
ANISOU  963  C   THR B  26     1598   1565   1760    -29     38    -61       C  
ATOM    964  O   THR B  26      -8.197  16.948  -3.475  1.00 13.63           O  
ANISOU  964  O   THR B  26     1671   1658   1850    -40     66    -96       O  
ATOM    965  CB  THR B  26      -8.646  14.260  -2.090  1.00 13.94           C  
ANISOU  965  CB  THR B  26     1723   1666   1906     31     24    -81       C  
ATOM    966  OG1 THR B  26      -9.534  13.562  -2.989  1.00 12.68           O  
ANISOU  966  OG1 THR B  26     1605   1490   1722     -1     27    -64       O  
ATOM    967  CG2 THR B  26      -8.411  13.452  -0.819  1.00 13.12           C  
ANISOU  967  CG2 THR B  26     1621   1549   1815     77     -6    -80       C  
ATOM    968  N   GLY B  27     -10.456  16.788  -3.545  1.00 10.67           N  
ANISOU  968  N   GLY B  27     1335   1268   1450    -55     21    -30       N  
ATOM    969  CA  GLY B  27     -10.615  17.647  -4.721  1.00 10.50           C  
ANISOU  969  CA  GLY B  27     1346   1239   1405    -98     24    -27       C  
ATOM    970  C   GLY B  27     -10.694  19.127  -4.388  1.00 14.68           C  
ANISOU  970  C   GLY B  27     1868   1774   1934    -98     11    -18       C  
ATOM    971  O   GLY B  27     -10.776  19.968  -5.288  1.00 14.45           O  
ANISOU  971  O   GLY B  27     1879   1731   1880   -133      7    -14       O  
ATOM    972  N   ALA B  28     -10.659  19.456  -3.089  1.00 10.90           N  
ANISOU  972  N   ALA B  28     1349   1313   1480    -62      4    -15       N  
ATOM    973  CA  ALA B  28     -10.747  20.839  -2.630  1.00 11.16           C  
ANISOU  973  CA  ALA B  28     1375   1350   1515    -57     -7     -8       C  
ATOM    974  C   ALA B  28      -9.386  21.307  -2.143  1.00 12.71           C  
ANISOU  974  C   ALA B  28     1549   1562   1720    -54     21    -38       C  
ATOM    975  O   ALA B  28      -8.757  20.639  -1.311  1.00 13.02           O  
ANISOU  975  O   ALA B  28     1554   1613   1779    -25     27    -53       O  
ATOM    976  CB  ALA B  28     -11.744  20.927  -1.490  1.00 11.88           C  
ANISOU  976  CB  ALA B  28     1438   1450   1626    -26    -30     12       C  
ATOM    977  N   ASP B  29      -8.927  22.468  -2.641  1.00 10.97           N  
ANISOU  977  N   ASP B  29     1352   1336   1481    -85     32    -47       N  
ATOM    978  CA  ASP B  29      -7.664  23.020  -2.173  1.00 10.54           C  
ANISOU  978  CA  ASP B  29     1270   1299   1435    -90     59    -80       C  
ATOM    979  C   ASP B  29      -7.829  23.544  -0.733  1.00 14.96           C  
ANISOU  979  C   ASP B  29     1799   1871   2014    -52     39    -68       C  
ATOM    980  O   ASP B  29      -6.886  23.492   0.056  1.00 15.57           O  
ANISOU  980  O   ASP B  29     1839   1967   2110    -36     47    -93       O  
ATOM    981  CB  ASP B  29      -7.295  24.244  -3.026  1.00 12.00           C  
ANISOU  981  CB  ASP B  29     1503   1470   1586   -143     77    -90       C  
ATOM    982  CG  ASP B  29      -7.018  23.960  -4.483  1.00 19.48           C  
ANISOU  982  CG  ASP B  29     2499   2402   2501   -198    106   -107       C  
ATOM    983  OD1 ASP B  29      -7.146  24.893  -5.297  1.00 21.52           O  
ANISOU  983  OD1 ASP B  29     2825   2633   2717   -247    105   -100       O  
ATOM    984  OD2 ASP B  29      -6.671  22.798  -4.814  1.00 16.32           O  
ANISOU  984  OD2 ASP B  29     2078   2010   2114   -195    127   -128       O  
ATOM    985  N   ASP B  30      -9.026  24.072  -0.428  1.00 12.28           N  
ANISOU  985  N   ASP B  30     1476   1519   1672    -38     10    -35       N  
ATOM    986  CA  ASP B  30      -9.336  24.732   0.832  1.00 11.80           C  
ANISOU  986  CA  ASP B  30     1397   1464   1623    -10     -3    -26       C  
ATOM    987  C   ASP B  30     -10.495  24.115   1.592  1.00 15.33           C  
ANISOU  987  C   ASP B  30     1827   1912   2084     20    -20     -6       C  
ATOM    988  O   ASP B  30     -11.320  23.377   1.030  1.00 15.46           O  
ANISOU  988  O   ASP B  30     1849   1923   2102     18    -30      7       O  
ATOM    989  CB  ASP B  30      -9.715  26.214   0.530  1.00 13.43           C  
ANISOU  989  CB  ASP B  30     1638   1650   1813    -24    -15    -17       C  
ATOM    990  CG  ASP B  30      -8.808  26.922  -0.467  1.00 24.63           C  
ANISOU  990  CG  ASP B  30     3097   3058   3202    -72      4    -34       C  
ATOM    991  OD1 ASP B  30      -7.610  27.051  -0.182  1.00 25.18           O  
ANISOU  991  OD1 ASP B  30     3148   3147   3273    -89     33    -63       O  
ATOM    992  OD2 ASP B  30      -9.304  27.314  -1.545  1.00 32.90           O  
ANISOU  992  OD2 ASP B  30     4199   4076   4225    -97    -12    -21       O  
ATOM    993  N   THR B  31     -10.583  24.497   2.883  1.00 11.83           N  
ANISOU  993  N   THR B  31     1368   1477   1649     41    -21     -5       N  
ATOM    994  CA  THR B  31     -11.634  24.063   3.800  1.00  9.88           C  
ANISOU  994  CA  THR B  31     1109   1232   1413     58    -24      6       C  
ATOM    995  C   THR B  31     -12.705  25.139   3.795  1.00 14.66           C  
ANISOU  995  C   THR B  31     1713   1829   2029     65    -34     11       C  
ATOM    996  O   THR B  31     -12.402  26.312   4.043  1.00 12.63           O  
ANISOU  996  O   THR B  31     1465   1565   1768     68    -35      6       O  
ATOM    997  CB  THR B  31     -10.993  23.832   5.177  1.00 13.54           C  
ANISOU  997  CB  THR B  31     1569   1704   1872     70    -18     -1       C  
ATOM    998  OG1 THR B  31     -10.078  22.729   5.070  1.00 11.74           O  
ANISOU  998  OG1 THR B  31     1341   1477   1642     73    -23     -9       O  
ATOM    999  CG2 THR B  31     -12.028  23.604   6.296  1.00 13.68           C  
ANISOU  999  CG2 THR B  31     1587   1721   1890     75    -10      5       C  
ATOM   1000  N   VAL B  32     -13.962  24.745   3.501  1.00 12.32           N  
ANISOU 1000  N   VAL B  32     1402   1531   1747     68    -43     16       N  
ATOM   1001  CA  VAL B  32     -15.086  25.669   3.407  1.00 12.72           C  
ANISOU 1001  CA  VAL B  32     1439   1572   1820     84    -62     12       C  
ATOM   1002  C   VAL B  32     -16.213  25.176   4.303  1.00 14.64           C  
ANISOU 1002  C   VAL B  32     1644   1832   2087     90    -44      0       C  
ATOM   1003  O   VAL B  32     -16.653  24.037   4.156  1.00 13.24           O  
ANISOU 1003  O   VAL B  32     1457   1665   1910     74    -38      3       O  
ATOM   1004  CB  VAL B  32     -15.619  25.856   1.947  1.00 17.72           C  
ANISOU 1004  CB  VAL B  32     2089   2187   2458     80   -102     21       C  
ATOM   1005  CG1 VAL B  32     -16.497  27.123   1.869  1.00 17.69           C  
ANISOU 1005  CG1 VAL B  32     2081   2163   2479    108   -136     14       C  
ATOM   1006  CG2 VAL B  32     -14.491  25.911   0.908  1.00 18.97           C  
ANISOU 1006  CG2 VAL B  32     2295   2331   2581     54   -105     30       C  
ATOM   1007  N   LEU B  33     -16.660  26.027   5.224  1.00 12.05           N  
ANISOU 1007  N   LEU B  33     1299   1505   1776    106    -31    -17       N  
ATOM   1008  CA  LEU B  33     -17.742  25.650   6.136  1.00 11.91           C  
ANISOU 1008  CA  LEU B  33     1243   1504   1780    102     -1    -39       C  
ATOM   1009  C   LEU B  33     -18.944  26.540   5.935  1.00 14.20           C  
ANISOU 1009  C   LEU B  33     1489   1790   2118    130    -18    -65       C  
ATOM   1010  O   LEU B  33     -18.820  27.695   5.513  1.00 13.15           O  
ANISOU 1010  O   LEU B  33     1368   1635   1995    158    -51    -64       O  
ATOM   1011  CB  LEU B  33     -17.298  25.744   7.614  1.00 12.07           C  
ANISOU 1011  CB  LEU B  33     1280   1528   1778     92     41    -48       C  
ATOM   1012  CG  LEU B  33     -16.054  24.935   8.032  1.00 14.99           C  
ANISOU 1012  CG  LEU B  33     1694   1896   2104     75     46    -28       C  
ATOM   1013  CD1 LEU B  33     -15.797  25.055   9.537  1.00 15.65           C  
ANISOU 1013  CD1 LEU B  33     1803   1980   2164     63     76    -37       C  
ATOM   1014  CD2 LEU B  33     -16.184  23.467   7.694  1.00 14.41           C  
ANISOU 1014  CD2 LEU B  33     1629   1828   2019     53     46    -17       C  
ATOM   1015  N   GLU B  34     -20.123  26.019   6.296  1.00 12.77           N  
ANISOU 1015  N   GLU B  34     1255   1629   1967    120      4    -93       N  
ATOM   1016  CA  GLU B  34     -21.383  26.746   6.247  1.00 13.94           C  
ANISOU 1016  CA  GLU B  34     1341   1780   2176    150     -9   -133       C  
ATOM   1017  C   GLU B  34     -21.315  27.959   7.210  1.00 17.37           C  
ANISOU 1017  C   GLU B  34     1775   2204   2622    177     14   -157       C  
ATOM   1018  O   GLU B  34     -20.504  27.974   8.156  1.00 16.47           O  
ANISOU 1018  O   GLU B  34     1701   2089   2466    157     55   -148       O  
ATOM   1019  CB  GLU B  34     -22.528  25.787   6.697  1.00 15.91           C  
ANISOU 1019  CB  GLU B  34     1530   2063   2451    118     33   -169       C  
ATOM   1020  CG  GLU B  34     -22.730  24.576   5.784  1.00 25.03           C  
ANISOU 1020  CG  GLU B  34     2685   3228   3598     89     12   -149       C  
ATOM   1021  CD  GLU B  34     -23.239  23.258   6.369  1.00 44.86           C  
ANISOU 1021  CD  GLU B  34     5185   5767   6095     31     67   -165       C  
ATOM   1022  OE1 GLU B  34     -22.827  22.189   5.858  1.00 49.91           O  
ANISOU 1022  OE1 GLU B  34     5864   6402   6697      2     58   -133       O  
ATOM   1023  OE2 GLU B  34     -24.050  23.281   7.324  1.00 26.38           O  
ANISOU 1023  OE2 GLU B  34     2801   3447   3777     10    122   -211       O  
ATOM   1024  N   GLU B  35     -22.165  28.976   6.977  1.00 16.36           N  
ANISOU 1024  N   GLU B  35     1604   2062   2549    223    -17   -190       N  
ATOM   1025  CA  GLU B  35     -22.230  30.168   7.826  1.00 15.76           C  
ANISOU 1025  CA  GLU B  35     1527   1972   2491    253      3   -219       C  
ATOM   1026  C   GLU B  35     -22.119  29.842   9.319  1.00 19.57           C  
ANISOU 1026  C   GLU B  35     2011   2476   2948    214     90   -241       C  
ATOM   1027  O   GLU B  35     -22.833  28.977   9.831  1.00 18.99           O  
ANISOU 1027  O   GLU B  35     1896   2433   2885    179    140   -270       O  
ATOM   1028  CB  GLU B  35     -23.520  30.974   7.558  1.00 17.93           C  
ANISOU 1028  CB  GLU B  35     1729   2238   2847    309    -31   -272       C  
ATOM   1029  CG  GLU B  35     -23.690  32.198   8.454  1.00 25.22           C  
ANISOU 1029  CG  GLU B  35     2647   3142   3794    345     -7   -312       C  
ATOM   1030  CD  GLU B  35     -22.534  33.181   8.439  1.00 45.68           C  
ANISOU 1030  CD  GLU B  35     5329   5693   6336    358    -30   -273       C  
ATOM   1031  OE1 GLU B  35     -21.967  33.389   7.346  1.00 25.27           O  
ANISOU 1031  OE1 GLU B  35     2798   3079   3727    366    -96   -230       O  
ATOM   1032  OE2 GLU B  35     -22.191  33.733   9.510  1.00 47.72           O  
ANISOU 1032  OE2 GLU B  35     5610   5947   6576    351     21   -288       O  
ATOM   1033  N   MET B  36     -21.224  30.551  10.001  1.00 15.86           N  
ANISOU 1033  N   MET B  36     1598   1988   2440    215    106   -228       N  
ATOM   1034  CA  MET B  36     -20.951  30.399  11.435  1.00 15.42           C  
ANISOU 1034  CA  MET B  36     1568   1943   2349    177    177   -242       C  
ATOM   1035  C   MET B  36     -20.123  31.579  11.909  1.00 20.29           C  
ANISOU 1035  C   MET B  36     2237   2530   2940    195    172   -234       C  
ATOM   1036  O   MET B  36     -19.593  32.347  11.090  1.00 19.51           O  
ANISOU 1036  O   MET B  36     2165   2406   2841    226    116   -210       O  
ATOM   1037  CB  MET B  36     -20.187  29.081  11.711  1.00 16.76           C  
ANISOU 1037  CB  MET B  36     1783   2126   2458    123    195   -205       C  
ATOM   1038  CG  MET B  36     -18.762  29.084  11.149  1.00 17.99           C  
ANISOU 1038  CG  MET B  36     1998   2266   2571    127    148   -153       C  
ATOM   1039  SD  MET B  36     -17.737  27.665  11.621  1.00 20.26           S  
ANISOU 1039  SD  MET B  36     2341   2561   2795     80    158   -118       S  
ATOM   1040  CE  MET B  36     -17.773  27.768  13.398  1.00 18.38           C  
ANISOU 1040  CE  MET B  36     2143   2321   2521     45    218   -141       C  
ATOM   1041  N   ASN B  37     -19.974  31.701  13.230  1.00 17.96           N  
ANISOU 1041  N   ASN B  37     1969   2237   2616    166    231   -253       N  
ATOM   1042  CA  ASN B  37     -19.197  32.780  13.803  1.00 18.76           C  
ANISOU 1042  CA  ASN B  37     2125   2313   2690    175    231   -248       C  
ATOM   1043  C   ASN B  37     -17.792  32.299  14.136  1.00 20.05           C  
ANISOU 1043  C   ASN B  37     2357   2476   2784    137    221   -202       C  
ATOM   1044  O   ASN B  37     -17.621  31.253  14.769  1.00 20.36           O  
ANISOU 1044  O   ASN B  37     2417   2531   2789     95    248   -194       O  
ATOM   1045  CB  ASN B  37     -19.882  33.349  15.070  1.00 22.03           C  
ANISOU 1045  CB  ASN B  37     2532   2724   3113    167    299   -304       C  
ATOM   1046  CG  ASN B  37     -21.124  34.180  14.819  1.00 62.14           C  
ANISOU 1046  CG  ASN B  37     7542   7798   8273    220    303   -361       C  
ATOM   1047  OD1 ASN B  37     -21.685  34.218  13.714  1.00 59.18           O  
ANISOU 1047  OD1 ASN B  37     7114   7421   7950    262    251   -363       O  
ATOM   1048  ND2 ASN B  37     -21.589  34.873  15.856  1.00 59.68           N  
ANISOU 1048  ND2 ASN B  37     7226   7477   7971    220    362   -414       N  
ATOM   1049  N   LEU B  38     -16.786  33.061  13.701  1.00 15.82           N  
ANISOU 1049  N   LEU B  38     1859   1921   2229    151    179   -176       N  
ATOM   1050  CA  LEU B  38     -15.377  32.778  13.986  1.00 15.06           C  
ANISOU 1050  CA  LEU B  38     1815   1826   2079    122    163   -142       C  
ATOM   1051  C   LEU B  38     -14.708  34.056  14.524  1.00 19.85           C  
ANISOU 1051  C   LEU B  38     2468   2411   2665    123    162   -147       C  
ATOM   1052  O   LEU B  38     -15.125  35.167  14.160  1.00 19.97           O  
ANISOU 1052  O   LEU B  38     2480   2402   2705    154    153   -163       O  
ATOM   1053  CB  LEU B  38     -14.613  32.230  12.773  1.00 14.96           C  
ANISOU 1053  CB  LEU B  38     1799   1821   2064    123    116   -108       C  
ATOM   1054  CG  LEU B  38     -14.915  30.758  12.414  1.00 17.68           C  
ANISOU 1054  CG  LEU B  38     2118   2187   2413    111    116    -96       C  
ATOM   1055  CD1 LEU B  38     -14.135  30.331  11.182  1.00 16.57           C  
ANISOU 1055  CD1 LEU B  38     1976   2051   2270    113     75    -69       C  
ATOM   1056  CD2 LEU B  38     -14.591  29.802  13.582  1.00 20.81           C  
ANISOU 1056  CD2 LEU B  38     2546   2592   2770     76    140    -93       C  
ATOM   1057  N   PRO B  39     -13.677  33.917  15.385  1.00 16.86           N  
ANISOU 1057  N   PRO B  39     2134   2034   2238     90    163   -135       N  
ATOM   1058  CA  PRO B  39     -13.054  35.114  15.972  1.00 17.90           C  
ANISOU 1058  CA  PRO B  39     2311   2145   2345     83    164   -143       C  
ATOM   1059  C   PRO B  39     -12.105  35.846  15.032  1.00 21.74           C  
ANISOU 1059  C   PRO B  39     2811   2622   2827     87    122   -125       C  
ATOM   1060  O   PRO B  39     -11.592  35.257  14.085  1.00 22.49           O  
ANISOU 1060  O   PRO B  39     2886   2732   2927     85     93   -105       O  
ATOM   1061  CB  PRO B  39     -12.255  34.538  17.153  1.00 19.22           C  
ANISOU 1061  CB  PRO B  39     2522   2319   2461     44    169   -135       C  
ATOM   1062  CG  PRO B  39     -11.902  33.145  16.730  1.00 23.39           C  
ANISOU 1062  CG  PRO B  39     3030   2868   2988     37    143   -112       C  
ATOM   1063  CD  PRO B  39     -13.102  32.672  15.948  1.00 19.06           C  
ANISOU 1063  CD  PRO B  39     2432   2329   2482     59    160   -118       C  
ATOM   1064  N   GLY B  40     -11.832  37.112  15.365  1.00 20.04           N  
ANISOU 1064  N   GLY B  40     2636   2381   2597     85    125   -137       N  
ATOM   1065  CA  GLY B  40     -10.858  37.931  14.663  1.00 19.53           C  
ANISOU 1065  CA  GLY B  40     2600   2304   2516     72     94   -125       C  
ATOM   1066  C   GLY B  40     -11.298  38.570  13.371  1.00 21.03           C  
ANISOU 1066  C   GLY B  40     2793   2468   2729     98     71   -122       C  
ATOM   1067  O   GLY B  40     -12.498  38.763  13.120  1.00 19.32           O  
ANISOU 1067  O   GLY B  40     2558   2233   2550    139     72   -135       O  
ATOM   1068  N   ARG B  41     -10.293  38.949  12.578  1.00 16.52           N  
ANISOU 1068  N   ARG B  41     2249   1893   2135     69     47   -109       N  
ATOM   1069  CA  ARG B  41     -10.536  39.582  11.289  1.00 16.30           C  
ANISOU 1069  CA  ARG B  41     2249   1832   2113     79     19   -101       C  
ATOM   1070  C   ARG B  41     -10.567  38.555  10.198  1.00 17.47           C  
ANISOU 1070  C   ARG B  41     2361   2002   2276     78      3    -85       C  
ATOM   1071  O   ARG B  41      -9.982  37.468  10.333  1.00 16.44           O  
ANISOU 1071  O   ARG B  41     2190   1912   2143     59     13    -79       O  
ATOM   1072  CB  ARG B  41      -9.477  40.656  11.000  1.00 16.29           C  
ANISOU 1072  CB  ARG B  41     2314   1807   2068     34     12   -101       C  
ATOM   1073  CG  ARG B  41      -9.713  41.896  11.876  1.00 19.04           C  
ANISOU 1073  CG  ARG B  41     2715   2117   2403     43     21   -118       C  
ATOM   1074  CD  ARG B  41      -8.748  42.998  11.570  1.00 22.70           C  
ANISOU 1074  CD  ARG B  41     3254   2552   2819     -7     14   -118       C  
ATOM   1075  NE  ARG B  41      -8.870  43.467  10.185  1.00 17.02           N  
ANISOU 1075  NE  ARG B  41     2586   1793   2089    -13    -16   -107       N  
ATOM   1076  CZ  ARG B  41      -9.726  44.407   9.784  1.00 19.60           C  
ANISOU 1076  CZ  ARG B  41     2973   2054   2420     27    -47   -107       C  
ATOM   1077  NH1 ARG B  41     -10.563  44.970  10.650  1.00 14.58           N  
ANISOU 1077  NH1 ARG B  41     2340   1391   1809     79    -44   -125       N  
ATOM   1078  NH2 ARG B  41      -9.743  44.797   8.516  1.00 16.68           N  
ANISOU 1078  NH2 ARG B  41     2667   1642   2029     14    -82    -93       N  
ATOM   1079  N   TRP B  42     -11.270  38.889   9.110  1.00 12.87           N  
ANISOU 1079  N   TRP B  42     1797   1386   1707    102    -28    -78       N  
ATOM   1080  CA  TRP B  42     -11.356  38.036   7.935  1.00 13.16           C  
ANISOU 1080  CA  TRP B  42     1815   1435   1752     97    -47    -62       C  
ATOM   1081  C   TRP B  42     -10.927  38.803   6.695  1.00 15.81           C  
ANISOU 1081  C   TRP B  42     2224   1731   2054     67    -76    -52       C  
ATOM   1082  O   TRP B  42     -10.920  40.046   6.692  1.00 13.88           O  
ANISOU 1082  O   TRP B  42     2047   1439   1788     66    -91    -56       O  
ATOM   1083  CB  TRP B  42     -12.749  37.414   7.762  1.00 12.11           C  
ANISOU 1083  CB  TRP B  42     1631   1303   1666    148    -63    -64       C  
ATOM   1084  CG  TRP B  42     -13.876  38.394   7.594  1.00 12.83           C  
ANISOU 1084  CG  TRP B  42     1742   1346   1787    199    -96    -77       C  
ATOM   1085  CD1 TRP B  42     -14.601  38.986   8.586  1.00 15.24           C  
ANISOU 1085  CD1 TRP B  42     2032   1639   2120    237    -81   -105       C  
ATOM   1086  CD2 TRP B  42     -14.474  38.809   6.356  1.00 12.32           C  
ANISOU 1086  CD2 TRP B  42     1714   1237   1731    223   -155    -69       C  
ATOM   1087  NE1 TRP B  42     -15.582  39.784   8.041  1.00 14.75           N  
ANISOU 1087  NE1 TRP B  42     1986   1528   2091    290   -129   -117       N  
ATOM   1088  CE2 TRP B  42     -15.518  39.705   6.675  1.00 15.55           C  
ANISOU 1088  CE2 TRP B  42     2124   1606   2179    283   -182    -93       C  
ATOM   1089  CE3 TRP B  42     -14.209  38.532   5.006  1.00 13.87           C  
ANISOU 1089  CE3 TRP B  42     1948   1419   1903    197   -191    -45       C  
ATOM   1090  CZ2 TRP B  42     -16.332  40.286   5.692  1.00 15.66           C  
ANISOU 1090  CZ2 TRP B  42     2171   1564   2214    327   -255    -93       C  
ATOM   1091  CZ3 TRP B  42     -14.996  39.127   4.028  1.00 15.32           C  
ANISOU 1091  CZ3 TRP B  42     2178   1545   2096    230   -260    -40       C  
ATOM   1092  CH2 TRP B  42     -16.033  40.008   4.375  1.00 15.88           C  
ANISOU 1092  CH2 TRP B  42     2248   1575   2210    297   -297    -63       C  
ATOM   1093  N   LYS B  43     -10.549  38.055   5.660  1.00 13.87           N  
ANISOU 1093  N   LYS B  43     1974   1500   1798     38    -80    -40       N  
ATOM   1094  CA  LYS B  43     -10.095  38.587   4.368  1.00 14.23           C  
ANISOU 1094  CA  LYS B  43     2097   1509   1802     -6    -99    -32       C  
ATOM   1095  C   LYS B  43     -10.999  38.014   3.278  1.00 16.29           C  
ANISOU 1095  C   LYS B  43     2358   1752   2078     18   -139    -16       C  
ATOM   1096  O   LYS B  43     -11.573  36.917   3.443  1.00 15.50           O  
ANISOU 1096  O   LYS B  43     2184   1687   2017     49   -136    -14       O  
ATOM   1097  CB  LYS B  43      -8.633  38.162   4.072  1.00 17.67           C  
ANISOU 1097  CB  LYS B  43     2527   1982   2206    -78    -58    -42       C  
ATOM   1098  CG  LYS B  43      -7.592  38.717   5.042  1.00 34.35           C  
ANISOU 1098  CG  LYS B  43     4637   4114   4301   -112    -26    -62       C  
ATOM   1099  CD  LYS B  43      -6.158  38.695   4.482  1.00 48.09           C  
ANISOU 1099  CD  LYS B  43     6386   5878   6008   -193      9    -83       C  
ATOM   1100  CE  LYS B  43      -5.668  37.363   3.955  1.00 61.01           C  
ANISOU 1100  CE  LYS B  43     7957   7561   7663   -205     29    -93       C  
ATOM   1101  NZ  LYS B  43      -5.746  36.295   4.980  1.00 72.35           N  
ANISOU 1101  NZ  LYS B  43     9304   9043   9145   -156     29    -94       N  
ATOM   1102  N   PRO B  44     -11.129  38.704   2.141  1.00 14.12           N  
ANISOU 1102  N   PRO B  44     2175   1420   1769     -1   -179     -4       N  
ATOM   1103  CA  PRO B  44     -11.999  38.193   1.091  1.00 13.61           C  
ANISOU 1103  CA  PRO B  44     2120   1335   1716     20   -227     11       C  
ATOM   1104  C   PRO B  44     -11.318  37.096   0.291  1.00 17.53           C  
ANISOU 1104  C   PRO B  44     2601   1866   2191    -34   -196     16       C  
ATOM   1105  O   PRO B  44     -10.090  37.101   0.143  1.00 16.78           O  
ANISOU 1105  O   PRO B  44     2526   1790   2058   -100   -149      4       O  
ATOM   1106  CB  PRO B  44     -12.242  39.435   0.229  1.00 16.38           C  
ANISOU 1106  CB  PRO B  44     2596   1602   2025     11   -286     22       C  
ATOM   1107  CG  PRO B  44     -10.955  40.186   0.329  1.00 19.80           C  
ANISOU 1107  CG  PRO B  44     3096   2028   2398    -63   -242     14       C  
ATOM   1108  CD  PRO B  44     -10.526  40.006   1.755  1.00 15.23           C  
ANISOU 1108  CD  PRO B  44     2428   1506   1851    -48   -187     -4       C  
ATOM   1109  N   LYS B  45     -12.114  36.146  -0.214  1.00 15.70           N  
ANISOU 1109  N   LYS B  45     2331   1646   1989     -6   -222     26       N  
ATOM   1110  CA  LYS B  45     -11.561  35.090  -1.040  1.00 15.54           C  
ANISOU 1110  CA  LYS B  45     2303   1652   1948    -53   -195     28       C  
ATOM   1111  C   LYS B  45     -12.651  34.642  -1.977  1.00 19.44           C  
ANISOU 1111  C   LYS B  45     2813   2120   2454    -30   -254     46       C  
ATOM   1112  O   LYS B  45     -13.809  34.587  -1.572  1.00 18.78           O  
ANISOU 1112  O   LYS B  45     2681   2034   2420     35   -294     47       O  
ATOM   1113  CB  LYS B  45     -11.025  33.917  -0.192  1.00 17.52           C  
ANISOU 1113  CB  LYS B  45     2453   1974   2231    -49   -139     14       C  
ATOM   1114  CG  LYS B  45     -10.505  32.758  -1.038  1.00 25.49           C  
ANISOU 1114  CG  LYS B  45     3450   3007   3228    -88   -113     12       C  
ATOM   1115  CD  LYS B  45      -9.183  32.223  -0.584  1.00 28.19           C  
ANISOU 1115  CD  LYS B  45     3748   3396   3569   -121    -53    -14       C  
ATOM   1116  CE  LYS B  45      -8.814  31.007  -1.387  1.00 30.54           C  
ANISOU 1116  CE  LYS B  45     4026   3714   3864   -146    -29    -22       C  
ATOM   1117  NZ  LYS B  45      -7.437  31.110  -1.903  1.00 36.03           N  
ANISOU 1117  NZ  LYS B  45     4738   4422   4530   -212     22    -55       N  
ATOM   1118  N   MET B  46     -12.271  34.359  -3.224  1.00 16.75           N  
ANISOU 1118  N   MET B  46     2540   1760   2066    -86   -256     53       N  
ATOM   1119  CA  MET B  46     -13.165  33.830  -4.252  1.00 19.70           C  
ANISOU 1119  CA  MET B  46     2939   2107   2439    -77   -313     71       C  
ATOM   1120  C   MET B  46     -12.733  32.389  -4.472  1.00 22.07           C  
ANISOU 1120  C   MET B  46     3181   2460   2745   -105   -261     64       C  
ATOM   1121  O   MET B  46     -11.543  32.122  -4.684  1.00 20.66           O  
ANISOU 1121  O   MET B  46     3013   2302   2533   -163   -198     49       O  
ATOM   1122  CB  MET B  46     -13.027  34.595  -5.583  1.00 24.33           C  
ANISOU 1122  CB  MET B  46     3671   2621   2954   -132   -357     85       C  
ATOM   1123  CG  MET B  46     -13.573  36.004  -5.543  1.00 30.87           C  
ANISOU 1123  CG  MET B  46     4577   3379   3771    -99   -429     95       C  
ATOM   1124  SD  MET B  46     -15.347  36.078  -5.191  1.00 38.31           S  
ANISOU 1124  SD  MET B  46     5455   4304   4797     14   -528     99       S  
ATOM   1125  CE  MET B  46     -16.025  35.314  -6.688  1.00 35.55           C  
ANISOU 1125  CE  MET B  46     5159   3924   4426     -6   -599    120       C  
ATOM   1126  N   ILE B  47     -13.685  31.459  -4.391  1.00 19.01           N  
ANISOU 1126  N   ILE B  47     2726   2093   2402    -63   -286     71       N  
ATOM   1127  CA  ILE B  47     -13.371  30.042  -4.623  1.00 19.28           C  
ANISOU 1127  CA  ILE B  47     2716   2170   2440    -85   -243     66       C  
ATOM   1128  C   ILE B  47     -14.251  29.505  -5.752  1.00 23.37           C  
ANISOU 1128  C   ILE B  47     3269   2661   2949    -91   -298     83       C  
ATOM   1129  O   ILE B  47     -15.428  29.873  -5.836  1.00 22.55           O  
ANISOU 1129  O   ILE B  47     3163   2532   2872    -48   -370     93       O  
ATOM   1130  CB  ILE B  47     -13.431  29.181  -3.356  1.00 22.32           C  
ANISOU 1130  CB  ILE B  47     2992   2612   2878    -46   -204     55       C  
ATOM   1131  CG1 ILE B  47     -14.851  29.161  -2.737  1.00 22.99           C  
ANISOU 1131  CG1 ILE B  47     3019   2701   3016     15   -248     59       C  
ATOM   1132  CG2 ILE B  47     -12.340  29.618  -2.359  1.00 23.57           C  
ANISOU 1132  CG2 ILE B  47     3127   2795   3034    -51   -152     38       C  
ATOM   1133  CD1 ILE B  47     -15.113  28.096  -1.703  1.00 27.24           C  
ANISOU 1133  CD1 ILE B  47     3469   3289   3593     38   -211     50       C  
ATOM   1134  N   GLY B  48     -13.658  28.661  -6.596  1.00 19.41           N  
ANISOU 1134  N   GLY B  48     2797   2165   2413   -144   -264     80       N  
ATOM   1135  CA  GLY B  48     -14.326  28.067  -7.747  1.00 18.87           C  
ANISOU 1135  CA  GLY B  48     2775   2071   2324   -164   -309     95       C  
ATOM   1136  C   GLY B  48     -14.783  26.660  -7.485  1.00 21.45           C  
ANISOU 1136  C   GLY B  48     3021   2441   2690   -144   -293     93       C  
ATOM   1137  O   GLY B  48     -14.032  25.864  -6.925  1.00 23.72           O  
ANISOU 1137  O   GLY B  48     3254   2770   2989   -149   -226     77       O  
ATOM   1138  N   GLY B  49     -16.016  26.364  -7.881  1.00 16.05           N  
ANISOU 1138  N   GLY B  49     2329   1743   2025   -122   -361    106       N  
ATOM   1139  CA  GLY B  49     -16.588  25.037  -7.722  1.00 15.06           C  
ANISOU 1139  CA  GLY B  49     2137   1653   1931   -112   -352    104       C  
ATOM   1140  C   GLY B  49     -17.100  24.532  -9.052  1.00 19.01           C  
ANISOU 1140  C   GLY B  49     2702   2123   2399   -148   -400    118       C  
ATOM   1141  O   GLY B  49     -16.860  25.149 -10.102  1.00 18.55           O  
ANISOU 1141  O   GLY B  49     2748   2014   2286   -187   -432    128       O  
ATOM   1142  N   ILE B  50     -17.824  23.410  -9.022  1.00 18.90           N  
ANISOU 1142  N   ILE B  50     2636   2133   2412   -142   -406    117       N  
ATOM   1143  CA  ILE B  50     -18.336  22.849 -10.261  1.00 21.31           C  
ANISOU 1143  CA  ILE B  50     3001   2411   2685   -180   -454    130       C  
ATOM   1144  C   ILE B  50     -19.313  23.796 -10.972  1.00 24.16           C  
ANISOU 1144  C   ILE B  50     3412   2722   3044   -165   -565    143       C  
ATOM   1145  O   ILE B  50     -19.337  23.819 -12.209  1.00 23.93           O  
ANISOU 1145  O   ILE B  50     3485   2648   2961   -210   -610    158       O  
ATOM   1146  CB  ILE B  50     -18.907  21.430 -10.019  1.00 26.74           C  
ANISOU 1146  CB  ILE B  50     3623   3136   3402   -180   -435    124       C  
ATOM   1147  CG1 ILE B  50     -18.707  20.541 -11.240  1.00 29.58           C  
ANISOU 1147  CG1 ILE B  50     4059   3473   3708   -240   -432    131       C  
ATOM   1148  CG2 ILE B  50     -20.331  21.406  -9.528  1.00 29.64           C  
ANISOU 1148  CG2 ILE B  50     3909   3523   3832   -139   -494    119       C  
ATOM   1149  CD1 ILE B  50     -17.568  19.744 -11.110  1.00 42.48           C  
ANISOU 1149  CD1 ILE B  50     5699   5123   5318   -265   -342    118       C  
ATOM   1150  N   GLY B  51     -20.070  24.592 -10.200  1.00 19.93           N  
ANISOU 1150  N   GLY B  51     2811   2193   2567   -102   -611    136       N  
ATOM   1151  CA  GLY B  51     -21.069  25.489 -10.777  1.00 19.57           C  
ANISOU 1151  CA  GLY B  51     2800   2100   2537    -71   -730    142       C  
ATOM   1152  C   GLY B  51     -20.675  26.928 -11.029  1.00 22.86           C  
ANISOU 1152  C   GLY B  51     3310   2458   2920    -62   -771    152       C  
ATOM   1153  O   GLY B  51     -21.457  27.684 -11.601  1.00 24.31           O  
ANISOU 1153  O   GLY B  51     3540   2588   3108    -35   -883    159       O  
ATOM   1154  N   GLY B  52     -19.469  27.299 -10.634  1.00 17.94           N  
ANISOU 1154  N   GLY B  52     2716   1840   2261    -87   -688    152       N  
ATOM   1155  CA  GLY B  52     -18.975  28.664 -10.794  1.00 18.52           C  
ANISOU 1155  CA  GLY B  52     2883   1859   2295    -91   -713    159       C  
ATOM   1156  C   GLY B  52     -18.275  29.139  -9.540  1.00 21.45           C  
ANISOU 1156  C   GLY B  52     3192   2267   2692    -67   -635    143       C  
ATOM   1157  O   GLY B  52     -17.856  28.323  -8.738  1.00 19.87           O  
ANISOU 1157  O   GLY B  52     2903   2128   2518    -67   -551    130       O  
ATOM   1158  N   PHE B  53     -18.162  30.460  -9.344  1.00 23.10           N  
ANISOU 1158  N   PHE B  53     3453   2432   2890    -46   -668    145       N  
ATOM   1159  CA  PHE B  53     -17.451  31.031  -8.185  1.00 23.82           C  
ANISOU 1159  CA  PHE B  53     3500   2551   2998    -30   -598    130       C  
ATOM   1160  C   PHE B  53     -18.357  31.615  -7.112  1.00 26.59           C  
ANISOU 1160  C   PHE B  53     3763   2913   3427     55   -633    114       C  
ATOM   1161  O   PHE B  53     -19.445  32.123  -7.423  1.00 25.31           O  
ANISOU 1161  O   PHE B  53     3608   2712   3297    105   -732    114       O  
ATOM   1162  CB  PHE B  53     -16.446  32.107  -8.668  1.00 27.15           C  
ANISOU 1162  CB  PHE B  53     4053   2920   3342    -85   -587    138       C  
ATOM   1163  CG  PHE B  53     -15.381  31.583  -9.607  1.00 30.33           C  
ANISOU 1163  CG  PHE B  53     4536   3320   3668   -180   -526    140       C  
ATOM   1164  CD1 PHE B  53     -14.123  31.236  -9.131  1.00 34.47           C  
ANISOU 1164  CD1 PHE B  53     5024   3894   4181   -223   -416    119       C  
ATOM   1165  CD2 PHE B  53     -15.634  31.444 -10.965  1.00 33.96           C  
ANISOU 1165  CD2 PHE B  53     5109   3726   4070   -228   -580    158       C  
ATOM   1166  CE1 PHE B  53     -13.141  30.738  -9.997  1.00 36.23           C  
ANISOU 1166  CE1 PHE B  53     5308   4117   4342   -309   -352    109       C  
ATOM   1167  CE2 PHE B  53     -14.656  30.937 -11.829  1.00 37.80           C  
ANISOU 1167  CE2 PHE B  53     5667   4210   4484   -322   -512    152       C  
ATOM   1168  CZ  PHE B  53     -13.417  30.591 -11.339  1.00 35.73           C  
ANISOU 1168  CZ  PHE B  53     5355   4002   4219   -360   -394    124       C  
ATOM   1169  N   ILE B  54     -17.896  31.559  -5.844  1.00 21.43           N  
ANISOU 1169  N   ILE B  54     3027   2311   2804     71   -554     97       N  
ATOM   1170  CA  ILE B  54     -18.615  32.114  -4.690  1.00 20.60           C  
ANISOU 1170  CA  ILE B  54     2840   2221   2768    142   -563     75       C  
ATOM   1171  C   ILE B  54     -17.639  32.947  -3.858  1.00 22.75           C  
ANISOU 1171  C   ILE B  54     3133   2494   3018    133   -506     70       C  
ATOM   1172  O   ILE B  54     -16.425  32.681  -3.876  1.00 19.83           O  
ANISOU 1172  O   ILE B  54     2791   2142   2600     76   -438     75       O  
ATOM   1173  CB  ILE B  54     -19.349  31.072  -3.793  1.00 23.23           C  
ANISOU 1173  CB  ILE B  54     3038   2621   3169    172   -526     54       C  
ATOM   1174  CG1 ILE B  54     -18.352  30.148  -3.052  1.00 22.18           C  
ANISOU 1174  CG1 ILE B  54     2865   2544   3017    133   -423     53       C  
ATOM   1175  CG2 ILE B  54     -20.414  30.289  -4.590  1.00 24.84           C  
ANISOU 1175  CG2 ILE B  54     3214   2826   3400    179   -587     54       C  
ATOM   1176  CD1 ILE B  54     -18.834  29.350  -1.800  1.00 20.94           C  
ANISOU 1176  CD1 ILE B  54     2598   2446   2913    156   -370     31       C  
ATOM   1177  N   LYS B  55     -18.180  33.944  -3.132  1.00 19.80           N  
ANISOU 1177  N   LYS B  55     2740   2100   2683    191   -534     53       N  
ATOM   1178  CA  LYS B  55     -17.402  34.778  -2.225  1.00 18.75           C  
ANISOU 1178  CA  LYS B  55     2621   1966   2535    188   -485     45       C  
ATOM   1179  C   LYS B  55     -17.459  34.148  -0.861  1.00 20.72           C  
ANISOU 1179  C   LYS B  55     2757   2283   2831    207   -412     24       C  
ATOM   1180  O   LYS B  55     -18.529  33.731  -0.402  1.00 20.59           O  
ANISOU 1180  O   LYS B  55     2655   2291   2877    252   -423      4       O  
ATOM   1181  CB  LYS B  55     -17.998  36.196  -2.104  1.00 21.94           C  
ANISOU 1181  CB  LYS B  55     3072   2308   2957    243   -552     36       C  
ATOM   1182  CG  LYS B  55     -17.870  37.072  -3.347  1.00 39.72           C  
ANISOU 1182  CG  LYS B  55     5468   4474   5149    222   -633     59       C  
ATOM   1183  CD  LYS B  55     -18.173  38.534  -3.032  1.00 53.88           C  
ANISOU 1183  CD  LYS B  55     7321   6202   6950    271   -687     49       C  
ATOM   1184  CE  LYS B  55     -17.702  39.463  -4.126  1.00 66.57           C  
ANISOU 1184  CE  LYS B  55     9100   7719   8473    228   -747     75       C  
ATOM   1185  NZ  LYS B  55     -17.890  40.891  -3.756  1.00 73.16           N  
ANISOU 1185  NZ  LYS B  55    10005   8483   9308    273   -795     66       N  
ATOM   1186  N   VAL B  56     -16.314  34.074  -0.182  1.00 14.64           N  
ANISOU 1186  N   VAL B  56     1988   1543   2030    170   -340     24       N  
ATOM   1187  CA  VAL B  56     -16.276  33.509   1.157  1.00 14.44           C  
ANISOU 1187  CA  VAL B  56     1876   1572   2037    182   -277      7       C  
ATOM   1188  C   VAL B  56     -15.448  34.413   2.072  1.00 17.23           C  
ANISOU 1188  C   VAL B  56     2255   1921   2370    174   -240     -1       C  
ATOM   1189  O   VAL B  56     -14.737  35.297   1.576  1.00 17.13           O  
ANISOU 1189  O   VAL B  56     2324   1872   2314    147   -253      8       O  
ATOM   1190  CB  VAL B  56     -15.710  32.058   1.149  1.00 17.60           C  
ANISOU 1190  CB  VAL B  56     2240   2023   2426    144   -229     14       C  
ATOM   1191  CG1 VAL B  56     -16.599  31.124   0.335  1.00 17.73           C  
ANISOU 1191  CG1 VAL B  56     2230   2045   2463    149   -262     20       C  
ATOM   1192  CG2 VAL B  56     -14.286  32.029   0.609  1.00 17.46           C  
ANISOU 1192  CG2 VAL B  56     2278   2003   2352     88   -201     25       C  
ATOM   1193  N   ARG B  57     -15.536  34.190   3.388  1.00 13.97           N  
ANISOU 1193  N   ARG B  57     1781   1544   1982    190   -194    -19       N  
ATOM   1194  CA  ARG B  57     -14.761  34.942   4.379  1.00 12.96           C  
ANISOU 1194  CA  ARG B  57     1673   1417   1835    180   -158    -28       C  
ATOM   1195  C   ARG B  57     -13.614  34.042   4.781  1.00 16.28           C  
ANISOU 1195  C   ARG B  57     2076   1881   2229    137   -110    -22       C  
ATOM   1196  O   ARG B  57     -13.843  32.898   5.160  1.00 14.52           O  
ANISOU 1196  O   ARG B  57     1800   1694   2023    139    -89    -23       O  
ATOM   1197  CB  ARG B  57     -15.599  35.308   5.625  1.00 13.30           C  
ANISOU 1197  CB  ARG B  57     1669   1465   1918    223   -140    -55       C  
ATOM   1198  CG  ARG B  57     -16.902  36.060   5.299  1.00 15.18           C  
ANISOU 1198  CG  ARG B  57     1899   1665   2203    281   -190    -74       C  
ATOM   1199  CD  ARG B  57     -17.494  36.777   6.492  1.00 18.44           C  
ANISOU 1199  CD  ARG B  57     2284   2073   2650    318   -165   -110       C  
ATOM   1200  NE  ARG B  57     -17.636  35.959   7.710  1.00 17.97           N  
ANISOU 1200  NE  ARG B  57     2161   2064   2603    304    -97   -129       N  
ATOM   1201  CZ  ARG B  57     -18.646  35.128   7.952  1.00 24.03           C  
ANISOU 1201  CZ  ARG B  57     2853   2862   3415    317    -79   -152       C  
ATOM   1202  NH1 ARG B  57     -19.595  34.942   7.044  1.00 20.06           N  
ANISOU 1202  NH1 ARG B  57     2315   2352   2956    348   -128   -160       N  
ATOM   1203  NH2 ARG B  57     -18.706  34.465   9.097  1.00 19.50           N  
ANISOU 1203  NH2 ARG B  57     2246   2326   2838    292    -13   -168       N  
ATOM   1204  N   GLN B  58     -12.379  34.546   4.684  1.00 12.55           N  
ANISOU 1204  N   GLN B  58     1648   1404   1715     97    -96    -20       N  
ATOM   1205  CA  GLN B  58     -11.210  33.769   5.059  1.00 11.08           C  
ANISOU 1205  CA  GLN B  58     1439   1259   1514     62    -60    -23       C  
ATOM   1206  C   GLN B  58     -10.732  34.113   6.453  1.00 14.84           C  
ANISOU 1206  C   GLN B  58     1902   1749   1986     63    -34    -35       C  
ATOM   1207  O   GLN B  58     -10.395  35.272   6.716  1.00 13.59           O  
ANISOU 1207  O   GLN B  58     1786   1568   1809     53    -34    -42       O  
ATOM   1208  CB  GLN B  58     -10.091  33.972   4.029  1.00 11.23           C  
ANISOU 1208  CB  GLN B  58     1501   1271   1496      9    -55    -23       C  
ATOM   1209  CG  GLN B  58      -8.791  33.282   4.454  1.00 12.70           C  
ANISOU 1209  CG  GLN B  58     1650   1500   1676    -21    -21    -39       C  
ATOM   1210  CD  GLN B  58      -7.678  33.442   3.448  1.00 19.30           C  
ANISOU 1210  CD  GLN B  58     2514   2336   2482    -79     -3    -53       C  
ATOM   1211  OE1 GLN B  58      -7.905  33.573   2.246  1.00 19.52           O  
ANISOU 1211  OE1 GLN B  58     2588   2338   2489   -102    -12    -46       O  
ATOM   1212  NE2 GLN B  58      -6.440  33.412   3.923  1.00 19.00           N  
ANISOU 1212  NE2 GLN B  58     2449   2328   2441   -108     23    -79       N  
ATOM   1213  N   TYR B  59     -10.675  33.111   7.339  1.00 11.72           N  
ANISOU 1213  N   TYR B  59     1462   1387   1603     71    -16    -38       N  
ATOM   1214  CA  TYR B  59     -10.178  33.265   8.702  1.00 11.49           C  
ANISOU 1214  CA  TYR B  59     1431   1371   1565     67      2    -48       C  
ATOM   1215  C   TYR B  59      -8.915  32.415   8.814  1.00 15.62           C  
ANISOU 1215  C   TYR B  59     1935   1924   2078     43      4    -52       C  
ATOM   1216  O   TYR B  59      -8.930  31.242   8.430  1.00 14.15           O  
ANISOU 1216  O   TYR B  59     1721   1752   1902     48      1    -47       O  
ATOM   1217  CB  TYR B  59     -11.194  32.773   9.745  1.00 12.47           C  
ANISOU 1217  CB  TYR B  59     1532   1501   1706     92     18    -52       C  
ATOM   1218  CG  TYR B  59     -12.457  33.601   9.803  1.00 11.70           C  
ANISOU 1218  CG  TYR B  59     1436   1378   1631    121     19    -63       C  
ATOM   1219  CD1 TYR B  59     -13.522  33.345   8.943  1.00 13.01           C  
ANISOU 1219  CD1 TYR B  59     1578   1538   1829    145      2    -61       C  
ATOM   1220  CD2 TYR B  59     -12.592  34.640  10.728  1.00 12.41           C  
ANISOU 1220  CD2 TYR B  59     1549   1450   1715    128     34    -79       C  
ATOM   1221  CE1 TYR B  59     -14.702  34.081   9.011  1.00 15.17           C  
ANISOU 1221  CE1 TYR B  59     1839   1789   2135    182     -4    -80       C  
ATOM   1222  CE2 TYR B  59     -13.760  35.403  10.786  1.00 13.30           C  
ANISOU 1222  CE2 TYR B  59     1656   1539   1858    164     35    -98       C  
ATOM   1223  CZ  TYR B  59     -14.808  35.124   9.921  1.00 19.01           C  
ANISOU 1223  CZ  TYR B  59     2345   2257   2620    193     13   -101       C  
ATOM   1224  OH  TYR B  59     -15.981  35.848   9.979  1.00 17.48           O  
ANISOU 1224  OH  TYR B  59     2133   2040   2469    237      6   -128       O  
ATOM   1225  N   ASP B  60      -7.843  32.988   9.350  1.00 13.55           N  
ANISOU 1225  N   ASP B  60     1683   1667   1797     20      6    -65       N  
ATOM   1226  CA  ASP B  60      -6.588  32.260   9.509  1.00 13.92           C  
ANISOU 1226  CA  ASP B  60     1702   1743   1845      4     -1    -79       C  
ATOM   1227  C   ASP B  60      -6.297  31.830  10.947  1.00 16.60           C  
ANISOU 1227  C   ASP B  60     2038   2092   2179     14    -13    -82       C  
ATOM   1228  O   ASP B  60      -6.814  32.407  11.917  1.00 15.61           O  
ANISOU 1228  O   ASP B  60     1941   1951   2039     18     -6    -78       O  
ATOM   1229  CB  ASP B  60      -5.419  33.106   8.956  1.00 17.29           C  
ANISOU 1229  CB  ASP B  60     2135   2175   2258    -39      6   -101       C  
ATOM   1230  CG  ASP B  60      -5.566  33.480   7.488  1.00 24.62           C  
ANISOU 1230  CG  ASP B  60     3087   3089   3179    -63     18    -99       C  
ATOM   1231  OD1 ASP B  60      -5.278  34.635   7.143  1.00 28.98           O  
ANISOU 1231  OD1 ASP B  60     3681   3622   3706    -98     27   -106       O  
ATOM   1232  OD2 ASP B  60      -5.972  32.609   6.685  1.00 23.36           O  
ANISOU 1232  OD2 ASP B  60     2912   2931   3032    -51     17    -90       O  
ATOM   1233  N   GLN B  61      -5.432  30.797  11.075  1.00 13.74           N  
ANISOU 1233  N   GLN B  61     1644   1749   1826     18    -34    -92       N  
ATOM   1234  CA  GLN B  61      -4.954  30.262  12.349  1.00 14.06           C  
ANISOU 1234  CA  GLN B  61     1690   1792   1859     28    -63    -95       C  
ATOM   1235  C   GLN B  61      -6.102  29.876  13.293  1.00 16.17           C  
ANISOU 1235  C   GLN B  61     1997   2039   2108     42    -56    -74       C  
ATOM   1236  O   GLN B  61      -6.107  30.225  14.487  1.00 16.54           O  
ANISOU 1236  O   GLN B  61     2080   2074   2129     34    -61    -74       O  
ATOM   1237  CB  GLN B  61      -3.985  31.272  12.989  1.00 17.05           C  
ANISOU 1237  CB  GLN B  61     2076   2176   2224      4    -75   -115       C  
ATOM   1238  CG  GLN B  61      -2.703  30.641  13.441  1.00 29.33           C  
ANISOU 1238  CG  GLN B  61     3600   3751   3794      8   -120   -139       C  
ATOM   1239  CD  GLN B  61      -1.663  31.698  13.717  1.00 36.92           C  
ANISOU 1239  CD  GLN B  61     4552   4726   4750    -25   -127   -168       C  
ATOM   1240  OE1 GLN B  61      -1.441  32.626  12.927  1.00 32.87           O  
ANISOU 1240  OE1 GLN B  61     4032   4221   4237    -59    -93   -181       O  
ATOM   1241  NE2 GLN B  61      -1.006  31.568  14.840  1.00 25.13           N  
ANISOU 1241  NE2 GLN B  61     3065   3233   3249    -22   -173   -177       N  
ATOM   1242  N   ILE B  62      -7.084  29.159  12.731  1.00 11.35           N  
ANISOU 1242  N   ILE B  62     1380   1425   1508     55    -40    -60       N  
ATOM   1243  CA  ILE B  62      -8.269  28.696  13.454  1.00 11.41           C  
ANISOU 1243  CA  ILE B  62     1414   1418   1502     58    -21    -47       C  
ATOM   1244  C   ILE B  62      -8.060  27.275  13.926  1.00 14.01           C  
ANISOU 1244  C   ILE B  62     1760   1742   1819     63    -48    -39       C  
ATOM   1245  O   ILE B  62      -7.629  26.422  13.142  1.00 13.16           O  
ANISOU 1245  O   ILE B  62     1628   1642   1731     77    -68    -39       O  
ATOM   1246  CB  ILE B  62      -9.525  28.806  12.540  1.00 13.01           C  
ANISOU 1246  CB  ILE B  62     1596   1620   1726     65      8    -42       C  
ATOM   1247  CG1 ILE B  62      -9.821  30.285  12.110  1.00 12.88           C  
ANISOU 1247  CG1 ILE B  62     1578   1596   1720     67     23    -49       C  
ATOM   1248  CG2 ILE B  62     -10.785  28.132  13.192  1.00 14.38           C  
ANISOU 1248  CG2 ILE B  62     1783   1787   1894     62     35    -39       C  
ATOM   1249  CD1 ILE B  62     -10.190  31.262  13.254  1.00 15.84           C  
ANISOU 1249  CD1 ILE B  62     1983   1957   2079     62     44    -61       C  
ATOM   1250  N   LEU B  63      -8.391  27.008  15.201  1.00 13.45           N  
ANISOU 1250  N   LEU B  63     1743   1653   1715     50    -46    -35       N  
ATOM   1251  CA  LEU B  63      -8.285  25.672  15.775  1.00 13.88           C  
ANISOU 1251  CA  LEU B  63     1840   1690   1745     50    -76    -25       C  
ATOM   1252  C   LEU B  63      -9.483  24.859  15.286  1.00 15.50           C  
ANISOU 1252  C   LEU B  63     2042   1894   1955     43    -41    -16       C  
ATOM   1253  O   LEU B  63     -10.650  25.279  15.397  1.00 14.51           O  
ANISOU 1253  O   LEU B  63     1913   1772   1830     25     11    -21       O  
ATOM   1254  CB  LEU B  63      -8.313  25.728  17.304  1.00 15.21           C  
ANISOU 1254  CB  LEU B  63     2085   1832   1862     25    -83    -23       C  
ATOM   1255  CG  LEU B  63      -6.966  25.949  18.009  1.00 22.19           C  
ANISOU 1255  CG  LEU B  63     2992   2708   2732     32   -146    -28       C  
ATOM   1256  CD1 LEU B  63      -6.477  27.387  17.839  1.00 22.97           C  
ANISOU 1256  CD1 LEU B  63     3052   2827   2848     29   -134    -44       C  
ATOM   1257  CD2 LEU B  63      -7.084  25.603  19.492  1.00 28.56           C  
ANISOU 1257  CD2 LEU B  63     3899   3477   3476      3   -165    -20       C  
ATOM   1258  N   ILE B  64      -9.186  23.709  14.739  1.00 13.01           N  
ANISOU 1258  N   ILE B  64     1722   1573   1646     57    -69     -8       N  
ATOM   1259  CA  ILE B  64     -10.214  22.804  14.250  1.00 12.76           C  
ANISOU 1259  CA  ILE B  64     1692   1539   1616     47    -42      0       C  
ATOM   1260  C   ILE B  64      -9.747  21.377  14.474  1.00 16.01           C  
ANISOU 1260  C   ILE B  64     2153   1924   2006     53    -86     10       C  
ATOM   1261  O   ILE B  64      -8.617  21.029  14.121  1.00 17.63           O  
ANISOU 1261  O   ILE B  64     2342   2126   2229     86   -136      6       O  
ATOM   1262  CB  ILE B  64     -10.588  23.117  12.777  1.00 15.23           C  
ANISOU 1262  CB  ILE B  64     1936   1877   1974     60    -23     -3       C  
ATOM   1263  CG1 ILE B  64     -11.638  22.092  12.230  1.00 15.44           C  
ANISOU 1263  CG1 ILE B  64     1962   1902   2002     46     -2      4       C  
ATOM   1264  CG2 ILE B  64      -9.324  23.252  11.872  1.00 16.92           C  
ANISOU 1264  CG2 ILE B  64     2112   2103   2215     86    -57     -9       C  
ATOM   1265  CD1 ILE B  64     -12.256  22.499  10.860  1.00 16.42           C  
ANISOU 1265  CD1 ILE B  64     2027   2046   2165     53     14      2       C  
ATOM   1266  N   GLU B  65     -10.609  20.558  15.074  1.00 12.13           N  
ANISOU 1266  N   GLU B  65     1722   1410   1476     20    -66     19       N  
ATOM   1267  CA  GLU B  65     -10.258  19.160  15.356  1.00 12.62           C  
ANISOU 1267  CA  GLU B  65     1854   1434   1507     23   -111     31       C  
ATOM   1268  C   GLU B  65     -10.993  18.291  14.348  1.00 14.96           C  
ANISOU 1268  C   GLU B  65     2130   1736   1819     16    -87     36       C  
ATOM   1269  O   GLU B  65     -12.181  18.515  14.126  1.00 14.74           O  
ANISOU 1269  O   GLU B  65     2077   1728   1795    -18    -28     31       O  
ATOM   1270  CB  GLU B  65     -10.677  18.820  16.793  1.00 15.13           C  
ANISOU 1270  CB  GLU B  65     2279   1714   1756    -24   -105     38       C  
ATOM   1271  CG  GLU B  65      -9.976  17.634  17.383  1.00 23.74           C  
ANISOU 1271  CG  GLU B  65     3466   2750   2804    -15   -178     53       C  
ATOM   1272  CD  GLU B  65     -10.519  17.432  18.780  1.00 34.06           C  
ANISOU 1272  CD  GLU B  65     4893   4017   4031    -76   -162     59       C  
ATOM   1273  OE1 GLU B  65     -11.559  16.747  18.911  1.00 29.15           O  
ANISOU 1273  OE1 GLU B  65     4322   3381   3372   -131   -111     62       O  
ATOM   1274  OE2 GLU B  65      -9.940  18.002  19.731  1.00 27.20           O  
ANISOU 1274  OE2 GLU B  65     4069   3132   3135    -78   -193     59       O  
ATOM   1275  N   ILE B  66     -10.307  17.333  13.697  1.00 13.23           N  
ANISOU 1275  N   ILE B  66     1912   1501   1612     49   -132     40       N  
ATOM   1276  CA  ILE B  66     -10.895  16.476  12.666  1.00 12.67           C  
ANISOU 1276  CA  ILE B  66     1827   1433   1555     43   -114     44       C  
ATOM   1277  C   ILE B  66     -10.691  15.039  13.120  1.00 18.11           C  
ANISOU 1277  C   ILE B  66     2610   2069   2202     41   -156     56       C  
ATOM   1278  O   ILE B  66      -9.551  14.593  13.192  1.00 16.96           O  
ANISOU 1278  O   ILE B  66     2482   1898   2064     88   -222     52       O  
ATOM   1279  CB  ILE B  66     -10.233  16.777  11.277  1.00 15.07           C  
ANISOU 1279  CB  ILE B  66     2045   1765   1915     83   -123     33       C  
ATOM   1280  CG1 ILE B  66     -10.432  18.277  10.872  1.00 16.19           C  
ANISOU 1280  CG1 ILE B  66     2115   1949   2088     80    -88     24       C  
ATOM   1281  CG2 ILE B  66     -10.784  15.839  10.186  1.00 14.84           C  
ANISOU 1281  CG2 ILE B  66     2010   1734   1894     75   -108     37       C  
ATOM   1282  CD1 ILE B  66      -9.307  18.892  10.099  1.00 25.43           C  
ANISOU 1282  CD1 ILE B  66     3228   3139   3296    113   -107      8       C  
ATOM   1283  N   CYS B  67     -11.778  14.328  13.485  1.00 19.80           N  
ANISOU 1283  N   CYS B  67     2888   2264   2371    -15   -121     65       N  
ATOM   1284  CA  CYS B  67     -11.647  12.942  13.992  1.00 22.80           C  
ANISOU 1284  CA  CYS B  67     3384   2583   2698    -26   -161     79       C  
ATOM   1285  C   CYS B  67     -10.708  12.878  15.193  1.00 25.41           C  
ANISOU 1285  C   CYS B  67     3798   2867   2991     -6   -230     85       C  
ATOM   1286  O   CYS B  67      -9.970  11.901  15.322  1.00 26.56           O  
ANISOU 1286  O   CYS B  67     4012   2960   3121     29   -303     91       O  
ATOM   1287  CB  CYS B  67     -11.161  12.002  12.895  1.00 25.56           C  
ANISOU 1287  CB  CYS B  67     3717   2918   3076     16   -196     78       C  
ATOM   1288  SG  CYS B  67     -12.318  11.817  11.541  1.00 30.33           S  
ANISOU 1288  SG  CYS B  67     4255   3563   3707    -19   -128     76       S  
ATOM   1289  N   GLY B  68     -10.695  13.919  16.022  1.00 22.52           N  
ANISOU 1289  N   GLY B  68     3426   2516   2613    -22   -214     81       N  
ATOM   1290  CA  GLY B  68      -9.814  13.946  17.187  1.00 22.82           C  
ANISOU 1290  CA  GLY B  68     3548   2511   2614     -7   -285     86       C  
ATOM   1291  C   GLY B  68      -8.410  14.464  16.917  1.00 25.36           C  
ANISOU 1291  C   GLY B  68     3797   2847   2993     71   -355     72       C  
ATOM   1292  O   GLY B  68      -7.644  14.672  17.860  1.00 26.19           O  
ANISOU 1292  O   GLY B  68     3952   2923   3075     86   -419     72       O  
ATOM   1293  N   HIS B  69      -8.053  14.679  15.628  1.00 19.97           N  
ANISOU 1293  N   HIS B  69     2998   2207   2382    114   -344     56       N  
ATOM   1294  CA  HIS B  69      -6.747  15.208  15.225  1.00 18.48           C  
ANISOU 1294  CA  HIS B  69     2725   2042   2254    176   -393     32       C  
ATOM   1295  C   HIS B  69      -6.825  16.740  15.232  1.00 20.72           C  
ANISOU 1295  C   HIS B  69     2935   2380   2560    158   -344     23       C  
ATOM   1296  O   HIS B  69      -7.613  17.332  14.480  1.00 17.39           O  
ANISOU 1296  O   HIS B  69     2455   1997   2157    134   -271     23       O  
ATOM   1297  CB  HIS B  69      -6.362  14.709  13.817  1.00 19.58           C  
ANISOU 1297  CB  HIS B  69     2786   2201   2452    217   -391     13       C  
ATOM   1298  CG  HIS B  69      -6.113  13.237  13.724  1.00 24.25           C  
ANISOU 1298  CG  HIS B  69     3444   2737   3033    247   -446     16       C  
ATOM   1299  ND1 HIS B  69      -4.840  12.736  13.501  1.00 27.04           N  
ANISOU 1299  ND1 HIS B  69     3770   3073   3432    318   -522    -14       N  
ATOM   1300  CD2 HIS B  69      -6.979  12.201  13.836  1.00 26.86           C  
ANISOU 1300  CD2 HIS B  69     3865   3026   3313    214   -434     39       C  
ATOM   1301  CE1 HIS B  69      -4.971  11.417  13.478  1.00 27.08           C  
ANISOU 1301  CE1 HIS B  69     3855   3021   3414    333   -560     -5       C  
ATOM   1302  NE2 HIS B  69      -6.234  11.046  13.687  1.00 27.35           N  
ANISOU 1302  NE2 HIS B  69     3969   3037   3385    268   -509     29       N  
ATOM   1303  N   LYS B  70      -6.006  17.385  16.067  1.00 18.86           N  
ANISOU 1303  N   LYS B  70     2707   2140   2320    172   -389     14       N  
ATOM   1304  CA  LYS B  70      -6.011  18.835  16.171  1.00 18.27           C  
ANISOU 1304  CA  LYS B  70     2576   2107   2258    153   -348      5       C  
ATOM   1305  C   LYS B  70      -5.218  19.481  15.042  1.00 21.76           C  
ANISOU 1305  C   LYS B  70     2903   2596   2769    184   -341    -22       C  
ATOM   1306  O   LYS B  70      -4.087  19.076  14.762  1.00 23.64           O  
ANISOU 1306  O   LYS B  70     3105   2833   3044    229   -398    -47       O  
ATOM   1307  CB  LYS B  70      -5.519  19.307  17.563  1.00 20.18           C  
ANISOU 1307  CB  LYS B  70     2882   2324   2460    143   -395      7       C  
ATOM   1308  CG  LYS B  70      -6.392  18.825  18.732  1.00 22.19           C  
ANISOU 1308  CG  LYS B  70     3265   2531   2634     93   -385     32       C  
ATOM   1309  CD  LYS B  70      -5.959  19.458  20.057  1.00 31.04           C  
ANISOU 1309  CD  LYS B  70     4455   3631   3710     73   -423     33       C  
ATOM   1310  CE  LYS B  70      -6.842  19.029  21.203  1.00 48.30           C  
ANISOU 1310  CE  LYS B  70     6777   5767   5807     10   -401     53       C  
ATOM   1311  NZ  LYS B  70      -6.464  17.688  21.726  1.00 62.63           N  
ANISOU 1311  NZ  LYS B  70     8708   7513   7576     21   -488     70       N  
ATOM   1312  N   ALA B  71      -5.834  20.451  14.368  1.00 14.98           N  
ANISOU 1312  N   ALA B  71     1990   1775   1925    160   -271    -23       N  
ATOM   1313  CA  ALA B  71      -5.246  21.219  13.282  1.00 13.54           C  
ANISOU 1313  CA  ALA B  71     1718   1634   1793    170   -250    -46       C  
ATOM   1314  C   ALA B  71      -5.453  22.699  13.614  1.00 15.57           C  
ANISOU 1314  C   ALA B  71     1963   1911   2042    142   -215    -47       C  
ATOM   1315  O   ALA B  71      -6.317  23.037  14.436  1.00 14.38           O  
ANISOU 1315  O   ALA B  71     1861   1747   1854    117   -190    -29       O  
ATOM   1316  CB  ALA B  71      -5.920  20.875  11.953  1.00 14.51           C  
ANISOU 1316  CB  ALA B  71     1807   1770   1936    165   -204    -42       C  
ATOM   1317  N   ILE B  72      -4.620  23.566  13.037  1.00 12.14           N  
ANISOU 1317  N   ILE B  72     1468   1505   1638    144   -210    -71       N  
ATOM   1318  CA  ILE B  72      -4.708  25.021  13.220  1.00 10.97           C  
ANISOU 1318  CA  ILE B  72     1312   1373   1483    118   -179    -74       C  
ATOM   1319  C   ILE B  72      -4.432  25.598  11.848  1.00 15.15           C  
ANISOU 1319  C   ILE B  72     1784   1929   2043    109   -146    -92       C  
ATOM   1320  O   ILE B  72      -3.303  25.512  11.358  1.00 13.91           O  
ANISOU 1320  O   ILE B  72     1580   1790   1915    115   -163   -123       O  
ATOM   1321  CB  ILE B  72      -3.763  25.635  14.299  1.00 13.59           C  
ANISOU 1321  CB  ILE B  72     1656   1704   1803    114   -220    -89       C  
ATOM   1322  CG1 ILE B  72      -3.868  24.916  15.667  1.00 14.24           C  
ANISOU 1322  CG1 ILE B  72     1813   1752   1847    121   -267    -73       C  
ATOM   1323  CG2 ILE B  72      -4.051  27.129  14.427  1.00 13.92           C  
ANISOU 1323  CG2 ILE B  72     1702   1756   1832     83   -179    -90       C  
ATOM   1324  CD1 ILE B  72      -2.840  25.334  16.658  1.00 17.00           C  
ANISOU 1324  CD1 ILE B  72     2177   2097   2187    121   -324    -89       C  
ATOM   1325  N   GLY B  73      -5.445  26.162  11.216  1.00 11.65           N  
ANISOU 1325  N   GLY B  73     1346   1485   1594     92   -101    -76       N  
ATOM   1326  CA  GLY B  73      -5.198  26.659   9.868  1.00 11.49           C  
ANISOU 1326  CA  GLY B  73     1292   1480   1592     77    -76    -89       C  
ATOM   1327  C   GLY B  73      -6.321  27.503   9.325  1.00 13.01           C  
ANISOU 1327  C   GLY B  73     1504   1664   1775     63    -43    -71       C  
ATOM   1328  O   GLY B  73      -7.178  28.001  10.076  1.00 13.20           O  
ANISOU 1328  O   GLY B  73     1554   1675   1785     65    -34    -57       O  
ATOM   1329  N   THR B  74      -6.280  27.713   8.003  1.00 11.26           N  
ANISOU 1329  N   THR B  74     1270   1445   1561     48    -26    -76       N  
ATOM   1330  CA  THR B  74      -7.246  28.576   7.331  1.00 10.88           C  
ANISOU 1330  CA  THR B  74     1246   1381   1505     38    -10    -61       C  
ATOM   1331  C   THR B  74      -8.576  27.899   7.137  1.00 13.93           C  
ANISOU 1331  C   THR B  74     1635   1758   1899     56    -11    -39       C  
ATOM   1332  O   THR B  74      -8.649  26.769   6.643  1.00 12.08           O  
ANISOU 1332  O   THR B  74     1390   1529   1673     61    -14    -36       O  
ATOM   1333  CB  THR B  74      -6.668  29.122   6.025  1.00 14.54           C  
ANISOU 1333  CB  THR B  74     1716   1844   1963      5      3    -74       C  
ATOM   1334  OG1 THR B  74      -5.465  29.849   6.302  1.00 13.44           O  
ANISOU 1334  OG1 THR B  74     1570   1718   1817    -21     10   -101       O  
ATOM   1335  CG2 THR B  74      -7.651  29.993   5.267  1.00 13.69           C  
ANISOU 1335  CG2 THR B  74     1648   1709   1844     -2      3    -56       C  
ATOM   1336  N   VAL B  75      -9.642  28.615   7.509  1.00 11.59           N  
ANISOU 1336  N   VAL B  75     1353   1448   1603     66     -6    -30       N  
ATOM   1337  CA  VAL B  75     -11.000  28.119   7.370  1.00 10.89           C  
ANISOU 1337  CA  VAL B  75     1255   1354   1528     80     -5    -19       C  
ATOM   1338  C   VAL B  75     -11.791  29.203   6.629  1.00 15.34           C  
ANISOU 1338  C   VAL B  75     1829   1898   2101     87    -14    -17       C  
ATOM   1339  O   VAL B  75     -11.731  30.377   7.016  1.00 14.98           O  
ANISOU 1339  O   VAL B  75     1802   1838   2051     90    -13    -24       O  
ATOM   1340  CB  VAL B  75     -11.614  27.794   8.760  1.00 15.08           C  
ANISOU 1340  CB  VAL B  75     1785   1888   2057     87     11    -22       C  
ATOM   1341  CG1 VAL B  75     -13.108  27.531   8.682  1.00 15.05           C  
ANISOU 1341  CG1 VAL B  75     1762   1882   2073     95     22    -23       C  
ATOM   1342  CG2 VAL B  75     -10.905  26.616   9.422  1.00 15.18           C  
ANISOU 1342  CG2 VAL B  75     1806   1908   2053     82      5    -19       C  
ATOM   1343  N   LEU B  76     -12.473  28.809   5.543  1.00 10.62           N  
ANISOU 1343  N   LEU B  76     1227   1294   1515     89    -30     -9       N  
ATOM   1344  CA  LEU B  76     -13.311  29.711   4.744  1.00 11.37           C  
ANISOU 1344  CA  LEU B  76     1336   1362   1621    102    -57     -6       C  
ATOM   1345  C   LEU B  76     -14.754  29.480   5.178  1.00 15.71           C  
ANISOU 1345  C   LEU B  76     1847   1916   2206    129    -59    -15       C  
ATOM   1346  O   LEU B  76     -15.132  28.351   5.508  1.00 16.40           O  
ANISOU 1346  O   LEU B  76     1905   2025   2301    123    -42    -16       O  
ATOM   1347  CB  LEU B  76     -13.152  29.435   3.252  1.00 11.55           C  
ANISOU 1347  CB  LEU B  76     1385   1372   1630     82    -79      5       C  
ATOM   1348  CG  LEU B  76     -11.707  29.367   2.706  1.00 13.92           C  
ANISOU 1348  CG  LEU B  76     1713   1677   1899     44    -62      3       C  
ATOM   1349  CD1 LEU B  76     -11.715  29.128   1.204  1.00 14.53           C  
ANISOU 1349  CD1 LEU B  76     1827   1737   1958     17    -78     11       C  
ATOM   1350  CD2 LEU B  76     -10.935  30.616   3.057  1.00 15.38           C  
ANISOU 1350  CD2 LEU B  76     1929   1850   2064     29    -54     -7       C  
ATOM   1351  N   VAL B  77     -15.552  30.541   5.202  1.00 11.44           N  
ANISOU 1351  N   VAL B  77     1306   1353   1688    157    -79    -26       N  
ATOM   1352  CA  VAL B  77     -16.959  30.480   5.621  1.00 12.65           C  
ANISOU 1352  CA  VAL B  77     1407   1512   1887    186    -78    -49       C  
ATOM   1353  C   VAL B  77     -17.791  31.058   4.488  1.00 16.46           C  
ANISOU 1353  C   VAL B  77     1892   1965   2397    214   -138    -50       C  
ATOM   1354  O   VAL B  77     -17.559  32.191   4.044  1.00 15.27           O  
ANISOU 1354  O   VAL B  77     1790   1776   2236    229   -173    -46       O  
ATOM   1355  CB  VAL B  77     -17.189  31.239   6.959  1.00 16.32           C  
ANISOU 1355  CB  VAL B  77     1861   1977   2364    201    -44    -75       C  
ATOM   1356  CG1 VAL B  77     -18.668  31.253   7.357  1.00 17.01           C  
ANISOU 1356  CG1 VAL B  77     1885   2073   2506    229    -35   -112       C  
ATOM   1357  CG2 VAL B  77     -16.342  30.642   8.091  1.00 15.91           C  
ANISOU 1357  CG2 VAL B  77     1820   1948   2277    170      4    -71       C  
ATOM   1358  N   GLY B  78     -18.769  30.280   4.040  1.00 15.01           N  
ANISOU 1358  N   GLY B  78     1663   1795   2244    220   -155    -58       N  
ATOM   1359  CA  GLY B  78     -19.627  30.732   2.952  1.00 15.77           C  
ANISOU 1359  CA  GLY B  78     1760   1862   2371    249   -226    -60       C  
ATOM   1360  C   GLY B  78     -20.686  29.739   2.529  1.00 20.84           C  
ANISOU 1360  C   GLY B  78     2341   2526   3049    249   -242    -72       C  
ATOM   1361  O   GLY B  78     -20.801  28.650   3.119  1.00 18.91           O  
ANISOU 1361  O   GLY B  78     2057   2322   2805    220   -190    -79       O  
ATOM   1362  N   PRO B  79     -21.415  30.103   1.445  1.00 18.49           N  
ANISOU 1362  N   PRO B  79     2050   2200   2777    275   -321    -73       N  
ATOM   1363  CA  PRO B  79     -22.520  29.260   0.965  1.00 19.71           C  
ANISOU 1363  CA  PRO B  79     2142   2375   2972    276   -349    -89       C  
ATOM   1364  C   PRO B  79     -22.120  27.996   0.232  1.00 25.79           C  
ANISOU 1364  C   PRO B  79     2938   3159   3701    224   -341    -58       C  
ATOM   1365  O   PRO B  79     -22.197  27.906  -0.993  1.00 27.57           O  
ANISOU 1365  O   PRO B  79     3206   3359   3910    217   -403    -38       O  
ATOM   1366  CB  PRO B  79     -23.322  30.216   0.076  1.00 22.04           C  
ANISOU 1366  CB  PRO B  79     2446   2624   3305    328   -451   -100       C  
ATOM   1367  CG  PRO B  79     -22.309  31.192  -0.426  1.00 25.63           C  
ANISOU 1367  CG  PRO B  79     3011   3025   3703    326   -480    -65       C  
ATOM   1368  CD  PRO B  79     -21.338  31.381   0.694  1.00 20.43           C  
ANISOU 1368  CD  PRO B  79     2362   2386   3015    307   -395    -63       C  
ATOM   1369  N   THR B  80     -21.725  26.993   0.999  1.00 21.51           N  
ANISOU 1369  N   THR B  80     2376   2655   3139    188   -266    -57       N  
ATOM   1370  CA  THR B  80     -21.343  25.713   0.453  1.00 19.43           C  
ANISOU 1370  CA  THR B  80     2137   2406   2841    143   -251    -33       C  
ATOM   1371  C   THR B  80     -22.465  24.703   0.625  1.00 23.66           C  
ANISOU 1371  C   THR B  80     2603   2974   3411    126   -239    -57       C  
ATOM   1372  O   THR B  80     -23.167  24.733   1.652  1.00 21.44           O  
ANISOU 1372  O   THR B  80     2257   2720   3168    132   -200    -94       O  
ATOM   1373  CB  THR B  80     -20.024  25.214   1.107  1.00 20.80           C  
ANISOU 1373  CB  THR B  80     2349   2590   2965    115   -187    -15       C  
ATOM   1374  OG1 THR B  80     -19.733  23.906   0.620  1.00 18.05           O  
ANISOU 1374  OG1 THR B  80     2018   2251   2588     78   -174      2       O  
ATOM   1375  CG2 THR B  80     -20.096  25.175   2.647  1.00 16.91           C  
ANISOU 1375  CG2 THR B  80     1819   2122   2483    117   -127    -37       C  
ATOM   1376  N   PRO B  81     -22.629  23.756  -0.329  1.00 20.86           N  
ANISOU 1376  N   PRO B  81     2265   2620   3040     96   -263    -41       N  
ATOM   1377  CA  PRO B  81     -23.657  22.716  -0.169  1.00 20.94           C  
ANISOU 1377  CA  PRO B  81     2214   2663   3078     69   -247    -66       C  
ATOM   1378  C   PRO B  81     -23.404  21.840   1.062  1.00 21.51           C  
ANISOU 1378  C   PRO B  81     2279   2765   3131     34   -161    -74       C  
ATOM   1379  O   PRO B  81     -24.342  21.339   1.645  1.00 20.97           O  
ANISOU 1379  O   PRO B  81     2151   2725   3091     12   -130   -108       O  
ATOM   1380  CB  PRO B  81     -23.507  21.876  -1.447  1.00 23.55           C  
ANISOU 1380  CB  PRO B  81     2594   2980   3376     37   -285    -37       C  
ATOM   1381  CG  PRO B  81     -22.850  22.754  -2.401  1.00 28.21           C  
ANISOU 1381  CG  PRO B  81     3251   3527   3939     57   -339    -10       C  
ATOM   1382  CD  PRO B  81     -21.904  23.577  -1.605  1.00 23.90           C  
ANISOU 1382  CD  PRO B  81     2729   2975   3378     78   -301     -5       C  
ATOM   1383  N   VAL B  82     -22.116  21.670   1.461  1.00 16.98           N  
ANISOU 1383  N   VAL B  82     1767   2179   2505     26   -126    -45       N  
ATOM   1384  CA  VAL B  82     -21.716  20.858   2.629  1.00 16.55           C  
ANISOU 1384  CA  VAL B  82     1727   2139   2422     -3    -59    -47       C  
ATOM   1385  C   VAL B  82     -20.434  21.399   3.205  1.00 15.18           C  
ANISOU 1385  C   VAL B  82     1599   1951   2218     15    -43    -30       C  
ATOM   1386  O   VAL B  82     -19.586  21.902   2.457  1.00 13.69           O  
ANISOU 1386  O   VAL B  82     1445   1742   2013     33    -73     -9       O  
ATOM   1387  CB  VAL B  82     -21.305  19.395   2.299  1.00 23.27           C  
ANISOU 1387  CB  VAL B  82     2626   2987   3231    -43    -46    -25       C  
ATOM   1388  CG1 VAL B  82     -22.062  18.325   3.050  1.00 24.81           C  
ANISOU 1388  CG1 VAL B  82     2807   3200   3420    -90     -1    -45       C  
ATOM   1389  CG2 VAL B  82     -20.934  19.116   0.844  1.00 23.05           C  
ANISOU 1389  CG2 VAL B  82     2633   2939   3187    -44    -92     -1       C  
ATOM   1390  N   ASN B  83     -20.208  21.160   4.522  1.00 12.73           N  
ANISOU 1390  N   ASN B  83     1297   1648   1890      2      7    -38       N  
ATOM   1391  CA  ASN B  83     -18.906  21.521   5.085  1.00 10.62           C  
ANISOU 1391  CA  ASN B  83     1074   1368   1592     16     15    -22       C  
ATOM   1392  C   ASN B  83     -17.853  20.641   4.426  1.00 12.99           C  
ANISOU 1392  C   ASN B  83     1422   1654   1858      9      1      4       C  
ATOM   1393  O   ASN B  83     -18.026  19.425   4.351  1.00 12.20           O  
ANISOU 1393  O   ASN B  83     1340   1553   1741    -17     10      9       O  
ATOM   1394  CB  ASN B  83     -18.867  21.234   6.588  1.00 11.01           C  
ANISOU 1394  CB  ASN B  83     1141   1423   1621     -3     62    -34       C  
ATOM   1395  CG  ASN B  83     -19.784  22.125   7.381  1.00 17.36           C  
ANISOU 1395  CG  ASN B  83     1900   2240   2456      1     91    -68       C  
ATOM   1396  OD1 ASN B  83     -20.010  23.286   7.032  1.00 13.74           O  
ANISOU 1396  OD1 ASN B  83     1409   1780   2032     36     69    -79       O  
ATOM   1397  ND2 ASN B  83     -20.330  21.605   8.463  1.00 13.86           N  
ANISOU 1397  ND2 ASN B  83     1462   1806   1999    -37    142    -90       N  
ATOM   1398  N   ILE B  84     -16.738  21.251   3.979  1.00 10.22           N  
ANISOU 1398  N   ILE B  84     1094   1292   1499     29    -17     16       N  
ATOM   1399  CA  ILE B  84     -15.668  20.523   3.307  1.00 11.33           C  
ANISOU 1399  CA  ILE B  84     1268   1422   1616     25    -25     28       C  
ATOM   1400  C   ILE B  84     -14.345  20.731   3.982  1.00 13.10           C  
ANISOU 1400  C   ILE B  84     1510   1643   1825     39    -18     26       C  
ATOM   1401  O   ILE B  84     -13.986  21.877   4.284  1.00 12.13           O  
ANISOU 1401  O   ILE B  84     1380   1522   1708     52    -19     21       O  
ATOM   1402  CB  ILE B  84     -15.603  21.077   1.846  1.00 15.70           C  
ANISOU 1402  CB  ILE B  84     1827   1966   2173     24    -52     34       C  
ATOM   1403  CG1 ILE B  84     -16.812  20.554   1.015  1.00 17.28           C  
ANISOU 1403  CG1 ILE B  84     2016   2166   2385      8    -73     37       C  
ATOM   1404  CG2 ILE B  84     -14.277  20.789   1.154  1.00 20.91           C  
ANISOU 1404  CG2 ILE B  84     2517   2615   2811     19    -49     35       C  
ATOM   1405  CD1 ILE B  84     -17.220  21.623   0.022  1.00 27.85           C  
ANISOU 1405  CD1 ILE B  84     3357   3491   3735     16   -113     40       C  
ATOM   1406  N   ILE B  85     -13.607  19.614   4.197  1.00  9.47           N  
ANISOU 1406  N   ILE B  85     1075   1175   1349     38    -16     28       N  
ATOM   1407  CA  ILE B  85     -12.247  19.659   4.733  1.00  8.98           C  
ANISOU 1407  CA  ILE B  85     1023   1110   1281     57    -22     20       C  
ATOM   1408  C   ILE B  85     -11.378  19.448   3.489  1.00 11.30           C  
ANISOU 1408  C   ILE B  85     1315   1401   1579     58    -26     11       C  
ATOM   1409  O   ILE B  85     -11.387  18.356   2.903  1.00 11.91           O  
ANISOU 1409  O   ILE B  85     1407   1468   1652     53    -28     11       O  
ATOM   1410  CB  ILE B  85     -11.953  18.572   5.801  1.00 11.30           C  
ANISOU 1410  CB  ILE B  85     1350   1388   1555     63    -29     22       C  
ATOM   1411  CG1 ILE B  85     -12.976  18.618   6.979  1.00 12.79           C  
ANISOU 1411  CG1 ILE B  85     1555   1576   1729     44    -12     27       C  
ATOM   1412  CG2 ILE B  85     -10.495  18.692   6.324  1.00 11.76           C  
ANISOU 1412  CG2 ILE B  85     1411   1442   1617     90    -50      8       C  
ATOM   1413  CD1 ILE B  85     -13.135  20.073   7.655  1.00 14.80           C  
ANISOU 1413  CD1 ILE B  85     1787   1845   1993     48      1     20       C  
ATOM   1414  N   GLY B  86     -10.652  20.488   3.109  1.00 10.18           N  
ANISOU 1414  N   GLY B  86     1158   1266   1443     58    -23     -1       N  
ATOM   1415  CA  GLY B  86      -9.781  20.492   1.942  1.00 10.31           C  
ANISOU 1415  CA  GLY B  86     1175   1283   1461     46    -14    -18       C  
ATOM   1416  C   GLY B  86      -8.343  20.135   2.244  1.00 12.10           C  
ANISOU 1416  C   GLY B  86     1383   1515   1699     63    -12    -49       C  
ATOM   1417  O   GLY B  86      -7.951  19.874   3.396  1.00 11.02           O  
ANISOU 1417  O   GLY B  86     1240   1379   1568     88    -29    -52       O  
ATOM   1418  N   ARG B  87      -7.519  20.154   1.193  1.00  9.33           N  
ANISOU 1418  N   ARG B  87     1024   1168   1352     45      9    -76       N  
ATOM   1419  CA  ARG B  87      -6.129  19.715   1.329  1.00  8.82           C  
ANISOU 1419  CA  ARG B  87      927   1113   1312     63     13   -119       C  
ATOM   1420  C   ARG B  87      -5.321  20.494   2.341  1.00 11.90           C  
ANISOU 1420  C   ARG B  87     1287   1520   1716     77      1   -136       C  
ATOM   1421  O   ARG B  87      -4.430  19.905   2.981  1.00 12.00           O  
ANISOU 1421  O   ARG B  87     1271   1534   1753    111    -21   -163       O  
ATOM   1422  CB  ARG B  87      -5.419  19.676  -0.018  1.00  9.95           C  
ANISOU 1422  CB  ARG B  87     1063   1260   1456     31     51   -156       C  
ATOM   1423  CG  ARG B  87      -5.978  18.628  -0.996  1.00 11.64           C  
ANISOU 1423  CG  ARG B  87     1308   1455   1658     21     60   -148       C  
ATOM   1424  CD  ARG B  87      -5.096  18.510  -2.256  1.00 11.71           C  
ANISOU 1424  CD  ARG B  87     1312   1468   1669    -13    106   -196       C  
ATOM   1425  NE  ARG B  87      -5.091  19.772  -3.004  1.00 11.47           N  
ANISOU 1425  NE  ARG B  87     1306   1442   1610    -70    134   -196       N  
ATOM   1426  CZ  ARG B  87      -4.114  20.680  -2.976  1.00 16.21           C  
ANISOU 1426  CZ  ARG B  87     1881   2062   2217    -95    161   -233       C  
ATOM   1427  NH1 ARG B  87      -4.246  21.826  -3.633  1.00 13.92           N  
ANISOU 1427  NH1 ARG B  87     1635   1766   1890   -152    181   -226       N  
ATOM   1428  NH2 ARG B  87      -2.995  20.452  -2.281  1.00 12.80           N  
ANISOU 1428  NH2 ARG B  87     1383   1653   1828    -65    164   -280       N  
ATOM   1429  N   ASN B  88      -5.634  21.793   2.528  1.00 11.25           N  
ANISOU 1429  N   ASN B  88     1213   1443   1618     54      8   -121       N  
ATOM   1430  CA  ASN B  88      -4.859  22.562   3.511  1.00 11.53           C  
ANISOU 1430  CA  ASN B  88     1224   1493   1663     62     -3   -138       C  
ATOM   1431  C   ASN B  88      -4.860  21.900   4.912  1.00 14.56           C  
ANISOU 1431  C   ASN B  88     1609   1869   2054    105    -44   -127       C  
ATOM   1432  O   ASN B  88      -3.815  21.905   5.578  1.00 15.69           O  
ANISOU 1432  O   ASN B  88     1724   2022   2216    123    -67   -156       O  
ATOM   1433  CB  ASN B  88      -5.322  24.006   3.563  1.00 10.96           C  
ANISOU 1433  CB  ASN B  88     1174   1420   1568     34      9   -120       C  
ATOM   1434  CG  ASN B  88      -6.660  24.185   4.230  1.00 13.57           C  
ANISOU 1434  CG  ASN B  88     1534   1736   1885     48     -7    -79       C  
ATOM   1435  OD1 ASN B  88      -7.663  23.570   3.834  1.00 12.44           O  
ANISOU 1435  OD1 ASN B  88     1406   1582   1738     52     -9    -56       O  
ATOM   1436  ND2 ASN B  88      -6.695  25.045   5.264  1.00 12.71           N  
ANISOU 1436  ND2 ASN B  88     1430   1630   1772     53    -15    -73       N  
ATOM   1437  N   LEU B  89      -6.016  21.296   5.333  1.00  9.74           N  
ANISOU 1437  N   LEU B  89     1036   1239   1425    115    -56    -90       N  
ATOM   1438  CA  LEU B  89      -6.114  20.628   6.636  1.00 10.08           C  
ANISOU 1438  CA  LEU B  89     1103   1267   1460    142    -91    -77       C  
ATOM   1439  C   LEU B  89      -5.878  19.116   6.530  1.00 13.38           C  
ANISOU 1439  C   LEU B  89     1535   1664   1885    169   -116    -83       C  
ATOM   1440  O   LEU B  89      -5.401  18.512   7.491  1.00 12.83           O  
ANISOU 1440  O   LEU B  89     1484   1576   1814    198   -159    -87       O  
ATOM   1441  CB  LEU B  89      -7.438  20.923   7.344  1.00 10.03           C  
ANISOU 1441  CB  LEU B  89     1133   1251   1426    128    -82    -42       C  
ATOM   1442  CG  LEU B  89      -7.714  22.421   7.579  1.00 13.00           C  
ANISOU 1442  CG  LEU B  89     1502   1640   1797    110    -63    -39       C  
ATOM   1443  CD1 LEU B  89      -9.022  22.592   8.302  1.00 13.73           C  
ANISOU 1443  CD1 LEU B  89     1621   1724   1872    100    -49    -17       C  
ATOM   1444  CD2 LEU B  89      -6.564  23.106   8.362  1.00 14.21           C  
ANISOU 1444  CD2 LEU B  89     1643   1801   1954    117    -82    -59       C  
ATOM   1445  N   LEU B  90      -6.204  18.491   5.370  1.00 10.51           N  
ANISOU 1445  N   LEU B  90     1171   1297   1526    160    -94    -84       N  
ATOM   1446  CA  LEU B  90      -5.930  17.049   5.231  1.00 10.81           C  
ANISOU 1446  CA  LEU B  90     1226   1310   1570    187   -117    -94       C  
ATOM   1447  C   LEU B  90      -4.400  16.785   5.385  1.00 13.97           C  
ANISOU 1447  C   LEU B  90     1586   1713   2010    228   -148   -142       C  
ATOM   1448  O   LEU B  90      -4.005  15.784   5.985  1.00 15.09           O  
ANISOU 1448  O   LEU B  90     1750   1825   2158    269   -196   -149       O  
ATOM   1449  CB  LEU B  90      -6.440  16.526   3.887  1.00 10.77           C  
ANISOU 1449  CB  LEU B  90     1227   1302   1562    166    -85    -92       C  
ATOM   1450  CG  LEU B  90      -7.953  16.597   3.685  1.00 13.84           C  
ANISOU 1450  CG  LEU B  90     1648   1688   1921    131    -67    -51       C  
ATOM   1451  CD1 LEU B  90      -8.306  16.239   2.285  1.00 14.62           C  
ANISOU 1451  CD1 LEU B  90     1750   1785   2018    107    -42    -53       C  
ATOM   1452  CD2 LEU B  90      -8.691  15.711   4.653  1.00 13.84           C  
ANISOU 1452  CD2 LEU B  90     1698   1664   1898    135    -87    -26       C  
ATOM   1453  N   THR B  91      -3.542  17.696   4.877  1.00 12.11           N  
ANISOU 1453  N   THR B  91     1290   1509   1800    216   -123   -179       N  
ATOM   1454  CA  THR B  91      -2.085  17.548   5.038  1.00 11.91           C  
ANISOU 1454  CA  THR B  91     1208   1496   1823    251   -149   -237       C  
ATOM   1455  C   THR B  91      -1.681  17.676   6.511  1.00 15.73           C  
ANISOU 1455  C   THR B  91     1700   1969   2307    283   -212   -233       C  
ATOM   1456  O   THR B  91      -0.769  16.966   6.961  1.00 17.88           O  
ANISOU 1456  O   THR B  91     1952   2227   2613    335   -269   -267       O  
ATOM   1457  CB  THR B  91      -1.314  18.540   4.172  1.00 16.56           C  
ANISOU 1457  CB  THR B  91     1735   2125   2434    213    -97   -283       C  
ATOM   1458  OG1 THR B  91      -1.735  19.865   4.490  1.00 14.61           O  
ANISOU 1458  OG1 THR B  91     1501   1893   2158    174    -80   -255       O  
ATOM   1459  CG2 THR B  91      -1.490  18.259   2.676  1.00 17.15           C  
ANISOU 1459  CG2 THR B  91     1809   2201   2505    180    -39   -298       C  
ATOM   1460  N   GLN B  92      -2.354  18.572   7.273  1.00 13.63           N  
ANISOU 1460  N   GLN B  92     1467   1706   2004    256   -209   -193       N  
ATOM   1461  CA  GLN B  92      -2.044  18.723   8.706  1.00 13.38           C  
ANISOU 1461  CA  GLN B  92     1460   1661   1962    278   -267   -185       C  
ATOM   1462  C   GLN B  92      -2.331  17.462   9.503  1.00 18.85           C  
ANISOU 1462  C   GLN B  92     2223   2304   2634    313   -326   -162       C  
ATOM   1463  O   GLN B  92      -1.638  17.209  10.495  1.00 21.41           O  
ANISOU 1463  O   GLN B  92     2565   2609   2963    348   -396   -173       O  
ATOM   1464  CB  GLN B  92      -2.793  19.892   9.346  1.00 13.36           C  
ANISOU 1464  CB  GLN B  92     1488   1668   1921    238   -243   -150       C  
ATOM   1465  CG  GLN B  92      -2.310  21.252   8.890  1.00 14.31           C  
ANISOU 1465  CG  GLN B  92     1555   1826   2056    207   -205   -173       C  
ATOM   1466  CD  GLN B  92      -2.631  22.337   9.883  1.00 11.86           C  
ANISOU 1466  CD  GLN B  92     1273   1517   1715    185   -206   -152       C  
ATOM   1467  OE1 GLN B  92      -2.898  22.081  11.082  1.00 14.67           O  
ANISOU 1467  OE1 GLN B  92     1681   1849   2045    196   -244   -130       O  
ATOM   1468  NE2 GLN B  92      -2.607  23.560   9.410  1.00 13.81           N  
ANISOU 1468  NE2 GLN B  92     1499   1788   1961    149   -164   -159       N  
ATOM   1469  N   ILE B  93      -3.341  16.675   9.100  1.00 15.25           N  
ANISOU 1469  N   ILE B  93     1817   1826   2151    301   -303   -131       N  
ATOM   1470  CA  ILE B  93      -3.670  15.454   9.841  1.00 15.26           C  
ANISOU 1470  CA  ILE B  93     1903   1775   2121    322   -354   -108       C  
ATOM   1471  C   ILE B  93      -2.952  14.204   9.269  1.00 19.99           C  
ANISOU 1471  C   ILE B  93     2493   2346   2755    374   -392   -140       C  
ATOM   1472  O   ILE B  93      -3.181  13.091   9.753  1.00 20.37           O  
ANISOU 1472  O   ILE B  93     2621   2342   2777    394   -439   -123       O  
ATOM   1473  CB  ILE B  93      -5.210  15.272   9.986  1.00 17.52           C  
ANISOU 1473  CB  ILE B  93     2258   2047   2353    273   -311    -59       C  
ATOM   1474  CG1 ILE B  93      -5.882  14.953   8.627  1.00 18.02           C  
ANISOU 1474  CG1 ILE B  93     2296   2124   2424    251   -255    -56       C  
ATOM   1475  CG2 ILE B  93      -5.849  16.506  10.687  1.00 19.29           C  
ANISOU 1475  CG2 ILE B  93     2486   2294   2549    232   -277    -39       C  
ATOM   1476  CD1 ILE B  93      -7.413  14.540   8.735  1.00 21.60           C  
ANISOU 1476  CD1 ILE B  93     2811   2564   2831    204   -220    -17       C  
ATOM   1477  N   GLY B  94      -2.084  14.406   8.271  1.00 17.17           N  
ANISOU 1477  N   GLY B  94     2047   2023   2456    391   -370   -190       N  
ATOM   1478  CA  GLY B  94      -1.299  13.338   7.646  1.00 17.04           C  
ANISOU 1478  CA  GLY B  94     2003   1986   2484    443   -397   -236       C  
ATOM   1479  C   GLY B  94      -2.120  12.427   6.753  1.00 20.05           C  
ANISOU 1479  C   GLY B  94     2428   2345   2844    427   -359   -216       C  
ATOM   1480  O   GLY B  94      -1.827  11.225   6.647  1.00 21.25           O  
ANISOU 1480  O   GLY B  94     2612   2455   3009    472   -399   -233       O  
ATOM   1481  N   CYS B  95      -3.139  12.995   6.082  1.00 15.37           N  
ANISOU 1481  N   CYS B  95     1839   1779   2220    365   -287   -184       N  
ATOM   1482  CA  CYS B  95      -4.012  12.209   5.220  1.00 15.59           C  
ANISOU 1482  CA  CYS B  95     1909   1790   2224    340   -252   -163       C  
ATOM   1483  C   CYS B  95      -3.408  11.996   3.830  1.00 18.13           C  
ANISOU 1483  C   CYS B  95     2175   2129   2586    344   -211   -211       C  
ATOM   1484  O   CYS B  95      -2.891  12.943   3.226  1.00 17.77           O  
ANISOU 1484  O   CYS B  95     2061   2125   2565    323   -170   -242       O  
ATOM   1485  CB  CYS B  95      -5.397  12.864   5.149  1.00 16.33           C  
ANISOU 1485  CB  CYS B  95     2029   1902   2273    276   -205   -113       C  
ATOM   1486  SG  CYS B  95      -6.671  11.845   4.368  1.00 20.76           S  
ANISOU 1486  SG  CYS B  95     2651   2439   2797    239   -176    -82       S  
ATOM   1487  N   THR B  96      -3.481  10.757   3.317  1.00 14.68           N  
ANISOU 1487  N   THR B  96     1775   1655   2149    363   -218   -219       N  
ATOM   1488  CA  THR B  96      -3.010  10.436   1.967  1.00 13.08           C  
ANISOU 1488  CA  THR B  96     1533   1462   1976    360   -171   -266       C  
ATOM   1489  C   THR B  96      -4.063   9.553   1.280  1.00 16.29           C  
ANISOU 1489  C   THR B  96     2011   1839   2340    328   -149   -232       C  
ATOM   1490  O   THR B  96      -4.929   8.996   1.954  1.00 15.87           O  
ANISOU 1490  O   THR B  96     2031   1753   2245    322   -179   -184       O  
ATOM   1491  CB  THR B  96      -1.655   9.681   1.974  1.00 20.68           C  
ANISOU 1491  CB  THR B  96     2452   2405   3001    434   -209   -337       C  
ATOM   1492  OG1 THR B  96      -1.800   8.455   2.697  1.00 20.49           O  
ANISOU 1492  OG1 THR B  96     2504   2318   2964    485   -280   -320       O  
ATOM   1493  CG2 THR B  96      -0.498  10.517   2.545  1.00 19.08           C  
ANISOU 1493  CG2 THR B  96     2162   2236   2850    464   -232   -385       C  
ATOM   1494  N   LEU B  97      -3.971   9.430  -0.048  1.00 13.66           N  
ANISOU 1494  N   LEU B  97     1659   1516   2015    302    -94   -260       N  
ATOM   1495  CA  LEU B  97      -4.829   8.552  -0.852  1.00 14.72           C  
ANISOU 1495  CA  LEU B  97     1856   1622   2113    270    -73   -237       C  
ATOM   1496  C   LEU B  97      -4.011   7.320  -1.152  1.00 17.62           C  
ANISOU 1496  C   LEU B  97     2233   1950   2512    325    -89   -288       C  
ATOM   1497  O   LEU B  97      -2.828   7.444  -1.466  1.00 17.80           O  
ANISOU 1497  O   LEU B  97     2187   1986   2589    360    -76   -355       O  
ATOM   1498  CB  LEU B  97      -5.206   9.224  -2.166  1.00 14.86           C  
ANISOU 1498  CB  LEU B  97     1861   1672   2115    204     -7   -238       C  
ATOM   1499  CG  LEU B  97      -6.301  10.234  -2.070  1.00 17.61           C  
ANISOU 1499  CG  LEU B  97     2218   2046   2426    151      1   -183       C  
ATOM   1500  CD1 LEU B  97      -6.375  11.037  -3.367  1.00 18.23           C  
ANISOU 1500  CD1 LEU B  97     2285   2150   2493     94     54   -194       C  
ATOM   1501  CD2 LEU B  97      -7.638   9.557  -1.771  1.00 18.38           C  
ANISOU 1501  CD2 LEU B  97     2382   2119   2481    129    -19   -129       C  
ATOM   1502  N   ASN B  98      -4.611   6.135  -1.036  1.00 14.99           N  
ANISOU 1502  N   ASN B  98     1982   1564   2147    332   -116   -262       N  
ATOM   1503  CA  ASN B  98      -3.881   4.886  -1.251  1.00 16.01           C  
ANISOU 1503  CA  ASN B  98     2134   1643   2305    392   -141   -309       C  
ATOM   1504  C   ASN B  98      -4.665   3.855  -2.037  1.00 20.89           C  
ANISOU 1504  C   ASN B  98     2833   2223   2882    359   -119   -290       C  
ATOM   1505  O   ASN B  98      -5.837   3.622  -1.751  1.00 19.71           O  
ANISOU 1505  O   ASN B  98     2755   2060   2675    312   -127   -229       O  
ATOM   1506  CB  ASN B  98      -3.497   4.275   0.098  1.00 17.80           C  
ANISOU 1506  CB  ASN B  98     2400   1822   2542    464   -230   -304       C  
ATOM   1507  CG  ASN B  98      -2.581   5.138   0.917  1.00 22.16           C  
ANISOU 1507  CG  ASN B  98     2875   2404   3140    507   -265   -330       C  
ATOM   1508  OD1 ASN B  98      -1.364   4.961   0.893  1.00 27.02           O  
ANISOU 1508  OD1 ASN B  98     3426   3016   3823    574   -290   -399       O  
ATOM   1509  ND2 ASN B  98      -3.153   6.081   1.653  1.00 19.06           N  
ANISOU 1509  ND2 ASN B  98     2483   2042   2716    468   -268   -281       N  
ATOM   1510  N   PHE B  99      -3.998   3.214  -3.007  1.00 19.59           N  
ANISOU 1510  N   PHE B  99     2656   2040   2746    380    -90   -349       N  
ATOM   1511  CA  PHE B  99      -4.575   2.128  -3.817  1.00 21.92           C  
ANISOU 1511  CA  PHE B  99     3031   2292   3005    354    -70   -342       C  
ATOM   1512  C   PHE B  99      -3.466   1.225  -4.381  1.00 29.85           C  
ANISOU 1512  C   PHE B  99     4021   3259   4062    419    -65   -423       C  
ATOM   1513  O   PHE B  99      -3.755   0.329  -5.207  1.00 30.96           O  
ANISOU 1513  O   PHE B  99     4222   3362   4179    400    -38   -432       O  
ATOM   1514  CB  PHE B  99      -5.564   2.633  -4.897  1.00 23.14           C  
ANISOU 1514  CB  PHE B  99     3200   2480   3110    256     -5   -308       C  
ATOM   1515  CG  PHE B  99      -5.008   3.511  -5.994  1.00 25.69           C  
ANISOU 1515  CG  PHE B  99     3454   2850   3455    222     65   -353       C  
ATOM   1516  CD1 PHE B  99      -4.959   4.893  -5.844  1.00 28.79           C  
ANISOU 1516  CD1 PHE B  99     3785   3300   3856    194     81   -342       C  
ATOM   1517  CD2 PHE B  99      -4.576   2.961  -7.197  1.00 29.65           C  
ANISOU 1517  CD2 PHE B  99     3966   3336   3963    208    118   -406       C  
ATOM   1518  CE1 PHE B  99      -4.464   5.704  -6.867  1.00 29.97           C  
ANISOU 1518  CE1 PHE B  99     3888   3485   4013    150    147   -383       C  
ATOM   1519  CE2 PHE B  99      -4.079   3.777  -8.221  1.00 32.63           C  
ANISOU 1519  CE2 PHE B  99     4295   3753   4349    161    189   -450       C  
ATOM   1520  CZ  PHE B  99      -4.024   5.143  -8.047  1.00 30.17           C  
ANISOU 1520  CZ  PHE B  99     3929   3495   4041    131    202   -436       C  
ATOM   1521  OXT PHE B  99      -2.301   1.407  -3.964  1.00 33.64           O  
ANISOU 1521  OXT PHE B  99     4425   3746   4611    491    -89   -483       O  
TER    1522      PHE B  99                                                      
HETATM 1523  C2  6EH A 101     -14.383  19.777  -5.559  1.00 32.54           C  
HETATM 1524  C3  6EH A 101     -16.042  17.984  -4.879  1.00 31.85           C  
HETATM 1525  C11 6EH A 101     -26.794  15.127  -4.637  1.00 23.72           C  
HETATM 1526  C12 6EH A 101     -21.644  17.059  -3.079  1.00 22.21           C  
HETATM 1527  C13 6EH A 101     -20.646  18.175  -3.028  1.00 22.19           C  
HETATM 1528  C15 6EH A 101     -19.408  17.905  -2.481  1.00 22.39           C  
HETATM 1529  C18 6EH A 101     -19.975  20.439  -3.365  1.00 24.75           C  
HETATM 1530  C20 6EH A 101     -23.617  17.984  -1.785  1.00 24.78           C  
HETATM 1531  C21 6EH A 101     -24.430  18.004  -0.664  1.00 21.83           C  
HETATM 1532  C22 6EH A 101     -24.158  17.143   0.375  1.00 25.09           C  
HETATM 1533  C   6EH A 101     -16.687  18.208  -6.231  1.00 31.85           C  
HETATM 1534  N   6EH A 101     -14.628  18.451  -4.916  1.00 32.49           N  
HETATM 1535  O   6EH A 101     -16.487  19.576  -6.621  1.00 34.33           O  
HETATM 1536  C1  6EH A 101     -15.098  19.779  -6.895  1.00 33.70           C  
HETATM 1537  C4  6EH A 101     -21.335  16.398  -5.463  1.00 21.61           C  
HETATM 1538  O5  6EH A 101     -20.828  15.282  -5.421  1.00 20.33           O  
HETATM 1539  C6  6EH A 101     -22.325  16.863  -4.433  1.00 21.56           C  
HETATM 1540  N7  6EH A 101     -23.320  15.806  -4.402  1.00 22.28           N  
HETATM 1541  C8  6EH A 101     -24.657  16.092  -4.582  1.00 23.77           C  
HETATM 1542  O9  6EH A 101     -25.112  17.205  -4.832  1.00 24.62           O  
HETATM 1543  O10 6EH A 101     -25.389  14.940  -4.464  1.00 24.39           O  
HETATM 1544  C14 6EH A 101     -22.549  17.108  -1.881  1.00 23.40           C  
HETATM 1545  C16 6EH A 101     -18.440  18.881  -2.394  1.00 22.74           C  
HETATM 1546  C17 6EH A 101     -18.732  20.150  -2.839  1.00 21.85           C  
HETATM 1547  C19 6EH A 101     -20.937  19.454  -3.468  1.00 21.41           C  
HETATM 1548  C23 6EH A 101     -23.086  16.273   0.294  1.00 26.55           C  
HETATM 1549  C24 6EH A 101     -22.281  16.247  -0.831  1.00 24.41           C  
HETATM 1550  N25 6EH A 101     -21.093  17.373  -6.416  1.00 23.98           N  
HETATM 1551  C26 6EH A 101     -20.088  17.193  -7.451  1.00 26.29           C  
HETATM 1552  C27 6EH A 101     -18.926  18.157  -7.340  1.00 27.83           C  
HETATM 1553  C28 6EH A 101     -18.162  17.960  -6.048  1.00 28.66           C  
HETATM 1554 CL    CL A 102     -21.147   4.058 -11.443  1.00 29.11          CL  
HETATM 1555 CL    CL B 101      -4.105  26.332   6.349  1.00 24.72          CL  
HETATM 1556 CL    CL B 102     -13.142  -2.243  -0.363  1.00 26.70          CL  
HETATM 1557  O   HOH A 201     -15.189  22.455 -19.264  1.00 22.55           O  
HETATM 1558  O   HOH A 202       4.882  16.165  -3.107  1.00 18.35           O  
HETATM 1559  O   HOH A 203     -23.259   8.162 -27.873  1.00 34.78           O  
HETATM 1560  O   HOH A 204     -20.856  21.764 -22.211  1.00 33.86           O  
HETATM 1561  O   HOH A 205     -25.364   4.886 -21.052  1.00 37.48           O  
HETATM 1562  O   HOH A 206     -22.631   8.769 -11.217  1.00 36.96           O  
HETATM 1563  O   HOH A 207      -1.828  11.002  10.818  1.00 33.98           O  
HETATM 1564  O   HOH A 208     -13.797   4.141 -22.705  1.00 24.62           O  
HETATM 1565  O   HOH A 209     -25.923  17.496  -7.382  1.00 34.22           O  
HETATM 1566  O   HOH A 210      -1.090  14.991  -5.086  1.00 22.42           O  
HETATM 1567  O   HOH A 211     -21.979  30.783  -9.590  1.00 51.14           O  
HETATM 1568  O   HOH A 212     -14.441  14.043 -28.051  1.00 24.32           O  
HETATM 1569  O   HOH A 213       3.782   9.586  -1.839  1.00 34.56           O  
HETATM 1570  O   HOH A 214     -22.806   4.017 -22.431  1.00 57.87           O  
HETATM 1571  O   HOH A 215       4.099   9.348   0.862  1.00 46.06           O  
HETATM 1572  O   HOH A 216      -2.359  13.718 -17.223  1.00 59.39           O  
HETATM 1573  O   HOH A 217     -20.030  14.007  -1.946  1.00 20.53           O  
HETATM 1574  O   HOH A 218     -28.887   4.791 -15.113  1.00 40.33           O  
HETATM 1575  O   HOH A 219     -20.839   7.424  -5.547  1.00 27.91           O  
HETATM 1576  O   HOH A 220     -21.176  11.850 -27.091  1.00 36.99           O  
HETATM 1577  O   HOH A 221     -20.442   9.538 -12.619  1.00 21.57           O  
HETATM 1578  O   HOH A 222     -11.174  25.606 -15.629  1.00 38.32           O  
HETATM 1579  O   HOH A 223     -18.134  12.165  -1.344  1.00 17.20           O  
HETATM 1580  O   HOH A 224      -1.263   1.863  -9.872  1.00 61.62           O  
HETATM 1581  O   HOH A 225     -19.949  25.629 -16.431  1.00 27.30           O  
HETATM 1582  O   HOH A 226     -22.905   2.713 -15.156  1.00 27.12           O  
HETATM 1583  O   HOH A 227     -15.146  -1.772 -12.079  1.00 17.70           O  
HETATM 1584  O   HOH A 228     -12.510   0.260  -2.575  1.00 15.99           O  
HETATM 1585  O   HOH A 229     -20.943  14.075  -7.938  1.00 35.28           O  
HETATM 1586  O   HOH A 230     -25.030  12.267  -6.203  1.00 35.80           O  
HETATM 1587  O   HOH A 231      -0.720  18.346  -9.086  1.00 27.86           O  
HETATM 1588  O   HOH A 232     -12.955   2.747  -1.331  1.00 16.24           O  
HETATM 1589  O   HOH A 233      -9.123  19.104 -15.554  1.00 29.46           O  
HETATM 1590  O   HOH A 234     -18.937   2.962  -5.761  1.00 15.63           O  
HETATM 1591  O   HOH A 235      -1.120   9.253 -13.772  1.00 43.52           O  
HETATM 1592  O   HOH A 236       3.259   8.317  -5.322  1.00 36.17           O  
HETATM 1593  O   HOH A 237      -4.677   3.272   7.601  1.00 35.83           O  
HETATM 1594  O   HOH A 238     -17.781  22.119  -6.444  1.00 20.58           O  
HETATM 1595  O   HOH A 239       2.987  15.503  -6.262  1.00 27.46           O  
HETATM 1596  O   HOH A 240     -27.561   6.961 -18.951  1.00 29.90           O  
HETATM 1597  O   HOH A 241     -33.200  12.615 -16.785  1.00 32.12           O  
HETATM 1598  O   HOH A 242      -4.291  21.801 -11.458  1.00 36.51           O  
HETATM 1599  O   HOH A 243     -24.934  23.916 -17.469  1.00 20.17           O  
HETATM 1600  O   HOH A 244     -10.050   3.140 -21.505  1.00 44.70           O  
HETATM 1601  O   HOH A 245       3.506   5.798  -4.327  1.00 39.60           O  
HETATM 1602  O   HOH A 246     -27.609  17.062 -20.767  1.00 32.19           O  
HETATM 1603  O   HOH A 247     -24.551  22.364 -19.874  1.00 35.11           O  
HETATM 1604  O   HOH A 248     -25.103  20.094  -4.280  1.00 35.67           O  
HETATM 1605  O   HOH A 249     -16.308  21.283 -21.489  1.00 19.31           O  
HETATM 1606  O   HOH A 250      -1.280  21.626  -6.684  1.00 21.69           O  
HETATM 1607  O   HOH A 251     -16.499   2.325 -22.614  1.00 28.54           O  
HETATM 1608  O   HOH A 252      -6.902  16.759 -19.795  1.00 27.43           O  
HETATM 1609  O   HOH A 253      -9.944   4.124 -24.256  1.00 39.28           O  
HETATM 1610  O   HOH A 254     -27.390  26.880 -10.172  1.00 35.24           O  
HETATM 1611  O   HOH A 255     -27.567  25.812 -14.248  1.00 39.01           O  
HETATM 1612  O   HOH A 256     -31.346  11.896 -23.786  1.00 37.86           O  
HETATM 1613  O   HOH A 257     -12.658  -2.586 -11.214  1.00 20.93           O  
HETATM 1614  O   HOH A 258     -26.056   2.427 -24.225  1.00 51.12           O  
HETATM 1615  O   HOH A 259     -22.499   6.589  -2.361  1.00 26.50           O  
HETATM 1616  O   HOH A 260     -12.225  -3.854 -15.115  1.00 39.78           O  
HETATM 1617  O   HOH A 261      -8.115   1.241 -21.145  1.00 43.39           O  
HETATM 1618  O   HOH A 262      -6.127  -1.266  -2.524  1.00 38.24           O  
HETATM 1619  O   HOH A 263     -29.621   8.490 -25.907  1.00 41.87           O  
HETATM 1620  O   HOH A 264      -6.494  12.318 -26.383  1.00 40.96           O  
HETATM 1621  O   HOH A 265       4.618  13.579   3.342  1.00 39.15           O  
HETATM 1622  O   HOH A 266      -4.058   5.599 -17.383  1.00 48.77           O  
HETATM 1623  O   HOH A 267      -9.131  -3.170  -7.396  1.00 35.10           O  
HETATM 1624  O   HOH A 268      -6.626   6.020 -25.585  1.00 80.36           O  
HETATM 1625  O   HOH A 269       2.106  11.565  -4.784  1.00 36.21           O  
HETATM 1626  O   HOH A 270     -21.660  -2.172 -15.239  1.00 46.05           O  
HETATM 1627  O   HOH A 271      -8.901  21.881  -8.989  1.00 24.64           O  
HETATM 1628  O   HOH A 272     -30.118  14.357  -9.577  1.00 48.68           O  
HETATM 1629  O   HOH A 273     -25.786  29.259  -6.789  1.00 45.44           O  
HETATM 1630  O   HOH A 274     -21.457   0.503 -14.711  1.00 39.13           O  
HETATM 1631  O   HOH A 275     -25.178   9.452 -11.804  1.00 38.97           O  
HETATM 1632  O   HOH A 276     -33.416  20.381 -18.886  1.00 36.25           O  
HETATM 1633  O   HOH A 277      -5.704  10.805 -28.642  1.00 72.84           O  
HETATM 1634  O   HOH A 278     -22.827   6.211 -10.309  1.00 33.18           O  
HETATM 1635  O   HOH A 279     -27.402  24.820 -16.771  1.00 38.26           O  
HETATM 1636  O   HOH A 280      -1.495   6.418   6.976  1.00 39.31           O  
HETATM 1637  O   HOH A 281     -16.121   4.521 -24.070  1.00 38.58           O  
HETATM 1638  O   HOH A 282     -29.069  18.008  -5.669  1.00 37.25           O  
HETATM 1639  O   HOH A 283       5.361   6.548  -2.008  1.00 44.89           O  
HETATM 1640  O   HOH A 284     -29.516   5.904 -20.522  1.00 42.66           O  
HETATM 1641  O   HOH A 285     -25.773  18.639 -22.071  1.00 34.14           O  
HETATM 1642  O   HOH A 286     -27.296  20.200  -2.256  1.00 38.78           O  
HETATM 1643  O   HOH A 287     -15.286   4.252 -26.663  1.00 35.85           O  
HETATM 1644  O   HOH A 288      -1.499  20.715 -10.251  1.00 52.82           O  
HETATM 1645  O   HOH A 289     -22.883  25.882 -17.375  1.00 28.89           O  
HETATM 1646  O   HOH B 201     -14.857  37.761  14.046  1.00 20.99           O  
HETATM 1647  O   HOH B 202       1.645  15.952   7.182  1.00 37.12           O  
HETATM 1648  O   HOH B 203     -16.359  37.736  11.781  1.00 19.39           O  
HETATM 1649  O   HOH B 204     -16.515   7.060   3.330  1.00 19.55           O  
HETATM 1650  O   HOH B 205     -12.632  16.069  21.252  1.00 22.92           O  
HETATM 1651  O   HOH B 206     -18.264  22.942  23.946  1.00 17.04           O  
HETATM 1652  O   HOH B 207     -23.905  27.180 -12.556  1.00 36.45           O  
HETATM 1653  O   HOH B 208      -5.984  -1.176  -5.215  1.00 34.83           O  
HETATM 1654  O   HOH B 209     -10.694  18.375  22.288  1.00 25.53           O  
HETATM 1655  O   HOH B 210      -1.544  -0.812  -6.239  1.00 43.33           O  
HETATM 1656  O   HOH B 211      -4.310  24.213  -0.262  1.00 25.50           O  
HETATM 1657  O   HOH B 212     -15.464  27.254 -11.042  1.00 25.76           O  
HETATM 1658  O   HOH B 213     -22.249  33.227   4.670  1.00 30.64           O  
HETATM 1659  O   HOH B 214     -15.715  -0.470   3.650  1.00 37.30           O  
HETATM 1660  O   HOH B 215      -3.070  17.147  13.161  1.00 52.07           O  
HETATM 1661  O   HOH B 216     -22.347  27.612  -3.680  1.00 24.48           O  
HETATM 1662  O   HOH B 217      -6.809  27.394   2.388  1.00 27.84           O  
HETATM 1663  O   HOH B 218     -17.632  29.331  16.690  1.00 46.35           O  
HETATM 1664  O   HOH B 219     -12.163  26.677  17.177  1.00 16.23           O  
HETATM 1665  O   HOH B 220      -8.933  34.838  13.677  1.00 36.55           O  
HETATM 1666  O   HOH B 221      -8.195  35.473  10.834  1.00 21.84           O  
HETATM 1667  O   HOH B 222     -19.674  10.906  11.287  1.00 44.27           O  
HETATM 1668  O   HOH B 223     -12.861  15.685  16.762  1.00 29.35           O  
HETATM 1669  O   HOH B 224     -26.837  21.031   0.582  1.00 21.20           O  
HETATM 1670  O   HOH B 225      -7.742  35.723   0.359  1.00 34.92           O  
HETATM 1671  O   HOH B 226     -18.626  26.783  16.634  1.00 44.51           O  
HETATM 1672  O   HOH B 227      -1.443  27.403  12.024  1.00 16.54           O  
HETATM 1673  O   HOH B 228     -25.241  27.935   9.057  1.00 28.08           O  
HETATM 1674  O   HOH B 229     -20.257  25.795   9.792  1.00 25.52           O  
HETATM 1675  O   HOH B 230     -25.088  20.650   4.186  1.00 26.31           O  
HETATM 1676  O   HOH B 231      -6.155  28.577  -1.929  1.00 50.11           O  
HETATM 1677  O   HOH B 232      -0.666  14.267   2.308  1.00 18.16           O  
HETATM 1678  O   HOH B 233     -23.969  23.614  17.721  1.00 41.49           O  
HETATM 1679  O   HOH B 234     -15.042  37.535  -0.029  1.00 23.75           O  
HETATM 1680  O   HOH B 235      -7.093  19.110  -4.811  1.00 12.16           O  
HETATM 1681  O   HOH B 236     -21.362   8.667   5.047  1.00 25.00           O  
HETATM 1682  O   HOH B 237     -22.331  18.674   6.865  1.00 27.63           O  
HETATM 1683  O   HOH B 238     -23.939  28.979   4.838  1.00 20.53           O  
HETATM 1684  O   HOH B 239     -14.147  21.674  23.467  1.00 23.27           O  
HETATM 1685  O   HOH B 240      -6.382   1.304  -0.298  1.00 28.12           O  
HETATM 1686  O   HOH B 241     -23.063   8.306   1.288  1.00 22.93           O  
HETATM 1687  O   HOH B 242      -8.458  21.172  -6.284  1.00 15.21           O  
HETATM 1688  O   HOH B 243      -2.679  14.517  13.607  1.00 39.04           O  
HETATM 1689  O   HOH B 244     -20.875  34.475  -3.691  1.00 37.30           O  
HETATM 1690  O   HOH B 245     -13.123  23.956  19.675  1.00 20.70           O  
HETATM 1691  O   HOH B 246     -20.962  27.105  15.333  1.00 34.14           O  
HETATM 1692  O   HOH B 247      -1.204   8.639   5.434  1.00 24.21           O  
HETATM 1693  O   HOH B 248     -18.114  43.001  -5.601  1.00 43.96           O  
HETATM 1694  O   HOH B 249     -22.499  25.407  11.303  1.00 47.25           O  
HETATM 1695  O   HOH B 250      -7.836  36.325   7.221  1.00 31.36           O  
HETATM 1696  O   HOH B 251      -0.693  22.019   2.991  1.00 26.28           O  
HETATM 1697  O   HOH B 252      -0.541   9.846   8.750  1.00 37.80           O  
HETATM 1698  O   HOH B 253      -9.894   2.422  10.044  1.00 34.48           O  
HETATM 1699  O   HOH B 254     -22.037   2.437  -2.553  1.00 35.88           O  
HETATM 1700  O   HOH B 255      -4.088  29.770   8.774  1.00 18.31           O  
HETATM 1701  O   HOH B 256     -19.182  26.538  21.959  1.00 28.67           O  
HETATM 1702  O   HOH B 257      -2.392  24.135   6.596  1.00 19.97           O  
HETATM 1703  O   HOH B 258      -8.681  41.624   7.458  1.00 24.88           O  
HETATM 1704  O   HOH B 259     -17.401   3.558   2.721  1.00 19.98           O  
HETATM 1705  O   HOH B 260     -11.073  27.791  -5.779  1.00 32.66           O  
HETATM 1706  O   HOH B 261     -25.930  21.342   8.249  1.00 30.24           O  
HETATM 1707  O   HOH B 262     -11.608  22.476  18.077  1.00 23.04           O  
HETATM 1708  O   HOH B 263      -9.155  26.888   3.822  1.00 14.96           O  
HETATM 1709  O   HOH B 264     -21.664  20.380  19.729  1.00 25.62           O  
HETATM 1710  O   HOH B 265     -14.495   3.180   5.774  1.00 30.53           O  
HETATM 1711  O   HOH B 266      -7.576  38.650  13.559  1.00 28.27           O  
HETATM 1712  O   HOH B 267     -22.527  22.652  10.062  1.00 20.76           O  
HETATM 1713  O   HOH B 268      -0.065   2.613  -0.245  1.00 32.08           O  
HETATM 1714  O   HOH B 269     -19.211  26.221 -13.872  1.00 29.95           O  
HETATM 1715  O   HOH B 270      -7.264  32.988  14.763  1.00 24.79           O  
HETATM 1716  O   HOH B 271     -22.976  19.728  10.882  1.00 23.11           O  
HETATM 1717  O   HOH B 272      -6.863  22.560  17.303  1.00 27.91           O  
HETATM 1718  O   HOH B 273     -15.683  11.113  12.851  1.00 28.84           O  
HETATM 1719  O   HOH B 274     -19.684  34.226   3.694  1.00 31.51           O  
HETATM 1720  O   HOH B 275     -25.003  12.410   3.221  1.00 36.24           O  
HETATM 1721  O   HOH B 276      -4.074  15.766  17.631  1.00 33.11           O  
HETATM 1722  O   HOH B 277     -11.063  24.956  -2.405  1.00 27.23           O  
HETATM 1723  O   HOH B 278     -21.527  29.755  14.935  1.00 27.10           O  
HETATM 1724  O   HOH B 279     -19.157  32.004 -11.759  1.00 36.47           O  
HETATM 1725  O   HOH B 280      -9.427  29.311  16.893  1.00 20.39           O  
HETATM 1726  O   HOH B 281     -15.903   8.629   7.218  1.00 34.17           O  
HETATM 1727  O   HOH B 282     -13.094  38.071  17.976  1.00 32.56           O  
HETATM 1728  O   HOH B 283     -10.655  23.545  -4.941  1.00 21.88           O  
HETATM 1729  O   HOH B 284      -9.504  35.424  -4.120  1.00 24.13           O  
HETATM 1730  O   HOH B 285     -19.096   5.213  -4.324  1.00 24.26           O  
HETATM 1731  O   HOH B 286     -11.910  21.152  -7.953  1.00 31.32           O  
HETATM 1732  O   HOH B 287     -17.988  35.718  12.492  1.00 31.80           O  
HETATM 1733  O   HOH B 288      -8.106  44.084   5.891  1.00 26.83           O  
HETATM 1734  O   HOH B 289     -20.736  29.107 -14.351  1.00 39.13           O  
HETATM 1735  O   HOH B 290      -9.998  25.452  -6.735  1.00 36.38           O  
HETATM 1736  O   HOH B 291     -13.373  23.258  -8.745  1.00 42.88           O  
HETATM 1737  O   HOH B 292      -7.974  31.559  16.917  1.00 26.74           O  
HETATM 1738  O   HOH B 293      -7.209  30.385   1.500  1.00 36.70           O  
HETATM 1739  O   HOH B 294     -14.747  40.595  -2.574  1.00 35.46           O  
HETATM 1740  O   HOH B 295      -2.241  21.105  16.779  1.00 35.15           O  
HETATM 1741  O   HOH B 296      -4.807  33.101  15.989  1.00 35.72           O  
HETATM 1742  O   HOH B 297     -16.529  33.633  17.391  1.00 42.78           O  
HETATM 1743  O   HOH B 298      -2.074  22.194   0.617  1.00 48.96           O  
HETATM 1744  O   HOH B 299     -23.965  31.343   3.544  1.00 27.92           O  
HETATM 1745  O   HOH B 300     -14.084  37.952  -2.634  1.00 29.33           O  
HETATM 1746  O   HOH B 301     -19.222  38.565   9.636  1.00 52.24           O  
HETATM 1747  O   HOH B 302     -17.338   6.777   5.877  1.00 26.37           O  
HETATM 1748  O   HOH B 303      -3.784  13.110  17.059  1.00 51.26           O  
HETATM 1749  O   HOH B 304     -13.414  24.173  -3.562  1.00 43.90           O  
HETATM 1750  O   HOH B 305     -15.507  22.922  -4.930  1.00 28.71           O  
HETATM 1751  O   HOH B 306     -22.977  23.416  24.709  1.00 43.87           O  
HETATM 1752  O   HOH B 307     -16.815  27.595 -13.705  1.00 31.68           O  
HETATM 1753  O   HOH B 308       1.132  13.313   4.112  1.00 40.28           O  
HETATM 1754  O   HOH B 309     -11.577  38.415  -3.682  1.00 34.42           O  
HETATM 1755  O   HOH B 310      -9.061  22.016  18.815  1.00 36.54           O  
HETATM 1756  O   HOH B 311     -19.350   1.938   3.612  1.00 33.18           O  
HETATM 1757  O   HOH B 312     -11.350  26.624  19.784  1.00 24.66           O  
HETATM 1758  O   HOH B 313     -18.063  25.569  24.464  1.00 33.57           O  
HETATM 1759  O   HOH B 314     -12.313  29.400  16.721  1.00 21.16           O  
HETATM 1760  O   HOH B 315     -23.699   9.350   3.878  1.00 34.26           O  
HETATM 1761  O   HOH B 316      -5.857  30.848  18.848  1.00 28.90           O  
HETATM 1762  O   HOH B 317      -0.815  19.129  18.018  1.00 40.05           O  
HETATM 1763  O   HOH B 318     -12.825  27.123 -11.219  1.00 28.57           O  
HETATM 1764  O   HOH B 319     -24.673  18.802   8.968  1.00 32.90           O  
HETATM 1765  O   HOH B 320     -20.911   5.602   5.831  1.00 38.07           O  
HETATM 1766  O   HOH B 321     -13.984  30.432  18.618  1.00 34.63           O  
HETATM 1767  O   HOH B 322     -18.201  -1.500   3.173  1.00 44.13           O  
HETATM 1768  O   HOH B 323      -7.107  41.984   4.530  1.00 49.06           O  
HETATM 1769  O   HOH B 324     -18.126  30.442 -14.152  1.00 48.10           O  
HETATM 1770  O   HOH B 325     -20.287  -0.628   1.678  1.00 49.56           O  
HETATM 1771  O   HOH B 326      -9.646  28.839  19.795  1.00 33.42           O  
HETATM 1772  O   HOH B 327      -8.837  33.641  18.633  1.00 43.62           O  
CONECT 1523 1534 1536                                                           
CONECT 1524 1533 1534                                                           
CONECT 1525 1543                                                                
CONECT 1526 1527 1539 1544                                                      
CONECT 1527 1526 1528 1547                                                      
CONECT 1528 1527 1545                                                           
CONECT 1529 1546 1547                                                           
CONECT 1530 1531 1544                                                           
CONECT 1531 1530 1532                                                           
CONECT 1532 1531 1548                                                           
CONECT 1533 1524 1535 1553                                                      
CONECT 1534 1523 1524                                                           
CONECT 1535 1533 1536                                                           
CONECT 1536 1523 1535                                                           
CONECT 1537 1538 1539 1550                                                      
CONECT 1538 1537                                                                
CONECT 1539 1526 1537 1540                                                      
CONECT 1540 1539 1541                                                           
CONECT 1541 1540 1542 1543                                                      
CONECT 1542 1541                                                                
CONECT 1543 1525 1541                                                           
CONECT 1544 1526 1530 1549                                                      
CONECT 1545 1528 1546                                                           
CONECT 1546 1529 1545                                                           
CONECT 1547 1527 1529                                                           
CONECT 1548 1532 1549                                                           
CONECT 1549 1544 1548                                                           
CONECT 1550 1537 1551                                                           
CONECT 1551 1550 1552                                                           
CONECT 1552 1551 1553                                                           
CONECT 1553 1533 1552                                                           
MASTER      270    0    4    3   20    0    8    6 1770    2   31   16          
END                                                                             
