# Supplementary material for: Correction to “BAT2: an Open-Source Tool for Flexible, Automated, and Low Cost Absolute Binding Free Energy Calculations”
Source: J Chem Theory Comput. 2024 Sep 17;20(19):8740. doi: 10.1021/acs.jctc.4c01153 (PMC11465461; doi:10.1021/acs.jctc.4c01153)
Supplement: Supplementary file 1 — ct4c01153_si_001.zip [file ct4c01153_si_001.zip › All-files/HIV-1/all-poses/pose5.pdb]

CRYST1    0.000    0.000    0.000  90.00  90.00  90.00 P 1           1
ATOM      1  C   UNL X   1     -15.872  20.544  -6.045  1.00  0.00           C
ATOM      2  N   UNL X   1     -16.720  18.696  -7.299  1.00  0.00           N
ATOM      3  C   UNL X   1     -16.925  20.029  -6.985  1.00  0.00           C
ATOM      4  O   UNL X   1     -17.836  20.740  -7.394  1.00  0.00           O
ATOM      5  C   UNL X   1     -17.673  17.949  -8.105  1.00  0.00           C
ATOM      6  C   UNL X   1     -18.742  17.254  -7.289  1.00  0.00           C
ATOM      7  C   UNL X   1     -19.420  16.156  -8.081  1.00  0.00           C
ATOM      8  C   UNL X   1     -23.052  16.256  -5.933  1.00  0.00           C
ATOM      9  N   UNL X   1     -23.092  15.938  -7.392  1.00  0.00           N
ATOM     10  C   UNL X   1     -21.839  16.185  -8.158  1.00  0.00           C
ATOM     11  C   UNL X   1     -20.654  15.648  -7.382  1.00  0.00           C
ATOM     12  O   UNL X   1     -20.691  16.181  -6.049  1.00  0.00           O
ATOM     13  C   UNL X   1     -21.806  15.614  -5.356  1.00  0.00           C
ATOM     14  N   UNL X   1     -14.978  21.302  -6.902  1.00  0.00           N
ATOM     15  C   UNL X   1     -13.776  20.766  -7.314  1.00  0.00           C
ATOM     16  O   UNL X   1     -13.386  19.630  -7.059  1.00  0.00           O
ATOM     17  O   UNL X   1     -13.103  21.689  -8.071  1.00  0.00           O
ATOM     18  C   UNL X   1     -13.944  22.685  -8.653  1.00  0.00           C
ATOM     19  C   UNL X   1     -16.500  21.409  -4.952  1.00  0.00           C
ATOM     20  C   UNL X   1     -15.553  22.242  -4.137  1.00  0.00           C
ATOM     21  C   UNL X   1     -15.109  23.436  -4.679  1.00  0.00           C
ATOM     22  C   UNL X   1     -14.245  24.235  -3.951  1.00  0.00           C
ATOM     23  C   UNL X   1     -13.815  23.849  -2.695  1.00  0.00           C
ATOM     24  C   UNL X   1     -14.254  22.664  -2.148  1.00  0.00           C
ATOM     25  C   UNL X   1     -15.127  21.870  -2.873  1.00  0.00           C
ATOM     26  C   UNL X   1     -17.472  20.697  -4.062  1.00  0.00           C
ATOM     27  C   UNL X   1     -18.555  21.412  -3.592  1.00  0.00           C
ATOM     28  C   UNL X   1     -19.488  20.828  -2.764  1.00  0.00           C
ATOM     29  C   UNL X   1     -19.313  19.517  -2.384  1.00  0.00           C
ATOM     30  C   UNL X   1     -18.220  18.799  -2.826  1.00  0.00           C
ATOM     31  C   UNL X   1     -17.297  19.382  -3.671  1.00  0.00           C
END
