# Supplementary material for: Correction to “BAT2: an Open-Source Tool for Flexible, Automated, and Low Cost Absolute Binding Free Energy Calculations”
Source: J Chem Theory Comput. 2024 Sep 17;20(19):8740. doi: 10.1021/acs.jctc.4c01153 (PMC11465461; doi:10.1021/acs.jctc.4c01153)
Supplement: Supplementary file 1 — ct4c01153_si_001.zip [file ct4c01153_si_001.zip › All-files/HIV-1/all-poses/pose4.pdb]

CRYST1    0.000    0.000    0.000  90.00  90.00  90.00 P 1           1
ATOM      1  C   UNL X   1     -17.412  19.849  -5.159  1.00  0.00           C
ATOM      2  N   UNL X   1     -19.087  19.042  -3.658  1.00  0.00           N
ATOM      3  C   UNL X   1     -17.759  18.921  -4.030  1.00  0.00           C
ATOM      4  O   UNL X   1     -16.932  18.164  -3.532  1.00  0.00           O
ATOM      5  C   UNL X   1     -19.682  18.168  -2.660  1.00  0.00           C
ATOM      6  C   UNL X   1     -21.047  17.643  -3.052  1.00  0.00           C
ATOM      7  C   UNL X   1     -21.464  16.476  -2.183  1.00  0.00           C
ATOM      8  C   UNL X   1     -24.596  18.178   0.079  1.00  0.00           C
ATOM      9  N   UNL X   1     -24.582  18.393  -1.399  1.00  0.00           N
ATOM     10  C   UNL X   1     -23.328  18.019  -2.111  1.00  0.00           C
ATOM     11  C   UNL X   1     -22.849  16.668  -1.622  1.00  0.00           C
ATOM     12  O   UNL X   1     -22.774  16.694  -0.187  1.00  0.00           O
ATOM     13  C   UNL X   1     -24.100  16.771   0.343  1.00  0.00           C
ATOM     14  N   UNL X   1     -16.505  20.809  -4.557  1.00  0.00           N
ATOM     15  C   UNL X   1     -16.560  22.143  -4.903  1.00  0.00           C
ATOM     16  O   UNL X   1     -17.379  22.638  -5.673  1.00  0.00           O
ATOM     17  O   UNL X   1     -15.579  22.828  -4.235  1.00  0.00           O
ATOM     18  C   UNL X   1     -14.747  22.000  -3.422  1.00  0.00           C
ATOM     19  C   UNL X   1     -16.763  19.080  -6.310  1.00  0.00           C
ATOM     20  C   UNL X   1     -15.703  19.812  -7.083  1.00  0.00           C
ATOM     21  C   UNL X   1     -14.381  19.592  -6.737  1.00  0.00           C
ATOM     22  C   UNL X   1     -13.377  20.239  -7.435  1.00  0.00           C
ATOM     23  C   UNL X   1     -13.682  21.107  -8.468  1.00  0.00           C
ATOM     24  C   UNL X   1     -14.994  21.330  -8.820  1.00  0.00           C
ATOM     25  C   UNL X   1     -15.998  20.673  -8.126  1.00  0.00           C
ATOM     26  C   UNL X   1     -17.723  18.408  -7.243  1.00  0.00           C
ATOM     27  C   UNL X   1     -19.030  18.852  -7.250  1.00  0.00           C
ATOM     28  C   UNL X   1     -19.972  18.280  -8.076  1.00  0.00           C
ATOM     29  C   UNL X   1     -19.599  17.232  -8.885  1.00  0.00           C
ATOM     30  C   UNL X   1     -18.301  16.762  -8.870  1.00  0.00           C
ATOM     31  C   UNL X   1     -17.354  17.350  -8.054  1.00  0.00           C
END
