# Supplementary material for: Correction to “BAT2: an Open-Source Tool for Flexible, Automated, and Low Cost Absolute Binding Free Energy Calculations”
Source: J Chem Theory Comput. 2024 Sep 17;20(19):8740. doi: 10.1021/acs.jctc.4c01153 (PMC11465461; doi:10.1021/acs.jctc.4c01153)
Supplement: Supplementary file 1 — ct4c01153_si_001.zip [file ct4c01153_si_001.zip › All-files/HIV-1/equil/build_files/rec_file.pdb]

CRYST1   58.120   86.180   46.520  90.00  90.00  90.00 P 1           1
ATOM      1  N   PRO A   1      -0.303   2.839  -5.212  1.00 29.11           N
ATOM      2  CA  PRO A   1       0.594   3.917  -4.783  1.00 28.14           C
ATOM      3  C   PRO A   1       0.047   4.716  -3.609  1.00 27.77           C
ATOM      4  O   PRO A   1      -1.127   4.586  -3.270  1.00 26.31           O
ATOM      5  CB  PRO A   1       0.691   4.814  -6.025  1.00 29.89           C
ATOM      6  CG  PRO A   1      -0.543   4.541  -6.801  1.00 34.55           C
ATOM      7  CD  PRO A   1      -0.900   3.106  -6.536  1.00 30.50           C
ATOM      8  N   GLN A   2       0.909   5.539  -2.995  1.00 22.34           N
ATOM      9  CA  GLN A   2       0.502   6.442  -1.922  1.00 20.49           C
ATOM     10  C   GLN A   2       0.608   7.833  -2.529  1.00 22.30           C
ATOM     11  O   GLN A   2       1.693   8.252  -2.950  1.00 21.01           O
ATOM     12  CB  GLN A   2       1.374   6.319  -0.677  1.00 21.94           C
ATOM     13  CG  GLN A   2       0.951   7.329   0.393  1.00 23.29           C
ATOM     14  CD  GLN A   2       1.520   6.983   1.732  1.00 36.68           C
ATOM     15  OE1 GLN A   2       2.511   7.571   2.178  1.00 33.28           O
ATOM     16  NE2 GLN A   2       0.899   6.024   2.403  1.00 23.27           N
ATOM     17  N   ILE A   3      -0.528   8.539  -2.593  1.00 17.85           N
ATOM     18  CA  ILE A   3      -0.608   9.870  -3.160  1.00 17.80           C
ATOM     19  C   ILE A   3      -0.744  10.896  -2.045  1.00 20.35           C
ATOM     20  O   ILE A   3      -1.707  10.872  -1.258  1.00 19.19           O
ATOM     21  CB  ILE A   3      -1.725   9.954  -4.226  1.00 20.80           C
ATOM     22  CG1 ILE A   3      -1.411   8.974  -5.395  1.00 22.00           C
ATOM     23  CG2 ILE A   3      -1.914  11.405  -4.725  1.00 20.76           C
ATOM     24  CD1 ILE A   3      -2.533   8.682  -6.290  1.00 25.17           C
ATOM     25  N   THR A   4       0.243  11.791  -1.966  1.00 17.19           N
ATOM     26  CA  THR A   4       0.193  12.822  -0.952  1.00 16.41           C
ATOM     27  C   THR A   4      -0.741  13.932  -1.414  1.00 17.58           C
ATOM     28  O   THR A   4      -1.147  13.977  -2.588  1.00 16.17           O
ATOM     29  CB  THR A   4       1.580  13.308  -0.550  1.00 30.74           C
ATOM     30  OG1 THR A   4       2.211  13.906  -1.674  1.00 31.94           O
ATOM     31  CG2 THR A   4       2.420  12.191   0.062  1.00 32.20           C
ATOM     32  N   LEU A   5      -1.104  14.793  -0.480  1.00 13.21           N
ATOM     33  CA  LEU A   5      -2.033  15.883  -0.739  1.00 11.08           C
ATOM     34  C   LEU A   5      -1.390  17.253  -0.652  1.00 13.47           C
ATOM     35  O   LEU A   5      -2.099  18.257  -0.540  1.00 12.96           O
ATOM     36  CB  LEU A   5      -3.275  15.752   0.179  1.00 10.63           C
ATOM     37  CG  LEU A   5      -4.059  14.425  -0.030  1.00 14.53           C
ATOM     38  CD1 LEU A   5      -5.132  14.251   0.991  1.00 14.02           C
ATOM     39  CD2 LEU A   5      -4.621  14.313  -1.458  1.00 14.30           C
ATOM     40  N   TRP A   6      -0.034  17.316  -0.730  1.00 10.95           N
ATOM     41  CA  TRP A   6       0.664  18.604  -0.736  1.00 12.44           C
ATOM     42  C   TRP A   6       0.303  19.356  -2.029  1.00 13.96           C
ATOM     43  O   TRP A   6       0.362  20.581  -2.058  1.00 14.16           O
ATOM     44  CB  TRP A   6       2.182  18.398  -0.703  1.00 13.25           C
ATOM     45  CG  TRP A   6       2.717  17.814   0.576  1.00 16.85           C
ATOM     46  CD1 TRP A   6       3.339  16.612   0.731  1.00 20.84           C
ATOM     47  CD2 TRP A   6       2.706  18.433   1.870  1.00 18.77           C
ATOM     48  NE1 TRP A   6       3.718  16.441   2.047  1.00 22.19           N
ATOM     49  CE2 TRP A   6       3.353  17.549   2.764  1.00 23.69           C
ATOM     50  CE3 TRP A   6       2.238  19.663   2.356  1.00 21.26           C
ATOM     51  CZ2 TRP A   6       3.502  17.840   4.132  1.00 25.07           C
ATOM     52  CZ3 TRP A   6       2.401  19.959   3.706  1.00 24.31           C
ATOM     53  CH2 TRP A   6       3.019  19.052   4.577  1.00 25.60           C
ATOM     54  N   GLN A   7      -0.017  18.600  -3.094  1.00 12.22           N
ATOM     55  CA  GLN A   7      -0.434  19.129  -4.400  1.00 11.55           C
ATOM     56  C   GLN A   7      -1.775  18.481  -4.773  1.00 13.90           C
ATOM     57  O   GLN A   7      -2.156  17.449  -4.208  1.00 13.42           O
ATOM     58  CB  GLN A   7       0.611  18.834  -5.491  1.00 13.53           C
ATOM     59  CG  GLN A   7       1.955  19.529  -5.261  1.00 16.83           C
ATOM     60  CD  GLN A   7       2.897  18.792  -4.330  1.00 18.52           C
ATOM     61  OE1 GLN A   7       2.910  17.547  -4.264  1.00 17.00           O
ATOM     62  NE2 GLN A   7       3.728  19.551  -3.607  1.00 17.56           N
ATOM     63  N   ARG A   8      -2.473  19.062  -5.755  1.00 12.13           N
ATOM     64  CA  ARG A   8      -3.728  18.466  -6.223  1.00 11.05           C
ATOM     65  C   ARG A   8      -3.413  17.040  -6.726  1.00 14.10           C
ATOM     66  O   ARG A   8      -2.425  16.854  -7.463  1.00 13.97           O
ATOM     67  CB  ARG A   8      -4.304  19.273  -7.386  1.00 13.34           C
ATOM     68  CG  ARG A   8      -4.711  20.664  -6.985  1.00 14.23           C
ATOM     69  CD  ARG A   8      -5.230  21.460  -8.164  1.00 15.77           C
ATOM     70  NE  ARG A   8      -5.754  22.745  -7.703  1.00 19.88           N
ATOM     71  CZ  ARG A   8      -5.895  23.816  -8.480  1.00 36.24           C
ATOM     72  NH1 ARG A   8      -5.540  23.770  -9.758  1.00 28.86           N
ATOM     73  NH2 ARG A   8      -6.380  24.943  -7.981  1.00 23.79           N
ATOM     74  N   PRO A   9      -4.249  16.049  -6.347  1.00 11.98           N
ATOM     75  CA  PRO A   9      -3.971  14.651  -6.763  1.00 12.14           C
ATOM     76  C   PRO A   9      -4.404  14.386  -8.205  1.00 15.92           C
ATOM     77  O   PRO A   9      -5.435  13.758  -8.449  1.00 14.88           O
ATOM     78  CB  PRO A   9      -4.770  13.821  -5.755  1.00 13.80           C
ATOM     79  CG  PRO A   9      -5.884  14.705  -5.337  1.00 16.76           C
ATOM     80  CD  PRO A   9      -5.407  16.128  -5.433  1.00 13.02           C
ATOM     81  N   LEU A  10      -3.617  14.899  -9.160  1.00 14.38           N
ATOM     82  CA  LEU A  10      -3.909  14.734 -10.587  1.00 15.68           C
ATOM     83  C   LEU A  10      -3.334  13.440 -11.117  1.00 19.53           C
ATOM     84  O   LEU A  10      -2.181  13.072 -10.813  1.00 18.65           O
ATOM     85  CB  LEU A  10      -3.363  15.925 -11.397  1.00 17.87           C
ATOM     86  CG  LEU A  10      -4.101  17.259 -11.208  1.00 24.31           C
ATOM     87  CD1 LEU A  10      -3.325  18.391 -11.874  1.00 25.54           C
ATOM     88  CD2 LEU A  10      -5.517  17.211 -11.808  1.00 27.87           C
ATOM     89  N   VAL A  11      -4.135  12.751 -11.930  1.00 16.81           N
ATOM     90  CA  VAL A  11      -3.728  11.487 -12.551  1.00 17.02           C
ATOM     91  C   VAL A  11      -4.062  11.498 -14.025  1.00 20.06           C
ATOM     92  O   VAL A  11      -4.962  12.222 -14.455  1.00 17.13           O
ATOM     93  CB  VAL A  11      -4.346  10.227 -11.875  1.00 22.39           C
ATOM     94  CG1 VAL A  11      -3.870  10.071 -10.436  1.00 22.83           C
ATOM     95  CG2 VAL A  11      -5.877  10.231 -11.964  1.00 21.97           C
ATOM     96  N   THR A  12      -3.374  10.642 -14.795  1.00 20.51           N
ATOM     97  CA  THR A  12      -3.672  10.476 -16.211  1.00 21.44           C
ATOM     98  C   THR A  12      -4.687   9.345 -16.261  1.00 26.15           C
ATOM     99  O   THR A  12      -4.527   8.315 -15.593  1.00 27.92           O
ATOM    100  CB  THR A  12      -2.402  10.131 -17.014  1.00 29.71           C
ATOM    101  OG1 THR A  12      -1.449  11.180 -16.846  1.00 33.79           O
ATOM    102  CG2 THR A  12      -2.679   9.920 -18.508  1.00 27.97           C
ATOM    103  N   ILE A  13      -5.740   9.543 -17.032  1.00 21.01           N
ATOM    104  CA  ILE A  13      -6.779   8.542 -17.224  1.00 19.87           C
ATOM    105  C   ILE A  13      -6.856   8.232 -18.730  1.00 23.35           C
ATOM    106  O   ILE A  13      -6.423   9.060 -19.549  1.00 23.55           O
ATOM    107  CB  ILE A  13      -8.151   8.997 -16.661  1.00 21.28           C
ATOM    108  CG1 ILE A  13      -8.700  10.243 -17.417  1.00 21.05           C
ATOM    109  CG2 ILE A  13      -8.088   9.232 -15.129  1.00 21.02           C
ATOM    110  CD1 ILE A  13     -10.135  10.513 -17.271  1.00 22.71           C
ATOM    111  N   LYS A  14      -7.404   7.052 -19.075  1.00 18.05           N
ATOM    112  CA  LYS A  14      -7.632   6.617 -20.461  1.00 18.31           C
ATOM    113  C   LYS A  14      -9.136   6.343 -20.581  1.00 21.00           C
ATOM    114  O   LYS A  14      -9.679   5.514 -19.850  1.00 21.56           O
ATOM    115  CB  LYS A  14      -6.793   5.366 -20.791  1.00 21.25           C
ATOM    116  CG  LYS A  14      -6.660   5.097 -22.290  1.00 42.09           C
ATOM    117  CD  LYS A  14      -5.852   3.825 -22.598  1.00 57.28           C
ATOM    118  CE  LYS A  14      -4.351   4.031 -22.588  1.00 70.38           C
ATOM    119  NZ  LYS A  14      -3.619   2.792 -22.971  1.00 77.81           N
ATOM    120  N   ILE A  15      -9.824   7.069 -21.476  1.00 16.97           N
ATOM    121  CA  ILE A  15     -11.281   6.972 -21.669  1.00 17.16           C
ATOM    122  C   ILE A  15     -11.693   7.299 -23.111  1.00 23.85           C
ATOM    123  O   ILE A  15     -11.227   8.288 -23.659  1.00 23.41           O
ATOM    124  CB  ILE A  15     -12.059   7.886 -20.665  1.00 19.37           C
ATOM    125  CG1 ILE A  15     -13.604   7.755 -20.860  1.00 20.11           C
ATOM    126  CG2 ILE A  15     -11.570   9.375 -20.731  1.00 20.79           C
ATOM    127  CD1 ILE A  15     -14.467   8.418 -19.874  1.00 21.73           C
ATOM    128  N   GLY A  16     -12.591   6.484 -23.674  1.00 23.84           N
ATOM    129  CA  GLY A  16     -13.141   6.642 -25.021  1.00 24.97           C
ATOM    130  C   GLY A  16     -12.127   6.959 -26.106  1.00 29.29           C
ATOM    131  O   GLY A  16     -12.398   7.798 -26.970  1.00 30.20           O
ATOM    132  N   GLY A  17     -10.963   6.306 -26.044  1.00 24.92           N
ATOM    133  CA  GLY A  17      -9.881   6.500 -27.003  1.00 25.29           C
ATOM    134  C   GLY A  17      -9.063   7.771 -26.790  1.00 29.60           C
ATOM    135  O   GLY A  17      -8.261   8.142 -27.651  1.00 29.45           O
ATOM    136  N   GLN A  18      -9.236   8.441 -25.627  1.00 25.82           N
ATOM    137  CA  GLN A  18      -8.544   9.692 -25.285  1.00 24.90           C
ATOM    138  C   GLN A  18      -7.757   9.595 -23.951  1.00 29.71           C
ATOM    139  O   GLN A  18      -8.091   8.782 -23.083  1.00 26.93           O
ATOM    140  CB  GLN A  18      -9.576  10.854 -25.200  1.00 25.55           C
ATOM    141  CG  GLN A  18     -10.414  11.092 -26.485  1.00 26.66           C
ATOM    142  CD  GLN A  18     -11.300  12.331 -26.442  1.00 46.51           C
ATOM    143  OE1 GLN A  18     -11.010  13.327 -25.766  1.00 41.10           O
ATOM    144  NE2 GLN A  18     -12.404  12.304 -27.185  1.00 37.96           N
ATOM    145  N   LEU A  19      -6.704  10.424 -23.808  1.00 28.20           N
ATOM    146  CA  LEU A  19      -5.884  10.523 -22.591  1.00 28.76           C
ATOM    147  C   LEU A  19      -6.216  11.879 -22.015  1.00 30.35           C
ATOM    148  O   LEU A  19      -6.121  12.892 -22.716  1.00 30.08           O
ATOM    149  CB  LEU A  19      -4.365  10.457 -22.853  1.00 29.90           C
ATOM    150  CG  LEU A  19      -3.724   9.102 -23.153  1.00 35.90           C
ATOM    151  CD1 LEU A  19      -2.345   9.297 -23.747  1.00 37.07           C
ATOM    152  CD2 LEU A  19      -3.601   8.240 -21.901  1.00 38.60           C
ATOM    153  N   LYS A  20      -6.648  11.903 -20.755  1.00 23.55           N
ATOM    154  CA  LYS A  20      -7.013  13.146 -20.089  1.00 21.24           C
ATOM    155  C   LYS A  20      -6.357  13.179 -18.693  1.00 22.50           C
ATOM    156  O   LYS A  20      -5.912  12.143 -18.190  1.00 22.89           O
ATOM    157  CB  LYS A  20      -8.546  13.271 -19.969  1.00 23.26           C
ATOM    158  CG  LYS A  20      -9.299  13.469 -21.299  1.00 23.87           C
ATOM    159  CD  LYS A  20     -10.724  13.971 -21.066  1.00 33.95           C
ATOM    160  CE  LYS A  20     -11.471  14.240 -22.356  1.00 41.15           C
ATOM    161  NZ  LYS A  20     -11.120  15.558 -22.965  1.00 37.94           N
ATOM    162  N   GLU A  21      -6.267  14.368 -18.104  1.00 17.49           N
ATOM    163  CA  GLU A  21      -5.724  14.561 -16.751  1.00 15.85           C
ATOM    164  C   GLU A  21      -6.974  14.743 -15.887  1.00 17.10           C
ATOM    165  O   GLU A  21      -7.879  15.458 -16.300  1.00 15.83           O
ATOM    166  CB  GLU A  21      -4.881  15.848 -16.690  1.00 18.23           C
ATOM    167  CG  GLU A  21      -4.109  16.016 -15.392  1.00 37.02           C
ATOM    168  CD  GLU A  21      -3.036  17.092 -15.384  1.00 66.20           C
ATOM    169  OE1 GLU A  21      -3.316  18.227 -15.836  1.00 60.00           O
ATOM    170  OE2 GLU A  21      -1.913  16.799 -14.911  1.00 60.64           O
ATOM    171  N   ALA A  22      -7.022  14.128 -14.694  1.00 14.43           N
ATOM    172  CA  ALA A  22      -8.197  14.261 -13.841  1.00 13.67           C
ATOM    173  C   ALA A  22      -7.790  14.244 -12.382  1.00 17.33           C
ATOM    174  O   ALA A  22      -6.745  13.693 -12.020  1.00 16.46           O
ATOM    175  CB  ALA A  22      -9.196  13.141 -14.125  1.00 14.06           C
ATOM    176  N   LEU A  23      -8.635  14.831 -11.550  1.00 13.13           N
ATOM    177  CA  LEU A  23      -8.376  14.942 -10.120  1.00 13.78           C
ATOM    178  C   LEU A  23      -9.059  13.798  -9.372  1.00 14.30           C
ATOM    179  O   LEU A  23     -10.248  13.550  -9.596  1.00 14.75           O
ATOM    180  CB  LEU A  23      -8.975  16.298  -9.709  1.00 15.21           C
ATOM    181  CG  LEU A  23      -8.919  16.802  -8.306  1.00 21.92           C
ATOM    182  CD1 LEU A  23      -7.508  17.223  -7.940  1.00 23.08           C
ATOM    183  CD2 LEU A  23      -9.805  18.043  -8.196  1.00 23.58           C
ATOM    184  N   LEU A  24      -8.330  13.122  -8.463  1.00 12.46           N
ATOM    185  CA  LEU A  24      -8.902  12.042  -7.619  1.00 12.71           C
ATOM    186  C   LEU A  24      -9.631  12.798  -6.508  1.00 16.12           C
ATOM    187  O   LEU A  24      -9.000  13.430  -5.648  1.00 16.19           O
ATOM    188  CB  LEU A  24      -7.809  11.140  -7.026  1.00 13.58           C
ATOM    189  CG  LEU A  24      -6.955  10.357  -8.009  1.00 18.58           C
ATOM    190  CD1 LEU A  24      -5.954   9.493  -7.263  1.00 19.25           C
ATOM    191  CD2 LEU A  24      -7.811   9.486  -8.940  1.00 19.55           C
ATOM    192  N   ASP A  25     -10.965  12.779  -6.568  1.00 13.71           N
ATOM    193  CA  ASP A  25     -11.817  13.589  -5.704  1.00 13.35           C
ATOM    194  C   ASP A  25     -12.749  12.843  -4.765  1.00 15.03           C
ATOM    195  O   ASP A  25     -13.864  12.456  -5.150  1.00 14.12           O
ATOM    196  CB  ASP A  25     -12.620  14.488  -6.641  1.00 13.86           C
ATOM    197  CG  ASP A  25     -13.296  15.658  -5.972  1.00 22.49           C
ATOM    198  OD1 ASP A  25     -13.459  15.624  -4.729  1.00 21.87           O
ATOM    199  OD2 ASP A  25     -13.661  16.615  -6.688  1.00 29.15           O
ATOM    200  N   THR A  26     -12.335  12.712  -3.491  1.00 10.63           N
ATOM    201  CA  THR A  26     -13.170  12.010  -2.507  1.00 11.00           C
ATOM    202  C   THR A  26     -14.468  12.778  -2.164  1.00 12.43           C
ATOM    203  O   THR A  26     -15.409  12.176  -1.637  1.00 14.00           O
ATOM    204  CB  THR A  26     -12.356  11.671  -1.249  1.00 14.46           C
ATOM    205  OG1 THR A  26     -11.916  12.897  -0.648  1.00 11.96           O
ATOM    206  CG2 THR A  26     -11.142  10.806  -1.566  1.00 11.41           C
ATOM    207  N   GLY A  27     -14.502  14.087  -2.446  1.00 10.58           N
ATOM    208  CA  GLY A  27     -15.695  14.870  -2.144  1.00 12.03           C
ATOM    209  C   GLY A  27     -16.761  14.766  -3.215  1.00 16.23           C
ATOM    210  O   GLY A  27     -17.867  15.270  -3.018  1.00 16.80           O
ATOM    211  N   ALA A  28     -16.456  14.107  -4.353  1.00 12.64           N
ATOM    212  CA  ALA A  28     -17.409  13.985  -5.458  1.00 11.64           C
ATOM    213  C   ALA A  28     -18.089  12.629  -5.472  1.00 13.18           C
ATOM    214  O   ALA A  28     -17.409  11.600  -5.472  1.00 13.26           O
ATOM    215  CB  ALA A  28     -16.675  14.165  -6.777  1.00 12.39           C
ATOM    216  N   ASP A  29     -19.431  12.606  -5.547  1.00 12.03           N
ATOM    217  CA  ASP A  29     -20.124  11.318  -5.617  1.00 12.17           C
ATOM    218  C   ASP A  29     -19.896  10.671  -6.976  1.00 16.12           C
ATOM    219  O   ASP A  29     -19.806   9.434  -7.079  1.00 16.40           O
ATOM    220  CB  ASP A  29     -21.644  11.533  -5.475  1.00 14.98           C
ATOM    221  CG  ASP A  29     -22.117  12.159  -4.184  1.00 17.78           C
ATOM    222  OD1 ASP A  29     -23.184  12.818  -4.207  1.00 20.02           O
ATOM    223  OD2 ASP A  29     -21.425  11.984  -3.137  1.00 15.61           O
ATOM    224  N   ASP A  30     -19.861  11.519  -8.022  1.00 15.15           N
ATOM    225  CA  ASP A  30     -19.773  11.105  -9.418  1.00 16.98           C
ATOM    226  C   ASP A  30     -18.533  11.593 -10.143  1.00 16.90           C
ATOM    227  O   ASP A  30     -17.875  12.536  -9.717  1.00 15.89           O
ATOM    228  CB  ASP A  30     -21.007  11.671 -10.165  1.00 20.08           C
ATOM    229  CG  ASP A  30     -22.333  11.563  -9.424  1.00 31.84           C
ATOM    230  OD1 ASP A  30     -22.745  10.425  -9.107  1.00 30.88           O
ATOM    231  OD2 ASP A  30     -22.955  12.621  -9.162  1.00 35.67           O
ATOM    232  N   THR A  31     -18.225  10.938 -11.257  1.00 14.24           N
ATOM    233  CA  THR A  31     -17.101  11.291 -12.112  1.00 13.72           C
ATOM    234  C   THR A  31     -17.656  12.253 -13.155  1.00 14.22           C
ATOM    235  O   THR A  31     -18.691  11.967 -13.771  1.00 12.07           O
ATOM    236  CB  THR A  31     -16.515  10.012 -12.713  1.00 16.29           C
ATOM    237  OG1 THR A  31     -15.906   9.281 -11.639  1.00 14.46           O
ATOM    238  CG2 THR A  31     -15.490  10.291 -13.809  1.00 13.31           C
ATOM    239  N   VAL A  32     -16.983  13.411 -13.329  1.00 11.22           N
ATOM    240  CA  VAL A  32     -17.451  14.441 -14.258  1.00 11.68           C
ATOM    241  C   VAL A  32     -16.305  14.871 -15.136  1.00 14.58           C
ATOM    242  O   VAL A  32     -15.259  15.284 -14.617  1.00 13.15           O
ATOM    243  CB  VAL A  32     -18.050  15.674 -13.529  1.00 17.20           C
ATOM    244  CG1 VAL A  32     -18.840  16.542 -14.530  1.00 17.86           C
ATOM    245  CG2 VAL A  32     -18.908  15.260 -12.323  1.00 18.12           C
ATOM    246  N   LEU A  33     -16.497  14.774 -16.452  1.00 12.03           N
ATOM    247  CA  LEU A  33     -15.457  15.165 -17.406  1.00 12.85           C
ATOM    248  C   LEU A  33     -15.912  16.264 -18.329  1.00 14.35           C
ATOM    249  O   LEU A  33     -17.109  16.403 -18.600  1.00 12.79           O
ATOM    250  CB  LEU A  33     -14.985  13.963 -18.260  1.00 13.11           C
ATOM    251  CG  LEU A  33     -14.457  12.735 -17.489  1.00 16.70           C
ATOM    252  CD1 LEU A  33     -14.074  11.635 -18.455  1.00 16.51           C
ATOM    253  CD2 LEU A  33     -13.232  13.083 -16.639  1.00 19.24           C
ATOM    254  N   GLU A  34     -14.944  17.063 -18.819  1.00 12.74           N
ATOM    255  CA  GLU A  34     -15.218  18.121 -19.790  1.00 12.69           C
ATOM    256  C   GLU A  34     -15.847  17.501 -21.080  1.00 15.34           C
ATOM    257  O   GLU A  34     -15.779  16.280 -21.305  1.00 14.92           O
ATOM    258  CB  GLU A  34     -13.911  18.857 -20.124  1.00 14.61           C
ATOM    259  CG  GLU A  34     -12.904  17.994 -20.875  1.00 23.33           C
ATOM    260  CD  GLU A  34     -11.432  18.332 -20.735  1.00 35.38           C
ATOM    261  OE1 GLU A  34     -11.096  19.505 -20.454  1.00 31.13           O
ATOM    262  OE2 GLU A  34     -10.610  17.405 -20.913  1.00 23.33           O
ATOM    263  N   GLU A  35     -16.462  18.350 -21.926  1.00 15.10           N
ATOM    264  CA  GLU A  35     -17.098  17.873 -23.145  1.00 15.74           C
ATOM    265  C   GLU A  35     -16.225  16.929 -23.966  1.00 17.80           C
ATOM    266  O   GLU A  35     -15.069  17.225 -24.261  1.00 16.64           O
ATOM    267  CB  GLU A  35     -17.552  19.040 -24.036  1.00 18.48           C
ATOM    268  CG  GLU A  35     -18.860  19.669 -23.618  1.00 26.19           C
ATOM    269  CD  GLU A  35     -20.102  18.797 -23.605  1.00 35.76           C
ATOM    270  OE1 GLU A  35     -20.114  17.723 -24.253  1.00 28.27           O
ATOM    271  OE2 GLU A  35     -21.074  19.198 -22.928  1.00 26.63           O
ATOM    272  N   MET A  36     -16.800  15.791 -24.327  1.00 16.86           N
ATOM    273  CA  MET A  36     -16.157  14.762 -25.133  1.00 16.54           C
ATOM    274  C   MET A  36     -17.220  13.844 -25.673  1.00 20.20           C
ATOM    275  O   MET A  36     -18.337  13.808 -25.138  1.00 19.08           O
ATOM    276  CB  MET A  36     -15.148  13.951 -24.299  1.00 17.25           C
ATOM    277  CG  MET A  36     -15.794  13.093 -23.227  1.00 19.50           C
ATOM    278  SD  MET A  36     -14.569  12.099 -22.333  1.00 22.54           S
ATOM    279  CE  MET A  36     -13.973  11.049 -23.657  1.00 20.95           C
ATOM    280  N   ASN A  37     -16.877  13.072 -26.703  1.00 18.18           N
ATOM    281  CA  ASN A  37     -17.844  12.141 -27.251  1.00 18.95           C
ATOM    282  C   ASN A  37     -17.718  10.794 -26.529  1.00 21.87           C
ATOM    283  O   ASN A  37     -16.601  10.349 -26.248  1.00 20.14           O
ATOM    284  CB  ASN A  37     -17.764  12.036 -28.805  1.00 23.85           C
ATOM    285  CG  ASN A  37     -16.555  11.354 -29.375  1.00 69.21           C
ATOM    286  OD1 ASN A  37     -15.439  11.886 -29.364  1.00 72.17           O
ATOM    287  ND2 ASN A  37     -16.759  10.163 -29.918  1.00 65.88           N
ATOM    288  N   LEU A  38     -18.862  10.178 -26.175  1.00 18.40           N
ATOM    289  CA  LEU A  38     -18.863   8.858 -25.539  1.00 18.43           C
ATOM    290  C   LEU A  38     -19.879   7.973 -26.242  1.00 25.50           C
ATOM    291  O   LEU A  38     -20.849   8.510 -26.771  1.00 24.05           O
ATOM    292  CB  LEU A  38     -19.152   8.924 -24.033  1.00 17.06           C
ATOM    293  CG  LEU A  38     -17.974   9.366 -23.143  1.00 18.77           C
ATOM    294  CD1 LEU A  38     -18.372   9.404 -21.677  1.00 17.97           C
ATOM    295  CD2 LEU A  38     -16.726   8.459 -23.340  1.00 21.91           C
ATOM    296  N   PRO A  39     -19.683   6.633 -26.278  1.00 26.01           N
ATOM    297  CA  PRO A  39     -20.663   5.781 -26.965  1.00 27.26           C
ATOM    298  C   PRO A  39     -21.890   5.447 -26.120  1.00 30.59           C
ATOM    299  O   PRO A  39     -21.850   5.520 -24.891  1.00 30.42           O
ATOM    300  CB  PRO A  39     -19.850   4.517 -27.279  1.00 29.25           C
ATOM    301  CG  PRO A  39     -18.896   4.408 -26.143  1.00 32.98           C
ATOM    302  CD  PRO A  39     -18.574   5.830 -25.716  1.00 27.73           C
ATOM    303  N   GLY A  40     -22.955   5.048 -26.802  1.00 29.39           N
ATOM    304  CA  GLY A  40     -24.202   4.625 -26.182  1.00 29.60           C
ATOM    305  C   GLY A  40     -25.211   5.713 -25.899  1.00 32.29           C
ATOM    306  O   GLY A  40     -25.053   6.872 -26.305  1.00 31.42           O
ATOM    307  N   ARG A  41     -26.281   5.313 -25.211  1.00 28.09           N
ATOM    308  CA  ARG A  41     -27.369   6.203 -24.840  1.00 27.39           C
ATOM    309  C   ARG A  41     -26.950   7.045 -23.652  1.00 26.64           C
ATOM    310  O   ARG A  41     -26.034   6.684 -22.919  1.00 24.13           O
ATOM    311  CB  ARG A  41     -28.626   5.395 -24.480  1.00 30.00           C
ATOM    312  CG  ARG A  41     -29.323   4.785 -25.701  1.00 47.32           C
ATOM    313  CD  ARG A  41     -30.769   4.407 -25.417  1.00 62.71           C
ATOM    314  NE  ARG A  41     -31.638   5.586 -25.346  1.00 75.04           N
ATOM    315  CZ  ARG A  41     -32.946   5.545 -25.109  1.00 91.14           C
ATOM    316  NH1 ARG A  41     -33.559   4.382 -24.920  1.00 80.02           N
ATOM    317  NH2 ARG A  41     -33.652   6.667 -25.063  1.00 78.17           N
ATOM    318  N   TRP A  42     -27.626   8.167 -23.461  1.00 23.23           N
ATOM    319  CA  TRP A  42     -27.333   9.041 -22.326  1.00 22.11           C
ATOM    320  C   TRP A  42     -28.611   9.672 -21.813  1.00 23.70           C
ATOM    321  O   TRP A  42     -29.623   9.724 -22.525  1.00 22.17           O
ATOM    322  CB  TRP A  42     -26.308  10.122 -22.707  1.00 21.32           C
ATOM    323  CG  TRP A  42     -26.741  11.019 -23.835  1.00 23.75           C
ATOM    324  CD1 TRP A  42     -26.500  10.833 -25.165  1.00 27.40           C
ATOM    325  CD2 TRP A  42     -27.483  12.243 -23.727  1.00 24.34           C
ATOM    326  NE1 TRP A  42     -27.037  11.871 -25.892  1.00 27.87           N
ATOM    327  CE2 TRP A  42     -27.658  12.743 -25.038  1.00 29.25           C
ATOM    328  CE3 TRP A  42     -28.023  12.968 -22.650  1.00 25.86           C
ATOM    329  CZ2 TRP A  42     -28.347  13.933 -25.299  1.00 29.37           C
ATOM    330  CZ3 TRP A  42     -28.704  14.146 -22.909  1.00 28.18           C
ATOM    331  CH2 TRP A  42     -28.872  14.614 -24.220  1.00 29.57           C
ATOM    332  N   LYS A  43     -28.565  10.164 -20.584  1.00 19.84           N
ATOM    333  CA  LYS A  43     -29.723  10.862 -20.028  1.00 19.33           C
ATOM    334  C   LYS A  43     -29.274  12.170 -19.399  1.00 21.24           C
ATOM    335  O   LYS A  43     -28.156  12.235 -18.876  1.00 18.61           O
ATOM    336  CB  LYS A  43     -30.556   9.991 -19.080  1.00 22.22           C
ATOM    337  CG  LYS A  43     -29.871   9.459 -17.844  1.00 29.89           C
ATOM    338  CD  LYS A  43     -30.785   8.394 -17.238  1.00 39.90           C
ATOM    339  CE  LYS A  43     -30.261   7.789 -15.965  1.00 46.19           C
ATOM    340  NZ  LYS A  43     -30.995   6.545 -15.626  1.00 52.45           N
ATOM    341  N   PRO A  44     -30.080  13.236 -19.474  1.00 17.74           N
ATOM    342  CA  PRO A  44     -29.638  14.502 -18.867  1.00 16.89           C
ATOM    343  C   PRO A  44     -29.714  14.438 -17.342  1.00 19.12           C
ATOM    344  O   PRO A  44     -30.530  13.698 -16.768  1.00 18.34           O
ATOM    345  CB  PRO A  44     -30.594  15.542 -19.460  1.00 19.89           C
ATOM    346  CG  PRO A  44     -31.818  14.778 -19.791  1.00 23.47           C
ATOM    347  CD  PRO A  44     -31.433  13.355 -20.074  1.00 19.26           C
ATOM    348  N   LYS A  45     -28.849  15.217 -16.692  1.00 14.56           N
ATOM    349  CA  LYS A  45     -28.774  15.272 -15.238  1.00 14.40           C
ATOM    350  C   LYS A  45     -28.270  16.645 -14.855  1.00 16.06           C
ATOM    351  O   LYS A  45     -27.526  17.257 -15.630  1.00 14.71           O
ATOM    352  CB  LYS A  45     -27.748  14.209 -14.762  1.00 16.66           C
ATOM    353  CG  LYS A  45     -27.644  14.033 -13.249  1.00 16.92           C
ATOM    354  CD  LYS A  45     -26.598  12.987 -12.888  1.00 24.00           C
ATOM    355  CE  LYS A  45     -26.451  12.779 -11.393  1.00 32.36           C
ATOM    356  NZ  LYS A  45     -27.649  12.163 -10.777  1.00 40.95           N
ATOM    357  N   MET A  46     -28.642  17.123 -13.655  1.00 13.31           N
ATOM    358  CA  MET A  46     -28.146  18.383 -13.108  1.00 13.17           C
ATOM    359  C   MET A  46     -27.308  18.012 -11.900  1.00 16.56           C
ATOM    360  O   MET A  46     -27.766  17.243 -11.033  1.00 17.13           O
ATOM    361  CB  MET A  46     -29.282  19.321 -12.662  1.00 15.91           C
ATOM    362  CG  MET A  46     -29.992  19.965 -13.813  1.00 20.24           C
ATOM    363  SD  MET A  46     -29.050  21.371 -14.414  1.00 26.06           S
ATOM    364  CE  MET A  46     -29.646  22.666 -13.274  1.00 23.71           C
ATOM    365  N   ILE A  47     -26.066  18.505 -11.856  1.00 12.75           N
ATOM    366  CA  ILE A  47     -25.180  18.233 -10.720  1.00 13.19           C
ATOM    367  C   ILE A  47     -24.746  19.536 -10.109  1.00 16.44           C
ATOM    368  O   ILE A  47     -24.455  20.484 -10.831  1.00 14.99           O
ATOM    369  CB  ILE A  47     -23.993  17.318 -11.045  1.00 16.04           C
ATOM    370  CG1 ILE A  47     -23.133  17.899 -12.188  1.00 16.09           C
ATOM    371  CG2 ILE A  47     -24.505  15.911 -11.330  1.00 18.52           C
ATOM    372  CD1 ILE A  47     -21.817  17.217 -12.369  1.00 21.87           C
ATOM    373  N   GLY A  48     -24.731  19.580  -8.786  1.00 15.13           N
ATOM    374  CA  GLY A  48     -24.385  20.795  -8.068  1.00 16.57           C
ATOM    375  C   GLY A  48     -23.204  20.679  -7.145  1.00 21.49           C
ATOM    376  O   GLY A  48     -22.955  19.640  -6.547  1.00 21.40           O
ATOM    377  N   GLY A  49     -22.490  21.778  -7.042  1.00 19.07           N
ATOM    378  CA  GLY A  49     -21.330  21.887  -6.172  1.00 18.91           C
ATOM    379  C   GLY A  49     -21.239  23.313  -5.704  1.00 20.26           C
ATOM    380  O   GLY A  49     -22.244  24.025  -5.655  1.00 18.79           O
ATOM    381  N   ILE A  50     -20.037  23.741  -5.365  1.00 18.50           N
ATOM    382  CA  ILE A  50     -19.891  25.125  -4.969  1.00 17.31           C
ATOM    383  C   ILE A  50     -20.150  25.930  -6.263  1.00 19.18           C
ATOM    384  O   ILE A  50     -19.731  25.505  -7.334  1.00 19.19           O
ATOM    385  CB  ILE A  50     -18.506  25.324  -4.350  1.00 20.69           C
ATOM    386  CG1 ILE A  50     -18.570  24.875  -2.857  1.00 21.41           C
ATOM    387  CG2 ILE A  50     -18.068  26.791  -4.453  1.00 20.22           C
ATOM    388  CD1 ILE A  50     -17.259  24.708  -2.168  1.00 24.86           C
ATOM    389  N   GLY A  51     -20.869  27.027  -6.152  1.00 16.91           N
ATOM    390  CA  GLY A  51     -21.167  27.872  -7.298  1.00 17.19           C
ATOM    391  C   GLY A  51     -22.483  27.584  -7.982  1.00 21.47           C
ATOM    392  O   GLY A  51     -22.920  28.370  -8.821  1.00 22.27           O
ATOM    393  N   GLY A  52     -23.101  26.458  -7.647  1.00 16.57           N
ATOM    394  CA  GLY A  52     -24.379  26.100  -8.236  1.00 16.24           C
ATOM    395  C   GLY A  52     -24.351  24.828  -9.049  1.00 17.44           C
ATOM    396  O   GLY A  52     -23.496  23.969  -8.849  1.00 16.07           O
ATOM    397  N   PHE A  53     -25.287  24.716  -9.984  1.00 13.87           N
ATOM    398  CA  PHE A  53     -25.438  23.512 -10.791  1.00 12.73           C
ATOM    399  C   PHE A  53     -25.044  23.671 -12.247  1.00 16.94           C
ATOM    400  O   PHE A  53     -25.090  24.769 -12.819  1.00 16.19           O
ATOM    401  CB  PHE A  53     -26.938  23.097 -10.775  1.00 13.52           C
ATOM    402  CG  PHE A  53     -27.422  22.516  -9.469  1.00 13.34           C
ATOM    403  CD1 PHE A  53     -27.602  21.148  -9.323  1.00 15.85           C
ATOM    404  CD2 PHE A  53     -27.666  23.336  -8.370  1.00 15.57           C
ATOM    405  CE1 PHE A  53     -28.011  20.604  -8.102  1.00 16.64           C
ATOM    406  CE2 PHE A  53     -28.087  22.789  -7.155  1.00 18.52           C
ATOM    407  CZ  PHE A  53     -28.251  21.431  -7.028  1.00 17.30           C
ATOM    408  N   ILE A  54     -24.701  22.540 -12.858  1.00 12.91           N
ATOM    409  CA  ILE A  54     -24.402  22.470 -14.284  1.00 12.87           C
ATOM    410  C   ILE A  54     -25.205  21.294 -14.859  1.00 15.14           C
ATOM    411  O   ILE A  54     -25.461  20.308 -14.153  1.00 14.82           O
ATOM    412  CB  ILE A  54     -22.878  22.349 -14.620  1.00 15.39           C
ATOM    413  CG1 ILE A  54     -22.215  21.096 -13.976  1.00 15.97           C
ATOM    414  CG2 ILE A  54     -22.130  23.651 -14.253  1.00 17.58           C
ATOM    415  CD1 ILE A  54     -20.832  20.696 -14.576  1.00 21.25           C
ATOM    416  N   LYS A  55     -25.586  21.402 -16.145  1.00 13.45           N
ATOM    417  CA  LYS A  55     -26.294  20.338 -16.856  1.00 12.41           C
ATOM    418  C   LYS A  55     -25.229  19.464 -17.513  1.00 15.65           C
ATOM    419  O   LYS A  55     -24.326  19.971 -18.186  1.00 16.17           O
ATOM    420  CB  LYS A  55     -27.254  20.902 -17.921  1.00 16.29           C
ATOM    421  CG  LYS A  55     -28.156  19.837 -18.539  1.00 22.75           C
ATOM    422  CD  LYS A  55     -29.073  20.450 -19.600  1.00 29.83           C
ATOM    423  CE  LYS A  55     -29.913  19.405 -20.291  1.00 41.45           C
ATOM    424  NZ  LYS A  55     -30.653  19.969 -21.450  1.00 56.39           N
ATOM    425  N   VAL A  56     -25.352  18.161 -17.324  1.00 12.93           N
ATOM    426  CA  VAL A  56     -24.430  17.162 -17.862  1.00 11.95           C
ATOM    427  C   VAL A  56     -25.198  16.029 -18.559  1.00 14.85           C
ATOM    428  O   VAL A  56     -26.421  15.876 -18.358  1.00 15.40           O
ATOM    429  CB  VAL A  56     -23.529  16.576 -16.728  1.00 13.91           C
ATOM    430  CG1 VAL A  56     -22.628  17.653 -16.108  1.00 14.30           C
ATOM    431  CG2 VAL A  56     -24.360  15.866 -15.657  1.00 13.78           C
ATOM    432  N   ARG A  57     -24.470  15.222 -19.349  1.00 12.55           N
ATOM    433  CA  ARG A  57     -25.016  14.042 -20.013  1.00 12.97           C
ATOM    434  C   ARG A  57     -24.495  12.867 -19.214  1.00 16.13           C
ATOM    435  O   ARG A  57     -23.286  12.764 -18.966  1.00 14.87           O
ATOM    436  CB  ARG A  57     -24.569  13.914 -21.483  1.00 13.35           C
ATOM    437  CG  ARG A  57     -25.069  15.045 -22.376  1.00 18.56           C
ATOM    438  CD  ARG A  57     -24.874  14.792 -23.879  1.00 25.38           C
ATOM    439  NE  ARG A  57     -23.563  14.221 -24.242  1.00 21.97           N
ATOM    440  CZ  ARG A  57     -22.442  14.923 -24.396  1.00 34.92           C
ATOM    441  NH1 ARG A  57     -22.445  16.237 -24.226  1.00 29.73           N
ATOM    442  NH2 ARG A  57     -21.311  14.314 -24.736  1.00 26.63           N
ATOM    443  N   GLN A  58     -25.386  11.987 -18.793  1.00 14.70           N
ATOM    444  CA  GLN A  58     -25.013  10.820 -18.020  1.00 14.74           C
ATOM    445  C   GLN A  58     -24.862   9.597 -18.916  1.00 16.96           C
ATOM    446  O   GLN A  58     -25.840   9.181 -19.544  1.00 16.90           O
ATOM    447  CB  GLN A  58     -26.056  10.551 -16.927  1.00 15.88           C
ATOM    448  CG  GLN A  58     -25.834   9.231 -16.220  1.00 16.88           C
ATOM    449  CD  GLN A  58     -26.910   8.892 -15.221  1.00 28.99           C
ATOM    450  OE1 GLN A  58     -27.635   9.762 -14.745  1.00 25.04           O
ATOM    451  NE2 GLN A  58     -27.023   7.606 -14.874  1.00 24.37           N
ATOM    452  N   TYR A  59     -23.643   9.016 -18.958  1.00 13.64           N
ATOM    453  CA  TYR A  59     -23.354   7.792 -19.728  1.00 13.79           C
ATOM    454  C   TYR A  59     -23.056   6.691 -18.737  1.00 17.47           C
ATOM    455  O   TYR A  59     -22.249   6.878 -17.827  1.00 16.07           O
ATOM    456  CB  TYR A  59     -22.137   7.964 -20.648  1.00 14.58           C
ATOM    457  CG  TYR A  59     -22.378   8.891 -21.808  1.00 15.91           C
ATOM    458  CD1 TYR A  59     -22.191  10.267 -21.678  1.00 17.03           C
ATOM    459  CD2 TYR A  59     -22.742   8.393 -23.059  1.00 17.49           C
ATOM    460  CE1 TYR A  59     -22.383  11.125 -22.753  1.00 18.66           C
ATOM    461  CE2 TYR A  59     -22.948   9.248 -24.140  1.00 19.47           C
ATOM    462  CZ  TYR A  59     -22.771  10.613 -23.980  1.00 24.16           C
ATOM    463  OH  TYR A  59     -22.939  11.460 -25.043  1.00 27.00           O
ATOM    464  N   ASP A  60     -23.656   5.522 -18.935  1.00 17.15           N
ATOM    465  CA  ASP A  60     -23.454   4.401 -18.037  1.00 17.24           C
ATOM    466  C   ASP A  60     -22.523   3.338 -18.637  1.00 20.39           C
ATOM    467  O   ASP A  60     -22.329   3.292 -19.852  1.00 20.16           O
ATOM    468  CB  ASP A  60     -24.830   3.783 -17.657  1.00 19.50           C
ATOM    469  CG  ASP A  60     -25.775   4.721 -16.897  1.00 29.39           C
ATOM    470  OD1 ASP A  60     -25.283   5.553 -16.112  1.00 26.92           O
ATOM    471  OD2 ASP A  60     -27.012   4.611 -17.089  1.00 36.11           O
ATOM    472  N   GLN A  61     -21.946   2.495 -17.767  1.00 18.73           N
ATOM    473  CA  GLN A  61     -21.087   1.363 -18.127  1.00 19.09           C
ATOM    474  C   GLN A  61     -19.930   1.781 -19.038  1.00 21.26           C
ATOM    475  O   GLN A  61     -19.702   1.173 -20.097  1.00 22.81           O
ATOM    476  CB  GLN A  61     -21.920   0.207 -18.755  1.00 21.09           C
ATOM    477  CG  GLN A  61     -23.139  -0.236 -17.929  1.00 32.73           C
ATOM    478  CD  GLN A  61     -23.831  -1.438 -18.530  1.00 62.18           C
ATOM    479  OE1 GLN A  61     -24.306  -1.416 -19.673  1.00 59.82           O
ATOM    480  NE2 GLN A  61     -23.911  -2.520 -17.768  1.00 58.49           N
ATOM    481  N   ILE A  62     -19.223   2.832 -18.636  1.00 16.50           N
ATOM    482  CA  ILE A  62     -18.071   3.357 -19.378  1.00 16.27           C
ATOM    483  C   ILE A  62     -16.775   2.784 -18.789  1.00 20.13           C
ATOM    484  O   ILE A  62     -16.562   2.823 -17.567  1.00 19.74           O
ATOM    485  CB  ILE A  62     -18.066   4.923 -19.375  1.00 17.95           C
ATOM    486  CG1 ILE A  62     -19.345   5.501 -20.018  1.00 17.79           C
ATOM    487  CG2 ILE A  62     -16.787   5.483 -20.033  1.00 18.52           C
ATOM    488  CD1 ILE A  62     -19.578   5.191 -21.526  1.00 18.84           C
ATOM    489  N   LEU A  63     -15.913   2.261 -19.677  1.00 20.37           N
ATOM    490  CA  LEU A  63     -14.634   1.684 -19.297  1.00 21.94           C
ATOM    491  C   LEU A  63     -13.620   2.832 -19.180  1.00 24.81           C
ATOM    492  O   LEU A  63     -13.521   3.684 -20.070  1.00 23.35           O
ATOM    493  CB  LEU A  63     -14.176   0.649 -20.354  1.00 23.77           C
ATOM    494  CG  LEU A  63     -14.786  -0.789 -20.331  1.00 32.06           C
ATOM    495  CD1 LEU A  63     -16.309  -0.793 -20.437  1.00 33.30           C
ATOM    496  CD2 LEU A  63     -14.244  -1.631 -21.493  1.00 38.00           C
ATOM    497  N   ILE A  64     -12.896   2.886 -18.072  1.00 22.24           N
ATOM    498  CA  ILE A  64     -11.893   3.914 -17.866  1.00 23.24           C
ATOM    499  C   ILE A  64     -10.705   3.293 -17.122  1.00 27.86           C
ATOM    500  O   ILE A  64     -10.888   2.455 -16.237  1.00 30.87           O
ATOM    501  CB  ILE A  64     -12.405   5.289 -17.282  1.00 28.09           C
ATOM    502  CG1 ILE A  64     -11.507   5.833 -16.159  1.00 28.99           C
ATOM    503  CG2 ILE A  64     -13.883   5.267 -16.851  1.00 30.94           C
ATOM    504  CD1 ILE A  64     -11.476   7.342 -16.022  1.00 40.07           C
ATOM    505  N   GLU A  65      -9.499   3.663 -17.525  1.00 20.41           N
ATOM    506  CA  GLU A  65      -8.282   3.157 -16.910  1.00 21.24           C
ATOM    507  C   GLU A  65      -7.600   4.272 -16.132  1.00 24.44           C
ATOM    508  O   GLU A  65      -7.342   5.334 -16.695  1.00 23.08           O
ATOM    509  CB  GLU A  65      -7.355   2.561 -17.974  1.00 23.59           C
ATOM    510  CG  GLU A  65      -6.318   1.616 -17.404  1.00 35.54           C
ATOM    511  CD  GLU A  65      -5.405   1.054 -18.470  1.00 55.14           C
ATOM    512  OE1 GLU A  65      -4.239   1.499 -18.546  1.00 56.86           O
ATOM    513  OE2 GLU A  65      -5.861   0.178 -19.240  1.00 49.94           O
ATOM    514  N   ILE A  66      -7.339   4.041 -14.833  1.00 22.52           N
ATOM    515  CA  ILE A  66      -6.700   5.017 -13.933  1.00 23.62           C
ATOM    516  C   ILE A  66      -5.478   4.332 -13.317  1.00 30.15           C
ATOM    517  O   ILE A  66      -5.645   3.350 -12.608  1.00 28.27           O
ATOM    518  CB  ILE A  66      -7.683   5.519 -12.827  1.00 26.72           C
ATOM    519  CG1 ILE A  66      -9.040   5.977 -13.404  1.00 27.09           C
ATOM    520  CG2 ILE A  66      -7.040   6.619 -11.951  1.00 28.81           C
ATOM    521  CD1 ILE A  66     -10.245   5.839 -12.425  1.00 30.07           C
ATOM    522  N   CYS A  67      -4.255   4.842 -13.594  1.00 31.66           N
ATOM    523  CA  CYS A  67      -2.991   4.292 -13.068  1.00 33.03           C
ATOM    524  C   CYS A  67      -2.877   2.759 -13.246  1.00 36.16           C
ATOM    525  O   CYS A  67      -2.520   2.040 -12.309  1.00 36.98           O
ATOM    526  CB  CYS A  67      -2.782   4.717 -11.613  1.00 34.30           C
ATOM    527  SG  CYS A  67      -2.751   6.514 -11.357  1.00 38.59           S
ATOM    528  N   GLY A  68      -3.224   2.279 -14.440  1.00 31.32           N
ATOM    529  CA  GLY A  68      -3.176   0.860 -14.775  1.00 31.60           C
ATOM    530  C   GLY A  68      -4.356   0.033 -14.298  1.00 35.00           C
ATOM    531  O   GLY A  68      -4.470  -1.132 -14.685  1.00 36.23           O
ATOM    532  N   HIS A  69      -5.250   0.620 -13.463  1.00 28.86           N
ATOM    533  CA  HIS A  69      -6.429  -0.066 -12.927  1.00 28.10           C
ATOM    534  C   HIS A  69      -7.628   0.173 -13.840  1.00 29.87           C
ATOM    535  O   HIS A  69      -8.014   1.330 -14.054  1.00 27.74           O
ATOM    536  CB  HIS A  69      -6.772   0.441 -11.517  1.00 29.00           C
ATOM    537  CG  HIS A  69      -5.797   0.070 -10.447  1.00 33.18           C
ATOM    538  ND1 HIS A  69      -4.556   0.671 -10.363  1.00 35.26           N
ATOM    539  CD2 HIS A  69      -5.933  -0.805  -9.421  1.00 35.63           C
ATOM    540  CE1 HIS A  69      -3.963   0.124  -9.313  1.00 35.12           C
ATOM    541  NE2 HIS A  69      -4.758  -0.762  -8.710  1.00 35.84           N
ATOM    542  N   LYS A  70      -8.223  -0.914 -14.361  1.00 26.80           N
ATOM    543  CA  LYS A  70      -9.403  -0.827 -15.225  1.00 26.44           C
ATOM    544  C   LYS A  70     -10.650  -0.792 -14.349  1.00 31.61           C
ATOM    545  O   LYS A  70     -10.826  -1.641 -13.463  1.00 32.04           O
ATOM    546  CB  LYS A  70      -9.467  -1.999 -16.223  1.00 28.79           C
ATOM    547  CG  LYS A  70      -8.530  -1.832 -17.409  1.00 33.95           C
ATOM    548  CD  LYS A  70      -8.406  -3.116 -18.216  1.00 47.02           C
ATOM    549  CE  LYS A  70      -7.481  -2.970 -19.403  1.00 59.69           C
ATOM    550  NZ  LYS A  70      -6.056  -2.827 -18.994  1.00 67.87           N
ATOM    551  N   ALA A  71     -11.504   0.206 -14.576  1.00 25.83           N
ATOM    552  CA  ALA A  71     -12.735   0.364 -13.811  1.00 25.52           C
ATOM    553  C   ALA A  71     -13.861   0.707 -14.756  1.00 28.98           C
ATOM    554  O   ALA A  71     -13.632   1.377 -15.772  1.00 29.90           O
ATOM    555  CB  ALA A  71     -12.567   1.467 -12.785  1.00 25.90           C
ATOM    556  N   ILE A  72     -15.082   0.265 -14.418  1.00 21.62           N
ATOM    557  CA  ILE A  72     -16.269   0.537 -15.226  1.00 20.33           C
ATOM    558  C   ILE A  72     -17.266   1.312 -14.356  1.00 19.80           C
ATOM    559  O   ILE A  72     -17.358   1.053 -13.157  1.00 17.81           O
ATOM    560  CB  ILE A  72     -16.869  -0.769 -15.834  1.00 25.38           C
ATOM    561  CG1 ILE A  72     -15.828  -1.521 -16.703  1.00 27.55           C
ATOM    562  CG2 ILE A  72     -18.112  -0.480 -16.678  1.00 25.96           C
ATOM    563  CD1 ILE A  72     -15.127  -2.636 -15.996  1.00 41.08           C
ATOM    564  N   GLY A  73     -17.964   2.276 -14.950  1.00 16.80           N
ATOM    565  CA  GLY A  73     -18.954   3.046 -14.218  1.00 15.93           C
ATOM    566  C   GLY A  73     -19.593   4.150 -15.018  1.00 17.74           C
ATOM    567  O   GLY A  73     -19.371   4.268 -16.223  1.00 15.41           O
ATOM    568  N   THR A  74     -20.426   4.933 -14.335  1.00 16.87           N
ATOM    569  CA  THR A  74     -21.119   6.067 -14.912  1.00 15.85           C
ATOM    570  C   THR A  74     -20.156   7.254 -15.013  1.00 17.10           C
ATOM    571  O   THR A  74     -19.356   7.523 -14.110  1.00 15.46           O
ATOM    572  CB  THR A  74     -22.402   6.373 -14.111  1.00 18.75           C
ATOM    573  OG1 THR A  74     -23.320   5.287 -14.263  1.00 20.29           O
ATOM    574  CG2 THR A  74     -23.098   7.658 -14.559  1.00 15.76           C
ATOM    575  N   VAL A  75     -20.217   7.941 -16.151  1.00 12.64           N
ATOM    576  CA  VAL A  75     -19.407   9.126 -16.395  1.00 12.62           C
ATOM    577  C   VAL A  75     -20.349  10.223 -16.809  1.00 15.21           C
ATOM    578  O   VAL A  75     -21.191  10.013 -17.706  1.00 13.91           O
ATOM    579  CB  VAL A  75     -18.283   8.900 -17.443  1.00 15.41           C
ATOM    580  CG1 VAL A  75     -17.545  10.209 -17.786  1.00 15.79           C
ATOM    581  CG2 VAL A  75     -17.294   7.857 -16.934  1.00 15.38           C
ATOM    582  N   LEU A  76     -20.193  11.390 -16.155  1.00 11.07           N
ATOM    583  CA  LEU A  76     -20.995  12.570 -16.471  1.00 11.81           C
ATOM    584  C   LEU A  76     -20.150  13.462 -17.353  1.00 14.64           C
ATOM    585  O   LEU A  76     -18.962  13.629 -17.084  1.00 15.72           O
ATOM    586  CB  LEU A  76     -21.431  13.302 -15.208  1.00 11.70           C
ATOM    587  CG  LEU A  76     -22.123  12.429 -14.155  1.00 14.81           C
ATOM    588  CD1 LEU A  76     -22.515  13.248 -12.973  1.00 13.77           C
ATOM    589  CD2 LEU A  76     -23.359  11.696 -14.735  1.00 15.50           C
ATOM    590  N   VAL A  77     -20.742  14.004 -18.419  1.00 11.12           N
ATOM    591  CA  VAL A  77     -20.011  14.873 -19.349  1.00 10.58           C
ATOM    592  C   VAL A  77     -20.676  16.242 -19.439  1.00 14.50           C
ATOM    593  O   VAL A  77     -21.884  16.336 -19.663  1.00 14.32           O
ATOM    594  CB  VAL A  77     -19.921  14.219 -20.762  1.00 14.93           C
ATOM    595  CG1 VAL A  77     -19.260  15.145 -21.768  1.00 15.81           C
ATOM    596  CG2 VAL A  77     -19.204  12.858 -20.702  1.00 14.57           C
ATOM    597  N   GLY A  78     -19.885  17.292 -19.284  1.00 12.44           N
ATOM    598  CA  GLY A  78     -20.451  18.627 -19.324  1.00 13.24           C
ATOM    599  C   GLY A  78     -19.447  19.704 -19.023  1.00 16.00           C
ATOM    600  O   GLY A  78     -18.245  19.439 -18.969  1.00 16.38           O
ATOM    601  N   PRO A  79     -19.937  20.932 -18.816  1.00 13.16           N
ATOM    602  CA  PRO A  79     -19.024  22.075 -18.646  1.00 14.29           C
ATOM    603  C   PRO A  79     -18.398  22.229 -17.256  1.00 17.35           C
ATOM    604  O   PRO A  79     -18.529  23.277 -16.592  1.00 17.84           O
ATOM    605  CB  PRO A  79     -19.884  23.262 -19.058  1.00 15.96           C
ATOM    606  CG  PRO A  79     -21.304  22.846 -18.657  1.00 18.94           C
ATOM    607  CD  PRO A  79     -21.360  21.353 -18.879  1.00 14.50           C
ATOM    608  N   THR A  80     -17.694  21.181 -16.817  1.00 14.67           N
ATOM    609  CA  THR A  80     -16.982  21.205 -15.538  1.00 14.23           C
ATOM    610  C   THR A  80     -15.654  21.962 -15.714  1.00 18.47           C
ATOM    611  O   THR A  80     -14.978  21.770 -16.733  1.00 17.88           O
ATOM    612  CB  THR A  80     -16.751  19.784 -14.974  1.00 16.97           C
ATOM    613  OG1 THR A  80     -15.983  19.888 -13.771  1.00 15.53           O
ATOM    614  CG2 THR A  80     -16.010  18.864 -15.959  1.00 13.83           C
ATOM    615  N   PRO A  81     -15.238  22.800 -14.736  1.00 17.81           N
ATOM    616  CA  PRO A  81     -13.950  23.508 -14.886  1.00 18.66           C
ATOM    617  C   PRO A  81     -12.727  22.591 -14.743  1.00 22.01           C
ATOM    618  O   PRO A  81     -11.634  22.950 -15.170  1.00 21.80           O
ATOM    619  CB  PRO A  81     -13.992  24.567 -13.775  1.00 20.98           C
ATOM    620  CG  PRO A  81     -14.918  24.024 -12.761  1.00 25.00           C
ATOM    621  CD  PRO A  81     -15.916  23.159 -13.471  1.00 20.08           C
ATOM    622  N   VAL A  82     -12.916  21.402 -14.143  1.00 17.86           N
ATOM    623  CA  VAL A  82     -11.834  20.434 -13.940  1.00 16.47           C
ATOM    624  C   VAL A  82     -12.386  19.016 -14.081  1.00 15.40           C
ATOM    625  O   VAL A  82     -13.523  18.764 -13.680  1.00 15.76           O
ATOM    626  CB  VAL A  82     -11.130  20.644 -12.551  1.00 23.11           C
ATOM    627  CG1 VAL A  82     -12.107  20.530 -11.390  1.00 23.53           C
ATOM    628  CG2 VAL A  82      -9.942  19.700 -12.357  1.00 23.77           C
ATOM    629  N   ASN A  83     -11.590  18.108 -14.644  1.00 13.26           N
ATOM    630  CA  ASN A  83     -11.986  16.719 -14.791  1.00 11.88           C
ATOM    631  C   ASN A  83     -11.848  16.105 -13.408  1.00 14.18           C
ATOM    632  O   ASN A  83     -10.795  16.236 -12.772  1.00 13.36           O
ATOM    633  CB  ASN A  83     -11.075  16.000 -15.767  1.00 14.87           C
ATOM    634  CG  ASN A  83     -11.233  16.466 -17.186  1.00 19.73           C
ATOM    635  OD1 ASN A  83     -12.314  16.910 -17.592  1.00 18.66           O
ATOM    636  ND2 ASN A  83     -10.152  16.360 -17.968  1.00 18.78           N
ATOM    637  N   ILE A  84     -12.926  15.452 -12.950  1.00 10.48           N
ATOM    638  CA  ILE A  84     -13.005  14.858 -11.618  1.00 11.29           C
ATOM    639  C   ILE A  84     -13.294  13.356 -11.647  1.00 13.90           C
ATOM    640  O   ILE A  84     -14.250  12.934 -12.303  1.00 13.18           O
ATOM    641  CB  ILE A  84     -14.145  15.598 -10.843  1.00 15.66           C
ATOM    642  CG1 ILE A  84     -13.748  17.050 -10.538  1.00 17.12           C
ATOM    643  CG2 ILE A  84     -14.612  14.845  -9.575  1.00 18.57           C
ATOM    644  CD1 ILE A  84     -14.922  17.882 -10.222  1.00 26.54           C
ATOM    645  N   ILE A  85     -12.505  12.571 -10.888  1.00 10.30           N
ATOM    646  CA  ILE A  85     -12.746  11.139 -10.711  1.00 10.63           C
ATOM    647  C   ILE A  85     -13.405  11.043  -9.338  1.00 12.86           C
ATOM    648  O   ILE A  85     -12.756  11.298  -8.307  1.00 13.36           O
ATOM    649  CB  ILE A  85     -11.469  10.269 -10.776  1.00 12.84           C
ATOM    650  CG1 ILE A  85     -10.675  10.468 -12.091  1.00 13.69           C
ATOM    651  CG2 ILE A  85     -11.855   8.795 -10.545  1.00 13.17           C
ATOM    652  CD1 ILE A  85     -11.472  10.271 -13.410  1.00 18.68           C
ATOM    653  N   GLY A  86     -14.683  10.706  -9.335  1.00 11.37           N
ATOM    654  CA  GLY A  86     -15.479  10.630  -8.122  1.00 11.50           C
ATOM    655  C   GLY A  86     -15.489   9.258  -7.492  1.00 12.60           C
ATOM    656  O   GLY A  86     -14.930   8.304  -8.041  1.00 11.43           O
ATOM    657  N   ARG A  87     -16.168   9.166  -6.344  1.00 10.29           N
ATOM    658  CA  ARG A  87     -16.218   7.926  -5.555  1.00 10.13           C
ATOM    659  C   ARG A  87     -16.708   6.729  -6.318  1.00 13.40           C
ATOM    660  O   ARG A  87     -16.243   5.610  -6.056  1.00 14.07           O
ATOM    661  CB  ARG A  87     -17.056   8.104  -4.290  1.00 11.30           C
ATOM    662  CG  ARG A  87     -16.478   9.116  -3.303  1.00 11.10           C
ATOM    663  CD  ARG A  87     -17.242   9.054  -1.985  1.00 13.15           C
ATOM    664  NE  ARG A  87     -18.623   9.516  -2.154  1.00 13.21           N
ATOM    665  CZ  ARG A  87     -19.685   8.718  -2.223  1.00 14.01           C
ATOM    666  NH1 ARG A  87     -20.899   9.231  -2.409  1.00 14.26           N
ATOM    667  NH2 ARG A  87     -19.547   7.395  -2.081  1.00 14.09           N
ATOM    668  N   ASN A  88     -17.639   6.937  -7.278  1.00 12.06           N
ATOM    669  CA  ASN A  88     -18.174   5.802  -8.052  1.00 12.20           C
ATOM    670  C   ASN A  88     -17.066   4.989  -8.775  1.00 14.93           C
ATOM    671  O   ASN A  88     -17.226   3.781  -8.933  1.00 14.49           O
ATOM    672  CB  ASN A  88     -19.280   6.246  -9.010  1.00 14.62           C
ATOM    673  CG  ASN A  88     -18.755   6.955 -10.225  1.00 18.26           C
ATOM    674  OD1 ASN A  88     -17.980   7.921 -10.112  1.00 15.78           O
ATOM    675  ND2 ASN A  88     -19.138   6.474 -11.422  1.00 17.52           N
ATOM    676  N   LEU A  89     -15.955   5.641  -9.175  1.00 11.51           N
ATOM    677  CA  LEU A  89     -14.822   4.963  -9.823  1.00 12.03           C
ATOM    678  C   LEU A  89     -13.663   4.736  -8.841  1.00 14.22           C
ATOM    679  O   LEU A  89     -12.953   3.726  -8.958  1.00 13.28           O
ATOM    680  CB  LEU A  89     -14.338   5.699 -11.077  1.00 13.08           C
ATOM    681  CG  LEU A  89     -15.376   5.819 -12.191  1.00 18.65           C
ATOM    682  CD1 LEU A  89     -14.807   6.590 -13.362  1.00 19.05           C
ATOM    683  CD2 LEU A  89     -15.855   4.441 -12.656  1.00 20.21           C
ATOM    684  N   LEU A  90     -13.485   5.656  -7.833  1.00 11.47           N
ATOM    685  CA  LEU A  90     -12.415   5.453  -6.839  1.00 11.19           C
ATOM    686  C   LEU A  90     -12.559   4.133  -6.081  1.00 12.52           C
ATOM    687  O   LEU A  90     -11.553   3.474  -5.783  1.00 13.84           O
ATOM    688  CB  LEU A  90     -12.345   6.619  -5.847  1.00 11.60           C
ATOM    689  CG  LEU A  90     -12.009   7.973  -6.472  1.00 14.49           C
ATOM    690  CD1 LEU A  90     -12.137   9.074  -5.432  1.00 15.04           C
ATOM    691  CD2 LEU A  90     -10.609   7.961  -7.052  1.00 15.93           C
ATOM    692  N   THR A  91     -13.814   3.737  -5.768  1.00 10.15           N
ATOM    693  CA  THR A  91     -14.021   2.475  -5.043  1.00 11.23           C
ATOM    694  C   THR A  91     -13.514   1.300  -5.861  1.00 13.99           C
ATOM    695  O   THR A  91     -12.955   0.365  -5.300  1.00 15.16           O
ATOM    696  CB  THR A  91     -15.506   2.245  -4.770  1.00 13.58           C
ATOM    697  OG1 THR A  91     -16.218   2.224  -6.017  1.00 14.09           O
ATOM    698  CG2 THR A  91     -16.084   3.265  -3.817  1.00 13.36           C
ATOM    699  N   GLN A  92     -13.724   1.355  -7.200  1.00 12.06           N
ATOM    700  CA  GLN A  92     -13.371   0.266  -8.112  1.00 12.73           C
ATOM    701  C   GLN A  92     -11.877  -0.002  -8.227  1.00 15.28           C
ATOM    702  O   GLN A  92     -11.479  -1.120  -8.532  1.00 14.62           O
ATOM    703  CB  GLN A  92     -14.002   0.497  -9.497  1.00 12.49           C
ATOM    704  CG  GLN A  92     -15.530   0.690  -9.461  1.00 15.58           C
ATOM    705  CD  GLN A  92     -16.215  -0.500  -8.838  1.00 15.51           C
ATOM    706  OE1 GLN A  92     -16.604  -0.482  -7.649  1.00 17.90           O
ATOM    707  NE2 GLN A  92     -16.351  -1.554  -9.608  1.00 10.83           N
ATOM    708  N   ILE A  93     -11.054   1.016  -7.987  1.00 14.86           N
ATOM    709  CA  ILE A  93      -9.598   0.864  -8.044  1.00 15.04           C
ATOM    710  C   ILE A  93      -9.020   0.566  -6.647  1.00 19.34           C
ATOM    711  O   ILE A  93      -7.810   0.383  -6.526  1.00 18.56           O
ATOM    712  CB  ILE A  93      -8.926   2.078  -8.768  1.00 17.97           C
ATOM    713  CG1 ILE A  93      -8.990   3.363  -7.918  1.00 18.31           C
ATOM    714  CG2 ILE A  93      -9.552   2.295 -10.173  1.00 18.95           C
ATOM    715  CD1 ILE A  93      -8.231   4.580  -8.530  1.00 19.78           C
ATOM    716  N   GLY A  94      -9.891   0.499  -5.620  1.00 17.09           N
ATOM    717  CA  GLY A  94      -9.508   0.203  -4.242  1.00 17.59           C
ATOM    718  C   GLY A  94      -8.898   1.393  -3.524  1.00 20.57           C
ATOM    719  O   GLY A  94      -8.096   1.221  -2.594  1.00 21.42           O
ATOM    720  N   CYS A  95      -9.286   2.621  -3.944  1.00 16.21           N
ATOM    721  CA  CYS A  95      -8.782   3.843  -3.356  1.00 16.38           C
ATOM    722  C   CYS A  95      -9.363   4.131  -1.985  1.00 19.00           C
ATOM    723  O   CYS A  95     -10.586   4.146  -1.820  1.00 17.25           O
ATOM    724  CB  CYS A  95      -9.011   5.011  -4.312  1.00 16.31           C
ATOM    725  SG  CYS A  95      -8.208   6.550  -3.795  1.00 19.75           S
ATOM    726  N   THR A  96      -8.490   4.382  -1.002  1.00 15.48           N
ATOM    727  CA  THR A  96      -8.924   4.719   0.357  1.00 14.40           C
ATOM    728  C   THR A  96      -8.204   5.982   0.854  1.00 17.38           C
ATOM    729  O   THR A  96      -7.128   6.326   0.339  1.00 17.20           O
ATOM    730  CB  THR A  96      -8.629   3.576   1.368  1.00 21.13           C
ATOM    731  OG1 THR A  96      -7.215   3.352   1.434  1.00 20.30           O
ATOM    732  CG2 THR A  96      -9.390   2.293   1.067  1.00 20.39           C
ATOM    733  N   LEU A  97      -8.778   6.633   1.886  1.00 14.91           N
ATOM    734  CA  LEU A  97      -8.177   7.759   2.596  1.00 14.40           C
ATOM    735  C   LEU A  97      -7.532   7.163   3.857  1.00 18.71           C
ATOM    736  O   LEU A  97      -8.148   6.323   4.528  1.00 18.50           O
ATOM    737  CB  LEU A  97      -9.242   8.766   3.065  1.00 14.50           C
ATOM    738  CG  LEU A  97      -9.845   9.617   1.981  1.00 18.94           C
ATOM    739  CD1 LEU A  97     -11.156  10.252   2.476  1.00 19.99           C
ATOM    740  CD2 LEU A  97      -8.838  10.678   1.510  1.00 23.48           C
ATOM    741  N   ASN A  98      -6.308   7.588   4.189  1.00 16.01           N
ATOM    742  CA  ASN A  98      -5.615   7.054   5.354  1.00 16.30           C
ATOM    743  C   ASN A  98      -4.913   8.137   6.120  1.00 20.41           C
ATOM    744  O   ASN A  98      -4.265   8.982   5.516  1.00 18.85           O
ATOM    745  CB  ASN A  98      -4.576   6.006   4.927  1.00 21.84           C
ATOM    746  CG  ASN A  98      -5.175   4.851   4.177  1.00 25.41           C
ATOM    747  OD1 ASN A  98      -5.422   4.921   2.962  1.00 21.74           O
ATOM    748  ND2 ASN A  98      -5.439   3.788   4.902  1.00 22.43           N
ATOM    749  N   PHE A  99      -5.032   8.101   7.446  1.00 18.91           N
ATOM    750  CA  PHE A  99      -4.361   9.046   8.349  1.00 20.79           C
ATOM    751  C   PHE A  99      -4.201   8.438   9.748  1.00 27.63           C
ATOM    752  O   PHE A  99      -3.762   9.143  10.681  1.00 31.56           O
ATOM    753  CB  PHE A  99      -5.033  10.438   8.375  1.00 22.09           C
ATOM    754  CG  PHE A  99      -6.462  10.488   8.860  1.00 24.13           C
ATOM    755  CD1 PHE A  99      -6.756  10.829  10.176  1.00 29.19           C
ATOM    756  CD2 PHE A  99      -7.517  10.254   7.988  1.00 26.67           C
ATOM    757  CE1 PHE A  99      -8.081  10.887  10.622  1.00 30.86           C
ATOM    758  CE2 PHE A  99      -8.838  10.311   8.431  1.00 30.59           C
ATOM    759  CZ  PHE A  99      -9.115  10.625   9.745  1.00 30.08           C
ATOM    760  OXT PHE A  99      -4.492   7.236   9.900  1.00 32.10           O
ATOM    761  N   PRO B   1      -6.810   5.993  10.917  1.00 31.81           N
ATOM    762  CA  PRO B   1      -7.807   5.083  10.334  1.00 30.90           C
ATOM    763  C   PRO B   1      -7.765   5.038   8.808  1.00 30.25           C
ATOM    764  O   PRO B   1      -7.136   5.886   8.180  1.00 28.06           O
ATOM    765  CB  PRO B   1      -9.134   5.672  10.817  1.00 32.64           C
ATOM    766  CG  PRO B   1      -8.852   7.132  10.974  1.00 37.29           C
ATOM    767  CD  PRO B   1      -7.439   7.191  11.502  1.00 33.10           C
ATOM    768  N   GLN B   2      -8.438   4.032   8.230  1.00 24.92           N
ATOM    769  CA  GLN B   2      -8.572   3.828   6.784  1.00 23.95           C
ATOM    770  C   GLN B   2     -10.051   4.053   6.472  1.00 26.58           C
ATOM    771  O   GLN B   2     -10.922   3.442   7.109  1.00 26.16           O
ATOM    772  CB  GLN B   2      -8.145   2.403   6.386  1.00 25.43           C
ATOM    773  CG  GLN B   2      -8.454   2.066   4.923  1.00 28.85           C
ATOM    774  CD  GLN B   2      -7.598   0.941   4.418  1.00 41.21           C
ATOM    775  OE1 GLN B   2      -6.377   1.071   4.284  1.00 32.69           O
ATOM    776  NE2 GLN B   2      -8.222  -0.184   4.117  1.00 37.18           N
ATOM    777  N   ILE B   3     -10.336   4.935   5.499  1.00 19.58           N
ATOM    778  CA  ILE B   3     -11.708   5.244   5.135  1.00 17.74           C
ATOM    779  C   ILE B   3     -11.954   4.856   3.686  1.00 19.48           C
ATOM    780  O   ILE B   3     -11.290   5.375   2.776  1.00 18.55           O
ATOM    781  CB  ILE B   3     -12.052   6.746   5.399  1.00 19.52           C
ATOM    782  CG1 ILE B   3     -11.840   7.136   6.899  1.00 19.84           C
ATOM    783  CG2 ILE B   3     -13.479   7.070   4.926  1.00 21.36           C
ATOM    784  CD1 ILE B   3     -11.858   8.639   7.201  1.00 23.07           C
ATOM    785  N   THR B   4     -12.899   3.911   3.476  1.00 16.56           N
ATOM    786  CA  THR B   4     -13.270   3.482   2.136  1.00 14.55           C
ATOM    787  C   THR B   4     -14.246   4.506   1.566  1.00 16.21           C
ATOM    788  O   THR B   4     -14.719   5.384   2.305  1.00 16.67           O
ATOM    789  CB  THR B   4     -13.817   2.061   2.139  1.00 18.41           C
ATOM    790  OG1 THR B   4     -15.007   2.034   2.927  1.00 19.17           O
ATOM    791  CG2 THR B   4     -12.802   1.052   2.678  1.00 19.01           C
ATOM    792  N   LEU B   5     -14.522   4.428   0.259  1.00 12.61           N
ATOM    793  CA  LEU B   5     -15.332   5.452  -0.416  1.00 11.92           C
ATOM    794  C   LEU B   5     -16.688   4.974  -0.951  1.00 14.89           C
ATOM    795  O   LEU B   5     -17.275   5.619  -1.830  1.00 13.43           O
ATOM    796  CB  LEU B   5     -14.479   6.101  -1.529  1.00 12.03           C
ATOM    797  CG  LEU B   5     -13.171   6.747  -0.985  1.00 15.39           C
ATOM    798  CD1 LEU B   5     -12.224   7.114  -2.101  1.00 15.42           C
ATOM    799  CD2 LEU B   5     -13.480   7.928  -0.018  1.00 14.99           C
ATOM    800  N   TRP B   6     -17.198   3.858  -0.405  1.00 11.84           N
ATOM    801  CA  TRP B   6     -18.502   3.339  -0.815  1.00 12.82           C
ATOM    802  C   TRP B   6     -19.599   4.308  -0.394  1.00 15.86           C
ATOM    803  O   TRP B   6     -20.624   4.380  -1.057  1.00 16.56           O
ATOM    804  CB  TRP B   6     -18.734   1.924  -0.309  1.00 12.71           C
ATOM    805  CG  TRP B   6     -17.646   0.987  -0.734  1.00 13.49           C
ATOM    806  CD1 TRP B   6     -16.535   0.650  -0.021  1.00 16.41           C
ATOM    807  CD2 TRP B   6     -17.498   0.372  -2.026  1.00 13.08           C
ATOM    808  NE1 TRP B   6     -15.719  -0.168  -0.769  1.00 15.65           N
ATOM    809  CE2 TRP B   6     -16.290  -0.364  -2.003  1.00 16.02           C
ATOM    810  CE3 TRP B   6     -18.296   0.331  -3.186  1.00 13.26           C
ATOM    811  CZ2 TRP B   6     -15.852  -1.124  -3.094  1.00 15.23           C
ATOM    812  CZ3 TRP B   6     -17.859  -0.425  -4.273  1.00 14.51           C
ATOM    813  CH2 TRP B   6     -16.658  -1.153  -4.213  1.00 15.22           C
ATOM    814  N   GLN B   7     -19.361   5.063   0.703  1.00 14.66           N
ATOM    815  CA  GLN B   7     -20.258   6.113   1.178  1.00 13.53           C
ATOM    816  C   GLN B   7     -19.457   7.423   1.242  1.00 15.44           C
ATOM    817  O   GLN B   7     -18.221   7.424   1.159  1.00 14.22           O
ATOM    818  CB  GLN B   7     -20.840   5.791   2.574  1.00 16.03           C
ATOM    819  CG  GLN B   7     -21.660   4.491   2.634  1.00 27.71           C
ATOM    820  CD  GLN B   7     -22.911   4.444   1.762  1.00 49.40           C
ATOM    821  OE1 GLN B   7     -23.298   3.383   1.250  1.00 42.80           O
ATOM    822  NE2 GLN B   7     -23.582   5.576   1.571  1.00 40.41           N
ATOM    823  N   ARG B   8     -20.159   8.544   1.403  1.00 12.98           N
ATOM    824  CA  ARG B   8     -19.448   9.806   1.536  1.00 12.24           C
ATOM    825  C   ARG B   8     -18.524   9.779   2.773  1.00 14.31           C
ATOM    826  O   ARG B   8     -18.955   9.320   3.829  1.00 13.42           O
ATOM    827  CB  ARG B   8     -20.418  10.985   1.671  1.00 12.20           C
ATOM    828  CG  ARG B   8     -21.196  11.289   0.406  1.00 15.31           C
ATOM    829  CD  ARG B   8     -22.239  12.352   0.663  1.00 18.01           C
ATOM    830  NE  ARG B   8     -22.919  12.698  -0.584  1.00 19.05           N
ATOM    831  CZ  ARG B   8     -24.140  13.215  -0.655  1.00 27.78           C
ATOM    832  NH1 ARG B   8     -24.669  13.521  -1.832  1.00 18.68           N
ATOM    833  NH2 ARG B   8     -24.834  13.453   0.452  1.00 23.67           N
ATOM    834  N   PRO B   9     -17.266  10.267   2.637  1.00 12.53           N
ATOM    835  CA  PRO B   9     -16.355  10.282   3.791  1.00 13.01           C
ATOM    836  C   PRO B   9     -16.667  11.457   4.730  1.00 15.22           C
ATOM    837  O   PRO B   9     -15.888  12.410   4.836  1.00 13.73           O
ATOM    838  CB  PRO B   9     -14.968  10.378   3.154  1.00 14.40           C
ATOM    839  CG  PRO B   9     -15.203  11.134   1.862  1.00 17.25           C
ATOM    840  CD  PRO B   9     -16.609  10.763   1.406  1.00 13.97           C
ATOM    841  N   LEU B  10     -17.831  11.368   5.399  1.00 13.94           N
ATOM    842  CA  LEU B  10     -18.292  12.374   6.354  1.00 14.88           C
ATOM    843  C   LEU B  10     -17.706  12.026   7.707  1.00 17.71           C
ATOM    844  O   LEU B  10     -17.756  10.868   8.137  1.00 19.94           O
ATOM    845  CB  LEU B  10     -19.838  12.404   6.428  1.00 16.47           C
ATOM    846  CG  LEU B  10     -20.577  13.012   5.233  1.00 22.31           C
ATOM    847  CD1 LEU B  10     -22.017  12.548   5.211  1.00 24.41           C
ATOM    848  CD2 LEU B  10     -20.566  14.558   5.275  1.00 24.34           C
ATOM    849  N   VAL B  11     -17.139  13.023   8.382  1.00 13.16           N
ATOM    850  CA  VAL B  11     -16.527  12.810   9.687  1.00 13.88           C
ATOM    851  C   VAL B  11     -16.983  13.909  10.616  1.00 14.52           C
ATOM    852  O   VAL B  11     -17.467  14.949  10.168  1.00 13.58           O
ATOM    853  CB  VAL B  11     -14.974  12.760   9.624  1.00 18.63           C
ATOM    854  CG1 VAL B  11     -14.470  11.639   8.710  1.00 18.93           C
ATOM    855  CG2 VAL B  11     -14.375  14.110   9.242  1.00 18.25           C
ATOM    856  N   THR B  12     -16.832  13.680  11.919  1.00 12.04           N
ATOM    857  CA  THR B  12     -17.184  14.712  12.887  1.00 11.89           C
ATOM    858  C   THR B  12     -15.955  15.588  13.121  1.00 13.75           C
ATOM    859  O   THR B  12     -14.818  15.087  13.268  1.00 14.72           O
ATOM    860  CB  THR B  12     -17.682  14.088  14.208  1.00 16.14           C
ATOM    861  OG1 THR B  12     -18.748  13.177  13.927  1.00 19.75           O
ATOM    862  CG2 THR B  12     -18.146  15.149  15.218  1.00 16.18           C
ATOM    863  N   ILE B  13     -16.181  16.903  13.122  1.00 10.29           N
ATOM    864  CA  ILE B  13     -15.140  17.889  13.390  1.00 10.96           C
ATOM    865  C   ILE B  13     -15.581  18.704  14.603  1.00 13.83           C
ATOM    866  O   ILE B  13     -16.768  18.713  14.947  1.00 12.38           O
ATOM    867  CB  ILE B  13     -14.852  18.836  12.182  1.00 12.73           C
ATOM    868  CG1 ILE B  13     -16.094  19.709  11.852  1.00 13.71           C
ATOM    869  CG2 ILE B  13     -14.373  17.997  10.943  1.00 13.39           C
ATOM    870  CD1 ILE B  13     -15.832  20.988  10.900  1.00 17.53           C
ATOM    871  N   LYS B  14     -14.650  19.414  15.240  1.00 11.37           N
ATOM    872  CA  LYS B  14     -14.989  20.289  16.356  1.00 10.90           C
ATOM    873  C   LYS B  14     -14.362  21.627  16.051  1.00 12.64           C
ATOM    874  O   LYS B  14     -13.158  21.702  15.795  1.00 11.70           O
ATOM    875  CB  LYS B  14     -14.451  19.773  17.707  1.00 11.61           C
ATOM    876  CG  LYS B  14     -14.902  20.695  18.845  1.00 13.58           C
ATOM    877  CD  LYS B  14     -14.803  20.061  20.222  1.00 16.31           C
ATOM    878  CE  LYS B  14     -13.379  19.899  20.655  1.00 18.32           C
ATOM    879  NZ  LYS B  14     -13.317  19.406  22.080  1.00 16.33           N
ATOM    880  N   ILE B  15     -15.166  22.683  16.092  1.00 10.91           N
ATOM    881  CA  ILE B  15     -14.703  24.060  15.824  1.00 10.35           C
ATOM    882  C   ILE B  15     -15.516  24.994  16.687  1.00 14.88           C
ATOM    883  O   ILE B  15     -16.730  24.823  16.784  1.00 14.13           O
ATOM    884  CB  ILE B  15     -14.728  24.399  14.305  1.00 12.15           C
ATOM    885  CG1 ILE B  15     -14.115  25.792  14.044  1.00 11.84           C
ATOM    886  CG2 ILE B  15     -16.149  24.218  13.689  1.00 14.04           C
ATOM    887  CD1 ILE B  15     -13.868  26.067  12.607  1.00 13.65           C
ATOM    888  N   GLY B  16     -14.829  25.909  17.384  1.00 14.30           N
ATOM    889  CA  GLY B  16     -15.475  26.824  18.325  1.00 15.43           C
ATOM    890  C   GLY B  16     -16.269  26.089  19.404  1.00 18.87           C
ATOM    891  O   GLY B  16     -17.359  26.527  19.791  1.00 19.82           O
ATOM    892  N   GLY B  17     -15.738  24.952  19.861  1.00 14.82           N
ATOM    893  CA  GLY B  17     -16.359  24.118  20.888  1.00 15.59           C
ATOM    894  C   GLY B  17     -17.577  23.305  20.465  1.00 18.41           C
ATOM    895  O   GLY B  17     -18.191  22.622  21.299  1.00 18.35           O
ATOM    896  N   GLN B  18     -17.943  23.356  19.166  1.00 14.76           N
ATOM    897  CA  GLN B  18     -19.133  22.657  18.677  1.00 15.99           C
ATOM    898  C   GLN B  18     -18.811  21.576  17.670  1.00 16.86           C
ATOM    899  O   GLN B  18     -17.906  21.737  16.838  1.00 15.16           O
ATOM    900  CB  GLN B  18     -20.127  23.655  18.040  1.00 18.99           C
ATOM    901  CG  GLN B  18     -20.669  24.721  18.993  1.00 33.05           C
ATOM    902  CD  GLN B  18     -21.515  24.167  20.118  1.00 53.17           C
ATOM    903  OE1 GLN B  18     -22.362  23.284  19.929  1.00 49.85           O
ATOM    904  NE2 GLN B  18     -21.297  24.679  21.317  1.00 44.32           N
ATOM    905  N   LEU B  19     -19.583  20.487  17.728  1.00 14.24           N
ATOM    906  CA  LEU B  19     -19.422  19.384  16.802  1.00 12.81           C
ATOM    907  C   LEU B  19     -20.215  19.661  15.524  1.00 16.21           C
ATOM    908  O   LEU B  19     -21.376  20.104  15.577  1.00 14.87           O
ATOM    909  CB  LEU B  19     -19.897  18.062  17.419  1.00 14.07           C
ATOM    910  CG  LEU B  19     -19.219  17.609  18.721  1.00 18.66           C
ATOM    911  CD1 LEU B  19     -19.778  16.246  19.156  1.00 18.86           C
ATOM    912  CD2 LEU B  19     -17.704  17.531  18.553  1.00 19.31           C
ATOM    913  N   LYS B  20     -19.596  19.347  14.373  1.00 12.29           N
ATOM    914  CA  LYS B  20     -20.236  19.491  13.055  1.00 11.95           C
ATOM    915  C   LYS B  20     -19.807  18.313  12.185  1.00 14.97           C
ATOM    916  O   LYS B  20     -18.780  17.682  12.463  1.00 14.49           O
ATOM    917  CB  LYS B  20     -19.806  20.809  12.367  1.00 12.96           C
ATOM    918  CG  LYS B  20     -20.189  22.077  13.114  1.00 17.27           C
ATOM    919  CD  LYS B  20     -19.598  23.339  12.456  1.00 18.67           C
ATOM    920  CE  LYS B  20     -19.762  24.569  13.328  1.00 24.48           C
ATOM    921  NZ  LYS B  20     -21.182  24.820  13.718  1.00 28.92           N
ATOM    922  N   GLU B  21     -20.577  18.020  11.122  1.00 12.36           N
ATOM    923  CA  GLU B  21     -20.224  16.961  10.174  1.00 12.39           C
ATOM    924  C   GLU B  21     -19.557  17.623   8.965  1.00 14.43           C
ATOM    925  O   GLU B  21     -20.065  18.648   8.473  1.00 12.47           O
ATOM    926  CB  GLU B  21     -21.475  16.176   9.708  1.00 14.76           C
ATOM    927  CG  GLU B  21     -22.111  15.338  10.810  1.00 23.34           C
ATOM    928  CD  GLU B  21     -21.222  14.260  11.407  1.00 43.46           C
ATOM    929  OE1 GLU B  21     -21.050  13.201  10.762  1.00 36.59           O
ATOM    930  OE2 GLU B  21     -20.697  14.476  12.523  1.00 35.31           O
ATOM    931  N   ALA B  22     -18.450  17.045   8.469  1.00 11.03           N
ATOM    932  CA  ALA B  22     -17.786  17.616   7.300  1.00 10.84           C
ATOM    933  C   ALA B  22     -17.276  16.521   6.392  1.00 14.24           C
ATOM    934  O   ALA B  22     -17.007  15.408   6.841  1.00 13.58           O
ATOM    935  CB  ALA B  22     -16.639  18.513   7.732  1.00 11.66           C
ATOM    936  N   LEU B  23     -17.149  16.838   5.108  1.00 12.43           N
ATOM    937  CA  LEU B  23     -16.710  15.906   4.090  1.00 12.32           C
ATOM    938  C   LEU B  23     -15.208  16.016   3.837  1.00 14.75           C
ATOM    939  O   LEU B  23     -14.715  17.113   3.578  1.00 13.63           O
ATOM    940  CB  LEU B  23     -17.487  16.308   2.822  1.00 13.32           C
ATOM    941  CG  LEU B  23     -17.462  15.411   1.605  1.00 18.49           C
ATOM    942  CD1 LEU B  23     -18.046  14.035   1.915  1.00 20.34           C
ATOM    943  CD2 LEU B  23     -18.276  16.055   0.479  1.00 19.58           C
ATOM    944  N   LEU B  24     -14.487  14.889   3.881  1.00 12.16           N
ATOM    945  CA  LEU B  24     -13.045  14.906   3.557  1.00 11.79           C
ATOM    946  C   LEU B  24     -12.965  14.935   2.030  1.00 16.13           C
ATOM    947  O   LEU B  24     -13.334  13.962   1.380  1.00 16.44           O
ATOM    948  CB  LEU B  24     -12.315  13.691   4.113  1.00 12.22           C
ATOM    949  CG  LEU B  24     -12.431  13.473   5.618  1.00 16.72           C
ATOM    950  CD1 LEU B  24     -11.578  12.289   6.046  1.00 19.01           C
ATOM    951  CD2 LEU B  24     -11.956  14.717   6.400  1.00 18.14           C
ATOM    952  N   ASH B  25     -12.532  16.067   1.457  1.00 13.42           N
ATOM    953  CA  ASH B  25     -12.532  16.275   0.017  1.00 12.43           C
ATOM    954  C   ASH B  25     -11.154  16.520  -0.585  1.00 13.03           C
ATOM    955  O   ASH B  25     -10.641  17.642  -0.575  1.00 13.21           O
ATOM    956  CB  ASH B  25     -13.496  17.451  -0.282  1.00 14.97           C
ATOM    957  CG  ASH B  25     -13.794  17.759  -1.746  1.00 25.59           C
ATOM    958  OD1 ASH B  25     -13.181  17.117  -2.633  1.00 23.68           O
ATOM    959  OD2 ASH B  25     -14.652  18.630  -2.003  1.00 29.47           O
ATOM    960  N   THR B  26     -10.557  15.470  -1.157  1.00  9.76           N
ATOM    961  CA  THR B  26      -9.235  15.621  -1.776  1.00 10.45           C
ATOM    962  C   THR B  26      -9.262  16.510  -3.025  1.00 12.96           C
ATOM    963  O   THR B  26      -8.197  16.948  -3.475  1.00 13.63           O
ATOM    964  CB  THR B  26      -8.646  14.260  -2.090  1.00 13.94           C
ATOM    965  OG1 THR B  26      -9.534  13.562  -2.989  1.00 12.68           O
ATOM    966  CG2 THR B  26      -8.411  13.452  -0.819  1.00 13.12           C
ATOM    967  N   GLY B  27     -10.456  16.788  -3.545  1.00 10.67           N
ATOM    968  CA  GLY B  27     -10.615  17.647  -4.721  1.00 10.50           C
ATOM    969  C   GLY B  27     -10.694  19.127  -4.388  1.00 14.68           C
ATOM    970  O   GLY B  27     -10.776  19.968  -5.288  1.00 14.45           O
ATOM    971  N   ALA B  28     -10.659  19.456  -3.089  1.00 10.90           N
ATOM    972  CA  ALA B  28     -10.747  20.839  -2.630  1.00 11.16           C
ATOM    973  C   ALA B  28      -9.386  21.307  -2.143  1.00 12.71           C
ATOM    974  O   ALA B  28      -8.757  20.639  -1.311  1.00 13.02           O
ATOM    975  CB  ALA B  28     -11.744  20.927  -1.490  1.00 11.88           C
ATOM    976  N   ASP B  29      -8.927  22.468  -2.641  1.00 10.97           N
ATOM    977  CA  ASP B  29      -7.664  23.020  -2.173  1.00 10.54           C
ATOM    978  C   ASP B  29      -7.829  23.544  -0.733  1.00 14.96           C
ATOM    979  O   ASP B  29      -6.886  23.492   0.056  1.00 15.57           O
ATOM    980  CB  ASP B  29      -7.295  24.244  -3.026  1.00 12.00           C
ATOM    981  CG  ASP B  29      -7.018  23.960  -4.483  1.00 19.48           C
ATOM    982  OD1 ASP B  29      -7.146  24.893  -5.297  1.00 21.52           O
ATOM    983  OD2 ASP B  29      -6.671  22.798  -4.814  1.00 16.32           O
ATOM    984  N   ASP B  30      -9.026  24.072  -0.428  1.00 12.28           N
ATOM    985  CA  ASP B  30      -9.336  24.732   0.832  1.00 11.80           C
ATOM    986  C   ASP B  30     -10.495  24.115   1.592  1.00 15.33           C
ATOM    987  O   ASP B  30     -11.320  23.377   1.030  1.00 15.46           O
ATOM    988  CB  ASP B  30      -9.715  26.214   0.530  1.00 13.43           C
ATOM    989  CG  ASP B  30      -8.808  26.922  -0.467  1.00 24.63           C
ATOM    990  OD1 ASP B  30      -7.610  27.051  -0.182  1.00 25.18           O
ATOM    991  OD2 ASP B  30      -9.304  27.314  -1.545  1.00 32.90           O
ATOM    992  N   THR B  31     -10.583  24.497   2.883  1.00 11.83           N
ATOM    993  CA  THR B  31     -11.634  24.063   3.800  1.00  9.88           C
ATOM    994  C   THR B  31     -12.705  25.139   3.795  1.00 14.66           C
ATOM    995  O   THR B  31     -12.402  26.312   4.043  1.00 12.63           O
ATOM    996  CB  THR B  31     -10.993  23.832   5.177  1.00 13.54           C
ATOM    997  OG1 THR B  31     -10.078  22.729   5.070  1.00 11.74           O
ATOM    998  CG2 THR B  31     -12.028  23.604   6.296  1.00 13.68           C
ATOM    999  N   VAL B  32     -13.962  24.745   3.501  1.00 12.32           N
ATOM   1000  CA  VAL B  32     -15.086  25.669   3.407  1.00 12.72           C
ATOM   1001  C   VAL B  32     -16.213  25.176   4.303  1.00 14.64           C
ATOM   1002  O   VAL B  32     -16.653  24.037   4.156  1.00 13.24           O
ATOM   1003  CB  VAL B  32     -15.619  25.856   1.947  1.00 17.72           C
ATOM   1004  CG1 VAL B  32     -16.497  27.123   1.869  1.00 17.69           C
ATOM   1005  CG2 VAL B  32     -14.491  25.911   0.908  1.00 18.97           C
ATOM   1006  N   LEU B  33     -16.660  26.027   5.224  1.00 12.05           N
ATOM   1007  CA  LEU B  33     -17.742  25.650   6.136  1.00 11.91           C
ATOM   1008  C   LEU B  33     -18.944  26.540   5.935  1.00 14.20           C
ATOM   1009  O   LEU B  33     -18.820  27.695   5.513  1.00 13.15           O
ATOM   1010  CB  LEU B  33     -17.298  25.744   7.614  1.00 12.07           C
ATOM   1011  CG  LEU B  33     -16.054  24.935   8.032  1.00 14.99           C
ATOM   1012  CD1 LEU B  33     -15.797  25.055   9.537  1.00 15.65           C
ATOM   1013  CD2 LEU B  33     -16.184  23.467   7.694  1.00 14.41           C
ATOM   1014  N   GLU B  34     -20.123  26.019   6.296  1.00 12.77           N
ATOM   1015  CA  GLU B  34     -21.383  26.746   6.247  1.00 13.94           C
ATOM   1016  C   GLU B  34     -21.315  27.959   7.210  1.00 17.37           C
ATOM   1017  O   GLU B  34     -20.504  27.974   8.156  1.00 16.47           O
ATOM   1018  CB  GLU B  34     -22.528  25.787   6.697  1.00 15.91           C
ATOM   1019  CG  GLU B  34     -22.730  24.576   5.784  1.00 25.03           C
ATOM   1020  CD  GLU B  34     -23.239  23.258   6.369  1.00 44.86           C
ATOM   1021  OE1 GLU B  34     -22.827  22.189   5.858  1.00 49.91           O
ATOM   1022  OE2 GLU B  34     -24.050  23.281   7.324  1.00 26.38           O
ATOM   1023  N   GLU B  35     -22.165  28.976   6.977  1.00 16.36           N
ATOM   1024  CA  GLU B  35     -22.230  30.168   7.826  1.00 15.76           C
ATOM   1025  C   GLU B  35     -22.119  29.842   9.319  1.00 19.57           C
ATOM   1026  O   GLU B  35     -22.833  28.977   9.831  1.00 18.99           O
ATOM   1027  CB  GLU B  35     -23.520  30.974   7.558  1.00 17.93           C
ATOM   1028  CG  GLU B  35     -23.690  32.198   8.454  1.00 25.22           C
ATOM   1029  CD  GLU B  35     -22.534  33.181   8.439  1.00 45.68           C
ATOM   1030  OE1 GLU B  35     -21.967  33.389   7.346  1.00 25.27           O
ATOM   1031  OE2 GLU B  35     -22.191  33.733   9.510  1.00 47.72           O
ATOM   1032  N   MET B  36     -21.224  30.551  10.001  1.00 15.86           N
ATOM   1033  CA  MET B  36     -20.951  30.399  11.435  1.00 15.42           C
ATOM   1034  C   MET B  36     -20.123  31.579  11.909  1.00 20.29           C
ATOM   1035  O   MET B  36     -19.593  32.347  11.090  1.00 19.51           O
ATOM   1036  CB  MET B  36     -20.187  29.081  11.711  1.00 16.76           C
ATOM   1037  CG  MET B  36     -18.762  29.084  11.149  1.00 17.99           C
ATOM   1038  SD  MET B  36     -17.737  27.665  11.621  1.00 20.26           S
ATOM   1039  CE  MET B  36     -17.773  27.768  13.398  1.00 18.38           C
ATOM   1040  N   ASN B  37     -19.974  31.701  13.230  1.00 17.96           N
ATOM   1041  CA  ASN B  37     -19.197  32.780  13.803  1.00 18.76           C
ATOM   1042  C   ASN B  37     -17.792  32.299  14.136  1.00 20.05           C
ATOM   1043  O   ASN B  37     -17.621  31.253  14.769  1.00 20.36           O
ATOM   1044  CB  ASN B  37     -19.882  33.349  15.070  1.00 22.03           C
ATOM   1045  CG  ASN B  37     -21.124  34.180  14.819  1.00 62.14           C
ATOM   1046  OD1 ASN B  37     -21.685  34.218  13.714  1.00 59.18           O
ATOM   1047  ND2 ASN B  37     -21.589  34.873  15.856  1.00 59.68           N
ATOM   1048  N   LEU B  38     -16.786  33.061  13.701  1.00 15.82           N
ATOM   1049  CA  LEU B  38     -15.377  32.778  13.986  1.00 15.06           C
ATOM   1050  C   LEU B  38     -14.708  34.056  14.524  1.00 19.85           C
ATOM   1051  O   LEU B  38     -15.125  35.167  14.160  1.00 19.97           O
ATOM   1052  CB  LEU B  38     -14.613  32.230  12.773  1.00 14.96           C
ATOM   1053  CG  LEU B  38     -14.915  30.758  12.414  1.00 17.68           C
ATOM   1054  CD1 LEU B  38     -14.135  30.331  11.182  1.00 16.57           C
ATOM   1055  CD2 LEU B  38     -14.591  29.802  13.582  1.00 20.81           C
ATOM   1056  N   PRO B  39     -13.677  33.917  15.385  1.00 16.86           N
ATOM   1057  CA  PRO B  39     -13.054  35.114  15.972  1.00 17.90           C
ATOM   1058  C   PRO B  39     -12.105  35.846  15.032  1.00 21.74           C
ATOM   1059  O   PRO B  39     -11.592  35.257  14.085  1.00 22.49           O
ATOM   1060  CB  PRO B  39     -12.255  34.538  17.153  1.00 19.22           C
ATOM   1061  CG  PRO B  39     -11.902  33.145  16.730  1.00 23.39           C
ATOM   1062  CD  PRO B  39     -13.102  32.672  15.948  1.00 19.06           C
ATOM   1063  N   GLY B  40     -11.832  37.112  15.365  1.00 20.04           N
ATOM   1064  CA  GLY B  40     -10.858  37.931  14.663  1.00 19.53           C
ATOM   1065  C   GLY B  40     -11.298  38.570  13.371  1.00 21.03           C
ATOM   1066  O   GLY B  40     -12.498  38.763  13.120  1.00 19.32           O
ATOM   1067  N   ARG B  41     -10.293  38.949  12.578  1.00 16.52           N
ATOM   1068  CA  ARG B  41     -10.536  39.582  11.289  1.00 16.30           C
ATOM   1069  C   ARG B  41     -10.567  38.555  10.198  1.00 17.47           C
ATOM   1070  O   ARG B  41      -9.982  37.468  10.333  1.00 16.44           O
ATOM   1071  CB  ARG B  41      -9.477  40.656  11.000  1.00 16.29           C
ATOM   1072  CG  ARG B  41      -9.713  41.896  11.876  1.00 19.04           C
ATOM   1073  CD  ARG B  41      -8.748  42.998  11.570  1.00 22.70           C
ATOM   1074  NE  ARG B  41      -8.870  43.467  10.185  1.00 17.02           N
ATOM   1075  CZ  ARG B  41      -9.726  44.407   9.784  1.00 19.60           C
ATOM   1076  NH1 ARG B  41     -10.563  44.970  10.650  1.00 14.58           N
ATOM   1077  NH2 ARG B  41      -9.743  44.797   8.516  1.00 16.68           N
ATOM   1078  N   TRP B  42     -11.270  38.889   9.110  1.00 12.87           N
ATOM   1079  CA  TRP B  42     -11.356  38.036   7.935  1.00 13.16           C
ATOM   1080  C   TRP B  42     -10.927  38.803   6.695  1.00 15.81           C
ATOM   1081  O   TRP B  42     -10.920  40.046   6.692  1.00 13.88           O
ATOM   1082  CB  TRP B  42     -12.749  37.414   7.762  1.00 12.11           C
ATOM   1083  CG  TRP B  42     -13.876  38.394   7.594  1.00 12.83           C
ATOM   1084  CD1 TRP B  42     -14.601  38.986   8.586  1.00 15.24           C
ATOM   1085  CD2 TRP B  42     -14.474  38.809   6.356  1.00 12.32           C
ATOM   1086  NE1 TRP B  42     -15.582  39.784   8.041  1.00 14.75           N
ATOM   1087  CE2 TRP B  42     -15.518  39.705   6.675  1.00 15.55           C
ATOM   1088  CE3 TRP B  42     -14.209  38.532   5.006  1.00 13.87           C
ATOM   1089  CZ2 TRP B  42     -16.332  40.286   5.692  1.00 15.66           C
ATOM   1090  CZ3 TRP B  42     -14.996  39.127   4.028  1.00 15.32           C
ATOM   1091  CH2 TRP B  42     -16.033  40.008   4.375  1.00 15.88           C
ATOM   1092  N   LYS B  43     -10.549  38.055   5.660  1.00 13.87           N
ATOM   1093  CA  LYS B  43     -10.095  38.587   4.368  1.00 14.23           C
ATOM   1094  C   LYS B  43     -10.999  38.014   3.278  1.00 16.29           C
ATOM   1095  O   LYS B  43     -11.573  36.917   3.443  1.00 15.50           O
ATOM   1096  CB  LYS B  43      -8.633  38.162   4.072  1.00 17.67           C
ATOM   1097  CG  LYS B  43      -7.592  38.717   5.042  1.00 34.35           C
ATOM   1098  CD  LYS B  43      -6.158  38.695   4.482  1.00 48.09           C
ATOM   1099  CE  LYS B  43      -5.668  37.363   3.955  1.00 61.01           C
ATOM   1100  NZ  LYS B  43      -5.746  36.295   4.980  1.00 72.35           N
ATOM   1101  N   PRO B  44     -11.129  38.704   2.141  1.00 14.12           N
ATOM   1102  CA  PRO B  44     -11.999  38.193   1.091  1.00 13.61           C
ATOM   1103  C   PRO B  44     -11.318  37.096   0.291  1.00 17.53           C
ATOM   1104  O   PRO B  44     -10.090  37.101   0.143  1.00 16.78           O
ATOM   1105  CB  PRO B  44     -12.242  39.435   0.229  1.00 16.38           C
ATOM   1106  CG  PRO B  44     -10.955  40.186   0.329  1.00 19.80           C
ATOM   1107  CD  PRO B  44     -10.526  40.006   1.755  1.00 15.23           C
ATOM   1108  N   LYS B  45     -12.114  36.146  -0.214  1.00 15.70           N
ATOM   1109  CA  LYS B  45     -11.561  35.090  -1.040  1.00 15.54           C
ATOM   1110  C   LYS B  45     -12.651  34.642  -1.977  1.00 19.44           C
ATOM   1111  O   LYS B  45     -13.809  34.587  -1.572  1.00 18.78           O
ATOM   1112  CB  LYS B  45     -11.025  33.917  -0.192  1.00 17.52           C
ATOM   1113  CG  LYS B  45     -10.505  32.758  -1.038  1.00 25.49           C
ATOM   1114  CD  LYS B  45      -9.183  32.223  -0.584  1.00 28.19           C
ATOM   1115  CE  LYS B  45      -8.814  31.007  -1.387  1.00 30.54           C
ATOM   1116  NZ  LYS B  45      -7.437  31.110  -1.903  1.00 36.03           N
ATOM   1117  N   MET B  46     -12.271  34.359  -3.224  1.00 16.75           N
ATOM   1118  CA  MET B  46     -13.165  33.830  -4.252  1.00 19.70           C
ATOM   1119  C   MET B  46     -12.733  32.389  -4.472  1.00 22.07           C
ATOM   1120  O   MET B  46     -11.543  32.122  -4.684  1.00 20.66           O
ATOM   1121  CB  MET B  46     -13.027  34.595  -5.583  1.00 24.33           C
ATOM   1122  CG  MET B  46     -13.573  36.004  -5.543  1.00 30.87           C
ATOM   1123  SD  MET B  46     -15.347  36.078  -5.191  1.00 38.31           S
ATOM   1124  CE  MET B  46     -16.025  35.314  -6.688  1.00 35.55           C
ATOM   1125  N   ILE B  47     -13.685  31.459  -4.391  1.00 19.01           N
ATOM   1126  CA  ILE B  47     -13.371  30.042  -4.623  1.00 19.28           C
ATOM   1127  C   ILE B  47     -14.251  29.505  -5.752  1.00 23.37           C
ATOM   1128  O   ILE B  47     -15.428  29.873  -5.836  1.00 22.55           O
ATOM   1129  CB  ILE B  47     -13.431  29.181  -3.356  1.00 22.32           C
ATOM   1130  CG1 ILE B  47     -14.851  29.161  -2.737  1.00 22.99           C
ATOM   1131  CG2 ILE B  47     -12.340  29.618  -2.359  1.00 23.57           C
ATOM   1132  CD1 ILE B  47     -15.113  28.096  -1.703  1.00 27.24           C
ATOM   1133  N   GLY B  48     -13.658  28.661  -6.596  1.00 19.41           N
ATOM   1134  CA  GLY B  48     -14.326  28.067  -7.747  1.00 18.87           C
ATOM   1135  C   GLY B  48     -14.783  26.660  -7.485  1.00 21.45           C
ATOM   1136  O   GLY B  48     -14.032  25.864  -6.925  1.00 23.72           O
ATOM   1137  N   GLY B  49     -16.016  26.364  -7.881  1.00 16.05           N
ATOM   1138  CA  GLY B  49     -16.588  25.037  -7.722  1.00 15.06           C
ATOM   1139  C   GLY B  49     -17.100  24.532  -9.052  1.00 19.01           C
ATOM   1140  O   GLY B  49     -16.860  25.149 -10.102  1.00 18.55           O
ATOM   1141  N   ILE B  50     -17.824  23.410  -9.022  1.00 18.90           N
ATOM   1142  CA  ILE B  50     -18.336  22.849 -10.261  1.00 21.31           C
ATOM   1143  C   ILE B  50     -19.313  23.796 -10.972  1.00 24.16           C
ATOM   1144  O   ILE B  50     -19.337  23.819 -12.209  1.00 23.93           O
ATOM   1145  CB  ILE B  50     -18.907  21.430 -10.019  1.00 26.74           C
ATOM   1146  CG1 ILE B  50     -18.707  20.541 -11.240  1.00 29.58           C
ATOM   1147  CG2 ILE B  50     -20.331  21.406  -9.528  1.00 29.64           C
ATOM   1148  CD1 ILE B  50     -17.568  19.744 -11.110  1.00 42.48           C
ATOM   1149  N   GLY B  51     -20.070  24.592 -10.200  1.00 19.93           N
ATOM   1150  CA  GLY B  51     -21.069  25.489 -10.777  1.00 19.57           C
ATOM   1151  C   GLY B  51     -20.675  26.928 -11.029  1.00 22.86           C
ATOM   1152  O   GLY B  51     -21.457  27.684 -11.601  1.00 24.31           O
ATOM   1153  N   GLY B  52     -19.469  27.299 -10.634  1.00 17.94           N
ATOM   1154  CA  GLY B  52     -18.975  28.664 -10.794  1.00 18.52           C
ATOM   1155  C   GLY B  52     -18.275  29.139  -9.540  1.00 21.45           C
ATOM   1156  O   GLY B  52     -17.856  28.323  -8.738  1.00 19.87           O
ATOM   1157  N   PHE B  53     -18.162  30.460  -9.344  1.00 23.10           N
ATOM   1158  CA  PHE B  53     -17.451  31.031  -8.185  1.00 23.82           C
ATOM   1159  C   PHE B  53     -18.357  31.615  -7.112  1.00 26.59           C
ATOM   1160  O   PHE B  53     -19.445  32.123  -7.423  1.00 25.31           O
ATOM   1161  CB  PHE B  53     -16.446  32.107  -8.668  1.00 27.15           C
ATOM   1162  CG  PHE B  53     -15.381  31.583  -9.607  1.00 30.33           C
ATOM   1163  CD1 PHE B  53     -14.123  31.236  -9.131  1.00 34.47           C
ATOM   1164  CD2 PHE B  53     -15.634  31.444 -10.965  1.00 33.96           C
ATOM   1165  CE1 PHE B  53     -13.141  30.738  -9.997  1.00 36.23           C
ATOM   1166  CE2 PHE B  53     -14.656  30.937 -11.829  1.00 37.80           C
ATOM   1167  CZ  PHE B  53     -13.417  30.591 -11.339  1.00 35.73           C
ATOM   1168  N   ILE B  54     -17.896  31.559  -5.844  1.00 21.43           N
ATOM   1169  CA  ILE B  54     -18.615  32.114  -4.690  1.00 20.60           C
ATOM   1170  C   ILE B  54     -17.639  32.947  -3.858  1.00 22.75           C
ATOM   1171  O   ILE B  54     -16.425  32.681  -3.876  1.00 19.83           O
ATOM   1172  CB  ILE B  54     -19.349  31.072  -3.793  1.00 23.23           C
ATOM   1173  CG1 ILE B  54     -18.352  30.148  -3.052  1.00 22.18           C
ATOM   1174  CG2 ILE B  54     -20.414  30.289  -4.590  1.00 24.84           C
ATOM   1175  CD1 ILE B  54     -18.834  29.350  -1.800  1.00 20.94           C
ATOM   1176  N   LYS B  55     -18.180  33.944  -3.132  1.00 19.80           N
ATOM   1177  CA  LYS B  55     -17.402  34.778  -2.225  1.00 18.75           C
ATOM   1178  C   LYS B  55     -17.459  34.148  -0.861  1.00 20.72           C
ATOM   1179  O   LYS B  55     -18.529  33.731  -0.402  1.00 20.59           O
ATOM   1180  CB  LYS B  55     -17.998  36.196  -2.104  1.00 21.94           C
ATOM   1181  CG  LYS B  55     -17.870  37.072  -3.347  1.00 39.72           C
ATOM   1182  CD  LYS B  55     -18.173  38.534  -3.032  1.00 53.88           C
ATOM   1183  CE  LYS B  55     -17.702  39.463  -4.126  1.00 66.57           C
ATOM   1184  NZ  LYS B  55     -17.890  40.891  -3.756  1.00 73.16           N
ATOM   1185  N   VAL B  56     -16.314  34.074  -0.182  1.00 14.64           N
ATOM   1186  CA  VAL B  56     -16.276  33.509   1.157  1.00 14.44           C
ATOM   1187  C   VAL B  56     -15.448  34.413   2.072  1.00 17.23           C
ATOM   1188  O   VAL B  56     -14.737  35.297   1.576  1.00 17.13           O
ATOM   1189  CB  VAL B  56     -15.710  32.058   1.149  1.00 17.60           C
ATOM   1190  CG1 VAL B  56     -16.599  31.124   0.335  1.00 17.73           C
ATOM   1191  CG2 VAL B  56     -14.286  32.029   0.609  1.00 17.46           C
ATOM   1192  N   ARG B  57     -15.536  34.190   3.388  1.00 13.97           N
ATOM   1193  CA  ARG B  57     -14.761  34.942   4.379  1.00 12.96           C
ATOM   1194  C   ARG B  57     -13.614  34.042   4.781  1.00 16.28           C
ATOM   1195  O   ARG B  57     -13.843  32.898   5.160  1.00 14.52           O
ATOM   1196  CB  ARG B  57     -15.599  35.308   5.625  1.00 13.30           C
ATOM   1197  CG  ARG B  57     -16.902  36.060   5.299  1.00 15.18           C
ATOM   1198  CD  ARG B  57     -17.494  36.777   6.492  1.00 18.44           C
ATOM   1199  NE  ARG B  57     -17.636  35.959   7.710  1.00 17.97           N
ATOM   1200  CZ  ARG B  57     -18.646  35.128   7.952  1.00 24.03           C
ATOM   1201  NH1 ARG B  57     -19.595  34.942   7.044  1.00 20.06           N
ATOM   1202  NH2 ARG B  57     -18.706  34.465   9.097  1.00 19.50           N
ATOM   1203  N   GLN B  58     -12.379  34.546   4.684  1.00 12.55           N
ATOM   1204  CA  GLN B  58     -11.210  33.769   5.059  1.00 11.08           C
ATOM   1205  C   GLN B  58     -10.732  34.113   6.453  1.00 14.84           C
ATOM   1206  O   GLN B  58     -10.395  35.272   6.716  1.00 13.59           O
ATOM   1207  CB  GLN B  58     -10.091  33.972   4.029  1.00 11.23           C
ATOM   1208  CG  GLN B  58      -8.791  33.282   4.454  1.00 12.70           C
ATOM   1209  CD  GLN B  58      -7.678  33.442   3.448  1.00 19.30           C
ATOM   1210  OE1 GLN B  58      -7.905  33.573   2.246  1.00 19.52           O
ATOM   1211  NE2 GLN B  58      -6.440  33.412   3.923  1.00 19.00           N
ATOM   1212  N   TYR B  59     -10.675  33.111   7.339  1.00 11.72           N
ATOM   1213  CA  TYR B  59     -10.178  33.265   8.702  1.00 11.49           C
ATOM   1214  C   TYR B  59      -8.915  32.415   8.814  1.00 15.62           C
ATOM   1215  O   TYR B  59      -8.930  31.242   8.430  1.00 14.15           O
ATOM   1216  CB  TYR B  59     -11.194  32.773   9.745  1.00 12.47           C
ATOM   1217  CG  TYR B  59     -12.457  33.601   9.803  1.00 11.70           C
ATOM   1218  CD1 TYR B  59     -13.522  33.345   8.943  1.00 13.01           C
ATOM   1219  CD2 TYR B  59     -12.592  34.640  10.728  1.00 12.41           C
ATOM   1220  CE1 TYR B  59     -14.702  34.081   9.011  1.00 15.17           C
ATOM   1221  CE2 TYR B  59     -13.760  35.403  10.786  1.00 13.30           C
ATOM   1222  CZ  TYR B  59     -14.808  35.124   9.921  1.00 19.01           C
ATOM   1223  OH  TYR B  59     -15.981  35.848   9.979  1.00 17.48           O
ATOM   1224  N   ASP B  60      -7.843  32.988   9.350  1.00 13.55           N
ATOM   1225  CA  ASP B  60      -6.588  32.260   9.509  1.00 13.92           C
ATOM   1226  C   ASP B  60      -6.297  31.830  10.947  1.00 16.60           C
ATOM   1227  O   ASP B  60      -6.814  32.407  11.917  1.00 15.61           O
ATOM   1228  CB  ASP B  60      -5.419  33.106   8.956  1.00 17.29           C
ATOM   1229  CG  ASP B  60      -5.566  33.480   7.488  1.00 24.62           C
ATOM   1230  OD1 ASP B  60      -5.278  34.635   7.143  1.00 28.98           O
ATOM   1231  OD2 ASP B  60      -5.972  32.609   6.685  1.00 23.36           O
ATOM   1232  N   GLN B  61      -5.432  30.797  11.075  1.00 13.74           N
ATOM   1233  CA  GLN B  61      -4.954  30.262  12.349  1.00 14.06           C
ATOM   1234  C   GLN B  61      -6.102  29.876  13.293  1.00 16.17           C
ATOM   1235  O   GLN B  61      -6.107  30.225  14.487  1.00 16.54           O
ATOM   1236  CB  GLN B  61      -3.985  31.272  12.989  1.00 17.05           C
ATOM   1237  CG  GLN B  61      -2.703  30.641  13.441  1.00 29.33           C
ATOM   1238  CD  GLN B  61      -1.663  31.698  13.717  1.00 36.92           C
ATOM   1239  OE1 GLN B  61      -1.441  32.626  12.927  1.00 32.87           O
ATOM   1240  NE2 GLN B  61      -1.006  31.568  14.840  1.00 25.13           N
ATOM   1241  N   ILE B  62      -7.084  29.159  12.731  1.00 11.35           N
ATOM   1242  CA  ILE B  62      -8.269  28.696  13.454  1.00 11.41           C
ATOM   1243  C   ILE B  62      -8.060  27.275  13.926  1.00 14.01           C
ATOM   1244  O   ILE B  62      -7.629  26.422  13.142  1.00 13.16           O
ATOM   1245  CB  ILE B  62      -9.525  28.806  12.540  1.00 13.01           C
ATOM   1246  CG1 ILE B  62      -9.821  30.285  12.110  1.00 12.88           C
ATOM   1247  CG2 ILE B  62     -10.785  28.132  13.192  1.00 14.38           C
ATOM   1248  CD1 ILE B  62     -10.190  31.262  13.254  1.00 15.84           C
ATOM   1249  N   LEU B  63      -8.391  27.008  15.201  1.00 13.45           N
ATOM   1250  CA  LEU B  63      -8.285  25.672  15.775  1.00 13.88           C
ATOM   1251  C   LEU B  63      -9.483  24.859  15.286  1.00 15.50           C
ATOM   1252  O   LEU B  63     -10.650  25.279  15.397  1.00 14.51           O
ATOM   1253  CB  LEU B  63      -8.313  25.728  17.304  1.00 15.21           C
ATOM   1254  CG  LEU B  63      -6.966  25.949  18.009  1.00 22.19           C
ATOM   1255  CD1 LEU B  63      -6.477  27.387  17.839  1.00 22.97           C
ATOM   1256  CD2 LEU B  63      -7.084  25.603  19.492  1.00 28.56           C
ATOM   1257  N   ILE B  64      -9.186  23.709  14.739  1.00 13.01           N
ATOM   1258  CA  ILE B  64     -10.214  22.804  14.250  1.00 12.76           C
ATOM   1259  C   ILE B  64      -9.747  21.377  14.474  1.00 16.01           C
ATOM   1260  O   ILE B  64      -8.617  21.029  14.121  1.00 17.63           O
ATOM   1261  CB  ILE B  64     -10.588  23.117  12.777  1.00 15.23           C
ATOM   1262  CG1 ILE B  64     -11.638  22.092  12.230  1.00 15.44           C
ATOM   1263  CG2 ILE B  64      -9.324  23.252  11.872  1.00 16.92           C
ATOM   1264  CD1 ILE B  64     -12.256  22.499  10.860  1.00 16.42           C
ATOM   1265  N   GLU B  65     -10.609  20.558  15.074  1.00 12.13           N
ATOM   1266  CA  GLU B  65     -10.258  19.160  15.356  1.00 12.62           C
ATOM   1267  C   GLU B  65     -10.993  18.291  14.348  1.00 14.96           C
ATOM   1268  O   GLU B  65     -12.181  18.515  14.126  1.00 14.74           O
ATOM   1269  CB  GLU B  65     -10.677  18.820  16.793  1.00 15.13           C
ATOM   1270  CG  GLU B  65      -9.976  17.634  17.383  1.00 23.74           C
ATOM   1271  CD  GLU B  65     -10.519  17.432  18.780  1.00 34.06           C
ATOM   1272  OE1 GLU B  65     -11.559  16.747  18.911  1.00 29.15           O
ATOM   1273  OE2 GLU B  65      -9.940  18.002  19.731  1.00 27.20           O
ATOM   1274  N   ILE B  66     -10.307  17.333  13.697  1.00 13.23           N
ATOM   1275  CA  ILE B  66     -10.895  16.476  12.666  1.00 12.67           C
ATOM   1276  C   ILE B  66     -10.691  15.039  13.120  1.00 18.11           C
ATOM   1277  O   ILE B  66      -9.551  14.593  13.192  1.00 16.96           O
ATOM   1278  CB  ILE B  66     -10.233  16.777  11.277  1.00 15.07           C
ATOM   1279  CG1 ILE B  66     -10.432  18.277  10.872  1.00 16.19           C
ATOM   1280  CG2 ILE B  66     -10.784  15.839  10.186  1.00 14.84           C
ATOM   1281  CD1 ILE B  66      -9.307  18.892  10.099  1.00 25.43           C
ATOM   1282  N   CYS B  67     -11.778  14.328  13.485  1.00 19.80           N
ATOM   1283  CA  CYS B  67     -11.647  12.942  13.992  1.00 22.80           C
ATOM   1284  C   CYS B  67     -10.708  12.878  15.193  1.00 25.41           C
ATOM   1285  O   CYS B  67      -9.970  11.901  15.322  1.00 26.56           O
ATOM   1286  CB  CYS B  67     -11.161  12.002  12.895  1.00 25.56           C
ATOM   1287  SG  CYS B  67     -12.318  11.817  11.541  1.00 30.33           S
ATOM   1288  N   GLY B  68     -10.695  13.919  16.022  1.00 22.52           N
ATOM   1289  CA  GLY B  68      -9.814  13.946  17.187  1.00 22.82           C
ATOM   1290  C   GLY B  68      -8.410  14.464  16.917  1.00 25.36           C
ATOM   1291  O   GLY B  68      -7.644  14.672  17.860  1.00 26.19           O
ATOM   1292  N   HIS B  69      -8.053  14.679  15.628  1.00 19.97           N
ATOM   1293  CA  HIS B  69      -6.747  15.208  15.225  1.00 18.48           C
ATOM   1294  C   HIS B  69      -6.825  16.740  15.232  1.00 20.72           C
ATOM   1295  O   HIS B  69      -7.613  17.332  14.480  1.00 17.39           O
ATOM   1296  CB  HIS B  69      -6.362  14.709  13.817  1.00 19.58           C
ATOM   1297  CG  HIS B  69      -6.113  13.237  13.724  1.00 24.25           C
ATOM   1298  ND1 HIS B  69      -4.840  12.736  13.501  1.00 27.04           N
ATOM   1299  CD2 HIS B  69      -6.979  12.201  13.836  1.00 26.86           C
ATOM   1300  CE1 HIS B  69      -4.971  11.417  13.478  1.00 27.08           C
ATOM   1301  NE2 HIS B  69      -6.234  11.046  13.687  1.00 27.35           N
ATOM   1302  N   LYS B  70      -6.006  17.385  16.067  1.00 18.86           N
ATOM   1303  CA  LYS B  70      -6.011  18.835  16.171  1.00 18.27           C
ATOM   1304  C   LYS B  70      -5.218  19.481  15.042  1.00 21.76           C
ATOM   1305  O   LYS B  70      -4.087  19.076  14.762  1.00 23.64           O
ATOM   1306  CB  LYS B  70      -5.519  19.307  17.563  1.00 20.18           C
ATOM   1307  CG  LYS B  70      -6.392  18.825  18.732  1.00 22.19           C
ATOM   1308  CD  LYS B  70      -5.959  19.458  20.057  1.00 31.04           C
ATOM   1309  CE  LYS B  70      -6.842  19.029  21.203  1.00 48.30           C
ATOM   1310  NZ  LYS B  70      -6.464  17.688  21.726  1.00 62.63           N
ATOM   1311  N   ALA B  71      -5.834  20.451  14.368  1.00 14.98           N
ATOM   1312  CA  ALA B  71      -5.246  21.219  13.282  1.00 13.54           C
ATOM   1313  C   ALA B  71      -5.453  22.699  13.614  1.00 15.57           C
ATOM   1314  O   ALA B  71      -6.317  23.037  14.436  1.00 14.38           O
ATOM   1315  CB  ALA B  71      -5.920  20.875  11.953  1.00 14.51           C
ATOM   1316  N   ILE B  72      -4.620  23.566  13.037  1.00 12.14           N
ATOM   1317  CA  ILE B  72      -4.708  25.021  13.220  1.00 10.97           C
ATOM   1318  C   ILE B  72      -4.432  25.598  11.848  1.00 15.15           C
ATOM   1319  O   ILE B  72      -3.303  25.512  11.358  1.00 13.91           O
ATOM   1320  CB  ILE B  72      -3.763  25.635  14.299  1.00 13.59           C
ATOM   1321  CG1 ILE B  72      -3.868  24.916  15.667  1.00 14.24           C
ATOM   1322  CG2 ILE B  72      -4.051  27.129  14.427  1.00 13.92           C
ATOM   1323  CD1 ILE B  72      -2.840  25.334  16.658  1.00 17.00           C
ATOM   1324  N   GLY B  73      -5.445  26.162  11.216  1.00 11.65           N
ATOM   1325  CA  GLY B  73      -5.198  26.659   9.868  1.00 11.49           C
ATOM   1326  C   GLY B  73      -6.321  27.503   9.325  1.00 13.01           C
ATOM   1327  O   GLY B  73      -7.178  28.001  10.076  1.00 13.20           O
ATOM   1328  N   THR B  74      -6.280  27.713   8.003  1.00 11.26           N
ATOM   1329  CA  THR B  74      -7.246  28.576   7.331  1.00 10.88           C
ATOM   1330  C   THR B  74      -8.576  27.899   7.137  1.00 13.93           C
ATOM   1331  O   THR B  74      -8.649  26.769   6.643  1.00 12.08           O
ATOM   1332  CB  THR B  74      -6.668  29.122   6.025  1.00 14.54           C
ATOM   1333  OG1 THR B  74      -5.465  29.849   6.302  1.00 13.44           O
ATOM   1334  CG2 THR B  74      -7.651  29.993   5.267  1.00 13.69           C
ATOM   1335  N   VAL B  75      -9.642  28.615   7.509  1.00 11.59           N
ATOM   1336  CA  VAL B  75     -11.000  28.119   7.370  1.00 10.89           C
ATOM   1337  C   VAL B  75     -11.791  29.203   6.629  1.00 15.34           C
ATOM   1338  O   VAL B  75     -11.731  30.377   7.016  1.00 14.98           O
ATOM   1339  CB  VAL B  75     -11.614  27.794   8.760  1.00 15.08           C
ATOM   1340  CG1 VAL B  75     -13.108  27.531   8.682  1.00 15.05           C
ATOM   1341  CG2 VAL B  75     -10.905  26.616   9.422  1.00 15.18           C
ATOM   1342  N   LEU B  76     -12.473  28.809   5.543  1.00 10.62           N
ATOM   1343  CA  LEU B  76     -13.311  29.711   4.744  1.00 11.37           C
ATOM   1344  C   LEU B  76     -14.754  29.480   5.178  1.00 15.71           C
ATOM   1345  O   LEU B  76     -15.132  28.351   5.508  1.00 16.40           O
ATOM   1346  CB  LEU B  76     -13.152  29.435   3.252  1.00 11.55           C
ATOM   1347  CG  LEU B  76     -11.707  29.367   2.706  1.00 13.92           C
ATOM   1348  CD1 LEU B  76     -11.715  29.128   1.204  1.00 14.53           C
ATOM   1349  CD2 LEU B  76     -10.935  30.616   3.057  1.00 15.38           C
ATOM   1350  N   VAL B  77     -15.552  30.541   5.202  1.00 11.44           N
ATOM   1351  CA  VAL B  77     -16.959  30.480   5.621  1.00 12.65           C
ATOM   1352  C   VAL B  77     -17.791  31.058   4.488  1.00 16.46           C
ATOM   1353  O   VAL B  77     -17.559  32.191   4.044  1.00 15.27           O
ATOM   1354  CB  VAL B  77     -17.189  31.239   6.959  1.00 16.32           C
ATOM   1355  CG1 VAL B  77     -18.668  31.253   7.357  1.00 17.01           C
ATOM   1356  CG2 VAL B  77     -16.342  30.642   8.091  1.00 15.91           C
ATOM   1357  N   GLY B  78     -18.769  30.280   4.040  1.00 15.01           N
ATOM   1358  CA  GLY B  78     -19.627  30.732   2.952  1.00 15.77           C
ATOM   1359  C   GLY B  78     -20.686  29.739   2.529  1.00 20.84           C
ATOM   1360  O   GLY B  78     -20.801  28.650   3.119  1.00 18.91           O
ATOM   1361  N   PRO B  79     -21.415  30.103   1.445  1.00 18.49           N
ATOM   1362  CA  PRO B  79     -22.520  29.260   0.965  1.00 19.71           C
ATOM   1363  C   PRO B  79     -22.120  27.996   0.232  1.00 25.79           C
ATOM   1364  O   PRO B  79     -22.197  27.906  -0.993  1.00 27.57           O
ATOM   1365  CB  PRO B  79     -23.322  30.216   0.076  1.00 22.04           C
ATOM   1366  CG  PRO B  79     -22.309  31.192  -0.426  1.00 25.63           C
ATOM   1367  CD  PRO B  79     -21.338  31.381   0.694  1.00 20.43           C
ATOM   1368  N   THR B  80     -21.725  26.993   0.999  1.00 21.51           N
ATOM   1369  CA  THR B  80     -21.343  25.713   0.453  1.00 19.43           C
ATOM   1370  C   THR B  80     -22.465  24.703   0.625  1.00 23.66           C
ATOM   1371  O   THR B  80     -23.167  24.733   1.652  1.00 21.44           O
ATOM   1372  CB  THR B  80     -20.024  25.214   1.107  1.00 20.80           C
ATOM   1373  OG1 THR B  80     -19.733  23.906   0.620  1.00 18.05           O
ATOM   1374  CG2 THR B  80     -20.096  25.175   2.647  1.00 16.91           C
ATOM   1375  N   PRO B  81     -22.629  23.756  -0.329  1.00 20.86           N
ATOM   1376  CA  PRO B  81     -23.657  22.716  -0.169  1.00 20.94           C
ATOM   1377  C   PRO B  81     -23.404  21.840   1.062  1.00 21.51           C
ATOM   1378  O   PRO B  81     -24.342  21.339   1.645  1.00 20.97           O
ATOM   1379  CB  PRO B  81     -23.507  21.876  -1.447  1.00 23.55           C
ATOM   1380  CG  PRO B  81     -22.850  22.754  -2.401  1.00 28.21           C
ATOM   1381  CD  PRO B  81     -21.904  23.577  -1.605  1.00 23.90           C
ATOM   1382  N   VAL B  82     -22.116  21.670   1.461  1.00 16.98           N
ATOM   1383  CA  VAL B  82     -21.716  20.858   2.629  1.00 16.55           C
ATOM   1384  C   VAL B  82     -20.434  21.399   3.205  1.00 15.18           C
ATOM   1385  O   VAL B  82     -19.586  21.902   2.457  1.00 13.69           O
ATOM   1386  CB  VAL B  82     -21.305  19.395   2.299  1.00 23.27           C
ATOM   1387  CG1 VAL B  82     -22.062  18.325   3.050  1.00 24.81           C
ATOM   1388  CG2 VAL B  82     -20.934  19.116   0.844  1.00 23.05           C
ATOM   1389  N   ASN B  83     -20.208  21.160   4.522  1.00 12.73           N
ATOM   1390  CA  ASN B  83     -18.906  21.521   5.085  1.00 10.62           C
ATOM   1391  C   ASN B  83     -17.853  20.641   4.426  1.00 12.99           C
ATOM   1392  O   ASN B  83     -18.026  19.425   4.351  1.00 12.20           O
ATOM   1393  CB  ASN B  83     -18.867  21.234   6.588  1.00 11.01           C
ATOM   1394  CG  ASN B  83     -19.784  22.125   7.381  1.00 17.36           C
ATOM   1395  OD1 ASN B  83     -20.010  23.286   7.032  1.00 13.74           O
ATOM   1396  ND2 ASN B  83     -20.330  21.605   8.463  1.00 13.86           N
ATOM   1397  N   ILE B  84     -16.738  21.251   3.979  1.00 10.22           N
ATOM   1398  CA  ILE B  84     -15.668  20.523   3.307  1.00 11.33           C
ATOM   1399  C   ILE B  84     -14.345  20.731   3.982  1.00 13.10           C
ATOM   1400  O   ILE B  84     -13.986  21.877   4.284  1.00 12.13           O
ATOM   1401  CB  ILE B  84     -15.603  21.077   1.846  1.00 15.70           C
ATOM   1402  CG1 ILE B  84     -16.812  20.554   1.015  1.00 17.28           C
ATOM   1403  CG2 ILE B  84     -14.277  20.789   1.154  1.00 20.91           C
ATOM   1404  CD1 ILE B  84     -17.220  21.623   0.022  1.00 27.85           C
ATOM   1405  N   ILE B  85     -13.607  19.614   4.197  1.00  9.47           N
ATOM   1406  CA  ILE B  85     -12.247  19.659   4.733  1.00  8.98           C
ATOM   1407  C   ILE B  85     -11.378  19.448   3.489  1.00 11.30           C
ATOM   1408  O   ILE B  85     -11.387  18.356   2.903  1.00 11.91           O
ATOM   1409  CB  ILE B  85     -11.953  18.572   5.801  1.00 11.30           C
ATOM   1410  CG1 ILE B  85     -12.976  18.618   6.979  1.00 12.79           C
ATOM   1411  CG2 ILE B  85     -10.495  18.692   6.324  1.00 11.76           C
ATOM   1412  CD1 ILE B  85     -13.135  20.073   7.655  1.00 14.80           C
ATOM   1413  N   GLY B  86     -10.652  20.488   3.109  1.00 10.18           N
ATOM   1414  CA  GLY B  86      -9.781  20.492   1.942  1.00 10.31           C
ATOM   1415  C   GLY B  86      -8.343  20.135   2.244  1.00 12.10           C
ATOM   1416  O   GLY B  86      -7.951  19.874   3.396  1.00 11.02           O
ATOM   1417  N   ARG B  87      -7.519  20.154   1.193  1.00  9.33           N
ATOM   1418  CA  ARG B  87      -6.129  19.715   1.329  1.00  8.82           C
ATOM   1419  C   ARG B  87      -5.321  20.494   2.341  1.00 11.90           C
ATOM   1420  O   ARG B  87      -4.430  19.905   2.981  1.00 12.00           O
ATOM   1421  CB  ARG B  87      -5.419  19.676  -0.018  1.00  9.95           C
ATOM   1422  CG  ARG B  87      -5.978  18.628  -0.996  1.00 11.64           C
ATOM   1423  CD  ARG B  87      -5.096  18.510  -2.256  1.00 11.71           C
ATOM   1424  NE  ARG B  87      -5.091  19.772  -3.004  1.00 11.47           N
ATOM   1425  CZ  ARG B  87      -4.114  20.680  -2.976  1.00 16.21           C
ATOM   1426  NH1 ARG B  87      -4.246  21.826  -3.633  1.00 13.92           N
ATOM   1427  NH2 ARG B  87      -2.995  20.452  -2.281  1.00 12.80           N
ATOM   1428  N   ASN B  88      -5.634  21.793   2.528  1.00 11.25           N
ATOM   1429  CA  ASN B  88      -4.859  22.562   3.511  1.00 11.53           C
ATOM   1430  C   ASN B  88      -4.860  21.900   4.912  1.00 14.56           C
ATOM   1431  O   ASN B  88      -3.815  21.905   5.578  1.00 15.69           O
ATOM   1432  CB  ASN B  88      -5.322  24.006   3.563  1.00 10.96           C
ATOM   1433  CG  ASN B  88      -6.660  24.185   4.230  1.00 13.57           C
ATOM   1434  OD1 ASN B  88      -7.663  23.570   3.834  1.00 12.44           O
ATOM   1435  ND2 ASN B  88      -6.695  25.045   5.264  1.00 12.71           N
ATOM   1436  N   LEU B  89      -6.016  21.296   5.333  1.00  9.74           N
ATOM   1437  CA  LEU B  89      -6.114  20.628   6.636  1.00 10.08           C
ATOM   1438  C   LEU B  89      -5.878  19.116   6.530  1.00 13.38           C
ATOM   1439  O   LEU B  89      -5.401  18.512   7.491  1.00 12.83           O
ATOM   1440  CB  LEU B  89      -7.438  20.923   7.344  1.00 10.03           C
ATOM   1441  CG  LEU B  89      -7.714  22.421   7.579  1.00 13.00           C
ATOM   1442  CD1 LEU B  89      -9.022  22.592   8.302  1.00 13.73           C
ATOM   1443  CD2 LEU B  89      -6.564  23.106   8.362  1.00 14.21           C
ATOM   1444  N   LEU B  90      -6.204  18.491   5.370  1.00 10.51           N
ATOM   1445  CA  LEU B  90      -5.930  17.049   5.231  1.00 10.81           C
ATOM   1446  C   LEU B  90      -4.400  16.785   5.385  1.00 13.97           C
ATOM   1447  O   LEU B  90      -4.005  15.784   5.985  1.00 15.09           O
ATOM   1448  CB  LEU B  90      -6.440  16.526   3.887  1.00 10.77           C
ATOM   1449  CG  LEU B  90      -7.953  16.597   3.685  1.00 13.84           C
ATOM   1450  CD1 LEU B  90      -8.306  16.239   2.285  1.00 14.62           C
ATOM   1451  CD2 LEU B  90      -8.691  15.711   4.653  1.00 13.84           C
ATOM   1452  N   THR B  91      -3.542  17.696   4.877  1.00 12.11           N
ATOM   1453  CA  THR B  91      -2.085  17.548   5.038  1.00 11.91           C
ATOM   1454  C   THR B  91      -1.681  17.676   6.511  1.00 15.73           C
ATOM   1455  O   THR B  91      -0.769  16.966   6.961  1.00 17.88           O
ATOM   1456  CB  THR B  91      -1.314  18.540   4.172  1.00 16.56           C
ATOM   1457  OG1 THR B  91      -1.735  19.865   4.490  1.00 14.61           O
ATOM   1458  CG2 THR B  91      -1.490  18.259   2.676  1.00 17.15           C
ATOM   1459  N   GLN B  92      -2.354  18.572   7.273  1.00 13.63           N
ATOM   1460  CA  GLN B  92      -2.044  18.723   8.706  1.00 13.38           C
ATOM   1461  C   GLN B  92      -2.331  17.462   9.503  1.00 18.85           C
ATOM   1462  O   GLN B  92      -1.638  17.209  10.495  1.00 21.41           O
ATOM   1463  CB  GLN B  92      -2.793  19.892   9.346  1.00 13.36           C
ATOM   1464  CG  GLN B  92      -2.310  21.252   8.890  1.00 14.31           C
ATOM   1465  CD  GLN B  92      -2.631  22.337   9.883  1.00 11.86           C
ATOM   1466  OE1 GLN B  92      -2.898  22.081  11.082  1.00 14.67           O
ATOM   1467  NE2 GLN B  92      -2.607  23.560   9.410  1.00 13.81           N
ATOM   1468  N   ILE B  93      -3.341  16.675   9.100  1.00 15.25           N
ATOM   1469  CA  ILE B  93      -3.670  15.454   9.841  1.00 15.26           C
ATOM   1470  C   ILE B  93      -2.952  14.204   9.269  1.00 19.99           C
ATOM   1471  O   ILE B  93      -3.181  13.091   9.753  1.00 20.37           O
ATOM   1472  CB  ILE B  93      -5.210  15.272   9.986  1.00 17.52           C
ATOM   1473  CG1 ILE B  93      -5.882  14.953   8.627  1.00 18.02           C
ATOM   1474  CG2 ILE B  93      -5.849  16.506  10.687  1.00 19.29           C
ATOM   1475  CD1 ILE B  93      -7.413  14.540   8.735  1.00 21.60           C
ATOM   1476  N   GLY B  94      -2.084  14.406   8.271  1.00 17.17           N
ATOM   1477  CA  GLY B  94      -1.299  13.338   7.646  1.00 17.04           C
ATOM   1478  C   GLY B  94      -2.120  12.427   6.753  1.00 20.05           C
ATOM   1479  O   GLY B  94      -1.827  11.225   6.647  1.00 21.25           O
ATOM   1480  N   CYS B  95      -3.139  12.995   6.082  1.00 15.37           N
ATOM   1481  CA  CYS B  95      -4.012  12.209   5.220  1.00 15.59           C
ATOM   1482  C   CYS B  95      -3.408  11.996   3.830  1.00 18.13           C
ATOM   1483  O   CYS B  95      -2.891  12.943   3.226  1.00 17.77           O
ATOM   1484  CB  CYS B  95      -5.397  12.864   5.149  1.00 16.33           C
ATOM   1485  SG  CYS B  95      -6.671  11.845   4.368  1.00 20.76           S
ATOM   1486  N   THR B  96      -3.481  10.757   3.317  1.00 14.68           N
ATOM   1487  CA  THR B  96      -3.010  10.436   1.967  1.00 13.08           C
ATOM   1488  C   THR B  96      -4.063   9.553   1.280  1.00 16.29           C
ATOM   1489  O   THR B  96      -4.929   8.996   1.954  1.00 15.87           O
ATOM   1490  CB  THR B  96      -1.655   9.681   1.974  1.00 20.68           C
ATOM   1491  OG1 THR B  96      -1.800   8.455   2.697  1.00 20.49           O
ATOM   1492  CG2 THR B  96      -0.498  10.517   2.545  1.00 19.08           C
ATOM   1493  N   LEU B  97      -3.971   9.430  -0.048  1.00 13.66           N
ATOM   1494  CA  LEU B  97      -4.829   8.552  -0.852  1.00 14.72           C
ATOM   1495  C   LEU B  97      -4.011   7.320  -1.152  1.00 17.62           C
ATOM   1496  O   LEU B  97      -2.828   7.444  -1.466  1.00 17.80           O
ATOM   1497  CB  LEU B  97      -5.206   9.224  -2.166  1.00 14.86           C
ATOM   1498  CG  LEU B  97      -6.301  10.234  -2.070  1.00 17.61           C
ATOM   1499  CD1 LEU B  97      -6.375  11.037  -3.367  1.00 18.23           C
ATOM   1500  CD2 LEU B  97      -7.638   9.557  -1.771  1.00 18.38           C
ATOM   1501  N   ASN B  98      -4.611   6.135  -1.036  1.00 14.99           N
ATOM   1502  CA  ASN B  98      -3.881   4.886  -1.251  1.00 16.01           C
ATOM   1503  C   ASN B  98      -4.665   3.855  -2.037  1.00 20.89           C
ATOM   1504  O   ASN B  98      -5.837   3.622  -1.751  1.00 19.71           O
ATOM   1505  CB  ASN B  98      -3.497   4.275   0.098  1.00 17.80           C
ATOM   1506  CG  ASN B  98      -2.581   5.138   0.917  1.00 22.16           C
ATOM   1507  OD1 ASN B  98      -1.364   4.961   0.893  1.00 27.02           O
ATOM   1508  ND2 ASN B  98      -3.153   6.081   1.653  1.00 19.06           N
ATOM   1509  N   PHE B  99      -3.998   3.214  -3.007  1.00 19.59           N
ATOM   1510  CA  PHE B  99      -4.575   2.128  -3.817  1.00 21.92           C
ATOM   1511  C   PHE B  99      -3.466   1.225  -4.381  1.00 29.85           C
ATOM   1512  O   PHE B  99      -3.755   0.329  -5.207  1.00 30.96           O
ATOM   1513  CB  PHE B  99      -5.564   2.633  -4.897  1.00 23.14           C
ATOM   1514  CG  PHE B  99      -5.008   3.511  -5.994  1.00 25.69           C
ATOM   1515  CD1 PHE B  99      -4.959   4.893  -5.844  1.00 28.79           C
ATOM   1516  CD2 PHE B  99      -4.576   2.961  -7.197  1.00 29.65           C
ATOM   1517  CE1 PHE B  99      -4.464   5.704  -6.867  1.00 29.97           C
ATOM   1518  CE2 PHE B  99      -4.079   3.777  -8.221  1.00 32.63           C
ATOM   1519  CZ  PHE B  99      -4.024   5.143  -8.047  1.00 30.17           C
ATOM   1520  OXT PHE B  99      -2.301   1.407  -3.964  1.00 33.64           O
END
