# Supplementary material for: Correction to “BAT2: an Open-Source Tool for Flexible, Automated, and Low Cost Absolute Binding Free Energy Calculations”
Source: J Chem Theory Comput. 2024 Sep 17;20(19):8740. doi: 10.1021/acs.jctc.4c01153 (PMC11465461; doi:10.1021/acs.jctc.4c01153)
Supplement: Supplementary file 1 — ct4c01153_si_001.zip [file ct4c01153_si_001.zip › All-files/HIV-1/equil/build_files/unl-noh.pdb]

CRYST1    0.000    0.000    0.000  90.00  90.00  90.00 P 1           1
ATOM      1  C   UNL S   1      -0.657  -8.886  -0.878  1.00  0.00           C
ATOM      2  N   UNL S   1      -1.505  -7.372  -2.520  1.00  0.00           N
ATOM      3  C1  UNL S   1      -0.373  -7.749  -1.817  1.00  0.00           C
ATOM      4  O   UNL S   1       0.742  -7.247  -1.914  1.00  0.00           O
ATOM      5  C2  UNL S   1      -1.501  -6.221  -3.409  1.00  0.00           C
ATOM      6  C3  UNL S   1      -2.478  -5.139  -3.001  1.00  0.00           C
ATOM      7  C4  UNL S   1      -2.069  -4.484  -1.698  1.00  0.00           C
ATOM      8  C5  UNL S   1      -4.596  -2.399   0.964  1.00  0.00           C
ATOM      9  N1  UNL S   1      -3.392  -1.698   0.422  1.00  0.00           N
ATOM     10  C6  UNL S   1      -2.392  -2.548  -0.281  1.00  0.00           C
ATOM     11  C7  UNL S   1      -3.103  -3.495  -1.225  1.00  0.00           C
ATOM     12  O1  UNL S   1      -4.123  -4.197  -0.497  1.00  0.00           O
ATOM     13  C8  UNL S   1      -5.154  -3.273  -0.140  1.00  0.00           C
ATOM     14  N2  UNL S   1       0.139  -9.981  -1.402  1.00  0.00           N
ATOM     15  C9  UNL S   1      -0.404 -10.880  -2.296  1.00  0.00           C
ATOM     16  O2  UNL S   1      -1.540 -10.816  -2.759  1.00  0.00           O
ATOM     17  O3  UNL S   1       0.529 -11.837  -2.602  1.00  0.00           O
ATOM     18  C10 UNL S   1       1.005 -11.770  -3.947  1.00  0.00           C
ATOM     19  C11 UNL S   1      -0.263  -8.515   0.552  1.00  0.00           C
ATOM     20  C12 UNL S   1      -0.093  -9.659   1.512  1.00  0.00           C
ATOM     21  C13 UNL S   1       0.997  -9.634   2.363  1.00  0.00           C
ATOM     22  C14 UNL S   1       1.179 -10.663   3.269  1.00  0.00           C
ATOM     23  C15 UNL S   1       0.287 -11.720   3.326  1.00  0.00           C
ATOM     24  C16 UNL S   1      -0.802 -11.751   2.484  1.00  0.00           C
ATOM     25  C17 UNL S   1      -0.987 -10.714   1.585  1.00  0.00           C
ATOM     26  C18 UNL S   1      -1.084  -7.428   1.173  1.00  0.00           C
ATOM     27  C19 UNL S   1      -0.434  -6.273   1.559  1.00  0.00           C
ATOM     28  C20 UNL S   1      -1.120  -5.230   2.142  1.00  0.00           C
ATOM     29  C21 UNL S   1      -2.472  -5.364   2.363  1.00  0.00           C
ATOM     30  C22 UNL S   1      -3.130  -6.523   2.004  1.00  0.00           C
ATOM     31  C23 UNL S   1      -2.443  -7.559   1.403  1.00  0.00           C
END
