# Supplementary material for: Correction to “BAT2: an Open-Source Tool for Flexible, Automated, and Low Cost Absolute Binding Free Energy Calculations”
Source: J Chem Theory Comput. 2024 Sep 17;20(19):8740. doi: 10.1021/acs.jctc.4c01153 (PMC11465461; doi:10.1021/acs.jctc.4c01153)
Supplement: Supplementary file 1 — ct4c01153_si_001.zip [file ct4c01153_si_001.zip › All-files/HIV-1/equil/build_files/aligned_amber_nonprot.pdb]

HETATM    1  C   UNL     1      -0.147  -8.464  -0.924  1.00  0.00           C  
HETATM    2  N   UNL     1      -0.995  -6.950  -2.566  1.00  0.00           N  
HETATM    3  C1  UNL     1       0.137  -7.327  -1.863  1.00  0.00           C  
HETATM    4  O   UNL     1       1.252  -6.825  -1.960  1.00  0.00           O  
HETATM    5  C2  UNL     1      -0.991  -5.799  -3.455  1.00  0.00           C  
HETATM    6  C3  UNL     1      -1.968  -4.717  -3.047  1.00  0.00           C  
HETATM    7  C4  UNL     1      -1.559  -4.062  -1.744  1.00  0.00           C  
HETATM    8  C5  UNL     1      -4.086  -1.977   0.918  1.00  0.00           C  
HETATM    9  N1  UNL     1      -2.882  -1.276   0.376  1.00  0.00           N  
HETATM   10  C6  UNL     1      -1.882  -2.126  -0.327  1.00  0.00           C  
HETATM   11  C7  UNL     1      -2.593  -3.073  -1.271  1.00  0.00           C  
HETATM   12  O1  UNL     1      -3.613  -3.775  -0.543  1.00  0.00           O  
HETATM   13  C8  UNL     1      -4.644  -2.851  -0.186  1.00  0.00           C  
HETATM   14  N2  UNL     1       0.649  -9.559  -1.448  1.00  0.00           N  
HETATM   15  C9  UNL     1       0.106 -10.458  -2.342  1.00  0.00           C  
HETATM   16  O2  UNL     1      -1.030 -10.394  -2.805  1.00  0.00           O  
HETATM   17  O3  UNL     1       1.039 -11.415  -2.648  1.00  0.00           O  
HETATM   18  C10 UNL     1       1.515 -11.348  -3.993  1.00  0.00           C  
HETATM   19  C11 UNL     1       0.247  -8.093   0.506  1.00  0.00           C  
HETATM   20  C12 UNL     1       0.417  -9.237   1.466  1.00  0.00           C  
HETATM   21  C13 UNL     1       1.507  -9.212   2.317  1.00  0.00           C  
HETATM   22  C14 UNL     1       1.689 -10.241   3.223  1.00  0.00           C  
HETATM   23  C15 UNL     1       0.797 -11.298   3.280  1.00  0.00           C  
HETATM   24  C16 UNL     1      -0.292 -11.329   2.438  1.00  0.00           C  
HETATM   25  C17 UNL     1      -0.477 -10.292   1.539  1.00  0.00           C  
HETATM   26  C18 UNL     1      -0.574  -7.006   1.127  1.00  0.00           C  
HETATM   27  C19 UNL     1       0.076  -5.851   1.513  1.00  0.00           C  
HETATM   28  C20 UNL     1      -0.610  -4.808   2.096  1.00  0.00           C  
HETATM   29  C21 UNL     1      -1.962  -4.942   2.317  1.00  0.00           C  
HETATM   30  C22 UNL     1      -2.620  -6.101   1.958  1.00  0.00           C  
HETATM   31  C23 UNL     1      -1.933  -7.137   1.357  1.00  0.00           C  
END                                                                             
