# Supplementary material for: Correction to “BAT2: an Open-Source Tool for Flexible, Automated, and Low Cost Absolute Binding Free Energy Calculations”
Source: J Chem Theory Comput. 2024 Sep 17;20(19):8740. doi: 10.1021/acs.jctc.4c01153 (PMC11465461; doi:10.1021/acs.jctc.4c01153)
Supplement: Supplementary file 1 — ct4c01153_si_001.zip [file ct4c01153_si_001.zip › All-files/HIV-1/equil/build_files/equil-unl-ini.pdb]

CRYST1    0.000    0.000    0.000  90.00  90.00  90.00 P 1           1
ATOM      1  N   PRO A   1      11.380  13.431  -7.536  1.00 29.11           N
ATOM      2  CA  PRO A   1      10.592  14.312  -6.669  1.00 28.14           C
ATOM      3  C   PRO A   1      10.410  13.759  -5.263  1.00 27.77           C
ATOM      4  O   PRO A   1      10.698  12.589  -5.021  1.00 26.31           O
ATOM      5  CB  PRO A   1       9.233  14.388  -7.380  1.00 29.89           C
ATOM      6  CG  PRO A   1       9.152  13.155  -8.199  1.00 34.55           C
ATOM      7  CD  PRO A   1      10.560  12.823  -8.604  1.00 30.50           C
ATOM      8  N   GLN A   2       9.933  14.610  -4.344  1.00 22.34           N
ATOM      9  CA  GLN A   2       9.611  14.194  -2.982  1.00 20.49           C
ATOM     10  C   GLN A   2       8.094  14.274  -2.904  1.00 22.30           C
ATOM     11  O   GLN A   2       7.513  15.350  -3.091  1.00 21.01           O
ATOM     12  CB  GLN A   2      10.262  15.074  -1.920  1.00 21.94           C
ATOM     13  CG  GLN A   2       9.843  14.641  -0.513  1.00 23.29           C
ATOM     14  CD  GLN A   2      10.741  15.222   0.532  1.00 36.68           C
ATOM     15  OE1 GLN A   2      10.397  16.206   1.196  1.00 33.28           O
ATOM     16  NE2 GLN A   2      11.909  14.620   0.703  1.00 23.27           N
ATOM     17  N   ILE A   3       7.453  13.126  -2.649  1.00 17.85           N
ATOM     18  CA  ILE A   3       6.011  13.022  -2.562  1.00 17.80           C
ATOM     19  C   ILE A   3       5.593  12.875  -1.107  1.00 20.35           C
ATOM     20  O   ILE A   3       5.982  11.916  -0.416  1.00 19.19           O
ATOM     21  CB  ILE A   3       5.479  11.898  -3.482  1.00 20.80           C
ATOM     22  CG1 ILE A   3       5.828  12.222  -4.965  1.00 22.00           C
ATOM     23  CG2 ILE A   3       3.961  11.683  -3.281  1.00 20.76           C
ATOM     24  CD1 ILE A   3       5.709  11.100  -5.899  1.00 25.17           C
ATOM     25  N   THR A   4       4.810  13.847  -0.634  1.00 17.19           N
ATOM     26  CA  THR A   4       4.341  13.786   0.733  1.00 16.41           C
ATOM     27  C   THR A   4       3.158  12.831   0.813  1.00 17.58           C
ATOM     28  O   THR A   4       2.601  12.419  -0.219  1.00 16.17           O
ATOM     29  CB  THR A   4       4.062  15.167   1.313  1.00 30.74           C
ATOM     30  OG1 THR A   4       3.015  15.782   0.576  1.00 31.94           O
ATOM     31  CG2 THR A   4       5.321  16.028   1.365  1.00 32.20           C
ATOM     32  N   LEU A   5       2.811  12.459   2.032  1.00 13.21           N
ATOM     33  CA  LEU A   5       1.736  11.511   2.284  1.00 11.08           C
ATOM     34  C   LEU A   5       0.538  12.132   2.975  1.00 13.47           C
ATOM     35  O   LEU A   5      -0.298  11.407   3.522  1.00 12.96           O
ATOM     36  CB  LEU A   5       2.284  10.276   3.044  1.00 10.63           C
ATOM     37  CG  LEU A   5       3.391   9.513   2.263  1.00 14.53           C
ATOM     38  CD1 LEU A   5       4.021   8.448   3.096  1.00 14.02           C
ATOM     39  CD2 LEU A   5       2.863   8.945   0.933  1.00 14.30           C
ATOM     40  N   TRP A   6       0.424  13.486   2.937  1.00 10.95           N
ATOM     41  CA  TRP A   6      -0.743  14.163   3.509  1.00 12.44           C
ATOM     42  C   TRP A   6      -1.987  13.783   2.686  1.00 13.96           C
ATOM     43  O   TRP A   6      -3.097  13.822   3.207  1.00 14.16           O
ATOM     44  CB  TRP A   6      -0.570  15.685   3.450  1.00 13.25           C
ATOM     45  CG  TRP A   6       0.514  16.236   4.335  1.00 16.85           C
ATOM     46  CD1 TRP A   6       1.648  16.878   3.939  1.00 20.84           C
ATOM     47  CD2 TRP A   6       0.538  16.221   5.770  1.00 18.77           C
ATOM     48  NE1 TRP A   6       2.382  17.267   5.042  1.00 22.19           N
ATOM     49  CE2 TRP A   6       1.717  16.887   6.177  1.00 23.69           C
ATOM     50  CE3 TRP A   6      -0.337  15.736   6.752  1.00 21.26           C
ATOM     51  CZ2 TRP A   6       2.065  17.039   7.531  1.00 25.07           C
ATOM     52  CZ3 TRP A   6      -0.002  15.901   8.093  1.00 24.31           C
ATOM     53  CH2 TRP A   6       1.187  16.538   8.469  1.00 25.60           C
ATOM     54  N   GLN A   7      -1.781  13.470   1.395  1.00 12.22           N
ATOM     55  CA  GLN A   7      -2.830  13.038   0.461  1.00 11.55           C
ATOM     56  C   GLN A   7      -2.394  11.706  -0.165  1.00 13.90           C
ATOM     57  O   GLN A   7      -1.212  11.344  -0.121  1.00 13.42           O
ATOM     58  CB  GLN A   7      -3.071  14.082  -0.644  1.00 13.53           C
ATOM     59  CG  GLN A   7      -3.613  15.415  -0.124  1.00 16.83           C
ATOM     60  CD  GLN A   7      -2.554  16.374   0.382  1.00 18.52           C
ATOM     61  OE1 GLN A   7      -1.410  16.408  -0.114  1.00 17.00           O
ATOM     62  NE2 GLN A   7      -2.924  17.196   1.370  1.00 17.56           N
ATOM     63  N   ARG A   8      -3.340  10.993  -0.786  1.00 12.13           N
ATOM     64  CA  ARG A   8      -2.994   9.745  -1.475  1.00 11.05           C
ATOM     65  C   ARG A   8      -1.948  10.081  -2.560  1.00 14.10           C
ATOM     66  O   ARG A   8      -2.128  11.068  -3.300  1.00 13.97           O
ATOM     67  CB  ARG A   8      -4.226   9.150  -2.157  1.00 13.34           C
ATOM     68  CG  ARG A   8      -5.284   8.723  -1.178  1.00 14.23           C
ATOM     69  CD  ARG A   8      -6.514   8.185  -1.879  1.00 15.77           C
ATOM     70  NE  ARG A   8      -7.449   7.642  -0.894  1.00 19.88           N
ATOM     71  CZ  ARG A   8      -8.752   7.479  -1.112  1.00 36.24           C
ATOM     72  NH1 ARG A   8      -9.287   7.828  -2.275  1.00 28.86           N
ATOM     73  NH2 ARG A   8      -9.529   6.979  -0.164  1.00 23.79           N
ATOM     74  N   PRO A   9      -0.878   9.263  -2.666  1.00 11.98           N
ATOM     75  CA  PRO A   9       0.182   9.562  -3.661  1.00 12.14           C
ATOM     76  C   PRO A   9      -0.217   9.126  -5.071  1.00 15.92           C
ATOM     77  O   PRO A   9       0.253   8.104  -5.573  1.00 14.88           O
ATOM     78  CB  PRO A   9       1.388   8.782  -3.132  1.00 13.80           C
ATOM     79  CG  PRO A   9       0.803   7.656  -2.366  1.00 16.76           C
ATOM     80  CD  PRO A   9      -0.521   8.109  -1.816  1.00 13.02           C
ATOM     81  N   LEU A  10      -1.116   9.900  -5.695  1.00 14.38           N
ATOM     82  CA  LEU A  10      -1.600   9.603  -7.046  1.00 15.68           C
ATOM     83  C   LEU A  10      -0.689  10.196  -8.096  1.00 19.53           C
ATOM     84  O   LEU A  10      -0.243  11.357  -7.986  1.00 18.65           O
ATOM     85  CB  LEU A  10      -3.037  10.125  -7.238  1.00 17.87           C
ATOM     86  CG  LEU A  10      -4.133   9.366  -6.475  1.00 24.31           C
ATOM     87  CD1 LEU A  10      -5.456  10.120  -6.564  1.00 25.54           C
ATOM     88  CD2 LEU A  10      -4.334   7.948  -7.037  1.00 27.87           C
ATOM     89  N   VAL A  11      -0.422   9.402  -9.134  1.00 16.81           N
ATOM     90  CA  VAL A  11       0.425   9.827 -10.252  1.00 17.02           C
ATOM     91  C   VAL A  11      -0.237   9.485 -11.567  1.00 20.06           C
ATOM     92  O   VAL A  11      -1.061   8.571 -11.631  1.00 17.13           O
ATOM     93  CB  VAL A  11       1.865   9.233 -10.212  1.00 22.39           C
ATOM     94  CG1 VAL A  11       2.638   9.719  -8.992  1.00 22.83           C
ATOM     95  CG2 VAL A  11       1.847   7.702 -10.293  1.00 21.97           C
ATOM     96  N   THR A  12       0.174  10.183 -12.637  1.00 20.51           N
ATOM     97  CA  THR A  12      -0.305   9.880 -13.979  1.00 21.44           C
ATOM     98  C   THR A  12       0.702   8.884 -14.531  1.00 26.15           C
ATOM     99  O   THR A  12       1.919   9.064 -14.392  1.00 27.92           O
ATOM    100  CB  THR A  12      -0.376  11.151 -14.848  1.00 29.71           C
ATOM    101  OG1 THR A  12      -1.256  12.088 -14.227  1.00 33.79           O
ATOM    102  CG2 THR A  12      -0.850  10.870 -16.280  1.00 27.97           C
ATOM    103  N   ILE A  13       0.199   7.823 -15.135  1.00 21.01           N
ATOM    104  CA  ILE A  13       1.026   6.800 -15.757  1.00 19.87           C
ATOM    105  C   ILE A  13       0.632   6.720 -17.243  1.00 23.35           C
ATOM    106  O   ILE A  13      -0.481   7.135 -17.605  1.00 23.55           O
ATOM    107  CB  ILE A  13       0.894   5.424 -15.053  1.00 21.28           C
ATOM    108  CG1 ILE A  13      -0.549   4.850 -15.175  1.00 21.05           C
ATOM    109  CG2 ILE A  13       1.366   5.491 -13.577  1.00 21.02           C
ATOM    110  CD1 ILE A  13      -0.701   3.412 -14.928  1.00 22.71           C
ATOM    111  N   LYS A  14       1.544   6.190 -18.080  1.00 18.05           N
ATOM    112  CA  LYS A  14       1.318   5.962 -19.515  1.00 18.31           C
ATOM    113  C   LYS A  14       1.535   4.462 -19.748  1.00 21.00           C
ATOM    114  O   LYS A  14       2.612   3.936 -19.466  1.00 21.56           O
ATOM    115  CB  LYS A  14       2.276   6.819 -20.366  1.00 21.25           C
ATOM    116  CG  LYS A  14       1.845   6.949 -21.827  1.00 42.09           C
ATOM    117  CD  LYS A  14       2.832   7.776 -22.669  1.00 57.28           C
ATOM    118  CE  LYS A  14       2.627   9.273 -22.564  1.00 70.38           C
ATOM    119  NZ  LYS A  14       3.552  10.024 -23.458  1.00 77.81           N
ATOM    120  N   ILE A  15       0.498   3.757 -20.227  1.00 16.97           N
ATOM    121  CA  ILE A  15       0.523   2.301 -20.447  1.00 17.16           C
ATOM    122  C   ILE A  15      -0.406   1.876 -21.592  1.00 23.85           C
ATOM    123  O   ILE A  15      -1.543   2.323 -21.640  1.00 23.41           O
ATOM    124  CB  ILE A  15       0.167   1.513 -19.142  1.00 19.37           C
ATOM    125  CG1 ILE A  15       0.223  -0.030 -19.380  1.00 20.11           C
ATOM    126  CG2 ILE A  15      -1.203   1.978 -18.536  1.00 20.79           C
ATOM    127  CD1 ILE A  15       0.085  -0.899 -18.204  1.00 21.73           C
ATOM    128  N   GLY A  16       0.087   0.989 -22.462  1.00 23.84           N
ATOM    129  CA  GLY A  16      -0.646   0.429 -23.599  1.00 24.97           C
ATOM    130  C   GLY A  16      -1.431   1.432 -24.425  1.00 29.29           C
ATOM    131  O   GLY A  16      -2.563   1.143 -24.825  1.00 30.20           O
ATOM    132  N   GLY A  17      -0.839   2.607 -24.658  1.00 24.92           N
ATOM    133  CA  GLY A  17      -1.459   3.681 -25.427  1.00 25.29           C
ATOM    134  C   GLY A  17      -2.515   4.479 -24.667  1.00 29.60           C
ATOM    135  O   GLY A  17      -3.245   5.270 -25.270  1.00 29.45           O
ATOM    136  N   GLN A  18      -2.593   4.301 -23.328  1.00 25.82           N
ATOM    137  CA  GLN A  18      -3.571   4.974 -22.461  1.00 24.90           C
ATOM    138  C   GLN A  18      -2.902   5.770 -21.309  1.00 29.71           C
ATOM    139  O   GLN A  18      -1.782   5.454 -20.896  1.00 26.93           O
ATOM    140  CB  GLN A  18      -4.555   3.924 -21.869  1.00 25.55           C
ATOM    141  CG  GLN A  18      -5.327   3.075 -22.915  1.00 26.66           C
ATOM    142  CD  GLN A  18      -6.402   2.169 -22.326  1.00 46.51           C
ATOM    143  OE1 GLN A  18      -6.996   2.447 -21.276  1.00 41.10           O
ATOM    144  NE2 GLN A  18      -6.690   1.062 -23.006  1.00 37.96           N
ATOM    145  N   LEU A  19      -3.598   6.810 -20.808  1.00 28.20           N
ATOM    146  CA  LEU A  19      -3.157   7.634 -19.673  1.00 28.76           C
ATOM    147  C   LEU A  19      -4.108   7.283 -18.553  1.00 30.35           C
ATOM    148  O   LEU A  19      -5.328   7.358 -18.728  1.00 30.08           O
ATOM    149  CB  LEU A  19      -3.241   9.153 -19.932  1.00 29.90           C
ATOM    150  CG  LEU A  19      -2.173   9.814 -20.804  1.00 35.90           C
ATOM    151  CD1 LEU A  19      -2.636  11.187 -21.245  1.00 37.07           C
ATOM    152  CD2 LEU A  19      -0.845   9.958 -20.068  1.00 38.60           C
ATOM    153  N   LYS A  20      -3.559   6.857 -17.416  1.00 23.55           N
ATOM    154  CA  LYS A  20      -4.368   6.476 -16.266  1.00 21.24           C
ATOM    155  C   LYS A  20      -3.786   7.138 -15.000  1.00 22.50           C
ATOM    156  O   LYS A  20      -2.642   7.603 -15.011  1.00 22.89           O
ATOM    157  CB  LYS A  20      -4.400   4.941 -16.107  1.00 23.26           C
ATOM    158  CG  LYS A  20      -5.158   4.178 -17.210  1.00 23.87           C
ATOM    159  CD  LYS A  20      -5.479   2.747 -16.782  1.00 33.95           C
ATOM    160  CE  LYS A  20      -6.283   1.989 -17.818  1.00 41.15           C
ATOM    161  NZ  LYS A  20      -7.740   2.315 -17.774  1.00 37.94           N
ATOM    162  N   GLU A  21      -4.588   7.212 -13.942  1.00 17.49           N
ATOM    163  CA  GLU A  21      -4.166   7.759 -12.644  1.00 15.85           C
ATOM    164  C   GLU A  21      -3.922   6.510 -11.793  1.00 17.10           C
ATOM    165  O   GLU A  21      -4.731   5.592 -11.846  1.00 15.83           O
ATOM    166  CB  GLU A  21      -5.304   8.581 -12.013  1.00 18.23           C
ATOM    167  CG  GLU A  21      -4.889   9.357 -10.774  1.00 37.02           C
ATOM    168  CD  GLU A  21      -5.866  10.412 -10.284  1.00 66.20           C
ATOM    169  OE1 GLU A  21      -7.078  10.111 -10.182  1.00 60.00           O
ATOM    170  OE2 GLU A  21      -5.412  11.542  -9.988  1.00 60.64           O
ATOM    171  N   ALA A  22      -2.838   6.479 -11.000  1.00 14.43           N
ATOM    172  CA  ALA A  22      -2.557   5.306 -10.180  1.00 13.67           C
ATOM    173  C   ALA A  22      -1.897   5.721  -8.881  1.00 17.33           C
ATOM    174  O   ALA A  22      -1.260   6.777  -8.800  1.00 16.46           O
ATOM    175  CB  ALA A  22      -1.664   4.324 -10.937  1.00 14.06           C
ATOM    176  N   LEU A  23      -2.037   4.871  -7.877  1.00 13.13           N
ATOM    177  CA  LEU A  23      -1.502   5.135  -6.547  1.00 13.78           C
ATOM    178  C   LEU A  23      -0.133   4.475  -6.390  1.00 14.30           C
ATOM    179  O   LEU A  23       0.009   3.289  -6.704  1.00 14.75           O
ATOM    180  CB  LEU A  23      -2.522   4.517  -5.576  1.00 15.21           C
ATOM    181  CG  LEU A  23      -2.347   4.572  -4.095  1.00 21.92           C
ATOM    182  CD1 LEU A  23      -2.585   5.977  -3.576  1.00 23.08           C
ATOM    183  CD2 LEU A  23      -3.393   3.666  -3.445  1.00 23.58           C
ATOM    184  N   LEU A  24       0.865   5.220  -5.877  1.00 12.46           N
ATOM    185  CA  LEU A  24       2.218   4.670  -5.605  1.00 12.71           C
ATOM    186  C   LEU A  24       2.050   3.935  -4.275  1.00 16.12           C
ATOM    187  O   LEU A  24       1.857   4.560  -3.222  1.00 16.19           O
ATOM    188  CB  LEU A  24       3.271   5.781  -5.474  1.00 13.58           C
ATOM    189  CG  LEU A  24       3.518   6.642  -6.701  1.00 18.58           C
ATOM    190  CD1 LEU A  24       4.607   7.661  -6.416  1.00 19.25           C
ATOM    191  CD2 LEU A  24       3.897   5.796  -7.925  1.00 19.55           C
ATOM    192  N   ASP A  25       2.063   2.601  -4.341  1.00 13.71           N
ATOM    193  CA  ASP A  25       1.738   1.740  -3.208  1.00 13.35           C
ATOM    194  C   ASP A  25       2.840   0.825  -2.704  1.00 15.03           C
ATOM    195  O   ASP A  25       3.034  -0.285  -3.224  1.00 14.12           O
ATOM    196  CB  ASP A  25       0.529   0.918  -3.648  1.00 13.86           C
ATOM    197  CG  ASP A  25      -0.208   0.226  -2.529  1.00 22.49           C
ATOM    198  OD1 ASP A  25       0.380   0.070  -1.432  1.00 21.87           O
ATOM    199  OD2 ASP A  25      -1.377  -0.158  -2.743  1.00 29.15           O
ATOM    200  N   THR A  26       3.519   1.248  -1.621  1.00 10.63           N
ATOM    201  CA  THR A  26       4.601   0.430  -1.056  1.00 11.00           C
ATOM    202  C   THR A  26       4.089  -0.879  -0.410  1.00 12.43           C
ATOM    203  O   THR A  26       4.878  -1.807  -0.209  1.00 14.00           O
ATOM    204  CB  THR A  26       5.452   1.256  -0.079  1.00 14.46           C
ATOM    205  OG1 THR A  26       4.616   1.679   1.007  1.00 11.96           O
ATOM    206  CG2 THR A  26       6.063   2.482  -0.746  1.00 11.41           C
ATOM    207  N   GLY A  27       2.792  -0.936  -0.078  1.00 10.58           N
ATOM    208  CA  GLY A  27       2.247  -2.140   0.539  1.00 12.03           C
ATOM    209  C   GLY A  27       1.880  -3.209  -0.469  1.00 16.23           C
ATOM    210  O   GLY A  27       1.536  -4.322  -0.070  1.00 16.80           O
ATOM    211  N   ALA A  28       1.956  -2.900  -1.781  1.00 12.64           N
ATOM    212  CA  ALA A  28       1.588  -3.856  -2.826  1.00 11.64           C
ATOM    213  C   ALA A  28       2.807  -4.514  -3.446  1.00 13.18           C
ATOM    214  O   ALA A  28       3.716  -3.817  -3.903  1.00 13.26           O
ATOM    215  CB  ALA A  28       0.826  -3.132  -3.924  1.00 12.39           C
ATOM    216  N   ASP A  29       2.817  -5.856  -3.527  1.00 12.03           N
ATOM    217  CA  ASP A  29       3.950  -6.528  -4.166  1.00 12.17           C
ATOM    218  C   ASP A  29       3.918  -6.296  -5.670  1.00 16.12           C
ATOM    219  O   ASP A  29       4.977  -6.187  -6.315  1.00 16.40           O
ATOM    220  CB  ASP A  29       3.847  -8.051  -3.947  1.00 14.98           C
ATOM    221  CG  ASP A  29       3.871  -8.527  -2.514  1.00 17.78           C
ATOM    222  OD1 ASP A  29       3.289  -9.605  -2.243  1.00 20.02           O
ATOM    223  OD2 ASP A  29       4.483  -7.827  -1.653  1.00 15.61           O
ATOM    224  N   ASP A  30       2.692  -6.281  -6.228  1.00 15.15           N
ATOM    225  CA  ASP A  30       2.438  -6.193  -7.662  1.00 16.98           C
ATOM    226  C   ASP A  30       1.656  -4.965  -8.089  1.00 16.90           C
ATOM    227  O   ASP A  30       0.992  -4.321  -7.285  1.00 15.89           O
ATOM    228  CB  ASP A  30       1.619  -7.440  -8.081  1.00 20.08           C
ATOM    229  CG  ASP A  30       2.069  -8.761  -7.469  1.00 31.84           C
ATOM    230  OD1 ASP A  30       3.235  -9.152  -7.695  1.00 30.88           O
ATOM    231  OD2 ASP A  30       1.250  -9.398  -6.764  1.00 35.67           O
ATOM    232  N   THR A  31       1.740  -4.652  -9.378  1.00 14.24           N
ATOM    233  CA  THR A  31       1.023  -3.539  -9.982  1.00 13.72           C
ATOM    234  C   THR A  31      -0.293  -4.115 -10.488  1.00 14.22           C
ATOM    235  O   THR A  31      -0.295  -5.148 -11.169  1.00 12.07           O
ATOM    236  CB  THR A  31       1.890  -2.935 -11.089  1.00 16.29           C
ATOM    237  OG1 THR A  31       3.013  -2.309 -10.453  1.00 14.46           O
ATOM    238  CG2 THR A  31       1.133  -1.921 -11.943  1.00 13.31           C
ATOM    239  N   VAL A  32      -1.418  -3.462 -10.125  1.00 11.22           N
ATOM    240  CA  VAL A  32      -2.747  -3.952 -10.497  1.00 11.68           C
ATOM    241  C   VAL A  32      -3.543  -2.817 -11.088  1.00 14.58           C
ATOM    242  O   VAL A  32      -3.698  -1.776 -10.437  1.00 13.15           O
ATOM    243  CB  VAL A  32      -3.514  -4.567  -9.296  1.00 17.20           C
ATOM    244  CG1 VAL A  32      -4.724  -5.376  -9.807  1.00 17.86           C
ATOM    245  CG2 VAL A  32      -2.591  -5.412  -8.404  1.00 18.12           C
ATOM    246  N   LEU A  33      -4.040  -3.015 -12.310  1.00 12.03           N
ATOM    247  CA  LEU A  33      -4.833  -1.986 -12.986  1.00 12.85           C
ATOM    248  C   LEU A  33      -6.221  -2.464 -13.323  1.00 14.35           C
ATOM    249  O   LEU A  33      -6.446  -3.664 -13.506  1.00 12.79           O
ATOM    250  CB  LEU A  33      -4.147  -1.499 -14.285  1.00 13.11           C
ATOM    251  CG  LEU A  33      -2.713  -0.947 -14.142  1.00 16.70           C
ATOM    252  CD1 LEU A  33      -2.167  -0.551 -15.497  1.00 16.51           C
ATOM    253  CD2 LEU A  33      -2.666   0.277 -13.223  1.00 19.24           C
ATOM    254  N   GLU A  34      -7.171  -1.512 -13.402  1.00 12.74           N
ATOM    255  CA  GLU A  34      -8.546  -1.808 -13.799  1.00 12.69           C
ATOM    256  C   GLU A  34      -8.557  -2.433 -15.232  1.00 15.34           C
ATOM    257  O   GLU A  34      -7.566  -2.347 -15.978  1.00 14.92           O
ATOM    258  CB  GLU A  34      -9.376  -0.515 -13.766  1.00 14.61           C
ATOM    259  CG  GLU A  34      -8.956   0.502 -14.821  1.00 23.33           C
ATOM    260  CD  GLU A  34      -9.221   1.969 -14.541  1.00 35.38           C
ATOM    261  OE1 GLU A  34     -10.151   2.287 -13.765  1.00 31.13           O
ATOM    262  OE2 GLU A  34      -8.485   2.805 -15.112  1.00 23.33           O
ATOM    263  N   GLU A  35      -9.684  -3.067 -15.612  1.00 15.10           N
ATOM    264  CA  GLU A  35      -9.790  -3.701 -16.917  1.00 15.74           C
ATOM    265  C   GLU A  35      -9.327  -2.817 -18.071  1.00 17.80           C
ATOM    266  O   GLU A  35      -9.743  -1.668 -18.200  1.00 16.64           O
ATOM    267  CB  GLU A  35     -11.224  -4.179 -17.195  1.00 18.48           C
ATOM    268  CG  GLU A  35     -11.578  -5.495 -16.543  1.00 26.19           C
ATOM    269  CD  GLU A  35     -10.771  -6.722 -16.924  1.00 35.76           C
ATOM    270  OE1 GLU A  35     -10.099  -6.720 -17.983  1.00 28.27           O
ATOM    271  OE2 GLU A  35     -10.811  -7.697 -16.142  1.00 26.63           O
ATOM    272  N   MET A  36      -8.460  -3.375 -18.903  1.00 16.86           N
ATOM    273  CA  MET A  36      -7.910  -2.720 -20.082  1.00 16.54           C
ATOM    274  C   MET A  36      -7.312  -3.770 -20.978  1.00 20.20           C
ATOM    275  O   MET A  36      -7.022  -4.884 -20.518  1.00 19.08           O
ATOM    276  CB  MET A  36      -6.829  -1.693 -19.695  1.00 17.25           C
ATOM    277  CG  MET A  36      -5.572  -2.320 -19.121  1.00 19.50           C
ATOM    278  SD  MET A  36      -4.305  -1.074 -18.761  1.00 22.54           S
ATOM    279  CE  MET A  36      -3.966  -0.468 -20.413  1.00 20.95           C
ATOM    280  N   ASN A  37      -7.086  -3.420 -22.243  1.00 18.18           N
ATOM    281  CA  ASN A  37      -6.482  -4.375 -23.152  1.00 18.95           C
ATOM    282  C   ASN A  37      -4.956  -4.223 -23.107  1.00 21.87           C
ATOM    283  O   ASN A  37      -4.452  -3.097 -23.051  1.00 20.14           O
ATOM    284  CB  ASN A  37      -7.083  -4.301 -24.589  1.00 23.85           C
ATOM    285  CG  ASN A  37      -6.748  -3.084 -25.400  1.00 69.21           C
ATOM    286  OD1 ASN A  37      -7.238  -1.977 -25.150  1.00 72.17           O
ATOM    287  ND2 ASN A  37      -5.921  -3.271 -26.418  1.00 65.88           N
ATOM    288  N   LEU A  38      -4.228  -5.355 -23.068  1.00 18.40           N
ATOM    289  CA  LEU A  38      -2.763  -5.331 -23.088  1.00 18.43           C
ATOM    290  C   LEU A  38      -2.268  -6.336 -24.115  1.00 25.50           C
ATOM    291  O   LEU A  38      -2.968  -7.317 -24.351  1.00 24.05           O
ATOM    292  CB  LEU A  38      -2.145  -5.613 -21.712  1.00 17.06           C
ATOM    293  CG  LEU A  38      -2.163  -4.438 -20.715  1.00 18.77           C
ATOM    294  CD1 LEU A  38      -1.536  -4.829 -19.387  1.00 17.97           C
ATOM    295  CD2 LEU A  38      -1.461  -3.176 -21.293  1.00 21.91           C
ATOM    296  N   PRO A  39      -1.088  -6.118 -24.745  1.00 26.01           N
ATOM    297  CA  PRO A  39      -0.616  -7.088 -25.742  1.00 27.26           C
ATOM    298  C   PRO A  39       0.081  -8.305 -25.138  1.00 30.59           C
ATOM    299  O   PRO A  39       0.563  -8.259 -24.006  1.00 30.42           O
ATOM    300  CB  PRO A  39       0.361  -6.256 -26.585  1.00 29.25           C
ATOM    301  CG  PRO A  39       0.949  -5.294 -25.615  1.00 32.98           C
ATOM    302  CD  PRO A  39      -0.138  -4.993 -24.597  1.00 27.73           C
ATOM    303  N   GLY A  40       0.152  -9.366 -25.930  1.00 29.39           N
ATOM    304  CA  GLY A  40       0.828 -10.603 -25.567  1.00 29.60           C
ATOM    305  C   GLY A  40      -0.002 -11.628 -24.831  1.00 32.29           C
ATOM    306  O   GLY A  40      -1.223 -11.491 -24.676  1.00 31.42           O
ATOM    307  N   ARG A  41       0.681 -12.688 -24.396  1.00 28.09           N
ATOM    308  CA  ARG A  41       0.069 -13.788 -23.670  1.00 27.39           C
ATOM    309  C   ARG A  41      -0.161 -13.377 -22.230  1.00 26.64           C
ATOM    310  O   ARG A  41       0.473 -12.452 -21.733  1.00 24.13           O
ATOM    311  CB  ARG A  41       0.974 -15.030 -23.712  1.00 30.00           C
ATOM    312  CG  ARG A  41       0.986 -15.723 -25.079  1.00 47.32           C
ATOM    313  CD  ARG A  41       1.476 -17.162 -24.997  1.00 62.71           C
ATOM    314  NE  ARG A  41       0.467 -18.049 -24.410  1.00 75.04           N
ATOM    315  CZ  ARG A  41       0.632 -19.355 -24.219  1.00 91.14           C
ATOM    316  NH1 ARG A  41       1.767 -19.948 -24.571  1.00 80.02           N
ATOM    317  NH2 ARG A  41      -0.339 -20.079 -23.679  1.00 78.17           N
ATOM    318  N   TRP A  42      -1.068 -14.070 -21.560  1.00 23.23           N
ATOM    319  CA  TRP A  42      -1.349 -13.786 -20.154  1.00 22.11           C
ATOM    320  C   TRP A  42      -1.663 -15.071 -19.416  1.00 23.70           C
ATOM    321  O   TRP A  42      -2.010 -16.088 -20.033  1.00 22.17           O
ATOM    322  CB  TRP A  42      -2.503 -12.781 -20.009  1.00 21.32           C
ATOM    323  CG  TRP A  42      -3.802 -13.234 -20.619  1.00 23.75           C
ATOM    324  CD1 TRP A  42      -4.233 -12.997 -21.892  1.00 27.40           C
ATOM    325  CD2 TRP A  42      -4.836 -13.996 -19.978  1.00 24.34           C
ATOM    326  NE1 TRP A  42      -5.478 -13.555 -22.080  1.00 27.87           N
ATOM    327  CE2 TRP A  42      -5.866 -14.186 -20.929  1.00 29.25           C
ATOM    328  CE3 TRP A  42      -4.995 -14.542 -18.692  1.00 25.86           C
ATOM    329  CZ2 TRP A  42      -7.035 -14.895 -20.633  1.00 29.37           C
ATOM    330  CZ3 TRP A  42      -6.153 -15.243 -18.400  1.00 28.18           C
ATOM    331  CH2 TRP A  42      -7.154 -15.426 -19.365  1.00 29.57           C
ATOM    332  N   LYS A  43      -1.555 -15.027 -18.097  1.00 19.84           N
ATOM    333  CA  LYS A  43      -1.912 -16.193 -17.291  1.00 19.33           C
ATOM    334  C   LYS A  43      -2.809 -15.762 -16.143  1.00 21.24           C
ATOM    335  O   LYS A  43      -2.653 -14.643 -15.643  1.00 18.61           O
ATOM    336  CB  LYS A  43      -0.695 -17.007 -16.833  1.00 22.22           C
ATOM    337  CG  LYS A  43       0.321 -16.307 -15.963  1.00 29.89           C
ATOM    338  CD  LYS A  43       1.560 -17.200 -15.898  1.00 39.90           C
ATOM    339  CE  LYS A  43       2.660 -16.660 -15.028  1.00 46.19           C
ATOM    340  NZ  LYS A  43       3.937 -17.371 -15.282  1.00 52.45           N
ATOM    341  N   PRO A  44      -3.782 -16.586 -15.736  1.00 17.74           N
ATOM    342  CA  PRO A  44      -4.652 -16.162 -14.627  1.00 16.89           C
ATOM    343  C   PRO A  44      -3.912 -16.229 -13.291  1.00 19.12           C
ATOM    344  O   PRO A  44      -2.980 -17.030 -13.110  1.00 18.34           O
ATOM    345  CB  PRO A  44      -5.831 -17.138 -14.696  1.00 19.89           C
ATOM    346  CG  PRO A  44      -5.274 -18.351 -15.336  1.00 23.47           C
ATOM    347  CD  PRO A  44      -4.134 -17.944 -16.223  1.00 19.26           C
ATOM    348  N   LYS A  45      -4.334 -15.373 -12.359  1.00 14.56           N
ATOM    349  CA  LYS A  45      -3.735 -15.292 -11.033  1.00 14.40           C
ATOM    350  C   LYS A  45      -4.801 -14.808 -10.076  1.00 16.06           C
ATOM    351  O   LYS A  45      -5.708 -14.078 -10.495  1.00 14.71           O
ATOM    352  CB  LYS A  45      -2.589 -14.246 -11.079  1.00 16.66           C
ATOM    353  CG  LYS A  45      -1.758 -14.131  -9.804  1.00 16.92           C
ATOM    354  CD  LYS A  45      -0.679 -13.066  -9.945  1.00 24.00           C
ATOM    355  CE  LYS A  45       0.172 -12.908  -8.699  1.00 32.36           C
ATOM    356  NZ  LYS A  45       1.018 -14.093  -8.426  1.00 40.95           N
ATOM    357  N   MET A  46      -4.687 -15.182  -8.790  1.00 13.31           N
ATOM    358  CA  MET A  46      -5.579 -14.703  -7.737  1.00 13.17           C
ATOM    359  C   MET A  46      -4.722 -13.853  -6.819  1.00 16.56           C
ATOM    360  O   MET A  46      -3.639 -14.294  -6.388  1.00 17.13           O
ATOM    361  CB  MET A  46      -6.200 -15.852  -6.922  1.00 15.91           C
ATOM    362  CG  MET A  46      -7.278 -16.579  -7.667  1.00 20.24           C
ATOM    363  SD  MET A  46      -8.820 -15.663  -7.574  1.00 26.06           S
ATOM    364  CE  MET A  46      -9.459 -16.274  -5.978  1.00 23.71           C
ATOM    365  N   ILE A  47      -5.164 -12.619  -6.557  1.00 12.75           N
ATOM    366  CA  ILE A  47      -4.429 -11.723  -5.659  1.00 13.19           C
ATOM    367  C   ILE A  47      -5.329 -11.307  -4.530  1.00 16.44           C
ATOM    368  O   ILE A  47      -6.505 -11.036  -4.752  1.00 14.99           O
ATOM    369  CB  ILE A  47      -3.776 -10.523  -6.355  1.00 16.04           C
ATOM    370  CG1 ILE A  47      -4.820  -9.679  -7.117  1.00 16.09           C
ATOM    371  CG2 ILE A  47      -2.635 -11.013  -7.240  1.00 18.52           C
ATOM    372  CD1 ILE A  47      -4.313  -8.352  -7.579  1.00 21.87           C
ATOM    373  N   GLY A  48      -4.779 -11.286  -3.326  1.00 15.13           N
ATOM    374  CA  GLY A  48      -5.551 -10.956  -2.140  1.00 16.57           C
ATOM    375  C   GLY A  48      -5.055  -9.769  -1.363  1.00 21.49           C
ATOM    376  O   GLY A  48      -3.863  -9.500  -1.291  1.00 21.40           O
ATOM    377  N   GLY A  49      -6.005  -9.072  -0.779  1.00 19.07           N
ATOM    378  CA  GLY A  49      -5.734  -7.910   0.052  1.00 18.91           C
ATOM    379  C   GLY A  49      -6.802  -7.840   1.107  1.00 20.26           C
ATOM    380  O   GLY A  49      -7.400  -8.856   1.466  1.00 18.79           O
ATOM    381  N   ILE A  50      -7.054  -6.643   1.605  1.00 18.50           N
ATOM    382  CA  ILE A  50      -8.118  -6.518   2.577  1.00 17.31           C
ATOM    383  C   ILE A  50      -9.412  -6.796   1.778  1.00 19.18           C
ATOM    384  O   ILE A  50      -9.516  -6.376   0.631  1.00 19.19           O
ATOM    385  CB  ILE A  50      -8.043  -5.133   3.224  1.00 20.69           C
ATOM    386  CG1 ILE A  50      -6.974  -5.182   4.359  1.00 21.41           C
ATOM    387  CG2 ILE A  50      -9.409  -4.719   3.788  1.00 20.22           C
ATOM    388  CD1 ILE A  50      -6.539  -3.865   4.905  1.00 24.86           C
ATOM    389  N   GLY A  51     -10.331  -7.533   2.365  1.00 16.91           N
ATOM    390  CA  GLY A  51     -11.594  -7.851   1.716  1.00 17.19           C
ATOM    391  C   GLY A  51     -11.619  -9.165   0.972  1.00 21.47           C
ATOM    392  O   GLY A  51     -12.689  -9.619   0.571  1.00 22.27           O
ATOM    393  N   GLY A  52     -10.452  -9.763   0.768  1.00 16.57           N
ATOM    394  CA  GLY A  52     -10.372 -11.038   0.077  1.00 16.24           C
ATOM    395  C   GLY A  52      -9.598 -10.993  -1.218  1.00 17.44           C
ATOM    396  O   GLY A  52      -8.754 -10.123  -1.420  1.00 16.07           O
ATOM    397  N   PHE A  53      -9.899 -11.932  -2.107  1.00 13.87           N
ATOM    398  CA  PHE A  53      -9.179 -12.068  -3.367  1.00 12.73           C
ATOM    399  C   PHE A  53      -9.978 -11.684  -4.598  1.00 16.94           C
ATOM    400  O   PHE A  53     -11.215 -11.751  -4.620  1.00 16.19           O
ATOM    401  CB  PHE A  53      -8.776 -13.561  -3.542  1.00 13.52           C
ATOM    402  CG  PHE A  53      -7.665 -14.028  -2.634  1.00 13.34           C
ATOM    403  CD1 PHE A  53      -6.372 -14.185  -3.114  1.00 15.85           C
ATOM    404  CD2 PHE A  53      -7.904 -14.280  -1.285  1.00 15.57           C
ATOM    405  CE1 PHE A  53      -5.334 -14.579  -2.266  1.00 16.64           C
ATOM    406  CE2 PHE A  53      -6.865 -14.686  -0.443  1.00 18.52           C
ATOM    407  CZ  PHE A  53      -5.590 -14.827  -0.936  1.00 17.30           C
ATOM    408  N   ILE A  54      -9.245 -11.326  -5.649  1.00 12.91           N
ATOM    409  CA  ILE A  54      -9.824 -11.033  -6.955  1.00 12.87           C
ATOM    410  C   ILE A  54      -9.015 -11.820  -7.997  1.00 15.14           C
ATOM    411  O   ILE A  54      -7.813 -12.056  -7.806  1.00 14.82           O
ATOM    412  CB  ILE A  54      -9.891  -9.509  -7.306  1.00 15.39           C
ATOM    413  CG1 ILE A  54      -8.494  -8.822  -7.287  1.00 15.97           C
ATOM    414  CG2 ILE A  54     -10.905  -8.781  -6.394  1.00 17.58           C
ATOM    415  CD1 ILE A  54      -8.428  -7.436  -7.999  1.00 21.25           C
ATOM    416  N   LYS A  55      -9.679 -12.209  -9.100  1.00 13.45           N
ATOM    417  CA  LYS A  55      -9.032 -12.903 -10.213  1.00 12.41           C
ATOM    418  C   LYS A  55      -8.562 -11.828 -11.189  1.00 15.65           C
ATOM    419  O   LYS A  55      -9.331 -10.937 -11.562  1.00 16.17           O
ATOM    420  CB  LYS A  55      -9.996 -13.878 -10.917  1.00 16.29           C
ATOM    421  CG  LYS A  55      -9.304 -14.766 -11.948  1.00 22.75           C
ATOM    422  CD  LYS A  55     -10.310 -15.698 -12.626  1.00 29.83           C
ATOM    423  CE  LYS A  55      -9.669 -16.524 -13.713  1.00 41.45           C
ATOM    424  NZ  LYS A  55     -10.679 -17.280 -14.500  1.00 56.39           N
ATOM    425  N   VAL A  56      -7.309 -11.928 -11.601  1.00 12.93           N
ATOM    426  CA  VAL A  56      -6.671 -10.993 -12.526  1.00 11.95           C
ATOM    427  C   VAL A  56      -5.956 -11.746 -13.658  1.00 14.85           C
ATOM    428  O   VAL A  56      -5.708 -12.965 -13.549  1.00 15.40           O
ATOM    429  CB  VAL A  56      -5.656 -10.076 -11.771  1.00 13.91           C
ATOM    430  CG1 VAL A  56      -6.358  -9.190 -10.733  1.00 14.30           C
ATOM    431  CG2 VAL A  56      -4.529 -10.890 -11.131  1.00 13.78           C
ATOM    432  N   ARG A  57      -5.599 -11.009 -14.723  1.00 12.55           N
ATOM    433  CA  ARG A  57      -4.830 -11.539 -15.845  1.00 12.97           C
ATOM    434  C   ARG A  57      -3.431 -10.995 -15.653  1.00 16.13           C
ATOM    435  O   ARG A  57      -3.249  -9.783 -15.474  1.00 14.87           O
ATOM    436  CB  ARG A  57      -5.379 -11.098 -17.217  1.00 13.35           C
ATOM    437  CG  ARG A  57      -6.781 -11.621 -17.512  1.00 18.56           C
ATOM    438  CD  ARG A  57      -7.229 -11.429 -18.970  1.00 25.38           C
ATOM    439  NE  ARG A  57      -6.903 -10.111 -19.546  1.00 21.97           N
ATOM    440  CZ  ARG A  57      -7.618  -9.003 -19.367  1.00 34.92           C
ATOM    441  NH1 ARG A  57      -8.718  -9.026 -18.629  1.00 29.73           N
ATOM    442  NH2 ARG A  57      -7.244  -7.864 -19.940  1.00 26.63           N
ATOM    443  N   GLN A  58      -2.441 -11.869 -15.672  1.00 14.70           N
ATOM    444  CA  GLN A  58      -1.058 -11.473 -15.500  1.00 14.74           C
ATOM    445  C   GLN A  58      -0.366 -11.306 -16.847  1.00 16.96           C
ATOM    446  O   GLN A  58      -0.258 -12.281 -17.598  1.00 16.90           O
ATOM    447  CB  GLN A  58      -0.312 -12.506 -14.645  1.00 15.88           C
ATOM    448  CG  GLN A  58       1.181 -12.258 -14.601  1.00 16.88           C
ATOM    449  CD  GLN A  58       1.949 -13.323 -13.861  1.00 28.99           C
ATOM    450  OE1 GLN A  58       1.395 -14.060 -13.049  1.00 25.04           O
ATOM    451  NE2 GLN A  58       3.256 -13.413 -14.125  1.00 24.37           N
ATOM    452  N   TYR A  59       0.114 -10.078 -17.141  1.00 13.64           N
ATOM    453  CA  TYR A  59       0.861  -9.773 -18.376  1.00 13.79           C
ATOM    454  C   TYR A  59       2.283  -9.452 -17.980  1.00 17.47           C
ATOM    455  O   TYR A  59       2.508  -8.644 -17.080  1.00 16.07           O
ATOM    456  CB  TYR A  59       0.276  -8.564 -19.119  1.00 14.58           C
ATOM    457  CG  TYR A  59      -1.067  -8.826 -19.744  1.00 15.91           C
ATOM    458  CD1 TYR A  59      -2.244  -8.661 -19.013  1.00 17.03           C
ATOM    459  CD2 TYR A  59      -1.174  -9.189 -21.087  1.00 17.49           C
ATOM    460  CE1 TYR A  59      -3.488  -8.873 -19.592  1.00 18.66           C
ATOM    461  CE2 TYR A  59      -2.418  -9.414 -21.673  1.00 19.47           C
ATOM    462  CZ  TYR A  59      -3.571  -9.259 -20.920  1.00 24.16           C
ATOM    463  OH  TYR A  59      -4.800  -9.446 -21.493  1.00 27.00           O
ATOM    464  N   ASP A  60       3.251 -10.034 -18.680  1.00 17.15           N
ATOM    465  CA  ASP A  60       4.651  -9.809 -18.376  1.00 17.24           C
ATOM    466  C   ASP A  60       5.319  -8.864 -19.385  1.00 20.39           C
ATOM    467  O   ASP A  60       4.814  -8.676 -20.493  1.00 20.16           O
ATOM    468  CB  ASP A  60       5.397 -11.173 -18.316  1.00 19.50           C
ATOM    469  CG  ASP A  60       4.913 -12.129 -17.220  1.00 29.39           C
ATOM    470  OD1 ASP A  60       4.511 -11.647 -16.145  1.00 26.92           O
ATOM    471  OD2 ASP A  60       4.947 -13.365 -17.444  1.00 36.11           O
ATOM    472  N   GLN A  61       6.451  -8.269 -18.982  1.00 18.73           N
ATOM    473  CA  GLN A  61       7.289  -7.393 -19.807  1.00 19.09           C
ATOM    474  C   GLN A  61       6.489  -6.248 -20.432  1.00 21.26           C
ATOM    475  O   GLN A  61       6.556  -6.016 -21.651  1.00 22.81           O
ATOM    476  CB  GLN A  61       8.057  -8.210 -20.887  1.00 21.09           C
ATOM    477  CG  GLN A  61       8.843  -9.418 -20.349  1.00 32.73           C
ATOM    478  CD  GLN A  61       9.662 -10.093 -21.425  1.00 62.18           C
ATOM    479  OE1 GLN A  61       9.140 -10.574 -22.439  1.00 59.82           O
ATOM    480  NE2 GLN A  61      10.971 -10.151 -21.226  1.00 58.49           N
ATOM    481  N   ILE A  62       5.716  -5.556 -19.602  1.00 16.50           N
ATOM    482  CA  ILE A  62       4.895  -4.417 -20.028  1.00 16.27           C
ATOM    483  C   ILE A  62       5.649  -3.109 -19.754  1.00 20.13           C
ATOM    484  O   ILE A  62       6.156  -2.890 -18.642  1.00 19.74           O
ATOM    485  CB  ILE A  62       3.495  -4.437 -19.327  1.00 17.95           C
ATOM    486  CG1 ILE A  62       2.713  -5.729 -19.647  1.00 17.79           C
ATOM    487  CG2 ILE A  62       2.679  -3.171 -19.662  1.00 18.52           C
ATOM    488  CD1 ILE A  62       2.321  -5.965 -21.136  1.00 18.84           C
ATOM    489  N   LEU A  63       5.706  -2.243 -20.779  1.00 20.37           N
ATOM    490  CA  LEU A  63       6.370  -0.952 -20.694  1.00 21.94           C
ATOM    491  C   LEU A  63       5.378   0.043 -20.074  1.00 24.81           C
ATOM    492  O   LEU A  63       4.217   0.124 -20.490  1.00 23.35           O
ATOM    493  CB  LEU A  63       6.816  -0.483 -22.100  1.00 23.77           C
ATOM    494  CG  LEU A  63       8.124  -1.069 -22.723  1.00 32.06           C
ATOM    495  CD1 LEU A  63       8.106  -2.593 -22.824  1.00 33.30           C
ATOM    496  CD2 LEU A  63       8.349  -0.520 -24.137  1.00 38.00           C
ATOM    497  N   ILE A  64       5.812   0.772 -19.056  1.00 22.24           N
ATOM    498  CA  ILE A  64       4.967   1.759 -18.410  1.00 23.24           C
ATOM    499  C   ILE A  64       5.834   2.961 -18.019  1.00 27.86           C
ATOM    500  O   ILE A  64       6.982   2.796 -17.601  1.00 30.87           O
ATOM    501  CB  ILE A  64       4.006   1.228 -17.275  1.00 28.09           C
ATOM    502  CG1 ILE A  64       4.005   2.123 -16.025  1.00 28.99           C
ATOM    503  CG2 ILE A  64       4.243  -0.247 -16.903  1.00 30.94           C
ATOM    504  CD1 ILE A  64       2.716   2.130 -15.229  1.00 40.07           C
ATOM    505  N   GLU A  65       5.303   4.159 -18.211  1.00 20.41           N
ATOM    506  CA  GLU A  65       6.010   5.387 -17.883  1.00 21.24           C
ATOM    507  C   GLU A  65       5.348   6.055 -16.688  1.00 24.44           C
ATOM    508  O   GLU A  65       4.142   6.292 -16.717  1.00 23.08           O
ATOM    509  CB  GLU A  65       6.052   6.318 -19.099  1.00 23.59           C
ATOM    510  CG  GLU A  65       7.135   7.373 -19.008  1.00 35.54           C
ATOM    511  CD  GLU A  65       7.146   8.290 -20.210  1.00 55.14           C
ATOM    512  OE1 GLU A  65       6.694   9.448 -20.077  1.00 56.86           O
ATOM    513  OE2 GLU A  65       7.594   7.844 -21.292  1.00 49.94           O
ATOM    514  N   ILE A  66       6.130   6.326 -15.628  1.00 22.52           N
ATOM    515  CA  ILE A  66       5.647   6.954 -14.385  1.00 23.62           C
ATOM    516  C   ILE A  66       6.515   8.190 -14.136  1.00 30.15           C
ATOM    517  O   ILE A  66       7.712   8.043 -13.941  1.00 28.27           O
ATOM    518  CB  ILE A  66       5.709   5.968 -13.174  1.00 26.72           C
ATOM    519  CG1 ILE A  66       5.064   4.601 -13.489  1.00 27.09           C
ATOM    520  CG2 ILE A  66       5.105   6.598 -11.897  1.00 28.81           C
ATOM    521  CD1 ILE A  66       5.645   3.404 -12.678  1.00 30.07           C
ATOM    522  N   CYS A  67       5.914   9.403 -14.153  1.00 31.66           N
ATOM    523  CA  CYS A  67       6.619  10.679 -13.925  1.00 33.03           C
ATOM    524  C   CYS A  67       7.909  10.817 -14.768  1.00 36.16           C
ATOM    525  O   CYS A  67       8.965  11.190 -14.250  1.00 36.98           O
ATOM    526  CB  CYS A  67       6.885  10.888 -12.432  1.00 34.30           C
ATOM    527  SG  CYS A  67       5.391  10.891 -11.401  1.00 38.59           S
ATOM    528  N   GLY A  68       7.812  10.471 -16.052  1.00 31.32           N
ATOM    529  CA  GLY A  68       8.931  10.541 -16.985  1.00 31.60           C
ATOM    530  C   GLY A  68       9.904   9.377 -16.930  1.00 35.00           C
ATOM    531  O   GLY A  68      10.775   9.280 -17.797  1.00 36.23           O
ATOM    532  N   HIS A  69       9.767   8.478 -15.923  1.00 28.86           N
ATOM    533  CA  HIS A  69      10.640   7.313 -15.753  1.00 28.10           C
ATOM    534  C   HIS A  69      10.039   6.106 -16.466  1.00 29.87           C
ATOM    535  O   HIS A  69       8.914   5.700 -16.142  1.00 27.74           O
ATOM    536  CB  HIS A  69      10.821   6.969 -14.266  1.00 29.00           C
ATOM    537  CG  HIS A  69      11.614   7.956 -13.471  1.00 33.18           C
ATOM    538  ND1 HIS A  69      11.093   9.187 -13.125  1.00 35.26           N
ATOM    539  CD2 HIS A  69      12.857   7.840 -12.944  1.00 35.63           C
ATOM    540  CE1 HIS A  69      12.041   9.795 -12.428  1.00 35.12           C
ATOM    541  NE2 HIS A  69      13.116   9.017 -12.286  1.00 35.84           N
ATOM    542  N   LYS A  70      10.789   5.526 -17.419  1.00 26.80           N
ATOM    543  CA  LYS A  70      10.345   4.340 -18.157  1.00 26.44           C
ATOM    544  C   LYS A  70      10.726   3.097 -17.361  1.00 31.61           C
ATOM    545  O   LYS A  70      11.884   2.940 -16.947  1.00 32.04           O
ATOM    546  CB  LYS A  70      10.949   4.290 -19.573  1.00 28.79           C
ATOM    547  CG  LYS A  70      10.255   5.218 -20.557  1.00 33.95           C
ATOM    548  CD  LYS A  70      11.041   5.359 -21.852  1.00 47.02           C
ATOM    549  CE  LYS A  70      10.365   6.275 -22.847  1.00 59.69           C
ATOM    550  NZ  LYS A  70      10.396   7.700 -22.413  1.00 67.87           N
ATOM    551  N   ALA A  71       9.746   2.226 -17.120  1.00 25.83           N
ATOM    552  CA  ALA A  71       9.967   0.996 -16.369  1.00 25.52           C
ATOM    553  C   ALA A  71       9.258  -0.140 -17.064  1.00 28.98           C
ATOM    554  O   ALA A  71       8.201   0.073 -17.674  1.00 29.90           O
ATOM    555  CB  ALA A  71       9.436   1.152 -14.958  1.00 25.90           C
ATOM    556  N   ILE A  72       9.825  -1.352 -16.962  1.00 21.62           N
ATOM    557  CA  ILE A  72       9.241  -2.547 -17.567  1.00 20.33           C
ATOM    558  C   ILE A  72       8.953  -3.552 -16.445  1.00 19.80           C
ATOM    559  O   ILE A  72       9.721  -3.634 -15.488  1.00 17.81           O
ATOM    560  CB  ILE A  72      10.148  -3.129 -18.696  1.00 25.38           C
ATOM    561  CG1 ILE A  72      10.416  -2.080 -19.806  1.00 27.55           C
ATOM    562  CG2 ILE A  72       9.534  -4.381 -19.325  1.00 25.96           C
ATOM    563  CD1 ILE A  72      11.717  -1.357 -19.669  1.00 41.08           C
ATOM    564  N   GLY A  73       7.837  -4.269 -16.548  1.00 16.80           N
ATOM    565  CA  GLY A  73       7.492  -5.268 -15.552  1.00 15.93           C
ATOM    566  C   GLY A  73       6.158  -5.929 -15.777  1.00 17.74           C
ATOM    567  O   GLY A  73       5.511  -5.715 -16.802  1.00 15.41           O
ATOM    568  N   THR A  74       5.776  -6.771 -14.818  1.00 16.87           N
ATOM    569  CA  THR A  74       4.516  -7.485 -14.830  1.00 15.85           C
ATOM    570  C   THR A  74       3.392  -6.542 -14.388  1.00 17.10           C
ATOM    571  O   THR A  74       3.541  -5.742 -13.458  1.00 15.46           O
ATOM    572  CB  THR A  74       4.621  -8.769 -13.980  1.00 18.75           C
ATOM    573  OG1 THR A  74       5.541  -9.670 -14.604  1.00 20.29           O
ATOM    574  CG2 THR A  74       3.283  -9.488 -13.809  1.00 15.76           C
ATOM    575  N   VAL A  75       2.271  -6.621 -15.100  1.00 12.64           N
ATOM    576  CA  VAL A  75       1.088  -5.831 -14.787  1.00 12.62           C
ATOM    577  C   VAL A  75      -0.062  -6.793 -14.671  1.00 15.21           C
ATOM    578  O   VAL A  75      -0.261  -7.637 -15.569  1.00 13.91           O
ATOM    579  CB  VAL A  75       0.803  -4.709 -15.823  1.00 15.41           C
ATOM    580  CG1 VAL A  75      -0.534  -3.995 -15.544  1.00 15.79           C
ATOM    581  CG2 VAL A  75       1.947  -3.701 -15.831  1.00 15.38           C
ATOM    582  N   LEU A  76      -0.817  -6.653 -13.564  1.00 11.07           N
ATOM    583  CA  LEU A  76      -2.000  -7.476 -13.322  1.00 11.81           C
ATOM    584  C   LEU A  76      -3.206  -6.650 -13.711  1.00 14.64           C
ATOM    585  O   LEU A  76      -3.256  -5.464 -13.393  1.00 15.72           O
ATOM    586  CB  LEU A  76      -2.084  -7.917 -11.866  1.00 11.70           C
ATOM    587  CG  LEU A  76      -0.821  -8.589 -11.316  1.00 14.81           C
ATOM    588  CD1 LEU A  76      -1.020  -8.989  -9.893  1.00 13.77           C
ATOM    589  CD2 LEU A  76      -0.403  -9.816 -12.165  1.00 15.50           C
ATOM    590  N   VAL A  77      -4.157  -7.257 -14.425  1.00 11.12           N
ATOM    591  CA  VAL A  77      -5.362  -6.545 -14.867  1.00 10.58           C
ATOM    592  C   VAL A  77      -6.616  -7.233 -14.338  1.00 14.50           C
ATOM    593  O   VAL A  77      -6.779  -8.443 -14.500  1.00 14.32           O
ATOM    594  CB  VAL A  77      -5.409  -6.452 -16.423  1.00 14.93           C
ATOM    595  CG1 VAL A  77      -6.698  -5.811 -16.908  1.00 15.81           C
ATOM    596  CG2 VAL A  77      -4.177  -5.712 -16.975  1.00 14.57           C
ATOM    597  N   GLY A  78      -7.500  -6.458 -13.729  1.00 12.44           N
ATOM    598  CA  GLY A  78      -8.702  -7.046 -13.170  1.00 13.24           C
ATOM    599  C   GLY A  78      -9.549  -6.058 -12.417  1.00 16.00           C
ATOM    600  O   GLY A  78      -9.308  -4.852 -12.484  1.00 16.38           O
ATOM    601  N   PRO A  79     -10.546  -6.567 -11.685  1.00 13.16           N
ATOM    602  CA  PRO A  79     -11.509  -5.672 -11.021  1.00 14.29           C
ATOM    603  C   PRO A  79     -11.037  -5.042  -9.706  1.00 17.35           C
ATOM    604  O   PRO A  79     -11.676  -5.186  -8.645  1.00 17.84           O
ATOM    605  CB  PRO A  79     -12.740  -6.554 -10.862  1.00 15.96           C
ATOM    606  CG  PRO A  79     -12.165  -7.965 -10.692  1.00 18.94           C
ATOM    607  CD  PRO A  79     -10.927  -7.997 -11.557  1.00 14.50           C
ATOM    608  N   THR A  80      -9.915  -4.318  -9.779  1.00 14.67           N
ATOM    609  CA  THR A  80      -9.378  -3.600  -8.622  1.00 14.23           C
ATOM    610  C   THR A  80     -10.156  -2.286  -8.438  1.00 18.47           C
ATOM    611  O   THR A  80     -10.451  -1.612  -9.434  1.00 17.88           O
ATOM    612  CB  THR A  80      -7.859  -3.343  -8.751  1.00 16.97           C
ATOM    613  OG1 THR A  80      -7.428  -2.570  -7.626  1.00 15.53           O
ATOM    614  CG2 THR A  80      -7.488  -2.592 -10.041  1.00 13.83           C
ATOM    615  N   PRO A  81     -10.476  -1.878  -7.188  1.00 17.81           N
ATOM    616  CA  PRO A  81     -11.199  -0.603  -7.003  1.00 18.66           C
ATOM    617  C   PRO A  81     -10.335   0.636  -7.281  1.00 22.01           C
ATOM    618  O   PRO A  81     -10.866   1.721  -7.500  1.00 21.80           O
ATOM    619  CB  PRO A  81     -11.650  -0.656  -5.536  1.00 20.98           C
ATOM    620  CG  PRO A  81     -10.695  -1.568  -4.874  1.00 25.00           C
ATOM    621  CD  PRO A  81     -10.221  -2.555  -5.898  1.00 20.08           C
ATOM    622  N   VAL A  82      -9.000   0.469  -7.275  1.00 17.86           N
ATOM    623  CA  VAL A  82      -8.062   1.568  -7.523  1.00 16.47           C
ATOM    624  C   VAL A  82      -6.847   1.039  -8.284  1.00 15.40           C
ATOM    625  O   VAL A  82      -6.423  -0.092  -8.040  1.00 15.76           O
ATOM    626  CB  VAL A  82      -7.642   2.276  -6.184  1.00 23.11           C
ATOM    627  CG1 VAL A  82      -7.005   1.307  -5.199  1.00 23.53           C
ATOM    628  CG2 VAL A  82      -6.731   3.480  -6.429  1.00 23.77           C
ATOM    629  N   ASN A  83      -6.299   1.847  -9.191  1.00 13.26           N
ATOM    630  CA  ASN A  83      -5.116   1.473  -9.943  1.00 11.88           C
ATOM    631  C   ASN A  83      -3.951   1.628  -8.979  1.00 14.18           C
ATOM    632  O   ASN A  83      -3.802   2.682  -8.349  1.00 13.36           O
ATOM    633  CB  ASN A  83      -4.923   2.390 -11.135  1.00 14.87           C
ATOM    634  CG  ASN A  83      -5.971   2.217 -12.197  1.00 19.73           C
ATOM    635  OD1 ASN A  83      -6.531   1.127 -12.365  1.00 18.66           O
ATOM    636  ND2 ASN A  83      -6.244   3.296 -12.941  1.00 18.78           N
ATOM    637  N   ILE A  84      -3.144   0.563  -8.864  1.00 10.48           N
ATOM    638  CA  ILE A  84      -2.017   0.501  -7.937  1.00 11.29           C
ATOM    639  C   ILE A  84      -0.681   0.236  -8.634  1.00 13.90           C
ATOM    640  O   ILE A  84      -0.580  -0.716  -9.412  1.00 13.18           O
ATOM    641  CB  ILE A  84      -2.314  -0.647  -6.916  1.00 15.66           C
ATOM    642  CG1 ILE A  84      -3.483  -0.272  -5.994  1.00 17.12           C
ATOM    643  CG2 ILE A  84      -1.066  -1.095  -6.119  1.00 18.57           C
ATOM    644  CD1 ILE A  84      -4.067  -1.458  -5.343  1.00 26.54           C
ATOM    645  N   ILE A  85       0.347   1.042  -8.304  1.00 10.30           N
ATOM    646  CA  ILE A  85       1.711   0.825  -8.785  1.00 10.63           C
ATOM    647  C   ILE A  85       2.421   0.175  -7.601  1.00 12.86           C
ATOM    648  O   ILE A  85       2.642   0.825  -6.563  1.00 13.36           O
ATOM    649  CB  ILE A  85       2.439   2.116  -9.228  1.00 12.84           C
ATOM    650  CG1 ILE A  85       1.660   2.900 -10.314  1.00 13.69           C
ATOM    651  CG2 ILE A  85       3.867   1.755  -9.680  1.00 13.17           C
ATOM    652  CD1 ILE A  85       1.261   2.099 -11.584  1.00 18.68           C
ATOM    653  N   GLY A  86       2.745  -1.097  -7.752  1.00 11.37           N
ATOM    654  CA  GLY A  86       3.368  -1.885  -6.703  1.00 11.50           C
ATOM    655  C   GLY A  86       4.877  -1.870  -6.751  1.00 12.60           C
ATOM    656  O   GLY A  86       5.476  -1.298  -7.667  1.00 11.43           O
ATOM    657  N   ARG A  87       5.483  -2.541  -5.767  1.00 10.29           N
ATOM    658  CA  ARG A  87       6.946  -2.567  -5.615  1.00 10.13           C
ATOM    659  C   ARG A  87       7.685  -3.041  -6.833  1.00 13.40           C
ATOM    660  O   ARG A  87       8.795  -2.556  -7.097  1.00 14.07           O
ATOM    661  CB  ARG A  87       7.365  -3.401  -4.405  1.00 11.30           C
ATOM    662  CG  ARG A  87       6.891  -2.834  -3.069  1.00 11.10           C
ATOM    663  CD  ARG A  87       7.548  -3.590  -1.919  1.00 13.15           C
ATOM    664  NE  ARG A  87       7.082  -4.980  -1.868  1.00 13.21           N
ATOM    665  CZ  ARG A  87       7.783  -6.029  -2.289  1.00 14.01           C
ATOM    666  NH1 ARG A  87       7.262  -7.252  -2.229  1.00 14.26           N
ATOM    667  NH2 ARG A  87       9.028  -5.868  -2.752  1.00 14.09           N
ATOM    668  N   ASN A  88       7.086  -3.980  -7.602  1.00 12.06           N
ATOM    669  CA  ASN A  88       7.765  -4.501  -8.802  1.00 12.20           C
ATOM    670  C   ASN A  88       8.151  -3.383  -9.809  1.00 14.93           C
ATOM    671  O   ASN A  88       9.164  -3.524 -10.490  1.00 14.49           O
ATOM    672  CB  ASN A  88       6.959  -5.619  -9.464  1.00 14.62           C
ATOM    673  CG  ASN A  88       5.773  -5.112 -10.234  1.00 18.26           C
ATOM    674  OD1 ASN A  88       4.946  -4.352  -9.699  1.00 15.78           O
ATOM    675  ND2 ASN A  88       5.676  -5.493 -11.520  1.00 17.52           N
ATOM    676  N   LEU A  89       7.370  -2.285  -9.873  1.00 11.51           N
ATOM    677  CA  LEU A  89       7.668  -1.145 -10.753  1.00 12.03           C
ATOM    678  C   LEU A  89       8.290   0.023  -9.972  1.00 14.22           C
ATOM    679  O   LEU A  89       9.129   0.749 -10.526  1.00 13.28           O
ATOM    680  CB  LEU A  89       6.442  -0.679 -11.545  1.00 13.08           C
ATOM    681  CG  LEU A  89       5.855  -1.725 -12.491  1.00 18.65           C
ATOM    682  CD1 LEU A  89       4.633  -1.175 -13.193  1.00 19.05           C
ATOM    683  CD2 LEU A  89       6.888  -2.184 -13.523  1.00 20.21           C
ATOM    684  N   LEU A  90       7.914   0.191  -8.659  1.00 11.47           N
ATOM    685  CA  LEU A  90       8.521   1.270  -7.857  1.00 11.19           C
ATOM    686  C   LEU A  90      10.043   1.151  -7.769  1.00 12.52           C
ATOM    687  O   LEU A  90      10.748   2.169  -7.793  1.00 13.84           O
ATOM    688  CB  LEU A  90       7.919   1.326  -6.449  1.00 11.60           C
ATOM    689  CG  LEU A  90       6.423   1.636  -6.403  1.00 14.49           C
ATOM    690  CD1 LEU A  90       5.904   1.496  -4.981  1.00 15.04           C
ATOM    691  CD2 LEU A  90       6.151   3.033  -6.924  1.00 15.93           C
ATOM    692  N   THR A  91      10.558  -0.096  -7.669  1.00 10.15           N
ATOM    693  CA  THR A  91      12.014  -0.278  -7.584  1.00 11.23           C
ATOM    694  C   THR A  91      12.692   0.244  -8.839  1.00 13.99           C
ATOM    695  O   THR A  91      13.769   0.821  -8.753  1.00 15.16           O
ATOM    696  CB  THR A  91      12.367  -1.758  -7.446  1.00 13.58           C
ATOM    697  OG1 THR A  91      11.841  -2.476  -8.573  1.00 14.09           O
ATOM    698  CG2 THR A  91      11.890  -2.347  -6.139  1.00 13.36           C
ATOM    699  N   GLN A  92      12.048   0.026 -10.013  1.00 12.06           N
ATOM    700  CA  GLN A  92      12.610   0.392 -11.314  1.00 12.73           C
ATOM    701  C   GLN A  92      12.773   1.889 -11.533  1.00 15.28           C
ATOM    702  O   GLN A  92      13.630   2.304 -12.304  1.00 14.62           O
ATOM    703  CB  GLN A  92      11.795  -0.250 -12.452  1.00 12.49           C
ATOM    704  CG  GLN A  92      11.665  -1.781 -12.338  1.00 15.58           C
ATOM    705  CD  GLN A  92      13.019  -2.443 -12.313  1.00 15.51           C
ATOM    706  OE1 GLN A  92      13.540  -2.826 -11.242  1.00 17.90           O
ATOM    707  NE2 GLN A  92      13.621  -2.566 -13.473  1.00 10.83           N
ATOM    708  N   ILE A  93      11.955   2.697 -10.862  1.00 14.86           N
ATOM    709  CA  ILE A  93      12.041   4.155 -10.977  1.00 15.04           C
ATOM    710  C   ILE A  93      12.921   4.745  -9.858  1.00 19.34           C
ATOM    711  O   ILE A  93      13.118   5.958  -9.828  1.00 18.56           O
ATOM    712  CB  ILE A  93      10.620   4.803 -11.081  1.00 17.97           C
ATOM    713  CG1 ILE A  93       9.851   4.723  -9.747  1.00 18.31           C
ATOM    714  CG2 ILE A  93       9.809   4.166 -12.243  1.00 18.95           C
ATOM    715  CD1 ILE A  93       8.476   5.458  -9.749  1.00 19.78           C
ATOM    716  N   GLY A  94      13.454   3.881  -8.971  1.00 17.09           N
ATOM    717  CA  GLY A  94      14.328   4.276  -7.869  1.00 17.59           C
ATOM    718  C   GLY A  94      13.573   4.870  -6.694  1.00 20.57           C
ATOM    719  O   GLY A  94      14.129   5.679  -5.936  1.00 21.42           O
ATOM    720  N   CYS A  95      12.294   4.460  -6.523  1.00 16.21           N
ATOM    721  CA  CYS A  95      11.454   4.947  -5.450  1.00 16.38           C
ATOM    722  C   CYS A  95      11.818   4.368  -4.096  1.00 19.00           C
ATOM    723  O   CYS A  95      11.899   3.146  -3.945  1.00 17.25           O
ATOM    724  CB  CYS A  95       9.986   4.693  -5.784  1.00 16.31           C
ATOM    725  SG  CYS A  95       8.827   5.474  -4.633  1.00 19.75           S
ATOM    726  N   THR A  96      12.018   5.242  -3.102  1.00 15.48           N
ATOM    727  CA  THR A  96      12.330   4.810  -1.737  1.00 14.40           C
ATOM    728  C   THR A  96      11.410   5.511  -0.726  1.00 17.38           C
ATOM    729  O   THR A  96      10.854   6.579  -1.031  1.00 17.20           O
ATOM    730  CB  THR A  96      13.799   5.129  -1.341  1.00 21.13           C
ATOM    731  OG1 THR A  96      14.005   6.546  -1.378  1.00 20.30           O
ATOM    732  CG2 THR A  96      14.826   4.387  -2.185  1.00 20.39           C
ATOM    733  N   LEU A  97      11.298   4.932   0.486  1.00 14.91           N
ATOM    734  CA  LEU A  97      10.597   5.518   1.626  1.00 14.40           C
ATOM    735  C   LEU A  97      11.682   6.180   2.490  1.00 18.71           C
ATOM    736  O   LEU A  97      12.744   5.581   2.714  1.00 18.50           O
ATOM    737  CB  LEU A  97       9.923   4.440   2.492  1.00 14.50           C
ATOM    738  CG  LEU A  97       8.688   3.817   1.901  1.00 18.94           C
ATOM    739  CD1 LEU A  97       8.364   2.498   2.624  1.00 19.99           C
ATOM    740  CD2 LEU A  97       7.512   4.804   1.955  1.00 23.48           C
ATOM    741  N   ASN A  98      11.429   7.398   2.980  1.00 16.01           N
ATOM    742  CA  ASN A  98      12.415   8.106   3.786  1.00 16.30           C
ATOM    743  C   ASN A  98      11.776   8.794   4.957  1.00 20.41           C
ATOM    744  O   ASN A  98      10.740   9.425   4.795  1.00 18.85           O
ATOM    745  CB  ASN A  98      13.145   9.160   2.939  1.00 21.84           C
ATOM    746  CG  ASN A  98      13.853   8.576   1.751  1.00 25.41           C
ATOM    747  OD1 ASN A  98      13.253   8.321   0.694  1.00 21.74           O
ATOM    748  ND2 ASN A  98      15.133   8.333   1.924  1.00 22.43           N
ATOM    749  N   PHE A  99      12.402   8.683   6.127  1.00 18.91           N
ATOM    750  CA  PHE A  99      11.949   9.343   7.359  1.00 20.79           C
ATOM    751  C   PHE A  99      13.114   9.520   8.339  1.00 27.63           C
ATOM    752  O   PHE A  99      12.893   9.952   9.490  1.00 31.56           O
ATOM    753  CB  PHE A  99      10.726   8.648   8.001  1.00 22.09           C
ATOM    754  CG  PHE A  99      10.922   7.221   8.454  1.00 24.13           C
ATOM    755  CD1 PHE A  99      11.209   6.929   9.783  1.00 29.19           C
ATOM    756  CD2 PHE A  99      10.760   6.166   7.566  1.00 26.67           C
ATOM    757  CE1 PHE A  99      11.379   5.605  10.205  1.00 30.86           C
ATOM    758  CE2 PHE A  99      10.929   4.846   7.985  1.00 30.59           C
ATOM    759  CZ  PHE A  99      11.240   4.571   9.300  1.00 30.08           C
ATOM    760  OXT PHE A  99      14.263   9.250   7.938  1.00 32.10           O
ATOM    761  N   PRO B 100      15.868   6.958   8.287  1.00 31.81           N
ATOM    762  CA  PRO B 100      16.439   5.973   7.357  1.00 30.90           C
ATOM    763  C   PRO B 100      15.797   6.007   5.971  1.00 30.25           C
ATOM    764  O   PRO B 100      14.748   6.619   5.789  1.00 28.06           O
ATOM    765  CB  PRO B 100      16.150   4.639   8.048  1.00 32.64           C
ATOM    766  CG  PRO B 100      14.909   4.897   8.841  1.00 37.29           C
ATOM    767  CD  PRO B 100      15.068   6.312   9.344  1.00 33.10           C
ATOM    768  N   GLN B 101      16.451   5.348   5.003  1.00 24.92           N
ATOM    769  CA  GLN B 101      15.990   5.210   3.618  1.00 23.95           C
ATOM    770  C   GLN B 101      15.675   3.726   3.435  1.00 26.58           C
ATOM    771  O   GLN B 101      16.520   2.868   3.730  1.00 26.16           O
ATOM    772  CB  GLN B 101      17.080   5.658   2.627  1.00 25.43           C
ATOM    773  CG  GLN B 101      16.734   5.347   1.166  1.00 28.85           C
ATOM    774  CD  GLN B 101      17.500   6.218   0.215  1.00 41.21           C
ATOM    775  OE1 GLN B 101      17.304   7.436   0.156  1.00 32.69           O
ATOM    776  NE2 GLN B 101      18.383   5.611  -0.559  1.00 37.18           N
ATOM    777  N   ILE B 102      14.456   3.421   2.957  1.00 19.58           N
ATOM    778  CA  ILE B 102      14.040   2.042   2.766  1.00 17.74           C
ATOM    779  C   ILE B 102      13.745   1.795   1.296  1.00 19.48           C
ATOM    780  O   ILE B 102      12.863   2.446   0.715  1.00 18.55           O
ATOM    781  CB  ILE B 102      12.820   1.675   3.672  1.00 19.52           C
ATOM    782  CG1 ILE B 102      13.137   1.889   5.189  1.00 19.84           C
ATOM    783  CG2 ILE B 102      12.343   0.241   3.389  1.00 21.36           C
ATOM    784  CD1 ILE B 102      11.928   1.848   6.130  1.00 23.07           C
ATOM    785  N   THR B 103      14.513   0.865   0.683  1.00 16.56           N
ATOM    786  CA  THR B 103      14.305   0.494  -0.708  1.00 14.55           C
ATOM    787  C   THR B 103      13.151  -0.502  -0.764  1.00 16.21           C
ATOM    788  O   THR B 103      12.703  -0.985   0.288  1.00 16.67           O
ATOM    789  CB  THR B 103      15.587  -0.030  -1.341  1.00 18.41           C
ATOM    790  OG1 THR B 103      15.983  -1.215  -0.651  1.00 19.17           O
ATOM    791  CG2 THR B 103      16.713   1.004  -1.307  1.00 19.01           C
ATOM    792  N   LEU B 104      12.642  -0.783  -1.969  1.00 12.61           N
ATOM    793  CA  LEU B 104      11.438  -1.614  -2.118  1.00 11.92           C
ATOM    794  C   LEU B 104      11.650  -2.964  -2.814  1.00 14.89           C
ATOM    795  O   LEU B 104      10.691  -3.566  -3.314  1.00 13.43           O
ATOM    796  CB  LEU B 104      10.346  -0.777  -2.822  1.00 12.03           C
ATOM    797  CG  LEU B 104       9.989   0.523  -2.043  1.00 15.39           C
ATOM    798  CD1 LEU B 104       9.146   1.458  -2.876  1.00 15.42           C
ATOM    799  CD2 LEU B 104       9.369   0.200  -0.652  1.00 14.99           C
ATOM    800  N   TRP B 105      12.901  -3.453  -2.825  1.00 11.84           N
ATOM    801  CA  TRP B 105      13.204  -4.751  -3.426  1.00 12.82           C
ATOM    802  C   TRP B 105      12.544  -5.861  -2.620  1.00 15.86           C
ATOM    803  O   TRP B 105      12.201  -6.891  -3.184  1.00 16.56           O
ATOM    804  CB  TRP B 105      14.700  -4.957  -3.606  1.00 12.71           C
ATOM    805  CG  TRP B 105      15.330  -3.856  -4.402  1.00 13.49           C
ATOM    806  CD1 TRP B 105      15.931  -2.736  -3.911  1.00 16.41           C
ATOM    807  CD2 TRP B 105      15.301  -3.704  -5.832  1.00 13.08           C
ATOM    808  NE1 TRP B 105      16.315  -1.910  -4.943  1.00 15.65           N
ATOM    809  CE2 TRP B 105      15.950  -2.484  -6.137  1.00 16.02           C
ATOM    810  CE3 TRP B 105      14.834  -4.508  -6.890  1.00 13.26           C
ATOM    811  CZ2 TRP B 105      16.135  -2.040  -7.451  1.00 15.23           C
ATOM    812  CZ3 TRP B 105      15.018  -4.064  -8.199  1.00 14.51           C
ATOM    813  CH2 TRP B 105      15.675  -2.851  -8.467  1.00 15.22           C
ATOM    814  N   GLN B 106      12.354  -5.630  -1.301  1.00 14.66           N
ATOM    815  CA  GLN B 106      11.642  -6.541  -0.409  1.00 13.53           C
ATOM    816  C   GLN B 106      10.485  -5.762   0.235  1.00 15.44           C
ATOM    817  O   GLN B 106      10.426  -4.526   0.164  1.00 14.22           O
ATOM    818  CB  GLN B 106      12.563  -7.111   0.694  1.00 16.03           C
ATOM    819  CG  GLN B 106      13.767  -7.909   0.166  1.00 27.71           C
ATOM    820  CD  GLN B 106      13.441  -9.164  -0.639  1.00 49.40           C
ATOM    821  OE1 GLN B 106      14.168  -9.536  -1.572  1.00 42.80           O
ATOM    822  NE2 GLN B 106      12.354  -9.854  -0.306  1.00 40.41           N
ATOM    823  N   ARG B 107       9.566  -6.481   0.877  1.00 12.98           N
ATOM    824  CA  ARG B 107       8.484  -5.790   1.561  1.00 12.24           C
ATOM    825  C   ARG B 107       9.044  -4.859   2.659  1.00 14.31           C
ATOM    826  O   ARG B 107       9.934  -5.277   3.398  1.00 13.42           O
ATOM    827  CB  ARG B 107       7.506  -6.778   2.206  1.00 12.20           C
ATOM    828  CG  ARG B 107       6.682  -7.568   1.208  1.00 15.31           C
ATOM    829  CD  ARG B 107       5.864  -8.627   1.909  1.00 18.01           C
ATOM    830  NE  ARG B 107       5.009  -9.319   0.946  1.00 19.05           N
ATOM    831  CZ  ARG B 107       4.535 -10.549   1.110  1.00 27.78           C
ATOM    832  NH1 ARG B 107       3.745 -11.089   0.192  1.00 18.68           N
ATOM    833  NH2 ARG B 107       4.828 -11.241   2.205  1.00 23.67           N
ATOM    834  N   PRO B 108       8.526  -3.610   2.758  1.00 12.53           N
ATOM    835  CA  PRO B 108       9.012  -2.693   3.800  1.00 13.01           C
ATOM    836  C   PRO B 108       8.385  -3.020   5.164  1.00 15.22           C
ATOM    837  O   PRO B 108       7.566  -2.256   5.686  1.00 13.73           O
ATOM    838  CB  PRO B 108       8.618  -1.312   3.276  1.00 14.40           C
ATOM    839  CG  PRO B 108       7.369  -1.566   2.457  1.00 17.25           C
ATOM    840  CD  PRO B 108       7.521  -2.968   1.880  1.00 13.97           C
ATOM    841  N   LEU B 109       8.783  -4.179   5.720  1.00 13.94           N
ATOM    842  CA  LEU B 109       8.317  -4.651   7.022  1.00 14.88           C
ATOM    843  C   LEU B 109       9.222  -4.052   8.079  1.00 17.71           C
ATOM    844  O   LEU B 109      10.451  -4.081   7.947  1.00 19.94           O
ATOM    845  CB  LEU B 109       8.349  -6.197   7.098  1.00 16.47           C
ATOM    846  CG  LEU B 109       7.285  -6.952   6.298  1.00 22.31           C
ATOM    847  CD1 LEU B 109       7.714  -8.384   6.067  1.00 24.41           C
ATOM    848  CD2 LEU B 109       5.920  -6.966   7.026  1.00 24.34           C
ATOM    849  N   VAL B 110       8.622  -3.498   9.130  1.00 13.16           N
ATOM    850  CA  VAL B 110       9.385  -2.876  10.204  1.00 13.88           C
ATOM    851  C   VAL B 110       8.824  -3.345  11.525  1.00 14.52           C
ATOM    852  O   VAL B 110       7.702  -3.848  11.587  1.00 13.58           O
ATOM    853  CB  VAL B 110       9.375  -1.323  10.129  1.00 18.63           C
ATOM    854  CG1 VAL B 110       9.961  -0.805   8.812  1.00 18.93           C
ATOM    855  CG2 VAL B 110       7.986  -0.748  10.392  1.00 18.25           C
ATOM    856  N   THR B 111       9.608  -3.184  12.589  1.00 12.04           N
ATOM    857  CA  THR B 111       9.122  -3.547  13.915  1.00 11.89           C
ATOM    858  C   THR B 111       8.422  -2.332  14.518  1.00 13.75           C
ATOM    859  O   THR B 111       8.917  -1.186  14.429  1.00 14.72           O
ATOM    860  CB  THR B 111      10.279  -4.028  14.817  1.00 16.14           C
ATOM    861  OG1 THR B 111      10.987  -5.081  14.156  1.00 19.75           O
ATOM    862  CG2 THR B 111       9.788  -4.504  16.193  1.00 16.18           C
ATOM    863  N   ILE B 112       7.250  -2.579  15.106  1.00 10.29           N
ATOM    864  CA  ILE B 112       6.470  -1.553  15.788  1.00 10.96           C
ATOM    865  C   ILE B 112       6.290  -2.001  17.236  1.00 13.83           C
ATOM    866  O   ILE B 112       6.455  -3.186  17.545  1.00 12.38           O
ATOM    867  CB  ILE B 112       5.078  -1.287  15.131  1.00 12.73           C
ATOM    868  CG1 ILE B 112       4.171  -2.545  15.222  1.00 13.71           C
ATOM    869  CG2 ILE B 112       5.268  -0.801  13.649  1.00 13.39           C
ATOM    870  CD1 ILE B 112       2.597  -2.309  14.942  1.00 17.53           C
ATOM    871  N   LYS B 113       5.923  -1.078  18.126  1.00 11.37           N
ATOM    872  CA  LYS B 113       5.644  -1.426  19.514  1.00 10.90           C
ATOM    873  C   LYS B 113       4.300  -0.822  19.840  1.00 12.64           C
ATOM    874  O   LYS B 113       4.098   0.379  19.648  1.00 11.70           O
ATOM    875  CB  LYS B 113       6.699  -0.872  20.494  1.00 11.61           C
ATOM    876  CG  LYS B 113       6.390  -1.333  21.923  1.00 13.58           C
ATOM    877  CD  LYS B 113       7.570  -1.216  22.872  1.00 16.31           C
ATOM    878  CE  LYS B 113       7.884   0.213  23.191  1.00 18.32           C
ATOM    879  NZ  LYS B 113       8.960   0.290  24.246  1.00 16.33           N
ATOM    880  N   ILE B 114       3.387  -1.643  20.346  1.00 10.91           N
ATOM    881  CA  ILE B 114       2.028  -1.204  20.722  1.00 10.35           C
ATOM    882  C   ILE B 114       1.591  -2.028  21.909  1.00 14.88           C
ATOM    883  O   ILE B 114       1.808  -3.239  21.916  1.00 14.13           O
ATOM    884  CB  ILE B 114       1.047  -1.243  19.514  1.00 12.15           C
ATOM    885  CG1 ILE B 114      -0.326  -0.654  19.904  1.00 11.84           C
ATOM    886  CG2 ILE B 114       0.958  -2.664  18.878  1.00 14.04           C
ATOM    887  CD1 ILE B 114      -1.218  -0.419  18.741  1.00 13.65           C
ATOM    888  N   GLY B 115       1.072  -1.352  22.943  1.00 14.30           N
ATOM    889  CA  GLY B 115       0.684  -2.008  24.192  1.00 15.43           C
ATOM    890  C   GLY B 115       1.837  -2.785  24.827  1.00 18.87           C
ATOM    891  O   GLY B 115       1.636  -3.880  25.366  1.00 19.82           O
ATOM    892  N   GLY B 116       3.049  -2.233  24.730  1.00 14.82           N
ATOM    893  CA  GLY B 116       4.264  -2.835  25.275  1.00 15.59           C
ATOM    894  C   GLY B 116       4.823  -4.041  24.530  1.00 18.41           C
ATOM    895  O   GLY B 116       5.817  -4.640  24.970  1.00 18.35           O
ATOM    896  N   GLN B 117       4.204  -4.415  23.390  1.00 14.76           N
ATOM    897  CA  GLN B 117       4.632  -5.596  22.637  1.00 15.99           C
ATOM    898  C   GLN B 117       5.144  -5.262  21.254  1.00 16.86           C
ATOM    899  O   GLN B 117       4.613  -4.364  20.584  1.00 15.16           O
ATOM    900  CB  GLN B 117       3.471  -6.609  22.510  1.00 18.99           C
ATOM    901  CG  GLN B 117       2.952  -7.164  23.837  1.00 33.05           C
ATOM    902  CD  GLN B 117       3.964  -7.995  24.594  1.00 53.17           C
ATOM    903  OE1 GLN B 117       4.684  -8.828  24.029  1.00 49.85           O
ATOM    904  NE2 GLN B 117       4.038  -7.779  25.896  1.00 44.32           N
ATOM    905  N   LEU B 118       6.157  -6.015  20.818  1.00 14.24           N
ATOM    906  CA  LEU B 118       6.728  -5.841  19.498  1.00 12.81           C
ATOM    907  C   LEU B 118       5.923  -6.645  18.476  1.00 16.21           C
ATOM    908  O   LEU B 118       5.570  -7.813  18.718  1.00 14.87           O
ATOM    909  CB  LEU B 118       8.194  -6.291  19.458  1.00 14.07           C
ATOM    910  CG  LEU B 118       9.169  -5.599  20.423  1.00 18.66           C
ATOM    911  CD1 LEU B 118      10.592  -6.133  20.202  1.00 18.86           C
ATOM    912  CD2 LEU B 118       9.138  -4.084  20.242  1.00 19.31           C
ATOM    913  N   LYS B 119       5.680  -6.027  17.307  1.00 12.29           N
ATOM    914  CA  LYS B 119       4.974  -6.676  16.190  1.00 11.95           C
ATOM    915  C   LYS B 119       5.632  -6.233  14.887  1.00 14.97           C
ATOM    916  O   LYS B 119       6.303  -5.194  14.857  1.00 14.49           O
ATOM    917  CB  LYS B 119       3.480  -6.271  16.164  1.00 12.96           C
ATOM    918  CG  LYS B 119       2.685  -6.671  17.397  1.00 17.27           C
ATOM    919  CD  LYS B 119       1.253  -6.104  17.374  1.00 18.67           C
ATOM    920  CE  LYS B 119       0.544  -6.284  18.702  1.00 24.48           C
ATOM    921  NZ  LYS B 119       0.518  -7.706  19.160  1.00 28.92           N
ATOM    922  N   GLU B 120       5.433  -7.003  13.803  1.00 12.36           N
ATOM    923  CA  GLU B 120       5.951  -6.638  12.483  1.00 12.39           C
ATOM    924  C   GLU B 120       4.808  -5.988  11.698  1.00 14.43           C
ATOM    925  O   GLU B 120       3.680  -6.515  11.714  1.00 12.47           O
ATOM    926  CB  GLU B 120       6.467  -7.878  11.712  1.00 14.76           C
ATOM    927  CG  GLU B 120       7.719  -8.495  12.323  1.00 23.34           C
ATOM    928  CD  GLU B 120       8.935  -7.585  12.378  1.00 43.46           C
ATOM    929  OE1 GLU B 120       9.591  -7.399  11.329  1.00 36.59           O
ATOM    930  OE2 GLU B 120       9.231  -7.058  13.474  1.00 35.31           O
ATOM    931  N   ALA B 121       5.085  -4.874  10.999  1.00 11.03           N
ATOM    932  CA  ALA B 121       4.041  -4.226  10.210  1.00 10.84           C
ATOM    933  C   ALA B 121       4.606  -3.703   8.910  1.00 14.24           C
ATOM    934  O   ALA B 121       5.798  -3.413   8.816  1.00 13.58           O
ATOM    935  CB  ALA B 121       3.412  -3.092  11.000  1.00 11.66           C
ATOM    936  N   LEU B 122       3.748  -3.588   7.903  1.00 12.43           N
ATOM    937  CA  LEU B 122       4.120  -3.139   6.577  1.00 12.32           C
ATOM    938  C   LEU B 122       3.883  -1.640   6.404  1.00 14.75           C
ATOM    939  O   LEU B 122       2.777  -1.167   6.663  1.00 13.63           O
ATOM    940  CB  LEU B 122       3.207  -3.929   5.620  1.00 13.32           C
ATOM    941  CG  LEU B 122       3.466  -3.896   4.130  1.00 18.49           C
ATOM    942  CD1 LEU B 122       4.845  -4.455   3.792  1.00 20.34           C
ATOM    943  CD2 LEU B 122       2.401  -4.726   3.408  1.00 19.58           C
ATOM    944  N   LEU B 123       4.898  -0.901   5.942  1.00 12.16           N
ATOM    945  CA  LEU B 123       4.714   0.539   5.663  1.00 11.79           C
ATOM    946  C   LEU B 123       4.005   0.611   4.310  1.00 16.13           C
ATOM    947  O   LEU B 123       4.592   0.254   3.293  1.00 16.44           O
ATOM    948  CB  LEU B 123       6.037   1.292   5.620  1.00 12.22           C
ATOM    949  CG  LEU B 123       6.906   1.187   6.870  1.00 16.72           C
ATOM    950  CD1 LEU B 123       8.142   2.062   6.726  1.00 19.01           C
ATOM    951  CD2 LEU B 123       6.134   1.646   8.126  1.00 18.14           C
ATOM    952  N   ASH B 124       2.729   1.022   4.304  1.00 13.42           N
ATOM    953  CA  ASH B 124       1.901   1.011   3.108  1.00 12.43           C
ATOM    954  C   ASH B 124       1.389   2.382   2.682  1.00 13.03           C
ATOM    955  O   ASH B 124       0.381   2.876   3.193  1.00 13.21           O
ATOM    956  CB  ASH B 124       0.731   0.027   3.363  1.00 14.97           C
ATOM    957  CG  ASH B 124      -0.193  -0.284   2.190  1.00 25.59           C
ATOM    958  OD1 ASH B 124      -0.025   0.335   1.111  1.00 23.68           O
ATOM    959  OD2 ASH B 124      -1.072  -1.158   2.346  1.00 29.47           O
ATOM    960  N   THR B 125       2.063   2.993   1.703  1.00  9.76           N
ATOM    961  CA  THR B 125       1.629   4.309   1.220  1.00 10.45           C
ATOM    962  C   THR B 125       0.277   4.261   0.499  1.00 12.96           C
ATOM    963  O   THR B 125      -0.334   5.316   0.295  1.00 13.63           O
ATOM    964  CB  THR B 125       2.697   4.919   0.333  1.00 13.94           C
ATOM    965  OG1 THR B 125       2.935   4.037  -0.785  1.00 12.68           O
ATOM    966  CG2 THR B 125       3.983   5.173   1.111  1.00 13.12           C
ATOM    967  N   GLY B 126      -0.184   3.060   0.155  1.00 10.67           N
ATOM    968  CA  GLY B 126      -1.474   2.881  -0.514  1.00 10.50           C
ATOM    969  C   GLY B 126      -2.649   2.779   0.444  1.00 14.68           C
ATOM    970  O   GLY B 126      -3.801   2.679   0.014  1.00 14.45           O
ATOM    971  N   ALA B 127      -2.364   2.816   1.754  1.00 10.90           N
ATOM    972  CA  ALA B 127      -3.395   2.707   2.781  1.00 11.16           C
ATOM    973  C   ALA B 127      -3.619   4.063   3.430  1.00 12.71           C
ATOM    974  O   ALA B 127      -2.661   4.707   3.878  1.00 13.02           O
ATOM    975  CB  ALA B 127      -2.948   1.715   3.838  1.00 11.88           C
ATOM    976  N   ASP B 128      -4.888   4.500   3.503  1.00 10.97           N
ATOM    977  CA  ASP B 128      -5.194   5.757   4.172  1.00 10.54           C
ATOM    978  C   ASP B 128      -5.018   5.591   5.694  1.00 14.96           C
ATOM    979  O   ASP B 128      -4.635   6.538   6.379  1.00 15.57           O
ATOM    980  CB  ASP B 128      -6.676   6.101   3.956  1.00 12.00           C
ATOM    981  CG  ASP B 128      -7.077   6.375   2.526  1.00 19.48           C
ATOM    982  OD1 ASP B 128      -8.273   6.228   2.214  1.00 21.52           O
ATOM    983  OD2 ASP B 128      -6.191   6.739   1.712  1.00 16.32           O
ATOM    984  N   ASP B 129      -5.334   4.387   6.199  1.00 12.28           N
ATOM    985  CA  ASP B 129      -5.356   4.073   7.621  1.00 11.80           C
ATOM    986  C   ASP B 129      -4.445   2.928   8.022  1.00 15.33           C
ATOM    987  O   ASP B 129      -4.022   2.112   7.188  1.00 15.46           O
ATOM    988  CB  ASP B 129      -6.811   3.668   8.011  1.00 13.43           C
ATOM    989  CG  ASP B 129      -7.905   4.558   7.437  1.00 24.63           C
ATOM    990  OD1 ASP B 129      -7.913   5.755   7.753  1.00 25.18           O
ATOM    991  OD2 ASP B 129      -8.728   4.050   6.646  1.00 32.90           O
ATOM    992  N   THR B 130      -4.209   2.840   9.348  1.00 11.83           N
ATOM    993  CA  THR B 130      -3.394   1.801   9.972  1.00  9.88           C
ATOM    994  C   THR B 130      -4.341   0.713  10.445  1.00 14.66           C
ATOM    995  O   THR B 130      -5.285   0.998  11.191  1.00 12.63           O
ATOM    996  CB  THR B 130      -2.584   2.453  11.103  1.00 13.54           C
ATOM    997  OG1 THR B 130      -1.660   3.386  10.517  1.00 11.74           O
ATOM    998  CG2 THR B 130      -1.863   1.428  12.000  1.00 13.68           C
ATOM    999  N   VAL B 131      -4.098  -0.539  10.003  1.00 12.32           N
ATOM   1000  CA  VAL B 131      -4.948  -1.678  10.328  1.00 12.72           C
ATOM   1001  C   VAL B 131      -4.088  -2.793  10.907  1.00 14.64           C
ATOM   1002  O   VAL B 131      -3.127  -3.215  10.266  1.00 13.24           O
ATOM   1003  CB  VAL B 131      -5.758  -2.222   9.104  1.00 17.72           C
ATOM   1004  CG1 VAL B 131      -6.911  -3.121   9.597  1.00 17.69           C
ATOM   1005  CG2 VAL B 131      -6.290  -1.101   8.201  1.00 18.97           C
ATOM   1006  N   LEU B 132      -4.430  -3.249  12.110  1.00 12.05           N
ATOM   1007  CA  LEU B 132      -3.668  -4.320  12.755  1.00 11.91           C
ATOM   1008  C   LEU B 132      -4.533  -5.537  12.969  1.00 14.20           C
ATOM   1009  O   LEU B 132      -5.757  -5.434  13.107  1.00 13.15           O
ATOM   1010  CB  LEU B 132      -3.100  -3.869  14.120  1.00 12.07           C
ATOM   1011  CG  LEU B 132      -2.210  -2.610  14.137  1.00 14.99           C
ATOM   1012  CD1 LEU B 132      -1.650  -2.347  15.538  1.00 15.65           C
ATOM   1013  CD2 LEU B 132      -1.045  -2.718  13.178  1.00 14.41           C
ATOM   1014  N   GLU B 133      -3.886  -6.705  13.056  1.00 12.77           N
ATOM   1015  CA  GLU B 133      -4.537  -7.977  13.334  1.00 13.94           C
ATOM   1016  C   GLU B 133      -5.193  -7.924  14.737  1.00 17.37           C
ATOM   1017  O   GLU B 133      -4.798  -7.109  15.592  1.00 16.47           O
ATOM   1018  CB  GLU B 133      -3.458  -9.104  13.305  1.00 15.91           C
ATOM   1019  CG  GLU B 133      -2.779  -9.291  11.947  1.00 25.03           C
ATOM   1020  CD  GLU B 133      -1.330  -9.775  11.881  1.00 44.86           C
ATOM   1021  OE1 GLU B 133      -0.609  -9.349  10.948  1.00 49.91           O
ATOM   1022  OE2 GLU B 133      -0.911 -10.582  12.744  1.00 26.38           O
ATOM   1023  N   GLU B 134      -6.193  -8.792  14.980  1.00 16.36           N
ATOM   1024  CA  GLU B 134      -6.879  -8.872  16.272  1.00 15.76           C
ATOM   1025  C   GLU B 134      -5.923  -8.748  17.463  1.00 19.57           C
ATOM   1026  O   GLU B 134      -4.909  -9.445  17.533  1.00 18.99           O
ATOM   1027  CB  GLU B 134      -7.698 -10.176  16.388  1.00 17.93           C
ATOM   1028  CG  GLU B 134      -8.390 -10.362  17.736  1.00 25.22           C
ATOM   1029  CD  GLU B 134      -9.296  -9.222  18.164  1.00 45.68           C
ATOM   1030  OE1 GLU B 134      -9.980  -8.664  17.281  1.00 25.27           O
ATOM   1031  OE2 GLU B 134      -9.318  -8.883  19.370  1.00 47.72           O
ATOM   1032  N   MET B 135      -6.268  -7.861  18.392  1.00 15.86           N
ATOM   1033  CA  MET B 135      -5.497  -7.578  19.608  1.00 15.42           C
ATOM   1034  C   MET B 135      -6.355  -6.767  20.561  1.00 20.29           C
ATOM   1035  O   MET B 135      -7.417  -6.254  20.172  1.00 19.51           O
ATOM   1036  CB  MET B 135      -4.207  -6.791  19.268  1.00 16.76           C
ATOM   1037  CG  MET B 135      -4.485  -5.369  18.771  1.00 17.99           C
ATOM   1038  SD  MET B 135      -3.022  -4.319  18.562  1.00 20.26           S
ATOM   1039  CE  MET B 135      -2.321  -4.347  20.198  1.00 18.38           C
ATOM   1040  N   ASN B 136      -5.877  -6.613  21.798  1.00 17.96           N
ATOM   1041  CA  ASN B 136      -6.600  -5.851  22.794  1.00 18.76           C
ATOM   1042  C   ASN B 136      -6.045  -4.437  22.881  1.00 20.05           C
ATOM   1043  O   ASN B 136      -4.829  -4.245  22.981  1.00 20.36           O
ATOM   1044  CB  ASN B 136      -6.532  -6.539  24.180  1.00 22.03           C
ATOM   1045  CG  ASN B 136      -7.366  -7.795  24.323  1.00 62.14           C
ATOM   1046  OD1 ASN B 136      -7.884  -8.363  23.350  1.00 59.18           O
ATOM   1047  ND2 ASN B 136      -7.516  -8.266  25.559  1.00 59.68           N
ATOM   1048  N   LEU B 137      -6.938  -3.445  22.835  1.00 15.82           N
ATOM   1049  CA  LEU B 137      -6.581  -2.031  22.967  1.00 15.06           C
ATOM   1050  C   LEU B 137      -7.496  -1.380  24.021  1.00 19.85           C
ATOM   1051  O   LEU B 137      -8.645  -1.817  24.190  1.00 19.97           O
ATOM   1052  CB  LEU B 137      -6.645  -1.264  21.639  1.00 14.96           C
ATOM   1053  CG  LEU B 137      -5.483  -1.544  20.660  1.00 17.68           C
ATOM   1054  CD1 LEU B 137      -5.665  -0.763  19.369  1.00 16.57           C
ATOM   1055  CD2 LEU B 137      -4.112  -1.198  21.279  1.00 20.81           C
ATOM   1056  N   PRO B 138      -7.005  -0.342  24.732  1.00 16.86           N
ATOM   1057  CA  PRO B 138      -7.824   0.264  25.793  1.00 17.90           C
ATOM   1058  C   PRO B 138      -8.915   1.196  25.281  1.00 21.74           C
ATOM   1059  O   PRO B 138      -8.819   1.714  24.172  1.00 22.49           O
ATOM   1060  CB  PRO B 138      -6.795   1.079  26.595  1.00 19.22           C
ATOM   1061  CG  PRO B 138      -5.744   1.452  25.596  1.00 23.39           C
ATOM   1062  CD  PRO B 138      -5.649   0.256  24.681  1.00 19.06           C
ATOM   1063  N   GLY B 139      -9.904   1.450  26.145  1.00 20.04           N
ATOM   1064  CA  GLY B 139     -10.966   2.407  25.885  1.00 19.53           C
ATOM   1065  C   GLY B 139     -12.107   1.950  25.013  1.00 21.03           C
ATOM   1066  O   GLY B 139     -12.371   0.746  24.871  1.00 19.32           O
ATOM   1067  N   ARG B 140     -12.817   2.944  24.475  1.00 16.52           N
ATOM   1068  CA  ARG B 140     -13.955   2.684  23.604  1.00 16.30           C
ATOM   1069  C   ARG B 140     -13.522   2.664  22.169  1.00 17.47           C
ATOM   1070  O   ARG B 140     -12.499   3.268  21.806  1.00 16.44           O
ATOM   1071  CB  ARG B 140     -15.063   3.724  23.827  1.00 16.29           C
ATOM   1072  CG  ARG B 140     -15.777   3.472  25.164  1.00 19.04           C
ATOM   1073  CD  ARG B 140     -16.916   4.418  25.385  1.00 22.70           C
ATOM   1074  NE  ARG B 140     -17.952   4.281  24.354  1.00 17.02           N
ATOM   1075  CZ  ARG B 140     -18.957   3.407  24.413  1.00 19.60           C
ATOM   1076  NH1 ARG B 140     -19.060   2.566  25.437  1.00 14.58           N
ATOM   1077  NH2 ARG B 140     -19.872   3.377  23.452  1.00 16.68           N
ATOM   1078  N   TRP B 141     -14.295   1.950  21.342  1.00 12.87           N
ATOM   1079  CA  TRP B 141     -14.055   1.872  19.910  1.00 13.16           C
ATOM   1080  C   TRP B 141     -15.302   2.282  19.144  1.00 15.81           C
ATOM   1081  O   TRP B 141     -16.415   2.269  19.696  1.00 13.88           O
ATOM   1082  CB  TRP B 141     -13.552   0.489  19.474  1.00 12.11           C
ATOM   1083  CG  TRP B 141     -14.484  -0.655  19.758  1.00 12.83           C
ATOM   1084  CD1 TRP B 141     -14.559  -1.384  20.908  1.00 15.24           C
ATOM   1085  CD2 TRP B 141     -15.398  -1.266  18.834  1.00 12.32           C
ATOM   1086  NE1 TRP B 141     -15.500  -2.381  20.774  1.00 14.75           N
ATOM   1087  CE2 TRP B 141     -16.040  -2.323  19.517  1.00 15.55           C
ATOM   1088  CE3 TRP B 141     -15.757  -1.004  17.503  1.00 13.87           C
ATOM   1089  CZ2 TRP B 141     -16.984  -3.152  18.894  1.00 15.66           C
ATOM   1090  CZ3 TRP B 141     -16.713  -1.806  16.891  1.00 15.32           C
ATOM   1091  CH2 TRP B 141     -17.329  -2.855  17.592  1.00 15.88           C
ATOM   1092  N   LYS B 142     -15.101   2.667  17.885  1.00 13.87           N
ATOM   1093  CA  LYS B 142     -16.161   3.105  16.967  1.00 14.23           C
ATOM   1094  C   LYS B 142     -16.120   2.205  15.734  1.00 16.29           C
ATOM   1095  O   LYS B 142     -15.055   1.650  15.390  1.00 15.50           O
ATOM   1096  CB  LYS B 142     -15.938   4.573  16.517  1.00 17.67           C
ATOM   1097  CG  LYS B 142     -16.019   5.609  17.635  1.00 34.35           C
ATOM   1098  CD  LYS B 142     -16.274   7.041  17.128  1.00 48.09           C
ATOM   1099  CE  LYS B 142     -15.326   7.550  16.063  1.00 61.01           C
ATOM   1100  NZ  LYS B 142     -13.911   7.494  16.503  1.00 72.35           N
ATOM   1101  N   PRO B 143     -17.242   2.058  15.024  1.00 14.12           N
ATOM   1102  CA  PRO B 143     -17.239   1.191  13.854  1.00 13.61           C
ATOM   1103  C   PRO B 143     -16.626   1.886  12.650  1.00 17.53           C
ATOM   1104  O   PRO B 143     -16.718   3.113  12.523  1.00 16.78           O
ATOM   1105  CB  PRO B 143     -18.731   0.923  13.637  1.00 16.38           C
ATOM   1106  CG  PRO B 143     -19.380   2.198  14.065  1.00 19.80           C
ATOM   1107  CD  PRO B 143     -18.590   2.638  15.261  1.00 15.23           C
ATOM   1108  N   LYS B 144     -15.988   1.103  11.772  1.00 15.70           N
ATOM   1109  CA  LYS B 144     -15.421   1.669  10.563  1.00 15.54           C
ATOM   1110  C   LYS B 144     -15.420   0.581   9.522  1.00 19.44           C
ATOM   1111  O   LYS B 144     -15.171  -0.574   9.857  1.00 18.78           O
ATOM   1112  CB  LYS B 144     -14.003   2.228  10.800  1.00 17.52           C
ATOM   1113  CG  LYS B 144     -13.352   2.763   9.527  1.00 25.49           C
ATOM   1114  CD  LYS B 144     -12.693   4.096   9.698  1.00 28.19           C
ATOM   1115  CE  LYS B 144     -11.970   4.480   8.437  1.00 30.54           C
ATOM   1116  NZ  LYS B 144     -12.316   5.853   8.025  1.00 36.03           N
ATOM   1117  N   MET B 145     -15.730   0.959   8.281  1.00 16.75           N
ATOM   1118  CA  MET B 145     -15.701   0.069   7.122  1.00 19.70           C
ATOM   1119  C   MET B 145     -14.517   0.523   6.283  1.00 22.07           C
ATOM   1120  O   MET B 145     -14.393   1.716   5.978  1.00 20.66           O
ATOM   1121  CB  MET B 145     -16.981   0.187   6.273  1.00 24.33           C
ATOM   1122  CG  MET B 145     -18.215  -0.382   6.936  1.00 30.87           C
ATOM   1123  SD  MET B 145     -18.094  -2.155   7.280  1.00 38.31           S
ATOM   1124  CE  MET B 145     -18.067  -2.828   5.597  1.00 35.55           C
ATOM   1125  N   ILE B 146     -13.632  -0.413   5.938  1.00 19.01           N
ATOM   1126  CA  ILE B 146     -12.474  -0.077   5.099  1.00 19.28           C
ATOM   1127  C   ILE B 146     -12.482  -0.954   3.847  1.00 23.37           C
ATOM   1128  O   ILE B 146     -12.829  -2.137   3.933  1.00 22.55           O
ATOM   1129  CB  ILE B 146     -11.137  -0.116   5.848  1.00 22.32           C
ATOM   1130  CG1 ILE B 146     -10.818  -1.533   6.390  1.00 22.99           C
ATOM   1131  CG2 ILE B 146     -11.101   0.972   6.938  1.00 23.57           C
ATOM   1132  CD1 ILE B 146      -9.400  -1.772   6.839  1.00 27.24           C
ATOM   1133  N   GLY B 147     -12.114  -0.352   2.716  1.00 19.41           N
ATOM   1134  CA  GLY B 147     -12.085  -1.016   1.419  1.00 18.87           C
ATOM   1135  C   GLY B 147     -10.701  -1.449   1.025  1.00 21.45           C
ATOM   1136  O   GLY B 147      -9.752  -0.682   1.172  1.00 23.72           O
ATOM   1137  N   GLY B 148     -10.592  -2.679   0.535  1.00 16.05           N
ATOM   1138  CA  GLY B 148      -9.324  -3.228   0.083  1.00 15.06           C
ATOM   1139  C   GLY B 148      -9.457  -3.739  -1.334  1.00 19.01           C
ATOM   1140  O   GLY B 148     -10.482  -3.514  -1.997  1.00 18.55           O
ATOM   1141  N   ILE B 149      -8.428  -4.444  -1.810  1.00 18.90           N
ATOM   1142  CA  ILE B 149      -8.470  -4.953  -3.170  1.00 21.31           C
ATOM   1143  C   ILE B 149      -9.618  -5.949  -3.386  1.00 24.16           C
ATOM   1144  O   ILE B 149     -10.191  -5.980  -4.483  1.00 23.93           O
ATOM   1145  CB  ILE B 149      -7.083  -5.500  -3.588  1.00 26.74           C
ATOM   1146  CG1 ILE B 149      -6.836  -5.291  -5.077  1.00 29.58           C
ATOM   1147  CG2 ILE B 149      -6.818  -6.920  -3.163  1.00 29.64           C
ATOM   1148  CD1 ILE B 149      -6.084  -4.139  -5.314  1.00 42.48           C
ATOM   1149  N   GLY B 150      -9.973  -6.715  -2.342  1.00 19.93           N
ATOM   1150  CA  GLY B 150     -11.016  -7.732  -2.460  1.00 19.57           C
ATOM   1151  C   GLY B 150     -12.423  -7.363  -2.043  1.00 22.86           C
ATOM   1152  O   GLY B 150     -13.341  -8.160  -2.219  1.00 24.31           O
ATOM   1153  N   GLY B 151     -12.599  -6.161  -1.520  1.00 17.94           N
ATOM   1154  CA  GLY B 151     -13.900  -5.690  -1.053  1.00 18.52           C
ATOM   1155  C   GLY B 151     -13.777  -4.991   0.283  1.00 21.45           C
ATOM   1156  O   GLY B 151     -12.696  -4.555   0.638  1.00 19.87           O
ATOM   1157  N   PHE B 152     -14.873  -4.899   1.048  1.00 23.10           N
ATOM   1158  CA  PHE B 152     -14.879  -4.191   2.342  1.00 23.82           C
ATOM   1159  C   PHE B 152     -14.907  -5.101   3.561  1.00 26.59           C
ATOM   1160  O   PHE B 152     -15.482  -6.199   3.506  1.00 25.31           O
ATOM   1161  CB  PHE B 152     -16.074  -3.207   2.393  1.00 27.15           C
ATOM   1162  CG  PHE B 152     -16.043  -2.138   1.322  1.00 30.33           C
ATOM   1163  CD1 PHE B 152     -15.541  -0.872   1.596  1.00 34.47           C
ATOM   1164  CD2 PHE B 152     -16.520  -2.396   0.044  1.00 33.96           C
ATOM   1165  CE1 PHE B 152     -15.499   0.113   0.601  1.00 36.23           C
ATOM   1166  CE2 PHE B 152     -16.469  -1.414  -0.953  1.00 37.80           C
ATOM   1167  CZ  PHE B 152     -15.962  -0.167  -0.666  1.00 35.73           C
ATOM   1168  N   ILE B 153     -14.299  -4.633   4.672  1.00 21.43           N
ATOM   1169  CA  ILE B 153     -14.268  -5.355   5.950  1.00 20.60           C
ATOM   1170  C   ILE B 153     -14.659  -4.388   7.069  1.00 22.75           C
ATOM   1171  O   ILE B 153     -14.449  -3.170   6.937  1.00 19.83           O
ATOM   1172  CB  ILE B 153     -12.923  -6.067   6.286  1.00 23.23           C
ATOM   1173  CG1 ILE B 153     -11.783  -5.051   6.539  1.00 22.18           C
ATOM   1174  CG2 ILE B 153     -12.560  -7.123   5.220  1.00 24.84           C
ATOM   1175  CD1 ILE B 153     -10.502  -5.513   7.302  1.00 20.94           C
ATOM   1176  N   LYS B 154     -15.218  -4.942   8.162  1.00 19.80           N
ATOM   1177  CA  LYS B 154     -15.572  -4.173   9.348  1.00 18.75           C
ATOM   1178  C   LYS B 154     -14.399  -4.212  10.287  1.00 20.72           C
ATOM   1179  O   LYS B 154     -13.803  -5.273  10.509  1.00 20.59           O
ATOM   1180  CB  LYS B 154     -16.777  -4.791  10.088  1.00 21.94           C
ATOM   1181  CG  LYS B 154     -18.117  -4.684   9.367  1.00 39.72           C
ATOM   1182  CD  LYS B 154     -19.280  -5.009  10.301  1.00 53.88           C
ATOM   1183  CE  LYS B 154     -20.607  -4.559   9.738  1.00 66.57           C
ATOM   1184  NZ  LYS B 154     -21.716  -4.769  10.706  1.00 73.16           N
ATOM   1185  N   VAL B 155     -14.049  -3.063  10.865  1.00 14.64           N
ATOM   1186  CA  VAL B 155     -12.946  -3.008  11.811  1.00 14.44           C
ATOM   1187  C   VAL B 155     -13.361  -2.191  13.036  1.00 17.23           C
ATOM   1188  O   VAL B 155     -14.385  -1.497  12.988  1.00 17.13           O
ATOM   1189  CB  VAL B 155     -11.661  -2.419  11.158  1.00 17.60           C
ATOM   1190  CG1 VAL B 155     -11.174  -3.297  10.010  1.00 17.73           C
ATOM   1191  CG2 VAL B 155     -11.900  -0.997  10.665  1.00 17.46           C
ATOM   1192  N   ARG B 156     -12.572  -2.268  14.113  1.00 13.97           N
ATOM   1193  CA  ARG B 156     -12.816  -1.500  15.338  1.00 12.96           C
ATOM   1194  C   ARG B 156     -11.851  -0.337  15.299  1.00 16.28           C
ATOM   1195  O   ARG B 156     -10.654  -0.545  15.127  1.00 14.52           O
ATOM   1196  CB  ARG B 156     -12.573  -2.338  16.614  1.00 13.30           C
ATOM   1197  CG  ARG B 156     -13.369  -3.654  16.655  1.00 15.18           C
ATOM   1198  CD  ARG B 156     -13.468  -4.252  18.041  1.00 18.44           C
ATOM   1199  NE  ARG B 156     -12.190  -4.374  18.765  1.00 17.97           N
ATOM   1200  CZ  ARG B 156     -11.322  -5.369  18.608  1.00 24.03           C
ATOM   1201  NH1 ARG B 156     -11.544  -6.320  17.710  1.00 20.06           N
ATOM   1202  NH2 ARG B 156     -10.216  -5.412  19.336  1.00 19.50           N
ATOM   1203  N   GLN B 157     -12.366   0.890  15.440  1.00 12.55           N
ATOM   1204  CA  GLN B 157     -11.523   2.073  15.432  1.00 11.08           C
ATOM   1205  C   GLN B 157     -11.217   2.553  16.834  1.00 14.84           C
ATOM   1206  O   GLN B 157     -12.142   2.872  17.588  1.00 13.59           O
ATOM   1207  CB  GLN B 157     -12.184   3.183  14.604  1.00 11.23           C
ATOM   1208  CG  GLN B 157     -11.399   4.496  14.680  1.00 12.70           C
ATOM   1209  CD  GLN B 157     -12.010   5.601  13.854  1.00 19.30           C
ATOM   1210  OE1 GLN B 157     -12.660   5.366  12.836  1.00 19.52           O
ATOM   1211  NE2 GLN B 157     -11.792   6.842  14.269  1.00 19.00           N
ATOM   1212  N   TYR B 158      -9.926   2.631  17.180  1.00 11.72           N
ATOM   1213  CA  TYR B 158      -9.464   3.132  18.470  1.00 11.49           C
ATOM   1214  C   TYR B 158      -8.675   4.409  18.194  1.00 15.62           C
ATOM   1215  O   TYR B 158      -7.796   4.412  17.327  1.00 14.15           O
ATOM   1216  CB  TYR B 158      -8.541   2.130  19.181  1.00 12.47           C
ATOM   1217  CG  TYR B 158      -9.234   0.854  19.599  1.00 11.70           C
ATOM   1218  CD1 TYR B 158      -9.371  -0.211  18.712  1.00 13.01           C
ATOM   1219  CD2 TYR B 158      -9.749   0.707  20.890  1.00 12.41           C
ATOM   1220  CE1 TYR B 158      -9.979  -1.403  19.099  1.00 15.17           C
ATOM   1221  CE2 TYR B 158     -10.386  -0.473  21.280  1.00 13.30           C
ATOM   1222  CZ  TYR B 158     -10.504  -1.521  20.378  1.00 19.01           C
ATOM   1223  OH  TYR B 158     -11.106  -2.706  20.750  1.00 17.48           O
ATOM   1224  N   ASP B 159      -8.966   5.475  18.932  1.00 13.55           N
ATOM   1225  CA  ASP B 159      -8.265   6.742  18.753  1.00 13.92           C
ATOM   1226  C   ASP B 159      -7.244   7.048  19.848  1.00 16.60           C
ATOM   1227  O   ASP B 159      -7.318   6.526  20.973  1.00 15.61           O
ATOM   1228  CB  ASP B 159      -9.289   7.894  18.639  1.00 17.29           C
ATOM   1229  CG  ASP B 159     -10.276   7.734  17.492  1.00 24.62           C
ATOM   1230  OD1 ASP B 159     -11.469   8.001  17.699  1.00 28.98           O
ATOM   1231  OD2 ASP B 159      -9.849   7.338  16.383  1.00 23.36           O
ATOM   1232  N   GLN B 160      -6.277   7.930  19.504  1.00 13.74           N
ATOM   1233  CA  GLN B 160      -5.238   8.424  20.407  1.00 14.06           C
ATOM   1234  C   GLN B 160      -4.452   7.287  21.076  1.00 16.17           C
ATOM   1235  O   GLN B 160      -4.231   7.282  22.300  1.00 16.54           O
ATOM   1236  CB  GLN B 160      -5.872   9.379  21.433  1.00 17.05           C
ATOM   1237  CG  GLN B 160      -5.128  10.674  21.559  1.00 29.33           C
ATOM   1238  CD  GLN B 160      -5.968  11.698  22.280  1.00 36.92           C
ATOM   1239  OE1 GLN B 160      -7.155  11.900  21.988  1.00 32.87           O
ATOM   1240  NE2 GLN B 160      -5.361  12.363  23.229  1.00 25.13           N
ATOM   1241  N   ILE B 161      -4.044   6.314  20.251  1.00 11.35           N
ATOM   1242  CA  ILE B 161      -3.287   5.140  20.688  1.00 11.41           C
ATOM   1243  C   ILE B 161      -1.809   5.375  20.476  1.00 14.01           C
ATOM   1244  O   ILE B 161      -1.403   5.816  19.395  1.00 13.16           O
ATOM   1245  CB  ILE B 161      -3.772   3.878  19.916  1.00 13.01           C
ATOM   1246  CG1 ILE B 161      -5.282   3.556  20.190  1.00 12.88           C
ATOM   1247  CG2 ILE B 161      -2.857   2.633  20.195  1.00 14.38           C
ATOM   1248  CD1 ILE B 161      -5.640   3.177  21.649  1.00 15.84           C
ATOM   1249  N   LEU B 162      -0.995   5.055  21.497  1.00 13.45           N
ATOM   1250  CA  LEU B 162       0.455   5.186  21.415  1.00 13.88           C
ATOM   1251  C   LEU B 162       0.984   3.999  20.611  1.00 15.50           C
ATOM   1252  O   LEU B 162       0.678   2.826  20.895  1.00 14.51           O
ATOM   1253  CB  LEU B 162       1.087   5.165  22.808  1.00 15.21           C
ATOM   1254  CG  LEU B 162       1.182   6.512  23.541  1.00 22.19           C
ATOM   1255  CD1 LEU B 162      -0.189   6.976  24.032  1.00 22.97           C
ATOM   1256  CD2 LEU B 162       2.155   6.407  24.713  1.00 28.56           C
ATOM   1257  N   ILE B 163       1.764   4.312  19.609  1.00 13.01           N
ATOM   1258  CA  ILE B 163       2.373   3.296  18.765  1.00 12.76           C
ATOM   1259  C   ILE B 163       3.741   3.788  18.330  1.00 16.01           C
ATOM   1260  O   ILE B 163       3.876   4.921  17.861  1.00 17.63           O
ATOM   1261  CB  ILE B 163       1.441   2.910  17.585  1.00 15.23           C
ATOM   1262  CG1 ILE B 163       2.132   1.874  16.636  1.00 15.44           C
ATOM   1263  CG2 ILE B 163       0.895   4.166  16.839  1.00 16.92           C
ATOM   1264  CD1 ILE B 163       1.167   1.242  15.590  1.00 16.42           C
ATOM   1265  N   GLU B 164       4.757   2.942  18.499  1.00 12.13           N
ATOM   1266  CA  GLU B 164       6.127   3.318  18.128  1.00 12.62           C
ATOM   1267  C   GLU B 164       6.467   2.592  16.836  1.00 14.96           C
ATOM   1268  O   GLU B 164       6.188   1.399  16.734  1.00 14.74           O
ATOM   1269  CB  GLU B 164       7.080   2.912  19.261  1.00 15.13           C
ATOM   1270  CG  GLU B 164       8.393   3.635  19.261  1.00 23.74           C
ATOM   1271  CD  GLU B 164       9.206   3.103  20.420  1.00 34.06           C
ATOM   1272  OE1 GLU B 164       9.895   2.075  20.228  1.00 29.15           O
ATOM   1273  OE2 GLU B 164       9.111   3.677  21.527  1.00 27.20           O
ATOM   1274  N   ILE B 165       7.022   3.290  15.828  1.00 13.23           N
ATOM   1275  CA  ILE B 165       7.339   2.711  14.521  1.00 12.67           C
ATOM   1276  C   ILE B 165       8.824   2.941  14.286  1.00 18.11           C
ATOM   1277  O   ILE B 165       9.236   4.088  14.155  1.00 16.96           O
ATOM   1278  CB  ILE B 165       6.438   3.360  13.414  1.00 15.07           C
ATOM   1279  CG1 ILE B 165       4.919   3.135  13.721  1.00 16.19           C
ATOM   1280  CG2 ILE B 165       6.800   2.819  12.018  1.00 14.84           C
ATOM   1281  CD1 ILE B 165       4.004   4.246  13.307  1.00 25.43           C
ATOM   1282  N   CYS B 166       9.641   1.867  14.293  1.00 19.80           N
ATOM   1283  CA  CYS B 166      11.105   2.024  14.128  1.00 22.80           C
ATOM   1284  C   CYS B 166      11.683   2.970  15.177  1.00 25.41           C
ATOM   1285  O   CYS B 166      12.602   3.724  14.858  1.00 26.56           O
ATOM   1286  CB  CYS B 166      11.448   2.519  12.728  1.00 25.56           C
ATOM   1287  SG  CYS B 166      11.029   1.358  11.431  1.00 30.33           S
ATOM   1288  N   GLY B 167      11.121   2.970  16.383  1.00 22.52           N
ATOM   1289  CA  GLY B 167      11.602   3.857  17.440  1.00 22.82           C
ATOM   1290  C   GLY B 167      10.994   5.250  17.433  1.00 25.36           C
ATOM   1291  O   GLY B 167      11.216   6.018  18.372  1.00 26.19           O
ATOM   1292  N   HIS B 168      10.220   5.597  16.377  1.00 19.97           N
ATOM   1293  CA  HIS B 168       9.545   6.892  16.256  1.00 18.48           C
ATOM   1294  C   HIS B 168       8.179   6.789  16.946  1.00 20.72           C
ATOM   1295  O   HIS B 168       7.327   5.988  16.535  1.00 17.39           O
ATOM   1296  CB  HIS B 168       9.357   7.278  14.774  1.00 19.58           C
ATOM   1297  CG  HIS B 168      10.628   7.551  14.034  1.00 24.25           C
ATOM   1298  ND1 HIS B 168      10.955   8.830  13.615  1.00 27.04           N
ATOM   1299  CD2 HIS B 168      11.619   6.702  13.670  1.00 26.86           C
ATOM   1300  CE1 HIS B 168      12.127   8.721  13.005  1.00 27.08           C
ATOM   1301  NE2 HIS B 168      12.574   7.465  13.023  1.00 27.35           N
ATOM   1302  N   LYS B 169       7.961   7.602  17.983  1.00 18.86           N
ATOM   1303  CA  LYS B 169       6.710   7.574  18.723  1.00 18.27           C
ATOM   1304  C   LYS B 169       5.614   8.350  18.003  1.00 21.76           C
ATOM   1305  O   LYS B 169       5.833   9.486  17.575  1.00 23.64           O
ATOM   1306  CB  LYS B 169       6.900   8.065  20.181  1.00 20.18           C
ATOM   1307  CG  LYS B 169       7.868   7.206  21.009  1.00 22.19           C
ATOM   1308  CD  LYS B 169       7.886   7.636  22.479  1.00 31.04           C
ATOM   1309  CE  LYS B 169       8.796   6.766  23.310  1.00 48.30           C
ATOM   1310  NZ  LYS B 169      10.223   7.168  23.181  1.00 62.63           N
ATOM   1311  N   ALA B 170       4.456   7.715  17.832  1.00 14.98           N
ATOM   1312  CA  ALA B 170       3.274   8.284  17.204  1.00 13.54           C
ATOM   1313  C   ALA B 170       2.102   8.055  18.161  1.00 15.57           C
ATOM   1314  O   ALA B 170       2.181   7.190  19.046  1.00 14.38           O
ATOM   1315  CB  ALA B 170       3.000   7.609  15.860  1.00 14.51           C
ATOM   1316  N   ILE B 171       1.054   8.871  18.034  1.00 12.14           N
ATOM   1317  CA  ILE B 171      -0.164   8.760  18.847  1.00 10.97           C
ATOM   1318  C   ILE B 171      -1.297   9.019  17.878  1.00 15.15           C
ATOM   1319  O   ILE B 171      -1.458  10.147  17.404  1.00 13.91           O
ATOM   1320  CB  ILE B 171      -0.248   9.700  20.089  1.00 13.59           C
ATOM   1321  CG1 ILE B 171       1.008   9.614  20.992  1.00 14.24           C
ATOM   1322  CG2 ILE B 171      -1.523   9.389  20.870  1.00 13.92           C
ATOM   1323  CD1 ILE B 171       1.059  10.640  22.068  1.00 17.00           C
ATOM   1324  N   GLY B 172      -2.067   7.994  17.561  1.00 11.65           N
ATOM   1325  CA  GLY B 172      -3.117   8.226  16.578  1.00 11.49           C
ATOM   1326  C   GLY B 172      -4.096   7.086  16.465  1.00 13.01           C
ATOM   1327  O   GLY B 172      -4.192   6.225  17.358  1.00 13.20           O
ATOM   1328  N   THR B 173      -4.875   7.117  15.376  1.00 11.26           N
ATOM   1329  CA  THR B 173      -5.930   6.133  15.158  1.00 10.88           C
ATOM   1330  C   THR B 173      -5.389   4.814  14.678  1.00 13.93           C
ATOM   1331  O   THR B 173      -4.597   4.756  13.732  1.00 12.08           O
ATOM   1332  CB  THR B 173      -7.011   6.695  14.234  1.00 14.54           C
ATOM   1333  OG1 THR B 173      -7.559   7.888  14.810  1.00 13.44           O
ATOM   1334  CG2 THR B 173      -8.112   5.694  13.942  1.00 13.69           C
ATOM   1335  N   VAL B 174      -5.845   3.738  15.328  1.00 11.59           N
ATOM   1336  CA  VAL B 174      -5.440   2.388  14.979  1.00 10.89           C
ATOM   1337  C   VAL B 174      -6.727   1.575  14.797  1.00 15.34           C
ATOM   1338  O   VAL B 174      -7.606   1.618  15.668  1.00 14.98           O
ATOM   1339  CB  VAL B 174      -4.519   1.786  16.076  1.00 15.08           C
ATOM   1340  CG1 VAL B 174      -4.293   0.296  15.885  1.00 15.05           C
ATOM   1341  CG2 VAL B 174      -3.181   2.518  16.144  1.00 15.18           C
ATOM   1342  N   LEU B 175      -6.848   0.894  13.648  1.00 10.62           N
ATOM   1343  CA  LEU B 175      -7.997   0.037  13.333  1.00 11.37           C
ATOM   1344  C   LEU B 175      -7.573  -1.400  13.615  1.00 15.71           C
ATOM   1345  O   LEU B 175      -6.409  -1.757  13.405  1.00 16.40           O
ATOM   1346  CB  LEU B 175      -8.419   0.193  11.876  1.00 11.55           C
ATOM   1347  CG  LEU B 175      -8.627   1.636  11.360  1.00 13.92           C
ATOM   1348  CD1 LEU B 175      -9.083   1.624   9.910  1.00 14.53           C
ATOM   1349  CD2 LEU B 175      -9.601   2.389  12.234  1.00 15.38           C
ATOM   1350  N   VAL B 176      -8.498  -2.215  14.108  1.00 11.44           N
ATOM   1351  CA  VAL B 176      -8.232  -3.618  14.452  1.00 12.65           C
ATOM   1352  C   VAL B 176      -9.241  -4.466  13.694  1.00 16.46           C
ATOM   1353  O   VAL B 176     -10.457  -4.255  13.803  1.00 15.27           O
ATOM   1354  CB  VAL B 176      -8.310  -3.854  15.987  1.00 16.32           C
ATOM   1355  CG1 VAL B 176      -8.120  -5.331  16.346  1.00 17.01           C
ATOM   1356  CG2 VAL B 176      -7.285  -2.991  16.736  1.00 15.91           C
ATOM   1357  N   GLY B 177      -8.728  -5.433  12.943  1.00 15.01           N
ATOM   1358  CA  GLY B 177      -9.604  -6.304  12.169  1.00 15.77           C
ATOM   1359  C   GLY B 177      -8.886  -7.349  11.344  1.00 20.84           C
ATOM   1360  O   GLY B 177      -7.646  -7.443  11.386  1.00 18.91           O
ATOM   1361  N   PRO B 178      -9.683  -8.089  10.535  1.00 18.49           N
ATOM   1362  CA  PRO B 178      -9.124  -9.183   9.726  1.00 19.71           C
ATOM   1363  C   PRO B 178      -8.327  -8.766   8.507  1.00 25.79           C
ATOM   1364  O   PRO B 178      -8.792  -8.848   7.371  1.00 27.57           O
ATOM   1365  CB  PRO B 178     -10.363 -10.005   9.355  1.00 22.04           C
ATOM   1366  CG  PRO B 178     -11.477  -9.011   9.344  1.00 25.63           C
ATOM   1367  CD  PRO B 178     -11.163  -8.037  10.434  1.00 20.43           C
ATOM   1368  N   THR B 179      -7.094  -8.351   8.747  1.00 21.51           N
ATOM   1369  CA  THR B 179      -6.199  -7.951   7.688  1.00 19.43           C
ATOM   1370  C   THR B 179      -5.200  -9.055   7.388  1.00 23.66           C
ATOM   1371  O   THR B 179      -4.756  -9.752   8.319  1.00 21.44           O
ATOM   1372  CB  THR B 179      -5.483  -6.620   8.054  1.00 20.80           C
ATOM   1373  OG1 THR B 179      -4.535  -6.310   7.035  1.00 18.05           O
ATOM   1374  CG2 THR B 179      -4.760  -6.684   9.414  1.00 16.91           C
ATOM   1375  N   PRO B 180      -4.776  -9.209   6.111  1.00 20.86           N
ATOM   1376  CA  PRO B 180      -3.756 -10.219   5.787  1.00 20.94           C
ATOM   1377  C   PRO B 180      -2.427  -9.945   6.499  1.00 21.51           C
ATOM   1378  O   PRO B 180      -1.703 -10.871   6.794  1.00 20.97           O
ATOM   1379  CB  PRO B 180      -3.578 -10.061   4.269  1.00 23.55           C
ATOM   1380  CG  PRO B 180      -4.800  -9.424   3.809  1.00 28.21           C
ATOM   1381  CD  PRO B 180      -5.197  -8.487   4.891  1.00 23.90           C
ATOM   1382  N   VAL B 181      -2.119  -8.652   6.783  1.00 16.98           N
ATOM   1383  CA  VAL B 181      -0.878  -8.233   7.467  1.00 16.55           C
ATOM   1384  C   VAL B 181      -1.127  -6.957   8.227  1.00 15.18           C
ATOM   1385  O   VAL B 181      -1.925  -6.121   7.785  1.00 13.69           O
ATOM   1386  CB  VAL B 181       0.277  -7.800   6.520  1.00 23.27           C
ATOM   1387  CG1 VAL B 181       1.582  -8.535   6.712  1.00 24.81           C
ATOM   1388  CG2 VAL B 181      -0.130  -7.432   5.094  1.00 23.05           C
ATOM   1389  N   ASN B 182      -0.329  -6.720   9.300  1.00 12.73           N
ATOM   1390  CA  ASN B 182      -0.423  -5.421   9.968  1.00 10.62           C
ATOM   1391  C   ASN B 182       0.053  -4.357   8.988  1.00 12.99           C
ATOM   1392  O   ASN B 182       1.110  -4.511   8.378  1.00 12.20           O
ATOM   1393  CB  ASN B 182       0.504  -5.370  11.185  1.00 11.01           C
ATOM   1394  CG  ASN B 182       0.077  -6.297  12.290  1.00 17.36           C
ATOM   1395  OD1 ASN B 182      -1.114  -6.544  12.495  1.00 13.74           O
ATOM   1396  ND2 ASN B 182       1.034  -6.829  13.025  1.00 13.86           N
ATOM   1397  N   ILE B 183      -0.712  -3.255   8.863  1.00 10.22           N
ATOM   1398  CA  ILE B 183      -0.378  -2.177   7.940  1.00 11.33           C
ATOM   1399  C   ILE B 183      -0.286  -0.854   8.640  1.00 13.10           C
ATOM   1400  O   ILE B 183      -1.182  -0.512   9.423  1.00 12.13           O
ATOM   1401  CB  ILE B 183      -1.527  -2.128   6.880  1.00 15.70           C
ATOM   1402  CG1 ILE B 183      -1.410  -3.333   5.900  1.00 17.28           C
ATOM   1403  CG2 ILE B 183      -1.601  -0.801   6.136  1.00 20.91           C
ATOM   1404  CD1 ILE B 183      -2.802  -3.764   5.487  1.00 27.85           C
ATOM   1405  N   ILE B 184       0.797  -0.096   8.336  1.00  9.47           N
ATOM   1406  CA  ILE B 184       0.973   1.265   8.839  1.00  8.98           C
ATOM   1407  C   ILE B 184       0.592   2.131   7.634  1.00 11.30           C
ATOM   1408  O   ILE B 184       1.307   2.137   6.622  1.00 11.91           O
ATOM   1409  CB  ILE B 184       2.417   1.583   9.311  1.00 11.30           C
ATOM   1410  CG1 ILE B 184       2.919   0.565  10.383  1.00 12.79           C
ATOM   1411  CG2 ILE B 184       2.519   3.041   9.836  1.00 11.76           C
ATOM   1412  CD1 ILE B 184       1.922   0.386  11.637  1.00 14.80           C
ATOM   1413  N   GLY B 185      -0.521   2.838   7.760  1.00 10.18           N
ATOM   1414  CA  GLY B 185      -1.060   3.703   6.720  1.00 10.31           C
ATOM   1415  C   GLY B 185      -0.630   5.148   6.835  1.00 12.10           C
ATOM   1416  O   GLY B 185       0.111   5.550   7.750  1.00 11.02           O
ATOM   1417  N   ARG B 186      -1.130   5.966   5.905  1.00  9.33           N
ATOM   1418  CA  ARG B 186      -0.700   7.364   5.834  1.00  8.82           C
ATOM   1419  C   ARG B 186      -0.959   8.164   7.090  1.00 11.90           C
ATOM   1420  O   ARG B 186      -0.162   9.068   7.402  1.00 12.00           O
ATOM   1421  CB  ARG B 186      -1.279   8.067   4.614  1.00  9.95           C
ATOM   1422  CG  ARG B 186      -0.768   7.520   3.269  1.00 11.64           C
ATOM   1423  CD  ARG B 186      -1.240   8.398   2.091  1.00 11.71           C
ATOM   1424  NE  ARG B 186      -2.703   8.378   1.985  1.00 11.47           N
ATOM   1425  CZ  ARG B 186      -3.519   9.340   2.418  1.00 16.21           C
ATOM   1426  NH1 ARG B 186      -4.836   9.186   2.342  1.00 13.92           N
ATOM   1427  NH2 ARG B 186      -3.024  10.466   2.941  1.00 12.80           N
ATOM   1428  N   ASN B 187      -2.033   7.831   7.836  1.00 11.25           N
ATOM   1429  CA  ASN B 187      -2.295   8.598   9.061  1.00 11.53           C
ATOM   1430  C   ASN B 187      -1.077   8.616  10.019  1.00 14.56           C
ATOM   1431  O   ASN B 187      -0.802   9.664  10.620  1.00 15.69           O
ATOM   1432  CB  ASN B 187      -3.556   8.112   9.751  1.00 10.96           C
ATOM   1433  CG  ASN B 187      -3.396   6.775  10.424  1.00 13.57           C
ATOM   1434  OD1 ASN B 187      -3.005   5.780   9.793  1.00 12.44           O
ATOM   1435  ND2 ASN B 187      -3.703   6.731  11.733  1.00 12.71           N
ATOM   1436  N   LEU B 188      -0.330   7.472  10.123  1.00  9.74           N
ATOM   1437  CA  LEU B 188       0.851   7.392  10.991  1.00 10.08           C
ATOM   1438  C   LEU B 188       2.153   7.652  10.222  1.00 13.38           C
ATOM   1439  O   LEU B 188       3.114   8.144  10.813  1.00 12.83           O
ATOM   1440  CB  LEU B 188       0.926   6.067  11.753  1.00 10.03           C
ATOM   1441  CG  LEU B 188      -0.305   5.767  12.631  1.00 13.00           C
ATOM   1442  CD1 LEU B 188      -0.113   4.461  13.351  1.00 13.73           C
ATOM   1443  CD2 LEU B 188      -0.588   6.910  13.640  1.00 14.21           C
ATOM   1444  N   LEU B 189       2.200   7.330   8.904  1.00 10.51           N
ATOM   1445  CA  LEU B 189       3.423   7.627   8.137  1.00 10.81           C
ATOM   1446  C   LEU B 189       3.702   9.162   8.161  1.00 13.97           C
ATOM   1447  O   LEU B 189       4.859   9.576   8.252  1.00 15.09           O
ATOM   1448  CB  LEU B 189       3.300   7.118   6.699  1.00 10.77           C
ATOM   1449  CG  LEU B 189       3.172   5.603   6.546  1.00 13.84           C
ATOM   1450  CD1 LEU B 189       2.873   5.249   5.133  1.00 14.62           C
ATOM   1451  CD2 LEU B 189       4.409   4.885   7.015  1.00 13.84           C
ATOM   1452  N   THR B 190       2.646  10.002   8.115  1.00 12.11           N
ATOM   1453  CA  THR B 190       2.825  11.462   8.197  1.00 11.91           C
ATOM   1454  C   THR B 190       3.361  11.872   9.573  1.00 15.73           C
ATOM   1455  O   THR B 190       4.182  12.797   9.661  1.00 17.88           O
ATOM   1456  CB  THR B 190       1.538  12.212   7.867  1.00 16.56           C
ATOM   1457  OG1 THR B 190       0.502  11.771   8.742  1.00 14.61           O
ATOM   1458  CG2 THR B 190       1.125  12.033   6.402  1.00 17.15           C
ATOM   1459  N   GLN B 191       2.911  11.188  10.653  1.00 13.63           N
ATOM   1460  CA  GLN B 191       3.411  11.503  12.004  1.00 13.38           C
ATOM   1461  C   GLN B 191       4.899  11.241  12.153  1.00 18.85           C
ATOM   1462  O   GLN B 191       5.557  11.943  12.930  1.00 21.41           O
ATOM   1463  CB  GLN B 191       2.663  10.738  13.096  1.00 13.36           C
ATOM   1464  CG  GLN B 191       1.235  11.197  13.297  1.00 14.31           C
ATOM   1465  CD  GLN B 191       0.713  10.863  14.669  1.00 11.86           C
ATOM   1466  OE1 GLN B 191       1.481  10.607  15.627  1.00 14.67           O
ATOM   1467  NE2 GLN B 191      -0.593  10.865  14.791  1.00 13.81           N
ATOM   1468  N   ILE B 192       5.441  10.242  11.439  1.00 15.25           N
ATOM   1469  CA  ILE B 192       6.870   9.937  11.556  1.00 15.26           C
ATOM   1470  C   ILE B 192       7.720  10.672  10.488  1.00 19.99           C
ATOM   1471  O   ILE B 192       8.936  10.464  10.424  1.00 20.37           O
ATOM   1472  CB  ILE B 192       7.123   8.401  11.600  1.00 17.52           C
ATOM   1473  CG1 ILE B 192       6.814   7.727  10.240  1.00 18.02           C
ATOM   1474  CG2 ILE B 192       6.343   7.745  12.777  1.00 19.29           C
ATOM   1475  CD1 ILE B 192       7.257   6.203  10.148  1.00 21.60           C
ATOM   1476  N   GLY B 193       7.080  11.531   9.687  1.00 17.17           N
ATOM   1477  CA  GLY B 193       7.743  12.330   8.653  1.00 17.04           C
ATOM   1478  C   GLY B 193       8.173  11.520   7.445  1.00 20.05           C
ATOM   1479  O   GLY B 193       9.196  11.832   6.815  1.00 21.25           O
ATOM   1480  N   CYS B 194       7.383  10.488   7.096  1.00 15.37           N
ATOM   1481  CA  CYS B 194       7.716   9.624   5.971  1.00 15.59           C
ATOM   1482  C   CYS B 194       7.276  10.224   4.634  1.00 18.13           C
ATOM   1483  O   CYS B 194       6.150  10.722   4.518  1.00 17.77           O
ATOM   1484  CB  CYS B 194       7.122   8.228   6.197  1.00 16.33           C
ATOM   1485  SG  CYS B 194       7.707   6.967   5.040  1.00 20.76           S
ATOM   1486  N   THR B 195       8.157  10.168   3.622  1.00 14.68           N
ATOM   1487  CA  THR B 195       7.833  10.638   2.272  1.00 13.08           C
ATOM   1488  C   THR B 195       8.335   9.596   1.260  1.00 16.29           C
ATOM   1489  O   THR B 195       9.149   8.742   1.612  1.00 15.87           O
ATOM   1490  CB  THR B 195       8.489  12.005   1.945  1.00 20.68           C
ATOM   1491  OG1 THR B 195       9.911  11.884   2.044  1.00 20.49           O
ATOM   1492  CG2 THR B 195       7.976  13.151   2.832  1.00 19.08           C
ATOM   1493  N   LEU B 196       7.850   9.683   0.017  1.00 13.66           N
ATOM   1494  CA  LEU B 196       8.292   8.835  -1.097  1.00 14.72           C
ATOM   1495  C   LEU B 196       9.246   9.671  -1.913  1.00 17.62           C
ATOM   1496  O   LEU B 196       8.975  10.851  -2.135  1.00 17.80           O
ATOM   1497  CB  LEU B 196       7.110   8.440  -1.973  1.00 14.86           C
ATOM   1498  CG  LEU B 196       6.268   7.329  -1.440  1.00 17.61           C
ATOM   1499  CD1 LEU B 196       4.972   7.235  -2.242  1.00 18.23           C
ATOM   1500  CD2 LEU B 196       7.030   6.005  -1.478  1.00 18.38           C
ATOM   1501  N   ASN B 197      10.368   9.091  -2.340  1.00 14.99           N
ATOM   1502  CA  ASN B 197      11.377   9.841  -3.088  1.00 16.01           C
ATOM   1503  C   ASN B 197      11.962   9.070  -4.253  1.00 20.89           C
ATOM   1504  O   ASN B 197      12.318   7.903  -4.104  1.00 19.71           O
ATOM   1505  CB  ASN B 197      12.520  10.242  -2.152  1.00 17.80           C
ATOM   1506  CG  ASN B 197      12.098  11.148  -1.032  1.00 22.16           C
ATOM   1507  OD1 ASN B 197      12.225  12.367  -1.129  1.00 27.02           O
ATOM   1508  ND2 ASN B 197      11.592  10.564   0.046  1.00 19.06           N
ATOM   1509  N   PHE B 198      12.092   9.742  -5.406  1.00 19.59           N
ATOM   1510  CA  PHE B 198      12.711   9.179  -6.617  1.00 21.92           C
ATOM   1511  C   PHE B 198      13.249  10.299  -7.522  1.00 29.85           C
ATOM   1512  O   PHE B 198      13.687  10.021  -8.661  1.00 30.96           O
ATOM   1513  CB  PHE B 198      11.794   8.176  -7.360  1.00 23.14           C
ATOM   1514  CG  PHE B 198      10.510   8.712  -7.949  1.00 25.69           C
ATOM   1515  CD1 PHE B 198       9.339   8.739  -7.197  1.00 28.79           C
ATOM   1516  CD2 PHE B 198      10.458   9.146  -9.269  1.00 29.65           C
ATOM   1517  CE1 PHE B 198       8.149   9.215  -7.749  1.00 29.97           C
ATOM   1518  CE2 PHE B 198       9.262   9.625  -9.820  1.00 32.63           C
ATOM   1519  CZ  PHE B 198       8.117   9.658  -9.055  1.00 30.17           C
ATOM   1520  OXT PHE B 198      13.252  11.463  -7.064  1.00 33.64           O
ATOM   1521  C   UNL X 199      -0.657  -8.886  -0.878  1.00  0.00           C
ATOM   1522  N   UNL X 199      -1.505  -7.372  -2.520  1.00  0.00           N
ATOM   1523  C1  UNL X 199      -0.373  -7.749  -1.817  1.00  0.00           C
ATOM   1524  O   UNL X 199       0.742  -7.247  -1.914  1.00  0.00           O
ATOM   1525  C2  UNL X 199      -1.501  -6.221  -3.409  1.00  0.00           C
ATOM   1526  C3  UNL X 199      -2.478  -5.139  -3.001  1.00  0.00           C
ATOM   1527  C4  UNL X 199      -2.069  -4.484  -1.698  1.00  0.00           C
ATOM   1528  C5  UNL X 199      -4.596  -2.399   0.964  1.00  0.00           C
ATOM   1529  N1  UNL X 199      -3.392  -1.698   0.422  1.00  0.00           N
ATOM   1530  C6  UNL X 199      -2.392  -2.548  -0.281  1.00  0.00           C
ATOM   1531  C7  UNL X 199      -3.103  -3.495  -1.225  1.00  0.00           C
ATOM   1532  O1  UNL X 199      -4.123  -4.197  -0.497  1.00  0.00           O
ATOM   1533  C8  UNL X 199      -5.154  -3.273  -0.140  1.00  0.00           C
ATOM   1534  N2  UNL X 199       0.139  -9.981  -1.402  1.00  0.00           N
ATOM   1535  C9  UNL X 199      -0.404 -10.880  -2.296  1.00  0.00           C
ATOM   1536  O2  UNL X 199      -1.540 -10.816  -2.759  1.00  0.00           O
ATOM   1537  O3  UNL X 199       0.529 -11.837  -2.602  1.00  0.00           O
ATOM   1538  C10 UNL X 199       1.005 -11.770  -3.947  1.00  0.00           C
ATOM   1539  C11 UNL X 199      -0.263  -8.515   0.552  1.00  0.00           C
ATOM   1540  C12 UNL X 199      -0.093  -9.659   1.512  1.00  0.00           C
ATOM   1541  C13 UNL X 199       0.997  -9.634   2.363  1.00  0.00           C
ATOM   1542  C14 UNL X 199       1.179 -10.663   3.269  1.00  0.00           C
ATOM   1543  C15 UNL X 199       0.287 -11.720   3.326  1.00  0.00           C
ATOM   1544  C16 UNL X 199      -0.802 -11.751   2.484  1.00  0.00           C
ATOM   1545  C17 UNL X 199      -0.987 -10.714   1.585  1.00  0.00           C
ATOM   1546  C18 UNL X 199      -1.084  -7.428   1.173  1.00  0.00           C
ATOM   1547  C19 UNL X 199      -0.434  -6.273   1.559  1.00  0.00           C
ATOM   1548  C20 UNL X 199      -1.120  -5.230   2.142  1.00  0.00           C
ATOM   1549  C21 UNL X 199      -2.472  -5.364   2.363  1.00  0.00           C
ATOM   1550  C22 UNL X 199      -3.130  -6.523   2.004  1.00  0.00           C
ATOM   1551  C23 UNL X 199      -2.443  -7.559   1.403  1.00  0.00           C
END
