# Supplementary material for: Correction to “BAT2: an Open-Source Tool for Flexible, Automated, and Low Cost Absolute Binding Free Energy Calculations”
Source: J Chem Theory Comput. 2024 Sep 17;20(19):8740. doi: 10.1021/acs.jctc.4c01153 (PMC11465461; doi:10.1021/acs.jctc.4c01153)
Supplement: Supplementary file 1 — ct4c01153_si_001.zip [file ct4c01153_si_001.zip › All-files/HIV-1/equil/build_files/split.tcl]

mol load pdb rec_file.pdb
set dum [atomselect 0 "resname DUM"]
set prot [atomselect 0 "protein"]
set othrs [atomselect 0 "resname XXX and not water and same residue as within 4.00 of (protein or resname UNL)"]
set wat [atomselect 0 "water and same residue as within 4.00 of (protein or resname UNL)"]
$wat set resname WAT 
$dum writepdb dummy.pdb
$prot writepdb protein.pdb
$othrs writepdb others.pdb
$wat writepdb crystalwat.pdb
exit
