# Supplementary material for: Correction to “BAT2: an Open-Source Tool for Flexible, Automated, and Low Cost Absolute Binding Free Energy Calculations”
Source: J Chem Theory Comput. 2024 Sep 17;20(19):8740. doi: 10.1021/acs.jctc.4c01153 (PMC11465461; doi:10.1021/acs.jctc.4c01153)
Supplement: Supplementary file 1 — ct4c01153_si_001.zip [file ct4c01153_si_001.zip › All-files/HIV-1/equil/build_files/aligned-clean.pdb]

REMARK Protein complex.pdb aligned to
ATOM      1  N   PRO A   1      11.890  13.853  -7.582  1.00 29.11           N    
ATOM      2  CA  PRO A   1      11.102  14.734  -6.715  1.00 28.14           C    
ATOM      3  C   PRO A   1      10.920  14.181  -5.309  1.00 27.77           C    
ATOM      4  O   PRO A   1      11.208  13.011  -5.067  1.00 26.31           O    
ATOM      5  CB  PRO A   1       9.743  14.810  -7.426  1.00 29.89           C    
ATOM      6  CG  PRO A   1       9.662  13.577  -8.245  1.00 34.55           C    
ATOM      7  CD  PRO A   1      11.070  13.245  -8.650  1.00 30.50           C    
ATOM      8  N   GLN A   2      10.443  15.032  -4.390  1.00 22.34           N    
ATOM      9  CA  GLN A   2      10.121  14.616  -3.028  1.00 20.49           C    
ATOM     10  C   GLN A   2       8.604  14.696  -2.950  1.00 22.30           C    
ATOM     11  O   GLN A   2       8.023  15.772  -3.137  1.00 21.01           O    
ATOM     12  CB  GLN A   2      10.772  15.496  -1.966  1.00 21.94           C    
ATOM     13  CG  GLN A   2      10.353  15.063  -0.559  1.00 23.29           C    
ATOM     14  CD  GLN A   2      11.251  15.644   0.486  1.00 36.68           C    
ATOM     15  OE1 GLN A   2      10.907  16.628   1.150  1.00 33.28           O    
ATOM     16  NE2 GLN A   2      12.419  15.042   0.657  1.00 23.27           N    
ATOM     17  N   ILE A   3       7.963  13.548  -2.695  1.00 17.85           N    
ATOM     18  CA  ILE A   3       6.521  13.444  -2.608  1.00 17.80           C    
ATOM     19  C   ILE A   3       6.103  13.297  -1.153  1.00 20.35           C    
ATOM     20  O   ILE A   3       6.492  12.338  -0.462  1.00 19.19           O    
ATOM     21  CB  ILE A   3       5.989  12.320  -3.528  1.00 20.80           C    
ATOM     22  CG1 ILE A   3       6.338  12.644  -5.011  1.00 22.00           C    
ATOM     23  CG2 ILE A   3       4.471  12.105  -3.327  1.00 20.76           C    
ATOM     24  CD1 ILE A   3       6.219  11.522  -5.945  1.00 25.17           C    
ATOM     25  N   THR A   4       5.320  14.269  -0.680  1.00 17.19           N    
ATOM     26  CA  THR A   4       4.851  14.208   0.687  1.00 16.41           C    
ATOM     27  C   THR A   4       3.668  13.253   0.767  1.00 17.58           C    
ATOM     28  O   THR A   4       3.111  12.841  -0.265  1.00 16.17           O    
ATOM     29  CB  THR A   4       4.572  15.589   1.267  1.00 30.74           C    
ATOM     30  OG1 THR A   4       3.525  16.204   0.530  1.00 31.94           O    
ATOM     31  CG2 THR A   4       5.831  16.450   1.319  1.00 32.20           C    
ATOM     32  N   LEU A   5       3.321  12.881   1.986  1.00 13.21           N    
ATOM     33  CA  LEU A   5       2.246  11.933   2.238  1.00 11.08           C    
ATOM     34  C   LEU A   5       1.048  12.554   2.929  1.00 13.47           C    
ATOM     35  O   LEU A   5       0.212  11.829   3.476  1.00 12.96           O    
ATOM     36  CB  LEU A   5       2.794  10.698   2.998  1.00 10.63           C    
ATOM     37  CG  LEU A   5       3.901   9.935   2.217  1.00 14.53           C    
ATOM     38  CD1 LEU A   5       4.531   8.870   3.050  1.00 14.02           C    
ATOM     39  CD2 LEU A   5       3.373   9.367   0.887  1.00 14.30           C    
ATOM     40  N   TRP A   6       0.934  13.908   2.891  1.00 10.95           N    
ATOM     41  CA  TRP A   6      -0.233  14.585   3.463  1.00 12.44           C    
ATOM     42  C   TRP A   6      -1.477  14.205   2.640  1.00 13.96           C    
ATOM     43  O   TRP A   6      -2.587  14.244   3.161  1.00 14.16           O    
ATOM     44  CB  TRP A   6      -0.060  16.107   3.404  1.00 13.25           C    
ATOM     45  CG  TRP A   6       1.024  16.658   4.289  1.00 16.85           C    
ATOM     46  CD1 TRP A   6       2.158  17.300   3.893  1.00 20.84           C    
ATOM     47  CD2 TRP A   6       1.048  16.643   5.724  1.00 18.77           C    
ATOM     48  NE1 TRP A   6       2.892  17.689   4.996  1.00 22.19           N    
ATOM     49  CE2 TRP A   6       2.227  17.309   6.131  1.00 23.69           C    
ATOM     50  CE3 TRP A   6       0.173  16.158   6.706  1.00 21.26           C    
ATOM     51  CZ2 TRP A   6       2.575  17.461   7.485  1.00 25.07           C    
ATOM     52  CZ3 TRP A   6       0.508  16.323   8.047  1.00 24.31           C    
ATOM     53  CH2 TRP A   6       1.697  16.960   8.423  1.00 25.60           C    
ATOM     54  N   GLN A   7      -1.271  13.892   1.349  1.00 12.22           N    
ATOM     55  CA  GLN A   7      -2.320  13.460   0.415  1.00 11.55           C    
ATOM     56  C   GLN A   7      -1.884  12.128  -0.211  1.00 13.90           C    
ATOM     57  O   GLN A   7      -0.702  11.766  -0.167  1.00 13.42           O    
ATOM     58  CB  GLN A   7      -2.561  14.504  -0.690  1.00 13.53           C    
ATOM     59  CG  GLN A   7      -3.103  15.837  -0.170  1.00 16.83           C    
ATOM     60  CD  GLN A   7      -2.044  16.796   0.336  1.00 18.52           C    
ATOM     61  OE1 GLN A   7      -0.900  16.830  -0.160  1.00 17.00           O    
ATOM     62  NE2 GLN A   7      -2.414  17.618   1.324  1.00 17.56           N    
ATOM     63  N   ARG A   8      -2.830  11.415  -0.832  1.00 12.13           N    
ATOM     64  CA  ARG A   8      -2.484  10.167  -1.521  1.00 11.05           C    
ATOM     65  C   ARG A   8      -1.438  10.503  -2.606  1.00 14.10           C    
ATOM     66  O   ARG A   8      -1.618  11.490  -3.346  1.00 13.97           O    
ATOM     67  CB  ARG A   8      -3.716   9.572  -2.203  1.00 13.34           C    
ATOM     68  CG  ARG A   8      -4.774   9.145  -1.224  1.00 14.23           C    
ATOM     69  CD  ARG A   8      -6.004   8.607  -1.925  1.00 15.77           C    
ATOM     70  NE  ARG A   8      -6.939   8.064  -0.940  1.00 19.88           N    
ATOM     71  CZ  ARG A   8      -8.242   7.901  -1.158  1.00 36.24           C    
ATOM     72  NH1 ARG A   8      -8.777   8.250  -2.321  1.00 28.86           N    
ATOM     73  NH2 ARG A   8      -9.019   7.401  -0.210  1.00 23.79           N    
ATOM     74  N   PRO A   9      -0.368   9.685  -2.712  1.00 11.98           N    
ATOM     75  CA  PRO A   9       0.692   9.984  -3.707  1.00 12.14           C    
ATOM     76  C   PRO A   9       0.293   9.548  -5.117  1.00 15.92           C    
ATOM     77  O   PRO A   9       0.763   8.526  -5.619  1.00 14.88           O    
ATOM     78  CB  PRO A   9       1.898   9.204  -3.178  1.00 13.80           C    
ATOM     79  CG  PRO A   9       1.313   8.078  -2.412  1.00 16.76           C    
ATOM     80  CD  PRO A   9      -0.011   8.531  -1.862  1.00 13.02           C    
ATOM     81  N   LEU A  10      -0.606  10.322  -5.741  1.00 14.38           N    
ATOM     82  CA  LEU A  10      -1.090  10.025  -7.092  1.00 15.68           C    
ATOM     83  C   LEU A  10      -0.179  10.618  -8.142  1.00 19.53           C    
ATOM     84  O   LEU A  10       0.267  11.779  -8.032  1.00 18.65           O    
ATOM     85  CB  LEU A  10      -2.527  10.547  -7.284  1.00 17.87           C    
ATOM     86  CG  LEU A  10      -3.623   9.788  -6.521  1.00 24.31           C    
ATOM     87  CD1 LEU A  10      -4.946  10.542  -6.610  1.00 25.54           C    
ATOM     88  CD2 LEU A  10      -3.824   8.370  -7.083  1.00 27.87           C    
ATOM     89  N   VAL A  11       0.088   9.824  -9.180  1.00 16.81           N    
ATOM     90  CA  VAL A  11       0.935  10.249 -10.298  1.00 17.02           C    
ATOM     91  C   VAL A  11       0.273   9.907 -11.613  1.00 20.06           C    
ATOM     92  O   VAL A  11      -0.551   8.993 -11.677  1.00 17.13           O    
ATOM     93  CB  VAL A  11       2.375   9.655 -10.258  1.00 22.39           C    
ATOM     94  CG1 VAL A  11       3.148  10.141  -9.038  1.00 22.83           C    
ATOM     95  CG2 VAL A  11       2.357   8.124 -10.339  1.00 21.97           C    
ATOM     96  N   THR A  12       0.684  10.605 -12.683  1.00 20.51           N    
ATOM     97  CA  THR A  12       0.205  10.302 -14.025  1.00 21.44           C    
ATOM     98  C   THR A  12       1.212   9.306 -14.577  1.00 26.15           C    
ATOM     99  O   THR A  12       2.429   9.486 -14.438  1.00 27.92           O    
ATOM    100  CB  THR A  12       0.134  11.573 -14.894  1.00 29.71           C    
ATOM    101  OG1 THR A  12      -0.746  12.510 -14.273  1.00 33.79           O    
ATOM    102  CG2 THR A  12      -0.340  11.292 -16.326  1.00 27.97           C    
ATOM    103  N   ILE A  13       0.709   8.245 -15.181  1.00 21.01           N    
ATOM    104  CA  ILE A  13       1.536   7.222 -15.803  1.00 19.87           C    
ATOM    105  C   ILE A  13       1.142   7.142 -17.289  1.00 23.35           C    
ATOM    106  O   ILE A  13       0.029   7.557 -17.651  1.00 23.55           O    
ATOM    107  CB  ILE A  13       1.404   5.846 -15.099  1.00 21.28           C    
ATOM    108  CG1 ILE A  13      -0.039   5.272 -15.221  1.00 21.05           C    
ATOM    109  CG2 ILE A  13       1.876   5.913 -13.623  1.00 21.02           C    
ATOM    110  CD1 ILE A  13      -0.191   3.834 -14.974  1.00 22.71           C    
ATOM    111  N   LYS A  14       2.054   6.612 -18.126  1.00 18.05           N    
ATOM    112  CA  LYS A  14       1.828   6.384 -19.561  1.00 18.31           C    
ATOM    113  C   LYS A  14       2.045   4.884 -19.794  1.00 21.00           C    
ATOM    114  O   LYS A  14       3.122   4.358 -19.512  1.00 21.56           O    
ATOM    115  CB  LYS A  14       2.786   7.241 -20.412  1.00 21.25           C    
ATOM    116  CG  LYS A  14       2.355   7.371 -21.873  1.00 42.09           C    
ATOM    117  CD  LYS A  14       3.342   8.198 -22.715  1.00 57.28           C    
ATOM    118  CE  LYS A  14       3.137   9.695 -22.610  1.00 70.38           C    
ATOM    119  NZ  LYS A  14       4.062  10.446 -23.504  1.00 77.81           N    
ATOM    120  N   ILE A  15       1.008   4.179 -20.273  1.00 16.97           N    
ATOM    121  CA  ILE A  15       1.033   2.723 -20.493  1.00 17.16           C    
ATOM    122  C   ILE A  15       0.104   2.298 -21.638  1.00 23.85           C    
ATOM    123  O   ILE A  15      -1.033   2.745 -21.686  1.00 23.41           O    
ATOM    124  CB  ILE A  15       0.677   1.935 -19.188  1.00 19.37           C    
ATOM    125  CG1 ILE A  15       0.733   0.392 -19.426  1.00 20.11           C    
ATOM    126  CG2 ILE A  15      -0.693   2.400 -18.582  1.00 20.79           C    
ATOM    127  CD1 ILE A  15       0.595  -0.477 -18.250  1.00 21.73           C    
ATOM    128  N   GLY A  16       0.597   1.411 -22.508  1.00 23.84           N    
ATOM    129  CA  GLY A  16      -0.136   0.851 -23.645  1.00 24.97           C    
ATOM    130  C   GLY A  16      -0.921   1.854 -24.471  1.00 29.29           C    
ATOM    131  O   GLY A  16      -2.053   1.565 -24.871  1.00 30.20           O    
ATOM    132  N   GLY A  17      -0.329   3.029 -24.704  1.00 24.92           N    
ATOM    133  CA  GLY A  17      -0.949   4.103 -25.473  1.00 25.29           C    
ATOM    134  C   GLY A  17      -2.005   4.901 -24.713  1.00 29.60           C    
ATOM    135  O   GLY A  17      -2.735   5.692 -25.316  1.00 29.45           O    
ATOM    136  N   GLN A  18      -2.083   4.723 -23.374  1.00 25.82           N    
ATOM    137  CA  GLN A  18      -3.061   5.396 -22.507  1.00 24.90           C    
ATOM    138  C   GLN A  18      -2.392   6.192 -21.355  1.00 29.71           C    
ATOM    139  O   GLN A  18      -1.272   5.876 -20.942  1.00 26.93           O    
ATOM    140  CB  GLN A  18      -4.045   4.346 -21.915  1.00 25.55           C    
ATOM    141  CG  GLN A  18      -4.817   3.497 -22.961  1.00 26.66           C    
ATOM    142  CD  GLN A  18      -5.892   2.591 -22.372  1.00 46.51           C    
ATOM    143  OE1 GLN A  18      -6.486   2.869 -21.322  1.00 41.10           O    
ATOM    144  NE2 GLN A  18      -6.180   1.484 -23.052  1.00 37.96           N    
ATOM    145  N   LEU A  19      -3.088   7.232 -20.854  1.00 28.20           N    
ATOM    146  CA  LEU A  19      -2.647   8.056 -19.719  1.00 28.76           C    
ATOM    147  C   LEU A  19      -3.598   7.705 -18.599  1.00 30.35           C    
ATOM    148  O   LEU A  19      -4.818   7.780 -18.774  1.00 30.08           O    
ATOM    149  CB  LEU A  19      -2.731   9.575 -19.978  1.00 29.90           C    
ATOM    150  CG  LEU A  19      -1.663  10.236 -20.850  1.00 35.90           C    
ATOM    151  CD1 LEU A  19      -2.126  11.609 -21.291  1.00 37.07           C    
ATOM    152  CD2 LEU A  19      -0.335  10.380 -20.114  1.00 38.60           C    
ATOM    153  N   LYS A  20      -3.049   7.279 -17.462  1.00 23.55           N    
ATOM    154  CA  LYS A  20      -3.858   6.898 -16.312  1.00 21.24           C    
ATOM    155  C   LYS A  20      -3.276   7.560 -15.046  1.00 22.50           C    
ATOM    156  O   LYS A  20      -2.132   8.025 -15.057  1.00 22.89           O    
ATOM    157  CB  LYS A  20      -3.890   5.363 -16.153  1.00 23.26           C    
ATOM    158  CG  LYS A  20      -4.648   4.600 -17.256  1.00 23.87           C    
ATOM    159  CD  LYS A  20      -4.969   3.169 -16.828  1.00 33.95           C    
ATOM    160  CE  LYS A  20      -5.773   2.411 -17.864  1.00 41.15           C    
ATOM    161  NZ  LYS A  20      -7.230   2.737 -17.820  1.00 37.94           N    
ATOM    162  N   GLU A  21      -4.078   7.634 -13.988  1.00 17.49           N    
ATOM    163  CA  GLU A  21      -3.656   8.181 -12.690  1.00 15.85           C    
ATOM    164  C   GLU A  21      -3.412   6.932 -11.839  1.00 17.10           C    
ATOM    165  O   GLU A  21      -4.221   6.014 -11.892  1.00 15.83           O    
ATOM    166  CB  GLU A  21      -4.794   9.003 -12.059  1.00 18.23           C    
ATOM    167  CG  GLU A  21      -4.379   9.779 -10.820  1.00 37.02           C    
ATOM    168  CD  GLU A  21      -5.356  10.834 -10.330  1.00 66.20           C    
ATOM    169  OE1 GLU A  21      -6.568  10.533 -10.228  1.00 60.00           O    
ATOM    170  OE2 GLU A  21      -4.902  11.964 -10.034  1.00 60.64           O    
ATOM    171  N   ALA A  22      -2.328   6.901 -11.046  1.00 14.43           N    
ATOM    172  CA  ALA A  22      -2.047   5.728 -10.226  1.00 13.67           C    
ATOM    173  C   ALA A  22      -1.387   6.143  -8.927  1.00 17.33           C    
ATOM    174  O   ALA A  22      -0.750   7.199  -8.846  1.00 16.46           O    
ATOM    175  CB  ALA A  22      -1.154   4.746 -10.983  1.00 14.06           C    
ATOM    176  N   LEU A  23      -1.527   5.293  -7.923  1.00 13.13           N    
ATOM    177  CA  LEU A  23      -0.992   5.557  -6.593  1.00 13.78           C    
ATOM    178  C   LEU A  23       0.377   4.897  -6.436  1.00 14.30           C    
ATOM    179  O   LEU A  23       0.519   3.711  -6.750  1.00 14.75           O    
ATOM    180  CB  LEU A  23      -2.012   4.939  -5.622  1.00 15.21           C    
ATOM    181  CG  LEU A  23      -1.837   4.994  -4.141  1.00 21.92           C    
ATOM    182  CD1 LEU A  23      -2.075   6.399  -3.622  1.00 23.08           C    
ATOM    183  CD2 LEU A  23      -2.883   4.088  -3.491  1.00 23.58           C    
ATOM    184  N   LEU A  24       1.375   5.642  -5.923  1.00 12.46           N    
ATOM    185  CA  LEU A  24       2.728   5.092  -5.651  1.00 12.71           C    
ATOM    186  C   LEU A  24       2.560   4.357  -4.321  1.00 16.12           C    
ATOM    187  O   LEU A  24       2.367   4.982  -3.268  1.00 16.19           O    
ATOM    188  CB  LEU A  24       3.781   6.203  -5.520  1.00 13.58           C    
ATOM    189  CG  LEU A  24       4.028   7.064  -6.747  1.00 18.58           C    
ATOM    190  CD1 LEU A  24       5.117   8.083  -6.462  1.00 19.25           C    
ATOM    191  CD2 LEU A  24       4.407   6.218  -7.971  1.00 19.55           C    
ATOM    192  N   ASP A  25       2.573   3.023  -4.387  1.00 13.71           N    
ATOM    193  CA  ASP A  25       2.248   2.162  -3.254  1.00 13.35           C    
ATOM    194  C   ASP A  25       3.350   1.247  -2.750  1.00 15.03           C    
ATOM    195  O   ASP A  25       3.544   0.137  -3.270  1.00 14.12           O    
ATOM    196  CB  ASP A  25       1.039   1.340  -3.694  1.00 13.86           C    
ATOM    197  CG  ASP A  25       0.302   0.648  -2.575  1.00 22.49           C    
ATOM    198  OD1 ASP A  25       0.890   0.492  -1.478  1.00 21.87           O    
ATOM    199  OD2 ASP A  25      -0.867   0.264  -2.789  1.00 29.15           O    
ATOM    200  N   THR A  26       4.029   1.670  -1.667  1.00 10.63           N    
ATOM    201  CA  THR A  26       5.111   0.852  -1.102  1.00 11.00           C    
ATOM    202  C   THR A  26       4.599  -0.457  -0.456  1.00 12.43           C    
ATOM    203  O   THR A  26       5.388  -1.385  -0.255  1.00 14.00           O    
ATOM    204  CB  THR A  26       5.962   1.678  -0.125  1.00 14.46           C    
ATOM    205  OG1 THR A  26       5.126   2.101   0.961  1.00 11.96           O    
ATOM    206  CG2 THR A  26       6.573   2.904  -0.792  1.00 11.41           C    
ATOM    207  N   GLY A  27       3.302  -0.514  -0.124  1.00 10.58           N    
ATOM    208  CA  GLY A  27       2.757  -1.718   0.493  1.00 12.03           C    
ATOM    209  C   GLY A  27       2.390  -2.787  -0.515  1.00 16.23           C    
ATOM    210  O   GLY A  27       2.046  -3.900  -0.116  1.00 16.80           O    
ATOM    211  N   ALA A  28       2.466  -2.478  -1.827  1.00 12.64           N    
ATOM    212  CA  ALA A  28       2.098  -3.434  -2.872  1.00 11.64           C    
ATOM    213  C   ALA A  28       3.317  -4.092  -3.492  1.00 13.18           C    
ATOM    214  O   ALA A  28       4.226  -3.395  -3.949  1.00 13.26           O    
ATOM    215  CB  ALA A  28       1.336  -2.710  -3.970  1.00 12.39           C    
ATOM    216  N   ASP A  29       3.327  -5.434  -3.573  1.00 12.03           N    
ATOM    217  CA  ASP A  29       4.460  -6.106  -4.212  1.00 12.17           C    
ATOM    218  C   ASP A  29       4.428  -5.874  -5.716  1.00 16.12           C    
ATOM    219  O   ASP A  29       5.487  -5.765  -6.361  1.00 16.40           O    
ATOM    220  CB  ASP A  29       4.357  -7.629  -3.993  1.00 14.98           C    
ATOM    221  CG  ASP A  29       4.381  -8.105  -2.560  1.00 17.78           C    
ATOM    222  OD1 ASP A  29       3.799  -9.183  -2.289  1.00 20.02           O    
ATOM    223  OD2 ASP A  29       4.993  -7.405  -1.699  1.00 15.61           O    
ATOM    224  N   ASP A  30       3.202  -5.859  -6.274  1.00 15.15           N    
ATOM    225  CA  ASP A  30       2.948  -5.771  -7.708  1.00 16.98           C    
ATOM    226  C   ASP A  30       2.166  -4.543  -8.135  1.00 16.90           C    
ATOM    227  O   ASP A  30       1.502  -3.899  -7.331  1.00 15.89           O    
ATOM    228  CB  ASP A  30       2.129  -7.018  -8.127  1.00 20.08           C    
ATOM    229  CG  ASP A  30       2.579  -8.339  -7.515  1.00 31.84           C    
ATOM    230  OD1 ASP A  30       3.745  -8.730  -7.741  1.00 30.88           O    
ATOM    231  OD2 ASP A  30       1.760  -8.976  -6.810  1.00 35.67           O    
ATOM    232  N   THR A  31       2.250  -4.230  -9.424  1.00 14.24           N    
ATOM    233  CA  THR A  31       1.533  -3.117 -10.028  1.00 13.72           C    
ATOM    234  C   THR A  31       0.217  -3.693 -10.534  1.00 14.22           C    
ATOM    235  O   THR A  31       0.215  -4.726 -11.215  1.00 12.07           O    
ATOM    236  CB  THR A  31       2.400  -2.513 -11.135  1.00 16.29           C    
ATOM    237  OG1 THR A  31       3.523  -1.887 -10.499  1.00 14.46           O    
ATOM    238  CG2 THR A  31       1.643  -1.499 -11.989  1.00 13.31           C    
ATOM    239  N   VAL A  32      -0.908  -3.040 -10.171  1.00 11.22           N    
ATOM    240  CA  VAL A  32      -2.237  -3.530 -10.543  1.00 11.68           C    
ATOM    241  C   VAL A  32      -3.033  -2.395 -11.134  1.00 14.58           C    
ATOM    242  O   VAL A  32      -3.188  -1.354 -10.483  1.00 13.15           O    
ATOM    243  CB  VAL A  32      -3.004  -4.145  -9.342  1.00 17.20           C    
ATOM    244  CG1 VAL A  32      -4.214  -4.954  -9.853  1.00 17.86           C    
ATOM    245  CG2 VAL A  32      -2.081  -4.990  -8.450  1.00 18.12           C    
ATOM    246  N   LEU A  33      -3.530  -2.593 -12.356  1.00 12.03           N    
ATOM    247  CA  LEU A  33      -4.323  -1.564 -13.032  1.00 12.85           C    
ATOM    248  C   LEU A  33      -5.711  -2.042 -13.369  1.00 14.35           C    
ATOM    249  O   LEU A  33      -5.936  -3.242 -13.552  1.00 12.79           O    
ATOM    250  CB  LEU A  33      -3.637  -1.077 -14.331  1.00 13.11           C    
ATOM    251  CG  LEU A  33      -2.203  -0.525 -14.188  1.00 16.70           C    
ATOM    252  CD1 LEU A  33      -1.657  -0.129 -15.543  1.00 16.51           C    
ATOM    253  CD2 LEU A  33      -2.156   0.699 -13.269  1.00 19.24           C    
ATOM    254  N   GLU A  34      -6.661  -1.090 -13.448  1.00 12.74           N    
ATOM    255  CA  GLU A  34      -8.036  -1.386 -13.845  1.00 12.69           C    
ATOM    256  C   GLU A  34      -8.047  -2.011 -15.278  1.00 15.34           C    
ATOM    257  O   GLU A  34      -7.056  -1.925 -16.024  1.00 14.92           O    
ATOM    258  CB  GLU A  34      -8.866  -0.093 -13.812  1.00 14.61           C    
ATOM    259  CG  GLU A  34      -8.446   0.924 -14.867  1.00 23.33           C    
ATOM    260  CD  GLU A  34      -8.711   2.391 -14.587  1.00 35.38           C    
ATOM    261  OE1 GLU A  34      -9.641   2.709 -13.811  1.00 31.13           O    
ATOM    262  OE2 GLU A  34      -7.975   3.227 -15.158  1.00 23.33           O    
ATOM    263  N   GLU A  35      -9.174  -2.645 -15.658  1.00 15.10           N    
ATOM    264  CA  GLU A  35      -9.280  -3.279 -16.963  1.00 15.74           C    
ATOM    265  C   GLU A  35      -8.817  -2.395 -18.117  1.00 17.80           C    
ATOM    266  O   GLU A  35      -9.233  -1.246 -18.246  1.00 16.64           O    
ATOM    267  CB  GLU A  35     -10.714  -3.757 -17.241  1.00 18.48           C    
ATOM    268  CG  GLU A  35     -11.068  -5.073 -16.589  1.00 26.19           C    
ATOM    269  CD  GLU A  35     -10.261  -6.300 -16.970  1.00 35.76           C    
ATOM    270  OE1 GLU A  35      -9.589  -6.298 -18.029  1.00 28.27           O    
ATOM    271  OE2 GLU A  35     -10.301  -7.275 -16.188  1.00 26.63           O    
ATOM    272  N   MET A  36      -7.950  -2.953 -18.949  1.00 16.86           N    
ATOM    273  CA  MET A  36      -7.400  -2.298 -20.128  1.00 16.54           C    
ATOM    274  C   MET A  36      -6.802  -3.348 -21.024  1.00 20.20           C    
ATOM    275  O   MET A  36      -6.512  -4.462 -20.564  1.00 19.08           O    
ATOM    276  CB  MET A  36      -6.319  -1.271 -19.741  1.00 17.25           C    
ATOM    277  CG  MET A  36      -5.062  -1.898 -19.167  1.00 19.50           C    
ATOM    278  SD  MET A  36      -3.795  -0.652 -18.807  1.00 22.54           S    
ATOM    279  CE  MET A  36      -3.456  -0.046 -20.459  1.00 20.95           C    
ATOM    280  N   ASN A  37      -6.576  -2.998 -22.289  1.00 18.18           N    
ATOM    281  CA  ASN A  37      -5.972  -3.953 -23.198  1.00 18.95           C    
ATOM    282  C   ASN A  37      -4.446  -3.801 -23.153  1.00 21.87           C    
ATOM    283  O   ASN A  37      -3.942  -2.675 -23.097  1.00 20.14           O    
ATOM    284  CB  ASN A  37      -6.573  -3.879 -24.635  1.00 23.85           C    
ATOM    285  CG  ASN A  37      -6.238  -2.662 -25.446  1.00 69.21           C    
ATOM    286  OD1 ASN A  37      -6.728  -1.555 -25.196  1.00 72.17           O    
ATOM    287  ND2 ASN A  37      -5.411  -2.849 -26.464  1.00 65.88           N    
ATOM    288  N   LEU A  38      -3.718  -4.933 -23.114  1.00 18.40           N    
ATOM    289  CA  LEU A  38      -2.253  -4.909 -23.134  1.00 18.43           C    
ATOM    290  C   LEU A  38      -1.758  -5.914 -24.161  1.00 25.50           C    
ATOM    291  O   LEU A  38      -2.458  -6.895 -24.397  1.00 24.05           O    
ATOM    292  CB  LEU A  38      -1.635  -5.191 -21.758  1.00 17.06           C    
ATOM    293  CG  LEU A  38      -1.653  -4.016 -20.761  1.00 18.77           C    
ATOM    294  CD1 LEU A  38      -1.026  -4.407 -19.433  1.00 17.97           C    
ATOM    295  CD2 LEU A  38      -0.951  -2.754 -21.339  1.00 21.91           C    
ATOM    296  N   PRO A  39      -0.578  -5.696 -24.791  1.00 26.01           N    
ATOM    297  CA  PRO A  39      -0.106  -6.666 -25.788  1.00 27.26           C    
ATOM    298  C   PRO A  39       0.591  -7.883 -25.184  1.00 30.59           C    
ATOM    299  O   PRO A  39       1.073  -7.837 -24.052  1.00 30.42           O    
ATOM    300  CB  PRO A  39       0.871  -5.834 -26.631  1.00 29.25           C    
ATOM    301  CG  PRO A  39       1.459  -4.872 -25.661  1.00 32.98           C    
ATOM    302  CD  PRO A  39       0.372  -4.571 -24.643  1.00 27.73           C    
ATOM    303  N   GLY A  40       0.662  -8.944 -25.976  1.00 29.39           N    
ATOM    304  CA  GLY A  40       1.338 -10.181 -25.613  1.00 29.60           C    
ATOM    305  C   GLY A  40       0.508 -11.206 -24.877  1.00 32.29           C    
ATOM    306  O   GLY A  40      -0.713 -11.069 -24.722  1.00 31.42           O    
ATOM    307  N   ARG A  41       1.191 -12.266 -24.442  1.00 28.09           N    
ATOM    308  CA  ARG A  41       0.579 -13.366 -23.716  1.00 27.39           C    
ATOM    309  C   ARG A  41       0.349 -12.955 -22.276  1.00 26.64           C    
ATOM    310  O   ARG A  41       0.983 -12.030 -21.779  1.00 24.13           O    
ATOM    311  CB  ARG A  41       1.484 -14.608 -23.758  1.00 30.00           C    
ATOM    312  CG  ARG A  41       1.496 -15.301 -25.125  1.00 47.32           C    
ATOM    313  CD  ARG A  41       1.986 -16.740 -25.043  1.00 62.71           C    
ATOM    314  NE  ARG A  41       0.977 -17.627 -24.456  1.00 75.04           N    
ATOM    315  CZ  ARG A  41       1.142 -18.933 -24.265  1.00 91.14           C    
ATOM    316  NH1 ARG A  41       2.277 -19.526 -24.617  1.00 80.02           N    
ATOM    317  NH2 ARG A  41       0.171 -19.657 -23.725  1.00 78.17           N    
ATOM    318  N   TRP A  42      -0.558 -13.648 -21.606  1.00 23.23           N    
ATOM    319  CA  TRP A  42      -0.839 -13.364 -20.200  1.00 22.11           C    
ATOM    320  C   TRP A  42      -1.153 -14.649 -19.462  1.00 23.70           C    
ATOM    321  O   TRP A  42      -1.500 -15.666 -20.079  1.00 22.17           O    
ATOM    322  CB  TRP A  42      -1.993 -12.359 -20.055  1.00 21.32           C    
ATOM    323  CG  TRP A  42      -3.292 -12.812 -20.665  1.00 23.75           C    
ATOM    324  CD1 TRP A  42      -3.723 -12.575 -21.938  1.00 27.40           C    
ATOM    325  CD2 TRP A  42      -4.326 -13.574 -20.024  1.00 24.34           C    
ATOM    326  NE1 TRP A  42      -4.968 -13.133 -22.126  1.00 27.87           N    
ATOM    327  CE2 TRP A  42      -5.356 -13.764 -20.975  1.00 29.25           C    
ATOM    328  CE3 TRP A  42      -4.485 -14.120 -18.738  1.00 25.86           C    
ATOM    329  CZ2 TRP A  42      -6.525 -14.473 -20.679  1.00 29.37           C    
ATOM    330  CZ3 TRP A  42      -5.643 -14.821 -18.446  1.00 28.18           C    
ATOM    331  CH2 TRP A  42      -6.644 -15.004 -19.411  1.00 29.57           C    
ATOM    332  N   LYS A  43      -1.045 -14.605 -18.143  1.00 19.84           N    
ATOM    333  CA  LYS A  43      -1.402 -15.771 -17.337  1.00 19.33           C    
ATOM    334  C   LYS A  43      -2.299 -15.340 -16.189  1.00 21.24           C    
ATOM    335  O   LYS A  43      -2.143 -14.221 -15.689  1.00 18.61           O    
ATOM    336  CB  LYS A  43      -0.185 -16.585 -16.879  1.00 22.22           C    
ATOM    337  CG  LYS A  43       0.831 -15.885 -16.009  1.00 29.89           C    
ATOM    338  CD  LYS A  43       2.070 -16.778 -15.944  1.00 39.90           C    
ATOM    339  CE  LYS A  43       3.170 -16.238 -15.074  1.00 46.19           C    
ATOM    340  NZ  LYS A  43       4.447 -16.949 -15.328  1.00 52.45           N    
ATOM    341  N   PRO A  44      -3.272 -16.164 -15.782  1.00 17.74           N    
ATOM    342  CA  PRO A  44      -4.142 -15.740 -14.673  1.00 16.89           C    
ATOM    343  C   PRO A  44      -3.402 -15.807 -13.337  1.00 19.12           C    
ATOM    344  O   PRO A  44      -2.470 -16.608 -13.156  1.00 18.34           O    
ATOM    345  CB  PRO A  44      -5.321 -16.716 -14.742  1.00 19.89           C    
ATOM    346  CG  PRO A  44      -4.764 -17.929 -15.382  1.00 23.47           C    
ATOM    347  CD  PRO A  44      -3.624 -17.522 -16.269  1.00 19.26           C    
ATOM    348  N   LYS A  45      -3.824 -14.951 -12.405  1.00 14.56           N    
ATOM    349  CA  LYS A  45      -3.225 -14.870 -11.079  1.00 14.40           C    
ATOM    350  C   LYS A  45      -4.291 -14.386 -10.122  1.00 16.06           C    
ATOM    351  O   LYS A  45      -5.198 -13.656 -10.541  1.00 14.71           O    
ATOM    352  CB  LYS A  45      -2.079 -13.824 -11.125  1.00 16.66           C    
ATOM    353  CG  LYS A  45      -1.248 -13.709  -9.850  1.00 16.92           C    
ATOM    354  CD  LYS A  45      -0.169 -12.644  -9.991  1.00 24.00           C    
ATOM    355  CE  LYS A  45       0.682 -12.486  -8.745  1.00 32.36           C    
ATOM    356  NZ  LYS A  45       1.528 -13.671  -8.472  1.00 40.95           N    
ATOM    357  N   MET A  46      -4.177 -14.760  -8.836  1.00 13.31           N    
ATOM    358  CA  MET A  46      -5.069 -14.281  -7.783  1.00 13.17           C    
ATOM    359  C   MET A  46      -4.212 -13.431  -6.865  1.00 16.56           C    
ATOM    360  O   MET A  46      -3.129 -13.872  -6.434  1.00 17.13           O    
ATOM    361  CB  MET A  46      -5.690 -15.430  -6.968  1.00 15.91           C    
ATOM    362  CG  MET A  46      -6.768 -16.157  -7.713  1.00 20.24           C    
ATOM    363  SD  MET A  46      -8.310 -15.241  -7.620  1.00 26.06           S    
ATOM    364  CE  MET A  46      -8.949 -15.852  -6.024  1.00 23.71           C    
ATOM    365  N   ILE A  47      -4.654 -12.197  -6.603  1.00 12.75           N    
ATOM    366  CA  ILE A  47      -3.919 -11.301  -5.705  1.00 13.19           C    
ATOM    367  C   ILE A  47      -4.819 -10.885  -4.576  1.00 16.44           C    
ATOM    368  O   ILE A  47      -5.995 -10.614  -4.798  1.00 14.99           O    
ATOM    369  CB  ILE A  47      -3.266 -10.101  -6.401  1.00 16.04           C    
ATOM    370  CG1 ILE A  47      -4.310  -9.257  -7.163  1.00 16.09           C    
ATOM    371  CG2 ILE A  47      -2.125 -10.591  -7.286  1.00 18.52           C    
ATOM    372  CD1 ILE A  47      -3.803  -7.930  -7.625  1.00 21.87           C    
ATOM    373  N   GLY A  48      -4.269 -10.864  -3.372  1.00 15.13           N    
ATOM    374  CA  GLY A  48      -5.041 -10.534  -2.186  1.00 16.57           C    
ATOM    375  C   GLY A  48      -4.545  -9.347  -1.409  1.00 21.49           C    
ATOM    376  O   GLY A  48      -3.353  -9.078  -1.337  1.00 21.40           O    
ATOM    377  N   GLY A  49      -5.495  -8.650  -0.825  1.00 19.07           N    
ATOM    378  CA  GLY A  49      -5.224  -7.488   0.006  1.00 18.91           C    
ATOM    379  C   GLY A  49      -6.292  -7.418   1.061  1.00 20.26           C    
ATOM    380  O   GLY A  49      -6.890  -8.434   1.420  1.00 18.79           O    
ATOM    381  N   ILE A  50      -6.544  -6.221   1.559  1.00 18.50           N    
ATOM    382  CA  ILE A  50      -7.608  -6.096   2.531  1.00 17.31           C    
ATOM    383  C   ILE A  50      -8.902  -6.374   1.732  1.00 19.18           C    
ATOM    384  O   ILE A  50      -9.006  -5.954   0.585  1.00 19.19           O    
ATOM    385  CB  ILE A  50      -7.533  -4.711   3.178  1.00 20.69           C    
ATOM    386  CG1 ILE A  50      -6.464  -4.760   4.313  1.00 21.41           C    
ATOM    387  CG2 ILE A  50      -8.899  -4.297   3.742  1.00 20.22           C    
ATOM    388  CD1 ILE A  50      -6.029  -3.443   4.859  1.00 24.86           C    
ATOM    389  N   GLY A  51      -9.821  -7.111   2.319  1.00 16.91           N    
ATOM    390  CA  GLY A  51     -11.084  -7.429   1.670  1.00 17.19           C    
ATOM    391  C   GLY A  51     -11.109  -8.743   0.926  1.00 21.47           C    
ATOM    392  O   GLY A  51     -12.179  -9.197   0.525  1.00 22.27           O    
ATOM    393  N   GLY A  52      -9.942  -9.341   0.722  1.00 16.57           N    
ATOM    394  CA  GLY A  52      -9.862 -10.616   0.031  1.00 16.24           C    
ATOM    395  C   GLY A  52      -9.088 -10.571  -1.264  1.00 17.44           C    
ATOM    396  O   GLY A  52      -8.244  -9.701  -1.466  1.00 16.07           O    
ATOM    397  N   PHE A  53      -9.389 -11.510  -2.153  1.00 13.87           N    
ATOM    398  CA  PHE A  53      -8.669 -11.646  -3.413  1.00 12.73           C    
ATOM    399  C   PHE A  53      -9.468 -11.262  -4.644  1.00 16.94           C    
ATOM    400  O   PHE A  53     -10.705 -11.329  -4.666  1.00 16.19           O    
ATOM    401  CB  PHE A  53      -8.266 -13.139  -3.588  1.00 13.52           C    
ATOM    402  CG  PHE A  53      -7.155 -13.606  -2.680  1.00 13.34           C    
ATOM    403  CD1 PHE A  53      -5.862 -13.763  -3.160  1.00 15.85           C    
ATOM    404  CD2 PHE A  53      -7.394 -13.858  -1.331  1.00 15.57           C    
ATOM    405  CE1 PHE A  53      -4.824 -14.157  -2.312  1.00 16.64           C    
ATOM    406  CE2 PHE A  53      -6.355 -14.264  -0.489  1.00 18.52           C    
ATOM    407  CZ  PHE A  53      -5.080 -14.405  -0.982  1.00 17.30           C    
ATOM    408  N   ILE A  54      -8.735 -10.904  -5.695  1.00 12.91           N    
ATOM    409  CA  ILE A  54      -9.314 -10.611  -7.001  1.00 12.87           C    
ATOM    410  C   ILE A  54      -8.505 -11.398  -8.043  1.00 15.14           C    
ATOM    411  O   ILE A  54      -7.303 -11.634  -7.852  1.00 14.82           O    
ATOM    412  CB  ILE A  54      -9.381  -9.087  -7.352  1.00 15.39           C    
ATOM    413  CG1 ILE A  54      -7.984  -8.400  -7.333  1.00 15.97           C    
ATOM    414  CG2 ILE A  54     -10.395  -8.359  -6.440  1.00 17.58           C    
ATOM    415  CD1 ILE A  54      -7.918  -7.014  -8.045  1.00 21.25           C    
ATOM    416  N   LYS A  55      -9.169 -11.787  -9.146  1.00 13.45           N    
ATOM    417  CA  LYS A  55      -8.522 -12.481 -10.259  1.00 12.41           C    
ATOM    418  C   LYS A  55      -8.052 -11.406 -11.235  1.00 15.65           C    
ATOM    419  O   LYS A  55      -8.821 -10.515 -11.608  1.00 16.17           O    
ATOM    420  CB  LYS A  55      -9.486 -13.456 -10.963  1.00 16.29           C    
ATOM    421  CG  LYS A  55      -8.794 -14.344 -11.994  1.00 22.75           C    
ATOM    422  CD  LYS A  55      -9.800 -15.276 -12.672  1.00 29.83           C    
ATOM    423  CE  LYS A  55      -9.159 -16.102 -13.759  1.00 41.45           C    
ATOM    424  NZ  LYS A  55     -10.169 -16.858 -14.546  1.00 56.39           N    
ATOM    425  N   VAL A  56      -6.799 -11.506 -11.647  1.00 12.93           N    
ATOM    426  CA  VAL A  56      -6.161 -10.571 -12.572  1.00 11.95           C    
ATOM    427  C   VAL A  56      -5.446 -11.324 -13.704  1.00 14.85           C    
ATOM    428  O   VAL A  56      -5.198 -12.543 -13.595  1.00 15.40           O    
ATOM    429  CB  VAL A  56      -5.146  -9.654 -11.817  1.00 13.91           C    
ATOM    430  CG1 VAL A  56      -5.848  -8.768 -10.779  1.00 14.30           C    
ATOM    431  CG2 VAL A  56      -4.019 -10.468 -11.177  1.00 13.78           C    
ATOM    432  N   ARG A  57      -5.089 -10.587 -14.769  1.00 12.55           N    
ATOM    433  CA  ARG A  57      -4.320 -11.117 -15.891  1.00 12.97           C    
ATOM    434  C   ARG A  57      -2.921 -10.573 -15.699  1.00 16.13           C    
ATOM    435  O   ARG A  57      -2.739  -9.361 -15.520  1.00 14.87           O    
ATOM    436  CB  ARG A  57      -4.869 -10.676 -17.263  1.00 13.35           C    
ATOM    437  CG  ARG A  57      -6.271 -11.199 -17.558  1.00 18.56           C    
ATOM    438  CD  ARG A  57      -6.719 -11.007 -19.016  1.00 25.38           C    
ATOM    439  NE  ARG A  57      -6.393  -9.689 -19.592  1.00 21.97           N    
ATOM    440  CZ  ARG A  57      -7.108  -8.581 -19.413  1.00 34.92           C    
ATOM    441  NH1 ARG A  57      -8.208  -8.604 -18.675  1.00 29.73           N    
ATOM    442  NH2 ARG A  57      -6.734  -7.442 -19.986  1.00 26.63           N    
ATOM    443  N   GLN A  58      -1.931 -11.447 -15.718  1.00 14.70           N    
ATOM    444  CA  GLN A  58      -0.548 -11.051 -15.546  1.00 14.74           C    
ATOM    445  C   GLN A  58       0.144 -10.884 -16.893  1.00 16.96           C    
ATOM    446  O   GLN A  58       0.252 -11.859 -17.644  1.00 16.90           O    
ATOM    447  CB  GLN A  58       0.198 -12.084 -14.691  1.00 15.88           C    
ATOM    448  CG  GLN A  58       1.691 -11.836 -14.647  1.00 16.88           C    
ATOM    449  CD  GLN A  58       2.459 -12.901 -13.907  1.00 28.99           C    
ATOM    450  OE1 GLN A  58       1.905 -13.638 -13.095  1.00 25.04           O    
ATOM    451  NE2 GLN A  58       3.766 -12.991 -14.171  1.00 24.37           N    
ATOM    452  N   TYR A  59       0.624  -9.656 -17.187  1.00 13.64           N    
ATOM    453  CA  TYR A  59       1.371  -9.351 -18.422  1.00 13.79           C    
ATOM    454  C   TYR A  59       2.793  -9.030 -18.026  1.00 17.47           C    
ATOM    455  O   TYR A  59       3.018  -8.222 -17.126  1.00 16.07           O    
ATOM    456  CB  TYR A  59       0.786  -8.142 -19.165  1.00 14.58           C    
ATOM    457  CG  TYR A  59      -0.557  -8.404 -19.790  1.00 15.91           C    
ATOM    458  CD1 TYR A  59      -1.734  -8.239 -19.059  1.00 17.03           C    
ATOM    459  CD2 TYR A  59      -0.664  -8.767 -21.133  1.00 17.49           C    
ATOM    460  CE1 TYR A  59      -2.978  -8.451 -19.638  1.00 18.66           C    
ATOM    461  CE2 TYR A  59      -1.908  -8.992 -21.719  1.00 19.47           C    
ATOM    462  CZ  TYR A  59      -3.061  -8.837 -20.966  1.00 24.16           C    
ATOM    463  OH  TYR A  59      -4.290  -9.024 -21.539  1.00 27.00           O    
ATOM    464  N   ASP A  60       3.761  -9.612 -18.726  1.00 17.15           N    
ATOM    465  CA  ASP A  60       5.161  -9.387 -18.422  1.00 17.24           C    
ATOM    466  C   ASP A  60       5.829  -8.442 -19.431  1.00 20.39           C    
ATOM    467  O   ASP A  60       5.324  -8.254 -20.539  1.00 20.16           O    
ATOM    468  CB  ASP A  60       5.907 -10.751 -18.362  1.00 19.50           C    
ATOM    469  CG  ASP A  60       5.423 -11.707 -17.266  1.00 29.39           C    
ATOM    470  OD1 ASP A  60       5.021 -11.225 -16.191  1.00 26.92           O    
ATOM    471  OD2 ASP A  60       5.457 -12.943 -17.490  1.00 36.11           O    
ATOM    472  N   GLN A  61       6.961  -7.847 -19.028  1.00 18.73           N    
ATOM    473  CA  GLN A  61       7.799  -6.971 -19.853  1.00 19.09           C    
ATOM    474  C   GLN A  61       6.999  -5.826 -20.478  1.00 21.26           C    
ATOM    475  O   GLN A  61       7.066  -5.594 -21.697  1.00 22.81           O    
ATOM    476  CB  GLN A  61       8.567  -7.788 -20.933  1.00 21.09           C    
ATOM    477  CG  GLN A  61       9.353  -8.996 -20.395  1.00 32.73           C    
ATOM    478  CD  GLN A  61      10.172  -9.671 -21.471  1.00 62.18           C    
ATOM    479  OE1 GLN A  61       9.650 -10.152 -22.485  1.00 59.82           O    
ATOM    480  NE2 GLN A  61      11.481  -9.729 -21.272  1.00 58.49           N    
ATOM    481  N   ILE A  62       6.226  -5.134 -19.648  1.00 16.50           N    
ATOM    482  CA  ILE A  62       5.405  -3.995 -20.074  1.00 16.27           C    
ATOM    483  C   ILE A  62       6.159  -2.687 -19.800  1.00 20.13           C    
ATOM    484  O   ILE A  62       6.666  -2.468 -18.688  1.00 19.74           O    
ATOM    485  CB  ILE A  62       4.005  -4.015 -19.373  1.00 17.95           C    
ATOM    486  CG1 ILE A  62       3.223  -5.307 -19.693  1.00 17.79           C    
ATOM    487  CG2 ILE A  62       3.189  -2.749 -19.708  1.00 18.52           C    
ATOM    488  CD1 ILE A  62       2.831  -5.543 -21.182  1.00 18.84           C    
ATOM    489  N   LEU A  63       6.216  -1.821 -20.825  1.00 20.37           N    
ATOM    490  CA  LEU A  63       6.880  -0.530 -20.740  1.00 21.94           C    
ATOM    491  C   LEU A  63       5.888   0.465 -20.120  1.00 24.81           C    
ATOM    492  O   LEU A  63       4.727   0.546 -20.536  1.00 23.35           O    
ATOM    493  CB  LEU A  63       7.326  -0.061 -22.146  1.00 23.77           C    
ATOM    494  CG  LEU A  63       8.634  -0.647 -22.769  1.00 32.06           C    
ATOM    495  CD1 LEU A  63       8.616  -2.171 -22.870  1.00 33.30           C    
ATOM    496  CD2 LEU A  63       8.859  -0.098 -24.183  1.00 38.00           C    
ATOM    497  N   ILE A  64       6.322   1.194 -19.102  1.00 22.24           N    
ATOM    498  CA  ILE A  64       5.477   2.181 -18.456  1.00 23.24           C    
ATOM    499  C   ILE A  64       6.344   3.383 -18.065  1.00 27.86           C    
ATOM    500  O   ILE A  64       7.492   3.218 -17.647  1.00 30.87           O    
ATOM    501  CB  ILE A  64       4.516   1.650 -17.321  1.00 28.09           C    
ATOM    502  CG1 ILE A  64       4.515   2.545 -16.071  1.00 28.99           C    
ATOM    503  CG2 ILE A  64       4.753   0.175 -16.949  1.00 30.94           C    
ATOM    504  CD1 ILE A  64       3.226   2.552 -15.275  1.00 40.07           C    
ATOM    505  N   GLU A  65       5.813   4.581 -18.257  1.00 20.41           N    
ATOM    506  CA  GLU A  65       6.520   5.809 -17.929  1.00 21.24           C    
ATOM    507  C   GLU A  65       5.858   6.477 -16.734  1.00 24.44           C    
ATOM    508  O   GLU A  65       4.652   6.714 -16.763  1.00 23.08           O    
ATOM    509  CB  GLU A  65       6.562   6.740 -19.145  1.00 23.59           C    
ATOM    510  CG  GLU A  65       7.645   7.795 -19.054  1.00 35.54           C    
ATOM    511  CD  GLU A  65       7.656   8.712 -20.256  1.00 55.14           C    
ATOM    512  OE1 GLU A  65       7.204   9.870 -20.123  1.00 56.86           O    
ATOM    513  OE2 GLU A  65       8.104   8.266 -21.338  1.00 49.94           O    
ATOM    514  N   ILE A  66       6.640   6.748 -15.674  1.00 22.52           N    
ATOM    515  CA  ILE A  66       6.157   7.376 -14.431  1.00 23.62           C    
ATOM    516  C   ILE A  66       7.025   8.612 -14.182  1.00 30.15           C    
ATOM    517  O   ILE A  66       8.222   8.465 -13.987  1.00 28.27           O    
ATOM    518  CB  ILE A  66       6.219   6.390 -13.220  1.00 26.72           C    
ATOM    519  CG1 ILE A  66       5.574   5.023 -13.535  1.00 27.09           C    
ATOM    520  CG2 ILE A  66       5.615   7.020 -11.943  1.00 28.81           C    
ATOM    521  CD1 ILE A  66       6.155   3.826 -12.724  1.00 30.07           C    
ATOM    522  N   CYS A  67       6.424   9.825 -14.199  1.00 31.66           N    
ATOM    523  CA  CYS A  67       7.129  11.101 -13.971  1.00 33.03           C    
ATOM    524  C   CYS A  67       8.419  11.239 -14.814  1.00 36.16           C    
ATOM    525  O   CYS A  67       9.475  11.612 -14.296  1.00 36.98           O    
ATOM    526  CB  CYS A  67       7.395  11.310 -12.478  1.00 34.30           C    
ATOM    527  SG  CYS A  67       5.901  11.313 -11.447  1.00 38.59           S    
ATOM    528  N   GLY A  68       8.322  10.893 -16.098  1.00 31.32           N    
ATOM    529  CA  GLY A  68       9.441  10.963 -17.031  1.00 31.60           C    
ATOM    530  C   GLY A  68      10.414   9.799 -16.976  1.00 35.00           C    
ATOM    531  O   GLY A  68      11.285   9.702 -17.843  1.00 36.23           O    
ATOM    532  N   HIS A  69      10.277   8.900 -15.969  1.00 28.86           N    
ATOM    533  CA  HIS A  69      11.150   7.735 -15.799  1.00 28.10           C    
ATOM    534  C   HIS A  69      10.549   6.528 -16.512  1.00 29.87           C    
ATOM    535  O   HIS A  69       9.424   6.122 -16.188  1.00 27.74           O    
ATOM    536  CB  HIS A  69      11.331   7.391 -14.312  1.00 29.00           C    
ATOM    537  CG  HIS A  69      12.124   8.378 -13.517  1.00 33.18           C    
ATOM    538  ND1 HIS A  69      11.603   9.609 -13.171  1.00 35.26           N    
ATOM    539  CD2 HIS A  69      13.367   8.262 -12.990  1.00 35.63           C    
ATOM    540  CE1 HIS A  69      12.551  10.217 -12.474  1.00 35.12           C    
ATOM    541  NE2 HIS A  69      13.626   9.439 -12.332  1.00 35.84           N    
ATOM    542  N   LYS A  70      11.299   5.948 -17.465  1.00 26.80           N    
ATOM    543  CA  LYS A  70      10.855   4.762 -18.203  1.00 26.44           C    
ATOM    544  C   LYS A  70      11.236   3.519 -17.407  1.00 31.61           C    
ATOM    545  O   LYS A  70      12.394   3.362 -16.993  1.00 32.04           O    
ATOM    546  CB  LYS A  70      11.459   4.712 -19.619  1.00 28.79           C    
ATOM    547  CG  LYS A  70      10.765   5.640 -20.603  1.00 33.95           C    
ATOM    548  CD  LYS A  70      11.551   5.781 -21.898  1.00 47.02           C    
ATOM    549  CE  LYS A  70      10.875   6.697 -22.893  1.00 59.69           C    
ATOM    550  NZ  LYS A  70      10.906   8.122 -22.459  1.00 67.87           N    
ATOM    551  N   ALA A  71      10.256   2.648 -17.166  1.00 25.83           N    
ATOM    552  CA  ALA A  71      10.477   1.418 -16.415  1.00 25.52           C    
ATOM    553  C   ALA A  71       9.768   0.282 -17.110  1.00 28.98           C    
ATOM    554  O   ALA A  71       8.711   0.495 -17.720  1.00 29.90           O    
ATOM    555  CB  ALA A  71       9.946   1.574 -15.004  1.00 25.90           C    
ATOM    556  N   ILE A  72      10.335  -0.930 -17.008  1.00 21.62           N    
ATOM    557  CA  ILE A  72       9.751  -2.125 -17.613  1.00 20.33           C    
ATOM    558  C   ILE A  72       9.463  -3.130 -16.491  1.00 19.80           C    
ATOM    559  O   ILE A  72      10.231  -3.212 -15.534  1.00 17.81           O    
ATOM    560  CB  ILE A  72      10.658  -2.707 -18.742  1.00 25.38           C    
ATOM    561  CG1 ILE A  72      10.926  -1.658 -19.852  1.00 27.55           C    
ATOM    562  CG2 ILE A  72      10.044  -3.959 -19.371  1.00 25.96           C    
ATOM    563  CD1 ILE A  72      12.227  -0.935 -19.715  1.00 41.08           C    
ATOM    564  N   GLY A  73       8.347  -3.847 -16.594  1.00 16.80           N    
ATOM    565  CA  GLY A  73       8.002  -4.846 -15.598  1.00 15.93           C    
ATOM    566  C   GLY A  73       6.668  -5.507 -15.823  1.00 17.74           C    
ATOM    567  O   GLY A  73       6.021  -5.293 -16.848  1.00 15.41           O    
ATOM    568  N   THR A  74       6.286  -6.349 -14.864  1.00 16.87           N    
ATOM    569  CA  THR A  74       5.026  -7.063 -14.876  1.00 15.85           C    
ATOM    570  C   THR A  74       3.902  -6.120 -14.434  1.00 17.10           C    
ATOM    571  O   THR A  74       4.051  -5.320 -13.504  1.00 15.46           O    
ATOM    572  CB  THR A  74       5.131  -8.347 -14.026  1.00 18.75           C    
ATOM    573  OG1 THR A  74       6.051  -9.248 -14.650  1.00 20.29           O    
ATOM    574  CG2 THR A  74       3.793  -9.066 -13.855  1.00 15.76           C    
ATOM    575  N   VAL A  75       2.781  -6.199 -15.146  1.00 12.64           N    
ATOM    576  CA  VAL A  75       1.598  -5.409 -14.833  1.00 12.62           C    
ATOM    577  C   VAL A  75       0.448  -6.371 -14.717  1.00 15.21           C    
ATOM    578  O   VAL A  75       0.249  -7.215 -15.615  1.00 13.91           O    
ATOM    579  CB  VAL A  75       1.313  -4.287 -15.869  1.00 15.41           C    
ATOM    580  CG1 VAL A  75      -0.024  -3.573 -15.590  1.00 15.79           C    
ATOM    581  CG2 VAL A  75       2.457  -3.279 -15.877  1.00 15.38           C    
ATOM    582  N   LEU A  76      -0.307  -6.231 -13.610  1.00 11.07           N    
ATOM    583  CA  LEU A  76      -1.490  -7.054 -13.368  1.00 11.81           C    
ATOM    584  C   LEU A  76      -2.696  -6.228 -13.757  1.00 14.64           C    
ATOM    585  O   LEU A  76      -2.746  -5.042 -13.439  1.00 15.72           O    
ATOM    586  CB  LEU A  76      -1.574  -7.495 -11.912  1.00 11.70           C    
ATOM    587  CG  LEU A  76      -0.311  -8.167 -11.362  1.00 14.81           C    
ATOM    588  CD1 LEU A  76      -0.510  -8.567  -9.939  1.00 13.77           C    
ATOM    589  CD2 LEU A  76       0.107  -9.394 -12.211  1.00 15.50           C    
ATOM    590  N   VAL A  77      -3.647  -6.835 -14.471  1.00 11.12           N    
ATOM    591  CA  VAL A  77      -4.852  -6.123 -14.913  1.00 10.58           C    
ATOM    592  C   VAL A  77      -6.106  -6.811 -14.384  1.00 14.50           C    
ATOM    593  O   VAL A  77      -6.269  -8.021 -14.546  1.00 14.32           O    
ATOM    594  CB  VAL A  77      -4.899  -6.030 -16.469  1.00 14.93           C    
ATOM    595  CG1 VAL A  77      -6.188  -5.389 -16.954  1.00 15.81           C    
ATOM    596  CG2 VAL A  77      -3.667  -5.290 -17.021  1.00 14.57           C    
ATOM    597  N   GLY A  78      -6.990  -6.036 -13.775  1.00 12.44           N    
ATOM    598  CA  GLY A  78      -8.192  -6.624 -13.216  1.00 13.24           C    
ATOM    599  C   GLY A  78      -9.039  -5.636 -12.463  1.00 16.00           C    
ATOM    600  O   GLY A  78      -8.798  -4.430 -12.530  1.00 16.38           O    
ATOM    601  N   PRO A  79     -10.036  -6.145 -11.731  1.00 13.16           N    
ATOM    602  CA  PRO A  79     -10.999  -5.250 -11.067  1.00 14.29           C    
ATOM    603  C   PRO A  79     -10.527  -4.620  -9.752  1.00 17.35           C    
ATOM    604  O   PRO A  79     -11.166  -4.764  -8.691  1.00 17.84           O    
ATOM    605  CB  PRO A  79     -12.230  -6.132 -10.908  1.00 15.96           C    
ATOM    606  CG  PRO A  79     -11.655  -7.543 -10.738  1.00 18.94           C    
ATOM    607  CD  PRO A  79     -10.417  -7.575 -11.603  1.00 14.50           C    
ATOM    608  N   THR A  80      -9.405  -3.896  -9.825  1.00 14.67           N    
ATOM    609  CA  THR A  80      -8.868  -3.178  -8.668  1.00 14.23           C    
ATOM    610  C   THR A  80      -9.646  -1.864  -8.484  1.00 18.47           C    
ATOM    611  O   THR A  80      -9.941  -1.190  -9.480  1.00 17.88           O    
ATOM    612  CB  THR A  80      -7.349  -2.921  -8.797  1.00 16.97           C    
ATOM    613  OG1 THR A  80      -6.918  -2.148  -7.672  1.00 15.53           O    
ATOM    614  CG2 THR A  80      -6.978  -2.170 -10.087  1.00 13.83           C    
ATOM    615  N   PRO A  81      -9.966  -1.456  -7.234  1.00 17.81           N    
ATOM    616  CA  PRO A  81     -10.689  -0.181  -7.049  1.00 18.66           C    
ATOM    617  C   PRO A  81      -9.825   1.058  -7.327  1.00 22.01           C    
ATOM    618  O   PRO A  81     -10.356   2.143  -7.546  1.00 21.80           O    
ATOM    619  CB  PRO A  81     -11.140  -0.234  -5.582  1.00 20.98           C    
ATOM    620  CG  PRO A  81     -10.185  -1.146  -4.920  1.00 25.00           C    
ATOM    621  CD  PRO A  81      -9.711  -2.133  -5.944  1.00 20.08           C    
ATOM    622  N   VAL A  82      -8.490   0.891  -7.321  1.00 17.86           N    
ATOM    623  CA  VAL A  82      -7.552   1.990  -7.569  1.00 16.47           C    
ATOM    624  C   VAL A  82      -6.337   1.461  -8.330  1.00 15.40           C    
ATOM    625  O   VAL A  82      -5.913   0.330  -8.086  1.00 15.76           O    
ATOM    626  CB  VAL A  82      -7.132   2.698  -6.230  1.00 23.11           C    
ATOM    627  CG1 VAL A  82      -6.495   1.729  -5.245  1.00 23.53           C    
ATOM    628  CG2 VAL A  82      -6.221   3.902  -6.475  1.00 23.77           C    
ATOM    629  N   ASN A  83      -5.789   2.269  -9.237  1.00 13.26           N    
ATOM    630  CA  ASN A  83      -4.606   1.895  -9.989  1.00 11.88           C    
ATOM    631  C   ASN A  83      -3.441   2.050  -9.025  1.00 14.18           C    
ATOM    632  O   ASN A  83      -3.292   3.104  -8.395  1.00 13.36           O    
ATOM    633  CB  ASN A  83      -4.413   2.812 -11.181  1.00 14.87           C    
ATOM    634  CG  ASN A  83      -5.461   2.639 -12.243  1.00 19.73           C    
ATOM    635  OD1 ASN A  83      -6.021   1.549 -12.411  1.00 18.66           O    
ATOM    636  ND2 ASN A  83      -5.734   3.718 -12.987  1.00 18.78           N    
ATOM    637  N   ILE A  84      -2.634   0.985  -8.910  1.00 10.48           N    
ATOM    638  CA  ILE A  84      -1.507   0.923  -7.983  1.00 11.29           C    
ATOM    639  C   ILE A  84      -0.171   0.658  -8.680  1.00 13.90           C    
ATOM    640  O   ILE A  84      -0.070  -0.294  -9.458  1.00 13.18           O    
ATOM    641  CB  ILE A  84      -1.804  -0.225  -6.962  1.00 15.66           C    
ATOM    642  CG1 ILE A  84      -2.973   0.150  -6.040  1.00 17.12           C    
ATOM    643  CG2 ILE A  84      -0.556  -0.673  -6.165  1.00 18.57           C    
ATOM    644  CD1 ILE A  84      -3.557  -1.036  -5.389  1.00 26.54           C    
ATOM    645  N   ILE A  85       0.857   1.464  -8.350  1.00 10.30           N    
ATOM    646  CA  ILE A  85       2.221   1.247  -8.831  1.00 10.63           C    
ATOM    647  C   ILE A  85       2.931   0.597  -7.647  1.00 12.86           C    
ATOM    648  O   ILE A  85       3.152   1.247  -6.609  1.00 13.36           O    
ATOM    649  CB  ILE A  85       2.949   2.538  -9.274  1.00 12.84           C    
ATOM    650  CG1 ILE A  85       2.170   3.322 -10.360  1.00 13.69           C    
ATOM    651  CG2 ILE A  85       4.377   2.177  -9.726  1.00 13.17           C    
ATOM    652  CD1 ILE A  85       1.771   2.521 -11.630  1.00 18.68           C    
ATOM    653  N   GLY A  86       3.255  -0.675  -7.798  1.00 11.37           N    
ATOM    654  CA  GLY A  86       3.878  -1.463  -6.749  1.00 11.50           C    
ATOM    655  C   GLY A  86       5.387  -1.448  -6.797  1.00 12.60           C    
ATOM    656  O   GLY A  86       5.986  -0.876  -7.713  1.00 11.43           O    
ATOM    657  N   ARG A  87       5.993  -2.119  -5.813  1.00 10.29           N    
ATOM    658  CA  ARG A  87       7.456  -2.145  -5.661  1.00 10.13           C    
ATOM    659  C   ARG A  87       8.195  -2.619  -6.879  1.00 13.40           C    
ATOM    660  O   ARG A  87       9.305  -2.134  -7.143  1.00 14.07           O    
ATOM    661  CB  ARG A  87       7.875  -2.979  -4.451  1.00 11.30           C    
ATOM    662  CG  ARG A  87       7.401  -2.412  -3.115  1.00 11.10           C    
ATOM    663  CD  ARG A  87       8.058  -3.168  -1.965  1.00 13.15           C    
ATOM    664  NE  ARG A  87       7.592  -4.558  -1.914  1.00 13.21           N    
ATOM    665  CZ  ARG A  87       8.293  -5.607  -2.335  1.00 14.01           C    
ATOM    666  NH1 ARG A  87       7.772  -6.830  -2.275  1.00 14.26           N    
ATOM    667  NH2 ARG A  87       9.538  -5.446  -2.798  1.00 14.09           N    
ATOM    668  N   ASN A  88       7.596  -3.558  -7.648  1.00 12.06           N    
ATOM    669  CA  ASN A  88       8.275  -4.079  -8.848  1.00 12.20           C    
ATOM    670  C   ASN A  88       8.661  -2.961  -9.855  1.00 14.93           C    
ATOM    671  O   ASN A  88       9.674  -3.102 -10.536  1.00 14.49           O    
ATOM    672  CB  ASN A  88       7.469  -5.197  -9.510  1.00 14.62           C    
ATOM    673  CG  ASN A  88       6.283  -4.690 -10.280  1.00 18.26           C    
ATOM    674  OD1 ASN A  88       5.456  -3.930  -9.745  1.00 15.78           O    
ATOM    675  ND2 ASN A  88       6.186  -5.071 -11.566  1.00 17.52           N    
ATOM    676  N   LEU A  89       7.880  -1.863  -9.919  1.00 11.51           N    
ATOM    677  CA  LEU A  89       8.178  -0.723 -10.799  1.00 12.03           C    
ATOM    678  C   LEU A  89       8.800   0.445 -10.018  1.00 14.22           C    
ATOM    679  O   LEU A  89       9.639   1.171 -10.572  1.00 13.28           O    
ATOM    680  CB  LEU A  89       6.952  -0.257 -11.591  1.00 13.08           C    
ATOM    681  CG  LEU A  89       6.365  -1.303 -12.537  1.00 18.65           C    
ATOM    682  CD1 LEU A  89       5.143  -0.753 -13.239  1.00 19.05           C    
ATOM    683  CD2 LEU A  89       7.398  -1.762 -13.569  1.00 20.21           C    
ATOM    684  N   LEU A  90       8.424   0.613  -8.705  1.00 11.47           N    
ATOM    685  CA  LEU A  90       9.031   1.692  -7.903  1.00 11.19           C    
ATOM    686  C   LEU A  90      10.553   1.573  -7.815  1.00 12.52           C    
ATOM    687  O   LEU A  90      11.258   2.591  -7.839  1.00 13.84           O    
ATOM    688  CB  LEU A  90       8.429   1.748  -6.495  1.00 11.60           C    
ATOM    689  CG  LEU A  90       6.933   2.058  -6.449  1.00 14.49           C    
ATOM    690  CD1 LEU A  90       6.414   1.918  -5.027  1.00 15.04           C    
ATOM    691  CD2 LEU A  90       6.661   3.455  -6.970  1.00 15.93           C    
ATOM    692  N   THR A  91      11.068   0.326  -7.715  1.00 10.15           N    
ATOM    693  CA  THR A  91      12.524   0.144  -7.630  1.00 11.23           C    
ATOM    694  C   THR A  91      13.202   0.666  -8.885  1.00 13.99           C    
ATOM    695  O   THR A  91      14.279   1.243  -8.799  1.00 15.16           O    
ATOM    696  CB  THR A  91      12.877  -1.336  -7.492  1.00 13.58           C    
ATOM    697  OG1 THR A  91      12.351  -2.054  -8.619  1.00 14.09           O    
ATOM    698  CG2 THR A  91      12.400  -1.925  -6.185  1.00 13.36           C    
ATOM    699  N   GLN A  92      12.558   0.448 -10.059  1.00 12.06           N    
ATOM    700  CA  GLN A  92      13.120   0.814 -11.360  1.00 12.73           C    
ATOM    701  C   GLN A  92      13.283   2.311 -11.579  1.00 15.28           C    
ATOM    702  O   GLN A  92      14.140   2.726 -12.350  1.00 14.62           O    
ATOM    703  CB  GLN A  92      12.305   0.172 -12.498  1.00 12.49           C    
ATOM    704  CG  GLN A  92      12.175  -1.359 -12.384  1.00 15.58           C    
ATOM    705  CD  GLN A  92      13.529  -2.021 -12.359  1.00 15.51           C    
ATOM    706  OE1 GLN A  92      14.050  -2.404 -11.288  1.00 17.90           O    
ATOM    707  NE2 GLN A  92      14.131  -2.144 -13.519  1.00 10.83           N    
ATOM    708  N   ILE A  93      12.465   3.119 -10.908  1.00 14.86           N    
ATOM    709  CA  ILE A  93      12.551   4.577 -11.023  1.00 15.04           C    
ATOM    710  C   ILE A  93      13.431   5.167  -9.904  1.00 19.34           C    
ATOM    711  O   ILE A  93      13.628   6.380  -9.874  1.00 18.56           O    
ATOM    712  CB  ILE A  93      11.130   5.225 -11.127  1.00 17.97           C    
ATOM    713  CG1 ILE A  93      10.361   5.145  -9.793  1.00 18.31           C    
ATOM    714  CG2 ILE A  93      10.319   4.588 -12.289  1.00 18.95           C    
ATOM    715  CD1 ILE A  93       8.986   5.880  -9.795  1.00 19.78           C    
ATOM    716  N   GLY A  94      13.964   4.303  -9.017  1.00 17.09           N    
ATOM    717  CA  GLY A  94      14.838   4.698  -7.915  1.00 17.59           C    
ATOM    718  C   GLY A  94      14.083   5.292  -6.740  1.00 20.57           C    
ATOM    719  O   GLY A  94      14.639   6.101  -5.982  1.00 21.42           O    
ATOM    720  N   CYS A  95      12.804   4.882  -6.569  1.00 16.21           N    
ATOM    721  CA  CYS A  95      11.964   5.369  -5.496  1.00 16.38           C    
ATOM    722  C   CYS A  95      12.328   4.790  -4.142  1.00 19.00           C    
ATOM    723  O   CYS A  95      12.409   3.568  -3.991  1.00 17.25           O    
ATOM    724  CB  CYS A  95      10.496   5.115  -5.830  1.00 16.31           C    
ATOM    725  SG  CYS A  95       9.337   5.896  -4.679  1.00 19.75           S    
ATOM    726  N   THR A  96      12.528   5.664  -3.148  1.00 15.48           N    
ATOM    727  CA  THR A  96      12.840   5.232  -1.783  1.00 14.40           C    
ATOM    728  C   THR A  96      11.920   5.933  -0.772  1.00 17.38           C    
ATOM    729  O   THR A  96      11.364   7.001  -1.077  1.00 17.20           O    
ATOM    730  CB  THR A  96      14.309   5.551  -1.387  1.00 21.13           C    
ATOM    731  OG1 THR A  96      14.515   6.968  -1.424  1.00 20.30           O    
ATOM    732  CG2 THR A  96      15.336   4.809  -2.231  1.00 20.39           C    
ATOM    733  N   LEU A  97      11.808   5.354   0.440  1.00 14.91           N    
ATOM    734  CA  LEU A  97      11.107   5.940   1.580  1.00 14.40           C    
ATOM    735  C   LEU A  97      12.192   6.602   2.444  1.00 18.71           C    
ATOM    736  O   LEU A  97      13.254   6.003   2.668  1.00 18.50           O    
ATOM    737  CB  LEU A  97      10.433   4.862   2.446  1.00 14.50           C    
ATOM    738  CG  LEU A  97       9.198   4.239   1.855  1.00 18.94           C    
ATOM    739  CD1 LEU A  97       8.874   2.920   2.578  1.00 19.99           C    
ATOM    740  CD2 LEU A  97       8.022   5.226   1.909  1.00 23.48           C    
ATOM    741  N   ASN A  98      11.939   7.820   2.934  1.00 16.01           N    
ATOM    742  CA  ASN A  98      12.925   8.528   3.740  1.00 16.30           C    
ATOM    743  C   ASN A  98      12.286   9.216   4.911  1.00 20.41           C    
ATOM    744  O   ASN A  98      11.250   9.847   4.749  1.00 18.85           O    
ATOM    745  CB  ASN A  98      13.655   9.582   2.893  1.00 21.84           C    
ATOM    746  CG  ASN A  98      14.363   8.998   1.705  1.00 25.41           C    
ATOM    747  OD1 ASN A  98      13.763   8.743   0.648  1.00 21.74           O    
ATOM    748  ND2 ASN A  98      15.643   8.755   1.878  1.00 22.43           N    
ATOM    749  N   PHE A  99      12.912   9.105   6.081  1.00 18.91           N    
ATOM    750  CA  PHE A  99      12.459   9.765   7.313  1.00 20.79           C    
ATOM    751  C   PHE A  99      13.624   9.942   8.293  1.00 27.63           C    
ATOM    752  O   PHE A  99      13.403  10.374   9.444  1.00 31.56           O    
ATOM    753  CB  PHE A  99      11.236   9.070   7.955  1.00 22.09           C    
ATOM    754  CG  PHE A  99      11.432   7.643   8.408  1.00 24.13           C    
ATOM    755  CD1 PHE A  99      11.719   7.351   9.737  1.00 29.19           C    
ATOM    756  CD2 PHE A  99      11.270   6.588   7.520  1.00 26.67           C    
ATOM    757  CE1 PHE A  99      11.889   6.027  10.159  1.00 30.86           C    
ATOM    758  CE2 PHE A  99      11.439   5.268   7.939  1.00 30.59           C    
ATOM    759  CZ  PHE A  99      11.750   4.993   9.254  1.00 30.08           C    
ATOM    760  OXT PHE A  99      14.773   9.672   7.892  1.00 32.10           O    
TER     760      PHE A  99                                                        
ATOM    761  N   PRO B 100      16.378   7.380   8.241  1.00 31.81           N    
ATOM    762  CA  PRO B 100      16.949   6.395   7.311  1.00 30.90           C    
ATOM    763  C   PRO B 100      16.307   6.429   5.925  1.00 30.25           C    
ATOM    764  O   PRO B 100      15.258   7.041   5.743  1.00 28.06           O    
ATOM    765  CB  PRO B 100      16.660   5.061   8.002  1.00 32.64           C    
ATOM    766  CG  PRO B 100      15.419   5.319   8.795  1.00 37.29           C    
ATOM    767  CD  PRO B 100      15.578   6.734   9.298  1.00 33.10           C    
ATOM    768  N   GLN B 101      16.961   5.770   4.957  1.00 24.92           N    
ATOM    769  CA  GLN B 101      16.500   5.632   3.572  1.00 23.95           C    
ATOM    770  C   GLN B 101      16.185   4.148   3.389  1.00 26.58           C    
ATOM    771  O   GLN B 101      17.030   3.290   3.684  1.00 26.16           O    
ATOM    772  CB  GLN B 101      17.590   6.080   2.581  1.00 25.43           C    
ATOM    773  CG  GLN B 101      17.244   5.769   1.120  1.00 28.85           C    
ATOM    774  CD  GLN B 101      18.010   6.640   0.169  1.00 41.21           C    
ATOM    775  OE1 GLN B 101      17.814   7.858   0.110  1.00 32.69           O    
ATOM    776  NE2 GLN B 101      18.893   6.033  -0.605  1.00 37.18           N    
ATOM    777  N   ILE B 102      14.966   3.843   2.911  1.00 19.58           N    
ATOM    778  CA  ILE B 102      14.550   2.464   2.720  1.00 17.74           C    
ATOM    779  C   ILE B 102      14.255   2.217   1.250  1.00 19.48           C    
ATOM    780  O   ILE B 102      13.373   2.868   0.669  1.00 18.55           O    
ATOM    781  CB  ILE B 102      13.330   2.097   3.626  1.00 19.52           C    
ATOM    782  CG1 ILE B 102      13.647   2.311   5.143  1.00 19.84           C    
ATOM    783  CG2 ILE B 102      12.853   0.663   3.343  1.00 21.36           C    
ATOM    784  CD1 ILE B 102      12.438   2.270   6.084  1.00 23.07           C    
ATOM    785  N   THR B 103      15.023   1.287   0.637  1.00 16.56           N    
ATOM    786  CA  THR B 103      14.815   0.916  -0.754  1.00 14.55           C    
ATOM    787  C   THR B 103      13.661  -0.080  -0.810  1.00 16.21           C    
ATOM    788  O   THR B 103      13.213  -0.563   0.242  1.00 16.67           O    
ATOM    789  CB  THR B 103      16.097   0.392  -1.387  1.00 18.41           C    
ATOM    790  OG1 THR B 103      16.493  -0.793  -0.697  1.00 19.17           O    
ATOM    791  CG2 THR B 103      17.223   1.426  -1.353  1.00 19.01           C    
ATOM    792  N   LEU B 104      13.152  -0.361  -2.015  1.00 12.61           N    
ATOM    793  CA  LEU B 104      11.948  -1.192  -2.164  1.00 11.92           C    
ATOM    794  C   LEU B 104      12.160  -2.542  -2.860  1.00 14.89           C    
ATOM    795  O   LEU B 104      11.201  -3.144  -3.360  1.00 13.43           O    
ATOM    796  CB  LEU B 104      10.856  -0.355  -2.868  1.00 12.03           C    
ATOM    797  CG  LEU B 104      10.499   0.945  -2.089  1.00 15.39           C    
ATOM    798  CD1 LEU B 104       9.656   1.880  -2.922  1.00 15.42           C    
ATOM    799  CD2 LEU B 104       9.879   0.622  -0.698  1.00 14.99           C    
ATOM    800  N   TRP B 105      13.411  -3.031  -2.871  1.00 11.84           N    
ATOM    801  CA  TRP B 105      13.714  -4.329  -3.472  1.00 12.82           C    
ATOM    802  C   TRP B 105      13.054  -5.439  -2.666  1.00 15.86           C    
ATOM    803  O   TRP B 105      12.711  -6.469  -3.230  1.00 16.56           O    
ATOM    804  CB  TRP B 105      15.210  -4.535  -3.652  1.00 12.71           C    
ATOM    805  CG  TRP B 105      15.840  -3.434  -4.448  1.00 13.49           C    
ATOM    806  CD1 TRP B 105      16.441  -2.314  -3.957  1.00 16.41           C    
ATOM    807  CD2 TRP B 105      15.811  -3.282  -5.878  1.00 13.08           C    
ATOM    808  NE1 TRP B 105      16.825  -1.488  -4.989  1.00 15.65           N    
ATOM    809  CE2 TRP B 105      16.460  -2.062  -6.183  1.00 16.02           C    
ATOM    810  CE3 TRP B 105      15.344  -4.086  -6.936  1.00 13.26           C    
ATOM    811  CZ2 TRP B 105      16.645  -1.618  -7.497  1.00 15.23           C    
ATOM    812  CZ3 TRP B 105      15.528  -3.642  -8.245  1.00 14.51           C    
ATOM    813  CH2 TRP B 105      16.185  -2.429  -8.513  1.00 15.22           C    
ATOM    814  N   GLN B 106      12.864  -5.208  -1.347  1.00 14.66           N    
ATOM    815  CA  GLN B 106      12.152  -6.119  -0.455  1.00 13.53           C    
ATOM    816  C   GLN B 106      10.995  -5.340   0.189  1.00 15.44           C    
ATOM    817  O   GLN B 106      10.936  -4.104   0.118  1.00 14.22           O    
ATOM    818  CB  GLN B 106      13.073  -6.689   0.648  1.00 16.03           C    
ATOM    819  CG  GLN B 106      14.277  -7.487   0.120  1.00 27.71           C    
ATOM    820  CD  GLN B 106      13.951  -8.742  -0.685  1.00 49.40           C    
ATOM    821  OE1 GLN B 106      14.678  -9.114  -1.618  1.00 42.80           O    
ATOM    822  NE2 GLN B 106      12.864  -9.432  -0.352  1.00 40.41           N    
ATOM    823  N   ARG B 107      10.076  -6.059   0.831  1.00 12.98           N    
ATOM    824  CA  ARG B 107       8.994  -5.368   1.515  1.00 12.24           C    
ATOM    825  C   ARG B 107       9.554  -4.437   2.613  1.00 14.31           C    
ATOM    826  O   ARG B 107      10.444  -4.855   3.352  1.00 13.42           O    
ATOM    827  CB  ARG B 107       8.016  -6.356   2.160  1.00 12.20           C    
ATOM    828  CG  ARG B 107       7.192  -7.146   1.162  1.00 15.31           C    
ATOM    829  CD  ARG B 107       6.374  -8.205   1.863  1.00 18.01           C    
ATOM    830  NE  ARG B 107       5.519  -8.897   0.900  1.00 19.05           N    
ATOM    831  CZ  ARG B 107       5.045 -10.127   1.064  1.00 27.78           C    
ATOM    832  NH1 ARG B 107       4.255 -10.667   0.146  1.00 18.68           N    
ATOM    833  NH2 ARG B 107       5.338 -10.819   2.159  1.00 23.67           N    
ATOM    834  N   PRO B 108       9.036  -3.188   2.712  1.00 12.53           N    
ATOM    835  CA  PRO B 108       9.522  -2.271   3.754  1.00 13.01           C    
ATOM    836  C   PRO B 108       8.895  -2.598   5.118  1.00 15.22           C    
ATOM    837  O   PRO B 108       8.076  -1.834   5.640  1.00 13.73           O    
ATOM    838  CB  PRO B 108       9.128  -0.890   3.230  1.00 14.40           C    
ATOM    839  CG  PRO B 108       7.879  -1.144   2.411  1.00 17.25           C    
ATOM    840  CD  PRO B 108       8.031  -2.546   1.834  1.00 13.97           C    
ATOM    841  N   LEU B 109       9.293  -3.757   5.674  1.00 13.94           N    
ATOM    842  CA  LEU B 109       8.827  -4.229   6.976  1.00 14.88           C    
ATOM    843  C   LEU B 109       9.732  -3.630   8.033  1.00 17.71           C    
ATOM    844  O   LEU B 109      10.961  -3.659   7.901  1.00 19.94           O    
ATOM    845  CB  LEU B 109       8.859  -5.775   7.052  1.00 16.47           C    
ATOM    846  CG  LEU B 109       7.795  -6.530   6.252  1.00 22.31           C    
ATOM    847  CD1 LEU B 109       8.224  -7.962   6.021  1.00 24.41           C    
ATOM    848  CD2 LEU B 109       6.430  -6.544   6.980  1.00 24.34           C    
ATOM    849  N   VAL B 110       9.132  -3.076   9.084  1.00 13.16           N    
ATOM    850  CA  VAL B 110       9.895  -2.454  10.158  1.00 13.88           C    
ATOM    851  C   VAL B 110       9.334  -2.923  11.479  1.00 14.52           C    
ATOM    852  O   VAL B 110       8.212  -3.426  11.541  1.00 13.58           O    
ATOM    853  CB  VAL B 110       9.885  -0.901  10.083  1.00 18.63           C    
ATOM    854  CG1 VAL B 110      10.471  -0.383   8.766  1.00 18.93           C    
ATOM    855  CG2 VAL B 110       8.496  -0.326  10.346  1.00 18.25           C    
ATOM    856  N   THR B 111      10.118  -2.762  12.543  1.00 12.04           N    
ATOM    857  CA  THR B 111       9.632  -3.125  13.869  1.00 11.89           C    
ATOM    858  C   THR B 111       8.932  -1.910  14.472  1.00 13.75           C    
ATOM    859  O   THR B 111       9.427  -0.764  14.383  1.00 14.72           O    
ATOM    860  CB  THR B 111      10.789  -3.606  14.771  1.00 16.14           C    
ATOM    861  OG1 THR B 111      11.497  -4.659  14.110  1.00 19.75           O    
ATOM    862  CG2 THR B 111      10.298  -4.082  16.147  1.00 16.18           C    
ATOM    863  N   ILE B 112       7.760  -2.157  15.060  1.00 10.29           N    
ATOM    864  CA  ILE B 112       6.980  -1.131  15.742  1.00 10.96           C    
ATOM    865  C   ILE B 112       6.800  -1.579  17.190  1.00 13.83           C    
ATOM    866  O   ILE B 112       6.965  -2.764  17.499  1.00 12.38           O    
ATOM    867  CB  ILE B 112       5.588  -0.865  15.085  1.00 12.73           C    
ATOM    868  CG1 ILE B 112       4.681  -2.123  15.176  1.00 13.71           C    
ATOM    869  CG2 ILE B 112       5.778  -0.379  13.603  1.00 13.39           C    
ATOM    870  CD1 ILE B 112       3.107  -1.887  14.896  1.00 17.53           C    
ATOM    871  N   LYS B 113       6.433  -0.656  18.080  1.00 11.37           N    
ATOM    872  CA  LYS B 113       6.154  -1.004  19.468  1.00 10.90           C    
ATOM    873  C   LYS B 113       4.810  -0.400  19.794  1.00 12.64           C    
ATOM    874  O   LYS B 113       4.608   0.801  19.602  1.00 11.70           O    
ATOM    875  CB  LYS B 113       7.209  -0.450  20.448  1.00 11.61           C    
ATOM    876  CG  LYS B 113       6.900  -0.911  21.877  1.00 13.58           C    
ATOM    877  CD  LYS B 113       8.080  -0.794  22.826  1.00 16.31           C    
ATOM    878  CE  LYS B 113       8.394   0.635  23.145  1.00 18.32           C    
ATOM    879  NZ  LYS B 113       9.470   0.712  24.200  1.00 16.33           N    
ATOM    880  N   ILE B 114       3.897  -1.221  20.300  1.00 10.91           N    
ATOM    881  CA  ILE B 114       2.538  -0.782  20.676  1.00 10.35           C    
ATOM    882  C   ILE B 114       2.101  -1.606  21.863  1.00 14.88           C    
ATOM    883  O   ILE B 114       2.318  -2.817  21.870  1.00 14.13           O    
ATOM    884  CB  ILE B 114       1.557  -0.821  19.468  1.00 12.15           C    
ATOM    885  CG1 ILE B 114       0.184  -0.232  19.858  1.00 11.84           C    
ATOM    886  CG2 ILE B 114       1.468  -2.242  18.832  1.00 14.04           C    
ATOM    887  CD1 ILE B 114      -0.708   0.003  18.695  1.00 13.65           C    
ATOM    888  N   GLY B 115       1.582  -0.930  22.897  1.00 14.30           N    
ATOM    889  CA  GLY B 115       1.194  -1.586  24.146  1.00 15.43           C    
ATOM    890  C   GLY B 115       2.347  -2.363  24.781  1.00 18.87           C    
ATOM    891  O   GLY B 115       2.146  -3.458  25.320  1.00 19.82           O    
ATOM    892  N   GLY B 116       3.559  -1.811  24.684  1.00 14.82           N    
ATOM    893  CA  GLY B 116       4.774  -2.413  25.229  1.00 15.59           C    
ATOM    894  C   GLY B 116       5.333  -3.619  24.484  1.00 18.41           C    
ATOM    895  O   GLY B 116       6.327  -4.218  24.924  1.00 18.35           O    
ATOM    896  N   GLN B 117       4.714  -3.993  23.344  1.00 14.76           N    
ATOM    897  CA  GLN B 117       5.142  -5.174  22.591  1.00 15.99           C    
ATOM    898  C   GLN B 117       5.654  -4.840  21.208  1.00 16.86           C    
ATOM    899  O   GLN B 117       5.123  -3.942  20.538  1.00 15.16           O    
ATOM    900  CB  GLN B 117       3.981  -6.187  22.464  1.00 18.99           C    
ATOM    901  CG  GLN B 117       3.462  -6.742  23.791  1.00 33.05           C    
ATOM    902  CD  GLN B 117       4.474  -7.573  24.548  1.00 53.17           C    
ATOM    903  OE1 GLN B 117       5.194  -8.406  23.983  1.00 49.85           O    
ATOM    904  NE2 GLN B 117       4.548  -7.357  25.850  1.00 44.32           N    
ATOM    905  N   LEU B 118       6.667  -5.593  20.772  1.00 14.24           N    
ATOM    906  CA  LEU B 118       7.238  -5.419  19.452  1.00 12.81           C    
ATOM    907  C   LEU B 118       6.433  -6.223  18.430  1.00 16.21           C    
ATOM    908  O   LEU B 118       6.080  -7.391  18.672  1.00 14.87           O    
ATOM    909  CB  LEU B 118       8.704  -5.869  19.412  1.00 14.07           C    
ATOM    910  CG  LEU B 118       9.679  -5.177  20.377  1.00 18.66           C    
ATOM    911  CD1 LEU B 118      11.102  -5.711  20.156  1.00 18.86           C    
ATOM    912  CD2 LEU B 118       9.648  -3.662  20.196  1.00 19.31           C    
ATOM    913  N   LYS B 119       6.190  -5.605  17.261  1.00 12.29           N    
ATOM    914  CA  LYS B 119       5.484  -6.254  16.144  1.00 11.95           C    
ATOM    915  C   LYS B 119       6.142  -5.811  14.841  1.00 14.97           C    
ATOM    916  O   LYS B 119       6.813  -4.772  14.811  1.00 14.49           O    
ATOM    917  CB  LYS B 119       3.990  -5.849  16.118  1.00 12.96           C    
ATOM    918  CG  LYS B 119       3.195  -6.249  17.351  1.00 17.27           C    
ATOM    919  CD  LYS B 119       1.763  -5.682  17.328  1.00 18.67           C    
ATOM    920  CE  LYS B 119       1.054  -5.862  18.656  1.00 24.48           C    
ATOM    921  NZ  LYS B 119       1.028  -7.284  19.114  1.00 28.92           N    
ATOM    922  N   GLU B 120       5.943  -6.581  13.757  1.00 12.36           N    
ATOM    923  CA  GLU B 120       6.461  -6.216  12.437  1.00 12.39           C    
ATOM    924  C   GLU B 120       5.318  -5.566  11.652  1.00 14.43           C    
ATOM    925  O   GLU B 120       4.190  -6.093  11.668  1.00 12.47           O    
ATOM    926  CB  GLU B 120       6.977  -7.456  11.666  1.00 14.76           C    
ATOM    927  CG  GLU B 120       8.229  -8.073  12.277  1.00 23.34           C    
ATOM    928  CD  GLU B 120       9.445  -7.163  12.332  1.00 43.46           C    
ATOM    929  OE1 GLU B 120      10.101  -6.977  11.283  1.00 36.59           O    
ATOM    930  OE2 GLU B 120       9.741  -6.636  13.428  1.00 35.31           O    
ATOM    931  N   ALA B 121       5.595  -4.452  10.953  1.00 11.03           N    
ATOM    932  CA  ALA B 121       4.551  -3.804  10.164  1.00 10.84           C    
ATOM    933  C   ALA B 121       5.116  -3.281   8.864  1.00 14.24           C    
ATOM    934  O   ALA B 121       6.308  -2.991   8.770  1.00 13.58           O    
ATOM    935  CB  ALA B 121       3.922  -2.670  10.954  1.00 11.66           C    
ATOM    936  N   LEU B 122       4.258  -3.166   7.857  1.00 12.43           N    
ATOM    937  CA  LEU B 122       4.630  -2.717   6.531  1.00 12.32           C    
ATOM    938  C   LEU B 122       4.393  -1.218   6.358  1.00 14.75           C    
ATOM    939  O   LEU B 122       3.287  -0.745   6.617  1.00 13.63           O    
ATOM    940  CB  LEU B 122       3.717  -3.507   5.574  1.00 13.32           C    
ATOM    941  CG  LEU B 122       3.976  -3.474   4.084  1.00 18.49           C    
ATOM    942  CD1 LEU B 122       5.355  -4.033   3.746  1.00 20.34           C    
ATOM    943  CD2 LEU B 122       2.911  -4.304   3.362  1.00 19.58           C    
ATOM    944  N   LEU B 123       5.408  -0.479   5.896  1.00 12.16           N    
ATOM    945  CA  LEU B 123       5.224   0.961   5.617  1.00 11.79           C    
ATOM    946  C   LEU B 123       4.515   1.033   4.264  1.00 16.13           C    
ATOM    947  O   LEU B 123       5.102   0.676   3.247  1.00 16.44           O    
ATOM    948  CB  LEU B 123       6.547   1.714   5.574  1.00 12.22           C    
ATOM    949  CG  LEU B 123       7.416   1.609   6.824  1.00 16.72           C    
ATOM    950  CD1 LEU B 123       8.652   2.484   6.680  1.00 19.01           C    
ATOM    951  CD2 LEU B 123       6.644   2.068   8.080  1.00 18.14           C    
ATOM    952  N   ASH B 124       3.239   1.444   4.258  1.00 13.42           N    
ATOM    953  CA  ASH B 124       2.411   1.433   3.062  1.00 12.43           C    
ATOM    954  C   ASH B 124       1.899   2.804   2.636  1.00 13.03           C    
ATOM    955  O   ASH B 124       0.891   3.298   3.147  1.00 13.21           O    
ATOM    956  CB  ASH B 124       1.241   0.449   3.317  1.00 14.97           C    
ATOM    957  CG  ASH B 124       0.317   0.138   2.144  1.00 25.59           C    
ATOM    958  OD1 ASH B 124       0.485   0.757   1.065  1.00 23.68           O    
ATOM    959  OD2 ASH B 124      -0.562  -0.736   2.300  1.00 29.47           O    
ATOM    960  N   THR B 125       2.573   3.415   1.657  1.00  9.76           N    
ATOM    961  CA  THR B 125       2.139   4.731   1.174  1.00 10.45           C    
ATOM    962  C   THR B 125       0.787   4.683   0.453  1.00 12.96           C    
ATOM    963  O   THR B 125       0.176   5.738   0.249  1.00 13.63           O    
ATOM    964  CB  THR B 125       3.207   5.341   0.287  1.00 13.94           C    
ATOM    965  OG1 THR B 125       3.445   4.459  -0.831  1.00 12.68           O    
ATOM    966  CG2 THR B 125       4.493   5.595   1.065  1.00 13.12           C    
ATOM    967  N   GLY B 126       0.326   3.482   0.109  1.00 10.67           N    
ATOM    968  CA  GLY B 126      -0.964   3.303  -0.560  1.00 10.50           C    
ATOM    969  C   GLY B 126      -2.139   3.201   0.398  1.00 14.68           C    
ATOM    970  O   GLY B 126      -3.291   3.101  -0.032  1.00 14.45           O    
ATOM    971  N   ALA B 127      -1.854   3.238   1.708  1.00 10.90           N    
ATOM    972  CA  ALA B 127      -2.885   3.129   2.735  1.00 11.16           C    
ATOM    973  C   ALA B 127      -3.109   4.485   3.384  1.00 12.71           C    
ATOM    974  O   ALA B 127      -2.151   5.129   3.832  1.00 13.02           O    
ATOM    975  CB  ALA B 127      -2.438   2.137   3.792  1.00 11.88           C    
ATOM    976  N   ASP B 128      -4.378   4.922   3.457  1.00 10.97           N    
ATOM    977  CA  ASP B 128      -4.684   6.179   4.126  1.00 10.54           C    
ATOM    978  C   ASP B 128      -4.508   6.013   5.648  1.00 14.96           C    
ATOM    979  O   ASP B 128      -4.125   6.960   6.333  1.00 15.57           O    
ATOM    980  CB  ASP B 128      -6.166   6.523   3.910  1.00 12.00           C    
ATOM    981  CG  ASP B 128      -6.567   6.797   2.480  1.00 19.48           C    
ATOM    982  OD1 ASP B 128      -7.763   6.650   2.168  1.00 21.52           O    
ATOM    983  OD2 ASP B 128      -5.681   7.161   1.666  1.00 16.32           O    
ATOM    984  N   ASP B 129      -4.824   4.809   6.153  1.00 12.28           N    
ATOM    985  CA  ASP B 129      -4.846   4.495   7.575  1.00 11.80           C    
ATOM    986  C   ASP B 129      -3.935   3.350   7.976  1.00 15.33           C    
ATOM    987  O   ASP B 129      -3.512   2.534   7.142  1.00 15.46           O    
ATOM    988  CB  ASP B 129      -6.301   4.090   7.965  1.00 13.43           C    
ATOM    989  CG  ASP B 129      -7.395   4.980   7.391  1.00 24.63           C    
ATOM    990  OD1 ASP B 129      -7.403   6.177   7.707  1.00 25.18           O    
ATOM    991  OD2 ASP B 129      -8.218   4.472   6.600  1.00 32.90           O    
ATOM    992  N   THR B 130      -3.699   3.262   9.302  1.00 11.83           N    
ATOM    993  CA  THR B 130      -2.884   2.223   9.926  1.00  9.88           C    
ATOM    994  C   THR B 130      -3.831   1.135  10.399  1.00 14.66           C    
ATOM    995  O   THR B 130      -4.775   1.420  11.145  1.00 12.63           O    
ATOM    996  CB  THR B 130      -2.074   2.875  11.057  1.00 13.54           C    
ATOM    997  OG1 THR B 130      -1.150   3.808  10.471  1.00 11.74           O    
ATOM    998  CG2 THR B 130      -1.353   1.850  11.954  1.00 13.68           C    
ATOM    999  N   VAL B 131      -3.588  -0.117   9.957  1.00 12.32           N    
ATOM   1000  CA  VAL B 131      -4.438  -1.256  10.282  1.00 12.72           C    
ATOM   1001  C   VAL B 131      -3.578  -2.371  10.861  1.00 14.64           C    
ATOM   1002  O   VAL B 131      -2.617  -2.793  10.220  1.00 13.24           O    
ATOM   1003  CB  VAL B 131      -5.248  -1.800   9.058  1.00 17.72           C    
ATOM   1004  CG1 VAL B 131      -6.401  -2.699   9.551  1.00 17.69           C    
ATOM   1005  CG2 VAL B 131      -5.780  -0.679   8.155  1.00 18.97           C    
ATOM   1006  N   LEU B 132      -3.920  -2.827  12.064  1.00 12.05           N    
ATOM   1007  CA  LEU B 132      -3.158  -3.898  12.709  1.00 11.91           C    
ATOM   1008  C   LEU B 132      -4.023  -5.115  12.923  1.00 14.20           C    
ATOM   1009  O   LEU B 132      -5.247  -5.012  13.061  1.00 13.15           O    
ATOM   1010  CB  LEU B 132      -2.590  -3.447  14.074  1.00 12.07           C    
ATOM   1011  CG  LEU B 132      -1.700  -2.188  14.091  1.00 14.99           C    
ATOM   1012  CD1 LEU B 132      -1.140  -1.925  15.492  1.00 15.65           C    
ATOM   1013  CD2 LEU B 132      -0.535  -2.296  13.132  1.00 14.41           C    
ATOM   1014  N   GLU B 133      -3.376  -6.283  13.010  1.00 12.77           N    
ATOM   1015  CA  GLU B 133      -4.027  -7.555  13.288  1.00 13.94           C    
ATOM   1016  C   GLU B 133      -4.683  -7.502  14.691  1.00 17.37           C    
ATOM   1017  O   GLU B 133      -4.288  -6.687  15.546  1.00 16.47           O    
ATOM   1018  CB  GLU B 133      -2.948  -8.682  13.259  1.00 15.91           C    
ATOM   1019  CG  GLU B 133      -2.269  -8.869  11.901  1.00 25.03           C    
ATOM   1020  CD  GLU B 133      -0.820  -9.353  11.835  1.00 44.86           C    
ATOM   1021  OE1 GLU B 133      -0.099  -8.927  10.902  1.00 49.91           O    
ATOM   1022  OE2 GLU B 133      -0.401 -10.160  12.698  1.00 26.38           O    
ATOM   1023  N   GLU B 134      -5.683  -8.370  14.934  1.00 16.36           N    
ATOM   1024  CA  GLU B 134      -6.369  -8.450  16.226  1.00 15.76           C    
ATOM   1025  C   GLU B 134      -5.413  -8.326  17.417  1.00 19.57           C    
ATOM   1026  O   GLU B 134      -4.399  -9.023  17.487  1.00 18.99           O    
ATOM   1027  CB  GLU B 134      -7.188  -9.754  16.342  1.00 17.93           C    
ATOM   1028  CG  GLU B 134      -7.880  -9.940  17.690  1.00 25.22           C    
ATOM   1029  CD  GLU B 134      -8.786  -8.800  18.118  1.00 45.68           C    
ATOM   1030  OE1 GLU B 134      -9.470  -8.242  17.235  1.00 25.27           O    
ATOM   1031  OE2 GLU B 134      -8.808  -8.461  19.324  1.00 47.72           O    
ATOM   1032  N   MET B 135      -5.758  -7.439  18.346  1.00 15.86           N    
ATOM   1033  CA  MET B 135      -4.987  -7.156  19.562  1.00 15.42           C    
ATOM   1034  C   MET B 135      -5.845  -6.345  20.515  1.00 20.29           C    
ATOM   1035  O   MET B 135      -6.907  -5.832  20.126  1.00 19.51           O    
ATOM   1036  CB  MET B 135      -3.697  -6.369  19.222  1.00 16.76           C    
ATOM   1037  CG  MET B 135      -3.975  -4.947  18.725  1.00 17.99           C    
ATOM   1038  SD  MET B 135      -2.512  -3.897  18.516  1.00 20.26           S    
ATOM   1039  CE  MET B 135      -1.811  -3.925  20.152  1.00 18.38           C    
ATOM   1040  N   ASN B 136      -5.367  -6.191  21.752  1.00 17.96           N    
ATOM   1041  CA  ASN B 136      -6.090  -5.429  22.748  1.00 18.76           C    
ATOM   1042  C   ASN B 136      -5.535  -4.015  22.835  1.00 20.05           C    
ATOM   1043  O   ASN B 136      -4.319  -3.823  22.935  1.00 20.36           O    
ATOM   1044  CB  ASN B 136      -6.022  -6.117  24.134  1.00 22.03           C    
ATOM   1045  CG  ASN B 136      -6.856  -7.373  24.277  1.00 62.14           C    
ATOM   1046  OD1 ASN B 136      -7.374  -7.941  23.304  1.00 59.18           O    
ATOM   1047  ND2 ASN B 136      -7.006  -7.844  25.513  1.00 59.68           N    
ATOM   1048  N   LEU B 137      -6.428  -3.023  22.789  1.00 15.82           N    
ATOM   1049  CA  LEU B 137      -6.071  -1.609  22.921  1.00 15.06           C    
ATOM   1050  C   LEU B 137      -6.986  -0.958  23.975  1.00 19.85           C    
ATOM   1051  O   LEU B 137      -8.135  -1.395  24.144  1.00 19.97           O    
ATOM   1052  CB  LEU B 137      -6.135  -0.842  21.593  1.00 14.96           C    
ATOM   1053  CG  LEU B 137      -4.973  -1.122  20.614  1.00 17.68           C    
ATOM   1054  CD1 LEU B 137      -5.155  -0.341  19.323  1.00 16.57           C    
ATOM   1055  CD2 LEU B 137      -3.602  -0.776  21.233  1.00 20.81           C    
ATOM   1056  N   PRO B 138      -6.495   0.080  24.686  1.00 16.86           N    
ATOM   1057  CA  PRO B 138      -7.314   0.686  25.747  1.00 17.90           C    
ATOM   1058  C   PRO B 138      -8.405   1.618  25.235  1.00 21.74           C    
ATOM   1059  O   PRO B 138      -8.309   2.136  24.126  1.00 22.49           O    
ATOM   1060  CB  PRO B 138      -6.285   1.501  26.549  1.00 19.22           C    
ATOM   1061  CG  PRO B 138      -5.234   1.874  25.550  1.00 23.39           C    
ATOM   1062  CD  PRO B 138      -5.139   0.678  24.635  1.00 19.06           C    
ATOM   1063  N   GLY B 139      -9.394   1.872  26.099  1.00 20.04           N    
ATOM   1064  CA  GLY B 139     -10.456   2.829  25.839  1.00 19.53           C    
ATOM   1065  C   GLY B 139     -11.597   2.372  24.967  1.00 21.03           C    
ATOM   1066  O   GLY B 139     -11.861   1.168  24.825  1.00 19.32           O    
ATOM   1067  N   ARG B 140     -12.307   3.366  24.429  1.00 16.52           N    
ATOM   1068  CA  ARG B 140     -13.445   3.106  23.558  1.00 16.30           C    
ATOM   1069  C   ARG B 140     -13.012   3.086  22.123  1.00 17.47           C    
ATOM   1070  O   ARG B 140     -11.989   3.690  21.760  1.00 16.44           O    
ATOM   1071  CB  ARG B 140     -14.553   4.146  23.781  1.00 16.29           C    
ATOM   1072  CG  ARG B 140     -15.267   3.894  25.118  1.00 19.04           C    
ATOM   1073  CD  ARG B 140     -16.406   4.840  25.339  1.00 22.70           C    
ATOM   1074  NE  ARG B 140     -17.442   4.703  24.308  1.00 17.02           N    
ATOM   1075  CZ  ARG B 140     -18.447   3.829  24.367  1.00 19.60           C    
ATOM   1076  NH1 ARG B 140     -18.550   2.988  25.391  1.00 14.58           N    
ATOM   1077  NH2 ARG B 140     -19.362   3.799  23.406  1.00 16.68           N    
ATOM   1078  N   TRP B 141     -13.785   2.372  21.296  1.00 12.87           N    
ATOM   1079  CA  TRP B 141     -13.545   2.294  19.864  1.00 13.16           C    
ATOM   1080  C   TRP B 141     -14.792   2.704  19.098  1.00 15.81           C    
ATOM   1081  O   TRP B 141     -15.905   2.691  19.650  1.00 13.88           O    
ATOM   1082  CB  TRP B 141     -13.042   0.911  19.428  1.00 12.11           C    
ATOM   1083  CG  TRP B 141     -13.974  -0.233  19.712  1.00 12.83           C    
ATOM   1084  CD1 TRP B 141     -14.049  -0.962  20.862  1.00 15.24           C    
ATOM   1085  CD2 TRP B 141     -14.888  -0.844  18.788  1.00 12.32           C    
ATOM   1086  NE1 TRP B 141     -14.990  -1.959  20.728  1.00 14.75           N    
ATOM   1087  CE2 TRP B 141     -15.530  -1.901  19.471  1.00 15.55           C    
ATOM   1088  CE3 TRP B 141     -15.247  -0.582  17.457  1.00 13.87           C    
ATOM   1089  CZ2 TRP B 141     -16.474  -2.730  18.848  1.00 15.66           C    
ATOM   1090  CZ3 TRP B 141     -16.203  -1.384  16.845  1.00 15.32           C    
ATOM   1091  CH2 TRP B 141     -16.819  -2.433  17.546  1.00 15.88           C    
ATOM   1092  N   LYS B 142     -14.591   3.089  17.839  1.00 13.87           N    
ATOM   1093  CA  LYS B 142     -15.651   3.527  16.921  1.00 14.23           C    
ATOM   1094  C   LYS B 142     -15.610   2.627  15.688  1.00 16.29           C    
ATOM   1095  O   LYS B 142     -14.545   2.072  15.344  1.00 15.50           O    
ATOM   1096  CB  LYS B 142     -15.428   4.995  16.471  1.00 17.67           C    
ATOM   1097  CG  LYS B 142     -15.509   6.031  17.589  1.00 34.35           C    
ATOM   1098  CD  LYS B 142     -15.764   7.463  17.082  1.00 48.09           C    
ATOM   1099  CE  LYS B 142     -14.816   7.972  16.017  1.00 61.01           C    
ATOM   1100  NZ  LYS B 142     -13.401   7.916  16.457  1.00 72.35           N    
ATOM   1101  N   PRO B 143     -16.732   2.480  14.978  1.00 14.12           N    
ATOM   1102  CA  PRO B 143     -16.729   1.613  13.808  1.00 13.61           C    
ATOM   1103  C   PRO B 143     -16.116   2.308  12.604  1.00 17.53           C    
ATOM   1104  O   PRO B 143     -16.208   3.535  12.477  1.00 16.78           O    
ATOM   1105  CB  PRO B 143     -18.221   1.345  13.591  1.00 16.38           C    
ATOM   1106  CG  PRO B 143     -18.870   2.620  14.019  1.00 19.80           C    
ATOM   1107  CD  PRO B 143     -18.080   3.060  15.215  1.00 15.23           C    
ATOM   1108  N   LYS B 144     -15.478   1.525  11.726  1.00 15.70           N    
ATOM   1109  CA  LYS B 144     -14.911   2.091  10.517  1.00 15.54           C    
ATOM   1110  C   LYS B 144     -14.910   1.003   9.476  1.00 19.44           C    
ATOM   1111  O   LYS B 144     -14.661  -0.152   9.811  1.00 18.78           O    
ATOM   1112  CB  LYS B 144     -13.493   2.650  10.754  1.00 17.52           C    
ATOM   1113  CG  LYS B 144     -12.842   3.185   9.481  1.00 25.49           C    
ATOM   1114  CD  LYS B 144     -12.183   4.518   9.652  1.00 28.19           C    
ATOM   1115  CE  LYS B 144     -11.460   4.902   8.391  1.00 30.54           C    
ATOM   1116  NZ  LYS B 144     -11.806   6.275   7.979  1.00 36.03           N    
ATOM   1117  N   MET B 145     -15.220   1.381   8.235  1.00 16.75           N    
ATOM   1118  CA  MET B 145     -15.191   0.491   7.076  1.00 19.70           C    
ATOM   1119  C   MET B 145     -14.007   0.945   6.237  1.00 22.07           C    
ATOM   1120  O   MET B 145     -13.883   2.138   5.932  1.00 20.66           O    
ATOM   1121  CB  MET B 145     -16.471   0.609   6.227  1.00 24.33           C    
ATOM   1122  CG  MET B 145     -17.705   0.040   6.890  1.00 30.87           C    
ATOM   1123  SD  MET B 145     -17.584  -1.733   7.234  1.00 38.31           S    
ATOM   1124  CE  MET B 145     -17.557  -2.406   5.551  1.00 35.55           C    
ATOM   1125  N   ILE B 146     -13.122   0.009   5.892  1.00 19.01           N    
ATOM   1126  CA  ILE B 146     -11.964   0.345   5.053  1.00 19.28           C    
ATOM   1127  C   ILE B 146     -11.972  -0.532   3.801  1.00 23.37           C    
ATOM   1128  O   ILE B 146     -12.319  -1.715   3.887  1.00 22.55           O    
ATOM   1129  CB  ILE B 146     -10.627   0.306   5.802  1.00 22.32           C    
ATOM   1130  CG1 ILE B 146     -10.308  -1.111   6.344  1.00 22.99           C    
ATOM   1131  CG2 ILE B 146     -10.591   1.394   6.892  1.00 23.57           C    
ATOM   1132  CD1 ILE B 146      -8.890  -1.350   6.793  1.00 27.24           C    
ATOM   1133  N   GLY B 147     -11.604   0.070   2.670  1.00 19.41           N    
ATOM   1134  CA  GLY B 147     -11.575  -0.594   1.373  1.00 18.87           C    
ATOM   1135  C   GLY B 147     -10.191  -1.027   0.979  1.00 21.45           C    
ATOM   1136  O   GLY B 147      -9.242  -0.260   1.126  1.00 23.72           O    
ATOM   1137  N   GLY B 148     -10.082  -2.257   0.489  1.00 16.05           N    
ATOM   1138  CA  GLY B 148      -8.814  -2.806   0.037  1.00 15.06           C    
ATOM   1139  C   GLY B 148      -8.947  -3.317  -1.380  1.00 19.01           C    
ATOM   1140  O   GLY B 148      -9.972  -3.092  -2.043  1.00 18.55           O    
ATOM   1141  N   ILE B 149      -7.918  -4.022  -1.856  1.00 18.90           N    
ATOM   1142  CA  ILE B 149      -7.960  -4.531  -3.216  1.00 21.31           C    
ATOM   1143  C   ILE B 149      -9.108  -5.527  -3.432  1.00 24.16           C    
ATOM   1144  O   ILE B 149      -9.681  -5.558  -4.529  1.00 23.93           O    
ATOM   1145  CB  ILE B 149      -6.573  -5.078  -3.634  1.00 26.74           C    
ATOM   1146  CG1 ILE B 149      -6.326  -4.869  -5.123  1.00 29.58           C    
ATOM   1147  CG2 ILE B 149      -6.308  -6.498  -3.209  1.00 29.64           C    
ATOM   1148  CD1 ILE B 149      -5.574  -3.717  -5.360  1.00 42.48           C    
ATOM   1149  N   GLY B 150      -9.463  -6.293  -2.388  1.00 19.93           N    
ATOM   1150  CA  GLY B 150     -10.506  -7.310  -2.506  1.00 19.57           C    
ATOM   1151  C   GLY B 150     -11.913  -6.941  -2.089  1.00 22.86           C    
ATOM   1152  O   GLY B 150     -12.831  -7.738  -2.265  1.00 24.31           O    
ATOM   1153  N   GLY B 151     -12.089  -5.739  -1.566  1.00 17.94           N    
ATOM   1154  CA  GLY B 151     -13.390  -5.268  -1.099  1.00 18.52           C    
ATOM   1155  C   GLY B 151     -13.267  -4.569   0.237  1.00 21.45           C    
ATOM   1156  O   GLY B 151     -12.186  -4.133   0.592  1.00 19.87           O    
ATOM   1157  N   PHE B 152     -14.363  -4.477   1.002  1.00 23.10           N    
ATOM   1158  CA  PHE B 152     -14.369  -3.769   2.296  1.00 23.82           C    
ATOM   1159  C   PHE B 152     -14.397  -4.679   3.515  1.00 26.59           C    
ATOM   1160  O   PHE B 152     -14.972  -5.777   3.460  1.00 25.31           O    
ATOM   1161  CB  PHE B 152     -15.564  -2.785   2.347  1.00 27.15           C    
ATOM   1162  CG  PHE B 152     -15.533  -1.716   1.276  1.00 30.33           C    
ATOM   1163  CD1 PHE B 152     -15.031  -0.450   1.550  1.00 34.47           C    
ATOM   1164  CD2 PHE B 152     -16.010  -1.974  -0.002  1.00 33.96           C    
ATOM   1165  CE1 PHE B 152     -14.989   0.535   0.555  1.00 36.23           C    
ATOM   1166  CE2 PHE B 152     -15.959  -0.992  -0.999  1.00 37.80           C    
ATOM   1167  CZ  PHE B 152     -15.452   0.255  -0.712  1.00 35.73           C    
ATOM   1168  N   ILE B 153     -13.789  -4.211   4.626  1.00 21.43           N    
ATOM   1169  CA  ILE B 153     -13.758  -4.933   5.904  1.00 20.60           C    
ATOM   1170  C   ILE B 153     -14.149  -3.966   7.023  1.00 22.75           C    
ATOM   1171  O   ILE B 153     -13.939  -2.748   6.891  1.00 19.83           O    
ATOM   1172  CB  ILE B 153     -12.413  -5.645   6.240  1.00 23.23           C    
ATOM   1173  CG1 ILE B 153     -11.273  -4.629   6.493  1.00 22.18           C    
ATOM   1174  CG2 ILE B 153     -12.050  -6.701   5.174  1.00 24.84           C    
ATOM   1175  CD1 ILE B 153      -9.992  -5.091   7.256  1.00 20.94           C    
ATOM   1176  N   LYS B 154     -14.708  -4.520   8.116  1.00 19.80           N    
ATOM   1177  CA  LYS B 154     -15.062  -3.751   9.302  1.00 18.75           C    
ATOM   1178  C   LYS B 154     -13.889  -3.790  10.241  1.00 20.72           C    
ATOM   1179  O   LYS B 154     -13.293  -4.851  10.463  1.00 20.59           O    
ATOM   1180  CB  LYS B 154     -16.267  -4.369  10.042  1.00 21.94           C    
ATOM   1181  CG  LYS B 154     -17.607  -4.262   9.321  1.00 39.72           C    
ATOM   1182  CD  LYS B 154     -18.770  -4.587  10.255  1.00 53.88           C    
ATOM   1183  CE  LYS B 154     -20.097  -4.137   9.692  1.00 66.57           C    
ATOM   1184  NZ  LYS B 154     -21.206  -4.347  10.660  1.00 73.16           N    
ATOM   1185  N   VAL B 155     -13.539  -2.641  10.819  1.00 14.64           N    
ATOM   1186  CA  VAL B 155     -12.436  -2.586  11.765  1.00 14.44           C    
ATOM   1187  C   VAL B 155     -12.851  -1.769  12.990  1.00 17.23           C    
ATOM   1188  O   VAL B 155     -13.875  -1.075  12.942  1.00 17.13           O    
ATOM   1189  CB  VAL B 155     -11.151  -1.997  11.112  1.00 17.60           C    
ATOM   1190  CG1 VAL B 155     -10.664  -2.875   9.964  1.00 17.73           C    
ATOM   1191  CG2 VAL B 155     -11.390  -0.575  10.619  1.00 17.46           C    
ATOM   1192  N   ARG B 156     -12.062  -1.846  14.067  1.00 13.97           N    
ATOM   1193  CA  ARG B 156     -12.306  -1.078  15.292  1.00 12.96           C    
ATOM   1194  C   ARG B 156     -11.341   0.085  15.253  1.00 16.28           C    
ATOM   1195  O   ARG B 156     -10.144  -0.123  15.081  1.00 14.52           O    
ATOM   1196  CB  ARG B 156     -12.063  -1.916  16.568  1.00 13.30           C    
ATOM   1197  CG  ARG B 156     -12.859  -3.232  16.609  1.00 15.18           C    
ATOM   1198  CD  ARG B 156     -12.958  -3.830  17.995  1.00 18.44           C    
ATOM   1199  NE  ARG B 156     -11.680  -3.952  18.719  1.00 17.97           N    
ATOM   1200  CZ  ARG B 156     -10.812  -4.947  18.562  1.00 24.03           C    
ATOM   1201  NH1 ARG B 156     -11.034  -5.898  17.664  1.00 20.06           N    
ATOM   1202  NH2 ARG B 156      -9.706  -4.990  19.290  1.00 19.50           N    
ATOM   1203  N   GLN B 157     -11.856   1.312  15.394  1.00 12.55           N    
ATOM   1204  CA  GLN B 157     -11.013   2.495  15.386  1.00 11.08           C    
ATOM   1205  C   GLN B 157     -10.707   2.975  16.788  1.00 14.84           C    
ATOM   1206  O   GLN B 157     -11.632   3.294  17.542  1.00 13.59           O    
ATOM   1207  CB  GLN B 157     -11.674   3.605  14.558  1.00 11.23           C    
ATOM   1208  CG  GLN B 157     -10.889   4.918  14.634  1.00 12.70           C    
ATOM   1209  CD  GLN B 157     -11.500   6.023  13.808  1.00 19.30           C    
ATOM   1210  OE1 GLN B 157     -12.150   5.788  12.790  1.00 19.52           O    
ATOM   1211  NE2 GLN B 157     -11.282   7.264  14.223  1.00 19.00           N    
ATOM   1212  N   TYR B 158      -9.416   3.053  17.134  1.00 11.72           N    
ATOM   1213  CA  TYR B 158      -8.954   3.554  18.424  1.00 11.49           C    
ATOM   1214  C   TYR B 158      -8.165   4.831  18.148  1.00 15.62           C    
ATOM   1215  O   TYR B 158      -7.286   4.834  17.281  1.00 14.15           O    
ATOM   1216  CB  TYR B 158      -8.031   2.552  19.135  1.00 12.47           C    
ATOM   1217  CG  TYR B 158      -8.724   1.276  19.553  1.00 11.70           C    
ATOM   1218  CD1 TYR B 158      -8.861   0.211  18.666  1.00 13.01           C    
ATOM   1219  CD2 TYR B 158      -9.239   1.129  20.844  1.00 12.41           C    
ATOM   1220  CE1 TYR B 158      -9.469  -0.981  19.053  1.00 15.17           C    
ATOM   1221  CE2 TYR B 158      -9.876  -0.051  21.234  1.00 13.30           C    
ATOM   1222  CZ  TYR B 158      -9.994  -1.099  20.332  1.00 19.01           C    
ATOM   1223  OH  TYR B 158     -10.596  -2.284  20.704  1.00 17.48           O    
ATOM   1224  N   ASP B 159      -8.456   5.897  18.886  1.00 13.55           N    
ATOM   1225  CA  ASP B 159      -7.755   7.164  18.707  1.00 13.92           C    
ATOM   1226  C   ASP B 159      -6.734   7.470  19.802  1.00 16.60           C    
ATOM   1227  O   ASP B 159      -6.808   6.948  20.927  1.00 15.61           O    
ATOM   1228  CB  ASP B 159      -8.779   8.316  18.593  1.00 17.29           C    
ATOM   1229  CG  ASP B 159      -9.766   8.156  17.446  1.00 24.62           C    
ATOM   1230  OD1 ASP B 159     -10.959   8.423  17.653  1.00 28.98           O    
ATOM   1231  OD2 ASP B 159      -9.339   7.760  16.337  1.00 23.36           O    
ATOM   1232  N   GLN B 160      -5.767   8.352  19.458  1.00 13.74           N    
ATOM   1233  CA  GLN B 160      -4.728   8.846  20.361  1.00 14.06           C    
ATOM   1234  C   GLN B 160      -3.942   7.709  21.030  1.00 16.17           C    
ATOM   1235  O   GLN B 160      -3.721   7.704  22.254  1.00 16.54           O    
ATOM   1236  CB  GLN B 160      -5.362   9.801  21.387  1.00 17.05           C    
ATOM   1237  CG  GLN B 160      -4.618  11.096  21.513  1.00 29.33           C    
ATOM   1238  CD  GLN B 160      -5.458  12.120  22.234  1.00 36.92           C    
ATOM   1239  OE1 GLN B 160      -6.645  12.322  21.942  1.00 32.87           O    
ATOM   1240  NE2 GLN B 160      -4.851  12.785  23.183  1.00 25.13           N    
ATOM   1241  N   ILE B 161      -3.534   6.736  20.205  1.00 11.35           N    
ATOM   1242  CA  ILE B 161      -2.777   5.562  20.642  1.00 11.41           C    
ATOM   1243  C   ILE B 161      -1.299   5.797  20.430  1.00 14.01           C    
ATOM   1244  O   ILE B 161      -0.893   6.238  19.349  1.00 13.16           O    
ATOM   1245  CB  ILE B 161      -3.262   4.300  19.870  1.00 13.01           C    
ATOM   1246  CG1 ILE B 161      -4.772   3.978  20.144  1.00 12.88           C    
ATOM   1247  CG2 ILE B 161      -2.347   3.055  20.149  1.00 14.38           C    
ATOM   1248  CD1 ILE B 161      -5.130   3.599  21.603  1.00 15.84           C    
ATOM   1249  N   LEU B 162      -0.485   5.477  21.451  1.00 13.45           N    
ATOM   1250  CA  LEU B 162       0.965   5.608  21.369  1.00 13.88           C    
ATOM   1251  C   LEU B 162       1.494   4.421  20.565  1.00 15.50           C    
ATOM   1252  O   LEU B 162       1.188   3.248  20.849  1.00 14.51           O    
ATOM   1253  CB  LEU B 162       1.597   5.587  22.762  1.00 15.21           C    
ATOM   1254  CG  LEU B 162       1.692   6.934  23.495  1.00 22.19           C    
ATOM   1255  CD1 LEU B 162       0.321   7.398  23.986  1.00 22.97           C    
ATOM   1256  CD2 LEU B 162       2.665   6.829  24.667  1.00 28.56           C    
ATOM   1257  N   ILE B 163       2.274   4.734  19.563  1.00 13.01           N    
ATOM   1258  CA  ILE B 163       2.883   3.718  18.719  1.00 12.76           C    
ATOM   1259  C   ILE B 163       4.251   4.210  18.284  1.00 16.01           C    
ATOM   1260  O   ILE B 163       4.386   5.343  17.815  1.00 17.63           O    
ATOM   1261  CB  ILE B 163       1.951   3.332  17.539  1.00 15.23           C    
ATOM   1262  CG1 ILE B 163       2.642   2.296  16.590  1.00 15.44           C    
ATOM   1263  CG2 ILE B 163       1.405   4.588  16.793  1.00 16.92           C    
ATOM   1264  CD1 ILE B 163       1.677   1.664  15.544  1.00 16.42           C    
ATOM   1265  N   GLU B 164       5.267   3.364  18.453  1.00 12.13           N    
ATOM   1266  CA  GLU B 164       6.637   3.740  18.082  1.00 12.62           C    
ATOM   1267  C   GLU B 164       6.977   3.014  16.790  1.00 14.96           C    
ATOM   1268  O   GLU B 164       6.698   1.821  16.688  1.00 14.74           O    
ATOM   1269  CB  GLU B 164       7.590   3.334  19.215  1.00 15.13           C    
ATOM   1270  CG  GLU B 164       8.903   4.057  19.215  1.00 23.74           C    
ATOM   1271  CD  GLU B 164       9.716   3.525  20.374  1.00 34.06           C    
ATOM   1272  OE1 GLU B 164      10.405   2.497  20.182  1.00 29.15           O    
ATOM   1273  OE2 GLU B 164       9.621   4.099  21.481  1.00 27.20           O    
ATOM   1274  N   ILE B 165       7.532   3.712  15.782  1.00 13.23           N    
ATOM   1275  CA  ILE B 165       7.849   3.133  14.475  1.00 12.67           C    
ATOM   1276  C   ILE B 165       9.334   3.363  14.240  1.00 18.11           C    
ATOM   1277  O   ILE B 165       9.746   4.510  14.109  1.00 16.96           O    
ATOM   1278  CB  ILE B 165       6.948   3.782  13.368  1.00 15.07           C    
ATOM   1279  CG1 ILE B 165       5.429   3.557  13.675  1.00 16.19           C    
ATOM   1280  CG2 ILE B 165       7.310   3.241  11.972  1.00 14.84           C    
ATOM   1281  CD1 ILE B 165       4.514   4.668  13.261  1.00 25.43           C    
ATOM   1282  N   CYS B 166      10.151   2.289  14.247  1.00 19.80           N    
ATOM   1283  CA  CYS B 166      11.615   2.446  14.082  1.00 22.80           C    
ATOM   1284  C   CYS B 166      12.193   3.392  15.131  1.00 25.41           C    
ATOM   1285  O   CYS B 166      13.112   4.146  14.812  1.00 26.56           O    
ATOM   1286  CB  CYS B 166      11.958   2.941  12.682  1.00 25.56           C    
ATOM   1287  SG  CYS B 166      11.539   1.780  11.385  1.00 30.33           S    
ATOM   1288  N   GLY B 167      11.631   3.392  16.337  1.00 22.52           N    
ATOM   1289  CA  GLY B 167      12.112   4.279  17.394  1.00 22.82           C    
ATOM   1290  C   GLY B 167      11.504   5.672  17.387  1.00 25.36           C    
ATOM   1291  O   GLY B 167      11.726   6.440  18.326  1.00 26.19           O    
ATOM   1292  N   HIS B 168      10.730   6.019  16.331  1.00 19.97           N    
ATOM   1293  CA  HIS B 168      10.055   7.314  16.210  1.00 18.48           C    
ATOM   1294  C   HIS B 168       8.689   7.211  16.900  1.00 20.72           C    
ATOM   1295  O   HIS B 168       7.837   6.410  16.489  1.00 17.39           O    
ATOM   1296  CB  HIS B 168       9.867   7.700  14.728  1.00 19.58           C    
ATOM   1297  CG  HIS B 168      11.138   7.973  13.988  1.00 24.25           C    
ATOM   1298  ND1 HIS B 168      11.465   9.252  13.569  1.00 27.04           N    
ATOM   1299  CD2 HIS B 168      12.129   7.124  13.624  1.00 26.86           C    
ATOM   1300  CE1 HIS B 168      12.637   9.143  12.959  1.00 27.08           C    
ATOM   1301  NE2 HIS B 168      13.084   7.887  12.977  1.00 27.35           N    
ATOM   1302  N   LYS B 169       8.471   8.024  17.937  1.00 18.86           N    
ATOM   1303  CA  LYS B 169       7.220   7.996  18.677  1.00 18.27           C    
ATOM   1304  C   LYS B 169       6.124   8.772  17.957  1.00 21.76           C    
ATOM   1305  O   LYS B 169       6.343   9.908  17.529  1.00 23.64           O    
ATOM   1306  CB  LYS B 169       7.410   8.487  20.135  1.00 20.18           C    
ATOM   1307  CG  LYS B 169       8.378   7.628  20.963  1.00 22.19           C    
ATOM   1308  CD  LYS B 169       8.396   8.058  22.433  1.00 31.04           C    
ATOM   1309  CE  LYS B 169       9.306   7.188  23.264  1.00 48.30           C    
ATOM   1310  NZ  LYS B 169      10.733   7.590  23.135  1.00 62.63           N    
ATOM   1311  N   ALA B 170       4.966   8.137  17.786  1.00 14.98           N    
ATOM   1312  CA  ALA B 170       3.784   8.706  17.158  1.00 13.54           C    
ATOM   1313  C   ALA B 170       2.612   8.477  18.115  1.00 15.57           C    
ATOM   1314  O   ALA B 170       2.691   7.612  19.000  1.00 14.38           O    
ATOM   1315  CB  ALA B 170       3.510   8.031  15.814  1.00 14.51           C    
ATOM   1316  N   ILE B 171       1.564   9.293  17.988  1.00 12.14           N    
ATOM   1317  CA  ILE B 171       0.346   9.182  18.801  1.00 10.97           C    
ATOM   1318  C   ILE B 171      -0.787   9.441  17.832  1.00 15.15           C    
ATOM   1319  O   ILE B 171      -0.948  10.569  17.358  1.00 13.91           O    
ATOM   1320  CB  ILE B 171       0.262  10.122  20.043  1.00 13.59           C    
ATOM   1321  CG1 ILE B 171       1.518  10.036  20.946  1.00 14.24           C    
ATOM   1322  CG2 ILE B 171      -1.013   9.811  20.824  1.00 13.92           C    
ATOM   1323  CD1 ILE B 171       1.569  11.062  22.022  1.00 17.00           C    
ATOM   1324  N   GLY B 172      -1.557   8.416  17.515  1.00 11.65           N    
ATOM   1325  CA  GLY B 172      -2.607   8.648  16.532  1.00 11.49           C    
ATOM   1326  C   GLY B 172      -3.586   7.508  16.419  1.00 13.01           C    
ATOM   1327  O   GLY B 172      -3.682   6.647  17.312  1.00 13.20           O    
ATOM   1328  N   THR B 173      -4.365   7.539  15.330  1.00 11.26           N    
ATOM   1329  CA  THR B 173      -5.420   6.555  15.112  1.00 10.88           C    
ATOM   1330  C   THR B 173      -4.879   5.236  14.632  1.00 13.93           C    
ATOM   1331  O   THR B 173      -4.087   5.178  13.686  1.00 12.08           O    
ATOM   1332  CB  THR B 173      -6.501   7.117  14.188  1.00 14.54           C    
ATOM   1333  OG1 THR B 173      -7.049   8.310  14.764  1.00 13.44           O    
ATOM   1334  CG2 THR B 173      -7.602   6.116  13.896  1.00 13.69           C    
ATOM   1335  N   VAL B 174      -5.335   4.160  15.282  1.00 11.59           N    
ATOM   1336  CA  VAL B 174      -4.930   2.810  14.933  1.00 10.89           C    
ATOM   1337  C   VAL B 174      -6.217   1.997  14.751  1.00 15.34           C    
ATOM   1338  O   VAL B 174      -7.096   2.040  15.622  1.00 14.98           O    
ATOM   1339  CB  VAL B 174      -4.009   2.208  16.030  1.00 15.08           C    
ATOM   1340  CG1 VAL B 174      -3.783   0.718  15.839  1.00 15.05           C    
ATOM   1341  CG2 VAL B 174      -2.671   2.940  16.098  1.00 15.18           C    
ATOM   1342  N   LEU B 175      -6.338   1.316  13.602  1.00 10.62           N    
ATOM   1343  CA  LEU B 175      -7.487   0.459  13.287  1.00 11.37           C    
ATOM   1344  C   LEU B 175      -7.063  -0.978  13.569  1.00 15.71           C    
ATOM   1345  O   LEU B 175      -5.899  -1.335  13.359  1.00 16.40           O    
ATOM   1346  CB  LEU B 175      -7.909   0.615  11.830  1.00 11.55           C    
ATOM   1347  CG  LEU B 175      -8.117   2.058  11.314  1.00 13.92           C    
ATOM   1348  CD1 LEU B 175      -8.573   2.046   9.864  1.00 14.53           C    
ATOM   1349  CD2 LEU B 175      -9.091   2.811  12.188  1.00 15.38           C    
ATOM   1350  N   VAL B 176      -7.988  -1.793  14.062  1.00 11.44           N    
ATOM   1351  CA  VAL B 176      -7.722  -3.196  14.406  1.00 12.65           C    
ATOM   1352  C   VAL B 176      -8.731  -4.044  13.648  1.00 16.46           C    
ATOM   1353  O   VAL B 176      -9.947  -3.833  13.757  1.00 15.27           O    
ATOM   1354  CB  VAL B 176      -7.800  -3.432  15.941  1.00 16.32           C    
ATOM   1355  CG1 VAL B 176      -7.610  -4.909  16.300  1.00 17.01           C    
ATOM   1356  CG2 VAL B 176      -6.775  -2.569  16.690  1.00 15.91           C    
ATOM   1357  N   GLY B 177      -8.218  -5.011  12.897  1.00 15.01           N    
ATOM   1358  CA  GLY B 177      -9.094  -5.882  12.123  1.00 15.77           C    
ATOM   1359  C   GLY B 177      -8.376  -6.927  11.298  1.00 20.84           C    
ATOM   1360  O   GLY B 177      -7.136  -7.021  11.340  1.00 18.91           O    
ATOM   1361  N   PRO B 178      -9.173  -7.667  10.489  1.00 18.49           N    
ATOM   1362  CA  PRO B 178      -8.614  -8.761   9.680  1.00 19.71           C    
ATOM   1363  C   PRO B 178      -7.817  -8.344   8.461  1.00 25.79           C    
ATOM   1364  O   PRO B 178      -8.282  -8.426   7.325  1.00 27.57           O    
ATOM   1365  CB  PRO B 178      -9.853  -9.583   9.309  1.00 22.04           C    
ATOM   1366  CG  PRO B 178     -10.967  -8.589   9.298  1.00 25.63           C    
ATOM   1367  CD  PRO B 178     -10.653  -7.615  10.388  1.00 20.43           C    
ATOM   1368  N   THR B 179      -6.584  -7.929   8.701  1.00 21.51           N    
ATOM   1369  CA  THR B 179      -5.689  -7.529   7.642  1.00 19.43           C    
ATOM   1370  C   THR B 179      -4.690  -8.633   7.342  1.00 23.66           C    
ATOM   1371  O   THR B 179      -4.246  -9.330   8.273  1.00 21.44           O    
ATOM   1372  CB  THR B 179      -4.973  -6.198   8.008  1.00 20.80           C    
ATOM   1373  OG1 THR B 179      -4.025  -5.888   6.989  1.00 18.05           O    
ATOM   1374  CG2 THR B 179      -4.250  -6.262   9.368  1.00 16.91           C    
ATOM   1375  N   PRO B 180      -4.266  -8.787   6.065  1.00 20.86           N    
ATOM   1376  CA  PRO B 180      -3.246  -9.797   5.741  1.00 20.94           C    
ATOM   1377  C   PRO B 180      -1.917  -9.523   6.453  1.00 21.51           C    
ATOM   1378  O   PRO B 180      -1.193 -10.449   6.748  1.00 20.97           O    
ATOM   1379  CB  PRO B 180      -3.068  -9.639   4.223  1.00 23.55           C    
ATOM   1380  CG  PRO B 180      -4.290  -9.002   3.763  1.00 28.21           C    
ATOM   1381  CD  PRO B 180      -4.687  -8.065   4.845  1.00 23.90           C    
ATOM   1382  N   VAL B 181      -1.609  -8.230   6.737  1.00 16.98           N    
ATOM   1383  CA  VAL B 181      -0.368  -7.811   7.421  1.00 16.55           C    
ATOM   1384  C   VAL B 181      -0.617  -6.535   8.181  1.00 15.18           C    
ATOM   1385  O   VAL B 181      -1.415  -5.699   7.739  1.00 13.69           O    
ATOM   1386  CB  VAL B 181       0.787  -7.378   6.474  1.00 23.27           C    
ATOM   1387  CG1 VAL B 181       2.092  -8.113   6.666  1.00 24.81           C    
ATOM   1388  CG2 VAL B 181       0.380  -7.010   5.048  1.00 23.05           C    
ATOM   1389  N   ASN B 182       0.181  -6.298   9.254  1.00 12.73           N    
ATOM   1390  CA  ASN B 182       0.087  -4.999   9.922  1.00 10.62           C    
ATOM   1391  C   ASN B 182       0.563  -3.935   8.942  1.00 12.99           C    
ATOM   1392  O   ASN B 182       1.620  -4.089   8.332  1.00 12.20           O    
ATOM   1393  CB  ASN B 182       1.014  -4.948  11.139  1.00 11.01           C    
ATOM   1394  CG  ASN B 182       0.587  -5.875  12.244  1.00 17.36           C    
ATOM   1395  OD1 ASN B 182      -0.604  -6.122  12.449  1.00 13.74           O    
ATOM   1396  ND2 ASN B 182       1.544  -6.407  12.979  1.00 13.86           N    
ATOM   1397  N   ILE B 183      -0.202  -2.833   8.817  1.00 10.22           N    
ATOM   1398  CA  ILE B 183       0.132  -1.755   7.894  1.00 11.33           C    
ATOM   1399  C   ILE B 183       0.224  -0.432   8.594  1.00 13.10           C    
ATOM   1400  O   ILE B 183      -0.672  -0.090   9.377  1.00 12.13           O    
ATOM   1401  CB  ILE B 183      -1.017  -1.706   6.834  1.00 15.70           C    
ATOM   1402  CG1 ILE B 183      -0.900  -2.911   5.854  1.00 17.28           C    
ATOM   1403  CG2 ILE B 183      -1.091  -0.379   6.090  1.00 20.91           C    
ATOM   1404  CD1 ILE B 183      -2.292  -3.342   5.441  1.00 27.85           C    
ATOM   1405  N   ILE B 184       1.307   0.326   8.290  1.00  9.47           N    
ATOM   1406  CA  ILE B 184       1.483   1.687   8.793  1.00  8.98           C    
ATOM   1407  C   ILE B 184       1.102   2.553   7.588  1.00 11.30           C    
ATOM   1408  O   ILE B 184       1.817   2.559   6.576  1.00 11.91           O    
ATOM   1409  CB  ILE B 184       2.927   2.005   9.265  1.00 11.30           C    
ATOM   1410  CG1 ILE B 184       3.429   0.987  10.337  1.00 12.79           C    
ATOM   1411  CG2 ILE B 184       3.029   3.463   9.790  1.00 11.76           C    
ATOM   1412  CD1 ILE B 184       2.432   0.808  11.591  1.00 14.80           C    
ATOM   1413  N   GLY B 185      -0.011   3.260   7.714  1.00 10.18           N    
ATOM   1414  CA  GLY B 185      -0.550   4.125   6.674  1.00 10.31           C    
ATOM   1415  C   GLY B 185      -0.120   5.570   6.789  1.00 12.10           C    
ATOM   1416  O   GLY B 185       0.621   5.972   7.704  1.00 11.02           O    
ATOM   1417  N   ARG B 186      -0.620   6.388   5.859  1.00  9.33           N    
ATOM   1418  CA  ARG B 186      -0.190   7.786   5.788  1.00  8.82           C    
ATOM   1419  C   ARG B 186      -0.449   8.586   7.044  1.00 11.90           C    
ATOM   1420  O   ARG B 186       0.348   9.490   7.356  1.00 12.00           O    
ATOM   1421  CB  ARG B 186      -0.769   8.489   4.568  1.00  9.95           C    
ATOM   1422  CG  ARG B 186      -0.258   7.942   3.223  1.00 11.64           C    
ATOM   1423  CD  ARG B 186      -0.730   8.820   2.045  1.00 11.71           C    
ATOM   1424  NE  ARG B 186      -2.193   8.800   1.939  1.00 11.47           N    
ATOM   1425  CZ  ARG B 186      -3.009   9.762   2.372  1.00 16.21           C    
ATOM   1426  NH1 ARG B 186      -4.326   9.608   2.296  1.00 13.92           N    
ATOM   1427  NH2 ARG B 186      -2.514  10.888   2.895  1.00 12.80           N    
ATOM   1428  N   ASN B 187      -1.523   8.253   7.790  1.00 11.25           N    
ATOM   1429  CA  ASN B 187      -1.785   9.020   9.015  1.00 11.53           C    
ATOM   1430  C   ASN B 187      -0.567   9.038   9.973  1.00 14.56           C    
ATOM   1431  O   ASN B 187      -0.292  10.086  10.574  1.00 15.69           O    
ATOM   1432  CB  ASN B 187      -3.046   8.534   9.705  1.00 10.96           C    
ATOM   1433  CG  ASN B 187      -2.886   7.197  10.378  1.00 13.57           C    
ATOM   1434  OD1 ASN B 187      -2.495   6.202   9.747  1.00 12.44           O    
ATOM   1435  ND2 ASN B 187      -3.193   7.153  11.687  1.00 12.71           N    
ATOM   1436  N   LEU B 188       0.180   7.894  10.077  1.00  9.74           N    
ATOM   1437  CA  LEU B 188       1.361   7.814  10.945  1.00 10.08           C    
ATOM   1438  C   LEU B 188       2.663   8.074  10.176  1.00 13.38           C    
ATOM   1439  O   LEU B 188       3.624   8.566  10.767  1.00 12.83           O    
ATOM   1440  CB  LEU B 188       1.436   6.489  11.707  1.00 10.03           C    
ATOM   1441  CG  LEU B 188       0.205   6.189  12.585  1.00 13.00           C    
ATOM   1442  CD1 LEU B 188       0.397   4.883  13.305  1.00 13.73           C    
ATOM   1443  CD2 LEU B 188      -0.078   7.332  13.594  1.00 14.21           C    
ATOM   1444  N   LEU B 189       2.710   7.752   8.858  1.00 10.51           N    
ATOM   1445  CA  LEU B 189       3.933   8.049   8.091  1.00 10.81           C    
ATOM   1446  C   LEU B 189       4.212   9.584   8.115  1.00 13.97           C    
ATOM   1447  O   LEU B 189       5.369   9.998   8.206  1.00 15.09           O    
ATOM   1448  CB  LEU B 189       3.810   7.540   6.653  1.00 10.77           C    
ATOM   1449  CG  LEU B 189       3.682   6.025   6.500  1.00 13.84           C    
ATOM   1450  CD1 LEU B 189       3.383   5.671   5.087  1.00 14.62           C    
ATOM   1451  CD2 LEU B 189       4.919   5.307   6.969  1.00 13.84           C    
ATOM   1452  N   THR B 190       3.156  10.424   8.069  1.00 12.11           N    
ATOM   1453  CA  THR B 190       3.335  11.884   8.151  1.00 11.91           C    
ATOM   1454  C   THR B 190       3.871  12.294   9.527  1.00 15.73           C    
ATOM   1455  O   THR B 190       4.692  13.219   9.615  1.00 17.88           O    
ATOM   1456  CB  THR B 190       2.048  12.634   7.821  1.00 16.56           C    
ATOM   1457  OG1 THR B 190       1.012  12.193   8.696  1.00 14.61           O    
ATOM   1458  CG2 THR B 190       1.635  12.455   6.356  1.00 17.15           C    
ATOM   1459  N   GLN B 191       3.421  11.610  10.607  1.00 13.63           N    
ATOM   1460  CA  GLN B 191       3.921  11.925  11.958  1.00 13.38           C    
ATOM   1461  C   GLN B 191       5.409  11.663  12.107  1.00 18.85           C    
ATOM   1462  O   GLN B 191       6.067  12.365  12.884  1.00 21.41           O    
ATOM   1463  CB  GLN B 191       3.173  11.160  13.050  1.00 13.36           C    
ATOM   1464  CG  GLN B 191       1.745  11.619  13.251  1.00 14.31           C    
ATOM   1465  CD  GLN B 191       1.223  11.285  14.623  1.00 11.86           C    
ATOM   1466  OE1 GLN B 191       1.991  11.029  15.581  1.00 14.67           O    
ATOM   1467  NE2 GLN B 191      -0.083  11.287  14.745  1.00 13.81           N    
ATOM   1468  N   ILE B 192       5.951  10.664  11.393  1.00 15.25           N    
ATOM   1469  CA  ILE B 192       7.380  10.359  11.510  1.00 15.26           C    
ATOM   1470  C   ILE B 192       8.230  11.094  10.442  1.00 19.99           C    
ATOM   1471  O   ILE B 192       9.446  10.886  10.378  1.00 20.37           O    
ATOM   1472  CB  ILE B 192       7.633   8.823  11.554  1.00 17.52           C    
ATOM   1473  CG1 ILE B 192       7.324   8.149  10.194  1.00 18.02           C    
ATOM   1474  CG2 ILE B 192       6.853   8.167  12.731  1.00 19.29           C    
ATOM   1475  CD1 ILE B 192       7.767   6.625  10.102  1.00 21.60           C    
ATOM   1476  N   GLY B 193       7.590  11.953   9.641  1.00 17.17           N    
ATOM   1477  CA  GLY B 193       8.253  12.752   8.607  1.00 17.04           C    
ATOM   1478  C   GLY B 193       8.683  11.942   7.399  1.00 20.05           C    
ATOM   1479  O   GLY B 193       9.706  12.254   6.769  1.00 21.25           O    
ATOM   1480  N   CYS B 194       7.893  10.910   7.050  1.00 15.37           N    
ATOM   1481  CA  CYS B 194       8.226  10.046   5.925  1.00 15.59           C    
ATOM   1482  C   CYS B 194       7.786  10.646   4.588  1.00 18.13           C    
ATOM   1483  O   CYS B 194       6.660  11.144   4.472  1.00 17.77           O    
ATOM   1484  CB  CYS B 194       7.632   8.650   6.151  1.00 16.33           C    
ATOM   1485  SG  CYS B 194       8.217   7.389   4.994  1.00 20.76           S    
ATOM   1486  N   THR B 195       8.667  10.590   3.576  1.00 14.68           N    
ATOM   1487  CA  THR B 195       8.343  11.060   2.226  1.00 13.08           C    
ATOM   1488  C   THR B 195       8.845  10.018   1.214  1.00 16.29           C    
ATOM   1489  O   THR B 195       9.659   9.164   1.566  1.00 15.87           O    
ATOM   1490  CB  THR B 195       8.999  12.427   1.899  1.00 20.68           C    
ATOM   1491  OG1 THR B 195      10.421  12.306   1.998  1.00 20.49           O    
ATOM   1492  CG2 THR B 195       8.486  13.573   2.786  1.00 19.08           C    
ATOM   1493  N   LEU B 196       8.360  10.105  -0.029  1.00 13.66           N    
ATOM   1494  CA  LEU B 196       8.802   9.257  -1.143  1.00 14.72           C    
ATOM   1495  C   LEU B 196       9.756  10.093  -1.959  1.00 17.62           C    
ATOM   1496  O   LEU B 196       9.485  11.273  -2.181  1.00 17.80           O    
ATOM   1497  CB  LEU B 196       7.620   8.862  -2.019  1.00 14.86           C    
ATOM   1498  CG  LEU B 196       6.778   7.751  -1.486  1.00 17.61           C    
ATOM   1499  CD1 LEU B 196       5.482   7.657  -2.288  1.00 18.23           C    
ATOM   1500  CD2 LEU B 196       7.540   6.427  -1.524  1.00 18.38           C    
ATOM   1501  N   ASN B 197      10.878   9.513  -2.386  1.00 14.99           N    
ATOM   1502  CA  ASN B 197      11.887  10.263  -3.134  1.00 16.01           C    
ATOM   1503  C   ASN B 197      12.472   9.492  -4.299  1.00 20.89           C    
ATOM   1504  O   ASN B 197      12.828   8.325  -4.150  1.00 19.71           O    
ATOM   1505  CB  ASN B 197      13.030  10.664  -2.198  1.00 17.80           C    
ATOM   1506  CG  ASN B 197      12.608  11.570  -1.078  1.00 22.16           C    
ATOM   1507  OD1 ASN B 197      12.735  12.789  -1.175  1.00 27.02           O    
ATOM   1508  ND2 ASN B 197      12.102  10.986   0.000  1.00 19.06           N    
ATOM   1509  N   PHE B 198      12.602  10.164  -5.452  1.00 19.59           N    
ATOM   1510  CA  PHE B 198      13.221   9.601  -6.663  1.00 21.92           C    
ATOM   1511  C   PHE B 198      13.759  10.721  -7.568  1.00 29.85           C    
ATOM   1512  O   PHE B 198      14.197  10.443  -8.707  1.00 30.96           O    
ATOM   1513  CB  PHE B 198      12.304   8.598  -7.406  1.00 23.14           C    
ATOM   1514  CG  PHE B 198      11.020   9.134  -7.995  1.00 25.69           C    
ATOM   1515  CD1 PHE B 198       9.849   9.161  -7.243  1.00 28.79           C    
ATOM   1516  CD2 PHE B 198      10.968   9.568  -9.315  1.00 29.65           C    
ATOM   1517  CE1 PHE B 198       8.659   9.637  -7.795  1.00 29.97           C    
ATOM   1518  CE2 PHE B 198       9.772  10.047  -9.866  1.00 32.63           C    
ATOM   1519  CZ  PHE B 198       8.627  10.080  -9.101  1.00 30.17           C    
ATOM   1520  OXT PHE B 198      13.762  11.885  -7.110  1.00 33.64           O    
TER    1520      PHE B 198                                                        
ATOM      1  C   UNL     1      -0.147  -8.464  -0.924  1.00  0.00           C    
ATOM      2  N   UNL     1      -0.995  -6.950  -2.566  1.00  0.00           N    
ATOM      3  C1  UNL     1       0.137  -7.327  -1.863  1.00  0.00           C    
ATOM      4  O   UNL     1       1.252  -6.825  -1.960  1.00  0.00           O    
ATOM      5  C2  UNL     1      -0.991  -5.799  -3.455  1.00  0.00           C    
ATOM      6  C3  UNL     1      -1.968  -4.717  -3.047  1.00  0.00           C    
ATOM      7  C4  UNL     1      -1.559  -4.062  -1.744  1.00  0.00           C    
ATOM      8  C5  UNL     1      -4.086  -1.977   0.918  1.00  0.00           C    
ATOM      9  N1  UNL     1      -2.882  -1.276   0.376  1.00  0.00           N    
ATOM     10  C6  UNL     1      -1.882  -2.126  -0.327  1.00  0.00           C    
ATOM     11  C7  UNL     1      -2.593  -3.073  -1.271  1.00  0.00           C    
ATOM     12  O1  UNL     1      -3.613  -3.775  -0.543  1.00  0.00           O    
ATOM     13  C8  UNL     1      -4.644  -2.851  -0.186  1.00  0.00           C    
ATOM     14  N2  UNL     1       0.649  -9.559  -1.448  1.00  0.00           N    
ATOM     15  C9  UNL     1       0.106 -10.458  -2.342  1.00  0.00           C    
ATOM     16  O2  UNL     1      -1.030 -10.394  -2.805  1.00  0.00           O    
ATOM     17  O3  UNL     1       1.039 -11.415  -2.648  1.00  0.00           O    
ATOM     18  C10 UNL     1       1.515 -11.348  -3.993  1.00  0.00           C    
ATOM     19  C11 UNL     1       0.247  -8.093   0.506  1.00  0.00           C    
ATOM     20  C12 UNL     1       0.417  -9.237   1.466  1.00  0.00           C    
ATOM     21  C13 UNL     1       1.507  -9.212   2.317  1.00  0.00           C    
ATOM     22  C14 UNL     1       1.689 -10.241   3.223  1.00  0.00           C    
ATOM     23  C15 UNL     1       0.797 -11.298   3.280  1.00  0.00           C    
ATOM     24  C16 UNL     1      -0.292 -11.329   2.438  1.00  0.00           C    
ATOM     25  C17 UNL     1      -0.477 -10.292   1.539  1.00  0.00           C    
ATOM     26  C18 UNL     1      -0.574  -7.006   1.127  1.00  0.00           C    
ATOM     27  C19 UNL     1       0.076  -5.851   1.513  1.00  0.00           C    
ATOM     28  C20 UNL     1      -0.610  -4.808   2.096  1.00  0.00           C    
ATOM     29  C21 UNL     1      -1.962  -4.942   2.317  1.00  0.00           C    
ATOM     30  C22 UNL     1      -2.620  -6.101   1.958  1.00  0.00           C    
ATOM     31  C23 UNL     1      -1.933  -7.137   1.357  1.00  0.00           C    
ATOM     32  H   UNL     1      -1.184  -8.720  -0.871  1.00  0.00           H    
ATOM     33  H1  UNL     1      -1.822  -7.473  -2.461  1.00  0.00           H    
ATOM     34  H2  UNL     1      -1.246  -6.131  -4.440  1.00  0.00           H    
ATOM     35  H3  UNL     1      -0.012  -5.372  -3.412  1.00  0.00           H    
ATOM     36  H4  UNL     1      -2.939  -5.151  -2.928  1.00  0.00           H    
ATOM     37  H5  UNL     1      -1.976  -3.968  -3.811  1.00  0.00           H    
ATOM     38  H6  UNL     1      -0.630  -3.551  -1.888  1.00  0.00           H    
ATOM     39  H7  UNL     1      -1.463  -4.827  -1.002  1.00  0.00           H    
ATOM     40  H8  UNL     1      -3.809  -2.582   1.757  1.00  0.00           H    
ATOM     41  H9  UNL     1      -4.819  -1.268   1.243  1.00  0.00           H    
ATOM     42  H10 UNL     1      -2.409  -0.822   1.158  1.00  0.00           H    
ATOM     43  H11 UNL     1      -3.238  -0.634  -0.332  1.00  0.00           H    
ATOM     44  H12 UNL     1      -1.327  -2.691   0.393  1.00  0.00           H    
ATOM     45  H13 UNL     1      -1.215  -1.502  -0.885  1.00  0.00           H    
ATOM     46  H14 UNL     1      -3.040  -2.550  -2.090  1.00  0.00           H    
ATOM     47  H15 UNL     1      -4.910  -2.251  -1.032  1.00  0.00           H    
ATOM     48  H16 UNL     1      -5.525  -3.365   0.138  1.00  0.00           H    
ATOM     49  H17 UNL     1       1.585  -9.661  -1.163  1.00  0.00           H    
ATOM     50  H18 UNL     1       2.236 -12.123  -4.154  1.00  0.00           H    
ATOM     51  H19 UNL     1       1.972 -10.396  -4.162  1.00  0.00           H    
ATOM     52  H20 UNL     1       0.696 -11.476  -4.668  1.00  0.00           H    
ATOM     53  H21 UNL     1       1.228  -7.700   0.338  1.00  0.00           H    
ATOM     54  H22 UNL     1       2.180  -8.430   2.277  1.00  0.00           H    
ATOM     55  H23 UNL     1       2.497 -10.221   3.863  1.00  0.00           H    
ATOM     56  H24 UNL     1       0.949 -12.064   3.954  1.00  0.00           H    
ATOM     57  H25 UNL     1      -0.960 -12.114   2.477  1.00  0.00           H    
ATOM     58  H26 UNL     1      -1.297 -10.305   0.912  1.00  0.00           H    
ATOM     59  H27 UNL     1       1.093  -5.768   1.363  1.00  0.00           H    
ATOM     60  H28 UNL     1      -0.119  -3.942   2.364  1.00  0.00           H    
ATOM     61  H29 UNL     1      -2.488  -4.169   2.753  1.00  0.00           H    
ATOM     62  H30 UNL     1      -3.632  -6.194   2.139  1.00  0.00           H    
ATOM     63  H31 UNL     1      -2.427  -8.001   1.082  1.00  0.00           H    
