# Supplementary material for: Correction to “BAT2: an Open-Source Tool for Flexible, Automated, and Low Cost Absolute Binding Free Energy Calculations”
Source: J Chem Theory Comput. 2024 Sep 17;20(19):8740. doi: 10.1021/acs.jctc.4c01153 (PMC11465461; doi:10.1021/acs.jctc.4c01153)
Supplement: Supplementary file 1 — ct4c01153_si_001.zip [file ct4c01153_si_001.zip › All-files/HIV-1/equil/build_files/unl-h.pdb]

ATOM      1  C   UNL X   1     -22.395  16.946  -4.743  1.00  0.00           C  
ATOM      2  N   UNL X   1     -20.871  16.947  -6.583  1.00  0.00           N  
ATOM      3  C   UNL X   1     -21.265  16.254  -5.451  1.00  0.00           C  
ATOM      4  O   UNL X   1     -20.783  15.205  -5.037  1.00  0.00           O  
ATOM      5  C   UNL X   1     -19.723  16.528  -7.371  1.00  0.00           C  
ATOM      6  C   UNL X   1     -18.623  17.566  -7.436  1.00  0.00           C  
ATOM      7  C   UNL X   1     -17.972  17.771  -6.084  1.00  0.00           C  
ATOM      8  C   UNL X   1     -15.837  21.186  -4.819  1.00  0.00           C  
ATOM      9  N   UNL X   1     -15.158  19.856  -4.763  1.00  0.00           N1+
ATOM     10  C   UNL X   1     -16.027  18.661  -4.950  1.00  0.00           C  
ATOM     11  C   UNL X   1     -16.964  18.891  -6.117  1.00  0.00           C  
ATOM     12  O   UNL X   1     -17.647  20.140  -5.925  1.00  0.00           O  
ATOM     13  C   UNL X   1     -16.704  21.207  -6.061  1.00  0.00           C  
ATOM     14  N   UNL X   1     -23.505  16.018  -4.863  1.00  0.00           N  
ATOM     15  C   UNL X   1     -24.397  16.119  -5.909  1.00  0.00           C  
ATOM     16  O   UNL X   1     -24.315  16.928  -6.830  1.00  0.00           O  
ATOM     17  O   UNL X   1     -25.370  15.164  -5.772  1.00  0.00           O  
ATOM     18  C   UNL X   1     -25.315  14.136  -6.762  1.00  0.00           C  
ATOM     19  C   UNL X   1     -22.027  17.226  -3.286  1.00  0.00           C  
ATOM     20  C   UNL X   1     -23.171  17.521  -2.357  1.00  0.00           C  
ATOM     21  C   UNL X   1     -23.162  16.925  -1.108  1.00  0.00           C  
ATOM     22  C   UNL X   1     -24.192  17.184  -0.222  1.00  0.00           C  
ATOM     23  C   UNL X   1     -25.233  18.024  -0.575  1.00  0.00           C  
ATOM     24  C   UNL X   1     -25.248  18.623  -1.814  1.00  0.00           C  
ATOM     25  C   UNL X   1     -24.210  18.371  -2.696  1.00  0.00           C  
ATOM     26  C   UNL X   1     -20.924  18.220  -3.091  1.00  0.00           C  
ATOM     27  C   UNL X   1     -19.780  17.792  -2.449  1.00  0.00           C  
ATOM     28  C   UNL X   1     -18.724  18.649  -2.228  1.00  0.00           C  
ATOM     29  C   UNL X   1     -18.834  19.959  -2.635  1.00  0.00           C  
ATOM     30  C   UNL X   1     -19.983  20.406  -3.256  1.00  0.00           C  
ATOM     31  C   UNL X   1     -21.032  19.540  -3.492  1.00  0.00           C  
ATOM     32  H   UNL X   1     -22.633  17.902  -5.160  1.00  0.00           H  
ATOM     33  H   UNL X   1     -21.380  17.742  -6.861  1.00  0.00           H  
ATOM     34  H   UNL X   1     -20.053  16.322  -8.368  1.00  0.00           H  
ATOM     35  H   UNL X   1     -19.312  15.664  -6.893  1.00  0.00           H  
ATOM     36  H   UNL X   1     -19.040  18.495  -7.765  1.00  0.00           H  
ATOM     37  H   UNL X   1     -17.876  17.220  -8.119  1.00  0.00           H  
ATOM     38  H   UNL X   1     -17.477  16.867  -5.796  1.00  0.00           H  
ATOM     39  H   UNL X   1     -18.736  18.029  -5.381  1.00  0.00           H  
ATOM     40  H   UNL X   1     -16.444  21.323  -3.948  1.00  0.00           H  
ATOM     41  H   UNL X   1     -15.115  21.975  -4.852  1.00  0.00           H  
ATOM     42  H   UNL X   1     -14.710  19.774  -3.850  1.00  0.00           H  
ATOM     43  H   UNL X   1     -14.512  19.848  -5.552  1.00  0.00           H  
ATOM     44  H   UNL X   1     -16.599  18.495  -4.061  1.00  0.00           H  
ATOM     45  H   UNL X   1     -15.416  17.805  -5.149  1.00  0.00           H  
ATOM     46  H   UNL X   1     -16.436  18.917  -7.047  1.00  0.00           H  
ATOM     47  H   UNL X   1     -16.102  21.058  -6.933  1.00  0.00           H  
ATOM     48  H   UNL X   1     -17.202  22.148  -6.166  1.00  0.00           H  
ATOM     49  H   UNL X   1     -23.622  15.309  -4.190  1.00  0.00           H  
ATOM     50  H   UNL X   1     -26.102  13.432  -6.589  1.00  0.00           H  
ATOM     51  H   UNL X   1     -24.371  13.636  -6.705  1.00  0.00           H  
ATOM     52  H   UNL X   1     -25.431  14.570  -7.733  1.00  0.00           H  
ATOM     53  H   UNL X   1     -21.651  16.267  -2.996  1.00  0.00           H  
ATOM     54  H   UNL X   1     -22.392  16.292  -0.840  1.00  0.00           H  
ATOM     55  H   UNL X   1     -24.184  16.746   0.712  1.00  0.00           H  
ATOM     56  H   UNL X   1     -26.000  18.202   0.092  1.00  0.00           H  
ATOM     57  H   UNL X   1     -26.022  19.251  -2.082  1.00  0.00           H  
ATOM     58  H   UNL X   1     -24.211  18.825  -3.623  1.00  0.00           H  
ATOM     59  H   UNL X   1     -19.714  16.813  -2.129  1.00  0.00           H  
ATOM     60  H   UNL X   1     -17.865  18.314  -1.765  1.00  0.00           H  
ATOM     61  H   UNL X   1     -18.051  20.612  -2.475  1.00  0.00           H  
ATOM     62  H   UNL X   1     -20.058  21.394  -3.546  1.00  0.00           H  
ATOM     63  H   UNL X   1     -21.888  19.874  -3.963  1.00  0.00           H  
