# Supplementary material for: Correction to “BAT2: an Open-Source Tool for Flexible, Automated, and Low Cost Absolute Binding Free Energy Calculations”
Source: J Chem Theory Comput. 2024 Sep 17;20(19):8740. doi: 10.1021/acs.jctc.4c01153 (PMC11465461; doi:10.1021/acs.jctc.4c01153)
Supplement: Supplementary file 1 — ct4c01153_si_001.zip [file ct4c01153_si_001.zip › All-files/HIV-1/equil/build_files/act.frcmod]

Remark line goes here
MASS

BOND

ANGLE

DIHE

IMPROPER
c3-o -c -o          1.1          180.0         2.0          Using general improper torsional angle  X- o- c- o, penalty score=  3.0)

NONBON
