# Supplementary material for: Correction to “BAT2: an Open-Source Tool for Flexible, Automated, and Low Cost Absolute Binding Free Energy Calculations”
Source: J Chem Theory Comput. 2024 Sep 17;20(19):8740. doi: 10.1021/acs.jctc.4c01153 (PMC11465461; doi:10.1021/acs.jctc.4c01153)
Supplement: Supplementary file 1 — ct4c01153_si_001.zip [file ct4c01153_si_001.zip › All-files/HIV-1/equil/build_files/protein_renum.txt]

PRO A     1    PRO     1
GLN A     2    GLN     2
ILE A     3    ILE     3
THR A     4    THR     4
LEU A     5    LEU     5
TRP A     6    TRP     6
GLN A     7    GLN     7
ARG A     8    ARG     8
PRO A     9    PRO     9
LEU A    10    LEU    10
VAL A    11    VAL    11
THR A    12    THR    12
ILE A    13    ILE    13
LYS A    14    LYS    14
ILE A    15    ILE    15
GLY A    16    GLY    16
GLY A    17    GLY    17
GLN A    18    GLN    18
LEU A    19    LEU    19
LYS A    20    LYS    20
GLU A    21    GLU    21
ALA A    22    ALA    22
LEU A    23    LEU    23
LEU A    24    LEU    24
ASP A    25    ASP    25
THR A    26    THR    26
GLY A    27    GLY    27
ALA A    28    ALA    28
ASP A    29    ASP    29
ASP A    30    ASP    30
THR A    31    THR    31
VAL A    32    VAL    32
LEU A    33    LEU    33
GLU A    34    GLU    34
GLU A    35    GLU    35
MET A    36    MET    36
ASN A    37    ASN    37
LEU A    38    LEU    38
PRO A    39    PRO    39
GLY A    40    GLY    40
ARG A    41    ARG    41
TRP A    42    TRP    42
LYS A    43    LYS    43
PRO A    44    PRO    44
LYS A    45    LYS    45
MET A    46    MET    46
ILE A    47    ILE    47
GLY A    48    GLY    48
GLY A    49    GLY    49
ILE A    50    ILE    50
GLY A    51    GLY    51
GLY A    52    GLY    52
PHE A    53    PHE    53
ILE A    54    ILE    54
LYS A    55    LYS    55
VAL A    56    VAL    56
ARG A    57    ARG    57
GLN A    58    GLN    58
TYR A    59    TYR    59
ASP A    60    ASP    60
GLN A    61    GLN    61
ILE A    62    ILE    62
LEU A    63    LEU    63
ILE A    64    ILE    64
GLU A    65    GLU    65
ILE A    66    ILE    66
CYS A    67    CYS    67
GLY A    68    GLY    68
HIS A    69    HIS    69
LYS A    70    LYS    70
ALA A    71    ALA    71
ILE A    72    ILE    72
GLY A    73    GLY    73
THR A    74    THR    74
VAL A    75    VAL    75
LEU A    76    LEU    76
VAL A    77    VAL    77
GLY A    78    GLY    78
PRO A    79    PRO    79
THR A    80    THR    80
PRO A    81    PRO    81
VAL A    82    VAL    82
ASN A    83    ASN    83
ILE A    84    ILE    84
ILE A    85    ILE    85
GLY A    86    GLY    86
ARG A    87    ARG    87
ASN A    88    ASN    88
LEU A    89    LEU    89
LEU A    90    LEU    90
THR A    91    THR    91
GLN A    92    GLN    92
ILE A    93    ILE    93
GLY A    94    GLY    94
CYS A    95    CYS    95
THR A    96    THR    96
LEU A    97    LEU    97
ASN A    98    ASN    98
PHE A    99    PHE    99
PRO B     1    PRO   100
GLN B     2    GLN   101
ILE B     3    ILE   102
THR B     4    THR   103
LEU B     5    LEU   104
TRP B     6    TRP   105
GLN B     7    GLN   106
ARG B     8    ARG   107
PRO B     9    PRO   108
LEU B    10    LEU   109
VAL B    11    VAL   110
THR B    12    THR   111
ILE B    13    ILE   112
LYS B    14    LYS   113
ILE B    15    ILE   114
GLY B    16    GLY   115
GLY B    17    GLY   116
GLN B    18    GLN   117
LEU B    19    LEU   118
LYS B    20    LYS   119
GLU B    21    GLU   120
ALA B    22    ALA   121
LEU B    23    LEU   122
LEU B    24    LEU   123
ASH B    25    ASH   124
THR B    26    THR   125
GLY B    27    GLY   126
ALA B    28    ALA   127
ASP B    29    ASP   128
ASP B    30    ASP   129
THR B    31    THR   130
VAL B    32    VAL   131
LEU B    33    LEU   132
GLU B    34    GLU   133
GLU B    35    GLU   134
MET B    36    MET   135
ASN B    37    ASN   136
LEU B    38    LEU   137
PRO B    39    PRO   138
GLY B    40    GLY   139
ARG B    41    ARG   140
TRP B    42    TRP   141
LYS B    43    LYS   142
PRO B    44    PRO   143
LYS B    45    LYS   144
MET B    46    MET   145
ILE B    47    ILE   146
GLY B    48    GLY   147
GLY B    49    GLY   148
ILE B    50    ILE   149
GLY B    51    GLY   150
GLY B    52    GLY   151
PHE B    53    PHE   152
ILE B    54    ILE   153
LYS B    55    LYS   154
VAL B    56    VAL   155
ARG B    57    ARG   156
GLN B    58    GLN   157
TYR B    59    TYR   158
ASP B    60    ASP   159
GLN B    61    GLN   160
ILE B    62    ILE   161
LEU B    63    LEU   162
ILE B    64    ILE   163
GLU B    65    GLU   164
ILE B    66    ILE   165
CYS B    67    CYS   166
GLY B    68    GLY   167
HIS B    69    HIS   168
LYS B    70    LYS   169
ALA B    71    ALA   170
ILE B    72    ILE   171
GLY B    73    GLY   172
THR B    74    THR   173
VAL B    75    VAL   174
LEU B    76    LEU   175
VAL B    77    VAL   176
GLY B    78    GLY   177
PRO B    79    PRO   178
THR B    80    THR   179
PRO B    81    PRO   180
VAL B    82    VAL   181
ASN B    83    ASN   182
ILE B    84    ILE   183
ILE B    85    ILE   184
GLY B    86    GLY   185
ARG B    87    ARG   186
ASN B    88    ASN   187
LEU B    89    LEU   188
LEU B    90    LEU   189
THR B    91    THR   190
GLN B    92    GLN   191
ILE B    93    ILE   192
GLY B    94    GLY   193
CYS B    95    CYS   194
THR B    96    THR   195
LEU B    97    LEU   196
ASN B    98    ASN   197
PHE B    99    PHE   198
