# Supplementary material for: Correction to “BAT2: an Open-Source Tool for Flexible, Automated, and Low Cost Absolute Binding Free Energy Calculations”
Source: J Chem Theory Comput. 2024 Sep 17;20(19):8740. doi: 10.1021/acs.jctc.4c01153 (PMC11465461; doi:10.1021/acs.jctc.4c01153)
Supplement: Supplementary file 1 — ct4c01153_si_001.zip [file ct4c01153_si_001.zip › All-files/HIV-1/equil/build_files/aligned_amber_renum.txt]

PRO A     1    PRO     1
GLN A     2    GLN     2
ILE A     3    ILE     3
THR A     4    THR     4
LEU A     5    LEU     5
TRP A     6    TRP     6
GLN A     7    GLN     7
ARG A     8    ARG     8
PRO A     9    PRO     9
LEU A    10    LEU    10
VAL A    11    VAL    11
THR A    12    THR    12
ILE A    13    ILE    13
LYS A    14    LYS    14
ILE A    15    ILE    15
GLY A    16    GLY    16
GLY A    17    GLY    17
GLN A    18    GLN    18
LEU A    19    LEU    19
LYS A    20    LYS    20
GLU A    21    GLU    21
ALA A    22    ALA    22
LEU A    23    LEU    23
LEU A    24    LEU    24
ASP A    25    ASP    25
THR A    26    THR    26
GLY A    27    GLY    27
ALA A    28    ALA    28
ASP A    29    ASP    29
ASP A    30    ASP    30
THR A    31    THR    31
VAL A    32    VAL    32
LEU A    33    LEU    33
GLU A    34    GLU    34
GLU A    35    GLU    35
MET A    36    MET    36
ASN A    37    ASN    37
LEU A    38    LEU    38
PRO A    39    PRO    39
GLY A    40    GLY    40
ARG A    41    ARG    41
TRP A    42    TRP    42
LYS A    43    LYS    43
PRO A    44    PRO    44
LYS A    45    LYS    45
MET A    46    MET    46
ILE A    47    ILE    47
GLY A    48    GLY    48
GLY A    49    GLY    49
ILE A    50    ILE    50
GLY A    51    GLY    51
GLY A    52    GLY    52
PHE A    53    PHE    53
ILE A    54    ILE    54
LYS A    55    LYS    55
VAL A    56    VAL    56
ARG A    57    ARG    57
GLN A    58    GLN    58
TYR A    59    TYR    59
ASP A    60    ASP    60
GLN A    61    GLN    61
ILE A    62    ILE    62
LEU A    63    LEU    63
ILE A    64    ILE    64
GLU A    65    GLU    65
ILE A    66    ILE    66
CYS A    67    CYS    67
GLY A    68    GLY    68
HIS A    69    HIS    69
LYS A    70    LYS    70
ALA A    71    ALA    71
ILE A    72    ILE    72
GLY A    73    GLY    73
THR A    74    THR    74
VAL A    75    VAL    75
LEU A    76    LEU    76
VAL A    77    VAL    77
GLY A    78    GLY    78
PRO A    79    PRO    79
THR A    80    THR    80
PRO A    81    PRO    81
VAL A    82    VAL    82
ASN A    83    ASN    83
ILE A    84    ILE    84
ILE A    85    ILE    85
GLY A    86    GLY    86
ARG A    87    ARG    87
ASN A    88    ASN    88
LEU A    89    LEU    89
LEU A    90    LEU    90
THR A    91    THR    91
GLN A    92    GLN    92
ILE A    93    ILE    93
GLY A    94    GLY    94
CYS A    95    CYS    95
THR A    96    THR    96
LEU A    97    LEU    97
ASN A    98    ASN    98
PHE A    99    PHE    99
PRO B   100    PRO   100
GLN B   101    GLN   101
ILE B   102    ILE   102
THR B   103    THR   103
LEU B   104    LEU   104
TRP B   105    TRP   105
GLN B   106    GLN   106
ARG B   107    ARG   107
PRO B   108    PRO   108
LEU B   109    LEU   109
VAL B   110    VAL   110
THR B   111    THR   111
ILE B   112    ILE   112
LYS B   113    LYS   113
ILE B   114    ILE   114
GLY B   115    GLY   115
GLY B   116    GLY   116
GLN B   117    GLN   117
LEU B   118    LEU   118
LYS B   119    LYS   119
GLU B   120    GLU   120
ALA B   121    ALA   121
LEU B   122    LEU   122
LEU B   123    LEU   123
ASH B   124    ASH   124
THR B   125    THR   125
GLY B   126    GLY   126
ALA B   127    ALA   127
ASP B   128    ASP   128
ASP B   129    ASP   129
THR B   130    THR   130
VAL B   131    VAL   131
LEU B   132    LEU   132
GLU B   133    GLU   133
GLU B   134    GLU   134
MET B   135    MET   135
ASN B   136    ASN   136
LEU B   137    LEU   137
PRO B   138    PRO   138
GLY B   139    GLY   139
ARG B   140    ARG   140
TRP B   141    TRP   141
LYS B   142    LYS   142
PRO B   143    PRO   143
LYS B   144    LYS   144
MET B   145    MET   145
ILE B   146    ILE   146
GLY B   147    GLY   147
GLY B   148    GLY   148
ILE B   149    ILE   149
GLY B   150    GLY   150
GLY B   151    GLY   151
PHE B   152    PHE   152
ILE B   153    ILE   153
LYS B   154    LYS   154
VAL B   155    VAL   155
ARG B   156    ARG   156
GLN B   157    GLN   157
TYR B   158    TYR   158
ASP B   159    ASP   159
GLN B   160    GLN   160
ILE B   161    ILE   161
LEU B   162    LEU   162
ILE B   163    ILE   163
GLU B   164    GLU   164
ILE B   165    ILE   165
CYS B   166    CYS   166
GLY B   167    GLY   167
HIS B   168    HIS   168
LYS B   169    LYS   169
ALA B   170    ALA   170
ILE B   171    ILE   171
GLY B   172    GLY   172
THR B   173    THR   173
VAL B   174    VAL   174
LEU B   175    LEU   175
VAL B   176    VAL   176
GLY B   177    GLY   177
PRO B   178    PRO   178
THR B   179    THR   179
PRO B   180    PRO   180
VAL B   181    VAL   181
ASN B   182    ASN   182
ILE B   183    ILE   183
ILE B   184    ILE   184
GLY B   185    GLY   185
ARG B   186    ARG   186
ASN B   187    ASN   187
LEU B   188    LEU   188
LEU B   189    LEU   189
THR B   190    THR   190
GLN B   191    GLN   191
ILE B   192    ILE   192
GLY B   193    GLY   193
CYS B   194    CYS   194
THR B   195    THR   195
LEU B   196    LEU   196
ASN B   197    ASN   197
PHE B   198    PHE   198
UNL       1    UNL   199
