# Supplementary material for: Correction to “BAT2: an Open-Source Tool for Flexible, Automated, and Low Cost Absolute Binding Free Energy Calculations”
Source: J Chem Theory Comput. 2024 Sep 17;20(19):8740. doi: 10.1021/acs.jctc.4c01153 (PMC11465461; doi:10.1021/acs.jctc.4c01153)
Supplement: Supplementary file 1 — ct4c01153_si_001.zip [file ct4c01153_si_001.zip › All-files/HIV-1/equil/build_files/act.mol2]

@<TRIPOS>MOLECULE
ACT
    7     6     1     0     0
SMALL
bcc


@<TRIPOS>ATOM
      1 C           13.2230    17.3680    32.8170 c        501 ACT       0.901600
      2 O           14.2130    16.7450    31.9880 o        501 ACT      -0.861300
      3 OXT         13.5920    17.6250    34.0710 o        501 ACT      -0.861300
      4 CH3         11.7500    17.3230    32.4360 c3       501 ACT      -0.200100
      5 H           11.6580    17.1040    31.3930 hc       501 ACT       0.006700
      6 H1          11.2990    18.2710    32.6430 hc       501 ACT       0.006700
      7 H2          11.2580    16.5620    33.0050 hc       501 ACT       0.006700
@<TRIPOS>BOND
     1     1     2 1   
     2     1     3 1   
     3     1     4 1   
     4     4     5 1   
     5     4     6 1   
     6     4     7 1   
@<TRIPOS>SUBSTRUCTURE
     1 ACT         1 TEMP              0 ****  ****    0 ROOT
