# Supplementary material for: Correction to “BAT2: an Open-Source Tool for Flexible, Automated, and Low Cost Absolute Binding Free Energy Calculations”
Source: J Chem Theory Comput. 2024 Sep 17;20(19):8740. doi: 10.1021/acs.jctc.4c01153 (PMC11465461; doi:10.1021/acs.jctc.4c01153)
Supplement: Supplementary file 1 — ct4c01153_si_001.zip [file ct4c01153_si_001.zip › All-files/HIV-1/equil/build_files/unl-h-ini.pdb]

COMPND    pose6.pdb 
AUTHOR    GENERATED BY OPEN BABEL 2.4.1
CRYST1    0.000     -nan     -nan   -nan   -nan   -nan P 1         1
ATOM      1  C   UNL X   1     -22.395  16.946  -4.743  1.00  0.00           C  
ATOM      2  N   UNL X   1     -20.871  16.947  -6.583  1.00  0.00           N  
ATOM      3  C   UNL X   1     -21.265  16.254  -5.451  1.00  0.00           C  
ATOM      4  O   UNL X   1     -20.783  15.205  -5.037  1.00  0.00           O  
ATOM      5  C   UNL X   1     -19.723  16.528  -7.371  1.00  0.00           C  
ATOM      6  C   UNL X   1     -18.623  17.566  -7.436  1.00  0.00           C  
ATOM      7  C   UNL X   1     -17.972  17.771  -6.084  1.00  0.00           C  
ATOM      8  C   UNL X   1     -15.837  21.186  -4.819  1.00  0.00           C  
ATOM      9  N   UNL X   1     -15.158  19.856  -4.763  1.00  0.00           N1+
ATOM     10  C   UNL X   1     -16.027  18.661  -4.950  1.00  0.00           C  
ATOM     11  C   UNL X   1     -16.964  18.891  -6.117  1.00  0.00           C  
ATOM     12  O   UNL X   1     -17.647  20.140  -5.925  1.00  0.00           O  
ATOM     13  C   UNL X   1     -16.704  21.207  -6.061  1.00  0.00           C  
ATOM     14  N   UNL X   1     -23.505  16.018  -4.863  1.00  0.00           N  
ATOM     15  C   UNL X   1     -24.397  16.119  -5.909  1.00  0.00           C  
ATOM     16  O   UNL X   1     -24.315  16.928  -6.830  1.00  0.00           O  
ATOM     17  O   UNL X   1     -25.370  15.164  -5.772  1.00  0.00           O  
ATOM     18  C   UNL X   1     -25.315  14.136  -6.762  1.00  0.00           C  
ATOM     19  C   UNL X   1     -22.027  17.226  -3.286  1.00  0.00           C  
ATOM     20  C   UNL X   1     -23.171  17.521  -2.357  1.00  0.00           C  
ATOM     21  C   UNL X   1     -23.162  16.925  -1.108  1.00  0.00           C  
ATOM     22  C   UNL X   1     -24.192  17.184  -0.222  1.00  0.00           C  
ATOM     23  C   UNL X   1     -25.233  18.024  -0.575  1.00  0.00           C  
ATOM     24  C   UNL X   1     -25.248  18.623  -1.814  1.00  0.00           C  
ATOM     25  C   UNL X   1     -24.210  18.371  -2.696  1.00  0.00           C  
ATOM     26  C   UNL X   1     -20.924  18.220  -3.091  1.00  0.00           C  
ATOM     27  C   UNL X   1     -19.780  17.792  -2.449  1.00  0.00           C  
ATOM     28  C   UNL X   1     -18.724  18.649  -2.228  1.00  0.00           C  
ATOM     29  C   UNL X   1     -18.834  19.959  -2.635  1.00  0.00           C  
ATOM     30  C   UNL X   1     -19.983  20.406  -3.256  1.00  0.00           C  
ATOM     31  C   UNL X   1     -21.032  19.540  -3.492  1.00  0.00           C  
ATOM     32  H   UNL X   1     -22.633  17.902  -5.160  1.00  0.00           H  
ATOM     33  H   UNL X   1     -21.380  17.742  -6.861  1.00  0.00           H  
ATOM     34  H   UNL X   1     -20.053  16.322  -8.368  1.00  0.00           H  
ATOM     35  H   UNL X   1     -19.312  15.664  -6.893  1.00  0.00           H  
ATOM     36  H   UNL X   1     -19.040  18.495  -7.765  1.00  0.00           H  
ATOM     37  H   UNL X   1     -17.876  17.220  -8.119  1.00  0.00           H  
ATOM     38  H   UNL X   1     -17.477  16.867  -5.796  1.00  0.00           H  
ATOM     39  H   UNL X   1     -18.736  18.029  -5.381  1.00  0.00           H  
ATOM     40  H   UNL X   1     -16.444  21.323  -3.948  1.00  0.00           H  
ATOM     41  H   UNL X   1     -15.115  21.975  -4.852  1.00  0.00           H  
ATOM     42  H   UNL X   1     -14.710  19.774  -3.850  1.00  0.00           H  
ATOM     43  H   UNL X   1     -14.512  19.848  -5.552  1.00  0.00           H  
ATOM     44  H   UNL X   1     -16.599  18.495  -4.061  1.00  0.00           H  
ATOM     45  H   UNL X   1     -15.416  17.805  -5.149  1.00  0.00           H  
ATOM     46  H   UNL X   1     -16.436  18.917  -7.047  1.00  0.00           H  
ATOM     47  H   UNL X   1     -16.102  21.058  -6.933  1.00  0.00           H  
ATOM     48  H   UNL X   1     -17.202  22.148  -6.166  1.00  0.00           H  
ATOM     49  H   UNL X   1     -23.622  15.309  -4.190  1.00  0.00           H  
ATOM     50  H   UNL X   1     -26.102  13.432  -6.589  1.00  0.00           H  
ATOM     51  H   UNL X   1     -24.371  13.636  -6.705  1.00  0.00           H  
ATOM     52  H   UNL X   1     -25.431  14.570  -7.733  1.00  0.00           H  
ATOM     53  H   UNL X   1     -21.651  16.267  -2.996  1.00  0.00           H  
ATOM     54  H   UNL X   1     -22.392  16.292  -0.840  1.00  0.00           H  
ATOM     55  H   UNL X   1     -24.184  16.746   0.712  1.00  0.00           H  
ATOM     56  H   UNL X   1     -26.000  18.202   0.092  1.00  0.00           H  
ATOM     57  H   UNL X   1     -26.022  19.251  -2.082  1.00  0.00           H  
ATOM     58  H   UNL X   1     -24.211  18.825  -3.623  1.00  0.00           H  
ATOM     59  H   UNL X   1     -19.714  16.813  -2.129  1.00  0.00           H  
ATOM     60  H   UNL X   1     -17.865  18.314  -1.765  1.00  0.00           H  
ATOM     61  H   UNL X   1     -18.051  20.612  -2.475  1.00  0.00           H  
ATOM     62  H   UNL X   1     -20.058  21.394  -3.546  1.00  0.00           H  
ATOM     63  H   UNL X   1     -21.888  19.874  -3.963  1.00  0.00           H  
CONECT    1    3   14   19   32                                       
CONECT    2    5    3   33                                            
CONECT    3    1    2    4                                            
CONECT    4    3                                                      
CONECT    5    2    6   34   35                                       
CONECT    6    5    7   36   37                                       
CONECT    7    6   11   38   39                                       
CONECT    8   13    9   40   41                                       
CONECT    9    8   10   42   43                                       
CONECT   10    9   11   44   45                                       
CONECT   11    7   10   12   46                                       
CONECT   12   11   13                                                 
CONECT   13    8   12   47   48                                       
CONECT   14    1   15   49                                            
CONECT   15   14   16   17                                            
CONECT   16   15                                                      
CONECT   17   15   18                                                 
CONECT   18   17   50   51   52                                       
CONECT   19    1   26   20   53                                       
CONECT   20   19   25   21                                            
CONECT   21   20   22   54                                            
CONECT   22   21   23   55                                            
CONECT   23   22   24   56                                            
CONECT   24   23   25   57                                            
CONECT   25   20   24   58                                            
CONECT   26   19   31   27                                            
CONECT   27   26   28   59                                            
CONECT   28   27   29   60                                            
CONECT   29   28   30   61                                            
CONECT   30   29   31   62                                            
CONECT   31   26   30   63                                            
CONECT   32    1                                                      
CONECT   33    2                                                      
CONECT   34    5                                                      
CONECT   35    5                                                      
CONECT   36    6                                                      
CONECT   37    6                                                      
CONECT   38    7                                                      
CONECT   39    7                                                      
CONECT   40    8                                                      
CONECT   41    8                                                      
CONECT   42    9                                                      
CONECT   43    9                                                      
CONECT   44   10                                                      
CONECT   45   10                                                      
CONECT   46   11                                                      
CONECT   47   13                                                      
CONECT   48   13                                                      
CONECT   49   14                                                      
CONECT   50   18                                                      
CONECT   51   18                                                      
CONECT   52   18                                                      
CONECT   53   19                                                      
CONECT   54   21                                                      
CONECT   55   22                                                      
CONECT   56   23                                                      
CONECT   57   24                                                      
CONECT   58   25                                                      
CONECT   59   27                                                      
CONECT   60   28                                                      
CONECT   61   29                                                      
CONECT   62   30                                                      
CONECT   63   31                                                      
MASTER        0    0    0    0    0    0    0    0   63    0   63    0
END
