# Supplementary material for: Correction to “BAT2: an Open-Source Tool for Flexible, Automated, and Low Cost Absolute Binding Free Energy Calculations”
Source: J Chem Theory Comput. 2024 Sep 17;20(19):8740. doi: 10.1021/acs.jctc.4c01153 (PMC11465461; doi:10.1021/acs.jctc.4c01153)
Supplement: Supplementary file 1 — ct4c01153_si_001.zip [file ct4c01153_si_001.zip › All-files/HIV-1/equil/build_files/unl-crg.mol2]

@<TRIPOS>MOLECULE
unl.pdb
 63 65 0 0 0
SMALL
GASTEIGER

@<TRIPOS>ATOM
      1  C        -22.3950   16.9460   -4.7430 C.3     1  UNL1        0.1132
      2  N        -20.8710   16.9470   -6.5830 N.am    1  UNL1       -0.3138
      3  C        -21.2650   16.2540   -5.4510 C.2     1  UNL1        0.2344
      4  O        -20.7830   15.2050   -5.0370 O.2     1  UNL1       -0.2737
      5  C        -19.7230   16.5280   -7.3710 C.3     1  UNL1        0.0117
      6  C        -18.6230   17.5660   -7.4360 C.3     1  UNL1       -0.0349
      7  C        -17.9720   17.7710   -6.0840 C.3     1  UNL1       -0.0202
      8  C        -15.8370   21.1860   -4.8190 C.3     1  UNL1       -0.0096
      9  N        -15.1580   19.8560   -4.7630 N.4     1  UNL1        0.2304
     10  C        -16.0270   18.6610   -4.9500 C.3     1  UNL1       -0.0067
     11  C        -16.9640   18.8910   -6.1170 C.3     1  UNL1        0.0985
     12  O        -17.6470   20.1400   -5.9250 O.3     1  UNL1       -0.3661
     13  C        -16.7040   21.2070   -6.0610 C.3     1  UNL1        0.0880
     14  N        -23.5050   16.0180   -4.8630 N.am    1  UNL1       -0.2689
     15  C        -24.3970   16.1190   -5.9090 C.2     1  UNL1        0.4006
     16  O        -24.3150   16.9280   -6.8300 O.2     1  UNL1       -0.2265
     17  O        -25.3700   15.1640   -5.7720 O.3     1  UNL1       -0.4537
     18  C        -25.3150   14.1360   -6.7620 C.3     1  UNL1        0.0833
     19  C        -22.0270   17.2260   -3.2860 C.3     1  UNL1        0.0362
     20  C        -23.1710   17.5210   -2.3570 C.ar    1  UNL1       -0.0377
     21  C        -23.1620   16.9250   -1.1080 C.ar    1  UNL1       -0.0579
     22  C        -24.1920   17.1840   -0.2220 C.ar    1  UNL1       -0.0615
     23  C        -25.2330   18.0240   -0.5750 C.ar    1  UNL1       -0.0617
     24  C        -25.2480   18.6230   -1.8140 C.ar    1  UNL1       -0.0615
     25  C        -24.2100   18.3710   -2.6960 C.ar    1  UNL1       -0.0579
     26  C        -20.9240   18.2200   -3.0910 C.ar    1  UNL1       -0.0377
     27  C        -19.7800   17.7920   -2.4490 C.ar    1  UNL1       -0.0579
     28  C        -18.7240   18.6490   -2.2280 C.ar    1  UNL1       -0.0615
     29  C        -18.8340   19.9590   -2.6350 C.ar    1  UNL1       -0.0617
     30  C        -19.9830   20.4060   -3.2560 C.ar    1  UNL1       -0.0615
     31  C        -21.0320   19.5400   -3.4920 C.ar    1  UNL1       -0.0579
     32 H         -22.6332   17.9024   -5.1595 H       1  UNL1        0.0605
     33 H         -21.3802   17.7424   -6.8610 H       1  UNL1        0.1487
     34 H         -20.0535   16.3221   -8.3676 H       1  UNL1        0.0462
     35 H         -19.3118   15.6637   -6.8926 H       1  UNL1        0.0462
     36 H         -19.0404   18.4946   -7.7652 H       1  UNL1        0.0281
     37 H         -17.8756   17.2205   -8.1193 H       1  UNL1        0.0281
     38 H         -17.4771   16.8670   -5.7964 H       1  UNL1        0.0292
     39 H         -18.7359   18.0292   -5.3807 H       1  UNL1        0.0292
     40 H         -16.4438   21.3226   -3.9483 H       1  UNL1        0.0836
     41 H         -15.1149   21.9749   -4.8520 H       1  UNL1        0.0836
     42 H         -14.7101   19.7743   -3.8503 H       1  UNL1        0.2015
     43 H         -14.5121   19.8478   -5.5524 H       1  UNL1        0.2015
     44 H         -16.5993   18.4945   -4.0614 H       1  UNL1        0.0839
     45 H         -15.4160   17.8053   -5.1485 H       1  UNL1        0.0839
     46 H         -16.4362   18.9166   -7.0474 H       1  UNL1        0.0649
     47 H         -16.1021   21.0577   -6.9329 H       1  UNL1        0.0613
     48 H         -17.2019   22.1483   -6.1657 H       1  UNL1        0.0613
     49 H         -23.6219   15.3090   -4.1901 H       1  UNL1        0.1528
     50 H         -26.1020   13.4319   -6.5892 H       1  UNL1        0.0661
     51 H         -24.3705   13.6363   -6.7052 H       1  UNL1        0.0661
     52 H         -25.4313   14.5696   -7.7333 H       1  UNL1        0.0661
     53 H         -21.6511   16.2672   -2.9959 H       1  UNL1        0.0420
     54 H         -22.3924   16.2920   -0.8397 H       1  UNL1        0.0620
     55 H         -24.1839   16.7460    0.7124 H       1  UNL1        0.0618
     56 H         -26.0000   18.2018    0.0922 H       1  UNL1        0.0618
     57 H         -26.0217   19.2511   -2.0822 H       1  UNL1        0.0618
     58 H         -24.2112   18.8251   -3.6227 H       1  UNL1        0.0620
     59 H         -19.7142   16.8131   -2.1289 H       1  UNL1        0.0620
     60 H         -17.8647   18.3140   -1.7649 H       1  UNL1        0.0618
     61 H         -18.0514   20.6123   -2.4747 H       1  UNL1        0.0618
     62 H         -20.0583   21.3937   -3.5456 H       1  UNL1        0.0618
     63 H         -21.8877   19.8736   -3.9626 H       1  UNL1        0.0620
@<TRIPOS>BOND
     1     1     3    1
     2     1    14    1
     3     1    19    1
     4     2     5    1
     5     2     3   am
     6     3     4    2
     7     5     6    1
     8     6     7    1
     9     7    11    1
    10     8    13    1
    11     8     9    1
    12     9    10    1
    13    10    11    1
    14    11    12    1
    15    12    13    1
    16    14    15   am
    17    15    16    2
    18    15    17    1
    19    17    18    1
    20    19    26    1
    21    19    20    1
    22    20    25   ar
    23    20    21   ar
    24    21    22   ar
    25    22    23   ar
    26    23    24   ar
    27    24    25   ar
    28    26    31   ar
    29    26    27   ar
    30    27    28   ar
    31    28    29   ar
    32    29    30   ar
    33    30    31   ar
    34     1    32    1
    35     2    33    1
    36     5    34    1
    37     5    35    1
    38     6    36    1
    39     6    37    1
    40     7    38    1
    41     7    39    1
    42     8    40    1
    43     8    41    1
    44     9    42    1
    45     9    43    1
    46    10    44    1
    47    10    45    1
    48    11    46    1
    49    13    47    1
    50    13    48    1
    51    14    49    1
    52    18    50    1
    53    18    51    1
    54    18    52    1
    55    19    53    1
    56    21    54    1
    57    22    55    1
    58    23    56    1
    59    24    57    1
    60    25    58    1
    61    27    59    1
    62    28    60    1
    63    29    61    1
    64    30    62    1
    65    31    63    1
