# Supplementary material for: Correction to “BAT2: an Open-Source Tool for Flexible, Automated, and Low Cost Absolute Binding Free Energy Calculations”
Source: J Chem Theory Comput. 2024 Sep 17;20(19):8740. doi: 10.1021/acs.jctc.4c01153 (PMC11465461; doi:10.1021/acs.jctc.4c01153)
Supplement: Supplementary file 1 — ct4c01153_si_001.zip [file ct4c01153_si_001.zip › All-files/HIV-1/equil/build_files/prep-crystal.tcl]

mol load pdb CCCC.pdb
set a [atomselect top "chain A B and not resname MMM CL and noh"]
set b [atomselect top "chain A and resname MMM and noh"]
$a writepdb rec_file.pdb
$b writepdb mmm.pdb
exit
