# Supplementary material for: Correction to “BAT2: an Open-Source Tool for Flexible, Automated, and Low Cost Absolute Binding Free Energy Calculations”
Source: J Chem Theory Comput. 2024 Sep 17;20(19):8740. doi: 10.1021/acs.jctc.4c01153 (PMC11465461; doi:10.1021/acs.jctc.4c01153)
Supplement: Supplementary file 1 — ct4c01153_si_001.zip [file ct4c01153_si_001.zip › All-files/HIV-1/equil/pose3/run-local.bash]

#!/bin/bash


echo "python equil-00.py > output-00.dat"
python equil-00.py > output-00.dat
i=1
while [ $i -le 08 ] ;
do
x=`printf "%02.0f" $i`
echo "python equil-$x.py > output-$x.dat"
python equil-$x.py > output-$x.dat
let i=$i+1
done
