# Supplementary material for: Correction to “BAT2: an Open-Source Tool for Flexible, Automated, and Low Cost Absolute Binding Free Energy Calculations”
Source: J Chem Theory Comput. 2024 Sep 17;20(19):8740. doi: 10.1021/acs.jctc.4c01153 (PMC11465461; doi:10.1021/acs.jctc.4c01153)
Supplement: Supplementary file 1 — ct4c01153_si_001.zip [file ct4c01153_si_001.zip › All-files/HIV-1/equil/pose3/vac_ligand.inpcrd]

default_name
    63
  -8.5040000   2.2540000   0.2890000  -7.4340000   0.9490000   1.9800000
  -7.4660000   2.1930000   1.3730000  -6.7550000   3.1530000   1.6490000
  -6.4360000   0.6160000   2.9830000  -5.7660000  -0.7210000   2.7500000
  -4.8570000  -0.6850000   1.5400000  -4.1240000  -4.8320000   1.8380000
  -5.2690000  -4.3660000   0.9980000  -5.6580000  -2.9350000   1.1440000
  -4.4160000  -2.0670000   1.1340000  -3.4900000  -2.5690000   2.1110000
  -2.9940000  -3.8360000   1.6680000  -9.2660000   3.4500000   0.6020000
 -10.4900000   3.3600000   1.2300000 -11.0070000   2.3170000   1.6200000
 -11.0230000   4.6150000   1.3710000 -11.4320000   4.9230000   2.7030000
  -7.8440000   2.3310000  -1.0880000  -8.7120000   2.8110000  -2.2150000
  -8.3980000   4.0250000  -2.8020000  -9.1690000   4.4930000  -3.8510000
 -10.2510000   3.7660000  -4.3130000 -10.5680000   2.5570000  -3.7360000
  -9.7890000   2.0840000  -2.6930000  -7.0860000   1.1040000  -1.4950000
  -5.7550000   1.2520000  -1.8250000  -4.9940000   0.1720000  -2.2150000
  -5.5890000  -1.0660000  -2.2990000  -6.9260000  -1.2230000  -1.9950000
  -7.6810000  -0.1410000  -1.5870000  -9.1270832   1.3856335   0.2504127
  -8.1043976   0.2731608   1.7264997  -6.9130863   0.5930820   3.9404050
  -5.6727731   1.3631892   2.9265100  -6.5198827  -1.4651865   2.5965420
  -5.1714549  -0.9520191   3.6094860  -3.9920109  -0.0991498   1.7723905
  -5.4025954  -0.2560176   0.7259510  -4.4202254  -4.8761179   2.8650994
  -3.8114078  -5.8094438   1.5361295  -6.0813429  -4.9343832   1.2368421
  -4.9544506  -4.4639538   0.0331478  -6.1786868  -2.8005007   2.0693303
  -6.2931881  -2.6546426   0.3306170  -3.9455343  -2.0628411   0.1727182
  -2.7042282  -3.7788064   0.6395963  -2.1344005  -4.1305289   2.2336354
  -8.9046588   4.3338603   0.3629987 -11.8347807   5.9139301   2.7323122
 -10.5879551   4.8620316   3.3586128 -12.1796967   4.2244101   3.0172352
  -7.1281604   3.1070534  -0.9163935  -7.5955616   4.5763309  -2.4603967
  -8.9330007   5.3951717  -4.2930911 -10.8217655   4.1301568  -5.0919111
 -11.3752730   2.0104163  -4.0762450 -10.0149187   1.1732756  -2.2646277
  -5.3226855   2.1881811  -1.7785132  -3.9933514   0.2885843  -2.4406513
  -5.0312345  -1.8832611  -2.5918188  -7.3640393  -2.1541652  -2.0732816
  -8.6788122  -0.2595047  -1.3528708
