# Supplementary material for: Correction to “BAT2: an Open-Source Tool for Flexible, Automated, and Low Cost Absolute Binding Free Energy Calculations”
Source: J Chem Theory Comput. 2024 Sep 17;20(19):8740. doi: 10.1021/acs.jctc.4c01153 (PMC11465461; doi:10.1021/acs.jctc.4c01153)
Supplement: Supplementary file 1 — ct4c01153_si_001.zip [file ct4c01153_si_001.zip › All-files/HIV-1/equil/pose3/tleap_solvate.log]

-I: Adding /home/gheinzel/anaconda3/envs/Germano/dat/leap/prep to search path.
-I: Adding /home/gheinzel/anaconda3/envs/Germano/dat/leap/lib to search path.
-I: Adding /home/gheinzel/anaconda3/envs/Germano/dat/leap/parm to search path.
-I: Adding /home/gheinzel/anaconda3/envs/Germano/dat/leap/cmd to search path.
-s: Ignoring all leaprc startup files.
-f: Source tleap_solvate.in.

Welcome to LEaP!
Sourcing: ./tleap_solvate.in
----- Source: /home/gheinzel/anaconda3/envs/Germano/dat/leap/cmd/leaprc.protein.ff14SB
----- Source of /home/gheinzel/anaconda3/envs/Germano/dat/leap/cmd/leaprc.protein.ff14SB done
Log file: ./leap.log
Loading parameters: /home/gheinzel/anaconda3/envs/Germano/dat/leap/parm/parm10.dat
Reading title:
PARM99 + frcmod.ff99SB + frcmod.parmbsc0 + OL3 for RNA
Loading parameters: /home/gheinzel/anaconda3/envs/Germano/dat/leap/parm/frcmod.ff14SB
Reading force field modification type file (frcmod)
Reading title:
ff14SB protein backbone and sidechain parameters
Loading library: /home/gheinzel/anaconda3/envs/Germano/dat/leap/lib/amino12.lib
Loading library: /home/gheinzel/anaconda3/envs/Germano/dat/leap/lib/aminoct12.lib
Loading library: /home/gheinzel/anaconda3/envs/Germano/dat/leap/lib/aminont12.lib
----- Source: /home/gheinzel/anaconda3/envs/Germano/dat/leap/cmd/leaprc.gaff
----- Source of /home/gheinzel/anaconda3/envs/Germano/dat/leap/cmd/leaprc.gaff done
Log file: ./leap.log
Loading parameters: /home/gheinzel/anaconda3/envs/Germano/dat/leap/parm/gaff.dat
Reading title:
AMBER General Force Field for organic molecules (Version 1.81, May 2017)
Loading parameters: ./dum.frcmod
Reading force field modification type file (frcmod)
Reading title:
Parameters for a "Lead-like" Dummy Atom
Loading Mol2 file: ./dum.mol2
Reading MOLECULE named DUM
Loading parameters: ./unl.frcmod
Reading force field modification type file (frcmod)
Reading title:
Remark line goes here
Loading Mol2 file: ./unl.mol2
Reading MOLECULE named UNL
----- Source: /home/gheinzel/anaconda3/envs/Germano/dat/leap/cmd/leaprc.water.tip3p
----- Source of /home/gheinzel/anaconda3/envs/Germano/dat/leap/cmd/leaprc.water.tip3p done
Loading library: /home/gheinzel/anaconda3/envs/Germano/dat/leap/lib/atomic_ions.lib
Loading library: /home/gheinzel/anaconda3/envs/Germano/dat/leap/lib/solvents.lib
Loading parameters: /home/gheinzel/anaconda3/envs/Germano/dat/leap/parm/frcmod.tip3p
Reading force field modification type file (frcmod)
Reading title:
This is the additional/replacement parameter set for TIP3P water
Loading parameters: /home/gheinzel/anaconda3/envs/Germano/dat/leap/parm/frcmod.ions1lm_126_tip3p
Reading force field modification type file (frcmod)
Reading title:
Li/Merz ion parameters of monovalent ions for TIP3P water model (12-6 normal usage set)
Loading parameters: /home/gheinzel/anaconda3/envs/Germano/dat/leap/parm/frcmod.ionsjc_tip3p
Reading force field modification type file (frcmod)
Reading title:
Monovalent ion parameters for Ewald and TIP3P water from Joung & Cheatham JPCB (2008)
Loading parameters: /home/gheinzel/anaconda3/envs/Germano/dat/leap/parm/frcmod.ions234lm_126_tip3p
Reading force field modification type file (frcmod)
Reading title:
Li/Merz ion parameters of divalent to tetravalent ions for TIP3P water model (12-6 normal usage set)
Loading PDB file: ./build.pdb
  total atoms in file: 1552
  Leap added 1647 missing atoms according to residue templates:
       1647 H / lone pairs
 (using default radius 1.500000 for Pb)
  Solute vdw bounding box:              43.747 40.994 57.785
  Total bounding box for atom centers:  67.747 64.994 81.785
  Solvent unit box:                     18.774 18.774 18.774
 (using default radius 1.500000 for Pb)
  Total vdw box size:                   70.504 68.060 84.508 angstroms.
  Volume: 405512.548 A^3 
  Total mass 199666.882 amu,  Density 0.818 g/cc
  Added 9846 residues.
Adding 30 counter ions to "model". 9816 solvent molecules will remain.
0: Placed Na+ in model at (2.49, -13.13, 13.74).
0: Placed Na+ in model at (21.97, -1.67, -32.53).
0: Placed Na+ in model at (-30.00, 26.66, -11.05).
0: Placed Na+ in model at (-26.73, -28.81, -12.97).
0: Placed Na+ in model at (16.63, 25.96, -19.36).
0: Placed Na+ in model at (6.15, -27.93, -39.10).
0: Placed Na+ in model at (32.33, -16.17, 4.60).
0: Placed Na+ in model at (26.00, 17.37, -27.26).
0: Placed Na+ in model at (27.41, 18.01, -22.01).
0: Placed Na+ in model at (26.13, 2.41, 38.74).
0: Placed Na+ in model at (-18.19, 15.88, -19.68).
0: Placed Na+ in model at (-30.49, -21.84, 3.50).
0: Placed Na+ in model at (-24.44, -7.12, 40.10).
0: Placed Na+ in model at (31.12, -11.78, 33.21).
0: Placed Na+ in model at (24.93, -27.93, 36.00).
0: Placed Na+ in model at (-17.66, 17.78, -2.82).
0: Placed Na+ in model at (32.79, 6.84, 22.36).
0: Placed Na+ in model at (-17.64, 3.70, -1.93).
0: Placed Na+ in model at (6.04, -26.08, -15.99).
0: Placed Na+ in model at (10.95, 24.40, -39.86).
0: Placed Na+ in model at (31.92, -23.01, -13.47).
0: Placed Na+ in model at (31.18, -25.09, -19.65).
0: Placed Na+ in model at (-16.46, 20.35, 28.64).
0: Placed Na+ in model at (-32.68, 25.17, -35.32).
0: Placed Na+ in model at (-14.29, -23.01, -6.50).
0: Placed Na+ in model at (-10.88, -26.27, -30.19).
0: Placed Na+ in model at (31.12, 6.99, 33.21).
0: Placed Na+ in model at (-5.67, 30.43, -16.22).
0: Placed Na+ in model at (-13.46, -9.48, 27.06).
0: Placed Na+ in model at (29.64, 14.84, -2.85).
Adding 36 counter ions to "model". 9780 solvent molecules will remain.
0: Placed Cl- in model at (-22.00, -15.00, 13.42).
0: Placed Cl- in model at (18.90, 25.24, -5.86).
0: Placed Cl- in model at (-0.36, 30.36, -38.74).
0: Placed Cl- in model at (-6.13, 19.17, -34.33).
0: Placed Cl- in model at (-26.56, -7.12, -26.79).
0: Placed Cl- in model at (-22.51, -24.54, 7.92).
0: Placed Cl- in model at (-25.15, -13.88, 7.29).
0: Placed Cl- in model at (7.75, -24.96, -27.40).
0: Placed Cl- in model at (-24.90, 19.17, 21.99).
0: Placed Cl- in model at (-0.26, 22.46, -25.02).
0: Placed Cl- in model at (12.34, 25.77, 14.44).
0: Placed Cl- in model at (21.97, 17.10, -32.53).
0: Placed Cl- in model at (-1.08, -23.71, -12.27).
0: Placed Cl- in model at (-29.76, 29.00, 33.70).
0: Placed Cl- in model at (1.14, 3.70, -39.48).
0: Placed Cl- in model at (-7.24, -29.33, 20.56).
0: Placed Cl- in model at (1.95, 9.64, -34.81).
0: Placed Cl- in model at (29.64, -22.71, 15.92).
0: Placed Cl- in model at (27.05, 8.95, 20.71).
0: Placed Cl- in model at (-1.30, 18.03, 33.49).
0: Placed Cl- in model at (25.11, 15.86, 8.05).
0: Placed Cl- in model at (13.72, -26.49, -31.10).
0: Placed Cl- in model at (2.12, 8.84, -32.14).
0: Placed Cl- in model at (-29.58, -13.88, -18.58).
0: Placed Cl- in model at (-20.49, -27.50, 21.42).
0: Placed Cl- in model at (-1.30, -0.74, 33.49).
0: Placed Cl- in model at (16.81, 7.27, 40.49).
0: Placed Cl- in model at (-5.74, 19.35, -9.49).
0: Placed Cl- in model at (-17.70, 16.74, 20.61).
0: Placed Cl- in model at (30.33, -20.01, 23.85).
0: Placed Cl- in model at (-17.04, 32.16, 16.94).
0: Placed Cl- in model at (-9.60, -19.98, 20.35).
0: Placed Cl- in model at (-10.29, -24.33, -3.46).
0: Placed Cl- in model at (-2.77, 18.37, -35.97).
0: Placed Cl- in model at (-19.26, -20.90, -9.43).
0: Placed Cl- in model at (26.30, 24.83, -22.72).
UNIT name: default_name
Head atom: null
Tail atom: null
Periodic box:   70.50403,   68.05979,   84.50837
Contents: 
R<DUM 1>
R<NPRO 2>
R<GLN 3>
R<ILE 4>
R<THR 5>
R<LEU 6>
R<TRP 7>
R<GLN 8>
R<ARG 9>
R<PRO 10>
R<LEU 11>
R<VAL 12>
R<THR 13>
R<ILE 14>
R<LYS 15>
R<ILE 16>
R<GLY 17>
R<GLY 18>
R<GLN 19>
R<LEU 20>
R<LYS 21>
R<GLU 22>
R<ALA 23>
R<LEU 24>
R<LEU 25>
R<ASP 26>
R<THR 27>
R<GLY 28>
R<ALA 29>
R<ASP 30>
R<ASP 31>
R<THR 32>
R<VAL 33>
R<LEU 34>
R<GLU 35>
R<GLU 36>
R<MET 37>
R<ASN 38>
R<LEU 39>
R<PRO 40>
R<GLY 41>
R<ARG 42>
R<TRP 43>
R<LYS 44>
R<PRO 45>
R<LYS 46>
R<MET 47>
R<ILE 48>
R<GLY 49>
R<GLY 50>
R<ILE 51>
R<GLY 52>
R<GLY 53>
R<PHE 54>
R<ILE 55>
R<LYS 56>
R<VAL 57>
R<ARG 58>
R<GLN 59>
R<TYR 60>
R<ASP 61>
R<GLN 62>
R<ILE 63>
R<LEU 64>
R<ILE 65>
R<GLU 66>
R<ILE 67>
R<CYS 68>
R<GLY 69>
R<HIE 70>
R<LYS 71>
R<ALA 72>
R<ILE 73>
R<GLY 74>
R<THR 75>
R<VAL 76>
R<LEU 77>
R<VAL 78>
R<GLY 79>
R<PRO 80>
R<THR 81>
R<PRO 82>
R<VAL 83>
R<ASN 84>
R<ILE 85>
R<ILE 86>
R<GLY 87>
R<ARG 88>
R<ASN 89>
R<LEU 90>
R<LEU 91>
R<THR 92>
R<GLN 93>
R<ILE 94>
R<GLY 95>
R<CYS 96>
R<THR 97>
R<LEU 98>
R<ASN 99>
R<CPHE 100>
R<NPRO 101>
R<GLN 102>
R<ILE 103>
R<THR 104>
R<LEU 105>
R<TRP 106>
R<GLN 107>
R<ARG 108>
R<PRO 109>
R<LEU 110>
R<VAL 111>
R<THR 112>
R<ILE 113>
R<LYS 114>
R<ILE 115>
R<GLY 116>
R<GLY 117>
R<GLN 118>
R<LEU 119>
R<LYS 120>
R<GLU 121>
R<ALA 122>
R<LEU 123>
R<LEU 124>
R<ASH 125>
R<THR 126>
R<GLY 127>
R<ALA 128>
R<ASP 129>
R<ASP 130>
R<THR 131>
R<VAL 132>
R<LEU 133>
R<GLU 134>
R<GLU 135>
R<MET 136>
R<ASN 137>
R<LEU 138>
R<PRO 139>
R<GLY 140>
R<ARG 141>
R<TRP 142>
R<LYS 143>
R<PRO 144>
R<LYS 145>
R<MET 146>
R<ILE 147>
R<GLY 148>
R<GLY 149>
R<ILE 150>
R<GLY 151>
R<GLY 152>
R<PHE 153>
R<ILE 154>
R<LYS 155>
R<VAL 156>
R<ARG 157>
R<GLN 158>
R<TYR 159>
R<ASP 160>
R<GLN 161>
R<ILE 162>
R<LEU 163>
R<ILE 164>
R<GLU 165>
R<ILE 166>
R<CYS 167>
R<GLY 168>
R<HIE 169>
R<LYS 170>
R<ALA 171>
R<ILE 172>
R<GLY 173>
R<THR 174>
R<VAL 175>
R<LEU 176>
R<VAL 177>
R<GLY 178>
R<PRO 179>
R<THR 180>
R<PRO 181>
R<VAL 182>
R<ASN 183>
R<ILE 184>
R<ILE 185>
R<GLY 186>
R<ARG 187>
R<ASN 188>
R<LEU 189>
R<LEU 190>
R<THR 191>
R<GLN 192>
R<ILE 193>
R<GLY 194>
R<CYS 195>
R<THR 196>
R<LEU 197>
R<ASN 198>
R<CPHE 199>
R<UNL 200>
R<WAT 201>
R<WAT 202>
R<WAT 203>
R<WAT 204>
R<WAT 205>
R<WAT 206>
R<WAT 207>
R<WAT 208>
R<WAT 209>
R<WAT 210>
R<WAT 211>
R<WAT 212>
R<WAT 213>
R<WAT 214>
R<WAT 215>
R<WAT 216>
R<WAT 217>
R<WAT 218>
R<WAT 219>
R<WAT 220>
R<WAT 221>
R<WAT 222>
R<WAT 223>
R<WAT 224>
R<WAT 225>
R<WAT 226>
R<WAT 227>
R<WAT 228>
R<WAT 229>
R<WAT 230>
R<WAT 231>
R<WAT 232>
R<WAT 233>
R<WAT 234>
R<WAT 235>
R<WAT 236>
R<WAT 237>
R<WAT 238>
R<WAT 239>
R<WAT 240>
R<WAT 241>
R<WAT 242>
R<WAT 243>
R<WAT 244>
R<WAT 245>
R<WAT 246>
R<WAT 247>
R<WAT 248>
R<WAT 249>
R<WAT 250>
R<WAT 251>
R<WAT 252>
R<WAT 253>
R<WAT 254>
R<WAT 255>
R<WAT 256>
R<WAT 257>
R<WAT 258>
R<WAT 259>
R<WAT 260>
R<WAT 261>
R<WAT 262>
R<WAT 263>
R<WAT 264>
R<WAT 265>
R<WAT 266>
R<WAT 267>
R<WAT 268>
R<WAT 269>
R<WAT 270>
R<WAT 271>
R<WAT 272>
R<WAT 273>
R<WAT 274>
R<WAT 275>
R<WAT 276>
R<WAT 277>
R<WAT 278>
R<WAT 279>
R<WAT 280>
R<WAT 281>
R<WAT 282>
R<WAT 283>
R<WAT 284>
R<WAT 285>
R<WAT 286>
R<WAT 287>
R<WAT 288>
R<WAT 289>
R<WAT 290>
R<WAT 291>
R<WAT 292>
R<WAT 293>
R<WAT 294>
R<WAT 295>
R<WAT 296>
R<WAT 297>
R<WAT 298>
R<WAT 299>
R<WAT 300>
R<WAT 301>
R<WAT 302>
R<WAT 303>
R<WAT 304>
R<WAT 305>
R<WAT 306>
R<WAT 307>
R<WAT 308>
R<WAT 309>
R<WAT 310>
R<WAT 311>
R<WAT 312>
R<WAT 313>
R<WAT 314>
R<WAT 315>
R<WAT 316>
R<WAT 317>
R<WAT 318>
R<WAT 319>
R<WAT 320>
R<WAT 321>
R<WAT 322>
R<WAT 323>
R<WAT 324>
R<WAT 325>
R<WAT 326>
R<WAT 327>
R<WAT 328>
R<WAT 329>
R<WAT 330>
R<WAT 331>
R<WAT 332>
R<WAT 333>
R<WAT 334>
R<WAT 335>
R<WAT 336>
R<WAT 337>
R<WAT 338>
R<WAT 339>
R<WAT 340>
R<WAT 341>
R<WAT 342>
R<WAT 343>
R<WAT 344>
R<WAT 345>
R<WAT 346>
R<WAT 347>
R<WAT 348>
R<WAT 349>
R<WAT 350>
R<WAT 351>
R<WAT 352>
R<WAT 353>
R<WAT 354>
R<WAT 355>
R<WAT 356>
R<WAT 357>
R<WAT 358>
R<WAT 359>
R<WAT 360>
R<WAT 361>
R<WAT 362>
R<WAT 363>
R<WAT 364>
R<WAT 365>
R<WAT 366>
R<WAT 367>
R<WAT 368>
R<WAT 369>
R<WAT 370>
R<WAT 371>
R<WAT 372>
R<WAT 373>
R<WAT 374>
R<WAT 375>
R<WAT 376>
R<WAT 377>
R<WAT 378>
R<WAT 379>
R<WAT 380>
R<WAT 381>
R<WAT 382>
R<WAT 383>
R<WAT 384>
R<WAT 385>
R<WAT 386>
R<WAT 387>
R<WAT 388>
R<WAT 389>
R<WAT 390>
R<WAT 391>
R<WAT 392>
R<WAT 393>
R<WAT 394>
R<WAT 395>
R<WAT 396>
R<WAT 397>
R<WAT 398>
R<WAT 399>
R<WAT 400>
R<WAT 401>
R<WAT 402>
R<WAT 403>
R<WAT 404>
R<WAT 405>
R<WAT 406>
R<WAT 407>
R<WAT 408>
R<WAT 409>
R<WAT 410>
R<WAT 411>
R<WAT 412>
R<WAT 413>
R<WAT 414>
R<WAT 415>
R<WAT 416>
R<WAT 417>
R<WAT 418>
R<WAT 419>
R<WAT 420>
R<WAT 421>
R<WAT 422>
R<WAT 423>
R<WAT 424>
R<WAT 425>
R<WAT 426>
R<WAT 427>
R<WAT 428>
R<WAT 429>
R<WAT 430>
R<WAT 431>
R<WAT 432>
R<WAT 433>
R<WAT 434>
R<WAT 435>
R<WAT 436>
R<WAT 437>
R<WAT 438>
R<WAT 439>
R<WAT 440>
R<WAT 441>
R<WAT 442>
R<WAT 443>
R<WAT 444>
R<WAT 445>
R<WAT 446>
R<WAT 447>
R<WAT 448>
R<WAT 449>
R<WAT 450>
R<WAT 451>
R<WAT 452>
R<WAT 453>
R<WAT 454>
R<WAT 455>
R<WAT 456>
R<WAT 457>
R<WAT 458>
R<WAT 459>
R<WAT 460>
R<WAT 461>
R<WAT 462>
R<WAT 463>
R<WAT 464>
R<WAT 465>
R<WAT 466>
R<WAT 467>
R<WAT 468>
R<WAT 469>
R<WAT 470>
R<WAT 471>
R<WAT 472>
R<WAT 473>
R<WAT 474>
R<WAT 475>
R<WAT 476>
R<WAT 477>
R<WAT 478>
R<WAT 479>
R<WAT 480>
R<WAT 481>
R<WAT 482>
R<WAT 483>
R<WAT 484>
R<WAT 485>
R<WAT 486>
R<WAT 487>
R<WAT 488>
R<WAT 489>
R<WAT 490>
R<WAT 491>
R<WAT 492>
R<WAT 493>
R<WAT 494>
R<WAT 495>
R<WAT 496>
R<WAT 497>
R<WAT 498>
R<WAT 499>
R<WAT 500>
R<WAT 501>
R<WAT 502>
R<WAT 503>
R<WAT 504>
R<WAT 506>
R<WAT 507>
R<WAT 508>
R<WAT 509>
R<WAT 510>
R<WAT 511>
R<WAT 512>
R<WAT 513>
R<WAT 514>
R<WAT 515>
R<WAT 516>
R<WAT 517>
R<WAT 518>
R<WAT 519>
R<WAT 520>
R<WAT 521>
R<WAT 522>
R<WAT 523>
R<WAT 524>
R<WAT 525>
R<WAT 526>
R<WAT 527>
R<WAT 528>
R<WAT 529>
R<WAT 530>
R<WAT 531>
R<WAT 532>
R<WAT 533>
R<WAT 534>
R<WAT 535>
R<WAT 536>
R<WAT 537>
R<WAT 538>
R<WAT 539>
R<WAT 540>
R<WAT 541>
R<WAT 542>
R<WAT 543>
R<WAT 544>
R<WAT 545>
R<WAT 546>
R<WAT 547>
R<WAT 548>
R<WAT 549>
R<WAT 550>
R<WAT 551>
R<WAT 552>
R<WAT 553>
R<WAT 554>
R<WAT 555>
R<WAT 556>
R<WAT 557>
R<WAT 558>
R<WAT 559>
R<WAT 560>
R<WAT 561>
R<WAT 562>
R<WAT 563>
R<WAT 564>
R<WAT 565>
R<WAT 566>
R<WAT 567>
R<WAT 568>
R<WAT 569>
R<WAT 570>
R<WAT 571>
R<WAT 572>
R<WAT 573>
R<WAT 574>
R<WAT 575>
R<WAT 576>
R<WAT 577>
R<WAT 578>
R<WAT 579>
R<WAT 580>
R<WAT 581>
R<WAT 582>
R<WAT 583>
R<WAT 584>
R<WAT 585>
R<WAT 586>
R<WAT 587>
R<WAT 588>
R<WAT 589>
R<WAT 590>
R<WAT 591>
R<WAT 592>
R<WAT 593>
R<WAT 595>
R<WAT 596>
R<WAT 597>
R<WAT 598>
R<WAT 599>
R<WAT 600>
R<WAT 601>
R<WAT 602>
R<WAT 603>
R<WAT 604>
R<WAT 605>
R<WAT 606>
R<WAT 607>
R<WAT 608>
R<WAT 609>
R<WAT 610>
R<WAT 611>
R<WAT 612>
R<WAT 613>
R<WAT 614>
R<WAT 615>
R<WAT 616>
R<WAT 617>
R<WAT 618>
R<WAT 619>
R<WAT 620>
R<WAT 621>
R<WAT 622>
R<WAT 623>
R<WAT 624>
R<WAT 625>
R<WAT 626>
R<WAT 627>
R<WAT 628>
R<WAT 629>
R<WAT 630>
R<WAT 631>
R<WAT 632>
R<WAT 633>
R<WAT 634>
R<WAT 635>
R<WAT 636>
R<WAT 637>
R<WAT 638>
R<WAT 639>
R<WAT 640>
R<WAT 641>
R<WAT 642>
R<WAT 643>
R<WAT 644>
R<WAT 645>
R<WAT 646>
R<WAT 647>
R<WAT 648>
R<WAT 649>
R<WAT 650>
R<WAT 651>
R<WAT 652>
R<WAT 653>
R<WAT 654>
R<WAT 655>
R<WAT 656>
R<WAT 657>
R<WAT 658>
R<WAT 659>
R<WAT 660>
R<WAT 661>
R<WAT 662>
R<WAT 663>
R<WAT 664>
R<WAT 665>
R<WAT 666>
R<WAT 667>
R<WAT 668>
R<WAT 669>
R<WAT 670>
R<WAT 671>
R<WAT 672>
R<WAT 673>
R<WAT 674>
R<WAT 675>
R<WAT 676>
R<WAT 677>
R<WAT 678>
R<WAT 679>
R<WAT 680>
R<WAT 681>
R<WAT 682>
R<WAT 683>
R<WAT 684>
R<WAT 685>
R<WAT 686>
R<WAT 687>
R<WAT 688>
R<WAT 689>
R<WAT 690>
R<WAT 691>
R<WAT 692>
R<WAT 693>
R<WAT 694>
R<WAT 695>
R<WAT 696>
R<WAT 697>
R<WAT 698>
R<WAT 699>
R<WAT 700>
R<WAT 701>
R<WAT 702>
R<WAT 703>
R<WAT 704>
R<WAT 705>
R<WAT 706>
R<WAT 707>
R<WAT 708>
R<WAT 709>
R<WAT 710>
R<WAT 711>
R<WAT 712>
R<WAT 713>
R<WAT 714>
R<WAT 715>
R<WAT 716>
R<WAT 717>
R<WAT 718>
R<WAT 719>
R<WAT 720>
R<WAT 721>
R<WAT 722>
R<WAT 723>
R<WAT 724>
R<WAT 725>
R<WAT 726>
R<WAT 727>
R<WAT 728>
R<WAT 729>
R<WAT 730>
R<WAT 731>
R<WAT 732>
R<WAT 733>
R<WAT 734>
R<WAT 735>
R<WAT 736>
R<WAT 737>
R<WAT 738>
R<WAT 739>
R<WAT 740>
R<WAT 741>
R<WAT 742>
R<WAT 743>
R<WAT 744>
R<WAT 745>
R<WAT 746>
R<WAT 747>
R<WAT 748>
R<WAT 749>
R<WAT 750>
R<WAT 751>
R<WAT 752>
R<WAT 753>
R<WAT 754>
R<WAT 755>
R<WAT 756>
R<WAT 757>
R<WAT 758>
R<WAT 759>
R<WAT 760>
R<WAT 761>
R<WAT 762>
R<WAT 764>
R<WAT 766>
R<WAT 767>
R<WAT 768>
R<WAT 769>
R<WAT 770>
R<WAT 771>
R<WAT 772>
R<WAT 773>
R<WAT 774>
R<WAT 775>
R<WAT 776>
R<WAT 777>
R<WAT 778>
R<WAT 779>
R<WAT 780>
R<WAT 781>
R<WAT 782>
R<WAT 783>
R<WAT 784>
R<WAT 785>
R<WAT 786>
R<WAT 787>
R<WAT 788>
R<WAT 789>
R<WAT 790>
R<WAT 791>
R<WAT 792>
R<WAT 793>
R<WAT 794>
R<WAT 795>
R<WAT 796>
R<WAT 797>
R<WAT 798>
R<WAT 799>
R<WAT 800>
R<WAT 801>
R<WAT 802>
R<WAT 803>
R<WAT 804>
R<WAT 805>
R<WAT 806>
R<WAT 807>
R<WAT 808>
R<WAT 809>
R<WAT 810>
R<WAT 811>
R<WAT 812>
R<WAT 813>
R<WAT 814>
R<WAT 815>
R<WAT 816>
R<WAT 817>
R<WAT 818>
R<WAT 819>
R<WAT 820>
R<WAT 821>
R<WAT 822>
R<WAT 823>
R<WAT 824>
R<WAT 825>
R<WAT 826>
R<WAT 827>
R<WAT 828>
R<WAT 829>
R<WAT 830>
R<WAT 831>
R<WAT 832>
R<WAT 833>
R<WAT 834>
R<WAT 835>
R<WAT 836>
R<WAT 837>
R<WAT 838>
R<WAT 839>
R<WAT 840>
R<WAT 841>
R<WAT 842>
R<WAT 843>
R<WAT 844>
R<WAT 845>
R<WAT 846>
R<WAT 847>
R<WAT 848>
R<WAT 849>
R<WAT 850>
R<WAT 851>
R<WAT 852>
R<WAT 853>
R<WAT 854>
R<WAT 855>
R<WAT 856>
R<WAT 857>
R<WAT 858>
R<WAT 860>
R<WAT 861>
R<WAT 862>
R<WAT 863>
R<WAT 864>
R<WAT 865>
R<WAT 866>
R<WAT 867>
R<WAT 868>
R<WAT 869>
R<WAT 870>
R<WAT 871>
R<WAT 872>
R<WAT 873>
R<WAT 874>
R<WAT 875>
R<WAT 876>
R<WAT 877>
R<WAT 878>
R<WAT 879>
R<WAT 880>
R<WAT 881>
R<WAT 882>
R<WAT 883>
R<WAT 884>
R<WAT 885>
R<WAT 886>
R<WAT 887>
R<WAT 888>
R<WAT 889>
R<WAT 890>
R<WAT 891>
R<WAT 892>
R<WAT 893>
R<WAT 894>
R<WAT 895>
R<WAT 896>
R<WAT 897>
R<WAT 899>
R<WAT 900>
R<WAT 901>
R<WAT 902>
R<WAT 903>
R<WAT 904>
R<WAT 905>
R<WAT 906>
R<WAT 907>
R<WAT 908>
R<WAT 909>
R<WAT 910>
R<WAT 911>
R<WAT 912>
R<WAT 913>
R<WAT 914>
R<WAT 915>
R<WAT 916>
R<WAT 917>
R<WAT 918>
R<WAT 919>
R<WAT 920>
R<WAT 921>
R<WAT 922>
R<WAT 923>
R<WAT 924>
R<WAT 925>
R<WAT 926>
R<WAT 927>
R<WAT 928>
R<WAT 929>
R<WAT 930>
R<WAT 931>
R<WAT 932>
R<WAT 933>
R<WAT 934>
R<WAT 935>
R<WAT 936>
R<WAT 937>
R<WAT 938>
R<WAT 939>
R<WAT 940>
R<WAT 941>
R<WAT 942>
R<WAT 943>
R<WAT 944>
R<WAT 945>
R<WAT 946>
R<WAT 947>
R<WAT 948>
R<WAT 949>
R<WAT 950>
R<WAT 951>
R<WAT 952>
R<WAT 953>
R<WAT 954>
R<WAT 955>
R<WAT 956>
R<WAT 957>
R<WAT 958>
R<WAT 959>
R<WAT 960>
R<WAT 961>
R<WAT 962>
R<WAT 963>
R<WAT 964>
R<WAT 965>
R<WAT 966>
R<WAT 967>
R<WAT 968>
R<WAT 969>
R<WAT 970>
R<WAT 971>
R<WAT 972>
R<WAT 973>
R<WAT 974>
R<WAT 975>
R<WAT 976>
R<WAT 977>
R<WAT 978>
R<WAT 979>
R<WAT 980>
R<WAT 981>
R<WAT 982>
R<WAT 983>
R<WAT 984>
R<WAT 985>
R<WAT 986>
R<WAT 987>
R<WAT 988>
R<WAT 989>
R<WAT 990>
R<WAT 991>
R<WAT 992>
R<WAT 993>
R<WAT 994>
R<WAT 995>
R<WAT 996>
R<WAT 997>
R<WAT 998>
R<WAT 999>
R<WAT 1000>
R<WAT 1001>
R<WAT 1002>
R<WAT 1003>
R<WAT 1004>
R<WAT 1005>
R<WAT 1006>
R<WAT 1007>
R<WAT 1008>
R<WAT 1009>
R<WAT 1010>
R<WAT 1011>
R<WAT 1012>
R<WAT 1013>
R<WAT 1014>
R<WAT 1015>
R<WAT 1016>
R<WAT 1017>
R<WAT 1018>
R<WAT 1019>
R<WAT 1020>
R<WAT 1021>
R<WAT 1022>
R<WAT 1023>
R<WAT 1024>
R<WAT 1025>
R<WAT 1026>
R<WAT 1027>
R<WAT 1028>
R<WAT 1029>
R<WAT 1030>
R<WAT 1033>
R<WAT 1034>
R<WAT 1035>
R<WAT 1036>
R<WAT 1037>
R<WAT 1038>
R<WAT 1039>
R<WAT 1040>
R<WAT 1041>
R<WAT 1042>
R<WAT 1043>
R<WAT 1044>
R<WAT 1045>
R<WAT 1046>
R<WAT 1047>
R<WAT 1048>
R<WAT 1049>
R<WAT 1050>
R<WAT 1051>
R<WAT 1052>
R<WAT 1053>
R<WAT 1054>
R<WAT 1055>
R<WAT 1056>
R<WAT 1057>
R<WAT 1058>
R<WAT 1059>
R<WAT 1060>
R<WAT 1061>
R<WAT 1062>
R<WAT 1063>
R<WAT 1064>
R<WAT 1065>
R<WAT 1066>
R<WAT 1067>
R<WAT 1068>
R<WAT 1069>
R<WAT 1070>
R<WAT 1071>
R<WAT 1072>
R<WAT 1073>
R<WAT 1074>
R<WAT 1075>
R<WAT 1076>
R<WAT 1077>
R<WAT 1078>
R<WAT 1079>
R<WAT 1080>
R<WAT 1081>
R<WAT 1082>
R<WAT 1083>
R<WAT 1084>
R<WAT 1085>
R<WAT 1086>
R<WAT 1087>
R<WAT 1088>
R<WAT 1089>
R<WAT 1090>
R<WAT 1091>
R<WAT 1092>
R<WAT 1093>
R<WAT 1094>
R<WAT 1095>
R<WAT 1096>
R<WAT 1097>
R<WAT 1098>
R<WAT 1099>
R<WAT 1100>
R<WAT 1101>
R<WAT 1102>
R<WAT 1103>
R<WAT 1104>
R<WAT 1105>
R<WAT 1106>
R<WAT 1107>
R<WAT 1108>
R<WAT 1109>
R<WAT 1110>
R<WAT 1111>
R<WAT 1112>
R<WAT 1113>
R<WAT 1114>
R<WAT 1115>
R<WAT 1116>
R<WAT 1117>
R<WAT 1118>
R<WAT 1119>
R<WAT 1120>
R<WAT 1121>
R<WAT 1122>
R<WAT 1123>
R<WAT 1124>
R<WAT 1125>
R<WAT 1126>
R<WAT 1127>
R<WAT 1128>
R<WAT 1129>
R<WAT 1130>
R<WAT 1131>
R<WAT 1132>
R<WAT 1133>
R<WAT 1134>
R<WAT 1135>
R<WAT 1136>
R<WAT 1137>
R<WAT 1138>
R<WAT 1139>
R<WAT 1140>
R<WAT 1141>
R<WAT 1142>
R<WAT 1143>
R<WAT 1144>
R<WAT 1145>
R<WAT 1146>
R<WAT 1147>
R<WAT 1148>
R<WAT 1149>
R<WAT 1150>
R<WAT 1151>
R<WAT 1152>
R<WAT 1153>
R<WAT 1154>
R<WAT 1155>
R<WAT 1156>
R<WAT 1157>
R<WAT 1158>
R<WAT 1159>
R<WAT 1160>
R<WAT 1161>
R<WAT 1162>
R<WAT 1163>
R<WAT 1164>
R<WAT 1165>
R<WAT 1166>
R<WAT 1167>
R<WAT 1168>
R<WAT 1169>
R<WAT 1170>
R<WAT 1171>
R<WAT 1172>
R<WAT 1173>
R<WAT 1174>
R<WAT 1175>
R<WAT 1176>
R<WAT 1177>
R<WAT 1178>
R<WAT 1179>
R<WAT 1180>
R<WAT 1181>
R<WAT 1182>
R<WAT 1183>
R<WAT 1184>
R<WAT 1185>
R<WAT 1186>
R<WAT 1187>
R<WAT 1188>
R<WAT 1189>
R<WAT 1190>
R<WAT 1191>
R<WAT 1192>
R<WAT 1193>
R<WAT 1194>
R<WAT 1195>
R<WAT 1196>
R<WAT 1197>
R<WAT 1198>
R<WAT 1199>
R<WAT 1200>
R<WAT 1201>
R<WAT 1202>
R<WAT 1203>
R<WAT 1204>
R<WAT 1205>
R<WAT 1206>
R<WAT 1207>
R<WAT 1208>
R<WAT 1209>
R<WAT 1210>
R<WAT 1211>
R<WAT 1212>
R<WAT 1213>
R<WAT 1214>
R<WAT 1215>
R<WAT 1216>
R<WAT 1217>
R<WAT 1218>
R<WAT 1219>
R<WAT 1220>
R<WAT 1221>
R<WAT 1222>
R<WAT 1223>
R<WAT 1224>
R<WAT 1225>
R<WAT 1226>
R<WAT 1227>
R<WAT 1228>
R<WAT 1229>
R<WAT 1230>
R<WAT 1231>
R<WAT 1232>
R<WAT 1233>
R<WAT 1234>
R<WAT 1235>
R<WAT 1236>
R<WAT 1237>
R<WAT 1238>
R<WAT 1239>
R<WAT 1240>
R<WAT 1241>
R<WAT 1242>
R<WAT 1243>
R<WAT 1244>
R<WAT 1245>
R<WAT 1246>
R<WAT 1247>
R<WAT 1248>
R<WAT 1249>
R<WAT 1251>
R<WAT 1252>
R<WAT 1253>
R<WAT 1254>
R<WAT 1255>
R<WAT 1256>
R<WAT 1258>
R<WAT 1259>
R<WAT 1260>
R<WAT 1261>
R<WAT 1262>
R<WAT 1263>
R<WAT 1264>
R<WAT 1265>
R<WAT 1266>
R<WAT 1267>
R<WAT 1268>
R<WAT 1269>
R<WAT 1270>
R<WAT 1271>
R<WAT 1272>
R<WAT 1273>
R<WAT 1274>
R<WAT 1275>
R<WAT 1276>
R<WAT 1277>
R<WAT 1278>
R<WAT 1279>
R<WAT 1280>
R<WAT 1281>
R<WAT 1282>
R<WAT 1283>
R<WAT 1284>
R<WAT 1285>
R<WAT 1286>
R<WAT 1287>
R<WAT 1288>
R<WAT 1289>
R<WAT 1290>
R<WAT 1291>
R<WAT 1292>
R<WAT 1293>
R<WAT 1294>
R<WAT 1295>
R<WAT 1296>
R<WAT 1297>
R<WAT 1298>
R<WAT 1299>
R<WAT 1300>
R<WAT 1301>
R<WAT 1302>
R<WAT 1303>
R<WAT 1304>
R<WAT 1305>
R<WAT 1306>
R<WAT 1307>
R<WAT 1308>
R<WAT 1309>
R<WAT 1310>
R<WAT 1311>
R<WAT 1312>
R<WAT 1313>
R<WAT 1314>
R<WAT 1315>
R<WAT 1316>
R<WAT 1317>
R<WAT 1318>
R<WAT 1319>
R<WAT 1320>
R<WAT 1321>
R<WAT 1322>
R<WAT 1323>
R<WAT 1324>
R<WAT 1325>
R<WAT 1326>
R<WAT 1327>
R<WAT 1328>
R<WAT 1329>
R<WAT 1330>
R<WAT 1331>
R<WAT 1332>
R<WAT 1333>
R<WAT 1334>
R<WAT 1335>
R<WAT 1336>
R<WAT 1337>
R<WAT 1338>
R<WAT 1339>
R<WAT 1340>
R<WAT 1341>
R<WAT 1342>
R<WAT 1343>
R<WAT 1344>
R<WAT 1345>
R<WAT 1346>
R<WAT 1347>
R<WAT 1348>
R<WAT 1349>
R<WAT 1350>
R<WAT 1351>
R<WAT 1352>
R<WAT 1353>
R<WAT 1354>
R<WAT 1355>
R<WAT 1356>
R<WAT 1357>
R<WAT 1358>
R<WAT 1359>
R<WAT 1360>
R<WAT 1361>
R<WAT 1362>
R<WAT 1363>
R<WAT 1364>
R<WAT 1365>
R<WAT 1366>
R<WAT 1367>
R<WAT 1368>
R<WAT 1369>
R<WAT 1370>
R<WAT 1371>
R<WAT 1372>
R<WAT 1373>
R<WAT 1374>
R<WAT 1375>
R<WAT 1376>
R<WAT 1377>
R<WAT 1378>
R<WAT 1379>
R<WAT 1380>
R<WAT 1381>
R<WAT 1382>
R<WAT 1383>
R<WAT 1384>
R<WAT 1385>
R<WAT 1386>
R<WAT 1387>
R<WAT 1388>
R<WAT 1389>
R<WAT 1390>
R<WAT 1391>
R<WAT 1392>
R<WAT 1393>
R<WAT 1394>
R<WAT 1395>
R<WAT 1396>
R<WAT 1397>
R<WAT 1398>
R<WAT 1399>
R<WAT 1400>
R<WAT 1401>
R<WAT 1402>
R<WAT 1403>
R<WAT 1404>
R<WAT 1405>
R<WAT 1406>
R<WAT 1407>
R<WAT 1408>
R<WAT 1409>
R<WAT 1410>
R<WAT 1411>
R<WAT 1412>
R<WAT 1413>
R<WAT 1414>
R<WAT 1415>
R<WAT 1416>
R<WAT 1417>
R<WAT 1418>
R<WAT 1420>
R<WAT 1421>
R<WAT 1422>
R<WAT 1423>
R<WAT 1424>
R<WAT 1425>
R<WAT 1426>
R<WAT 1427>
R<WAT 1428>
R<WAT 1429>
R<WAT 1430>
R<WAT 1431>
R<WAT 1432>
R<WAT 1433>
R<WAT 1434>
R<WAT 1435>
R<WAT 1436>
R<WAT 1437>
R<WAT 1438>
R<WAT 1439>
R<WAT 1440>
R<WAT 1441>
R<WAT 1442>
R<WAT 1443>
R<WAT 1444>
R<WAT 1445>
R<WAT 1446>
R<WAT 1447>
R<WAT 1448>
R<WAT 1449>
R<WAT 1450>
R<WAT 1451>
R<WAT 1452>
R<WAT 1453>
R<WAT 1454>
R<WAT 1455>
R<WAT 1456>
R<WAT 1457>
R<WAT 1458>
R<WAT 1459>
R<WAT 1460>
R<WAT 1461>
R<WAT 1462>
R<WAT 1463>
R<WAT 1464>
R<WAT 1465>
R<WAT 1466>
R<WAT 1467>
R<WAT 1468>
R<WAT 1469>
R<WAT 1470>
R<WAT 1471>
R<WAT 1473>
R<WAT 1474>
R<WAT 1475>
R<WAT 1476>
R<WAT 1477>
R<WAT 1478>
R<WAT 1479>
R<WAT 1480>
R<WAT 1481>
R<WAT 1482>
R<WAT 1483>
R<WAT 1484>
R<WAT 1485>
R<WAT 1486>
R<WAT 1487>
R<WAT 1488>
R<WAT 1489>
R<WAT 1490>
R<WAT 1491>
R<WAT 1492>
R<WAT 1493>
R<WAT 1494>
R<WAT 1495>
R<WAT 1496>
R<WAT 1497>
R<WAT 1498>
R<WAT 1499>
R<WAT 1500>
R<WAT 1501>
R<WAT 1502>
R<WAT 1503>
R<WAT 1504>
R<WAT 1505>
R<WAT 1506>
R<WAT 1507>
R<WAT 1508>
R<WAT 1509>
R<WAT 1510>
R<WAT 1511>
R<WAT 1512>
R<WAT 1513>
R<WAT 1514>
R<WAT 1515>
R<WAT 1516>
R<WAT 1517>
R<WAT 1518>
R<WAT 1519>
R<WAT 1520>
R<WAT 1521>
R<WAT 1522>
R<WAT 1523>
R<WAT 1524>
R<WAT 1525>
R<WAT 1526>
R<WAT 1527>
R<WAT 1528>
R<WAT 1529>
R<WAT 1530>
R<WAT 1531>
R<WAT 1532>
R<WAT 1533>
R<WAT 1534>
R<WAT 1535>
R<WAT 1536>
R<WAT 1537>
R<WAT 1538>
R<WAT 1539>
R<WAT 1540>
R<WAT 1541>
R<WAT 1542>
R<WAT 1543>
R<WAT 1544>
R<WAT 1545>
R<WAT 1546>
R<WAT 1547>
R<WAT 1548>
R<WAT 1549>
R<WAT 1550>
R<WAT 1551>
R<WAT 1552>
R<WAT 1553>
R<WAT 1554>
R<WAT 1555>
R<WAT 1556>
R<WAT 1557>
R<WAT 1558>
R<WAT 1559>
R<WAT 1560>
R<WAT 1561>
R<WAT 1562>
R<WAT 1563>
R<WAT 1564>
R<WAT 1565>
R<WAT 1566>
R<WAT 1567>
R<WAT 1568>
R<WAT 1569>
R<WAT 1570>
R<WAT 1571>
R<WAT 1572>
R<WAT 1573>
R<WAT 1574>
R<WAT 1575>
R<WAT 1576>
R<WAT 1577>
R<WAT 1578>
R<WAT 1579>
R<WAT 1580>
R<WAT 1581>
R<WAT 1582>
R<WAT 1583>
R<WAT 1584>
R<WAT 1585>
R<WAT 1586>
R<WAT 1587>
R<WAT 1588>
R<WAT 1589>
R<WAT 1590>
R<WAT 1591>
R<WAT 1592>
R<WAT 1593>
R<WAT 1594>
R<WAT 1595>
R<WAT 1596>
R<WAT 1597>
R<WAT 1598>
R<WAT 1599>
R<WAT 1600>
R<WAT 1601>
R<WAT 1602>
R<WAT 1603>
R<WAT 1604>
R<WAT 1605>
R<WAT 1606>
R<WAT 1607>
R<WAT 1608>
R<WAT 1609>
R<WAT 1610>
R<WAT 1611>
R<WAT 1612>
R<WAT 1613>
R<WAT 1614>
R<WAT 1615>
R<WAT 1616>
R<WAT 1617>
R<WAT 1618>
R<WAT 1619>
R<WAT 1620>
R<WAT 1621>
R<WAT 1622>
R<WAT 1623>
R<WAT 1624>
R<WAT 1625>
R<WAT 1626>
R<WAT 1627>
R<WAT 1628>
R<WAT 1629>
R<WAT 1630>
R<WAT 1631>
R<WAT 1632>
R<WAT 1633>
R<WAT 1634>
R<WAT 1635>
R<WAT 1636>
R<WAT 1637>
R<WAT 1638>
R<WAT 1639>
R<WAT 1640>
R<WAT 1641>
R<WAT 1642>
R<WAT 1643>
R<WAT 1644>
R<WAT 1645>
R<WAT 1646>
R<WAT 1647>
R<WAT 1648>
R<WAT 1649>
R<WAT 1650>
R<WAT 1651>
R<WAT 1652>
R<WAT 1653>
R<WAT 1654>
R<WAT 1655>
R<WAT 1656>
R<WAT 1657>
R<WAT 1658>
R<WAT 1659>
R<WAT 1660>
R<WAT 1661>
R<WAT 1662>
R<WAT 1663>
R<WAT 1664>
R<WAT 1665>
R<WAT 1666>
R<WAT 1667>
R<WAT 1668>
R<WAT 1669>
R<WAT 1670>
R<WAT 1671>
R<WAT 1672>
R<WAT 1673>
R<WAT 1674>
R<WAT 1675>
R<WAT 1676>
R<WAT 1677>
R<WAT 1678>
R<WAT 1679>
R<WAT 1680>
R<WAT 1681>
R<WAT 1682>
R<WAT 1683>
R<WAT 1684>
R<WAT 1685>
R<WAT 1686>
R<WAT 1687>
R<WAT 1688>
R<WAT 1689>
R<WAT 1690>
R<WAT 1691>
R<WAT 1692>
R<WAT 1693>
R<WAT 1694>
R<WAT 1695>
R<WAT 1696>
R<WAT 1697>
R<WAT 1698>
R<WAT 1699>
R<WAT 1700>
R<WAT 1701>
R<WAT 1702>
R<WAT 1703>
R<WAT 1704>
R<WAT 1705>
R<WAT 1706>
R<WAT 1707>
R<WAT 1708>
R<WAT 1709>
R<WAT 1710>
R<WAT 1711>
R<WAT 1712>
R<WAT 1713>
R<WAT 1714>
R<WAT 1715>
R<WAT 1716>
R<WAT 1717>
R<WAT 1718>
R<WAT 1719>
R<WAT 1720>
R<WAT 1721>
R<WAT 1722>
R<WAT 1723>
R<WAT 1724>
R<WAT 1725>
R<WAT 1726>
R<WAT 1727>
R<WAT 1728>
R<WAT 1729>
R<WAT 1730>
R<WAT 1731>
R<WAT 1732>
R<WAT 1733>
R<WAT 1734>
R<WAT 1735>
R<WAT 1736>
R<WAT 1737>
R<WAT 1738>
R<WAT 1739>
R<WAT 1740>
R<WAT 1741>
R<WAT 1742>
R<WAT 1743>
R<WAT 1744>
R<WAT 1745>
R<WAT 1746>
R<WAT 1747>
R<WAT 1748>
R<WAT 1749>
R<WAT 1750>
R<WAT 1751>
R<WAT 1752>
R<WAT 1753>
R<WAT 1754>
R<WAT 1755>
R<WAT 1756>
R<WAT 1757>
R<WAT 1758>
R<WAT 1759>
R<WAT 1760>
R<WAT 1761>
R<WAT 1762>
R<WAT 1763>
R<WAT 1764>
R<WAT 1765>
R<WAT 1766>
R<WAT 1767>
R<WAT 1768>
R<WAT 1769>
R<WAT 1770>
R<WAT 1771>
R<WAT 1772>
R<WAT 1773>
R<WAT 1774>
R<WAT 1775>
R<WAT 1776>
R<WAT 1777>
R<WAT 1778>
R<WAT 1779>
R<WAT 1780>
R<WAT 1781>
R<WAT 1782>
R<WAT 1783>
R<WAT 1784>
R<WAT 1785>
R<WAT 1786>
R<WAT 1787>
R<WAT 1788>
R<WAT 1789>
R<WAT 1790>
R<WAT 1791>
R<WAT 1792>
R<WAT 1793>
R<WAT 1794>
R<WAT 1795>
R<WAT 1796>
R<WAT 1797>
R<WAT 1798>
R<WAT 1799>
R<WAT 1800>
R<WAT 1801>
R<WAT 1802>
R<WAT 1803>
R<WAT 1804>
R<WAT 1805>
R<WAT 1806>
R<WAT 1807>
R<WAT 1808>
R<WAT 1809>
R<WAT 1810>
R<WAT 1811>
R<WAT 1812>
R<WAT 1813>
R<WAT 1814>
R<WAT 1815>
R<WAT 1816>
R<WAT 1817>
R<WAT 1818>
R<WAT 1819>
R<WAT 1820>
R<WAT 1821>
R<WAT 1822>
R<WAT 1823>
R<WAT 1824>
R<WAT 1825>
R<WAT 1826>
R<WAT 1827>
R<WAT 1828>
R<WAT 1829>
R<WAT 1830>
R<WAT 1831>
R<WAT 1832>
R<WAT 1833>
R<WAT 1834>
R<WAT 1835>
R<WAT 1836>
R<WAT 1837>
R<WAT 1838>
R<WAT 1839>
R<WAT 1840>
R<WAT 1841>
R<WAT 1842>
R<WAT 1843>
R<WAT 1844>
R<WAT 1845>
R<WAT 1846>
R<WAT 1847>
R<WAT 1848>
R<WAT 1849>
R<WAT 1850>
R<WAT 1851>
R<WAT 1852>
R<WAT 1853>
R<WAT 1854>
R<WAT 1855>
R<WAT 1856>
R<WAT 1858>
R<WAT 1859>
R<WAT 1860>
R<WAT 1861>
R<WAT 1862>
R<WAT 1863>
R<WAT 1864>
R<WAT 1865>
R<WAT 1866>
R<WAT 1867>
R<WAT 1868>
R<WAT 1869>
R<WAT 1870>
R<WAT 1871>
R<WAT 1872>
R<WAT 1873>
R<WAT 1874>
R<WAT 1875>
R<WAT 1876>
R<WAT 1877>
R<WAT 1878>
R<WAT 1879>
R<WAT 1880>
R<WAT 1881>
R<WAT 1882>
R<WAT 1883>
R<WAT 1884>
R<WAT 1885>
R<WAT 1886>
R<WAT 1887>
R<WAT 1888>
R<WAT 1889>
R<WAT 1890>
R<WAT 1891>
R<WAT 1892>
R<WAT 1893>
R<WAT 1894>
R<WAT 1895>
R<WAT 1896>
R<WAT 1897>
R<WAT 1898>
R<WAT 1899>
R<WAT 1900>
R<WAT 1901>
R<WAT 1902>
R<WAT 1903>
R<WAT 1904>
R<WAT 1905>
R<WAT 1906>
R<WAT 1907>
R<WAT 1908>
R<WAT 1909>
R<WAT 1910>
R<WAT 1911>
R<WAT 1912>
R<WAT 1913>
R<WAT 1914>
R<WAT 1915>
R<WAT 1916>
R<WAT 1917>
R<WAT 1918>
R<WAT 1919>
R<WAT 1920>
R<WAT 1921>
R<WAT 1922>
R<WAT 1923>
R<WAT 1924>
R<WAT 1925>
R<WAT 1926>
R<WAT 1927>
R<WAT 1928>
R<WAT 1929>
R<WAT 1930>
R<WAT 1931>
R<WAT 1932>
R<WAT 1933>
R<WAT 1934>
R<WAT 1935>
R<WAT 1936>
R<WAT 1937>
R<WAT 1938>
R<WAT 1939>
R<WAT 1940>
R<WAT 1941>
R<WAT 1942>
R<WAT 1943>
R<WAT 1944>
R<WAT 1945>
R<WAT 1946>
R<WAT 1947>
R<WAT 1948>
R<WAT 1949>
R<WAT 1950>
R<WAT 1951>
R<WAT 1952>
R<WAT 1953>
R<WAT 1954>
R<WAT 1955>
R<WAT 1956>
R<WAT 1957>
R<WAT 1958>
R<WAT 1959>
R<WAT 1960>
R<WAT 1961>
R<WAT 1962>
R<WAT 1963>
R<WAT 1964>
R<WAT 1965>
R<WAT 1966>
R<WAT 1967>
R<WAT 1968>
R<WAT 1969>
R<WAT 1970>
R<WAT 1971>
R<WAT 1972>
R<WAT 1973>
R<WAT 1974>
R<WAT 1975>
R<WAT 1976>
R<WAT 1977>
R<WAT 1978>
R<WAT 1979>
R<WAT 1980>
R<WAT 1981>
R<WAT 1982>
R<WAT 1983>
R<WAT 1984>
R<WAT 1985>
R<WAT 1986>
R<WAT 1987>
R<WAT 1988>
R<WAT 1989>
R<WAT 1990>
R<WAT 1991>
R<WAT 1992>
R<WAT 1993>
R<WAT 1994>
R<WAT 1995>
R<WAT 1996>
R<WAT 1997>
R<WAT 1998>
R<WAT 1999>
R<WAT 2000>
R<WAT 2001>
R<WAT 2002>
R<WAT 2003>
R<WAT 2004>
R<WAT 2005>
R<WAT 2006>
R<WAT 2007>
R<WAT 2008>
R<WAT 2009>
R<WAT 2010>
R<WAT 2011>
R<WAT 2012>
R<WAT 2013>
R<WAT 2014>
R<WAT 2015>
R<WAT 2016>
R<WAT 2017>
R<WAT 2018>
R<WAT 2019>
R<WAT 2020>
R<WAT 2021>
R<WAT 2022>
R<WAT 2023>
R<WAT 2024>
R<WAT 2025>
R<WAT 2026>
R<WAT 2027>
R<WAT 2028>
R<WAT 2029>
R<WAT 2030>
R<WAT 2031>
R<WAT 2032>
R<WAT 2033>
R<WAT 2034>
R<WAT 2035>
R<WAT 2036>
R<WAT 2037>
R<WAT 2038>
R<WAT 2039>
R<WAT 2040>
R<WAT 2041>
R<WAT 2042>
R<WAT 2043>
R<WAT 2044>
R<WAT 2045>
R<WAT 2046>
R<WAT 2047>
R<WAT 2048>
R<WAT 2049>
R<WAT 2050>
R<WAT 2051>
R<WAT 2052>
R<WAT 2053>
R<WAT 2054>
R<WAT 2055>
R<WAT 2056>
R<WAT 2057>
R<WAT 2058>
R<WAT 2059>
R<WAT 2060>
R<WAT 2061>
R<WAT 2062>
R<WAT 2063>
R<WAT 2064>
R<WAT 2065>
R<WAT 2066>
R<WAT 2067>
R<WAT 2068>
R<WAT 2069>
R<WAT 2070>
R<WAT 2071>
R<WAT 2072>
R<WAT 2073>
R<WAT 2074>
R<WAT 2075>
R<WAT 2076>
R<WAT 2077>
R<WAT 2078>
R<WAT 2079>
R<WAT 2080>
R<WAT 2081>
R<WAT 2082>
R<WAT 2083>
R<WAT 2084>
R<WAT 2085>
R<WAT 2086>
R<WAT 2087>
R<WAT 2088>
R<WAT 2089>
R<WAT 2090>
R<WAT 2091>
R<WAT 2092>
R<WAT 2093>
R<WAT 2094>
R<WAT 2095>
R<WAT 2096>
R<WAT 2097>
R<WAT 2098>
R<WAT 2099>
R<WAT 2100>
R<WAT 2101>
R<WAT 2102>
R<WAT 2103>
R<WAT 2104>
R<WAT 2105>
R<WAT 2106>
R<WAT 2107>
R<WAT 2108>
R<WAT 2109>
R<WAT 2110>
R<WAT 2111>
R<WAT 2112>
R<WAT 2113>
R<WAT 2114>
R<WAT 2115>
R<WAT 2116>
R<WAT 2117>
R<WAT 2118>
R<WAT 2119>
R<WAT 2120>
R<WAT 2121>
R<WAT 2122>
R<WAT 2123>
R<WAT 2124>
R<WAT 2125>
R<WAT 2126>
R<WAT 2127>
R<WAT 2128>
R<WAT 2129>
R<WAT 2130>
R<WAT 2131>
R<WAT 2132>
R<WAT 2133>
R<WAT 2134>
R<WAT 2135>
R<WAT 2136>
R<WAT 2137>
R<WAT 2138>
R<WAT 2139>
R<WAT 2141>
R<WAT 2142>
R<WAT 2143>
R<WAT 2144>
R<WAT 2145>
R<WAT 2146>
R<WAT 2147>
R<WAT 2148>
R<WAT 2149>
R<WAT 2150>
R<WAT 2151>
R<WAT 2152>
R<WAT 2153>
R<WAT 2154>
R<WAT 2155>
R<WAT 2156>
R<WAT 2157>
R<WAT 2158>
R<WAT 2159>
R<WAT 2160>
R<WAT 2161>
R<WAT 2162>
R<WAT 2163>
R<WAT 2164>
R<WAT 2165>
R<WAT 2166>
R<WAT 2167>
R<WAT 2168>
R<WAT 2169>
R<WAT 2170>
R<WAT 2171>
R<WAT 2173>
R<WAT 2174>
R<WAT 2175>
R<WAT 2176>
R<WAT 2177>
R<WAT 2178>
R<WAT 2179>
R<WAT 2180>
R<WAT 2181>
R<WAT 2182>
R<WAT 2183>
R<WAT 2184>
R<WAT 2185>
R<WAT 2186>
R<WAT 2187>
R<WAT 2188>
R<WAT 2189>
R<WAT 2190>
R<WAT 2191>
R<WAT 2192>
R<WAT 2193>
R<WAT 2194>
R<WAT 2195>
R<WAT 2196>
R<WAT 2197>
R<WAT 2198>
R<WAT 2199>
R<WAT 2200>
R<WAT 2201>
R<WAT 2202>
R<WAT 2203>
R<WAT 2204>
R<WAT 2205>
R<WAT 2206>
R<WAT 2207>
R<WAT 2208>
R<WAT 2209>
R<WAT 2210>
R<WAT 2211>
R<WAT 2212>
R<WAT 2213>
R<WAT 2214>
R<WAT 2215>
R<WAT 2216>
R<WAT 2217>
R<WAT 2218>
R<WAT 2219>
R<WAT 2220>
R<WAT 2221>
R<WAT 2222>
R<WAT 2223>
R<WAT 2224>
R<WAT 2225>
R<WAT 2226>
R<WAT 2227>
R<WAT 2228>
R<WAT 2229>
R<WAT 2230>
R<WAT 2231>
R<WAT 2232>
R<WAT 2233>
R<WAT 2234>
R<WAT 2235>
R<WAT 2236>
R<WAT 2237>
R<WAT 2238>
R<WAT 2239>
R<WAT 2240>
R<WAT 2241>
R<WAT 2242>
R<WAT 2243>
R<WAT 2244>
R<WAT 2245>
R<WAT 2246>
R<WAT 2247>
R<WAT 2248>
R<WAT 2249>
R<WAT 2250>
R<WAT 2251>
R<WAT 2252>
R<WAT 2253>
R<WAT 2254>
R<WAT 2255>
R<WAT 2256>
R<WAT 2257>
R<WAT 2258>
R<WAT 2260>
R<WAT 2261>
R<WAT 2262>
R<WAT 2263>
R<WAT 2265>
R<WAT 2266>
R<WAT 2267>
R<WAT 2268>
R<WAT 2269>
R<WAT 2270>
R<WAT 2271>
R<WAT 2272>
R<WAT 2273>
R<WAT 2274>
R<WAT 2275>
R<WAT 2276>
R<WAT 2277>
R<WAT 2278>
R<WAT 2279>
R<WAT 2280>
R<WAT 2281>
R<WAT 2282>
R<WAT 2283>
R<WAT 2284>
R<WAT 2285>
R<WAT 2286>
R<WAT 2287>
R<WAT 2288>
R<WAT 2289>
R<WAT 2290>
R<WAT 2291>
R<WAT 2292>
R<WAT 2293>
R<WAT 2294>
R<WAT 2295>
R<WAT 2296>
R<WAT 2297>
R<WAT 2298>
R<WAT 2299>
R<WAT 2300>
R<WAT 2301>
R<WAT 2302>
R<WAT 2303>
R<WAT 2304>
R<WAT 2305>
R<WAT 2306>
R<WAT 2307>
R<WAT 2308>
R<WAT 2309>
R<WAT 2310>
R<WAT 2311>
R<WAT 2312>
R<WAT 2313>
R<WAT 2314>
R<WAT 2315>
R<WAT 2316>
R<WAT 2317>
R<WAT 2318>
R<WAT 2319>
R<WAT 2320>
R<WAT 2321>
R<WAT 2322>
R<WAT 2323>
R<WAT 2324>
R<WAT 2325>
R<WAT 2326>
R<WAT 2327>
R<WAT 2328>
R<WAT 2329>
R<WAT 2330>
R<WAT 2331>
R<WAT 2332>
R<WAT 2333>
R<WAT 2334>
R<WAT 2335>
R<WAT 2336>
R<WAT 2337>
R<WAT 2338>
R<WAT 2339>
R<WAT 2340>
R<WAT 2341>
R<WAT 2342>
R<WAT 2343>
R<WAT 2344>
R<WAT 2345>
R<WAT 2346>
R<WAT 2347>
R<WAT 2348>
R<WAT 2349>
R<WAT 2350>
R<WAT 2351>
R<WAT 2352>
R<WAT 2353>
R<WAT 2354>
R<WAT 2355>
R<WAT 2356>
R<WAT 2357>
R<WAT 2358>
R<WAT 2359>
R<WAT 2360>
R<WAT 2361>
R<WAT 2362>
R<WAT 2363>
R<WAT 2364>
R<WAT 2365>
R<WAT 2366>
R<WAT 2367>
R<WAT 2368>
R<WAT 2369>
R<WAT 2370>
R<WAT 2371>
R<WAT 2372>
R<WAT 2373>
R<WAT 2374>
R<WAT 2375>
R<WAT 2376>
R<WAT 2377>
R<WAT 2378>
R<WAT 2379>
R<WAT 2380>
R<WAT 2381>
R<WAT 2382>
R<WAT 2383>
R<WAT 2384>
R<WAT 2385>
R<WAT 2386>
R<WAT 2387>
R<WAT 2388>
R<WAT 2389>
R<WAT 2390>
R<WAT 2391>
R<WAT 2392>
R<WAT 2393>
R<WAT 2394>
R<WAT 2395>
R<WAT 2396>
R<WAT 2397>
R<WAT 2398>
R<WAT 2399>
R<WAT 2400>
R<WAT 2401>
R<WAT 2402>
R<WAT 2403>
R<WAT 2404>
R<WAT 2405>
R<WAT 2406>
R<WAT 2407>
R<WAT 2408>
R<WAT 2409>
R<WAT 2410>
R<WAT 2411>
R<WAT 2412>
R<WAT 2413>
R<WAT 2414>
R<WAT 2415>
R<WAT 2416>
R<WAT 2417>
R<WAT 2418>
R<WAT 2419>
R<WAT 2420>
R<WAT 2421>
R<WAT 2422>
R<WAT 2423>
R<WAT 2424>
R<WAT 2425>
R<WAT 2426>
R<WAT 2427>
R<WAT 2428>
R<WAT 2429>
R<WAT 2430>
R<WAT 2431>
R<WAT 2432>
R<WAT 2433>
R<WAT 2434>
R<WAT 2435>
R<WAT 2436>
R<WAT 2437>
R<WAT 2438>
R<WAT 2439>
R<WAT 2440>
R<WAT 2441>
R<WAT 2442>
R<WAT 2443>
R<WAT 2444>
R<WAT 2445>
R<WAT 2446>
R<WAT 2447>
R<WAT 2448>
R<WAT 2449>
R<WAT 2450>
R<WAT 2451>
R<WAT 2452>
R<WAT 2453>
R<WAT 2454>
R<WAT 2455>
R<WAT 2456>
R<WAT 2457>
R<WAT 2458>
R<WAT 2459>
R<WAT 2460>
R<WAT 2461>
R<WAT 2462>
R<WAT 2463>
R<WAT 2464>
R<WAT 2465>
R<WAT 2466>
R<WAT 2467>
R<WAT 2468>
R<WAT 2469>
R<WAT 2470>
R<WAT 2471>
R<WAT 2472>
R<WAT 2473>
R<WAT 2474>
R<WAT 2475>
R<WAT 2476>
R<WAT 2477>
R<WAT 2478>
R<WAT 2479>
R<WAT 2480>
R<WAT 2481>
R<WAT 2482>
R<WAT 2483>
R<WAT 2484>
R<WAT 2485>
R<WAT 2486>
R<WAT 2487>
R<WAT 2488>
R<WAT 2489>
R<WAT 2490>
R<WAT 2491>
R<WAT 2492>
R<WAT 2493>
R<WAT 2494>
R<WAT 2495>
R<WAT 2496>
R<WAT 2497>
R<WAT 2498>
R<WAT 2499>
R<WAT 2500>
R<WAT 2501>
R<WAT 2502>
R<WAT 2503>
R<WAT 2504>
R<WAT 2505>
R<WAT 2506>
R<WAT 2507>
R<WAT 2508>
R<WAT 2509>
R<WAT 2510>
R<WAT 2511>
R<WAT 2512>
R<WAT 2513>
R<WAT 2514>
R<WAT 2515>
R<WAT 2516>
R<WAT 2517>
R<WAT 2518>
R<WAT 2519>
R<WAT 2520>
R<WAT 2521>
R<WAT 2522>
R<WAT 2523>
R<WAT 2524>
R<WAT 2525>
R<WAT 2526>
R<WAT 2527>
R<WAT 2528>
R<WAT 2529>
R<WAT 2530>
R<WAT 2531>
R<WAT 2533>
R<WAT 2534>
R<WAT 2535>
R<WAT 2536>
R<WAT 2537>
R<WAT 2539>
R<WAT 2540>
R<WAT 2541>
R<WAT 2542>
R<WAT 2543>
R<WAT 2544>
R<WAT 2545>
R<WAT 2546>
R<WAT 2547>
R<WAT 2548>
R<WAT 2549>
R<WAT 2550>
R<WAT 2551>
R<WAT 2552>
R<WAT 2553>
R<WAT 2554>
R<WAT 2555>
R<WAT 2556>
R<WAT 2557>
R<WAT 2558>
R<WAT 2559>
R<WAT 2560>
R<WAT 2561>
R<WAT 2562>
R<WAT 2563>
R<WAT 2564>
R<WAT 2565>
R<WAT 2566>
R<WAT 2567>
R<WAT 2568>
R<WAT 2569>
R<WAT 2570>
R<WAT 2571>
R<WAT 2572>
R<WAT 2573>
R<WAT 2574>
R<WAT 2575>
R<WAT 2576>
R<WAT 2577>
R<WAT 2578>
R<WAT 2579>
R<WAT 2580>
R<WAT 2581>
R<WAT 2582>
R<WAT 2583>
R<WAT 2584>
R<WAT 2585>
R<WAT 2586>
R<WAT 2587>
R<WAT 2588>
R<WAT 2589>
R<WAT 2590>
R<WAT 2591>
R<WAT 2592>
R<WAT 2593>
R<WAT 2594>
R<WAT 2595>
R<WAT 2596>
R<WAT 2597>
R<WAT 2598>
R<WAT 2599>
R<WAT 2600>
R<WAT 2601>
R<WAT 2602>
R<WAT 2603>
R<WAT 2604>
R<WAT 2605>
R<WAT 2606>
R<WAT 2607>
R<WAT 2608>
R<WAT 2609>
R<WAT 2610>
R<WAT 2611>
R<WAT 2612>
R<WAT 2613>
R<WAT 2614>
R<WAT 2615>
R<WAT 2616>
R<WAT 2617>
R<WAT 2618>
R<WAT 2619>
R<WAT 2620>
R<WAT 2621>
R<WAT 2622>
R<WAT 2623>
R<WAT 2624>
R<WAT 2625>
R<WAT 2626>
R<WAT 2627>
R<WAT 2628>
R<WAT 2629>
R<WAT 2630>
R<WAT 2631>
R<WAT 2632>
R<WAT 2633>
R<WAT 2634>
R<WAT 2635>
R<WAT 2636>
R<WAT 2637>
R<WAT 2638>
R<WAT 2639>
R<WAT 2640>
R<WAT 2641>
R<WAT 2642>
R<WAT 2643>
R<WAT 2644>
R<WAT 2645>
R<WAT 2646>
R<WAT 2647>
R<WAT 2648>
R<WAT 2649>
R<WAT 2650>
R<WAT 2651>
R<WAT 2652>
R<WAT 2653>
R<WAT 2654>
R<WAT 2655>
R<WAT 2656>
R<WAT 2657>
R<WAT 2658>
R<WAT 2659>
R<WAT 2660>
R<WAT 2661>
R<WAT 2662>
R<WAT 2663>
R<WAT 2664>
R<WAT 2665>
R<WAT 2666>
R<WAT 2667>
R<WAT 2668>
R<WAT 2669>
R<WAT 2670>
R<WAT 2671>
R<WAT 2672>
R<WAT 2673>
R<WAT 2674>
R<WAT 2675>
R<WAT 2676>
R<WAT 2677>
R<WAT 2678>
R<WAT 2679>
R<WAT 2680>
R<WAT 2681>
R<WAT 2682>
R<WAT 2683>
R<WAT 2684>
R<WAT 2685>
R<WAT 2686>
R<WAT 2687>
R<WAT 2688>
R<WAT 2689>
R<WAT 2690>
R<WAT 2691>
R<WAT 2692>
R<WAT 2693>
R<WAT 2694>
R<WAT 2695>
R<WAT 2696>
R<WAT 2697>
R<WAT 2698>
R<WAT 2699>
R<WAT 2700>
R<WAT 2701>
R<WAT 2702>
R<WAT 2703>
R<WAT 2704>
R<WAT 2705>
R<WAT 2706>
R<WAT 2707>
R<WAT 2708>
R<WAT 2709>
R<WAT 2710>
R<WAT 2711>
R<WAT 2712>
R<WAT 2713>
R<WAT 2714>
R<WAT 2715>
R<WAT 2716>
R<WAT 2717>
R<WAT 2718>
R<WAT 2719>
R<WAT 2720>
R<WAT 2721>
R<WAT 2722>
R<WAT 2723>
R<WAT 2724>
R<WAT 2725>
R<WAT 2726>
R<WAT 2727>
R<WAT 2728>
R<WAT 2729>
R<WAT 2730>
R<WAT 2731>
R<WAT 2732>
R<WAT 2733>
R<WAT 2734>
R<WAT 2735>
R<WAT 2736>
R<WAT 2737>
R<WAT 2738>
R<WAT 2739>
R<WAT 2740>
R<WAT 2741>
R<WAT 2742>
R<WAT 2743>
R<WAT 2744>
R<WAT 2745>
R<WAT 2746>
R<WAT 2747>
R<WAT 2748>
R<WAT 2749>
R<WAT 2750>
R<WAT 2751>
R<WAT 2752>
R<WAT 2753>
R<WAT 2754>
R<WAT 2755>
R<WAT 2756>
R<WAT 2757>
R<WAT 2758>
R<WAT 2759>
R<WAT 2760>
R<WAT 2761>
R<WAT 2762>
R<WAT 2763>
R<WAT 2764>
R<WAT 2765>
R<WAT 2766>
R<WAT 2767>
R<WAT 2768>
R<WAT 2769>
R<WAT 2770>
R<WAT 2771>
R<WAT 2772>
R<WAT 2773>
R<WAT 2774>
R<WAT 2775>
R<WAT 2776>
R<WAT 2777>
R<WAT 2778>
R<WAT 2779>
R<WAT 2780>
R<WAT 2781>
R<WAT 2782>
R<WAT 2783>
R<WAT 2784>
R<WAT 2785>
R<WAT 2786>
R<WAT 2787>
R<WAT 2788>
R<WAT 2789>
R<WAT 2790>
R<WAT 2791>
R<WAT 2792>
R<WAT 2793>
R<WAT 2794>
R<WAT 2795>
R<WAT 2796>
R<WAT 2797>
R<WAT 2798>
R<WAT 2799>
R<WAT 2800>
R<WAT 2801>
R<WAT 2802>
R<WAT 2803>
R<WAT 2804>
R<WAT 2805>
R<WAT 2806>
R<WAT 2807>
R<WAT 2808>
R<WAT 2809>
R<WAT 2810>
R<WAT 2811>
R<WAT 2812>
R<WAT 2813>
R<WAT 2814>
R<WAT 2815>
R<WAT 2817>
R<WAT 2818>
R<WAT 2819>
R<WAT 2820>
R<WAT 2821>
R<WAT 2822>
R<WAT 2823>
R<WAT 2824>
R<WAT 2825>
R<WAT 2826>
R<WAT 2827>
R<WAT 2828>
R<WAT 2829>
R<WAT 2830>
R<WAT 2831>
R<WAT 2832>
R<WAT 2833>
R<WAT 2834>
R<WAT 2835>
R<WAT 2836>
R<WAT 2837>
R<WAT 2838>
R<WAT 2839>
R<WAT 2840>
R<WAT 2841>
R<WAT 2842>
R<WAT 2843>
R<WAT 2844>
R<WAT 2845>
R<WAT 2846>
R<WAT 2847>
R<WAT 2848>
R<WAT 2849>
R<WAT 2850>
R<WAT 2851>
R<WAT 2852>
R<WAT 2853>
R<WAT 2854>
R<WAT 2855>
R<WAT 2856>
R<WAT 2857>
R<WAT 2858>
R<WAT 2859>
R<WAT 2860>
R<WAT 2861>
R<WAT 2862>
R<WAT 2863>
R<WAT 2864>
R<WAT 2865>
R<WAT 2866>
R<WAT 2867>
R<WAT 2868>
R<WAT 2869>
R<WAT 2870>
R<WAT 2871>
R<WAT 2872>
R<WAT 2873>
R<WAT 2874>
R<WAT 2875>
R<WAT 2876>
R<WAT 2877>
R<WAT 2878>
R<WAT 2879>
R<WAT 2880>
R<WAT 2881>
R<WAT 2882>
R<WAT 2883>
R<WAT 2884>
R<WAT 2885>
R<WAT 2886>
R<WAT 2887>
R<WAT 2888>
R<WAT 2889>
R<WAT 2890>
R<WAT 2891>
R<WAT 2892>
R<WAT 2893>
R<WAT 2894>
R<WAT 2895>
R<WAT 2896>
R<WAT 2897>
R<WAT 2898>
R<WAT 2899>
R<WAT 2900>
R<WAT 2901>
R<WAT 2902>
R<WAT 2903>
R<WAT 2904>
R<WAT 2905>
R<WAT 2906>
R<WAT 2907>
R<WAT 2908>
R<WAT 2909>
R<WAT 2910>
R<WAT 2911>
R<WAT 2912>
R<WAT 2913>
R<WAT 2914>
R<WAT 2915>
R<WAT 2916>
R<WAT 2917>
R<WAT 2918>
R<WAT 2919>
R<WAT 2920>
R<WAT 2921>
R<WAT 2922>
R<WAT 2923>
R<WAT 2924>
R<WAT 2925>
R<WAT 2926>
R<WAT 2927>
R<WAT 2928>
R<WAT 2929>
R<WAT 2930>
R<WAT 2931>
R<WAT 2932>
R<WAT 2933>
R<WAT 2934>
R<WAT 2935>
R<WAT 2936>
R<WAT 2937>
R<WAT 2938>
R<WAT 2939>
R<WAT 2940>
R<WAT 2941>
R<WAT 2942>
R<WAT 2943>
R<WAT 2944>
R<WAT 2945>
R<WAT 2946>
R<WAT 2947>
R<WAT 2948>
R<WAT 2949>
R<WAT 2950>
R<WAT 2951>
R<WAT 2952>
R<WAT 2953>
R<WAT 2954>
R<WAT 2955>
R<WAT 2956>
R<WAT 2957>
R<WAT 2958>
R<WAT 2959>
R<WAT 2960>
R<WAT 2961>
R<WAT 2962>
R<WAT 2963>
R<WAT 2964>
R<WAT 2965>
R<WAT 2966>
R<WAT 2967>
R<WAT 2968>
R<WAT 2969>
R<WAT 2970>
R<WAT 2971>
R<WAT 2972>
R<WAT 2973>
R<WAT 2974>
R<WAT 2975>
R<WAT 2976>
R<WAT 2977>
R<WAT 2978>
R<WAT 2979>
R<WAT 2980>
R<WAT 2981>
R<WAT 2982>
R<WAT 2983>
R<WAT 2984>
R<WAT 2985>
R<WAT 2986>
R<WAT 2987>
R<WAT 2988>
R<WAT 2989>
R<WAT 2990>
R<WAT 2991>
R<WAT 2992>
R<WAT 2993>
R<WAT 2994>
R<WAT 2995>
R<WAT 2996>
R<WAT 2997>
R<WAT 2998>
R<WAT 2999>
R<WAT 3000>
R<WAT 3001>
R<WAT 3002>
R<WAT 3003>
R<WAT 3004>
R<WAT 3005>
R<WAT 3006>
R<WAT 3007>
R<WAT 3008>
R<WAT 3009>
R<WAT 3010>
R<WAT 3011>
R<WAT 3012>
R<WAT 3013>
R<WAT 3014>
R<WAT 3015>
R<WAT 3016>
R<WAT 3017>
R<WAT 3018>
R<WAT 3019>
R<WAT 3020>
R<WAT 3021>
R<WAT 3022>
R<WAT 3023>
R<WAT 3024>
R<WAT 3025>
R<WAT 3026>
R<WAT 3027>
R<WAT 3028>
R<WAT 3029>
R<WAT 3030>
R<WAT 3031>
R<WAT 3032>
R<WAT 3033>
R<WAT 3034>
R<WAT 3035>
R<WAT 3036>
R<WAT 3037>
R<WAT 3038>
R<WAT 3039>
R<WAT 3040>
R<WAT 3041>
R<WAT 3042>
R<WAT 3043>
R<WAT 3044>
R<WAT 3045>
R<WAT 3046>
R<WAT 3047>
R<WAT 3048>
R<WAT 3049>
R<WAT 3050>
R<WAT 3051>
R<WAT 3052>
R<WAT 3053>
R<WAT 3054>
R<WAT 3055>
R<WAT 3056>
R<WAT 3057>
R<WAT 3058>
R<WAT 3059>
R<WAT 3060>
R<WAT 3061>
R<WAT 3062>
R<WAT 3063>
R<WAT 3064>
R<WAT 3065>
R<WAT 3066>
R<WAT 3067>
R<WAT 3068>
R<WAT 3069>
R<WAT 3070>
R<WAT 3071>
R<WAT 3072>
R<WAT 3073>
R<WAT 3074>
R<WAT 3075>
R<WAT 3076>
R<WAT 3077>
R<WAT 3078>
R<WAT 3079>
R<WAT 3080>
R<WAT 3081>
R<WAT 3082>
R<WAT 3083>
R<WAT 3084>
R<WAT 3085>
R<WAT 3086>
R<WAT 3087>
R<WAT 3088>
R<WAT 3089>
R<WAT 3090>
R<WAT 3091>
R<WAT 3092>
R<WAT 3093>
R<WAT 3094>
R<WAT 3095>
R<WAT 3096>
R<WAT 3097>
R<WAT 3098>
R<WAT 3099>
R<WAT 3100>
R<WAT 3101>
R<WAT 3102>
R<WAT 3103>
R<WAT 3104>
R<WAT 3105>
R<WAT 3106>
R<WAT 3107>
R<WAT 3108>
R<WAT 3109>
R<WAT 3110>
R<WAT 3111>
R<WAT 3112>
R<WAT 3113>
R<WAT 3114>
R<WAT 3115>
R<WAT 3116>
R<WAT 3117>
R<WAT 3118>
R<WAT 3119>
R<WAT 3120>
R<WAT 3121>
R<WAT 3122>
R<WAT 3123>
R<WAT 3124>
R<WAT 3125>
R<WAT 3126>
R<WAT 3127>
R<WAT 3128>
R<WAT 3129>
R<WAT 3130>
R<WAT 3131>
R<WAT 3132>
R<WAT 3133>
R<WAT 3134>
R<WAT 3135>
R<WAT 3136>
R<WAT 3137>
R<WAT 3138>
R<WAT 3139>
R<WAT 3140>
R<WAT 3141>
R<WAT 3142>
R<WAT 3143>
R<WAT 3144>
R<WAT 3145>
R<WAT 3146>
R<WAT 3147>
R<WAT 3148>
R<WAT 3149>
R<WAT 3150>
R<WAT 3151>
R<WAT 3152>
R<WAT 3153>
R<WAT 3154>
R<WAT 3155>
R<WAT 3156>
R<WAT 3157>
R<WAT 3158>
R<WAT 3159>
R<WAT 3160>
R<WAT 3161>
R<WAT 3162>
R<WAT 3163>
R<WAT 3164>
R<WAT 3165>
R<WAT 3166>
R<WAT 3167>
R<WAT 3168>
R<WAT 3169>
R<WAT 3170>
R<WAT 3171>
R<WAT 3172>
R<WAT 3173>
R<WAT 3174>
R<WAT 3175>
R<WAT 3176>
R<WAT 3177>
R<WAT 3178>
R<WAT 3179>
R<WAT 3180>
R<WAT 3181>
R<WAT 3182>
R<WAT 3183>
R<WAT 3184>
R<WAT 3185>
R<WAT 3186>
R<WAT 3187>
R<WAT 3188>
R<WAT 3189>
R<WAT 3190>
R<WAT 3191>
R<WAT 3192>
R<WAT 3194>
R<WAT 3195>
R<WAT 3196>
R<WAT 3197>
R<WAT 3198>
R<WAT 3199>
R<WAT 3200>
R<WAT 3201>
R<WAT 3202>
R<WAT 3203>
R<WAT 3204>
R<WAT 3205>
R<WAT 3206>
R<WAT 3207>
R<WAT 3208>
R<WAT 3209>
R<WAT 3210>
R<WAT 3211>
R<WAT 3212>
R<WAT 3213>
R<WAT 3214>
R<WAT 3215>
R<WAT 3216>
R<WAT 3217>
R<WAT 3218>
R<WAT 3219>
R<WAT 3220>
R<WAT 3221>
R<WAT 3222>
R<WAT 3223>
R<WAT 3224>
R<WAT 3225>
R<WAT 3226>
R<WAT 3227>
R<WAT 3228>
R<WAT 3229>
R<WAT 3230>
R<WAT 3231>
R<WAT 3232>
R<WAT 3233>
R<WAT 3234>
R<WAT 3235>
R<WAT 3236>
R<WAT 3237>
R<WAT 3238>
R<WAT 3239>
R<WAT 3240>
R<WAT 3241>
R<WAT 3242>
R<WAT 3243>
R<WAT 3244>
R<WAT 3245>
R<WAT 3246>
R<WAT 3247>
R<WAT 3248>
R<WAT 3249>
R<WAT 3250>
R<WAT 3251>
R<WAT 3252>
R<WAT 3253>
R<WAT 3254>
R<WAT 3255>
R<WAT 3257>
R<WAT 3258>
R<WAT 3259>
R<WAT 3260>
R<WAT 3261>
R<WAT 3262>
R<WAT 3263>
R<WAT 3264>
R<WAT 3265>
R<WAT 3266>
R<WAT 3267>
R<WAT 3268>
R<WAT 3269>
R<WAT 3270>
R<WAT 3271>
R<WAT 3272>
R<WAT 3273>
R<WAT 3274>
R<WAT 3275>
R<WAT 3276>
R<WAT 3277>
R<WAT 3278>
R<WAT 3279>
R<WAT 3280>
R<WAT 3281>
R<WAT 3282>
R<WAT 3283>
R<WAT 3284>
R<WAT 3285>
R<WAT 3286>
R<WAT 3287>
R<WAT 3288>
R<WAT 3289>
R<WAT 3290>
R<WAT 3291>
R<WAT 3292>
R<WAT 3293>
R<WAT 3294>
R<WAT 3295>
R<WAT 3296>
R<WAT 3297>
R<WAT 3298>
R<WAT 3299>
R<WAT 3300>
R<WAT 3301>
R<WAT 3302>
R<WAT 3303>
R<WAT 3304>
R<WAT 3305>
R<WAT 3306>
R<WAT 3307>
R<WAT 3308>
R<WAT 3309>
R<WAT 3310>
R<WAT 3311>
R<WAT 3312>
R<WAT 3313>
R<WAT 3314>
R<WAT 3315>
R<WAT 3316>
R<WAT 3317>
R<WAT 3318>
R<WAT 3319>
R<WAT 3320>
R<WAT 3321>
R<WAT 3322>
R<WAT 3323>
R<WAT 3324>
R<WAT 3325>
R<WAT 3326>
R<WAT 3327>
R<WAT 3328>
R<WAT 3329>
R<WAT 3330>
R<WAT 3331>
R<WAT 3332>
R<WAT 3333>
R<WAT 3334>
R<WAT 3335>
R<WAT 3336>
R<WAT 3337>
R<WAT 3338>
R<WAT 3339>
R<WAT 3340>
R<WAT 3341>
R<WAT 3342>
R<WAT 3343>
R<WAT 3344>
R<WAT 3345>
R<WAT 3346>
R<WAT 3347>
R<WAT 3348>
R<WAT 3349>
R<WAT 3350>
R<WAT 3351>
R<WAT 3352>
R<WAT 3353>
R<WAT 3354>
R<WAT 3355>
R<WAT 3356>
R<WAT 3357>
R<WAT 3358>
R<WAT 3359>
R<WAT 3360>
R<WAT 3361>
R<WAT 3362>
R<WAT 3363>
R<WAT 3364>
R<WAT 3365>
R<WAT 3366>
R<WAT 3367>
R<WAT 3368>
R<WAT 3369>
R<WAT 3370>
R<WAT 3371>
R<WAT 3372>
R<WAT 3373>
R<WAT 3374>
R<WAT 3375>
R<WAT 3376>
R<WAT 3377>
R<WAT 3378>
R<WAT 3379>
R<WAT 3380>
R<WAT 3381>
R<WAT 3382>
R<WAT 3383>
R<WAT 3384>
R<WAT 3385>
R<WAT 3386>
R<WAT 3387>
R<WAT 3388>
R<WAT 3389>
R<WAT 3390>
R<WAT 3391>
R<WAT 3392>
R<WAT 3393>
R<WAT 3394>
R<WAT 3395>
R<WAT 3396>
R<WAT 3397>
R<WAT 3398>
R<WAT 3399>
R<WAT 3400>
R<WAT 3401>
R<WAT 3402>
R<WAT 3403>
R<WAT 3404>
R<WAT 3405>
R<WAT 3406>
R<WAT 3407>
R<WAT 3408>
R<WAT 3409>
R<WAT 3410>
R<WAT 3411>
R<WAT 3412>
R<WAT 3413>
R<WAT 3414>
R<WAT 3415>
R<WAT 3416>
R<WAT 3417>
R<WAT 3418>
R<WAT 3419>
R<WAT 3420>
R<WAT 3421>
R<WAT 3422>
R<WAT 3423>
R<WAT 3424>
R<WAT 3425>
R<WAT 3426>
R<WAT 3427>
R<WAT 3428>
R<WAT 3429>
R<WAT 3430>
R<WAT 3431>
R<WAT 3432>
R<WAT 3433>
R<WAT 3435>
R<WAT 3436>
R<WAT 3437>
R<WAT 3438>
R<WAT 3439>
R<WAT 3440>
R<WAT 3441>
R<WAT 3442>
R<WAT 3443>
R<WAT 3444>
R<WAT 3445>
R<WAT 3446>
R<WAT 3447>
R<WAT 3448>
R<WAT 3449>
R<WAT 3450>
R<WAT 3451>
R<WAT 3452>
R<WAT 3453>
R<WAT 3454>
R<WAT 3455>
R<WAT 3456>
R<WAT 3457>
R<WAT 3458>
R<WAT 3459>
R<WAT 3460>
R<WAT 3461>
R<WAT 3462>
R<WAT 3463>
R<WAT 3464>
R<WAT 3465>
R<WAT 3466>
R<WAT 3467>
R<WAT 3468>
R<WAT 3469>
R<WAT 3470>
R<WAT 3471>
R<WAT 3472>
R<WAT 3473>
R<WAT 3474>
R<WAT 3475>
R<WAT 3476>
R<WAT 3477>
R<WAT 3478>
R<WAT 3479>
R<WAT 3480>
R<WAT 3481>
R<WAT 3482>
R<WAT 3483>
R<WAT 3484>
R<WAT 3485>
R<WAT 3486>
R<WAT 3487>
R<WAT 3488>
R<WAT 3489>
R<WAT 3490>
R<WAT 3491>
R<WAT 3492>
R<WAT 3493>
R<WAT 3494>
R<WAT 3495>
R<WAT 3496>
R<WAT 3497>
R<WAT 3498>
R<WAT 3499>
R<WAT 3500>
R<WAT 3501>
R<WAT 3502>
R<WAT 3503>
R<WAT 3504>
R<WAT 3505>
R<WAT 3506>
R<WAT 3507>
R<WAT 3508>
R<WAT 3509>
R<WAT 3510>
R<WAT 3511>
R<WAT 3512>
R<WAT 3513>
R<WAT 3514>
R<WAT 3515>
R<WAT 3516>
R<WAT 3517>
R<WAT 3518>
R<WAT 3519>
R<WAT 3520>
R<WAT 3521>
R<WAT 3522>
R<WAT 3523>
R<WAT 3524>
R<WAT 3525>
R<WAT 3526>
R<WAT 3527>
R<WAT 3528>
R<WAT 3529>
R<WAT 3530>
R<WAT 3531>
R<WAT 3532>
R<WAT 3533>
R<WAT 3534>
R<WAT 3535>
R<WAT 3536>
R<WAT 3537>
R<WAT 3538>
R<WAT 3539>
R<WAT 3540>
R<WAT 3541>
R<WAT 3542>
R<WAT 3543>
R<WAT 3544>
R<WAT 3545>
R<WAT 3546>
R<WAT 3547>
R<WAT 3548>
R<WAT 3549>
R<WAT 3550>
R<WAT 3551>
R<WAT 3552>
R<WAT 3553>
R<WAT 3554>
R<WAT 3555>
R<WAT 3556>
R<WAT 3557>
R<WAT 3558>
R<WAT 3559>
R<WAT 3560>
R<WAT 3561>
R<WAT 3562>
R<WAT 3563>
R<WAT 3564>
R<WAT 3565>
R<WAT 3566>
R<WAT 3567>
R<WAT 3568>
R<WAT 3569>
R<WAT 3570>
R<WAT 3571>
R<WAT 3572>
R<WAT 3573>
R<WAT 3574>
R<WAT 3575>
R<WAT 3576>
R<WAT 3577>
R<WAT 3578>
R<WAT 3579>
R<WAT 3580>
R<WAT 3581>
R<WAT 3582>
R<WAT 3583>
R<WAT 3584>
R<WAT 3585>
R<WAT 3586>
R<WAT 3587>
R<WAT 3588>
R<WAT 3589>
R<WAT 3590>
R<WAT 3591>
R<WAT 3592>
R<WAT 3593>
R<WAT 3594>
R<WAT 3595>
R<WAT 3596>
R<WAT 3597>
R<WAT 3598>
R<WAT 3599>
R<WAT 3600>
R<WAT 3601>
R<WAT 3602>
R<WAT 3603>
R<WAT 3604>
R<WAT 3605>
R<WAT 3606>
R<WAT 3607>
R<WAT 3608>
R<WAT 3609>
R<WAT 3610>
R<WAT 3611>
R<WAT 3612>
R<WAT 3613>
R<WAT 3614>
R<WAT 3615>
R<WAT 3616>
R<WAT 3617>
R<WAT 3618>
R<WAT 3619>
R<WAT 3620>
R<WAT 3621>
R<WAT 3622>
R<WAT 3623>
R<WAT 3624>
R<WAT 3625>
R<WAT 3626>
R<WAT 3627>
R<WAT 3628>
R<WAT 3629>
R<WAT 3630>
R<WAT 3631>
R<WAT 3632>
R<WAT 3633>
R<WAT 3634>
R<WAT 3635>
R<WAT 3636>
R<WAT 3637>
R<WAT 3638>
R<WAT 3639>
R<WAT 3640>
R<WAT 3641>
R<WAT 3642>
R<WAT 3643>
R<WAT 3644>
R<WAT 3645>
R<WAT 3646>
R<WAT 3647>
R<WAT 3648>
R<WAT 3649>
R<WAT 3650>
R<WAT 3651>
R<WAT 3652>
R<WAT 3653>
R<WAT 3654>
R<WAT 3655>
R<WAT 3656>
R<WAT 3657>
R<WAT 3658>
R<WAT 3659>
R<WAT 3660>
R<WAT 3661>
R<WAT 3662>
R<WAT 3663>
R<WAT 3664>
R<WAT 3665>
R<WAT 3666>
R<WAT 3667>
R<WAT 3668>
R<WAT 3669>
R<WAT 3670>
R<WAT 3671>
R<WAT 3672>
R<WAT 3673>
R<WAT 3674>
R<WAT 3675>
R<WAT 3676>
R<WAT 3677>
R<WAT 3678>
R<WAT 3679>
R<WAT 3680>
R<WAT 3681>
R<WAT 3682>
R<WAT 3683>
R<WAT 3684>
R<WAT 3685>
R<WAT 3686>
R<WAT 3687>
R<WAT 3688>
R<WAT 3689>
R<WAT 3690>
R<WAT 3691>
R<WAT 3692>
R<WAT 3693>
R<WAT 3694>
R<WAT 3695>
R<WAT 3696>
R<WAT 3697>
R<WAT 3698>
R<WAT 3699>
R<WAT 3700>
R<WAT 3701>
R<WAT 3702>
R<WAT 3703>
R<WAT 3704>
R<WAT 3705>
R<WAT 3706>
R<WAT 3707>
R<WAT 3708>
R<WAT 3710>
R<WAT 3711>
R<WAT 3712>
R<WAT 3713>
R<WAT 3715>
R<WAT 3716>
R<WAT 3717>
R<WAT 3718>
R<WAT 3719>
R<WAT 3720>
R<WAT 3721>
R<WAT 3722>
R<WAT 3723>
R<WAT 3724>
R<WAT 3725>
R<WAT 3726>
R<WAT 3727>
R<WAT 3728>
R<WAT 3729>
R<WAT 3730>
R<WAT 3731>
R<WAT 3732>
R<WAT 3733>
R<WAT 3734>
R<WAT 3735>
R<WAT 3736>
R<WAT 3737>
R<WAT 3738>
R<WAT 3739>
R<WAT 3740>
R<WAT 3741>
R<WAT 3742>
R<WAT 3743>
R<WAT 3744>
R<WAT 3745>
R<WAT 3746>
R<WAT 3747>
R<WAT 3748>
R<WAT 3749>
R<WAT 3750>
R<WAT 3751>
R<WAT 3752>
R<WAT 3753>
R<WAT 3754>
R<WAT 3755>
R<WAT 3757>
R<WAT 3758>
R<WAT 3759>
R<WAT 3760>
R<WAT 3761>
R<WAT 3762>
R<WAT 3763>
R<WAT 3764>
R<WAT 3765>
R<WAT 3766>
R<WAT 3767>
R<WAT 3768>
R<WAT 3769>
R<WAT 3770>
R<WAT 3771>
R<WAT 3772>
R<WAT 3773>
R<WAT 3774>
R<WAT 3775>
R<WAT 3776>
R<WAT 3777>
R<WAT 3778>
R<WAT 3779>
R<WAT 3780>
R<WAT 3781>
R<WAT 3782>
R<WAT 3783>
R<WAT 3784>
R<WAT 3785>
R<WAT 3786>
R<WAT 3787>
R<WAT 3788>
R<WAT 3789>
R<WAT 3790>
R<WAT 3791>
R<WAT 3792>
R<WAT 3793>
R<WAT 3794>
R<WAT 3795>
R<WAT 3796>
R<WAT 3797>
R<WAT 3798>
R<WAT 3799>
R<WAT 3800>
R<WAT 3801>
R<WAT 3802>
R<WAT 3803>
R<WAT 3804>
R<WAT 3805>
R<WAT 3806>
R<WAT 3807>
R<WAT 3808>
R<WAT 3809>
R<WAT 3810>
R<WAT 3811>
R<WAT 3812>
R<WAT 3813>
R<WAT 3814>
R<WAT 3815>
R<WAT 3816>
R<WAT 3817>
R<WAT 3818>
R<WAT 3819>
R<WAT 3820>
R<WAT 3821>
R<WAT 3822>
R<WAT 3823>
R<WAT 3824>
R<WAT 3825>
R<WAT 3826>
R<WAT 3827>
R<WAT 3828>
R<WAT 3829>
R<WAT 3830>
R<WAT 3831>
R<WAT 3832>
R<WAT 3833>
R<WAT 3834>
R<WAT 3835>
R<WAT 3836>
R<WAT 3837>
R<WAT 3838>
R<WAT 3839>
R<WAT 3840>
R<WAT 3841>
R<WAT 3842>
R<WAT 3843>
R<WAT 3844>
R<WAT 3845>
R<WAT 3846>
R<WAT 3847>
R<WAT 3848>
R<WAT 3849>
R<WAT 3850>
R<WAT 3851>
R<WAT 3852>
R<WAT 3853>
R<WAT 3854>
R<WAT 3855>
R<WAT 3856>
R<WAT 3857>
R<WAT 3858>
R<WAT 3859>
R<WAT 3860>
R<WAT 3861>
R<WAT 3862>
R<WAT 3863>
R<WAT 3864>
R<WAT 3865>
R<WAT 3866>
R<WAT 3867>
R<WAT 3868>
R<WAT 3869>
R<WAT 3870>
R<WAT 3871>
R<WAT 3872>
R<WAT 3873>
R<WAT 3874>
R<WAT 3875>
R<WAT 3876>
R<WAT 3877>
R<WAT 3878>
R<WAT 3879>
R<WAT 3880>
R<WAT 3881>
R<WAT 3882>
R<WAT 3883>
R<WAT 3884>
R<WAT 3885>
R<WAT 3886>
R<WAT 3887>
R<WAT 3888>
R<WAT 3889>
R<WAT 3890>
R<WAT 3891>
R<WAT 3892>
R<WAT 3893>
R<WAT 3894>
R<WAT 3895>
R<WAT 3896>
R<WAT 3897>
R<WAT 3898>
R<WAT 3899>
R<WAT 3900>
R<WAT 3901>
R<WAT 3902>
R<WAT 3903>
R<WAT 3904>
R<WAT 3905>
R<WAT 3906>
R<WAT 3907>
R<WAT 3908>
R<WAT 3909>
R<WAT 3910>
R<WAT 3911>
R<WAT 3912>
R<WAT 3913>
R<WAT 3914>
R<WAT 3915>
R<WAT 3916>
R<WAT 3917>
R<WAT 3918>
R<WAT 3919>
R<WAT 3920>
R<WAT 3921>
R<WAT 3922>
R<WAT 3923>
R<WAT 3924>
R<WAT 3925>
R<WAT 3926>
R<WAT 3927>
R<WAT 3928>
R<WAT 3929>
R<WAT 3931>
R<WAT 3932>
R<WAT 3933>
R<WAT 3934>
R<WAT 3935>
R<WAT 3936>
R<WAT 3937>
R<WAT 3938>
R<WAT 3939>
R<WAT 3940>
R<WAT 3941>
R<WAT 3942>
R<WAT 3943>
R<WAT 3944>
R<WAT 3945>
R<WAT 3946>
R<WAT 3947>
R<WAT 3948>
R<WAT 3949>
R<WAT 3950>
R<WAT 3951>
R<WAT 3952>
R<WAT 3953>
R<WAT 3954>
R<WAT 3955>
R<WAT 3956>
R<WAT 3957>
R<WAT 3958>
R<WAT 3959>
R<WAT 3960>
R<WAT 3961>
R<WAT 3962>
R<WAT 3963>
R<WAT 3964>
R<WAT 3965>
R<WAT 3966>
R<WAT 3967>
R<WAT 3968>
R<WAT 3969>
R<WAT 3970>
R<WAT 3971>
R<WAT 3972>
R<WAT 3973>
R<WAT 3974>
R<WAT 3975>
R<WAT 3976>
R<WAT 3977>
R<WAT 3978>
R<WAT 3979>
R<WAT 3980>
R<WAT 3981>
R<WAT 3982>
R<WAT 3983>
R<WAT 3984>
R<WAT 3985>
R<WAT 3986>
R<WAT 3987>
R<WAT 3988>
R<WAT 3989>
R<WAT 3990>
R<WAT 3991>
R<WAT 3992>
R<WAT 3993>
R<WAT 3994>
R<WAT 3995>
R<WAT 3996>
R<WAT 3997>
R<WAT 3998>
R<WAT 3999>
R<WAT 4000>
R<WAT 4001>
R<WAT 4002>
R<WAT 4003>
R<WAT 4004>
R<WAT 4005>
R<WAT 4006>
R<WAT 4007>
R<WAT 4008>
R<WAT 4009>
R<WAT 4010>
R<WAT 4011>
R<WAT 4012>
R<WAT 4013>
R<WAT 4014>
R<WAT 4015>
R<WAT 4016>
R<WAT 4017>
R<WAT 4018>
R<WAT 4019>
R<WAT 4020>
R<WAT 4021>
R<WAT 4022>
R<WAT 4023>
R<WAT 4024>
R<WAT 4025>
R<WAT 4026>
R<WAT 4027>
R<WAT 4028>
R<WAT 4029>
R<WAT 4030>
R<WAT 4031>
R<WAT 4032>
R<WAT 4033>
R<WAT 4034>
R<WAT 4035>
R<WAT 4036>
R<WAT 4037>
R<WAT 4038>
R<WAT 4039>
R<WAT 4040>
R<WAT 4041>
R<WAT 4042>
R<WAT 4043>
R<WAT 4044>
R<WAT 4045>
R<WAT 4046>
R<WAT 4047>
R<WAT 4048>
R<WAT 4049>
R<WAT 4050>
R<WAT 4051>
R<WAT 4052>
R<WAT 4053>
R<WAT 4054>
R<WAT 4055>
R<WAT 4056>
R<WAT 4057>
R<WAT 4058>
R<WAT 4059>
R<WAT 4060>
R<WAT 4061>
R<WAT 4062>
R<WAT 4063>
R<WAT 4064>
R<WAT 4065>
R<WAT 4066>
R<WAT 4067>
R<WAT 4068>
R<WAT 4069>
R<WAT 4070>
R<WAT 4071>
R<WAT 4072>
R<WAT 4073>
R<WAT 4074>
R<WAT 4075>
R<WAT 4076>
R<WAT 4077>
R<WAT 4078>
R<WAT 4079>
R<WAT 4080>
R<WAT 4081>
R<WAT 4082>
R<WAT 4083>
R<WAT 4084>
R<WAT 4085>
R<WAT 4086>
R<WAT 4087>
R<WAT 4088>
R<WAT 4089>
R<WAT 4090>
R<WAT 4091>
R<WAT 4092>
R<WAT 4093>
R<WAT 4094>
R<WAT 4095>
R<WAT 4096>
R<WAT 4097>
R<WAT 4098>
R<WAT 4099>
R<WAT 4100>
R<WAT 4101>
R<WAT 4102>
R<WAT 4103>
R<WAT 4104>
R<WAT 4105>
R<WAT 4106>
R<WAT 4107>
R<WAT 4108>
R<WAT 4109>
R<WAT 4110>
R<WAT 4111>
R<WAT 4112>
R<WAT 4113>
R<WAT 4114>
R<WAT 4115>
R<WAT 4116>
R<WAT 4117>
R<WAT 4118>
R<WAT 4119>
R<WAT 4120>
R<WAT 4121>
R<WAT 4122>
R<WAT 4123>
R<WAT 4124>
R<WAT 4125>
R<WAT 4126>
R<WAT 4127>
R<WAT 4128>
R<WAT 4129>
R<WAT 4130>
R<WAT 4131>
R<WAT 4132>
R<WAT 4133>
R<WAT 4134>
R<WAT 4135>
R<WAT 4136>
R<WAT 4137>
R<WAT 4138>
R<WAT 4139>
R<WAT 4140>
R<WAT 4141>
R<WAT 4142>
R<WAT 4143>
R<WAT 4144>
R<WAT 4145>
R<WAT 4146>
R<WAT 4147>
R<WAT 4148>
R<WAT 4149>
R<WAT 4150>
R<WAT 4151>
R<WAT 4152>
R<WAT 4153>
R<WAT 4154>
R<WAT 4155>
R<WAT 4156>
R<WAT 4157>
R<WAT 4158>
R<WAT 4159>
R<WAT 4160>
R<WAT 4161>
R<WAT 4162>
R<WAT 4163>
R<WAT 4164>
R<WAT 4165>
R<WAT 4166>
R<WAT 4167>
R<WAT 4168>
R<WAT 4169>
R<WAT 4170>
R<WAT 4171>
R<WAT 4172>
R<WAT 4173>
R<WAT 4174>
R<WAT 4175>
R<WAT 4176>
R<WAT 4177>
R<WAT 4178>
R<WAT 4179>
R<WAT 4180>
R<WAT 4181>
R<WAT 4182>
R<WAT 4183>
R<WAT 4184>
R<WAT 4185>
R<WAT 4186>
R<WAT 4187>
R<WAT 4188>
R<WAT 4189>
R<WAT 4190>
R<WAT 4191>
R<WAT 4192>
R<WAT 4193>
R<WAT 4194>
R<WAT 4195>
R<WAT 4196>
R<WAT 4197>
R<WAT 4198>
R<WAT 4199>
R<WAT 4200>
R<WAT 4201>
R<WAT 4202>
R<WAT 4203>
R<WAT 4204>
R<WAT 4205>
R<WAT 4206>
R<WAT 4207>
R<WAT 4208>
R<WAT 4209>
R<WAT 4210>
R<WAT 4211>
R<WAT 4212>
R<WAT 4213>
R<WAT 4214>
R<WAT 4215>
R<WAT 4216>
R<WAT 4217>
R<WAT 4218>
R<WAT 4219>
R<WAT 4220>
R<WAT 4221>
R<WAT 4222>
R<WAT 4223>
R<WAT 4224>
R<WAT 4225>
R<WAT 4226>
R<WAT 4227>
R<WAT 4228>
R<WAT 4229>
R<WAT 4230>
R<WAT 4231>
R<WAT 4232>
R<WAT 4233>
R<WAT 4234>
R<WAT 4235>
R<WAT 4236>
R<WAT 4237>
R<WAT 4238>
R<WAT 4239>
R<WAT 4240>
R<WAT 4241>
R<WAT 4242>
R<WAT 4243>
R<WAT 4244>
R<WAT 4245>
R<WAT 4246>
R<WAT 4247>
R<WAT 4248>
R<WAT 4249>
R<WAT 4250>
R<WAT 4251>
R<WAT 4252>
R<WAT 4253>
R<WAT 4254>
R<WAT 4255>
R<WAT 4256>
R<WAT 4257>
R<WAT 4258>
R<WAT 4259>
R<WAT 4260>
R<WAT 4261>
R<WAT 4262>
R<WAT 4263>
R<WAT 4264>
R<WAT 4265>
R<WAT 4266>
R<WAT 4267>
R<WAT 4268>
R<WAT 4269>
R<WAT 4270>
R<WAT 4271>
R<WAT 4272>
R<WAT 4273>
R<WAT 4274>
R<WAT 4275>
R<WAT 4276>
R<WAT 4277>
R<WAT 4278>
R<WAT 4279>
R<WAT 4280>
R<WAT 4281>
R<WAT 4282>
R<WAT 4283>
R<WAT 4284>
R<WAT 4285>
R<WAT 4286>
R<WAT 4287>
R<WAT 4288>
R<WAT 4289>
R<WAT 4290>
R<WAT 4291>
R<WAT 4292>
R<WAT 4293>
R<WAT 4294>
R<WAT 4295>
R<WAT 4296>
R<WAT 4297>
R<WAT 4298>
R<WAT 4299>
R<WAT 4300>
R<WAT 4301>
R<WAT 4302>
R<WAT 4303>
R<WAT 4304>
R<WAT 4305>
R<WAT 4306>
R<WAT 4307>
R<WAT 4308>
R<WAT 4309>
R<WAT 4310>
R<WAT 4311>
R<WAT 4312>
R<WAT 4313>
R<WAT 4314>
R<WAT 4315>
R<WAT 4316>
R<WAT 4317>
R<WAT 4318>
R<WAT 4319>
R<WAT 4320>
R<WAT 4321>
R<WAT 4322>
R<WAT 4323>
R<WAT 4324>
R<WAT 4325>
R<WAT 4326>
R<WAT 4327>
R<WAT 4328>
R<WAT 4329>
R<WAT 4330>
R<WAT 4331>
R<WAT 4332>
R<WAT 4333>
R<WAT 4334>
R<WAT 4335>
R<WAT 4336>
R<WAT 4337>
R<WAT 4338>
R<WAT 4339>
R<WAT 4340>
R<WAT 4341>
R<WAT 4342>
R<WAT 4343>
R<WAT 4344>
R<WAT 4345>
R<WAT 4346>
R<WAT 4347>
R<WAT 4348>
R<WAT 4349>
R<WAT 4350>
R<WAT 4351>
R<WAT 4352>
R<WAT 4353>
R<WAT 4354>
R<WAT 4355>
R<WAT 4356>
R<WAT 4357>
R<WAT 4358>
R<WAT 4359>
R<WAT 4360>
R<WAT 4361>
R<WAT 4362>
R<WAT 4363>
R<WAT 4364>
R<WAT 4365>
R<WAT 4366>
R<WAT 4367>
R<WAT 4368>
R<WAT 4369>
R<WAT 4370>
R<WAT 4371>
R<WAT 4372>
R<WAT 4373>
R<WAT 4374>
R<WAT 4375>
R<WAT 4376>
R<WAT 4377>
R<WAT 4378>
R<WAT 4379>
R<WAT 4380>
R<WAT 4381>
R<WAT 4382>
R<WAT 4383>
R<WAT 4384>
R<WAT 4385>
R<WAT 4386>
R<WAT 4387>
R<WAT 4388>
R<WAT 4389>
R<WAT 4390>
R<WAT 4391>
R<WAT 4392>
R<WAT 4393>
R<WAT 4394>
R<WAT 4395>
R<WAT 4396>
R<WAT 4397>
R<WAT 4398>
R<WAT 4399>
R<WAT 4400>
R<WAT 4401>
R<WAT 4402>
R<WAT 4403>
R<WAT 4404>
R<WAT 4405>
R<WAT 4406>
R<WAT 4407>
R<WAT 4408>
R<WAT 4409>
R<WAT 4410>
R<WAT 4411>
R<WAT 4412>
R<WAT 4413>
R<WAT 4414>
R<WAT 4415>
R<WAT 4416>
R<WAT 4417>
R<WAT 4418>
R<WAT 4419>
R<WAT 4420>
R<WAT 4421>
R<WAT 4422>
R<WAT 4423>
R<WAT 4424>
R<WAT 4425>
R<WAT 4426>
R<WAT 4427>
R<WAT 4428>
R<WAT 4429>
R<WAT 4430>
R<WAT 4431>
R<WAT 4432>
R<WAT 4433>
R<WAT 4434>
R<WAT 4435>
R<WAT 4436>
R<WAT 4437>
R<WAT 4438>
R<WAT 4439>
R<WAT 4440>
R<WAT 4441>
R<WAT 4442>
R<WAT 4443>
R<WAT 4444>
R<WAT 4445>
R<WAT 4446>
R<WAT 4447>
R<WAT 4448>
R<WAT 4449>
R<WAT 4450>
R<WAT 4451>
R<WAT 4452>
R<WAT 4453>
R<WAT 4454>
R<WAT 4455>
R<WAT 4456>
R<WAT 4457>
R<WAT 4458>
R<WAT 4459>
R<WAT 4460>
R<WAT 4461>
R<WAT 4462>
R<WAT 4463>
R<WAT 4464>
R<WAT 4465>
R<WAT 4466>
R<WAT 4467>
R<WAT 4468>
R<WAT 4469>
R<WAT 4470>
R<WAT 4471>
R<WAT 4472>
R<WAT 4473>
R<WAT 4474>
R<WAT 4475>
R<WAT 4476>
R<WAT 4477>
R<WAT 4478>
R<WAT 4479>
R<WAT 4480>
R<WAT 4481>
R<WAT 4482>
R<WAT 4483>
R<WAT 4484>
R<WAT 4485>
R<WAT 4486>
R<WAT 4487>
R<WAT 4488>
R<WAT 4489>
R<WAT 4490>
R<WAT 4491>
R<WAT 4492>
R<WAT 4493>
R<WAT 4494>
R<WAT 4495>
R<WAT 4496>
R<WAT 4497>
R<WAT 4498>
R<WAT 4499>
R<WAT 4500>
R<WAT 4501>
R<WAT 4502>
R<WAT 4503>
R<WAT 4504>
R<WAT 4505>
R<WAT 4506>
R<WAT 4507>
R<WAT 4508>
R<WAT 4509>
R<WAT 4510>
R<WAT 4511>
R<WAT 4512>
R<WAT 4513>
R<WAT 4514>
R<WAT 4515>
R<WAT 4516>
R<WAT 4517>
R<WAT 4518>
R<WAT 4519>
R<WAT 4520>
R<WAT 4521>
R<WAT 4522>
R<WAT 4523>
R<WAT 4524>
R<WAT 4525>
R<WAT 4526>
R<WAT 4527>
R<WAT 4528>
R<WAT 4529>
R<WAT 4530>
R<WAT 4531>
R<WAT 4532>
R<WAT 4533>
R<WAT 4534>
R<WAT 4535>
R<WAT 4536>
R<WAT 4537>
R<WAT 4538>
R<WAT 4539>
R<WAT 4540>
R<WAT 4541>
R<WAT 4542>
R<WAT 4543>
R<WAT 4544>
R<WAT 4545>
R<WAT 4546>
R<WAT 4547>
R<WAT 4548>
R<WAT 4549>
R<WAT 4550>
R<WAT 4551>
R<WAT 4552>
R<WAT 4553>
R<WAT 4554>
R<WAT 4555>
R<WAT 4556>
R<WAT 4557>
R<WAT 4558>
R<WAT 4559>
R<WAT 4560>
R<WAT 4561>
R<WAT 4562>
R<WAT 4563>
R<WAT 4564>
R<WAT 4565>
R<WAT 4566>
R<WAT 4567>
R<WAT 4568>
R<WAT 4569>
R<WAT 4570>
R<WAT 4571>
R<WAT 4572>
R<WAT 4573>
R<WAT 4574>
R<WAT 4575>
R<WAT 4576>
R<WAT 4577>
R<WAT 4578>
R<WAT 4579>
R<WAT 4580>
R<WAT 4581>
R<WAT 4582>
R<WAT 4583>
R<WAT 4584>
R<WAT 4585>
R<WAT 4586>
R<WAT 4587>
R<WAT 4588>
R<WAT 4589>
R<WAT 4590>
R<WAT 4591>
R<WAT 4592>
R<WAT 4593>
R<WAT 4594>
R<WAT 4595>
R<WAT 4596>
R<WAT 4597>
R<WAT 4598>
R<WAT 4599>
R<WAT 4600>
R<WAT 4601>
R<WAT 4602>
R<WAT 4603>
R<WAT 4604>
R<WAT 4605>
R<WAT 4606>
R<WAT 4607>
R<WAT 4608>
R<WAT 4609>
R<WAT 4610>
R<WAT 4611>
R<WAT 4612>
R<WAT 4613>
R<WAT 4614>
R<WAT 4615>
R<WAT 4616>
R<WAT 4617>
R<WAT 4618>
R<WAT 4619>
R<WAT 4620>
R<WAT 4621>
R<WAT 4622>
R<WAT 4623>
R<WAT 4624>
R<WAT 4625>
R<WAT 4626>
R<WAT 4627>
R<WAT 4628>
R<WAT 4629>
R<WAT 4630>
R<WAT 4631>
R<WAT 4632>
R<WAT 4633>
R<WAT 4634>
R<WAT 4635>
R<WAT 4636>
R<WAT 4637>
R<WAT 4638>
R<WAT 4639>
R<WAT 4640>
R<WAT 4641>
R<WAT 4642>
R<WAT 4643>
R<WAT 4644>
R<WAT 4645>
R<WAT 4646>
R<WAT 4647>
R<WAT 4648>
R<WAT 4649>
R<WAT 4650>
R<WAT 4651>
R<WAT 4652>
R<WAT 4653>
R<WAT 4654>
R<WAT 4655>
R<WAT 4656>
R<WAT 4657>
R<WAT 4658>
R<WAT 4659>
R<WAT 4660>
R<WAT 4661>
R<WAT 4662>
R<WAT 4663>
R<WAT 4664>
R<WAT 4665>
R<WAT 4666>
R<WAT 4667>
R<WAT 4668>
R<WAT 4669>
R<WAT 4670>
R<WAT 4671>
R<WAT 4672>
R<WAT 4673>
R<WAT 4674>
R<WAT 4675>
R<WAT 4676>
R<WAT 4677>
R<WAT 4678>
R<WAT 4679>
R<WAT 4680>
R<WAT 4681>
R<WAT 4682>
R<WAT 4683>
R<WAT 4684>
R<WAT 4685>
R<WAT 4686>
R<WAT 4687>
R<WAT 4688>
R<WAT 4689>
R<WAT 4690>
R<WAT 4691>
R<WAT 4692>
R<WAT 4693>
R<WAT 4694>
R<WAT 4695>
R<WAT 4696>
R<WAT 4697>
R<WAT 4698>
R<WAT 4699>
R<WAT 4700>
R<WAT 4701>
R<WAT 4702>
R<WAT 4703>
R<WAT 4704>
R<WAT 4705>
R<WAT 4706>
R<WAT 4707>
R<WAT 4708>
R<WAT 4709>
R<WAT 4710>
R<WAT 4711>
R<WAT 4712>
R<WAT 4713>
R<WAT 4714>
R<WAT 4715>
R<WAT 4716>
R<WAT 4717>
R<WAT 4718>
R<WAT 4719>
R<WAT 4720>
R<WAT 4721>
R<WAT 4722>
R<WAT 4723>
R<WAT 4724>
R<WAT 4725>
R<WAT 4726>
R<WAT 4727>
R<WAT 4728>
R<WAT 4729>
R<WAT 4730>
R<WAT 4731>
R<WAT 4732>
R<WAT 4733>
R<WAT 4734>
R<WAT 4735>
R<WAT 4736>
R<WAT 4737>
R<WAT 4738>
R<WAT 4739>
R<WAT 4740>
R<WAT 4741>
R<WAT 4742>
R<WAT 4743>
R<WAT 4744>
R<WAT 4745>
R<WAT 4746>
R<WAT 4747>
R<WAT 4748>
R<WAT 4749>
R<WAT 4750>
R<WAT 4751>
R<WAT 4752>
R<WAT 4753>
R<WAT 4754>
R<WAT 4755>
R<WAT 4756>
R<WAT 4757>
R<WAT 4758>
R<WAT 4759>
R<WAT 4760>
R<WAT 4761>
R<WAT 4762>
R<WAT 4763>
R<WAT 4764>
R<WAT 4765>
R<WAT 4766>
R<WAT 4767>
R<WAT 4768>
R<WAT 4769>
R<WAT 4770>
R<WAT 4771>
R<WAT 4772>
R<WAT 4773>
R<WAT 4774>
R<WAT 4775>
R<WAT 4776>
R<WAT 4777>
R<WAT 4778>
R<WAT 4779>
R<WAT 4780>
R<WAT 4781>
R<WAT 4782>
R<WAT 4783>
R<WAT 4784>
R<WAT 4785>
R<WAT 4786>
R<WAT 4787>
R<WAT 4788>
R<WAT 4789>
R<WAT 4790>
R<WAT 4791>
R<WAT 4792>
R<WAT 4793>
R<WAT 4794>
R<WAT 4795>
R<WAT 4796>
R<WAT 4797>
R<WAT 4798>
R<WAT 4799>
R<WAT 4800>
R<WAT 4801>
R<WAT 4802>
R<WAT 4803>
R<WAT 4804>
R<WAT 4805>
R<WAT 4806>
R<WAT 4807>
R<WAT 4808>
R<WAT 4809>
R<WAT 4810>
R<WAT 4811>
R<WAT 4812>
R<WAT 4813>
R<WAT 4814>
R<WAT 4815>
R<WAT 4816>
R<WAT 4817>
R<WAT 4818>
R<WAT 4819>
R<WAT 4820>
R<WAT 4821>
R<WAT 4823>
R<WAT 4824>
R<WAT 4825>
R<WAT 4826>
R<WAT 4827>
R<WAT 4828>
R<WAT 4829>
R<WAT 4830>
R<WAT 4831>
R<WAT 4832>
R<WAT 4833>
R<WAT 4834>
R<WAT 4835>
R<WAT 4836>
R<WAT 4837>
R<WAT 4838>
R<WAT 4839>
R<WAT 4840>
R<WAT 4841>
R<WAT 4842>
R<WAT 4843>
R<WAT 4844>
R<WAT 4845>
R<WAT 4846>
R<WAT 4847>
R<WAT 4848>
R<WAT 4849>
R<WAT 4850>
R<WAT 4851>
R<WAT 4852>
R<WAT 4853>
R<WAT 4854>
R<WAT 4855>
R<WAT 4856>
R<WAT 4857>
R<WAT 4858>
R<WAT 4859>
R<WAT 4860>
R<WAT 4861>
R<WAT 4862>
R<WAT 4863>
R<WAT 4864>
R<WAT 4865>
R<WAT 4866>
R<WAT 4867>
R<WAT 4868>
R<WAT 4869>
R<WAT 4870>
R<WAT 4871>
R<WAT 4872>
R<WAT 4873>
R<WAT 4874>
R<WAT 4875>
R<WAT 4876>
R<WAT 4877>
R<WAT 4878>
R<WAT 4879>
R<WAT 4880>
R<WAT 4881>
R<WAT 4882>
R<WAT 4883>
R<WAT 4884>
R<WAT 4885>
R<WAT 4886>
R<WAT 4887>
R<WAT 4888>
R<WAT 4889>
R<WAT 4890>
R<WAT 4891>
R<WAT 4892>
R<WAT 4893>
R<WAT 4894>
R<WAT 4895>
R<WAT 4896>
R<WAT 4897>
R<WAT 4898>
R<WAT 4899>
R<WAT 4900>
R<WAT 4901>
R<WAT 4902>
R<WAT 4903>
R<WAT 4904>
R<WAT 4905>
R<WAT 4906>
R<WAT 4907>
R<WAT 4909>
R<WAT 4910>
R<WAT 4911>
R<WAT 4912>
R<WAT 4913>
R<WAT 4914>
R<WAT 4915>
R<WAT 4916>
R<WAT 4917>
R<WAT 4918>
R<WAT 4919>
R<WAT 4920>
R<WAT 4921>
R<WAT 4922>
R<WAT 4923>
R<WAT 4924>
R<WAT 4925>
R<WAT 4926>
R<WAT 4927>
R<WAT 4928>
R<WAT 4929>
R<WAT 4930>
R<WAT 4931>
R<WAT 4932>
R<WAT 4933>
R<WAT 4934>
R<WAT 4935>
R<WAT 4936>
R<WAT 4937>
R<WAT 4938>
R<WAT 4939>
R<WAT 4940>
R<WAT 4941>
R<WAT 4942>
R<WAT 4943>
R<WAT 4944>
R<WAT 4945>
R<WAT 4946>
R<WAT 4947>
R<WAT 4948>
R<WAT 4949>
R<WAT 4950>
R<WAT 4951>
R<WAT 4952>
R<WAT 4953>
R<WAT 4954>
R<WAT 4955>
R<WAT 4956>
R<WAT 4957>
R<WAT 4958>
R<WAT 4959>
R<WAT 4960>
R<WAT 4961>
R<WAT 4962>
R<WAT 4963>
R<WAT 4964>
R<WAT 4965>
R<WAT 4966>
R<WAT 4967>
R<WAT 4968>
R<WAT 4969>
R<WAT 4970>
R<WAT 4971>
R<WAT 4972>
R<WAT 4973>
R<WAT 4974>
R<WAT 4975>
R<WAT 4976>
R<WAT 4978>
R<WAT 4979>
R<WAT 4980>
R<WAT 4981>
R<WAT 4982>
R<WAT 4983>
R<WAT 4984>
R<WAT 4985>
R<WAT 4986>
R<WAT 4987>
R<WAT 4988>
R<WAT 4989>
R<WAT 4990>
R<WAT 4991>
R<WAT 4992>
R<WAT 4993>
R<WAT 4994>
R<WAT 4995>
R<WAT 4996>
R<WAT 4997>
R<WAT 4998>
R<WAT 4999>
R<WAT 5000>
R<WAT 5001>
R<WAT 5002>
R<WAT 5003>
R<WAT 5004>
R<WAT 5005>
R<WAT 5006>
R<WAT 5007>
R<WAT 5008>
R<WAT 5009>
R<WAT 5010>
R<WAT 5011>
R<WAT 5012>
R<WAT 5013>
R<WAT 5014>
R<WAT 5015>
R<WAT 5016>
R<WAT 5017>
R<WAT 5018>
R<WAT 5019>
R<WAT 5020>
R<WAT 5021>
R<WAT 5022>
R<WAT 5023>
R<WAT 5024>
R<WAT 5026>
R<WAT 5027>
R<WAT 5028>
R<WAT 5029>
R<WAT 5030>
R<WAT 5031>
R<WAT 5032>
R<WAT 5033>
R<WAT 5034>
R<WAT 5035>
R<WAT 5036>
R<WAT 5037>
R<WAT 5038>
R<WAT 5039>
R<WAT 5040>
R<WAT 5041>
R<WAT 5042>
R<WAT 5043>
R<WAT 5044>
R<WAT 5045>
R<WAT 5046>
R<WAT 5047>
R<WAT 5048>
R<WAT 5049>
R<WAT 5050>
R<WAT 5051>
R<WAT 5052>
R<WAT 5053>
R<WAT 5054>
R<WAT 5055>
R<WAT 5056>
R<WAT 5057>
R<WAT 5058>
R<WAT 5059>
R<WAT 5060>
R<WAT 5061>
R<WAT 5062>
R<WAT 5063>
R<WAT 5064>
R<WAT 5065>
R<WAT 5066>
R<WAT 5067>
R<WAT 5068>
R<WAT 5069>
R<WAT 5070>
R<WAT 5071>
R<WAT 5072>
R<WAT 5073>
R<WAT 5074>
R<WAT 5075>
R<WAT 5076>
R<WAT 5077>
R<WAT 5078>
R<WAT 5079>
R<WAT 5080>
R<WAT 5081>
R<WAT 5082>
R<WAT 5083>
R<WAT 5084>
R<WAT 5085>
R<WAT 5086>
R<WAT 5087>
R<WAT 5088>
R<WAT 5089>
R<WAT 5090>
R<WAT 5091>
R<WAT 5092>
R<WAT 5093>
R<WAT 5094>
R<WAT 5095>
R<WAT 5096>
R<WAT 5097>
R<WAT 5098>
R<WAT 5099>
R<WAT 5100>
R<WAT 5101>
R<WAT 5102>
R<WAT 5103>
R<WAT 5104>
R<WAT 5105>
R<WAT 5106>
R<WAT 5107>
R<WAT 5108>
R<WAT 5109>
R<WAT 5110>
R<WAT 5111>
R<WAT 5112>
R<WAT 5113>
R<WAT 5114>
R<WAT 5115>
R<WAT 5116>
R<WAT 5117>
R<WAT 5118>
R<WAT 5119>
R<WAT 5120>
R<WAT 5121>
R<WAT 5122>
R<WAT 5123>
R<WAT 5124>
R<WAT 5125>
R<WAT 5126>
R<WAT 5127>
R<WAT 5128>
R<WAT 5129>
R<WAT 5130>
R<WAT 5131>
R<WAT 5132>
R<WAT 5133>
R<WAT 5134>
R<WAT 5135>
R<WAT 5136>
R<WAT 5137>
R<WAT 5138>
R<WAT 5139>
R<WAT 5141>
R<WAT 5142>
R<WAT 5143>
R<WAT 5144>
R<WAT 5145>
R<WAT 5146>
R<WAT 5147>
R<WAT 5148>
R<WAT 5149>
R<WAT 5150>
R<WAT 5151>
R<WAT 5152>
R<WAT 5153>
R<WAT 5154>
R<WAT 5155>
R<WAT 5156>
R<WAT 5157>
R<WAT 5158>
R<WAT 5159>
R<WAT 5160>
R<WAT 5161>
R<WAT 5162>
R<WAT 5163>
R<WAT 5164>
R<WAT 5165>
R<WAT 5166>
R<WAT 5167>
R<WAT 5168>
R<WAT 5169>
R<WAT 5170>
R<WAT 5171>
R<WAT 5172>
R<WAT 5173>
R<WAT 5174>
R<WAT 5175>
R<WAT 5176>
R<WAT 5177>
R<WAT 5178>
R<WAT 5179>
R<WAT 5180>
R<WAT 5181>
R<WAT 5182>
R<WAT 5183>
R<WAT 5184>
R<WAT 5185>
R<WAT 5186>
R<WAT 5187>
R<WAT 5188>
R<WAT 5189>
R<WAT 5190>
R<WAT 5192>
R<WAT 5193>
R<WAT 5194>
R<WAT 5195>
R<WAT 5196>
R<WAT 5197>
R<WAT 5198>
R<WAT 5199>
R<WAT 5200>
R<WAT 5201>
R<WAT 5202>
R<WAT 5203>
R<WAT 5204>
R<WAT 5205>
R<WAT 5206>
R<WAT 5207>
R<WAT 5208>
R<WAT 5209>
R<WAT 5210>
R<WAT 5211>
R<WAT 5212>
R<WAT 5213>
R<WAT 5214>
R<WAT 5215>
R<WAT 5216>
R<WAT 5217>
R<WAT 5218>
R<WAT 5219>
R<WAT 5220>
R<WAT 5221>
R<WAT 5222>
R<WAT 5223>
R<WAT 5224>
R<WAT 5225>
R<WAT 5226>
R<WAT 5227>
R<WAT 5228>
R<WAT 5229>
R<WAT 5230>
R<WAT 5231>
R<WAT 5232>
R<WAT 5233>
R<WAT 5234>
R<WAT 5235>
R<WAT 5236>
R<WAT 5237>
R<WAT 5238>
R<WAT 5239>
R<WAT 5240>
R<WAT 5241>
R<WAT 5242>
R<WAT 5243>
R<WAT 5244>
R<WAT 5245>
R<WAT 5246>
R<WAT 5247>
R<WAT 5248>
R<WAT 5249>
R<WAT 5250>
R<WAT 5251>
R<WAT 5252>
R<WAT 5253>
R<WAT 5254>
R<WAT 5255>
R<WAT 5256>
R<WAT 5257>
R<WAT 5258>
R<WAT 5259>
R<WAT 5260>
R<WAT 5261>
R<WAT 5262>
R<WAT 5263>
R<WAT 5264>
R<WAT 5265>
R<WAT 5266>
R<WAT 5267>
R<WAT 5268>
R<WAT 5269>
R<WAT 5270>
R<WAT 5271>
R<WAT 5272>
R<WAT 5273>
R<WAT 5274>
R<WAT 5275>
R<WAT 5276>
R<WAT 5277>
R<WAT 5278>
R<WAT 5279>
R<WAT 5280>
R<WAT 5281>
R<WAT 5282>
R<WAT 5283>
R<WAT 5284>
R<WAT 5285>
R<WAT 5286>
R<WAT 5287>
R<WAT 5288>
R<WAT 5289>
R<WAT 5290>
R<WAT 5291>
R<WAT 5292>
R<WAT 5293>
R<WAT 5294>
R<WAT 5295>
R<WAT 5296>
R<WAT 5297>
R<WAT 5298>
R<WAT 5299>
R<WAT 5300>
R<WAT 5301>
R<WAT 5302>
R<WAT 5303>
R<WAT 5304>
R<WAT 5305>
R<WAT 5306>
R<WAT 5307>
R<WAT 5308>
R<WAT 5309>
R<WAT 5310>
R<WAT 5311>
R<WAT 5312>
R<WAT 5313>
R<WAT 5314>
R<WAT 5315>
R<WAT 5316>
R<WAT 5317>
R<WAT 5318>
R<WAT 5319>
R<WAT 5320>
R<WAT 5321>
R<WAT 5322>
R<WAT 5323>
R<WAT 5324>
R<WAT 5325>
R<WAT 5326>
R<WAT 5327>
R<WAT 5328>
R<WAT 5329>
R<WAT 5330>
R<WAT 5331>
R<WAT 5332>
R<WAT 5333>
R<WAT 5334>
R<WAT 5335>
R<WAT 5336>
R<WAT 5337>
R<WAT 5338>
R<WAT 5339>
R<WAT 5340>
R<WAT 5341>
R<WAT 5342>
R<WAT 5343>
R<WAT 5344>
R<WAT 5345>
R<WAT 5346>
R<WAT 5347>
R<WAT 5348>
R<WAT 5349>
R<WAT 5350>
R<WAT 5351>
R<WAT 5352>
R<WAT 5353>
R<WAT 5354>
R<WAT 5355>
R<WAT 5356>
R<WAT 5357>
R<WAT 5358>
R<WAT 5359>
R<WAT 5360>
R<WAT 5361>
R<WAT 5362>
R<WAT 5363>
R<WAT 5364>
R<WAT 5365>
R<WAT 5366>
R<WAT 5367>
R<WAT 5368>
R<WAT 5369>
R<WAT 5370>
R<WAT 5371>
R<WAT 5372>
R<WAT 5373>
R<WAT 5374>
R<WAT 5375>
R<WAT 5376>
R<WAT 5377>
R<WAT 5378>
R<WAT 5379>
R<WAT 5380>
R<WAT 5381>
R<WAT 5382>
R<WAT 5383>
R<WAT 5384>
R<WAT 5385>
R<WAT 5386>
R<WAT 5387>
R<WAT 5388>
R<WAT 5389>
R<WAT 5390>
R<WAT 5391>
R<WAT 5392>
R<WAT 5393>
R<WAT 5394>
R<WAT 5395>
R<WAT 5396>
R<WAT 5397>
R<WAT 5398>
R<WAT 5399>
R<WAT 5400>
R<WAT 5401>
R<WAT 5402>
R<WAT 5403>
R<WAT 5404>
R<WAT 5405>
R<WAT 5406>
R<WAT 5407>
R<WAT 5408>
R<WAT 5409>
R<WAT 5410>
R<WAT 5411>
R<WAT 5412>
R<WAT 5413>
R<WAT 5414>
R<WAT 5415>
R<WAT 5416>
R<WAT 5417>
R<WAT 5418>
R<WAT 5419>
R<WAT 5420>
R<WAT 5421>
R<WAT 5422>
R<WAT 5423>
R<WAT 5424>
R<WAT 5425>
R<WAT 5426>
R<WAT 5427>
R<WAT 5428>
R<WAT 5429>
R<WAT 5430>
R<WAT 5431>
R<WAT 5432>
R<WAT 5433>
R<WAT 5434>
R<WAT 5435>
R<WAT 5436>
R<WAT 5437>
R<WAT 5438>
R<WAT 5439>
R<WAT 5440>
R<WAT 5441>
R<WAT 5442>
R<WAT 5443>
R<WAT 5444>
R<WAT 5445>
R<WAT 5446>
R<WAT 5447>
R<WAT 5448>
R<WAT 5449>
R<WAT 5450>
R<WAT 5451>
R<WAT 5452>
R<WAT 5453>
R<WAT 5454>
R<WAT 5455>
R<WAT 5456>
R<WAT 5457>
R<WAT 5458>
R<WAT 5459>
R<WAT 5460>
R<WAT 5461>
R<WAT 5462>
R<WAT 5463>
R<WAT 5464>
R<WAT 5465>
R<WAT 5466>
R<WAT 5467>
R<WAT 5468>
R<WAT 5469>
R<WAT 5470>
R<WAT 5471>
R<WAT 5472>
R<WAT 5473>
R<WAT 5474>
R<WAT 5475>
R<WAT 5476>
R<WAT 5477>
R<WAT 5478>
R<WAT 5479>
R<WAT 5480>
R<WAT 5482>
R<WAT 5483>
R<WAT 5484>
R<WAT 5485>
R<WAT 5486>
R<WAT 5487>
R<WAT 5488>
R<WAT 5489>
R<WAT 5490>
R<WAT 5491>
R<WAT 5492>
R<WAT 5493>
R<WAT 5494>
R<WAT 5495>
R<WAT 5496>
R<WAT 5497>
R<WAT 5498>
R<WAT 5499>
R<WAT 5500>
R<WAT 5501>
R<WAT 5502>
R<WAT 5503>
R<WAT 5504>
R<WAT 5505>
R<WAT 5506>
R<WAT 5507>
R<WAT 5508>
R<WAT 5509>
R<WAT 5510>
R<WAT 5511>
R<WAT 5512>
R<WAT 5513>
R<WAT 5514>
R<WAT 5515>
R<WAT 5516>
R<WAT 5517>
R<WAT 5518>
R<WAT 5519>
R<WAT 5520>
R<WAT 5521>
R<WAT 5522>
R<WAT 5523>
R<WAT 5524>
R<WAT 5525>
R<WAT 5526>
R<WAT 5527>
R<WAT 5528>
R<WAT 5529>
R<WAT 5530>
R<WAT 5531>
R<WAT 5532>
R<WAT 5533>
R<WAT 5534>
R<WAT 5535>
R<WAT 5536>
R<WAT 5537>
R<WAT 5538>
R<WAT 5539>
R<WAT 5540>
R<WAT 5541>
R<WAT 5542>
R<WAT 5543>
R<WAT 5544>
R<WAT 5545>
R<WAT 5546>
R<WAT 5547>
R<WAT 5548>
R<WAT 5549>
R<WAT 5550>
R<WAT 5551>
R<WAT 5552>
R<WAT 5553>
R<WAT 5554>
R<WAT 5555>
R<WAT 5556>
R<WAT 5557>
R<WAT 5558>
R<WAT 5559>
R<WAT 5560>
R<WAT 5561>
R<WAT 5562>
R<WAT 5563>
R<WAT 5564>
R<WAT 5565>
R<WAT 5566>
R<WAT 5567>
R<WAT 5568>
R<WAT 5569>
R<WAT 5570>
R<WAT 5571>
R<WAT 5572>
R<WAT 5573>
R<WAT 5574>
R<WAT 5575>
R<WAT 5576>
R<WAT 5577>
R<WAT 5578>
R<WAT 5579>
R<WAT 5580>
R<WAT 5581>
R<WAT 5582>
R<WAT 5583>
R<WAT 5584>
R<WAT 5585>
R<WAT 5586>
R<WAT 5587>
R<WAT 5588>
R<WAT 5589>
R<WAT 5590>
R<WAT 5591>
R<WAT 5592>
R<WAT 5593>
R<WAT 5594>
R<WAT 5595>
R<WAT 5597>
R<WAT 5598>
R<WAT 5599>
R<WAT 5600>
R<WAT 5601>
R<WAT 5602>
R<WAT 5603>
R<WAT 5604>
R<WAT 5605>
R<WAT 5606>
R<WAT 5607>
R<WAT 5608>
R<WAT 5609>
R<WAT 5610>
R<WAT 5611>
R<WAT 5612>
R<WAT 5614>
R<WAT 5615>
R<WAT 5616>
R<WAT 5617>
R<WAT 5618>
R<WAT 5619>
R<WAT 5620>
R<WAT 5621>
R<WAT 5622>
R<WAT 5623>
R<WAT 5624>
R<WAT 5625>
R<WAT 5626>
R<WAT 5627>
R<WAT 5628>
R<WAT 5629>
R<WAT 5630>
R<WAT 5631>
R<WAT 5632>
R<WAT 5633>
R<WAT 5634>
R<WAT 5635>
R<WAT 5636>
R<WAT 5637>
R<WAT 5638>
R<WAT 5639>
R<WAT 5640>
R<WAT 5641>
R<WAT 5642>
R<WAT 5643>
R<WAT 5644>
R<WAT 5645>
R<WAT 5646>
R<WAT 5647>
R<WAT 5648>
R<WAT 5649>
R<WAT 5650>
R<WAT 5651>
R<WAT 5652>
R<WAT 5653>
R<WAT 5654>
R<WAT 5655>
R<WAT 5656>
R<WAT 5657>
R<WAT 5658>
R<WAT 5659>
R<WAT 5660>
R<WAT 5661>
R<WAT 5662>
R<WAT 5663>
R<WAT 5664>
R<WAT 5665>
R<WAT 5666>
R<WAT 5667>
R<WAT 5668>
R<WAT 5669>
R<WAT 5670>
R<WAT 5671>
R<WAT 5672>
R<WAT 5673>
R<WAT 5674>
R<WAT 5675>
R<WAT 5676>
R<WAT 5677>
R<WAT 5678>
R<WAT 5679>
R<WAT 5680>
R<WAT 5681>
R<WAT 5682>
R<WAT 5683>
R<WAT 5684>
R<WAT 5685>
R<WAT 5686>
R<WAT 5687>
R<WAT 5688>
R<WAT 5689>
R<WAT 5690>
R<WAT 5692>
R<WAT 5693>
R<WAT 5694>
R<WAT 5695>
R<WAT 5696>
R<WAT 5697>
R<WAT 5698>
R<WAT 5699>
R<WAT 5700>
R<WAT 5701>
R<WAT 5702>
R<WAT 5703>
R<WAT 5704>
R<WAT 5705>
R<WAT 5707>
R<WAT 5708>
R<WAT 5709>
R<WAT 5710>
R<WAT 5711>
R<WAT 5712>
R<WAT 5713>
R<WAT 5714>
R<WAT 5715>
R<WAT 5716>
R<WAT 5717>
R<WAT 5718>
R<WAT 5719>
R<WAT 5720>
R<WAT 5721>
R<WAT 5722>
R<WAT 5723>
R<WAT 5724>
R<WAT 5725>
R<WAT 5726>
R<WAT 5727>
R<WAT 5728>
R<WAT 5729>
R<WAT 5730>
R<WAT 5731>
R<WAT 5732>
R<WAT 5733>
R<WAT 5734>
R<WAT 5735>
R<WAT 5736>
R<WAT 5737>
R<WAT 5738>
R<WAT 5739>
R<WAT 5740>
R<WAT 5741>
R<WAT 5742>
R<WAT 5743>
R<WAT 5744>
R<WAT 5745>
R<WAT 5746>
R<WAT 5747>
R<WAT 5748>
R<WAT 5749>
R<WAT 5750>
R<WAT 5751>
R<WAT 5752>
R<WAT 5753>
R<WAT 5754>
R<WAT 5755>
R<WAT 5756>
R<WAT 5757>
R<WAT 5758>
R<WAT 5759>
R<WAT 5760>
R<WAT 5761>
R<WAT 5762>
R<WAT 5763>
R<WAT 5764>
R<WAT 5765>
R<WAT 5766>
R<WAT 5767>
R<WAT 5768>
R<WAT 5769>
R<WAT 5770>
R<WAT 5771>
R<WAT 5772>
R<WAT 5773>
R<WAT 5774>
R<WAT 5775>
R<WAT 5776>
R<WAT 5777>
R<WAT 5778>
R<WAT 5779>
R<WAT 5780>
R<WAT 5781>
R<WAT 5782>
R<WAT 5783>
R<WAT 5784>
R<WAT 5785>
R<WAT 5786>
R<WAT 5787>
R<WAT 5788>
R<WAT 5789>
R<WAT 5790>
R<WAT 5791>
R<WAT 5792>
R<WAT 5793>
R<WAT 5794>
R<WAT 5795>
R<WAT 5796>
R<WAT 5797>
R<WAT 5798>
R<WAT 5799>
R<WAT 5800>
R<WAT 5801>
R<WAT 5802>
R<WAT 5803>
R<WAT 5804>
R<WAT 5805>
R<WAT 5806>
R<WAT 5807>
R<WAT 5808>
R<WAT 5809>
R<WAT 5810>
R<WAT 5811>
R<WAT 5812>
R<WAT 5813>
R<WAT 5814>
R<WAT 5815>
R<WAT 5816>
R<WAT 5817>
R<WAT 5818>
R<WAT 5819>
R<WAT 5820>
R<WAT 5821>
R<WAT 5822>
R<WAT 5823>
R<WAT 5824>
R<WAT 5825>
R<WAT 5826>
R<WAT 5827>
R<WAT 5828>
R<WAT 5829>
R<WAT 5830>
R<WAT 5831>
R<WAT 5832>
R<WAT 5833>
R<WAT 5834>
R<WAT 5835>
R<WAT 5836>
R<WAT 5837>
R<WAT 5838>
R<WAT 5839>
R<WAT 5840>
R<WAT 5841>
R<WAT 5842>
R<WAT 5843>
R<WAT 5844>
R<WAT 5845>
R<WAT 5847>
R<WAT 5848>
R<WAT 5849>
R<WAT 5850>
R<WAT 5851>
R<WAT 5852>
R<WAT 5853>
R<WAT 5854>
R<WAT 5855>
R<WAT 5856>
R<WAT 5857>
R<WAT 5858>
R<WAT 5859>
R<WAT 5860>
R<WAT 5861>
R<WAT 5862>
R<WAT 5863>
R<WAT 5864>
R<WAT 5865>
R<WAT 5866>
R<WAT 5867>
R<WAT 5868>
R<WAT 5869>
R<WAT 5870>
R<WAT 5871>
R<WAT 5872>
R<WAT 5873>
R<WAT 5874>
R<WAT 5875>
R<WAT 5876>
R<WAT 5877>
R<WAT 5878>
R<WAT 5879>
R<WAT 5880>
R<WAT 5881>
R<WAT 5882>
R<WAT 5883>
R<WAT 5884>
R<WAT 5885>
R<WAT 5886>
R<WAT 5887>
R<WAT 5888>
R<WAT 5889>
R<WAT 5890>
R<WAT 5891>
R<WAT 5892>
R<WAT 5893>
R<WAT 5894>
R<WAT 5895>
R<WAT 5896>
R<WAT 5897>
R<WAT 5898>
R<WAT 5899>
R<WAT 5900>
R<WAT 5901>
R<WAT 5902>
R<WAT 5903>
R<WAT 5904>
R<WAT 5905>
R<WAT 5906>
R<WAT 5907>
R<WAT 5908>
R<WAT 5909>
R<WAT 5910>
R<WAT 5911>
R<WAT 5912>
R<WAT 5913>
R<WAT 5914>
R<WAT 5915>
R<WAT 5916>
R<WAT 5918>
R<WAT 5919>
R<WAT 5920>
R<WAT 5921>
R<WAT 5922>
R<WAT 5923>
R<WAT 5924>
R<WAT 5925>
R<WAT 5926>
R<WAT 5927>
R<WAT 5928>
R<WAT 5929>
R<WAT 5930>
R<WAT 5931>
R<WAT 5932>
R<WAT 5933>
R<WAT 5934>
R<WAT 5935>
R<WAT 5936>
R<WAT 5937>
R<WAT 5938>
R<WAT 5939>
R<WAT 5940>
R<WAT 5941>
R<WAT 5942>
R<WAT 5943>
R<WAT 5944>
R<WAT 5945>
R<WAT 5946>
R<WAT 5947>
R<WAT 5948>
R<WAT 5949>
R<WAT 5950>
R<WAT 5951>
R<WAT 5952>
R<WAT 5953>
R<WAT 5954>
R<WAT 5955>
R<WAT 5956>
R<WAT 5957>
R<WAT 5958>
R<WAT 5959>
R<WAT 5960>
R<WAT 5961>
R<WAT 5962>
R<WAT 5963>
R<WAT 5964>
R<WAT 5965>
R<WAT 5966>
R<WAT 5967>
R<WAT 5968>
R<WAT 5969>
R<WAT 5971>
R<WAT 5972>
R<WAT 5973>
R<WAT 5974>
R<WAT 5975>
R<WAT 5976>
R<WAT 5977>
R<WAT 5978>
R<WAT 5979>
R<WAT 5980>
R<WAT 5981>
R<WAT 5982>
R<WAT 5983>
R<WAT 5984>
R<WAT 5985>
R<WAT 5986>
R<WAT 5987>
R<WAT 5988>
R<WAT 5989>
R<WAT 5990>
R<WAT 5991>
R<WAT 5992>
R<WAT 5993>
R<WAT 5994>
R<WAT 5995>
R<WAT 5996>
R<WAT 5997>
R<WAT 5998>
R<WAT 5999>
R<WAT 6000>
R<WAT 6001>
R<WAT 6002>
R<WAT 6003>
R<WAT 6004>
R<WAT 6005>
R<WAT 6006>
R<WAT 6007>
R<WAT 6008>
R<WAT 6009>
R<WAT 6010>
R<WAT 6011>
R<WAT 6012>
R<WAT 6013>
R<WAT 6014>
R<WAT 6015>
R<WAT 6016>
R<WAT 6017>
R<WAT 6018>
R<WAT 6019>
R<WAT 6020>
R<WAT 6021>
R<WAT 6022>
R<WAT 6023>
R<WAT 6024>
R<WAT 6025>
R<WAT 6026>
R<WAT 6027>
R<WAT 6028>
R<WAT 6029>
R<WAT 6031>
R<WAT 6032>
R<WAT 6033>
R<WAT 6034>
R<WAT 6035>
R<WAT 6036>
R<WAT 6037>
R<WAT 6038>
R<WAT 6039>
R<WAT 6040>
R<WAT 6041>
R<WAT 6042>
R<WAT 6043>
R<WAT 6044>
R<WAT 6045>
R<WAT 6046>
R<WAT 6047>
R<WAT 6048>
R<WAT 6049>
R<WAT 6050>
R<WAT 6051>
R<WAT 6052>
R<WAT 6053>
R<WAT 6054>
R<WAT 6055>
R<WAT 6056>
R<WAT 6057>
R<WAT 6058>
R<WAT 6059>
R<WAT 6060>
R<WAT 6061>
R<WAT 6062>
R<WAT 6063>
R<WAT 6064>
R<WAT 6065>
R<WAT 6066>
R<WAT 6067>
R<WAT 6068>
R<WAT 6069>
R<WAT 6070>
R<WAT 6071>
R<WAT 6072>
R<WAT 6073>
R<WAT 6074>
R<WAT 6075>
R<WAT 6076>
R<WAT 6077>
R<WAT 6078>
R<WAT 6079>
R<WAT 6080>
R<WAT 6081>
R<WAT 6082>
R<WAT 6083>
R<WAT 6084>
R<WAT 6085>
R<WAT 6086>
R<WAT 6087>
R<WAT 6088>
R<WAT 6089>
R<WAT 6090>
R<WAT 6091>
R<WAT 6092>
R<WAT 6093>
R<WAT 6094>
R<WAT 6095>
R<WAT 6096>
R<WAT 6097>
R<WAT 6098>
R<WAT 6099>
R<WAT 6100>
R<WAT 6101>
R<WAT 6102>
R<WAT 6103>
R<WAT 6104>
R<WAT 6105>
R<WAT 6106>
R<WAT 6107>
R<WAT 6108>
R<WAT 6109>
R<WAT 6110>
R<WAT 6111>
R<WAT 6112>
R<WAT 6113>
R<WAT 6114>
R<WAT 6115>
R<WAT 6116>
R<WAT 6117>
R<WAT 6118>
R<WAT 6119>
R<WAT 6120>
R<WAT 6121>
R<WAT 6122>
R<WAT 6123>
R<WAT 6124>
R<WAT 6125>
R<WAT 6126>
R<WAT 6127>
R<WAT 6128>
R<WAT 6129>
R<WAT 6130>
R<WAT 6131>
R<WAT 6132>
R<WAT 6133>
R<WAT 6134>
R<WAT 6135>
R<WAT 6136>
R<WAT 6137>
R<WAT 6138>
R<WAT 6139>
R<WAT 6140>
R<WAT 6141>
R<WAT 6142>
R<WAT 6143>
R<WAT 6144>
R<WAT 6145>
R<WAT 6146>
R<WAT 6147>
R<WAT 6148>
R<WAT 6149>
R<WAT 6150>
R<WAT 6151>
R<WAT 6152>
R<WAT 6154>
R<WAT 6155>
R<WAT 6156>
R<WAT 6157>
R<WAT 6158>
R<WAT 6159>
R<WAT 6160>
R<WAT 6161>
R<WAT 6162>
R<WAT 6163>
R<WAT 6164>
R<WAT 6165>
R<WAT 6166>
R<WAT 6167>
R<WAT 6168>
R<WAT 6169>
R<WAT 6170>
R<WAT 6171>
R<WAT 6172>
R<WAT 6173>
R<WAT 6174>
R<WAT 6175>
R<WAT 6176>
R<WAT 6177>
R<WAT 6178>
R<WAT 6179>
R<WAT 6180>
R<WAT 6181>
R<WAT 6182>
R<WAT 6183>
R<WAT 6184>
R<WAT 6185>
R<WAT 6186>
R<WAT 6187>
R<WAT 6188>
R<WAT 6189>
R<WAT 6190>
R<WAT 6191>
R<WAT 6192>
R<WAT 6193>
R<WAT 6194>
R<WAT 6195>
R<WAT 6196>
R<WAT 6197>
R<WAT 6198>
R<WAT 6199>
R<WAT 6200>
R<WAT 6201>
R<WAT 6202>
R<WAT 6203>
R<WAT 6204>
R<WAT 6205>
R<WAT 6206>
R<WAT 6207>
R<WAT 6208>
R<WAT 6209>
R<WAT 6210>
R<WAT 6211>
R<WAT 6212>
R<WAT 6213>
R<WAT 6214>
R<WAT 6215>
R<WAT 6216>
R<WAT 6217>
R<WAT 6218>
R<WAT 6219>
R<WAT 6220>
R<WAT 6221>
R<WAT 6222>
R<WAT 6223>
R<WAT 6224>
R<WAT 6225>
R<WAT 6226>
R<WAT 6227>
R<WAT 6228>
R<WAT 6229>
R<WAT 6230>
R<WAT 6231>
R<WAT 6232>
R<WAT 6233>
R<WAT 6234>
R<WAT 6235>
R<WAT 6236>
R<WAT 6237>
R<WAT 6238>
R<WAT 6239>
R<WAT 6240>
R<WAT 6241>
R<WAT 6242>
R<WAT 6243>
R<WAT 6244>
R<WAT 6245>
R<WAT 6246>
R<WAT 6247>
R<WAT 6248>
R<WAT 6249>
R<WAT 6250>
R<WAT 6251>
R<WAT 6252>
R<WAT 6253>
R<WAT 6254>
R<WAT 6255>
R<WAT 6256>
R<WAT 6257>
R<WAT 6258>
R<WAT 6259>
R<WAT 6260>
R<WAT 6261>
R<WAT 6262>
R<WAT 6263>
R<WAT 6264>
R<WAT 6265>
R<WAT 6266>
R<WAT 6267>
R<WAT 6268>
R<WAT 6269>
R<WAT 6270>
R<WAT 6271>
R<WAT 6272>
R<WAT 6273>
R<WAT 6274>
R<WAT 6275>
R<WAT 6276>
R<WAT 6277>
R<WAT 6278>
R<WAT 6279>
R<WAT 6280>
R<WAT 6281>
R<WAT 6282>
R<WAT 6283>
R<WAT 6284>
R<WAT 6285>
R<WAT 6286>
R<WAT 6287>
R<WAT 6288>
R<WAT 6289>
R<WAT 6290>
R<WAT 6291>
R<WAT 6292>
R<WAT 6293>
R<WAT 6294>
R<WAT 6295>
R<WAT 6296>
R<WAT 6297>
R<WAT 6298>
R<WAT 6299>
R<WAT 6300>
R<WAT 6301>
R<WAT 6302>
R<WAT 6303>
R<WAT 6304>
R<WAT 6305>
R<WAT 6306>
R<WAT 6307>
R<WAT 6308>
R<WAT 6309>
R<WAT 6310>
R<WAT 6311>
R<WAT 6312>
R<WAT 6313>
R<WAT 6314>
R<WAT 6315>
R<WAT 6317>
R<WAT 6318>
R<WAT 6319>
R<WAT 6320>
R<WAT 6321>
R<WAT 6322>
R<WAT 6323>
R<WAT 6324>
R<WAT 6325>
R<WAT 6326>
R<WAT 6327>
R<WAT 6328>
R<WAT 6329>
R<WAT 6330>
R<WAT 6331>
R<WAT 6332>
R<WAT 6333>
R<WAT 6334>
R<WAT 6335>
R<WAT 6336>
R<WAT 6337>
R<WAT 6338>
R<WAT 6339>
R<WAT 6340>
R<WAT 6341>
R<WAT 6342>
R<WAT 6343>
R<WAT 6344>
R<WAT 6345>
R<WAT 6346>
R<WAT 6347>
R<WAT 6348>
R<WAT 6349>
R<WAT 6350>
R<WAT 6351>
R<WAT 6352>
R<WAT 6353>
R<WAT 6354>
R<WAT 6355>
R<WAT 6356>
R<WAT 6357>
R<WAT 6358>
R<WAT 6359>
R<WAT 6360>
R<WAT 6361>
R<WAT 6362>
R<WAT 6363>
R<WAT 6364>
R<WAT 6365>
R<WAT 6366>
R<WAT 6367>
R<WAT 6368>
R<WAT 6369>
R<WAT 6370>
R<WAT 6371>
R<WAT 6372>
R<WAT 6373>
R<WAT 6374>
R<WAT 6375>
R<WAT 6376>
R<WAT 6377>
R<WAT 6378>
R<WAT 6379>
R<WAT 6380>
R<WAT 6381>
R<WAT 6382>
R<WAT 6383>
R<WAT 6384>
R<WAT 6385>
R<WAT 6386>
R<WAT 6387>
R<WAT 6388>
R<WAT 6389>
R<WAT 6390>
R<WAT 6391>
R<WAT 6392>
R<WAT 6393>
R<WAT 6394>
R<WAT 6395>
R<WAT 6396>
R<WAT 6397>
R<WAT 6398>
R<WAT 6399>
R<WAT 6400>
R<WAT 6401>
R<WAT 6402>
R<WAT 6403>
R<WAT 6404>
R<WAT 6405>
R<WAT 6406>
R<WAT 6407>
R<WAT 6408>
R<WAT 6409>
R<WAT 6410>
R<WAT 6411>
R<WAT 6412>
R<WAT 6413>
R<WAT 6414>
R<WAT 6415>
R<WAT 6416>
R<WAT 6417>
R<WAT 6418>
R<WAT 6419>
R<WAT 6420>
R<WAT 6421>
R<WAT 6422>
R<WAT 6423>
R<WAT 6424>
R<WAT 6425>
R<WAT 6426>
R<WAT 6427>
R<WAT 6428>
R<WAT 6429>
R<WAT 6430>
R<WAT 6431>
R<WAT 6432>
R<WAT 6433>
R<WAT 6434>
R<WAT 6435>
R<WAT 6436>
R<WAT 6437>
R<WAT 6438>
R<WAT 6439>
R<WAT 6440>
R<WAT 6441>
R<WAT 6442>
R<WAT 6443>
R<WAT 6444>
R<WAT 6445>
R<WAT 6446>
R<WAT 6447>
R<WAT 6448>
R<WAT 6449>
R<WAT 6450>
R<WAT 6451>
R<WAT 6452>
R<WAT 6453>
R<WAT 6454>
R<WAT 6455>
R<WAT 6456>
R<WAT 6457>
R<WAT 6458>
R<WAT 6459>
R<WAT 6460>
R<WAT 6461>
R<WAT 6462>
R<WAT 6463>
R<WAT 6464>
R<WAT 6466>
R<WAT 6467>
R<WAT 6468>
R<WAT 6469>
R<WAT 6470>
R<WAT 6471>
R<WAT 6472>
R<WAT 6473>
R<WAT 6474>
R<WAT 6475>
R<WAT 6476>
R<WAT 6477>
R<WAT 6478>
R<WAT 6479>
R<WAT 6480>
R<WAT 6481>
R<WAT 6482>
R<WAT 6483>
R<WAT 6484>
R<WAT 6485>
R<WAT 6486>
R<WAT 6487>
R<WAT 6488>
R<WAT 6489>
R<WAT 6490>
R<WAT 6491>
R<WAT 6492>
R<WAT 6493>
R<WAT 6494>
R<WAT 6495>
R<WAT 6496>
R<WAT 6497>
R<WAT 6498>
R<WAT 6499>
R<WAT 6500>
R<WAT 6501>
R<WAT 6502>
R<WAT 6503>
R<WAT 6504>
R<WAT 6505>
R<WAT 6506>
R<WAT 6507>
R<WAT 6508>
R<WAT 6509>
R<WAT 6510>
R<WAT 6511>
R<WAT 6512>
R<WAT 6513>
R<WAT 6514>
R<WAT 6515>
R<WAT 6516>
R<WAT 6517>
R<WAT 6518>
R<WAT 6519>
R<WAT 6520>
R<WAT 6521>
R<WAT 6522>
R<WAT 6523>
R<WAT 6524>
R<WAT 6525>
R<WAT 6527>
R<WAT 6528>
R<WAT 6529>
R<WAT 6530>
R<WAT 6531>
R<WAT 6532>
R<WAT 6533>
R<WAT 6534>
R<WAT 6535>
R<WAT 6536>
R<WAT 6537>
R<WAT 6538>
R<WAT 6539>
R<WAT 6540>
R<WAT 6541>
R<WAT 6542>
R<WAT 6543>
R<WAT 6544>
R<WAT 6545>
R<WAT 6546>
R<WAT 6547>
R<WAT 6548>
R<WAT 6549>
R<WAT 6550>
R<WAT 6551>
R<WAT 6552>
R<WAT 6553>
R<WAT 6554>
R<WAT 6555>
R<WAT 6556>
R<WAT 6557>
R<WAT 6558>
R<WAT 6559>
R<WAT 6560>
R<WAT 6561>
R<WAT 6562>
R<WAT 6563>
R<WAT 6564>
R<WAT 6565>
R<WAT 6566>
R<WAT 6567>
R<WAT 6568>
R<WAT 6569>
R<WAT 6570>
R<WAT 6571>
R<WAT 6572>
R<WAT 6573>
R<WAT 6574>
R<WAT 6575>
R<WAT 6576>
R<WAT 6577>
R<WAT 6578>
R<WAT 6579>
R<WAT 6580>
R<WAT 6581>
R<WAT 6582>
R<WAT 6583>
R<WAT 6584>
R<WAT 6585>
R<WAT 6586>
R<WAT 6587>
R<WAT 6588>
R<WAT 6589>
R<WAT 6590>
R<WAT 6591>
R<WAT 6592>
R<WAT 6593>
R<WAT 6594>
R<WAT 6595>
R<WAT 6596>
R<WAT 6597>
R<WAT 6598>
R<WAT 6599>
R<WAT 6600>
R<WAT 6601>
R<WAT 6602>
R<WAT 6603>
R<WAT 6604>
R<WAT 6605>
R<WAT 6606>
R<WAT 6607>
R<WAT 6608>
R<WAT 6609>
R<WAT 6610>
R<WAT 6611>
R<WAT 6612>
R<WAT 6613>
R<WAT 6614>
R<WAT 6615>
R<WAT 6616>
R<WAT 6617>
R<WAT 6618>
R<WAT 6619>
R<WAT 6620>
R<WAT 6621>
R<WAT 6622>
R<WAT 6623>
R<WAT 6624>
R<WAT 6625>
R<WAT 6626>
R<WAT 6627>
R<WAT 6628>
R<WAT 6629>
R<WAT 6630>
R<WAT 6631>
R<WAT 6632>
R<WAT 6633>
R<WAT 6634>
R<WAT 6635>
R<WAT 6636>
R<WAT 6637>
R<WAT 6638>
R<WAT 6639>
R<WAT 6640>
R<WAT 6641>
R<WAT 6642>
R<WAT 6643>
R<WAT 6644>
R<WAT 6645>
R<WAT 6646>
R<WAT 6647>
R<WAT 6648>
R<WAT 6649>
R<WAT 6650>
R<WAT 6651>
R<WAT 6652>
R<WAT 6653>
R<WAT 6654>
R<WAT 6655>
R<WAT 6656>
R<WAT 6657>
R<WAT 6658>
R<WAT 6659>
R<WAT 6660>
R<WAT 6661>
R<WAT 6662>
R<WAT 6663>
R<WAT 6664>
R<WAT 6665>
R<WAT 6666>
R<WAT 6667>
R<WAT 6668>
R<WAT 6669>
R<WAT 6670>
R<WAT 6671>
R<WAT 6672>
R<WAT 6673>
R<WAT 6674>
R<WAT 6675>
R<WAT 6676>
R<WAT 6677>
R<WAT 6678>
R<WAT 6679>
R<WAT 6680>
R<WAT 6681>
R<WAT 6682>
R<WAT 6683>
R<WAT 6684>
R<WAT 6685>
R<WAT 6686>
R<WAT 6687>
R<WAT 6688>
R<WAT 6689>
R<WAT 6690>
R<WAT 6691>
R<WAT 6692>
R<WAT 6693>
R<WAT 6694>
R<WAT 6695>
R<WAT 6696>
R<WAT 6697>
R<WAT 6698>
R<WAT 6699>
R<WAT 6700>
R<WAT 6701>
R<WAT 6702>
R<WAT 6703>
R<WAT 6704>
R<WAT 6705>
R<WAT 6706>
R<WAT 6707>
R<WAT 6708>
R<WAT 6709>
R<WAT 6710>
R<WAT 6711>
R<WAT 6712>
R<WAT 6713>
R<WAT 6714>
R<WAT 6715>
R<WAT 6716>
R<WAT 6717>
R<WAT 6718>
R<WAT 6719>
R<WAT 6720>
R<WAT 6721>
R<WAT 6722>
R<WAT 6723>
R<WAT 6724>
R<WAT 6725>
R<WAT 6726>
R<WAT 6727>
R<WAT 6728>
R<WAT 6729>
R<WAT 6730>
R<WAT 6731>
R<WAT 6732>
R<WAT 6733>
R<WAT 6734>
R<WAT 6735>
R<WAT 6736>
R<WAT 6737>
R<WAT 6738>
R<WAT 6739>
R<WAT 6740>
R<WAT 6741>
R<WAT 6742>
R<WAT 6743>
R<WAT 6744>
R<WAT 6745>
R<WAT 6746>
R<WAT 6747>
R<WAT 6748>
R<WAT 6749>
R<WAT 6750>
R<WAT 6751>
R<WAT 6752>
R<WAT 6753>
R<WAT 6754>
R<WAT 6755>
R<WAT 6756>
R<WAT 6757>
R<WAT 6758>
R<WAT 6759>
R<WAT 6760>
R<WAT 6761>
R<WAT 6762>
R<WAT 6763>
R<WAT 6764>
R<WAT 6765>
R<WAT 6766>
R<WAT 6767>
R<WAT 6768>
R<WAT 6769>
R<WAT 6770>
R<WAT 6771>
R<WAT 6772>
R<WAT 6773>
R<WAT 6774>
R<WAT 6775>
R<WAT 6776>
R<WAT 6777>
R<WAT 6778>
R<WAT 6779>
R<WAT 6780>
R<WAT 6781>
R<WAT 6782>
R<WAT 6783>
R<WAT 6784>
R<WAT 6785>
R<WAT 6786>
R<WAT 6787>
R<WAT 6788>
R<WAT 6789>
R<WAT 6790>
R<WAT 6791>
R<WAT 6792>
R<WAT 6793>
R<WAT 6794>
R<WAT 6795>
R<WAT 6796>
R<WAT 6797>
R<WAT 6798>
R<WAT 6799>
R<WAT 6800>
R<WAT 6801>
R<WAT 6802>
R<WAT 6803>
R<WAT 6804>
R<WAT 6805>
R<WAT 6806>
R<WAT 6807>
R<WAT 6808>
R<WAT 6809>
R<WAT 6810>
R<WAT 6811>
R<WAT 6812>
R<WAT 6813>
R<WAT 6814>
R<WAT 6815>
R<WAT 6816>
R<WAT 6817>
R<WAT 6818>
R<WAT 6819>
R<WAT 6820>
R<WAT 6821>
R<WAT 6822>
R<WAT 6823>
R<WAT 6824>
R<WAT 6825>
R<WAT 6826>
R<WAT 6827>
R<WAT 6828>
R<WAT 6829>
R<WAT 6830>
R<WAT 6831>
R<WAT 6832>
R<WAT 6833>
R<WAT 6834>
R<WAT 6835>
R<WAT 6836>
R<WAT 6837>
R<WAT 6838>
R<WAT 6839>
R<WAT 6840>
R<WAT 6841>
R<WAT 6842>
R<WAT 6843>
R<WAT 6844>
R<WAT 6845>
R<WAT 6846>
R<WAT 6847>
R<WAT 6848>
R<WAT 6849>
R<WAT 6850>
R<WAT 6851>
R<WAT 6852>
R<WAT 6853>
R<WAT 6854>
R<WAT 6855>
R<WAT 6856>
R<WAT 6857>
R<WAT 6858>
R<WAT 6859>
R<WAT 6860>
R<WAT 6861>
R<WAT 6862>
R<WAT 6863>
R<WAT 6864>
R<WAT 6865>
R<WAT 6866>
R<WAT 6867>
R<WAT 6868>
R<WAT 6869>
R<WAT 6870>
R<WAT 6871>
R<WAT 6872>
R<WAT 6873>
R<WAT 6874>
R<WAT 6875>
R<WAT 6876>
R<WAT 6877>
R<WAT 6878>
R<WAT 6879>
R<WAT 6880>
R<WAT 6881>
R<WAT 6882>
R<WAT 6883>
R<WAT 6884>
R<WAT 6885>
R<WAT 6886>
R<WAT 6887>
R<WAT 6888>
R<WAT 6889>
R<WAT 6890>
R<WAT 6891>
R<WAT 6892>
R<WAT 6893>
R<WAT 6894>
R<WAT 6895>
R<WAT 6896>
R<WAT 6897>
R<WAT 6898>
R<WAT 6899>
R<WAT 6900>
R<WAT 6901>
R<WAT 6902>
R<WAT 6903>
R<WAT 6904>
R<WAT 6905>
R<WAT 6906>
R<WAT 6907>
R<WAT 6908>
R<WAT 6909>
R<WAT 6910>
R<WAT 6911>
R<WAT 6912>
R<WAT 6913>
R<WAT 6914>
R<WAT 6915>
R<WAT 6916>
R<WAT 6917>
R<WAT 6918>
R<WAT 6919>
R<WAT 6920>
R<WAT 6921>
R<WAT 6922>
R<WAT 6923>
R<WAT 6924>
R<WAT 6925>
R<WAT 6926>
R<WAT 6927>
R<WAT 6928>
R<WAT 6929>
R<WAT 6930>
R<WAT 6931>
R<WAT 6932>
R<WAT 6933>
R<WAT 6934>
R<WAT 6935>
R<WAT 6936>
R<WAT 6937>
R<WAT 6938>
R<WAT 6939>
R<WAT 6940>
R<WAT 6941>
R<WAT 6942>
R<WAT 6943>
R<WAT 6944>
R<WAT 6945>
R<WAT 6946>
R<WAT 6947>
R<WAT 6948>
R<WAT 6949>
R<WAT 6950>
R<WAT 6951>
R<WAT 6952>
R<WAT 6953>
R<WAT 6954>
R<WAT 6955>
R<WAT 6956>
R<WAT 6957>
R<WAT 6958>
R<WAT 6959>
R<WAT 6960>
R<WAT 6961>
R<WAT 6962>
R<WAT 6963>
R<WAT 6964>
R<WAT 6965>
R<WAT 6966>
R<WAT 6967>
R<WAT 6968>
R<WAT 6969>
R<WAT 6970>
R<WAT 6971>
R<WAT 6972>
R<WAT 6973>
R<WAT 6974>
R<WAT 6975>
R<WAT 6976>
R<WAT 6977>
R<WAT 6978>
R<WAT 6979>
R<WAT 6980>
R<WAT 6981>
R<WAT 6982>
R<WAT 6983>
R<WAT 6984>
R<WAT 6985>
R<WAT 6986>
R<WAT 6987>
R<WAT 6988>
R<WAT 6989>
R<WAT 6990>
R<WAT 6991>
R<WAT 6992>
R<WAT 6993>
R<WAT 6994>
R<WAT 6995>
R<WAT 6996>
R<WAT 6997>
R<WAT 6998>
R<WAT 6999>
R<WAT 7000>
R<WAT 7001>
R<WAT 7002>
R<WAT 7003>
R<WAT 7004>
R<WAT 7005>
R<WAT 7006>
R<WAT 7007>
R<WAT 7008>
R<WAT 7009>
R<WAT 7010>
R<WAT 7011>
R<WAT 7012>
R<WAT 7013>
R<WAT 7014>
R<WAT 7015>
R<WAT 7016>
R<WAT 7017>
R<WAT 7018>
R<WAT 7019>
R<WAT 7020>
R<WAT 7021>
R<WAT 7022>
R<WAT 7023>
R<WAT 7024>
R<WAT 7025>
R<WAT 7026>
R<WAT 7027>
R<WAT 7028>
R<WAT 7029>
R<WAT 7030>
R<WAT 7031>
R<WAT 7032>
R<WAT 7033>
R<WAT 7034>
R<WAT 7035>
R<WAT 7036>
R<WAT 7037>
R<WAT 7038>
R<WAT 7039>
R<WAT 7040>
R<WAT 7041>
R<WAT 7042>
R<WAT 7043>
R<WAT 7044>
R<WAT 7045>
R<WAT 7046>
R<WAT 7047>
R<WAT 7048>
R<WAT 7049>
R<WAT 7050>
R<WAT 7051>
R<WAT 7052>
R<WAT 7053>
R<WAT 7054>
R<WAT 7055>
R<WAT 7056>
R<WAT 7057>
R<WAT 7058>
R<WAT 7059>
R<WAT 7060>
R<WAT 7061>
R<WAT 7062>
R<WAT 7063>
R<WAT 7064>
R<WAT 7065>
R<WAT 7066>
R<WAT 7067>
R<WAT 7068>
R<WAT 7069>
R<WAT 7070>
R<WAT 7071>
R<WAT 7072>
R<WAT 7073>
R<WAT 7074>
R<WAT 7075>
R<WAT 7076>
R<WAT 7077>
R<WAT 7078>
R<WAT 7079>
R<WAT 7081>
R<WAT 7082>
R<WAT 7083>
R<WAT 7084>
R<WAT 7085>
R<WAT 7086>
R<WAT 7087>
R<WAT 7088>
R<WAT 7089>
R<WAT 7090>
R<WAT 7091>
R<WAT 7092>
R<WAT 7093>
R<WAT 7094>
R<WAT 7095>
R<WAT 7096>
R<WAT 7097>
R<WAT 7098>
R<WAT 7099>
R<WAT 7100>
R<WAT 7101>
R<WAT 7102>
R<WAT 7103>
R<WAT 7104>
R<WAT 7105>
R<WAT 7106>
R<WAT 7107>
R<WAT 7108>
R<WAT 7109>
R<WAT 7110>
R<WAT 7111>
R<WAT 7112>
R<WAT 7113>
R<WAT 7114>
R<WAT 7115>
R<WAT 7116>
R<WAT 7117>
R<WAT 7118>
R<WAT 7119>
R<WAT 7120>
R<WAT 7121>
R<WAT 7122>
R<WAT 7123>
R<WAT 7124>
R<WAT 7125>
R<WAT 7126>
R<WAT 7127>
R<WAT 7128>
R<WAT 7129>
R<WAT 7130>
R<WAT 7131>
R<WAT 7132>
R<WAT 7133>
R<WAT 7134>
R<WAT 7135>
R<WAT 7136>
R<WAT 7137>
R<WAT 7138>
R<WAT 7139>
R<WAT 7140>
R<WAT 7141>
R<WAT 7142>
R<WAT 7143>
R<WAT 7144>
R<WAT 7145>
R<WAT 7146>
R<WAT 7147>
R<WAT 7148>
R<WAT 7149>
R<WAT 7150>
R<WAT 7151>
R<WAT 7152>
R<WAT 7153>
R<WAT 7154>
R<WAT 7155>
R<WAT 7156>
R<WAT 7157>
R<WAT 7158>
R<WAT 7159>
R<WAT 7160>
R<WAT 7161>
R<WAT 7162>
R<WAT 7163>
R<WAT 7164>
R<WAT 7165>
R<WAT 7166>
R<WAT 7167>
R<WAT 7168>
R<WAT 7169>
R<WAT 7170>
R<WAT 7171>
R<WAT 7172>
R<WAT 7174>
R<WAT 7175>
R<WAT 7176>
R<WAT 7177>
R<WAT 7178>
R<WAT 7179>
R<WAT 7180>
R<WAT 7181>
R<WAT 7182>
R<WAT 7183>
R<WAT 7184>
R<WAT 7185>
R<WAT 7186>
R<WAT 7187>
R<WAT 7188>
R<WAT 7189>
R<WAT 7190>
R<WAT 7191>
R<WAT 7192>
R<WAT 7193>
R<WAT 7194>
R<WAT 7195>
R<WAT 7196>
R<WAT 7197>
R<WAT 7198>
R<WAT 7199>
R<WAT 7200>
R<WAT 7201>
R<WAT 7202>
R<WAT 7203>
R<WAT 7204>
R<WAT 7205>
R<WAT 7206>
R<WAT 7207>
R<WAT 7208>
R<WAT 7209>
R<WAT 7210>
R<WAT 7211>
R<WAT 7212>
R<WAT 7213>
R<WAT 7214>
R<WAT 7215>
R<WAT 7216>
R<WAT 7217>
R<WAT 7218>
R<WAT 7219>
R<WAT 7220>
R<WAT 7221>
R<WAT 7222>
R<WAT 7223>
R<WAT 7224>
R<WAT 7225>
R<WAT 7226>
R<WAT 7227>
R<WAT 7228>
R<WAT 7229>
R<WAT 7230>
R<WAT 7231>
R<WAT 7232>
R<WAT 7233>
R<WAT 7234>
R<WAT 7235>
R<WAT 7236>
R<WAT 7237>
R<WAT 7238>
R<WAT 7239>
R<WAT 7240>
R<WAT 7241>
R<WAT 7242>
R<WAT 7243>
R<WAT 7244>
R<WAT 7245>
R<WAT 7246>
R<WAT 7247>
R<WAT 7248>
R<WAT 7249>
R<WAT 7250>
R<WAT 7251>
R<WAT 7253>
R<WAT 7254>
R<WAT 7255>
R<WAT 7256>
R<WAT 7257>
R<WAT 7258>
R<WAT 7259>
R<WAT 7260>
R<WAT 7261>
R<WAT 7262>
R<WAT 7263>
R<WAT 7264>
R<WAT 7265>
R<WAT 7266>
R<WAT 7267>
R<WAT 7268>
R<WAT 7269>
R<WAT 7270>
R<WAT 7271>
R<WAT 7272>
R<WAT 7273>
R<WAT 7274>
R<WAT 7275>
R<WAT 7276>
R<WAT 7277>
R<WAT 7278>
R<WAT 7279>
R<WAT 7280>
R<WAT 7281>
R<WAT 7282>
R<WAT 7283>
R<WAT 7284>
R<WAT 7285>
R<WAT 7286>
R<WAT 7287>
R<WAT 7288>
R<WAT 7289>
R<WAT 7290>
R<WAT 7291>
R<WAT 7292>
R<WAT 7293>
R<WAT 7294>
R<WAT 7295>
R<WAT 7296>
R<WAT 7297>
R<WAT 7298>
R<WAT 7299>
R<WAT 7300>
R<WAT 7301>
R<WAT 7302>
R<WAT 7303>
R<WAT 7304>
R<WAT 7305>
R<WAT 7306>
R<WAT 7307>
R<WAT 7308>
R<WAT 7309>
R<WAT 7310>
R<WAT 7311>
R<WAT 7312>
R<WAT 7313>
R<WAT 7314>
R<WAT 7315>
R<WAT 7316>
R<WAT 7317>
R<WAT 7318>
R<WAT 7319>
R<WAT 7320>
R<WAT 7321>
R<WAT 7322>
R<WAT 7323>
R<WAT 7324>
R<WAT 7325>
R<WAT 7326>
R<WAT 7327>
R<WAT 7328>
R<WAT 7329>
R<WAT 7330>
R<WAT 7331>
R<WAT 7333>
R<WAT 7334>
R<WAT 7335>
R<WAT 7336>
R<WAT 7337>
R<WAT 7338>
R<WAT 7339>
R<WAT 7340>
R<WAT 7341>
R<WAT 7342>
R<WAT 7343>
R<WAT 7344>
R<WAT 7345>
R<WAT 7346>
R<WAT 7347>
R<WAT 7348>
R<WAT 7349>
R<WAT 7350>
R<WAT 7351>
R<WAT 7352>
R<WAT 7353>
R<WAT 7354>
R<WAT 7355>
R<WAT 7356>
R<WAT 7357>
R<WAT 7358>
R<WAT 7359>
R<WAT 7360>
R<WAT 7361>
R<WAT 7362>
R<WAT 7363>
R<WAT 7364>
R<WAT 7365>
R<WAT 7366>
R<WAT 7367>
R<WAT 7368>
R<WAT 7369>
R<WAT 7370>
R<WAT 7371>
R<WAT 7373>
R<WAT 7374>
R<WAT 7375>
R<WAT 7376>
R<WAT 7377>
R<WAT 7378>
R<WAT 7379>
R<WAT 7380>
R<WAT 7381>
R<WAT 7382>
R<WAT 7383>
R<WAT 7384>
R<WAT 7385>
R<WAT 7386>
R<WAT 7387>
R<WAT 7388>
R<WAT 7389>
R<WAT 7390>
R<WAT 7391>
R<WAT 7392>
R<WAT 7393>
R<WAT 7394>
R<WAT 7395>
R<WAT 7396>
R<WAT 7397>
R<WAT 7398>
R<WAT 7399>
R<WAT 7400>
R<WAT 7401>
R<WAT 7402>
R<WAT 7403>
R<WAT 7404>
R<WAT 7405>
R<WAT 7406>
R<WAT 7407>
R<WAT 7408>
R<WAT 7409>
R<WAT 7410>
R<WAT 7411>
R<WAT 7412>
R<WAT 7413>
R<WAT 7414>
R<WAT 7415>
R<WAT 7416>
R<WAT 7417>
R<WAT 7418>
R<WAT 7419>
R<WAT 7420>
R<WAT 7421>
R<WAT 7422>
R<WAT 7423>
R<WAT 7424>
R<WAT 7425>
R<WAT 7426>
R<WAT 7427>
R<WAT 7428>
R<WAT 7429>
R<WAT 7430>
R<WAT 7431>
R<WAT 7432>
R<WAT 7433>
R<WAT 7434>
R<WAT 7435>
R<WAT 7436>
R<WAT 7437>
R<WAT 7438>
R<WAT 7439>
R<WAT 7440>
R<WAT 7441>
R<WAT 7442>
R<WAT 7443>
R<WAT 7444>
R<WAT 7445>
R<WAT 7446>
R<WAT 7447>
R<WAT 7448>
R<WAT 7449>
R<WAT 7450>
R<WAT 7451>
R<WAT 7452>
R<WAT 7453>
R<WAT 7454>
R<WAT 7455>
R<WAT 7456>
R<WAT 7457>
R<WAT 7458>
R<WAT 7459>
R<WAT 7460>
R<WAT 7461>
R<WAT 7462>
R<WAT 7463>
R<WAT 7464>
R<WAT 7465>
R<WAT 7466>
R<WAT 7467>
R<WAT 7468>
R<WAT 7469>
R<WAT 7470>
R<WAT 7471>
R<WAT 7472>
R<WAT 7473>
R<WAT 7474>
R<WAT 7475>
R<WAT 7476>
R<WAT 7477>
R<WAT 7478>
R<WAT 7479>
R<WAT 7480>
R<WAT 7481>
R<WAT 7482>
R<WAT 7483>
R<WAT 7484>
R<WAT 7485>
R<WAT 7486>
R<WAT 7487>
R<WAT 7488>
R<WAT 7489>
R<WAT 7490>
R<WAT 7491>
R<WAT 7492>
R<WAT 7493>
R<WAT 7494>
R<WAT 7495>
R<WAT 7496>
R<WAT 7497>
R<WAT 7498>
R<WAT 7499>
R<WAT 7500>
R<WAT 7501>
R<WAT 7502>
R<WAT 7503>
R<WAT 7504>
R<WAT 7505>
R<WAT 7506>
R<WAT 7507>
R<WAT 7508>
R<WAT 7509>
R<WAT 7510>
R<WAT 7511>
R<WAT 7512>
R<WAT 7513>
R<WAT 7514>
R<WAT 7515>
R<WAT 7516>
R<WAT 7517>
R<WAT 7518>
R<WAT 7519>
R<WAT 7520>
R<WAT 7521>
R<WAT 7522>
R<WAT 7523>
R<WAT 7524>
R<WAT 7525>
R<WAT 7526>
R<WAT 7527>
R<WAT 7528>
R<WAT 7529>
R<WAT 7530>
R<WAT 7531>
R<WAT 7532>
R<WAT 7533>
R<WAT 7534>
R<WAT 7535>
R<WAT 7536>
R<WAT 7537>
R<WAT 7538>
R<WAT 7539>
R<WAT 7540>
R<WAT 7541>
R<WAT 7542>
R<WAT 7543>
R<WAT 7544>
R<WAT 7545>
R<WAT 7547>
R<WAT 7548>
R<WAT 7549>
R<WAT 7550>
R<WAT 7551>
R<WAT 7552>
R<WAT 7553>
R<WAT 7554>
R<WAT 7555>
R<WAT 7556>
R<WAT 7557>
R<WAT 7558>
R<WAT 7559>
R<WAT 7560>
R<WAT 7561>
R<WAT 7562>
R<WAT 7563>
R<WAT 7564>
R<WAT 7565>
R<WAT 7566>
R<WAT 7567>
R<WAT 7568>
R<WAT 7569>
R<WAT 7570>
R<WAT 7571>
R<WAT 7572>
R<WAT 7573>
R<WAT 7574>
R<WAT 7575>
R<WAT 7576>
R<WAT 7577>
R<WAT 7578>
R<WAT 7579>
R<WAT 7580>
R<WAT 7581>
R<WAT 7582>
R<WAT 7583>
R<WAT 7584>
R<WAT 7585>
R<WAT 7586>
R<WAT 7587>
R<WAT 7588>
R<WAT 7589>
R<WAT 7590>
R<WAT 7591>
R<WAT 7592>
R<WAT 7593>
R<WAT 7594>
R<WAT 7595>
R<WAT 7596>
R<WAT 7597>
R<WAT 7598>
R<WAT 7599>
R<WAT 7600>
R<WAT 7601>
R<WAT 7602>
R<WAT 7603>
R<WAT 7604>
R<WAT 7605>
R<WAT 7606>
R<WAT 7607>
R<WAT 7608>
R<WAT 7609>
R<WAT 7610>
R<WAT 7611>
R<WAT 7612>
R<WAT 7613>
R<WAT 7614>
R<WAT 7615>
R<WAT 7616>
R<WAT 7617>
R<WAT 7618>
R<WAT 7619>
R<WAT 7620>
R<WAT 7622>
R<WAT 7623>
R<WAT 7624>
R<WAT 7625>
R<WAT 7626>
R<WAT 7627>
R<WAT 7628>
R<WAT 7629>
R<WAT 7630>
R<WAT 7631>
R<WAT 7632>
R<WAT 7633>
R<WAT 7634>
R<WAT 7635>
R<WAT 7636>
R<WAT 7637>
R<WAT 7638>
R<WAT 7639>
R<WAT 7640>
R<WAT 7641>
R<WAT 7642>
R<WAT 7643>
R<WAT 7644>
R<WAT 7645>
R<WAT 7646>
R<WAT 7647>
R<WAT 7648>
R<WAT 7649>
R<WAT 7650>
R<WAT 7651>
R<WAT 7652>
R<WAT 7653>
R<WAT 7654>
R<WAT 7655>
R<WAT 7656>
R<WAT 7657>
R<WAT 7658>
R<WAT 7659>
R<WAT 7660>
R<WAT 7661>
R<WAT 7662>
R<WAT 7663>
R<WAT 7664>
R<WAT 7665>
R<WAT 7666>
R<WAT 7667>
R<WAT 7668>
R<WAT 7669>
R<WAT 7670>
R<WAT 7671>
R<WAT 7672>
R<WAT 7673>
R<WAT 7674>
R<WAT 7675>
R<WAT 7676>
R<WAT 7677>
R<WAT 7678>
R<WAT 7679>
R<WAT 7680>
R<WAT 7681>
R<WAT 7682>
R<WAT 7683>
R<WAT 7684>
R<WAT 7685>
R<WAT 7686>
R<WAT 7687>
R<WAT 7688>
R<WAT 7689>
R<WAT 7690>
R<WAT 7691>
R<WAT 7692>
R<WAT 7693>
R<WAT 7694>
R<WAT 7695>
R<WAT 7696>
R<WAT 7697>
R<WAT 7698>
R<WAT 7699>
R<WAT 7700>
R<WAT 7701>
R<WAT 7702>
R<WAT 7703>
R<WAT 7704>
R<WAT 7705>
R<WAT 7706>
R<WAT 7707>
R<WAT 7708>
R<WAT 7709>
R<WAT 7710>
R<WAT 7711>
R<WAT 7712>
R<WAT 7713>
R<WAT 7714>
R<WAT 7715>
R<WAT 7716>
R<WAT 7717>
R<WAT 7718>
R<WAT 7719>
R<WAT 7720>
R<WAT 7721>
R<WAT 7722>
R<WAT 7723>
R<WAT 7724>
R<WAT 7725>
R<WAT 7726>
R<WAT 7727>
R<WAT 7728>
R<WAT 7729>
R<WAT 7730>
R<WAT 7731>
R<WAT 7732>
R<WAT 7733>
R<WAT 7734>
R<WAT 7735>
R<WAT 7736>
R<WAT 7737>
R<WAT 7738>
R<WAT 7739>
R<WAT 7740>
R<WAT 7741>
R<WAT 7742>
R<WAT 7743>
R<WAT 7744>
R<WAT 7745>
R<WAT 7746>
R<WAT 7747>
R<WAT 7748>
R<WAT 7749>
R<WAT 7750>
R<WAT 7751>
R<WAT 7752>
R<WAT 7753>
R<WAT 7754>
R<WAT 7755>
R<WAT 7756>
R<WAT 7757>
R<WAT 7758>
R<WAT 7759>
R<WAT 7760>
R<WAT 7761>
R<WAT 7762>
R<WAT 7764>
R<WAT 7765>
R<WAT 7766>
R<WAT 7767>
R<WAT 7768>
R<WAT 7769>
R<WAT 7770>
R<WAT 7771>
R<WAT 7772>
R<WAT 7773>
R<WAT 7774>
R<WAT 7775>
R<WAT 7776>
R<WAT 7777>
R<WAT 7778>
R<WAT 7779>
R<WAT 7780>
R<WAT 7781>
R<WAT 7782>
R<WAT 7783>
R<WAT 7784>
R<WAT 7785>
R<WAT 7786>
R<WAT 7787>
R<WAT 7788>
R<WAT 7789>
R<WAT 7790>
R<WAT 7791>
R<WAT 7792>
R<WAT 7793>
R<WAT 7794>
R<WAT 7795>
R<WAT 7796>
R<WAT 7797>
R<WAT 7798>
R<WAT 7799>
R<WAT 7800>
R<WAT 7801>
R<WAT 7802>
R<WAT 7803>
R<WAT 7804>
R<WAT 7805>
R<WAT 7806>
R<WAT 7807>
R<WAT 7808>
R<WAT 7809>
R<WAT 7810>
R<WAT 7811>
R<WAT 7812>
R<WAT 7813>
R<WAT 7814>
R<WAT 7815>
R<WAT 7816>
R<WAT 7817>
R<WAT 7818>
R<WAT 7819>
R<WAT 7820>
R<WAT 7821>
R<WAT 7822>
R<WAT 7823>
R<WAT 7824>
R<WAT 7825>
R<WAT 7826>
R<WAT 7827>
R<WAT 7828>
R<WAT 7829>
R<WAT 7830>
R<WAT 7831>
R<WAT 7832>
R<WAT 7833>
R<WAT 7834>
R<WAT 7835>
R<WAT 7836>
R<WAT 7837>
R<WAT 7838>
R<WAT 7839>
R<WAT 7840>
R<WAT 7841>
R<WAT 7842>
R<WAT 7843>
R<WAT 7844>
R<WAT 7845>
R<WAT 7846>
R<WAT 7847>
R<WAT 7848>
R<WAT 7849>
R<WAT 7850>
R<WAT 7851>
R<WAT 7852>
R<WAT 7853>
R<WAT 7854>
R<WAT 7855>
R<WAT 7856>
R<WAT 7857>
R<WAT 7858>
R<WAT 7859>
R<WAT 7860>
R<WAT 7861>
R<WAT 7862>
R<WAT 7863>
R<WAT 7864>
R<WAT 7865>
R<WAT 7866>
R<WAT 7867>
R<WAT 7868>
R<WAT 7869>
R<WAT 7870>
R<WAT 7871>
R<WAT 7872>
R<WAT 7873>
R<WAT 7874>
R<WAT 7875>
R<WAT 7876>
R<WAT 7877>
R<WAT 7878>
R<WAT 7879>
R<WAT 7880>
R<WAT 7881>
R<WAT 7882>
R<WAT 7883>
R<WAT 7884>
R<WAT 7885>
R<WAT 7886>
R<WAT 7887>
R<WAT 7888>
R<WAT 7889>
R<WAT 7890>
R<WAT 7891>
R<WAT 7892>
R<WAT 7893>
R<WAT 7894>
R<WAT 7895>
R<WAT 7896>
R<WAT 7897>
R<WAT 7898>
R<WAT 7899>
R<WAT 7900>
R<WAT 7901>
R<WAT 7902>
R<WAT 7903>
R<WAT 7904>
R<WAT 7905>
R<WAT 7906>
R<WAT 7907>
R<WAT 7908>
R<WAT 7909>
R<WAT 7910>
R<WAT 7911>
R<WAT 7912>
R<WAT 7913>
R<WAT 7914>
R<WAT 7915>
R<WAT 7916>
R<WAT 7917>
R<WAT 7918>
R<WAT 7919>
R<WAT 7920>
R<WAT 7921>
R<WAT 7922>
R<WAT 7923>
R<WAT 7924>
R<WAT 7925>
R<WAT 7926>
R<WAT 7927>
R<WAT 7928>
R<WAT 7929>
R<WAT 7930>
R<WAT 7932>
R<WAT 7933>
R<WAT 7934>
R<WAT 7935>
R<WAT 7936>
R<WAT 7937>
R<WAT 7938>
R<WAT 7939>
R<WAT 7940>
R<WAT 7941>
R<WAT 7942>
R<WAT 7943>
R<WAT 7944>
R<WAT 7945>
R<WAT 7946>
R<WAT 7947>
R<WAT 7948>
R<WAT 7949>
R<WAT 7950>
R<WAT 7951>
R<WAT 7952>
R<WAT 7953>
R<WAT 7954>
R<WAT 7955>
R<WAT 7956>
R<WAT 7957>
R<WAT 7958>
R<WAT 7959>
R<WAT 7960>
R<WAT 7961>
R<WAT 7962>
R<WAT 7963>
R<WAT 7964>
R<WAT 7965>
R<WAT 7966>
R<WAT 7967>
R<WAT 7968>
R<WAT 7969>
R<WAT 7970>
R<WAT 7971>
R<WAT 7972>
R<WAT 7973>
R<WAT 7974>
R<WAT 7975>
R<WAT 7976>
R<WAT 7977>
R<WAT 7978>
R<WAT 7979>
R<WAT 7980>
R<WAT 7981>
R<WAT 7982>
R<WAT 7983>
R<WAT 7984>
R<WAT 7985>
R<WAT 7986>
R<WAT 7987>
R<WAT 7988>
R<WAT 7989>
R<WAT 7990>
R<WAT 7991>
R<WAT 7992>
R<WAT 7993>
R<WAT 7994>
R<WAT 7995>
R<WAT 7996>
R<WAT 7997>
R<WAT 7998>
R<WAT 7999>
R<WAT 8000>
R<WAT 8001>
R<WAT 8002>
R<WAT 8003>
R<WAT 8004>
R<WAT 8005>
R<WAT 8006>
R<WAT 8007>
R<WAT 8008>
R<WAT 8009>
R<WAT 8010>
R<WAT 8011>
R<WAT 8012>
R<WAT 8013>
R<WAT 8014>
R<WAT 8015>
R<WAT 8016>
R<WAT 8017>
R<WAT 8018>
R<WAT 8019>
R<WAT 8020>
R<WAT 8021>
R<WAT 8022>
R<WAT 8023>
R<WAT 8024>
R<WAT 8025>
R<WAT 8026>
R<WAT 8027>
R<WAT 8028>
R<WAT 8029>
R<WAT 8030>
R<WAT 8032>
R<WAT 8033>
R<WAT 8034>
R<WAT 8035>
R<WAT 8036>
R<WAT 8037>
R<WAT 8038>
R<WAT 8039>
R<WAT 8040>
R<WAT 8041>
R<WAT 8042>
R<WAT 8043>
R<WAT 8044>
R<WAT 8045>
R<WAT 8046>
R<WAT 8047>
R<WAT 8048>
R<WAT 8049>
R<WAT 8050>
R<WAT 8051>
R<WAT 8052>
R<WAT 8053>
R<WAT 8054>
R<WAT 8055>
R<WAT 8056>
R<WAT 8057>
R<WAT 8058>
R<WAT 8059>
R<WAT 8060>
R<WAT 8061>
R<WAT 8062>
R<WAT 8063>
R<WAT 8064>
R<WAT 8065>
R<WAT 8066>
R<WAT 8067>
R<WAT 8068>
R<WAT 8069>
R<WAT 8070>
R<WAT 8071>
R<WAT 8072>
R<WAT 8073>
R<WAT 8074>
R<WAT 8075>
R<WAT 8076>
R<WAT 8077>
R<WAT 8078>
R<WAT 8079>
R<WAT 8080>
R<WAT 8081>
R<WAT 8082>
R<WAT 8083>
R<WAT 8084>
R<WAT 8085>
R<WAT 8086>
R<WAT 8087>
R<WAT 8088>
R<WAT 8089>
R<WAT 8090>
R<WAT 8091>
R<WAT 8092>
R<WAT 8093>
R<WAT 8094>
R<WAT 8095>
R<WAT 8096>
R<WAT 8097>
R<WAT 8098>
R<WAT 8099>
R<WAT 8100>
R<WAT 8101>
R<WAT 8102>
R<WAT 8103>
R<WAT 8104>
R<WAT 8105>
R<WAT 8106>
R<WAT 8107>
R<WAT 8108>
R<WAT 8109>
R<WAT 8110>
R<WAT 8111>
R<WAT 8112>
R<WAT 8113>
R<WAT 8114>
R<WAT 8115>
R<WAT 8116>
R<WAT 8117>
R<WAT 8118>
R<WAT 8119>
R<WAT 8120>
R<WAT 8121>
R<WAT 8122>
R<WAT 8123>
R<WAT 8124>
R<WAT 8125>
R<WAT 8126>
R<WAT 8127>
R<WAT 8128>
R<WAT 8129>
R<WAT 8130>
R<WAT 8131>
R<WAT 8132>
R<WAT 8133>
R<WAT 8134>
R<WAT 8135>
R<WAT 8136>
R<WAT 8137>
R<WAT 8138>
R<WAT 8139>
R<WAT 8140>
R<WAT 8141>
R<WAT 8142>
R<WAT 8143>
R<WAT 8144>
R<WAT 8145>
R<WAT 8146>
R<WAT 8147>
R<WAT 8148>
R<WAT 8149>
R<WAT 8150>
R<WAT 8151>
R<WAT 8152>
R<WAT 8153>
R<WAT 8154>
R<WAT 8155>
R<WAT 8156>
R<WAT 8157>
R<WAT 8158>
R<WAT 8159>
R<WAT 8160>
R<WAT 8161>
R<WAT 8162>
R<WAT 8163>
R<WAT 8164>
R<WAT 8165>
R<WAT 8166>
R<WAT 8167>
R<WAT 8168>
R<WAT 8169>
R<WAT 8170>
R<WAT 8171>
R<WAT 8172>
R<WAT 8173>
R<WAT 8174>
R<WAT 8175>
R<WAT 8176>
R<WAT 8177>
R<WAT 8178>
R<WAT 8179>
R<WAT 8180>
R<WAT 8181>
R<WAT 8182>
R<WAT 8183>
R<WAT 8184>
R<WAT 8185>
R<WAT 8186>
R<WAT 8187>
R<WAT 8188>
R<WAT 8189>
R<WAT 8190>
R<WAT 8191>
R<WAT 8192>
R<WAT 8193>
R<WAT 8194>
R<WAT 8195>
R<WAT 8196>
R<WAT 8197>
R<WAT 8198>
R<WAT 8199>
R<WAT 8200>
R<WAT 8201>
R<WAT 8202>
R<WAT 8203>
R<WAT 8204>
R<WAT 8205>
R<WAT 8206>
R<WAT 8207>
R<WAT 8208>
R<WAT 8209>
R<WAT 8210>
R<WAT 8211>
R<WAT 8212>
R<WAT 8213>
R<WAT 8214>
R<WAT 8215>
R<WAT 8216>
R<WAT 8217>
R<WAT 8218>
R<WAT 8219>
R<WAT 8220>
R<WAT 8221>
R<WAT 8222>
R<WAT 8223>
R<WAT 8224>
R<WAT 8225>
R<WAT 8226>
R<WAT 8227>
R<WAT 8228>
R<WAT 8229>
R<WAT 8230>
R<WAT 8231>
R<WAT 8232>
R<WAT 8233>
R<WAT 8234>
R<WAT 8235>
R<WAT 8236>
R<WAT 8237>
R<WAT 8238>
R<WAT 8239>
R<WAT 8240>
R<WAT 8241>
R<WAT 8242>
R<WAT 8243>
R<WAT 8244>
R<WAT 8245>
R<WAT 8246>
R<WAT 8247>
R<WAT 8248>
R<WAT 8249>
R<WAT 8250>
R<WAT 8251>
R<WAT 8252>
R<WAT 8253>
R<WAT 8254>
R<WAT 8255>
R<WAT 8256>
R<WAT 8257>
R<WAT 8258>
R<WAT 8259>
R<WAT 8260>
R<WAT 8261>
R<WAT 8262>
R<WAT 8263>
R<WAT 8264>
R<WAT 8265>
R<WAT 8266>
R<WAT 8267>
R<WAT 8268>
R<WAT 8269>
R<WAT 8270>
R<WAT 8271>
R<WAT 8272>
R<WAT 8273>
R<WAT 8274>
R<WAT 8275>
R<WAT 8276>
R<WAT 8277>
R<WAT 8278>
R<WAT 8279>
R<WAT 8280>
R<WAT 8281>
R<WAT 8282>
R<WAT 8283>
R<WAT 8284>
R<WAT 8285>
R<WAT 8286>
R<WAT 8287>
R<WAT 8288>
R<WAT 8289>
R<WAT 8290>
R<WAT 8291>
R<WAT 8292>
R<WAT 8293>
R<WAT 8294>
R<WAT 8295>
R<WAT 8296>
R<WAT 8297>
R<WAT 8298>
R<WAT 8299>
R<WAT 8300>
R<WAT 8301>
R<WAT 8302>
R<WAT 8303>
R<WAT 8304>
R<WAT 8305>
R<WAT 8306>
R<WAT 8307>
R<WAT 8308>
R<WAT 8309>
R<WAT 8310>
R<WAT 8311>
R<WAT 8312>
R<WAT 8313>
R<WAT 8314>
R<WAT 8315>
R<WAT 8316>
R<WAT 8317>
R<WAT 8318>
R<WAT 8319>
R<WAT 8320>
R<WAT 8321>
R<WAT 8322>
R<WAT 8323>
R<WAT 8324>
R<WAT 8325>
R<WAT 8326>
R<WAT 8327>
R<WAT 8328>
R<WAT 8329>
R<WAT 8330>
R<WAT 8331>
R<WAT 8332>
R<WAT 8333>
R<WAT 8334>
R<WAT 8335>
R<WAT 8336>
R<WAT 8337>
R<WAT 8338>
R<WAT 8339>
R<WAT 8340>
R<WAT 8341>
R<WAT 8342>
R<WAT 8343>
R<WAT 8344>
R<WAT 8345>
R<WAT 8346>
R<WAT 8347>
R<WAT 8348>
R<WAT 8349>
R<WAT 8350>
R<WAT 8351>
R<WAT 8352>
R<WAT 8353>
R<WAT 8354>
R<WAT 8355>
R<WAT 8356>
R<WAT 8357>
R<WAT 8358>
R<WAT 8359>
R<WAT 8360>
R<WAT 8361>
R<WAT 8362>
R<WAT 8363>
R<WAT 8364>
R<WAT 8365>
R<WAT 8366>
R<WAT 8367>
R<WAT 8368>
R<WAT 8369>
R<WAT 8370>
R<WAT 8371>
R<WAT 8372>
R<WAT 8373>
R<WAT 8374>
R<WAT 8375>
R<WAT 8376>
R<WAT 8377>
R<WAT 8378>
R<WAT 8379>
R<WAT 8380>
R<WAT 8381>
R<WAT 8382>
R<WAT 8383>
R<WAT 8384>
R<WAT 8385>
R<WAT 8386>
R<WAT 8387>
R<WAT 8388>
R<WAT 8389>
R<WAT 8390>
R<WAT 8391>
R<WAT 8392>
R<WAT 8393>
R<WAT 8394>
R<WAT 8395>
R<WAT 8396>
R<WAT 8397>
R<WAT 8398>
R<WAT 8399>
R<WAT 8400>
R<WAT 8401>
R<WAT 8402>
R<WAT 8403>
R<WAT 8404>
R<WAT 8405>
R<WAT 8406>
R<WAT 8407>
R<WAT 8408>
R<WAT 8409>
R<WAT 8410>
R<WAT 8411>
R<WAT 8412>
R<WAT 8413>
R<WAT 8414>
R<WAT 8415>
R<WAT 8416>
R<WAT 8417>
R<WAT 8418>
R<WAT 8419>
R<WAT 8420>
R<WAT 8421>
R<WAT 8422>
R<WAT 8423>
R<WAT 8424>
R<WAT 8425>
R<WAT 8426>
R<WAT 8427>
R<WAT 8428>
R<WAT 8429>
R<WAT 8430>
R<WAT 8431>
R<WAT 8432>
R<WAT 8433>
R<WAT 8434>
R<WAT 8435>
R<WAT 8436>
R<WAT 8437>
R<WAT 8438>
R<WAT 8439>
R<WAT 8440>
R<WAT 8441>
R<WAT 8442>
R<WAT 8443>
R<WAT 8444>
R<WAT 8445>
R<WAT 8446>
R<WAT 8447>
R<WAT 8448>
R<WAT 8449>
R<WAT 8450>
R<WAT 8451>
R<WAT 8452>
R<WAT 8453>
R<WAT 8454>
R<WAT 8455>
R<WAT 8456>
R<WAT 8457>
R<WAT 8458>
R<WAT 8459>
R<WAT 8460>
R<WAT 8461>
R<WAT 8462>
R<WAT 8463>
R<WAT 8464>
R<WAT 8465>
R<WAT 8466>
R<WAT 8467>
R<WAT 8468>
R<WAT 8469>
R<WAT 8470>
R<WAT 8471>
R<WAT 8472>
R<WAT 8473>
R<WAT 8474>
R<WAT 8475>
R<WAT 8476>
R<WAT 8477>
R<WAT 8478>
R<WAT 8479>
R<WAT 8480>
R<WAT 8481>
R<WAT 8482>
R<WAT 8483>
R<WAT 8484>
R<WAT 8485>
R<WAT 8486>
R<WAT 8487>
R<WAT 8488>
R<WAT 8489>
R<WAT 8490>
R<WAT 8491>
R<WAT 8492>
R<WAT 8493>
R<WAT 8494>
R<WAT 8495>
R<WAT 8496>
R<WAT 8497>
R<WAT 8498>
R<WAT 8499>
R<WAT 8500>
R<WAT 8501>
R<WAT 8502>
R<WAT 8503>
R<WAT 8504>
R<WAT 8505>
R<WAT 8506>
R<WAT 8507>
R<WAT 8508>
R<WAT 8509>
R<WAT 8510>
R<WAT 8511>
R<WAT 8512>
R<WAT 8513>
R<WAT 8514>
R<WAT 8515>
R<WAT 8516>
R<WAT 8517>
R<WAT 8518>
R<WAT 8519>
R<WAT 8520>
R<WAT 8521>
R<WAT 8522>
R<WAT 8523>
R<WAT 8524>
R<WAT 8525>
R<WAT 8526>
R<WAT 8527>
R<WAT 8528>
R<WAT 8529>
R<WAT 8530>
R<WAT 8531>
R<WAT 8532>
R<WAT 8533>
R<WAT 8534>
R<WAT 8535>
R<WAT 8536>
R<WAT 8537>
R<WAT 8538>
R<WAT 8539>
R<WAT 8540>
R<WAT 8541>
R<WAT 8542>
R<WAT 8543>
R<WAT 8544>
R<WAT 8545>
R<WAT 8546>
R<WAT 8547>
R<WAT 8548>
R<WAT 8549>
R<WAT 8550>
R<WAT 8551>
R<WAT 8552>
R<WAT 8553>
R<WAT 8554>
R<WAT 8555>
R<WAT 8556>
R<WAT 8557>
R<WAT 8558>
R<WAT 8559>
R<WAT 8560>
R<WAT 8561>
R<WAT 8562>
R<WAT 8563>
R<WAT 8564>
R<WAT 8565>
R<WAT 8566>
R<WAT 8567>
R<WAT 8568>
R<WAT 8569>
R<WAT 8570>
R<WAT 8571>
R<WAT 8572>
R<WAT 8573>
R<WAT 8574>
R<WAT 8575>
R<WAT 8576>
R<WAT 8577>
R<WAT 8578>
R<WAT 8579>
R<WAT 8580>
R<WAT 8581>
R<WAT 8582>
R<WAT 8583>
R<WAT 8584>
R<WAT 8585>
R<WAT 8586>
R<WAT 8587>
R<WAT 8588>
R<WAT 8589>
R<WAT 8590>
R<WAT 8591>
R<WAT 8592>
R<WAT 8593>
R<WAT 8594>
R<WAT 8595>
R<WAT 8596>
R<WAT 8597>
R<WAT 8598>
R<WAT 8599>
R<WAT 8600>
R<WAT 8601>
R<WAT 8602>
R<WAT 8603>
R<WAT 8604>
R<WAT 8605>
R<WAT 8606>
R<WAT 8607>
R<WAT 8608>
R<WAT 8609>
R<WAT 8610>
R<WAT 8611>
R<WAT 8612>
R<WAT 8613>
R<WAT 8614>
R<WAT 8615>
R<WAT 8616>
R<WAT 8617>
R<WAT 8618>
R<WAT 8619>
R<WAT 8620>
R<WAT 8621>
R<WAT 8622>
R<WAT 8623>
R<WAT 8624>
R<WAT 8625>
R<WAT 8626>
R<WAT 8627>
R<WAT 8628>
R<WAT 8629>
R<WAT 8630>
R<WAT 8631>
R<WAT 8632>
R<WAT 8633>
R<WAT 8634>
R<WAT 8635>
R<WAT 8636>
R<WAT 8637>
R<WAT 8638>
R<WAT 8639>
R<WAT 8640>
R<WAT 8641>
R<WAT 8642>
R<WAT 8643>
R<WAT 8644>
R<WAT 8645>
R<WAT 8646>
R<WAT 8647>
R<WAT 8648>
R<WAT 8649>
R<WAT 8650>
R<WAT 8651>
R<WAT 8652>
R<WAT 8653>
R<WAT 8654>
R<WAT 8655>
R<WAT 8656>
R<WAT 8657>
R<WAT 8658>
R<WAT 8659>
R<WAT 8660>
R<WAT 8661>
R<WAT 8662>
R<WAT 8663>
R<WAT 8664>
R<WAT 8665>
R<WAT 8666>
R<WAT 8667>
R<WAT 8668>
R<WAT 8669>
R<WAT 8670>
R<WAT 8671>
R<WAT 8672>
R<WAT 8673>
R<WAT 8674>
R<WAT 8675>
R<WAT 8676>
R<WAT 8677>
R<WAT 8678>
R<WAT 8679>
R<WAT 8680>
R<WAT 8681>
R<WAT 8682>
R<WAT 8683>
R<WAT 8684>
R<WAT 8685>
R<WAT 8686>
R<WAT 8687>
R<WAT 8688>
R<WAT 8689>
R<WAT 8690>
R<WAT 8691>
R<WAT 8692>
R<WAT 8693>
R<WAT 8694>
R<WAT 8695>
R<WAT 8696>
R<WAT 8697>
R<WAT 8698>
R<WAT 8699>
R<WAT 8700>
R<WAT 8701>
R<WAT 8702>
R<WAT 8703>
R<WAT 8704>
R<WAT 8705>
R<WAT 8706>
R<WAT 8707>
R<WAT 8708>
R<WAT 8709>
R<WAT 8710>
R<WAT 8711>
R<WAT 8712>
R<WAT 8713>
R<WAT 8714>
R<WAT 8715>
R<WAT 8716>
R<WAT 8717>
R<WAT 8718>
R<WAT 8719>
R<WAT 8720>
R<WAT 8721>
R<WAT 8722>
R<WAT 8723>
R<WAT 8724>
R<WAT 8725>
R<WAT 8726>
R<WAT 8727>
R<WAT 8728>
R<WAT 8729>
R<WAT 8730>
R<WAT 8731>
R<WAT 8732>
R<WAT 8733>
R<WAT 8734>
R<WAT 8735>
R<WAT 8736>
R<WAT 8737>
R<WAT 8738>
R<WAT 8739>
R<WAT 8740>
R<WAT 8741>
R<WAT 8742>
R<WAT 8743>
R<WAT 8744>
R<WAT 8745>
R<WAT 8746>
R<WAT 8747>
R<WAT 8748>
R<WAT 8749>
R<WAT 8750>
R<WAT 8751>
R<WAT 8752>
R<WAT 8753>
R<WAT 8754>
R<WAT 8755>
R<WAT 8756>
R<WAT 8757>
R<WAT 8758>
R<WAT 8759>
R<WAT 8760>
R<WAT 8761>
R<WAT 8762>
R<WAT 8763>
R<WAT 8764>
R<WAT 8765>
R<WAT 8766>
R<WAT 8767>
R<WAT 8768>
R<WAT 8769>
R<WAT 8770>
R<WAT 8771>
R<WAT 8772>
R<WAT 8773>
R<WAT 8774>
R<WAT 8775>
R<WAT 8776>
R<WAT 8777>
R<WAT 8778>
R<WAT 8779>
R<WAT 8780>
R<WAT 8781>
R<WAT 8782>
R<WAT 8783>
R<WAT 8784>
R<WAT 8785>
R<WAT 8786>
R<WAT 8787>
R<WAT 8788>
R<WAT 8789>
R<WAT 8790>
R<WAT 8791>
R<WAT 8792>
R<WAT 8793>
R<WAT 8794>
R<WAT 8795>
R<WAT 8796>
R<WAT 8797>
R<WAT 8798>
R<WAT 8799>
R<WAT 8800>
R<WAT 8801>
R<WAT 8802>
R<WAT 8803>
R<WAT 8804>
R<WAT 8805>
R<WAT 8806>
R<WAT 8807>
R<WAT 8808>
R<WAT 8809>
R<WAT 8810>
R<WAT 8811>
R<WAT 8812>
R<WAT 8813>
R<WAT 8814>
R<WAT 8815>
R<WAT 8816>
R<WAT 8817>
R<WAT 8818>
R<WAT 8819>
R<WAT 8820>
R<WAT 8821>
R<WAT 8822>
R<WAT 8823>
R<WAT 8824>
R<WAT 8825>
R<WAT 8826>
R<WAT 8827>
R<WAT 8828>
R<WAT 8829>
R<WAT 8830>
R<WAT 8831>
R<WAT 8832>
R<WAT 8834>
R<WAT 8835>
R<WAT 8836>
R<WAT 8837>
R<WAT 8838>
R<WAT 8839>
R<WAT 8840>
R<WAT 8841>
R<WAT 8842>
R<WAT 8843>
R<WAT 8844>
R<WAT 8845>
R<WAT 8846>
R<WAT 8847>
R<WAT 8848>
R<WAT 8849>
R<WAT 8850>
R<WAT 8851>
R<WAT 8852>
R<WAT 8853>
R<WAT 8854>
R<WAT 8855>
R<WAT 8856>
R<WAT 8857>
R<WAT 8858>
R<WAT 8859>
R<WAT 8860>
R<WAT 8861>
R<WAT 8862>
R<WAT 8863>
R<WAT 8864>
R<WAT 8865>
R<WAT 8866>
R<WAT 8867>
R<WAT 8868>
R<WAT 8869>
R<WAT 8870>
R<WAT 8871>
R<WAT 8872>
R<WAT 8873>
R<WAT 8874>
R<WAT 8875>
R<WAT 8876>
R<WAT 8877>
R<WAT 8878>
R<WAT 8879>
R<WAT 8880>
R<WAT 8881>
R<WAT 8882>
R<WAT 8883>
R<WAT 8884>
R<WAT 8885>
R<WAT 8886>
R<WAT 8887>
R<WAT 8888>
R<WAT 8889>
R<WAT 8890>
R<WAT 8891>
R<WAT 8892>
R<WAT 8893>
R<WAT 8894>
R<WAT 8895>
R<WAT 8896>
R<WAT 8897>
R<WAT 8898>
R<WAT 8899>
R<WAT 8900>
R<WAT 8901>
R<WAT 8902>
R<WAT 8903>
R<WAT 8904>
R<WAT 8905>
R<WAT 8906>
R<WAT 8907>
R<WAT 8908>
R<WAT 8909>
R<WAT 8910>
R<WAT 8911>
R<WAT 8912>
R<WAT 8913>
R<WAT 8914>
R<WAT 8915>
R<WAT 8916>
R<WAT 8917>
R<WAT 8918>
R<WAT 8919>
R<WAT 8920>
R<WAT 8921>
R<WAT 8922>
R<WAT 8923>
R<WAT 8924>
R<WAT 8925>
R<WAT 8926>
R<WAT 8927>
R<WAT 8928>
R<WAT 8929>
R<WAT 8930>
R<WAT 8931>
R<WAT 8932>
R<WAT 8933>
R<WAT 8934>
R<WAT 8935>
R<WAT 8936>
R<WAT 8937>
R<WAT 8938>
R<WAT 8939>
R<WAT 8940>
R<WAT 8941>
R<WAT 8942>
R<WAT 8943>
R<WAT 8944>
R<WAT 8945>
R<WAT 8946>
R<WAT 8947>
R<WAT 8948>
R<WAT 8949>
R<WAT 8950>
R<WAT 8951>
R<WAT 8952>
R<WAT 8953>
R<WAT 8954>
R<WAT 8955>
R<WAT 8956>
R<WAT 8957>
R<WAT 8958>
R<WAT 8959>
R<WAT 8960>
R<WAT 8961>
R<WAT 8962>
R<WAT 8963>
R<WAT 8964>
R<WAT 8965>
R<WAT 8966>
R<WAT 8967>
R<WAT 8968>
R<WAT 8969>
R<WAT 8970>
R<WAT 8971>
R<WAT 8972>
R<WAT 8973>
R<WAT 8974>
R<WAT 8975>
R<WAT 8976>
R<WAT 8977>
R<WAT 8978>
R<WAT 8979>
R<WAT 8980>
R<WAT 8981>
R<WAT 8982>
R<WAT 8983>
R<WAT 8984>
R<WAT 8985>
R<WAT 8986>
R<WAT 8987>
R<WAT 8988>
R<WAT 8989>
R<WAT 8990>
R<WAT 8991>
R<WAT 8992>
R<WAT 8993>
R<WAT 8994>
R<WAT 8995>
R<WAT 8996>
R<WAT 8997>
R<WAT 8998>
R<WAT 8999>
R<WAT 9000>
R<WAT 9001>
R<WAT 9002>
R<WAT 9003>
R<WAT 9004>
R<WAT 9005>
R<WAT 9006>
R<WAT 9007>
R<WAT 9008>
R<WAT 9009>
R<WAT 9011>
R<WAT 9012>
R<WAT 9013>
R<WAT 9014>
R<WAT 9015>
R<WAT 9016>
R<WAT 9017>
R<WAT 9018>
R<WAT 9019>
R<WAT 9020>
R<WAT 9021>
R<WAT 9022>
R<WAT 9023>
R<WAT 9024>
R<WAT 9025>
R<WAT 9026>
R<WAT 9027>
R<WAT 9028>
R<WAT 9029>
R<WAT 9030>
R<WAT 9031>
R<WAT 9032>
R<WAT 9033>
R<WAT 9034>
R<WAT 9035>
R<WAT 9036>
R<WAT 9037>
R<WAT 9038>
R<WAT 9039>
R<WAT 9040>
R<WAT 9041>
R<WAT 9042>
R<WAT 9043>
R<WAT 9044>
R<WAT 9045>
R<WAT 9046>
R<WAT 9047>
R<WAT 9048>
R<WAT 9049>
R<WAT 9050>
R<WAT 9051>
R<WAT 9052>
R<WAT 9053>
R<WAT 9054>
R<WAT 9055>
R<WAT 9056>
R<WAT 9057>
R<WAT 9058>
R<WAT 9059>
R<WAT 9060>
R<WAT 9061>
R<WAT 9062>
R<WAT 9063>
R<WAT 9064>
R<WAT 9065>
R<WAT 9066>
R<WAT 9067>
R<WAT 9068>
R<WAT 9069>
R<WAT 9070>
R<WAT 9071>
R<WAT 9072>
R<WAT 9073>
R<WAT 9074>
R<WAT 9075>
R<WAT 9076>
R<WAT 9077>
R<WAT 9078>
R<WAT 9079>
R<WAT 9080>
R<WAT 9081>
R<WAT 9082>
R<WAT 9083>
R<WAT 9084>
R<WAT 9085>
R<WAT 9086>
R<WAT 9087>
R<WAT 9088>
R<WAT 9089>
R<WAT 9090>
R<WAT 9091>
R<WAT 9092>
R<WAT 9093>
R<WAT 9094>
R<WAT 9095>
R<WAT 9096>
R<WAT 9097>
R<WAT 9098>
R<WAT 9099>
R<WAT 9100>
R<WAT 9101>
R<WAT 9102>
R<WAT 9103>
R<WAT 9104>
R<WAT 9105>
R<WAT 9106>
R<WAT 9107>
R<WAT 9108>
R<WAT 9109>
R<WAT 9110>
R<WAT 9111>
R<WAT 9112>
R<WAT 9113>
R<WAT 9114>
R<WAT 9115>
R<WAT 9116>
R<WAT 9117>
R<WAT 9118>
R<WAT 9119>
R<WAT 9120>
R<WAT 9121>
R<WAT 9122>
R<WAT 9123>
R<WAT 9124>
R<WAT 9125>
R<WAT 9126>
R<WAT 9127>
R<WAT 9128>
R<WAT 9129>
R<WAT 9130>
R<WAT 9131>
R<WAT 9132>
R<WAT 9133>
R<WAT 9134>
R<WAT 9135>
R<WAT 9136>
R<WAT 9137>
R<WAT 9138>
R<WAT 9139>
R<WAT 9140>
R<WAT 9141>
R<WAT 9142>
R<WAT 9143>
R<WAT 9144>
R<WAT 9145>
R<WAT 9146>
R<WAT 9147>
R<WAT 9148>
R<WAT 9149>
R<WAT 9150>
R<WAT 9151>
R<WAT 9152>
R<WAT 9153>
R<WAT 9154>
R<WAT 9155>
R<WAT 9156>
R<WAT 9157>
R<WAT 9158>
R<WAT 9159>
R<WAT 9160>
R<WAT 9161>
R<WAT 9162>
R<WAT 9163>
R<WAT 9164>
R<WAT 9165>
R<WAT 9166>
R<WAT 9167>
R<WAT 9168>
R<WAT 9169>
R<WAT 9170>
R<WAT 9171>
R<WAT 9172>
R<WAT 9173>
R<WAT 9174>
R<WAT 9175>
R<WAT 9176>
R<WAT 9177>
R<WAT 9178>
R<WAT 9179>
R<WAT 9180>
R<WAT 9181>
R<WAT 9182>
R<WAT 9183>
R<WAT 9184>
R<WAT 9185>
R<WAT 9186>
R<WAT 9187>
R<WAT 9188>
R<WAT 9189>
R<WAT 9190>
R<WAT 9191>
R<WAT 9192>
R<WAT 9193>
R<WAT 9194>
R<WAT 9195>
R<WAT 9196>
R<WAT 9197>
R<WAT 9198>
R<WAT 9199>
R<WAT 9200>
R<WAT 9201>
R<WAT 9202>
R<WAT 9203>
R<WAT 9204>
R<WAT 9205>
R<WAT 9206>
R<WAT 9207>
R<WAT 9208>
R<WAT 9210>
R<WAT 9211>
R<WAT 9212>
R<WAT 9213>
R<WAT 9214>
R<WAT 9215>
R<WAT 9216>
R<WAT 9217>
R<WAT 9218>
R<WAT 9219>
R<WAT 9220>
R<WAT 9221>
R<WAT 9222>
R<WAT 9223>
R<WAT 9224>
R<WAT 9225>
R<WAT 9226>
R<WAT 9227>
R<WAT 9228>
R<WAT 9229>
R<WAT 9230>
R<WAT 9231>
R<WAT 9232>
R<WAT 9233>
R<WAT 9234>
R<WAT 9235>
R<WAT 9236>
R<WAT 9237>
R<WAT 9238>
R<WAT 9239>
R<WAT 9240>
R<WAT 9241>
R<WAT 9242>
R<WAT 9243>
R<WAT 9244>
R<WAT 9245>
R<WAT 9246>
R<WAT 9247>
R<WAT 9248>
R<WAT 9249>
R<WAT 9250>
R<WAT 9251>
R<WAT 9252>
R<WAT 9253>
R<WAT 9254>
R<WAT 9255>
R<WAT 9256>
R<WAT 9257>
R<WAT 9258>
R<WAT 9259>
R<WAT 9260>
R<WAT 9261>
R<WAT 9262>
R<WAT 9263>
R<WAT 9264>
R<WAT 9265>
R<WAT 9266>
R<WAT 9267>
R<WAT 9268>
R<WAT 9269>
R<WAT 9270>
R<WAT 9271>
R<WAT 9272>
R<WAT 9273>
R<WAT 9274>
R<WAT 9275>
R<WAT 9276>
R<WAT 9277>
R<WAT 9278>
R<WAT 9279>
R<WAT 9280>
R<WAT 9281>
R<WAT 9282>
R<WAT 9283>
R<WAT 9284>
R<WAT 9285>
R<WAT 9286>
R<WAT 9287>
R<WAT 9288>
R<WAT 9289>
R<WAT 9290>
R<WAT 9291>
R<WAT 9292>
R<WAT 9293>
R<WAT 9294>
R<WAT 9295>
R<WAT 9296>
R<WAT 9297>
R<WAT 9298>
R<WAT 9299>
R<WAT 9300>
R<WAT 9301>
R<WAT 9302>
R<WAT 9303>
R<WAT 9304>
R<WAT 9305>
R<WAT 9306>
R<WAT 9307>
R<WAT 9308>
R<WAT 9309>
R<WAT 9310>
R<WAT 9311>
R<WAT 9312>
R<WAT 9313>
R<WAT 9315>
R<WAT 9316>
R<WAT 9317>
R<WAT 9318>
R<WAT 9319>
R<WAT 9320>
R<WAT 9321>
R<WAT 9322>
R<WAT 9323>
R<WAT 9324>
R<WAT 9325>
R<WAT 9326>
R<WAT 9327>
R<WAT 9328>
R<WAT 9329>
R<WAT 9330>
R<WAT 9331>
R<WAT 9332>
R<WAT 9333>
R<WAT 9334>
R<WAT 9335>
R<WAT 9336>
R<WAT 9337>
R<WAT 9338>
R<WAT 9339>
R<WAT 9340>
R<WAT 9341>
R<WAT 9342>
R<WAT 9343>
R<WAT 9344>
R<WAT 9345>
R<WAT 9346>
R<WAT 9347>
R<WAT 9348>
R<WAT 9349>
R<WAT 9350>
R<WAT 9351>
R<WAT 9352>
R<WAT 9353>
R<WAT 9354>
R<WAT 9355>
R<WAT 9356>
R<WAT 9357>
R<WAT 9358>
R<WAT 9359>
R<WAT 9360>
R<WAT 9361>
R<WAT 9363>
R<WAT 9364>
R<WAT 9365>
R<WAT 9366>
R<WAT 9367>
R<WAT 9368>
R<WAT 9369>
R<WAT 9370>
R<WAT 9371>
R<WAT 9372>
R<WAT 9373>
R<WAT 9374>
R<WAT 9375>
R<WAT 9376>
R<WAT 9377>
R<WAT 9378>
R<WAT 9379>
R<WAT 9380>
R<WAT 9381>
R<WAT 9382>
R<WAT 9383>
R<WAT 9384>
R<WAT 9385>
R<WAT 9386>
R<WAT 9387>
R<WAT 9388>
R<WAT 9389>
R<WAT 9390>
R<WAT 9391>
R<WAT 9392>
R<WAT 9393>
R<WAT 9394>
R<WAT 9395>
R<WAT 9396>
R<WAT 9397>
R<WAT 9398>
R<WAT 9399>
R<WAT 9400>
R<WAT 9401>
R<WAT 9402>
R<WAT 9403>
R<WAT 9404>
R<WAT 9405>
R<WAT 9406>
R<WAT 9407>
R<WAT 9408>
R<WAT 9409>
R<WAT 9410>
R<WAT 9411>
R<WAT 9412>
R<WAT 9413>
R<WAT 9414>
R<WAT 9415>
R<WAT 9416>
R<WAT 9417>
R<WAT 9418>
R<WAT 9419>
R<WAT 9420>
R<WAT 9421>
R<WAT 9422>
R<WAT 9423>
R<WAT 9424>
R<WAT 9425>
R<WAT 9426>
R<WAT 9427>
R<WAT 9428>
R<WAT 9429>
R<WAT 9430>
R<WAT 9431>
R<WAT 9432>
R<WAT 9433>
R<WAT 9434>
R<WAT 9435>
R<WAT 9436>
R<WAT 9437>
R<WAT 9438>
R<WAT 9439>
R<WAT 9440>
R<WAT 9441>
R<WAT 9442>
R<WAT 9443>
R<WAT 9444>
R<WAT 9445>
R<WAT 9446>
R<WAT 9447>
R<WAT 9448>
R<WAT 9449>
R<WAT 9450>
R<WAT 9451>
R<WAT 9452>
R<WAT 9453>
R<WAT 9454>
R<WAT 9455>
R<WAT 9456>
R<WAT 9457>
R<WAT 9458>
R<WAT 9459>
R<WAT 9460>
R<WAT 9461>
R<WAT 9462>
R<WAT 9463>
R<WAT 9464>
R<WAT 9465>
R<WAT 9466>
R<WAT 9467>
R<WAT 9468>
R<WAT 9469>
R<WAT 9470>
R<WAT 9471>
R<WAT 9472>
R<WAT 9473>
R<WAT 9474>
R<WAT 9475>
R<WAT 9476>
R<WAT 9477>
R<WAT 9478>
R<WAT 9479>
R<WAT 9480>
R<WAT 9481>
R<WAT 9482>
R<WAT 9483>
R<WAT 9484>
R<WAT 9485>
R<WAT 9486>
R<WAT 9487>
R<WAT 9488>
R<WAT 9489>
R<WAT 9490>
R<WAT 9491>
R<WAT 9492>
R<WAT 9493>
R<WAT 9494>
R<WAT 9495>
R<WAT 9496>
R<WAT 9497>
R<WAT 9498>
R<WAT 9499>
R<WAT 9500>
R<WAT 9501>
R<WAT 9502>
R<WAT 9503>
R<WAT 9504>
R<WAT 9505>
R<WAT 9506>
R<WAT 9507>
R<WAT 9508>
R<WAT 9509>
R<WAT 9510>
R<WAT 9511>
R<WAT 9512>
R<WAT 9513>
R<WAT 9514>
R<WAT 9515>
R<WAT 9516>
R<WAT 9517>
R<WAT 9518>
R<WAT 9519>
R<WAT 9520>
R<WAT 9521>
R<WAT 9522>
R<WAT 9523>
R<WAT 9524>
R<WAT 9525>
R<WAT 9526>
R<WAT 9527>
R<WAT 9528>
R<WAT 9529>
R<WAT 9530>
R<WAT 9531>
R<WAT 9532>
R<WAT 9533>
R<WAT 9534>
R<WAT 9535>
R<WAT 9536>
R<WAT 9537>
R<WAT 9538>
R<WAT 9539>
R<WAT 9540>
R<WAT 9541>
R<WAT 9542>
R<WAT 9543>
R<WAT 9544>
R<WAT 9545>
R<WAT 9546>
R<WAT 9547>
R<WAT 9548>
R<WAT 9549>
R<WAT 9550>
R<WAT 9551>
R<WAT 9552>
R<WAT 9553>
R<WAT 9554>
R<WAT 9555>
R<WAT 9556>
R<WAT 9557>
R<WAT 9558>
R<WAT 9559>
R<WAT 9560>
R<WAT 9561>
R<WAT 9562>
R<WAT 9563>
R<WAT 9564>
R<WAT 9565>
R<WAT 9566>
R<WAT 9567>
R<WAT 9568>
R<WAT 9569>
R<WAT 9570>
R<WAT 9571>
R<WAT 9572>
R<WAT 9573>
R<WAT 9574>
R<WAT 9575>
R<WAT 9576>
R<WAT 9577>
R<WAT 9578>
R<WAT 9579>
R<WAT 9580>
R<WAT 9581>
R<WAT 9582>
R<WAT 9583>
R<WAT 9584>
R<WAT 9585>
R<WAT 9586>
R<WAT 9587>
R<WAT 9588>
R<WAT 9589>
R<WAT 9590>
R<WAT 9591>
R<WAT 9592>
R<WAT 9593>
R<WAT 9594>
R<WAT 9595>
R<WAT 9596>
R<WAT 9597>
R<WAT 9598>
R<WAT 9599>
R<WAT 9600>
R<WAT 9601>
R<WAT 9602>
R<WAT 9603>
R<WAT 9604>
R<WAT 9605>
R<WAT 9606>
R<WAT 9607>
R<WAT 9608>
R<WAT 9609>
R<WAT 9610>
R<WAT 9611>
R<WAT 9612>
R<WAT 9613>
R<WAT 9614>
R<WAT 9615>
R<WAT 9616>
R<WAT 9617>
R<WAT 9618>
R<WAT 9619>
R<WAT 9620>
R<WAT 9621>
R<WAT 9622>
R<WAT 9623>
R<WAT 9624>
R<WAT 9625>
R<WAT 9626>
R<WAT 9627>
R<WAT 9628>
R<WAT 9629>
R<WAT 9630>
R<WAT 9631>
R<WAT 9633>
R<WAT 9634>
R<WAT 9635>
R<WAT 9636>
R<WAT 9637>
R<WAT 9638>
R<WAT 9639>
R<WAT 9640>
R<WAT 9641>
R<WAT 9642>
R<WAT 9643>
R<WAT 9644>
R<WAT 9645>
R<WAT 9646>
R<WAT 9647>
R<WAT 9648>
R<WAT 9649>
R<WAT 9650>
R<WAT 9651>
R<WAT 9652>
R<WAT 9653>
R<WAT 9654>
R<WAT 9655>
R<WAT 9656>
R<WAT 9657>
R<WAT 9658>
R<WAT 9659>
R<WAT 9660>
R<WAT 9661>
R<WAT 9662>
R<WAT 9663>
R<WAT 9664>
R<WAT 9665>
R<WAT 9666>
R<WAT 9667>
R<WAT 9668>
R<WAT 9669>
R<WAT 9670>
R<WAT 9671>
R<WAT 9672>
R<WAT 9673>
R<WAT 9674>
R<WAT 9675>
R<WAT 9676>
R<WAT 9677>
R<WAT 9678>
R<WAT 9679>
R<WAT 9680>
R<WAT 9681>
R<WAT 9682>
R<WAT 9683>
R<WAT 9684>
R<WAT 9685>
R<WAT 9686>
R<WAT 9687>
R<WAT 9688>
R<WAT 9689>
R<WAT 9690>
R<WAT 9691>
R<WAT 9692>
R<WAT 9693>
R<WAT 9694>
R<WAT 9695>
R<WAT 9696>
R<WAT 9697>
R<WAT 9698>
R<WAT 9699>
R<WAT 9700>
R<WAT 9701>
R<WAT 9702>
R<WAT 9703>
R<WAT 9704>
R<WAT 9705>
R<WAT 9706>
R<WAT 9707>
R<WAT 9708>
R<WAT 9709>
R<WAT 9710>
R<WAT 9711>
R<WAT 9712>
R<WAT 9713>
R<WAT 9714>
R<WAT 9715>
R<WAT 9716>
R<WAT 9717>
R<WAT 9718>
R<WAT 9719>
R<WAT 9720>
R<WAT 9721>
R<WAT 9722>
R<WAT 9723>
R<WAT 9724>
R<WAT 9725>
R<WAT 9726>
R<WAT 9727>
R<WAT 9728>
R<WAT 9729>
R<WAT 9730>
R<WAT 9731>
R<WAT 9732>
R<WAT 9733>
R<WAT 9734>
R<WAT 9735>
R<WAT 9736>
R<WAT 9737>
R<WAT 9738>
R<WAT 9739>
R<WAT 9740>
R<WAT 9741>
R<WAT 9742>
R<WAT 9743>
R<WAT 9744>
R<WAT 9745>
R<WAT 9746>
R<WAT 9747>
R<WAT 9748>
R<WAT 9749>
R<WAT 9750>
R<WAT 9751>
R<WAT 9752>
R<WAT 9753>
R<WAT 9754>
R<WAT 9755>
R<WAT 9756>
R<WAT 9757>
R<WAT 9758>
R<WAT 9759>
R<WAT 9760>
R<WAT 9761>
R<WAT 9762>
R<WAT 9763>
R<WAT 9764>
R<WAT 9765>
R<WAT 9766>
R<WAT 9767>
R<WAT 9768>
R<WAT 9769>
R<WAT 9770>
R<WAT 9771>
R<WAT 9772>
R<WAT 9773>
R<WAT 9774>
R<WAT 9775>
R<WAT 9776>
R<WAT 9777>
R<WAT 9778>
R<WAT 9779>
R<WAT 9780>
R<WAT 9781>
R<WAT 9782>
R<WAT 9783>
R<WAT 9784>
R<WAT 9785>
R<WAT 9786>
R<WAT 9787>
R<WAT 9788>
R<WAT 9789>
R<WAT 9790>
R<WAT 9791>
R<WAT 9792>
R<WAT 9793>
R<WAT 9794>
R<WAT 9795>
R<WAT 9796>
R<WAT 9797>
R<WAT 9798>
R<WAT 9799>
R<WAT 9800>
R<WAT 9801>
R<WAT 9802>
R<WAT 9803>
R<WAT 9804>
R<WAT 9805>
R<WAT 9806>
R<WAT 9807>
R<WAT 9808>
R<WAT 9809>
R<WAT 9810>
R<WAT 9811>
R<WAT 9812>
R<WAT 9813>
R<WAT 9814>
R<WAT 9815>
R<WAT 9817>
R<WAT 9818>
R<WAT 9819>
R<WAT 9820>
R<WAT 9821>
R<WAT 9822>
R<WAT 9823>
R<WAT 9824>
R<WAT 9825>
R<WAT 9826>
R<WAT 9827>
R<WAT 9828>
R<WAT 9829>
R<WAT 9830>
R<WAT 9831>
R<WAT 9832>
R<WAT 9833>
R<WAT 9834>
R<WAT 9835>
R<WAT 9836>
R<WAT 9837>
R<WAT 9838>
R<WAT 9839>
R<WAT 9840>
R<WAT 9841>
R<WAT 9843>
R<WAT 9844>
R<WAT 9845>
R<WAT 9846>
R<WAT 9847>
R<WAT 9848>
R<WAT 9849>
R<WAT 9850>
R<WAT 9851>
R<WAT 9852>
R<WAT 9853>
R<WAT 9854>
R<WAT 9855>
R<WAT 9856>
R<WAT 9857>
R<WAT 9858>
R<WAT 9859>
R<WAT 9860>
R<WAT 9861>
R<WAT 9862>
R<WAT 9863>
R<WAT 9864>
R<WAT 9865>
R<WAT 9866>
R<WAT 9867>
R<WAT 9868>
R<WAT 9869>
R<WAT 9870>
R<WAT 9871>
R<WAT 9872>
R<WAT 9873>
R<WAT 9874>
R<WAT 9875>
R<WAT 9876>
R<WAT 9877>
R<WAT 9878>
R<WAT 9879>
R<WAT 9880>
R<WAT 9881>
R<WAT 9883>
R<WAT 9884>
R<WAT 9885>
R<WAT 9886>
R<WAT 9887>
R<WAT 9888>
R<WAT 9889>
R<WAT 9890>
R<WAT 9891>
R<WAT 9892>
R<WAT 9893>
R<WAT 9894>
R<WAT 9895>
R<WAT 9896>
R<WAT 9897>
R<WAT 9898>
R<WAT 9899>
R<WAT 9900>
R<WAT 9901>
R<WAT 9902>
R<WAT 9903>
R<WAT 9904>
R<WAT 9905>
R<WAT 9906>
R<WAT 9907>
R<WAT 9908>
R<WAT 9909>
R<WAT 9910>
R<WAT 9911>
R<WAT 9912>
R<WAT 9913>
R<WAT 9914>
R<WAT 9915>
R<WAT 9916>
R<WAT 9917>
R<WAT 9918>
R<WAT 9919>
R<WAT 9920>
R<WAT 9921>
R<WAT 9922>
R<WAT 9923>
R<WAT 9924>
R<WAT 9925>
R<WAT 9926>
R<WAT 9927>
R<WAT 9928>
R<WAT 9929>
R<WAT 9930>
R<WAT 9931>
R<WAT 9932>
R<WAT 9933>
R<WAT 9934>
R<WAT 9935>
R<WAT 9936>
R<WAT 9937>
R<WAT 9938>
R<WAT 9939>
R<WAT 9940>
R<WAT 9941>
R<WAT 9943>
R<WAT 9944>
R<WAT 9945>
R<WAT 9946>
R<WAT 9947>
R<WAT 9948>
R<WAT 9949>
R<WAT 9950>
R<WAT 9951>
R<WAT 9952>
R<WAT 9953>
R<WAT 9954>
R<WAT 9955>
R<WAT 9956>
R<WAT 9957>
R<WAT 9958>
R<WAT 9959>
R<WAT 9960>
R<WAT 9961>
R<WAT 9962>
R<WAT 9963>
R<WAT 9964>
R<WAT 9965>
R<WAT 9966>
R<WAT 9967>
R<WAT 9968>
R<WAT 9969>
R<WAT 9970>
R<WAT 9971>
R<WAT 9972>
R<WAT 9973>
R<WAT 9974>
R<WAT 9975>
R<WAT 9976>
R<WAT 9977>
R<WAT 9978>
R<WAT 9979>
R<WAT 9980>
R<WAT 9981>
R<WAT 9982>
R<WAT 9983>
R<WAT 9984>
R<WAT 9985>
R<WAT 9986>
R<WAT 9987>
R<WAT 9988>
R<WAT 9989>
R<WAT 9990>
R<WAT 9991>
R<WAT 9992>
R<WAT 9993>
R<WAT 9994>
R<WAT 9995>
R<WAT 9996>
R<WAT 9997>
R<WAT 9998>
R<WAT 9999>
R<WAT 10000>
R<WAT 10001>
R<WAT 10002>
R<WAT 10003>
R<WAT 10004>
R<WAT 10005>
R<WAT 10006>
R<WAT 10007>
R<WAT 10008>
R<WAT 10009>
R<WAT 10010>
R<WAT 10011>
R<WAT 10012>
R<WAT 10013>
R<WAT 10014>
R<WAT 10015>
R<WAT 10016>
R<WAT 10017>
R<WAT 10018>
R<WAT 10019>
R<WAT 10020>
R<WAT 10021>
R<WAT 10022>
R<WAT 10023>
R<WAT 10024>
R<WAT 10025>
R<WAT 10026>
R<WAT 10027>
R<WAT 10028>
R<WAT 10029>
R<WAT 10030>
R<WAT 10031>
R<WAT 10032>
R<WAT 10033>
R<WAT 10034>
R<WAT 10035>
R<WAT 10036>
R<WAT 10037>
R<WAT 10038>
R<WAT 10039>
R<WAT 10040>
R<WAT 10041>
R<WAT 10042>
R<WAT 10043>
R<WAT 10044>
R<WAT 10045>
R<WAT 10046>
R<Na+ 10047>
R<Na+ 10048>
R<Na+ 10049>
R<Na+ 10050>
R<Na+ 10051>
R<Na+ 10052>
R<Na+ 10053>
R<Na+ 10054>
R<Na+ 10055>
R<Na+ 10056>
R<Na+ 10057>
R<Na+ 10058>
R<Na+ 10059>
R<Na+ 10060>
R<Na+ 10061>
R<Na+ 10062>
R<Na+ 10063>
R<Na+ 10064>
R<Na+ 10065>
R<Na+ 10066>
R<Na+ 10067>
R<Na+ 10068>
R<Na+ 10069>
R<Na+ 10070>
R<Na+ 10071>
R<Na+ 10072>
R<Na+ 10073>
R<Na+ 10074>
R<Na+ 10075>
R<Na+ 10076>
R<Cl- 10077>
R<Cl- 10078>
R<Cl- 10079>
R<Cl- 10080>
R<Cl- 10081>
R<Cl- 10082>
R<Cl- 10083>
R<Cl- 10084>
R<Cl- 10085>
R<Cl- 10086>
R<Cl- 10087>
R<Cl- 10088>
R<Cl- 10089>
R<Cl- 10090>
R<Cl- 10091>
R<Cl- 10092>
R<Cl- 10093>
R<Cl- 10094>
R<Cl- 10095>
R<Cl- 10096>
R<Cl- 10097>
R<Cl- 10098>
R<Cl- 10099>
R<Cl- 10100>
R<Cl- 10101>
R<Cl- 10102>
R<Cl- 10103>
R<Cl- 10104>
R<Cl- 10105>
R<Cl- 10106>
R<Cl- 10107>
R<Cl- 10108>
R<Cl- 10109>
R<Cl- 10110>
R<Cl- 10111>
R<Cl- 10112>
Writing pdb file: full.pdb
   printing CRYST1 record to PDB file with box info

/home/gheinzel/anaconda3/envs/Germano/bin/teLeap: Warning!
 Converting N-terminal residue name to PDB format: NPRO -> PRO

/home/gheinzel/anaconda3/envs/Germano/bin/teLeap: Warning!
 Converting C-terminal residue name to PDB format: CPHE -> PHE

/home/gheinzel/anaconda3/envs/Germano/bin/teLeap: Warning!
 Converting N-terminal residue name to PDB format: NPRO -> PRO

/home/gheinzel/anaconda3/envs/Germano/bin/teLeap: Warning!
 Converting C-terminal residue name to PDB format: CPHE -> PHE
Checking Unit.
Building topology.
Building atom parameters.
Building bond parameters.
Building angle parameters.
Building proper torsion parameters.
Building improper torsion parameters.
 total 578 improper torsions applied
Building H-Bond parameters.
Incorporating Non-Bonded adjustments.
Not Marking per-residue atom chain types.
Marking per-residue atom chain types.
  (Residues lacking connect0/connect1 - 
   these don't have chain types marked:

	res	total affected

	CPHE	2
	NPRO	2
	UNL	1
	WAT	9780
  )
 (no restraints)
	Quit

Exiting LEaP: Errors = 0; Warnings = 4; Notes = 0.
