# Supplementary material for: Correction to “BAT2: an Open-Source Tool for Flexible, Automated, and Low Cost Absolute Binding Free Energy Calculations”
Source: J Chem Theory Comput. 2024 Sep 17;20(19):8740. doi: 10.1021/acs.jctc.4c01153 (PMC11465461; doi:10.1021/acs.jctc.4c01153)
Supplement: Supplementary file 1 — ct4c01153_si_001.zip [file ct4c01153_si_001.zip › All-files/HIV-1/equil/pose3/build.pdb]

ATOM      1 Pb   DUM     1      -0.000  -0.000   0.000  0.00  0.00
TER
TER
ATOM      2 N    PRO     2      11.380  13.431  -7.536  0.00  0.00
ATOM      3 CA   PRO     2      10.592  14.312  -6.669  0.00  0.00
ATOM      4 C    PRO     2      10.410  13.759  -5.263  0.00  0.00
ATOM      5 O    PRO     2      10.698  12.589  -5.021  0.00  0.00
ATOM      6 CB   PRO     2       9.233  14.388  -7.380  0.00  0.00
ATOM      7 CG   PRO     2       9.152  13.155  -8.199  0.00  0.00
ATOM      8 CD   PRO     2      10.560  12.823  -8.604  0.00  0.00
ATOM      9 N    GLN     3       9.933  14.610  -4.344  0.00  0.00
ATOM     10 CA   GLN     3       9.611  14.194  -2.982  0.00  0.00
ATOM     11 C    GLN     3       8.094  14.274  -2.904  0.00  0.00
ATOM     12 O    GLN     3       7.513  15.350  -3.091  0.00  0.00
ATOM     13 CB   GLN     3      10.262  15.074  -1.920  0.00  0.00
ATOM     14 CG   GLN     3       9.843  14.641  -0.513  0.00  0.00
ATOM     15 CD   GLN     3      10.741  15.222   0.532  0.00  0.00
ATOM     16 OE1  GLN     3      10.397  16.206   1.196  0.00  0.00
ATOM     17 NE2  GLN     3      11.909  14.620   0.703  0.00  0.00
ATOM     18 N    ILE     4       7.453  13.126  -2.649  0.00  0.00
ATOM     19 CA   ILE     4       6.011  13.022  -2.562  0.00  0.00
ATOM     20 C    ILE     4       5.593  12.875  -1.107  0.00  0.00
ATOM     21 O    ILE     4       5.982  11.916  -0.416  0.00  0.00
ATOM     22 CB   ILE     4       5.479  11.898  -3.482  0.00  0.00
ATOM     23 CG1  ILE     4       5.828  12.222  -4.965  0.00  0.00
ATOM     24 CG2  ILE     4       3.961  11.683  -3.281  0.00  0.00
ATOM     25 CD1  ILE     4       5.709  11.100  -5.899  0.00  0.00
ATOM     26 N    THR     5       4.810  13.847  -0.634  0.00  0.00
ATOM     27 CA   THR     5       4.341  13.786   0.733  0.00  0.00
ATOM     28 C    THR     5       3.158  12.831   0.813  0.00  0.00
ATOM     29 O    THR     5       2.601  12.419  -0.219  0.00  0.00
ATOM     30 CB   THR     5       4.062  15.167   1.313  0.00  0.00
ATOM     31 OG1  THR     5       3.015  15.782   0.576  0.00  0.00
ATOM     32 CG2  THR     5       5.321  16.028   1.365  0.00  0.00
ATOM     33 N    LEU     6       2.811  12.459   2.032  0.00  0.00
ATOM     34 CA   LEU     6       1.736  11.511   2.284  0.00  0.00
ATOM     35 C    LEU     6       0.538  12.132   2.975  0.00  0.00
ATOM     36 O    LEU     6      -0.298  11.407   3.522  0.00  0.00
ATOM     37 CB   LEU     6       2.284  10.276   3.044  0.00  0.00
ATOM     38 CG   LEU     6       3.391   9.513   2.263  0.00  0.00
ATOM     39 CD1  LEU     6       4.021   8.448   3.096  0.00  0.00
ATOM     40 CD2  LEU     6       2.863   8.945   0.933  0.00  0.00
ATOM     41 N    TRP     7       0.424  13.486   2.937  0.00  0.00
ATOM     42 CA   TRP     7      -0.743  14.163   3.509  0.00  0.00
ATOM     43 C    TRP     7      -1.987  13.783   2.686  0.00  0.00
ATOM     44 O    TRP     7      -3.097  13.822   3.207  0.00  0.00
ATOM     45 CB   TRP     7      -0.570  15.685   3.450  0.00  0.00
ATOM     46 CG   TRP     7       0.514  16.236   4.335  0.00  0.00
ATOM     47 CD1  TRP     7       1.648  16.878   3.939  0.00  0.00
ATOM     48 CD2  TRP     7       0.538  16.221   5.770  0.00  0.00
ATOM     49 NE1  TRP     7       2.382  17.267   5.042  0.00  0.00
ATOM     50 CE2  TRP     7       1.717  16.887   6.177  0.00  0.00
ATOM     51 CE3  TRP     7      -0.337  15.736   6.752  0.00  0.00
ATOM     52 CZ2  TRP     7       2.065  17.039   7.531  0.00  0.00
ATOM     53 CZ3  TRP     7      -0.002  15.901   8.093  0.00  0.00
ATOM     54 CH2  TRP     7       1.187  16.538   8.469  0.00  0.00
ATOM     55 N    GLN     8      -1.781  13.470   1.395  0.00  0.00
ATOM     56 CA   GLN     8      -2.830  13.038   0.461  0.00  0.00
ATOM     57 C    GLN     8      -2.394  11.706  -0.165  0.00  0.00
ATOM     58 O    GLN     8      -1.212  11.344  -0.121  0.00  0.00
ATOM     59 CB   GLN     8      -3.071  14.082  -0.644  0.00  0.00
ATOM     60 CG   GLN     8      -3.613  15.415  -0.124  0.00  0.00
ATOM     61 CD   GLN     8      -2.554  16.374   0.382  0.00  0.00
ATOM     62 OE1  GLN     8      -1.410  16.408  -0.114  0.00  0.00
ATOM     63 NE2  GLN     8      -2.924  17.196   1.370  0.00  0.00
ATOM     64 N    ARG     9      -3.340  10.993  -0.786  0.00  0.00
ATOM     65 CA   ARG     9      -2.994   9.745  -1.475  0.00  0.00
ATOM     66 C    ARG     9      -1.948  10.081  -2.560  0.00  0.00
ATOM     67 O    ARG     9      -2.128  11.068  -3.300  0.00  0.00
ATOM     68 CB   ARG     9      -4.226   9.150  -2.157  0.00  0.00
ATOM     69 CG   ARG     9      -5.284   8.723  -1.178  0.00  0.00
ATOM     70 CD   ARG     9      -6.514   8.185  -1.879  0.00  0.00
ATOM     71 NE   ARG     9      -7.449   7.642  -0.894  0.00  0.00
ATOM     72 CZ   ARG     9      -8.752   7.479  -1.112  0.00  0.00
ATOM     73 NH1  ARG     9      -9.287   7.828  -2.275  0.00  0.00
ATOM     74 NH2  ARG     9      -9.529   6.979  -0.164  0.00  0.00
ATOM     75 N    PRO    10      -0.878   9.263  -2.666  0.00  0.00
ATOM     76 CA   PRO    10       0.182   9.562  -3.661  0.00  0.00
ATOM     77 C    PRO    10      -0.217   9.126  -5.071  0.00  0.00
ATOM     78 O    PRO    10       0.253   8.104  -5.573  0.00  0.00
ATOM     79 CB   PRO    10       1.388   8.782  -3.132  0.00  0.00
ATOM     80 CG   PRO    10       0.803   7.656  -2.366  0.00  0.00
ATOM     81 CD   PRO    10      -0.521   8.109  -1.816  0.00  0.00
ATOM     82 N    LEU    11      -1.116   9.900  -5.695  0.00  0.00
ATOM     83 CA   LEU    11      -1.600   9.603  -7.046  0.00  0.00
ATOM     84 C    LEU    11      -0.689  10.196  -8.096  0.00  0.00
ATOM     85 O    LEU    11      -0.243  11.357  -7.986  0.00  0.00
ATOM     86 CB   LEU    11      -3.037  10.125  -7.238  0.00  0.00
ATOM     87 CG   LEU    11      -4.133   9.366  -6.475  0.00  0.00
ATOM     88 CD1  LEU    11      -5.456  10.120  -6.564  0.00  0.00
ATOM     89 CD2  LEU    11      -4.334   7.948  -7.037  0.00  0.00
ATOM     90 N    VAL    12      -0.422   9.402  -9.134  0.00  0.00
ATOM     91 CA   VAL    12       0.425   9.827 -10.252  0.00  0.00
ATOM     92 C    VAL    12      -0.237   9.485 -11.567  0.00  0.00
ATOM     93 O    VAL    12      -1.061   8.571 -11.631  0.00  0.00
ATOM     94 CB   VAL    12       1.865   9.233 -10.212  0.00  0.00
ATOM     95 CG1  VAL    12       2.638   9.719  -8.992  0.00  0.00
ATOM     96 CG2  VAL    12       1.847   7.702 -10.293  0.00  0.00
ATOM     97 N    THR    13       0.174  10.183 -12.637  0.00  0.00
ATOM     98 CA   THR    13      -0.305   9.880 -13.979  0.00  0.00
ATOM     99 C    THR    13       0.702   8.884 -14.531  0.00  0.00
ATOM    100 O    THR    13       1.919   9.064 -14.392  0.00  0.00
ATOM    101 CB   THR    13      -0.376  11.151 -14.848  0.00  0.00
ATOM    102 OG1  THR    13      -1.256  12.088 -14.227  0.00  0.00
ATOM    103 CG2  THR    13      -0.850  10.870 -16.280  0.00  0.00
ATOM    104 N    ILE    14       0.199   7.823 -15.135  0.00  0.00
ATOM    105 CA   ILE    14       1.026   6.800 -15.757  0.00  0.00
ATOM    106 C    ILE    14       0.632   6.720 -17.243  0.00  0.00
ATOM    107 O    ILE    14      -0.481   7.135 -17.605  0.00  0.00
ATOM    108 CB   ILE    14       0.894   5.424 -15.053  0.00  0.00
ATOM    109 CG1  ILE    14      -0.549   4.850 -15.175  0.00  0.00
ATOM    110 CG2  ILE    14       1.366   5.491 -13.577  0.00  0.00
ATOM    111 CD1  ILE    14      -0.701   3.412 -14.928  0.00  0.00
ATOM    112 N    LYS    15       1.544   6.190 -18.080  0.00  0.00
ATOM    113 CA   LYS    15       1.318   5.962 -19.515  0.00  0.00
ATOM    114 C    LYS    15       1.535   4.462 -19.748  0.00  0.00
ATOM    115 O    LYS    15       2.612   3.936 -19.466  0.00  0.00
ATOM    116 CB   LYS    15       2.276   6.819 -20.366  0.00  0.00
ATOM    117 CG   LYS    15       1.845   6.949 -21.827  0.00  0.00
ATOM    118 CD   LYS    15       2.832   7.776 -22.669  0.00  0.00
ATOM    119 CE   LYS    15       2.627   9.273 -22.564  0.00  0.00
ATOM    120 NZ   LYS    15       3.552  10.024 -23.458  0.00  0.00
ATOM    121 N    ILE    16       0.498   3.757 -20.227  0.00  0.00
ATOM    122 CA   ILE    16       0.523   2.301 -20.447  0.00  0.00
ATOM    123 C    ILE    16      -0.406   1.876 -21.592  0.00  0.00
ATOM    124 O    ILE    16      -1.543   2.323 -21.640  0.00  0.00
ATOM    125 CB   ILE    16       0.167   1.513 -19.142  0.00  0.00
ATOM    126 CG1  ILE    16       0.223  -0.030 -19.380  0.00  0.00
ATOM    127 CG2  ILE    16      -1.203   1.978 -18.536  0.00  0.00
ATOM    128 CD1  ILE    16       0.085  -0.899 -18.204  0.00  0.00
ATOM    129 N    GLY    17       0.087   0.989 -22.462  0.00  0.00
ATOM    130 CA   GLY    17      -0.646   0.429 -23.599  0.00  0.00
ATOM    131 C    GLY    17      -1.431   1.432 -24.425  0.00  0.00
ATOM    132 O    GLY    17      -2.563   1.143 -24.825  0.00  0.00
ATOM    133 N    GLY    18      -0.839   2.607 -24.658  0.00  0.00
ATOM    134 CA   GLY    18      -1.459   3.681 -25.427  0.00  0.00
ATOM    135 C    GLY    18      -2.515   4.479 -24.667  0.00  0.00
ATOM    136 O    GLY    18      -3.245   5.270 -25.270  0.00  0.00
ATOM    137 N    GLN    19      -2.593   4.301 -23.328  0.00  0.00
ATOM    138 CA   GLN    19      -3.571   4.974 -22.461  0.00  0.00
ATOM    139 C    GLN    19      -2.902   5.770 -21.309  0.00  0.00
ATOM    140 O    GLN    19      -1.782   5.454 -20.896  0.00  0.00
ATOM    141 CB   GLN    19      -4.555   3.924 -21.869  0.00  0.00
ATOM    142 CG   GLN    19      -5.327   3.075 -22.915  0.00  0.00
ATOM    143 CD   GLN    19      -6.402   2.169 -22.326  0.00  0.00
ATOM    144 OE1  GLN    19      -6.996   2.447 -21.276  0.00  0.00
ATOM    145 NE2  GLN    19      -6.690   1.062 -23.006  0.00  0.00
ATOM    146 N    LEU    20      -3.598   6.810 -20.808  0.00  0.00
ATOM    147 CA   LEU    20      -3.157   7.634 -19.673  0.00  0.00
ATOM    148 C    LEU    20      -4.108   7.283 -18.553  0.00  0.00
ATOM    149 O    LEU    20      -5.328   7.358 -18.728  0.00  0.00
ATOM    150 CB   LEU    20      -3.241   9.153 -19.932  0.00  0.00
ATOM    151 CG   LEU    20      -2.173   9.814 -20.804  0.00  0.00
ATOM    152 CD1  LEU    20      -2.636  11.187 -21.245  0.00  0.00
ATOM    153 CD2  LEU    20      -0.845   9.958 -20.068  0.00  0.00
ATOM    154 N    LYS    21      -3.559   6.857 -17.416  0.00  0.00
ATOM    155 CA   LYS    21      -4.368   6.476 -16.266  0.00  0.00
ATOM    156 C    LYS    21      -3.786   7.138 -15.000  0.00  0.00
ATOM    157 O    LYS    21      -2.642   7.603 -15.011  0.00  0.00
ATOM    158 CB   LYS    21      -4.400   4.941 -16.107  0.00  0.00
ATOM    159 CG   LYS    21      -5.158   4.178 -17.210  0.00  0.00
ATOM    160 CD   LYS    21      -5.479   2.747 -16.782  0.00  0.00
ATOM    161 CE   LYS    21      -6.283   1.989 -17.818  0.00  0.00
ATOM    162 NZ   LYS    21      -7.740   2.315 -17.774  0.00  0.00
ATOM    163 N    GLU    22      -4.588   7.212 -13.942  0.00  0.00
ATOM    164 CA   GLU    22      -4.166   7.759 -12.644  0.00  0.00
ATOM    165 C    GLU    22      -3.922   6.510 -11.793  0.00  0.00
ATOM    166 O    GLU    22      -4.731   5.592 -11.846  0.00  0.00
ATOM    167 CB   GLU    22      -5.304   8.581 -12.013  0.00  0.00
ATOM    168 CG   GLU    22      -4.889   9.357 -10.774  0.00  0.00
ATOM    169 CD   GLU    22      -5.866  10.412 -10.284  0.00  0.00
ATOM    170 OE1  GLU    22      -7.078  10.111 -10.182  0.00  0.00
ATOM    171 OE2  GLU    22      -5.412  11.542  -9.988  0.00  0.00
ATOM    172 N    ALA    23      -2.838   6.479 -11.000  0.00  0.00
ATOM    173 CA   ALA    23      -2.557   5.306 -10.180  0.00  0.00
ATOM    174 C    ALA    23      -1.897   5.721  -8.881  0.00  0.00
ATOM    175 O    ALA    23      -1.260   6.777  -8.800  0.00  0.00
ATOM    176 CB   ALA    23      -1.664   4.324 -10.937  0.00  0.00
ATOM    177 N    LEU    24      -2.037   4.871  -7.877  0.00  0.00
ATOM    178 CA   LEU    24      -1.502   5.135  -6.547  0.00  0.00
ATOM    179 C    LEU    24      -0.133   4.475  -6.390  0.00  0.00
ATOM    180 O    LEU    24       0.009   3.289  -6.704  0.00  0.00
ATOM    181 CB   LEU    24      -2.522   4.517  -5.576  0.00  0.00
ATOM    182 CG   LEU    24      -2.347   4.572  -4.095  0.00  0.00
ATOM    183 CD1  LEU    24      -2.585   5.977  -3.576  0.00  0.00
ATOM    184 CD2  LEU    24      -3.393   3.666  -3.445  0.00  0.00
ATOM    185 N    LEU    25       0.865   5.220  -5.877  0.00  0.00
ATOM    186 CA   LEU    25       2.218   4.670  -5.605  0.00  0.00
ATOM    187 C    LEU    25       2.050   3.935  -4.275  0.00  0.00
ATOM    188 O    LEU    25       1.857   4.560  -3.222  0.00  0.00
ATOM    189 CB   LEU    25       3.271   5.781  -5.474  0.00  0.00
ATOM    190 CG   LEU    25       3.518   6.642  -6.701  0.00  0.00
ATOM    191 CD1  LEU    25       4.607   7.661  -6.416  0.00  0.00
ATOM    192 CD2  LEU    25       3.897   5.796  -7.925  0.00  0.00
ATOM    193 N    ASP    26       2.063   2.601  -4.341  0.00  0.00
ATOM    194 CA   ASP    26       1.738   1.740  -3.208  0.00  0.00
ATOM    195 C    ASP    26       2.840   0.825  -2.704  0.00  0.00
ATOM    196 O    ASP    26       3.034  -0.285  -3.224  0.00  0.00
ATOM    197 CB   ASP    26       0.529   0.918  -3.648  0.00  0.00
ATOM    198 CG   ASP    26      -0.208   0.226  -2.529  0.00  0.00
ATOM    199 OD1  ASP    26       0.380   0.070  -1.432  0.00  0.00
ATOM    200 OD2  ASP    26      -1.377  -0.158  -2.743  0.00  0.00
ATOM    201 N    THR    27       3.519   1.248  -1.621  0.00  0.00
ATOM    202 CA   THR    27       4.601   0.430  -1.056  0.00  0.00
ATOM    203 C    THR    27       4.089  -0.879  -0.410  0.00  0.00
ATOM    204 O    THR    27       4.878  -1.807  -0.209  0.00  0.00
ATOM    205 CB   THR    27       5.452   1.256  -0.079  0.00  0.00
ATOM    206 OG1  THR    27       4.616   1.679   1.007  0.00  0.00
ATOM    207 CG2  THR    27       6.063   2.482  -0.746  0.00  0.00
ATOM    208 N    GLY    28       2.792  -0.936  -0.078  0.00  0.00
ATOM    209 CA   GLY    28       2.247  -2.140   0.539  0.00  0.00
ATOM    210 C    GLY    28       1.880  -3.209  -0.469  0.00  0.00
ATOM    211 O    GLY    28       1.536  -4.322  -0.070  0.00  0.00
ATOM    212 N    ALA    29       1.956  -2.900  -1.781  0.00  0.00
ATOM    213 CA   ALA    29       1.588  -3.856  -2.826  0.00  0.00
ATOM    214 C    ALA    29       2.807  -4.514  -3.446  0.00  0.00
ATOM    215 O    ALA    29       3.716  -3.817  -3.903  0.00  0.00
ATOM    216 CB   ALA    29       0.826  -3.132  -3.924  0.00  0.00
ATOM    217 N    ASP    30       2.817  -5.856  -3.527  0.00  0.00
ATOM    218 CA   ASP    30       3.950  -6.528  -4.166  0.00  0.00
ATOM    219 C    ASP    30       3.918  -6.296  -5.670  0.00  0.00
ATOM    220 O    ASP    30       4.977  -6.187  -6.315  0.00  0.00
ATOM    221 CB   ASP    30       3.847  -8.051  -3.947  0.00  0.00
ATOM    222 CG   ASP    30       3.871  -8.527  -2.514  0.00  0.00
ATOM    223 OD1  ASP    30       3.289  -9.605  -2.243  0.00  0.00
ATOM    224 OD2  ASP    30       4.483  -7.827  -1.653  0.00  0.00
ATOM    225 N    ASP    31       2.692  -6.281  -6.228  0.00  0.00
ATOM    226 CA   ASP    31       2.438  -6.193  -7.662  0.00  0.00
ATOM    227 C    ASP    31       1.656  -4.965  -8.089  0.00  0.00
ATOM    228 O    ASP    31       0.992  -4.321  -7.285  0.00  0.00
ATOM    229 CB   ASP    31       1.619  -7.440  -8.081  0.00  0.00
ATOM    230 CG   ASP    31       2.069  -8.761  -7.469  0.00  0.00
ATOM    231 OD1  ASP    31       3.235  -9.152  -7.695  0.00  0.00
ATOM    232 OD2  ASP    31       1.250  -9.398  -6.764  0.00  0.00
ATOM    233 N    THR    32       1.740  -4.652  -9.378  0.00  0.00
ATOM    234 CA   THR    32       1.023  -3.539  -9.982  0.00  0.00
ATOM    235 C    THR    32      -0.293  -4.115 -10.488  0.00  0.00
ATOM    236 O    THR    32      -0.295  -5.148 -11.169  0.00  0.00
ATOM    237 CB   THR    32       1.890  -2.935 -11.089  0.00  0.00
ATOM    238 OG1  THR    32       3.013  -2.309 -10.453  0.00  0.00
ATOM    239 CG2  THR    32       1.133  -1.921 -11.943  0.00  0.00
ATOM    240 N    VAL    33      -1.418  -3.462 -10.125  0.00  0.00
ATOM    241 CA   VAL    33      -2.747  -3.952 -10.497  0.00  0.00
ATOM    242 C    VAL    33      -3.543  -2.817 -11.088  0.00  0.00
ATOM    243 O    VAL    33      -3.698  -1.776 -10.437  0.00  0.00
ATOM    244 CB   VAL    33      -3.514  -4.567  -9.296  0.00  0.00
ATOM    245 CG1  VAL    33      -4.724  -5.376  -9.807  0.00  0.00
ATOM    246 CG2  VAL    33      -2.591  -5.412  -8.404  0.00  0.00
ATOM    247 N    LEU    34      -4.040  -3.015 -12.310  0.00  0.00
ATOM    248 CA   LEU    34      -4.833  -1.986 -12.986  0.00  0.00
ATOM    249 C    LEU    34      -6.221  -2.464 -13.323  0.00  0.00
ATOM    250 O    LEU    34      -6.446  -3.664 -13.506  0.00  0.00
ATOM    251 CB   LEU    34      -4.147  -1.499 -14.285  0.00  0.00
ATOM    252 CG   LEU    34      -2.713  -0.947 -14.142  0.00  0.00
ATOM    253 CD1  LEU    34      -2.167  -0.551 -15.497  0.00  0.00
ATOM    254 CD2  LEU    34      -2.666   0.277 -13.223  0.00  0.00
ATOM    255 N    GLU    35      -7.171  -1.512 -13.402  0.00  0.00
ATOM    256 CA   GLU    35      -8.546  -1.808 -13.799  0.00  0.00
ATOM    257 C    GLU    35      -8.557  -2.433 -15.232  0.00  0.00
ATOM    258 O    GLU    35      -7.566  -2.347 -15.978  0.00  0.00
ATOM    259 CB   GLU    35      -9.376  -0.515 -13.766  0.00  0.00
ATOM    260 CG   GLU    35      -8.956   0.502 -14.821  0.00  0.00
ATOM    261 CD   GLU    35      -9.221   1.969 -14.541  0.00  0.00
ATOM    262 OE1  GLU    35     -10.151   2.287 -13.765  0.00  0.00
ATOM    263 OE2  GLU    35      -8.485   2.805 -15.112  0.00  0.00
ATOM    264 N    GLU    36      -9.684  -3.067 -15.612  0.00  0.00
ATOM    265 CA   GLU    36      -9.790  -3.701 -16.917  0.00  0.00
ATOM    266 C    GLU    36      -9.327  -2.817 -18.071  0.00  0.00
ATOM    267 O    GLU    36      -9.743  -1.668 -18.200  0.00  0.00
ATOM    268 CB   GLU    36     -11.224  -4.179 -17.195  0.00  0.00
ATOM    269 CG   GLU    36     -11.578  -5.495 -16.543  0.00  0.00
ATOM    270 CD   GLU    36     -10.771  -6.722 -16.924  0.00  0.00
ATOM    271 OE1  GLU    36     -10.099  -6.720 -17.983  0.00  0.00
ATOM    272 OE2  GLU    36     -10.811  -7.697 -16.142  0.00  0.00
ATOM    273 N    MET    37      -8.460  -3.375 -18.903  0.00  0.00
ATOM    274 CA   MET    37      -7.910  -2.720 -20.082  0.00  0.00
ATOM    275 C    MET    37      -7.312  -3.770 -20.978  0.00  0.00
ATOM    276 O    MET    37      -7.022  -4.884 -20.518  0.00  0.00
ATOM    277 CB   MET    37      -6.829  -1.693 -19.695  0.00  0.00
ATOM    278 CG   MET    37      -5.572  -2.320 -19.121  0.00  0.00
ATOM    279 SD   MET    37      -4.305  -1.074 -18.761  0.00  0.00
ATOM    280 CE   MET    37      -3.966  -0.468 -20.413  0.00  0.00
ATOM    281 N    ASN    38      -7.086  -3.420 -22.243  0.00  0.00
ATOM    282 CA   ASN    38      -6.482  -4.375 -23.152  0.00  0.00
ATOM    283 C    ASN    38      -4.956  -4.223 -23.107  0.00  0.00
ATOM    284 O    ASN    38      -4.452  -3.097 -23.051  0.00  0.00
ATOM    285 CB   ASN    38      -7.083  -4.301 -24.589  0.00  0.00
ATOM    286 CG   ASN    38      -6.748  -3.084 -25.400  0.00  0.00
ATOM    287 OD1  ASN    38      -7.238  -1.977 -25.150  0.00  0.00
ATOM    288 ND2  ASN    38      -5.921  -3.271 -26.418  0.00  0.00
ATOM    289 N    LEU    39      -4.228  -5.355 -23.068  0.00  0.00
ATOM    290 CA   LEU    39      -2.763  -5.331 -23.088  0.00  0.00
ATOM    291 C    LEU    39      -2.268  -6.336 -24.115  0.00  0.00
ATOM    292 O    LEU    39      -2.968  -7.317 -24.351  0.00  0.00
ATOM    293 CB   LEU    39      -2.145  -5.613 -21.712  0.00  0.00
ATOM    294 CG   LEU    39      -2.163  -4.438 -20.715  0.00  0.00
ATOM    295 CD1  LEU    39      -1.536  -4.829 -19.387  0.00  0.00
ATOM    296 CD2  LEU    39      -1.461  -3.176 -21.293  0.00  0.00
ATOM    297 N    PRO    40      -1.088  -6.118 -24.745  0.00  0.00
ATOM    298 CA   PRO    40      -0.616  -7.088 -25.742  0.00  0.00
ATOM    299 C    PRO    40       0.081  -8.305 -25.138  0.00  0.00
ATOM    300 O    PRO    40       0.563  -8.259 -24.006  0.00  0.00
ATOM    301 CB   PRO    40       0.361  -6.256 -26.585  0.00  0.00
ATOM    302 CG   PRO    40       0.949  -5.294 -25.615  0.00  0.00
ATOM    303 CD   PRO    40      -0.138  -4.993 -24.597  0.00  0.00
ATOM    304 N    GLY    41       0.152  -9.366 -25.930  0.00  0.00
ATOM    305 CA   GLY    41       0.828 -10.603 -25.567  0.00  0.00
ATOM    306 C    GLY    41      -0.002 -11.628 -24.831  0.00  0.00
ATOM    307 O    GLY    41      -1.223 -11.491 -24.676  0.00  0.00
ATOM    308 N    ARG    42       0.681 -12.688 -24.396  0.00  0.00
ATOM    309 CA   ARG    42       0.069 -13.788 -23.670  0.00  0.00
ATOM    310 C    ARG    42      -0.161 -13.377 -22.230  0.00  0.00
ATOM    311 O    ARG    42       0.473 -12.452 -21.733  0.00  0.00
ATOM    312 CB   ARG    42       0.974 -15.030 -23.712  0.00  0.00
ATOM    313 CG   ARG    42       0.986 -15.723 -25.079  0.00  0.00
ATOM    314 CD   ARG    42       1.476 -17.162 -24.997  0.00  0.00
ATOM    315 NE   ARG    42       0.467 -18.049 -24.410  0.00  0.00
ATOM    316 CZ   ARG    42       0.632 -19.355 -24.219  0.00  0.00
ATOM    317 NH1  ARG    42       1.767 -19.948 -24.571  0.00  0.00
ATOM    318 NH2  ARG    42      -0.339 -20.079 -23.679  0.00  0.00
ATOM    319 N    TRP    43      -1.068 -14.070 -21.560  0.00  0.00
ATOM    320 CA   TRP    43      -1.349 -13.786 -20.154  0.00  0.00
ATOM    321 C    TRP    43      -1.663 -15.071 -19.416  0.00  0.00
ATOM    322 O    TRP    43      -2.010 -16.088 -20.033  0.00  0.00
ATOM    323 CB   TRP    43      -2.503 -12.781 -20.009  0.00  0.00
ATOM    324 CG   TRP    43      -3.802 -13.234 -20.619  0.00  0.00
ATOM    325 CD1  TRP    43      -4.233 -12.997 -21.892  0.00  0.00
ATOM    326 CD2  TRP    43      -4.836 -13.996 -19.978  0.00  0.00
ATOM    327 NE1  TRP    43      -5.478 -13.555 -22.080  0.00  0.00
ATOM    328 CE2  TRP    43      -5.866 -14.186 -20.929  0.00  0.00
ATOM    329 CE3  TRP    43      -4.995 -14.542 -18.692  0.00  0.00
ATOM    330 CZ2  TRP    43      -7.035 -14.895 -20.633  0.00  0.00
ATOM    331 CZ3  TRP    43      -6.153 -15.243 -18.400  0.00  0.00
ATOM    332 CH2  TRP    43      -7.154 -15.426 -19.365  0.00  0.00
ATOM    333 N    LYS    44      -1.555 -15.027 -18.097  0.00  0.00
ATOM    334 CA   LYS    44      -1.912 -16.193 -17.291  0.00  0.00
ATOM    335 C    LYS    44      -2.809 -15.762 -16.143  0.00  0.00
ATOM    336 O    LYS    44      -2.653 -14.643 -15.643  0.00  0.00
ATOM    337 CB   LYS    44      -0.695 -17.007 -16.833  0.00  0.00
ATOM    338 CG   LYS    44       0.321 -16.307 -15.963  0.00  0.00
ATOM    339 CD   LYS    44       1.560 -17.200 -15.898  0.00  0.00
ATOM    340 CE   LYS    44       2.660 -16.660 -15.028  0.00  0.00
ATOM    341 NZ   LYS    44       3.937 -17.371 -15.282  0.00  0.00
ATOM    342 N    PRO    45      -3.782 -16.586 -15.736  0.00  0.00
ATOM    343 CA   PRO    45      -4.652 -16.162 -14.627  0.00  0.00
ATOM    344 C    PRO    45      -3.912 -16.229 -13.291  0.00  0.00
ATOM    345 O    PRO    45      -2.980 -17.030 -13.110  0.00  0.00
ATOM    346 CB   PRO    45      -5.831 -17.138 -14.696  0.00  0.00
ATOM    347 CG   PRO    45      -5.274 -18.351 -15.336  0.00  0.00
ATOM    348 CD   PRO    45      -4.134 -17.944 -16.223  0.00  0.00
ATOM    349 N    LYS    46      -4.334 -15.373 -12.359  0.00  0.00
ATOM    350 CA   LYS    46      -3.735 -15.292 -11.033  0.00  0.00
ATOM    351 C    LYS    46      -4.801 -14.808 -10.076  0.00  0.00
ATOM    352 O    LYS    46      -5.708 -14.078 -10.495  0.00  0.00
ATOM    353 CB   LYS    46      -2.589 -14.246 -11.079  0.00  0.00
ATOM    354 CG   LYS    46      -1.758 -14.131  -9.804  0.00  0.00
ATOM    355 CD   LYS    46      -0.679 -13.066  -9.945  0.00  0.00
ATOM    356 CE   LYS    46       0.172 -12.908  -8.699  0.00  0.00
ATOM    357 NZ   LYS    46       1.018 -14.093  -8.426  0.00  0.00
ATOM    358 N    MET    47      -4.687 -15.182  -8.790  0.00  0.00
ATOM    359 CA   MET    47      -5.579 -14.703  -7.737  0.00  0.00
ATOM    360 C    MET    47      -4.722 -13.853  -6.819  0.00  0.00
ATOM    361 O    MET    47      -3.639 -14.294  -6.388  0.00  0.00
ATOM    362 CB   MET    47      -6.200 -15.852  -6.922  0.00  0.00
ATOM    363 CG   MET    47      -7.278 -16.579  -7.667  0.00  0.00
ATOM    364 SD   MET    47      -8.820 -15.663  -7.574  0.00  0.00
ATOM    365 CE   MET    47      -9.459 -16.274  -5.978  0.00  0.00
ATOM    366 N    ILE    48      -5.164 -12.619  -6.557  0.00  0.00
ATOM    367 CA   ILE    48      -4.429 -11.723  -5.659  0.00  0.00
ATOM    368 C    ILE    48      -5.329 -11.307  -4.530  0.00  0.00
ATOM    369 O    ILE    48      -6.505 -11.036  -4.752  0.00  0.00
ATOM    370 CB   ILE    48      -3.776 -10.523  -6.355  0.00  0.00
ATOM    371 CG1  ILE    48      -4.820  -9.679  -7.117  0.00  0.00
ATOM    372 CG2  ILE    48      -2.635 -11.013  -7.240  0.00  0.00
ATOM    373 CD1  ILE    48      -4.313  -8.352  -7.579  0.00  0.00
ATOM    374 N    GLY    49      -4.779 -11.286  -3.326  0.00  0.00
ATOM    375 CA   GLY    49      -5.551 -10.956  -2.140  0.00  0.00
ATOM    376 C    GLY    49      -5.055  -9.769  -1.363  0.00  0.00
ATOM    377 O    GLY    49      -3.863  -9.500  -1.291  0.00  0.00
ATOM    378 N    GLY    50      -6.005  -9.072  -0.779  0.00  0.00
ATOM    379 CA   GLY    50      -5.734  -7.910   0.052  0.00  0.00
ATOM    380 C    GLY    50      -6.802  -7.840   1.107  0.00  0.00
ATOM    381 O    GLY    50      -7.400  -8.856   1.466  0.00  0.00
ATOM    382 N    ILE    51      -7.054  -6.643   1.605  0.00  0.00
ATOM    383 CA   ILE    51      -8.118  -6.518   2.577  0.00  0.00
ATOM    384 C    ILE    51      -9.412  -6.796   1.778  0.00  0.00
ATOM    385 O    ILE    51      -9.516  -6.376   0.631  0.00  0.00
ATOM    386 CB   ILE    51      -8.043  -5.133   3.224  0.00  0.00
ATOM    387 CG1  ILE    51      -6.974  -5.182   4.359  0.00  0.00
ATOM    388 CG2  ILE    51      -9.409  -4.719   3.788  0.00  0.00
ATOM    389 CD1  ILE    51      -6.539  -3.865   4.905  0.00  0.00
ATOM    390 N    GLY    52     -10.331  -7.533   2.365  0.00  0.00
ATOM    391 CA   GLY    52     -11.594  -7.851   1.716  0.00  0.00
ATOM    392 C    GLY    52     -11.619  -9.165   0.972  0.00  0.00
ATOM    393 O    GLY    52     -12.689  -9.619   0.571  0.00  0.00
ATOM    394 N    GLY    53     -10.452  -9.763   0.768  0.00  0.00
ATOM    395 CA   GLY    53     -10.372 -11.038   0.077  0.00  0.00
ATOM    396 C    GLY    53      -9.598 -10.993  -1.218  0.00  0.00
ATOM    397 O    GLY    53      -8.754 -10.123  -1.420  0.00  0.00
ATOM    398 N    PHE    54      -9.899 -11.932  -2.107  0.00  0.00
ATOM    399 CA   PHE    54      -9.179 -12.068  -3.367  0.00  0.00
ATOM    400 C    PHE    54      -9.978 -11.684  -4.598  0.00  0.00
ATOM    401 O    PHE    54     -11.215 -11.751  -4.620  0.00  0.00
ATOM    402 CB   PHE    54      -8.776 -13.561  -3.542  0.00  0.00
ATOM    403 CG   PHE    54      -7.665 -14.028  -2.634  0.00  0.00
ATOM    404 CD1  PHE    54      -6.372 -14.185  -3.114  0.00  0.00
ATOM    405 CD2  PHE    54      -7.904 -14.280  -1.285  0.00  0.00
ATOM    406 CE1  PHE    54      -5.334 -14.579  -2.266  0.00  0.00
ATOM    407 CE2  PHE    54      -6.865 -14.686  -0.443  0.00  0.00
ATOM    408 CZ   PHE    54      -5.590 -14.827  -0.936  0.00  0.00
ATOM    409 N    ILE    55      -9.245 -11.326  -5.649  0.00  0.00
ATOM    410 CA   ILE    55      -9.824 -11.033  -6.955  0.00  0.00
ATOM    411 C    ILE    55      -9.015 -11.820  -7.997  0.00  0.00
ATOM    412 O    ILE    55      -7.813 -12.056  -7.806  0.00  0.00
ATOM    413 CB   ILE    55      -9.891  -9.509  -7.306  0.00  0.00
ATOM    414 CG1  ILE    55      -8.494  -8.822  -7.287  0.00  0.00
ATOM    415 CG2  ILE    55     -10.905  -8.781  -6.394  0.00  0.00
ATOM    416 CD1  ILE    55      -8.428  -7.436  -7.999  0.00  0.00
ATOM    417 N    LYS    56      -9.679 -12.209  -9.100  0.00  0.00
ATOM    418 CA   LYS    56      -9.032 -12.903 -10.213  0.00  0.00
ATOM    419 C    LYS    56      -8.562 -11.828 -11.189  0.00  0.00
ATOM    420 O    LYS    56      -9.331 -10.937 -11.562  0.00  0.00
ATOM    421 CB   LYS    56      -9.996 -13.878 -10.917  0.00  0.00
ATOM    422 CG   LYS    56      -9.304 -14.766 -11.948  0.00  0.00
ATOM    423 CD   LYS    56     -10.310 -15.698 -12.626  0.00  0.00
ATOM    424 CE   LYS    56      -9.669 -16.524 -13.713  0.00  0.00
ATOM    425 NZ   LYS    56     -10.679 -17.280 -14.500  0.00  0.00
ATOM    426 N    VAL    57      -7.309 -11.928 -11.601  0.00  0.00
ATOM    427 CA   VAL    57      -6.671 -10.993 -12.526  0.00  0.00
ATOM    428 C    VAL    57      -5.956 -11.746 -13.658  0.00  0.00
ATOM    429 O    VAL    57      -5.708 -12.965 -13.549  0.00  0.00
ATOM    430 CB   VAL    57      -5.656 -10.076 -11.771  0.00  0.00
ATOM    431 CG1  VAL    57      -6.358  -9.190 -10.733  0.00  0.00
ATOM    432 CG2  VAL    57      -4.529 -10.890 -11.131  0.00  0.00
ATOM    433 N    ARG    58      -5.599 -11.009 -14.723  0.00  0.00
ATOM    434 CA   ARG    58      -4.830 -11.539 -15.845  0.00  0.00
ATOM    435 C    ARG    58      -3.431 -10.995 -15.653  0.00  0.00
ATOM    436 O    ARG    58      -3.249  -9.783 -15.474  0.00  0.00
ATOM    437 CB   ARG    58      -5.379 -11.098 -17.217  0.00  0.00
ATOM    438 CG   ARG    58      -6.781 -11.621 -17.512  0.00  0.00
ATOM    439 CD   ARG    58      -7.229 -11.429 -18.970  0.00  0.00
ATOM    440 NE   ARG    58      -6.903 -10.111 -19.546  0.00  0.00
ATOM    441 CZ   ARG    58      -7.618  -9.003 -19.367  0.00  0.00
ATOM    442 NH1  ARG    58      -8.718  -9.026 -18.629  0.00  0.00
ATOM    443 NH2  ARG    58      -7.244  -7.864 -19.940  0.00  0.00
ATOM    444 N    GLN    59      -2.441 -11.869 -15.672  0.00  0.00
ATOM    445 CA   GLN    59      -1.058 -11.473 -15.500  0.00  0.00
ATOM    446 C    GLN    59      -0.366 -11.306 -16.847  0.00  0.00
ATOM    447 O    GLN    59      -0.258 -12.281 -17.598  0.00  0.00
ATOM    448 CB   GLN    59      -0.312 -12.506 -14.645  0.00  0.00
ATOM    449 CG   GLN    59       1.181 -12.258 -14.601  0.00  0.00
ATOM    450 CD   GLN    59       1.949 -13.323 -13.861  0.00  0.00
ATOM    451 OE1  GLN    59       1.395 -14.060 -13.049  0.00  0.00
ATOM    452 NE2  GLN    59       3.256 -13.413 -14.125  0.00  0.00
ATOM    453 N    TYR    60       0.114 -10.078 -17.141  0.00  0.00
ATOM    454 CA   TYR    60       0.861  -9.773 -18.376  0.00  0.00
ATOM    455 C    TYR    60       2.283  -9.452 -17.980  0.00  0.00
ATOM    456 O    TYR    60       2.508  -8.644 -17.080  0.00  0.00
ATOM    457 CB   TYR    60       0.276  -8.564 -19.119  0.00  0.00
ATOM    458 CG   TYR    60      -1.067  -8.826 -19.744  0.00  0.00
ATOM    459 CD1  TYR    60      -2.244  -8.661 -19.013  0.00  0.00
ATOM    460 CD2  TYR    60      -1.174  -9.189 -21.087  0.00  0.00
ATOM    461 CE1  TYR    60      -3.488  -8.873 -19.592  0.00  0.00
ATOM    462 CE2  TYR    60      -2.418  -9.414 -21.673  0.00  0.00
ATOM    463 CZ   TYR    60      -3.571  -9.259 -20.920  0.00  0.00
ATOM    464 OH   TYR    60      -4.800  -9.446 -21.493  0.00  0.00
ATOM    465 N    ASP    61       3.251 -10.034 -18.680  0.00  0.00
ATOM    466 CA   ASP    61       4.651  -9.809 -18.376  0.00  0.00
ATOM    467 C    ASP    61       5.319  -8.864 -19.385  0.00  0.00
ATOM    468 O    ASP    61       4.814  -8.676 -20.493  0.00  0.00
ATOM    469 CB   ASP    61       5.397 -11.173 -18.316  0.00  0.00
ATOM    470 CG   ASP    61       4.913 -12.129 -17.220  0.00  0.00
ATOM    471 OD1  ASP    61       4.511 -11.647 -16.145  0.00  0.00
ATOM    472 OD2  ASP    61       4.947 -13.365 -17.444  0.00  0.00
ATOM    473 N    GLN    62       6.451  -8.269 -18.982  0.00  0.00
ATOM    474 CA   GLN    62       7.289  -7.393 -19.807  0.00  0.00
ATOM    475 C    GLN    62       6.489  -6.248 -20.432  0.00  0.00
ATOM    476 O    GLN    62       6.556  -6.016 -21.651  0.00  0.00
ATOM    477 CB   GLN    62       8.057  -8.210 -20.887  0.00  0.00
ATOM    478 CG   GLN    62       8.843  -9.418 -20.349  0.00  0.00
ATOM    479 CD   GLN    62       9.662 -10.093 -21.425  0.00  0.00
ATOM    480 OE1  GLN    62       9.140 -10.574 -22.439  0.00  0.00
ATOM    481 NE2  GLN    62      10.971 -10.151 -21.226  0.00  0.00
ATOM    482 N    ILE    63       5.716  -5.556 -19.602  0.00  0.00
ATOM    483 CA   ILE    63       4.895  -4.417 -20.028  0.00  0.00
ATOM    484 C    ILE    63       5.649  -3.109 -19.754  0.00  0.00
ATOM    485 O    ILE    63       6.156  -2.890 -18.642  0.00  0.00
ATOM    486 CB   ILE    63       3.495  -4.437 -19.327  0.00  0.00
ATOM    487 CG1  ILE    63       2.713  -5.729 -19.647  0.00  0.00
ATOM    488 CG2  ILE    63       2.679  -3.171 -19.662  0.00  0.00
ATOM    489 CD1  ILE    63       2.321  -5.965 -21.136  0.00  0.00
ATOM    490 N    LEU    64       5.706  -2.243 -20.779  0.00  0.00
ATOM    491 CA   LEU    64       6.370  -0.952 -20.694  0.00  0.00
ATOM    492 C    LEU    64       5.378   0.043 -20.074  0.00  0.00
ATOM    493 O    LEU    64       4.217   0.124 -20.490  0.00  0.00
ATOM    494 CB   LEU    64       6.816  -0.483 -22.100  0.00  0.00
ATOM    495 CG   LEU    64       8.124  -1.069 -22.723  0.00  0.00
ATOM    496 CD1  LEU    64       8.106  -2.593 -22.824  0.00  0.00
ATOM    497 CD2  LEU    64       8.349  -0.520 -24.137  0.00  0.00
ATOM    498 N    ILE    65       5.812   0.772 -19.056  0.00  0.00
ATOM    499 CA   ILE    65       4.967   1.759 -18.410  0.00  0.00
ATOM    500 C    ILE    65       5.834   2.961 -18.019  0.00  0.00
ATOM    501 O    ILE    65       6.982   2.796 -17.601  0.00  0.00
ATOM    502 CB   ILE    65       4.006   1.228 -17.275  0.00  0.00
ATOM    503 CG1  ILE    65       4.005   2.123 -16.025  0.00  0.00
ATOM    504 CG2  ILE    65       4.243  -0.247 -16.903  0.00  0.00
ATOM    505 CD1  ILE    65       2.716   2.130 -15.229  0.00  0.00
ATOM    506 N    GLU    66       5.303   4.159 -18.211  0.00  0.00
ATOM    507 CA   GLU    66       6.010   5.387 -17.883  0.00  0.00
ATOM    508 C    GLU    66       5.348   6.055 -16.688  0.00  0.00
ATOM    509 O    GLU    66       4.142   6.292 -16.717  0.00  0.00
ATOM    510 CB   GLU    66       6.052   6.318 -19.099  0.00  0.00
ATOM    511 CG   GLU    66       7.135   7.373 -19.008  0.00  0.00
ATOM    512 CD   GLU    66       7.146   8.290 -20.210  0.00  0.00
ATOM    513 OE1  GLU    66       6.694   9.448 -20.077  0.00  0.00
ATOM    514 OE2  GLU    66       7.594   7.844 -21.292  0.00  0.00
ATOM    515 N    ILE    67       6.130   6.326 -15.628  0.00  0.00
ATOM    516 CA   ILE    67       5.647   6.954 -14.385  0.00  0.00
ATOM    517 C    ILE    67       6.515   8.190 -14.136  0.00  0.00
ATOM    518 O    ILE    67       7.712   8.043 -13.941  0.00  0.00
ATOM    519 CB   ILE    67       5.709   5.968 -13.174  0.00  0.00
ATOM    520 CG1  ILE    67       5.064   4.601 -13.489  0.00  0.00
ATOM    521 CG2  ILE    67       5.105   6.598 -11.897  0.00  0.00
ATOM    522 CD1  ILE    67       5.645   3.404 -12.678  0.00  0.00
ATOM    523 N    CYS    68       5.914   9.403 -14.153  0.00  0.00
ATOM    524 CA   CYS    68       6.619  10.679 -13.925  0.00  0.00
ATOM    525 C    CYS    68       7.909  10.817 -14.768  0.00  0.00
ATOM    526 O    CYS    68       8.965  11.190 -14.250  0.00  0.00
ATOM    527 CB   CYS    68       6.885  10.888 -12.432  0.00  0.00
ATOM    528 SG   CYS    68       5.391  10.891 -11.401  0.00  0.00
ATOM    529 N    GLY    69       7.812  10.471 -16.052  0.00  0.00
ATOM    530 CA   GLY    69       8.931  10.541 -16.985  0.00  0.00
ATOM    531 C    GLY    69       9.904   9.377 -16.930  0.00  0.00
ATOM    532 O    GLY    69      10.775   9.280 -17.797  0.00  0.00
ATOM    533 N    HIS    70       9.767   8.478 -15.923  0.00  0.00
ATOM    534 CA   HIS    70      10.640   7.313 -15.753  0.00  0.00
ATOM    535 C    HIS    70      10.039   6.106 -16.466  0.00  0.00
ATOM    536 O    HIS    70       8.914   5.700 -16.142  0.00  0.00
ATOM    537 CB   HIS    70      10.821   6.969 -14.266  0.00  0.00
ATOM    538 CG   HIS    70      11.614   7.956 -13.471  0.00  0.00
ATOM    539 ND1  HIS    70      11.093   9.187 -13.125  0.00  0.00
ATOM    540 CD2  HIS    70      12.857   7.840 -12.944  0.00  0.00
ATOM    541 CE1  HIS    70      12.041   9.795 -12.428  0.00  0.00
ATOM    542 NE2  HIS    70      13.116   9.017 -12.286  0.00  0.00
ATOM    543 N    LYS    71      10.789   5.526 -17.419  0.00  0.00
ATOM    544 CA   LYS    71      10.345   4.340 -18.157  0.00  0.00
ATOM    545 C    LYS    71      10.726   3.097 -17.361  0.00  0.00
ATOM    546 O    LYS    71      11.884   2.940 -16.947  0.00  0.00
ATOM    547 CB   LYS    71      10.949   4.290 -19.573  0.00  0.00
ATOM    548 CG   LYS    71      10.255   5.218 -20.557  0.00  0.00
ATOM    549 CD   LYS    71      11.041   5.359 -21.852  0.00  0.00
ATOM    550 CE   LYS    71      10.365   6.275 -22.847  0.00  0.00
ATOM    551 NZ   LYS    71      10.396   7.700 -22.413  0.00  0.00
ATOM    552 N    ALA    72       9.746   2.226 -17.120  0.00  0.00
ATOM    553 CA   ALA    72       9.967   0.996 -16.369  0.00  0.00
ATOM    554 C    ALA    72       9.258  -0.140 -17.064  0.00  0.00
ATOM    555 O    ALA    72       8.201   0.073 -17.674  0.00  0.00
ATOM    556 CB   ALA    72       9.436   1.152 -14.958  0.00  0.00
ATOM    557 N    ILE    73       9.825  -1.352 -16.962  0.00  0.00
ATOM    558 CA   ILE    73       9.241  -2.547 -17.567  0.00  0.00
ATOM    559 C    ILE    73       8.953  -3.552 -16.445  0.00  0.00
ATOM    560 O    ILE    73       9.721  -3.634 -15.488  0.00  0.00
ATOM    561 CB   ILE    73      10.148  -3.129 -18.696  0.00  0.00
ATOM    562 CG1  ILE    73      10.416  -2.080 -19.806  0.00  0.00
ATOM    563 CG2  ILE    73       9.534  -4.381 -19.325  0.00  0.00
ATOM    564 CD1  ILE    73      11.717  -1.357 -19.669  0.00  0.00
ATOM    565 N    GLY    74       7.837  -4.269 -16.548  0.00  0.00
ATOM    566 CA   GLY    74       7.492  -5.268 -15.552  0.00  0.00
ATOM    567 C    GLY    74       6.158  -5.929 -15.777  0.00  0.00
ATOM    568 O    GLY    74       5.511  -5.715 -16.802  0.00  0.00
ATOM    569 N    THR    75       5.776  -6.771 -14.818  0.00  0.00
ATOM    570 CA   THR    75       4.516  -7.485 -14.830  0.00  0.00
ATOM    571 C    THR    75       3.392  -6.542 -14.388  0.00  0.00
ATOM    572 O    THR    75       3.541  -5.742 -13.458  0.00  0.00
ATOM    573 CB   THR    75       4.621  -8.769 -13.980  0.00  0.00
ATOM    574 OG1  THR    75       5.541  -9.670 -14.604  0.00  0.00
ATOM    575 CG2  THR    75       3.283  -9.488 -13.809  0.00  0.00
ATOM    576 N    VAL    76       2.271  -6.621 -15.100  0.00  0.00
ATOM    577 CA   VAL    76       1.088  -5.831 -14.787  0.00  0.00
ATOM    578 C    VAL    76      -0.062  -6.793 -14.671  0.00  0.00
ATOM    579 O    VAL    76      -0.261  -7.637 -15.569  0.00  0.00
ATOM    580 CB   VAL    76       0.803  -4.709 -15.823  0.00  0.00
ATOM    581 CG1  VAL    76      -0.534  -3.995 -15.544  0.00  0.00
ATOM    582 CG2  VAL    76       1.947  -3.701 -15.831  0.00  0.00
ATOM    583 N    LEU    77      -0.817  -6.653 -13.564  0.00  0.00
ATOM    584 CA   LEU    77      -2.000  -7.476 -13.322  0.00  0.00
ATOM    585 C    LEU    77      -3.206  -6.650 -13.711  0.00  0.00
ATOM    586 O    LEU    77      -3.256  -5.464 -13.393  0.00  0.00
ATOM    587 CB   LEU    77      -2.084  -7.917 -11.866  0.00  0.00
ATOM    588 CG   LEU    77      -0.821  -8.589 -11.316  0.00  0.00
ATOM    589 CD1  LEU    77      -1.020  -8.989  -9.893  0.00  0.00
ATOM    590 CD2  LEU    77      -0.403  -9.816 -12.165  0.00  0.00
ATOM    591 N    VAL    78      -4.157  -7.257 -14.425  0.00  0.00
ATOM    592 CA   VAL    78      -5.362  -6.545 -14.867  0.00  0.00
ATOM    593 C    VAL    78      -6.616  -7.233 -14.338  0.00  0.00
ATOM    594 O    VAL    78      -6.779  -8.443 -14.500  0.00  0.00
ATOM    595 CB   VAL    78      -5.409  -6.452 -16.423  0.00  0.00
ATOM    596 CG1  VAL    78      -6.698  -5.811 -16.908  0.00  0.00
ATOM    597 CG2  VAL    78      -4.177  -5.712 -16.975  0.00  0.00
ATOM    598 N    GLY    79      -7.500  -6.458 -13.729  0.00  0.00
ATOM    599 CA   GLY    79      -8.702  -7.046 -13.170  0.00  0.00
ATOM    600 C    GLY    79      -9.549  -6.058 -12.417  0.00  0.00
ATOM    601 O    GLY    79      -9.308  -4.852 -12.484  0.00  0.00
ATOM    602 N    PRO    80     -10.546  -6.567 -11.685  0.00  0.00
ATOM    603 CA   PRO    80     -11.509  -5.672 -11.021  0.00  0.00
ATOM    604 C    PRO    80     -11.037  -5.042  -9.706  0.00  0.00
ATOM    605 O    PRO    80     -11.676  -5.186  -8.645  0.00  0.00
ATOM    606 CB   PRO    80     -12.740  -6.554 -10.862  0.00  0.00
ATOM    607 CG   PRO    80     -12.165  -7.965 -10.692  0.00  0.00
ATOM    608 CD   PRO    80     -10.927  -7.997 -11.557  0.00  0.00
ATOM    609 N    THR    81      -9.915  -4.318  -9.779  0.00  0.00
ATOM    610 CA   THR    81      -9.378  -3.600  -8.622  0.00  0.00
ATOM    611 C    THR    81     -10.156  -2.286  -8.438  0.00  0.00
ATOM    612 O    THR    81     -10.451  -1.612  -9.434  0.00  0.00
ATOM    613 CB   THR    81      -7.859  -3.343  -8.751  0.00  0.00
ATOM    614 OG1  THR    81      -7.428  -2.570  -7.626  0.00  0.00
ATOM    615 CG2  THR    81      -7.488  -2.592 -10.041  0.00  0.00
ATOM    616 N    PRO    82     -10.476  -1.878  -7.188  0.00  0.00
ATOM    617 CA   PRO    82     -11.199  -0.603  -7.003  0.00  0.00
ATOM    618 C    PRO    82     -10.335   0.636  -7.281  0.00  0.00
ATOM    619 O    PRO    82     -10.866   1.721  -7.500  0.00  0.00
ATOM    620 CB   PRO    82     -11.650  -0.656  -5.536  0.00  0.00
ATOM    621 CG   PRO    82     -10.695  -1.568  -4.874  0.00  0.00
ATOM    622 CD   PRO    82     -10.221  -2.555  -5.898  0.00  0.00
ATOM    623 N    VAL    83      -9.000   0.469  -7.275  0.00  0.00
ATOM    624 CA   VAL    83      -8.062   1.568  -7.523  0.00  0.00
ATOM    625 C    VAL    83      -6.847   1.039  -8.284  0.00  0.00
ATOM    626 O    VAL    83      -6.423  -0.092  -8.040  0.00  0.00
ATOM    627 CB   VAL    83      -7.642   2.276  -6.184  0.00  0.00
ATOM    628 CG1  VAL    83      -7.005   1.307  -5.199  0.00  0.00
ATOM    629 CG2  VAL    83      -6.731   3.480  -6.429  0.00  0.00
ATOM    630 N    ASN    84      -6.299   1.847  -9.191  0.00  0.00
ATOM    631 CA   ASN    84      -5.116   1.473  -9.943  0.00  0.00
ATOM    632 C    ASN    84      -3.951   1.628  -8.979  0.00  0.00
ATOM    633 O    ASN    84      -3.802   2.682  -8.349  0.00  0.00
ATOM    634 CB   ASN    84      -4.923   2.390 -11.135  0.00  0.00
ATOM    635 CG   ASN    84      -5.971   2.217 -12.197  0.00  0.00
ATOM    636 OD1  ASN    84      -6.531   1.127 -12.365  0.00  0.00
ATOM    637 ND2  ASN    84      -6.244   3.296 -12.941  0.00  0.00
ATOM    638 N    ILE    85      -3.144   0.563  -8.864  0.00  0.00
ATOM    639 CA   ILE    85      -2.017   0.501  -7.937  0.00  0.00
ATOM    640 C    ILE    85      -0.681   0.236  -8.634  0.00  0.00
ATOM    641 O    ILE    85      -0.580  -0.716  -9.412  0.00  0.00
ATOM    642 CB   ILE    85      -2.314  -0.647  -6.916  0.00  0.00
ATOM    643 CG1  ILE    85      -3.483  -0.272  -5.994  0.00  0.00
ATOM    644 CG2  ILE    85      -1.066  -1.095  -6.119  0.00  0.00
ATOM    645 CD1  ILE    85      -4.067  -1.458  -5.343  0.00  0.00
ATOM    646 N    ILE    86       0.347   1.042  -8.304  0.00  0.00
ATOM    647 CA   ILE    86       1.711   0.825  -8.785  0.00  0.00
ATOM    648 C    ILE    86       2.421   0.175  -7.601  0.00  0.00
ATOM    649 O    ILE    86       2.642   0.825  -6.563  0.00  0.00
ATOM    650 CB   ILE    86       2.439   2.116  -9.228  0.00  0.00
ATOM    651 CG1  ILE    86       1.660   2.900 -10.314  0.00  0.00
ATOM    652 CG2  ILE    86       3.867   1.755  -9.680  0.00  0.00
ATOM    653 CD1  ILE    86       1.261   2.099 -11.584  0.00  0.00
ATOM    654 N    GLY    87       2.745  -1.097  -7.752  0.00  0.00
ATOM    655 CA   GLY    87       3.368  -1.885  -6.703  0.00  0.00
ATOM    656 C    GLY    87       4.877  -1.870  -6.751  0.00  0.00
ATOM    657 O    GLY    87       5.476  -1.298  -7.667  0.00  0.00
ATOM    658 N    ARG    88       5.483  -2.541  -5.767  0.00  0.00
ATOM    659 CA   ARG    88       6.946  -2.567  -5.615  0.00  0.00
ATOM    660 C    ARG    88       7.685  -3.041  -6.833  0.00  0.00
ATOM    661 O    ARG    88       8.795  -2.556  -7.097  0.00  0.00
ATOM    662 CB   ARG    88       7.365  -3.401  -4.405  0.00  0.00
ATOM    663 CG   ARG    88       6.891  -2.834  -3.069  0.00  0.00
ATOM    664 CD   ARG    88       7.548  -3.590  -1.919  0.00  0.00
ATOM    665 NE   ARG    88       7.082  -4.980  -1.868  0.00  0.00
ATOM    666 CZ   ARG    88       7.783  -6.029  -2.289  0.00  0.00
ATOM    667 NH1  ARG    88       7.262  -7.252  -2.229  0.00  0.00
ATOM    668 NH2  ARG    88       9.028  -5.868  -2.752  0.00  0.00
ATOM    669 N    ASN    89       7.086  -3.980  -7.602  0.00  0.00
ATOM    670 CA   ASN    89       7.765  -4.501  -8.802  0.00  0.00
ATOM    671 C    ASN    89       8.151  -3.383  -9.809  0.00  0.00
ATOM    672 O    ASN    89       9.164  -3.524 -10.490  0.00  0.00
ATOM    673 CB   ASN    89       6.959  -5.619  -9.464  0.00  0.00
ATOM    674 CG   ASN    89       5.773  -5.112 -10.234  0.00  0.00
ATOM    675 OD1  ASN    89       4.946  -4.352  -9.699  0.00  0.00
ATOM    676 ND2  ASN    89       5.676  -5.493 -11.520  0.00  0.00
ATOM    677 N    LEU    90       7.370  -2.285  -9.873  0.00  0.00
ATOM    678 CA   LEU    90       7.668  -1.145 -10.753  0.00  0.00
ATOM    679 C    LEU    90       8.290   0.023  -9.972  0.00  0.00
ATOM    680 O    LEU    90       9.129   0.749 -10.526  0.00  0.00
ATOM    681 CB   LEU    90       6.442  -0.679 -11.545  0.00  0.00
ATOM    682 CG   LEU    90       5.855  -1.725 -12.491  0.00  0.00
ATOM    683 CD1  LEU    90       4.633  -1.175 -13.193  0.00  0.00
ATOM    684 CD2  LEU    90       6.888  -2.184 -13.523  0.00  0.00
ATOM    685 N    LEU    91       7.914   0.191  -8.659  0.00  0.00
ATOM    686 CA   LEU    91       8.521   1.270  -7.857  0.00  0.00
ATOM    687 C    LEU    91      10.043   1.151  -7.769  0.00  0.00
ATOM    688 O    LEU    91      10.748   2.169  -7.793  0.00  0.00
ATOM    689 CB   LEU    91       7.919   1.326  -6.449  0.00  0.00
ATOM    690 CG   LEU    91       6.423   1.636  -6.403  0.00  0.00
ATOM    691 CD1  LEU    91       5.904   1.496  -4.981  0.00  0.00
ATOM    692 CD2  LEU    91       6.151   3.033  -6.924  0.00  0.00
ATOM    693 N    THR    92      10.558  -0.096  -7.669  0.00  0.00
ATOM    694 CA   THR    92      12.014  -0.278  -7.584  0.00  0.00
ATOM    695 C    THR    92      12.692   0.244  -8.839  0.00  0.00
ATOM    696 O    THR    92      13.769   0.821  -8.753  0.00  0.00
ATOM    697 CB   THR    92      12.367  -1.758  -7.446  0.00  0.00
ATOM    698 OG1  THR    92      11.841  -2.476  -8.573  0.00  0.00
ATOM    699 CG2  THR    92      11.890  -2.347  -6.139  0.00  0.00
ATOM    700 N    GLN    93      12.048   0.026 -10.013  0.00  0.00
ATOM    701 CA   GLN    93      12.610   0.392 -11.314  0.00  0.00
ATOM    702 C    GLN    93      12.773   1.889 -11.533  0.00  0.00
ATOM    703 O    GLN    93      13.630   2.304 -12.304  0.00  0.00
ATOM    704 CB   GLN    93      11.795  -0.250 -12.452  0.00  0.00
ATOM    705 CG   GLN    93      11.665  -1.781 -12.338  0.00  0.00
ATOM    706 CD   GLN    93      13.019  -2.443 -12.313  0.00  0.00
ATOM    707 OE1  GLN    93      13.540  -2.826 -11.242  0.00  0.00
ATOM    708 NE2  GLN    93      13.621  -2.566 -13.473  0.00  0.00
ATOM    709 N    ILE    94      11.955   2.697 -10.862  0.00  0.00
ATOM    710 CA   ILE    94      12.041   4.155 -10.977  0.00  0.00
ATOM    711 C    ILE    94      12.921   4.745  -9.858  0.00  0.00
ATOM    712 O    ILE    94      13.118   5.958  -9.828  0.00  0.00
ATOM    713 CB   ILE    94      10.620   4.803 -11.081  0.00  0.00
ATOM    714 CG1  ILE    94       9.851   4.723  -9.747  0.00  0.00
ATOM    715 CG2  ILE    94       9.809   4.166 -12.243  0.00  0.00
ATOM    716 CD1  ILE    94       8.476   5.458  -9.749  0.00  0.00
ATOM    717 N    GLY    95      13.454   3.881  -8.971  0.00  0.00
ATOM    718 CA   GLY    95      14.328   4.276  -7.869  0.00  0.00
ATOM    719 C    GLY    95      13.573   4.870  -6.694  0.00  0.00
ATOM    720 O    GLY    95      14.129   5.679  -5.936  0.00  0.00
ATOM    721 N    CYS    96      12.294   4.460  -6.523  0.00  0.00
ATOM    722 CA   CYS    96      11.454   4.947  -5.450  0.00  0.00
ATOM    723 C    CYS    96      11.818   4.368  -4.096  0.00  0.00
ATOM    724 O    CYS    96      11.899   3.146  -3.945  0.00  0.00
ATOM    725 CB   CYS    96       9.986   4.693  -5.784  0.00  0.00
ATOM    726 SG   CYS    96       8.827   5.474  -4.633  0.00  0.00
ATOM    727 N    THR    97      12.018   5.242  -3.102  0.00  0.00
ATOM    728 CA   THR    97      12.330   4.810  -1.737  0.00  0.00
ATOM    729 C    THR    97      11.410   5.511  -0.726  0.00  0.00
ATOM    730 O    THR    97      10.854   6.579  -1.031  0.00  0.00
ATOM    731 CB   THR    97      13.799   5.129  -1.341  0.00  0.00
ATOM    732 OG1  THR    97      14.005   6.546  -1.378  0.00  0.00
ATOM    733 CG2  THR    97      14.826   4.387  -2.185  0.00  0.00
ATOM    734 N    LEU    98      11.298   4.932   0.486  0.00  0.00
ATOM    735 CA   LEU    98      10.597   5.518   1.626  0.00  0.00
ATOM    736 C    LEU    98      11.682   6.180   2.490  0.00  0.00
ATOM    737 O    LEU    98      12.744   5.581   2.714  0.00  0.00
ATOM    738 CB   LEU    98       9.923   4.440   2.492  0.00  0.00
ATOM    739 CG   LEU    98       8.688   3.817   1.901  0.00  0.00
ATOM    740 CD1  LEU    98       8.364   2.498   2.624  0.00  0.00
ATOM    741 CD2  LEU    98       7.512   4.804   1.955  0.00  0.00
ATOM    742 N    ASN    99      11.429   7.398   2.980  0.00  0.00
ATOM    743 CA   ASN    99      12.415   8.106   3.786  0.00  0.00
ATOM    744 C    ASN    99      11.776   8.794   4.957  0.00  0.00
ATOM    745 O    ASN    99      10.740   9.425   4.795  0.00  0.00
ATOM    746 CB   ASN    99      13.145   9.160   2.939  0.00  0.00
ATOM    747 CG   ASN    99      13.853   8.576   1.751  0.00  0.00
ATOM    748 OD1  ASN    99      13.253   8.321   0.694  0.00  0.00
ATOM    749 ND2  ASN    99      15.133   8.333   1.924  0.00  0.00
ATOM    750 N    PHE   100      12.402   8.683   6.127  0.00  0.00
ATOM    751 CA   PHE   100      11.949   9.343   7.359  0.00  0.00
ATOM    752 C    PHE   100      13.114   9.520   8.339  0.00  0.00
ATOM    753 O    PHE   100      12.893   9.952   9.490  0.00  0.00
ATOM    754 CB   PHE   100      10.726   8.648   8.001  0.00  0.00
ATOM    755 CG   PHE   100      10.922   7.221   8.454  0.00  0.00
ATOM    756 CD1  PHE   100      11.209   6.929   9.783  0.00  0.00
ATOM    757 CD2  PHE   100      10.760   6.166   7.566  0.00  0.00
ATOM    758 CE1  PHE   100      11.379   5.605  10.205  0.00  0.00
ATOM    759 CE2  PHE   100      10.929   4.846   7.985  0.00  0.00
ATOM    760 CZ   PHE   100      11.240   4.571   9.300  0.00  0.00
ATOM    761 OXT  PHE   100      14.263   9.250   7.938  0.00  0.00
TER
ATOM    762 N    PRO   101      15.868   6.958   8.287  0.00  0.00
ATOM    763 CA   PRO   101      16.439   5.973   7.357  0.00  0.00
ATOM    764 C    PRO   101      15.797   6.007   5.971  0.00  0.00
ATOM    765 O    PRO   101      14.748   6.619   5.789  0.00  0.00
ATOM    766 CB   PRO   101      16.150   4.639   8.048  0.00  0.00
ATOM    767 CG   PRO   101      14.909   4.897   8.841  0.00  0.00
ATOM    768 CD   PRO   101      15.068   6.312   9.344  0.00  0.00
ATOM    769 N    GLN   102      16.451   5.348   5.003  0.00  0.00
ATOM    770 CA   GLN   102      15.990   5.210   3.618  0.00  0.00
ATOM    771 C    GLN   102      15.675   3.726   3.435  0.00  0.00
ATOM    772 O    GLN   102      16.520   2.868   3.730  0.00  0.00
ATOM    773 CB   GLN   102      17.080   5.658   2.627  0.00  0.00
ATOM    774 CG   GLN   102      16.734   5.347   1.166  0.00  0.00
ATOM    775 CD   GLN   102      17.500   6.218   0.215  0.00  0.00
ATOM    776 OE1  GLN   102      17.304   7.436   0.156  0.00  0.00
ATOM    777 NE2  GLN   102      18.383   5.611  -0.559  0.00  0.00
ATOM    778 N    ILE   103      14.456   3.421   2.957  0.00  0.00
ATOM    779 CA   ILE   103      14.040   2.042   2.766  0.00  0.00
ATOM    780 C    ILE   103      13.745   1.795   1.296  0.00  0.00
ATOM    781 O    ILE   103      12.863   2.446   0.715  0.00  0.00
ATOM    782 CB   ILE   103      12.820   1.675   3.672  0.00  0.00
ATOM    783 CG1  ILE   103      13.137   1.889   5.189  0.00  0.00
ATOM    784 CG2  ILE   103      12.343   0.241   3.389  0.00  0.00
ATOM    785 CD1  ILE   103      11.928   1.848   6.130  0.00  0.00
ATOM    786 N    THR   104      14.513   0.865   0.683  0.00  0.00
ATOM    787 CA   THR   104      14.305   0.494  -0.708  0.00  0.00
ATOM    788 C    THR   104      13.151  -0.502  -0.764  0.00  0.00
ATOM    789 O    THR   104      12.703  -0.985   0.288  0.00  0.00
ATOM    790 CB   THR   104      15.587  -0.030  -1.341  0.00  0.00
ATOM    791 OG1  THR   104      15.983  -1.215  -0.651  0.00  0.00
ATOM    792 CG2  THR   104      16.713   1.004  -1.307  0.00  0.00
ATOM    793 N    LEU   105      12.642  -0.783  -1.969  0.00  0.00
ATOM    794 CA   LEU   105      11.438  -1.614  -2.118  0.00  0.00
ATOM    795 C    LEU   105      11.650  -2.964  -2.814  0.00  0.00
ATOM    796 O    LEU   105      10.691  -3.566  -3.314  0.00  0.00
ATOM    797 CB   LEU   105      10.346  -0.777  -2.822  0.00  0.00
ATOM    798 CG   LEU   105       9.989   0.523  -2.043  0.00  0.00
ATOM    799 CD1  LEU   105       9.146   1.458  -2.876  0.00  0.00
ATOM    800 CD2  LEU   105       9.369   0.200  -0.652  0.00  0.00
ATOM    801 N    TRP   106      12.901  -3.453  -2.825  0.00  0.00
ATOM    802 CA   TRP   106      13.204  -4.751  -3.426  0.00  0.00
ATOM    803 C    TRP   106      12.544  -5.861  -2.620  0.00  0.00
ATOM    804 O    TRP   106      12.201  -6.891  -3.184  0.00  0.00
ATOM    805 CB   TRP   106      14.700  -4.957  -3.606  0.00  0.00
ATOM    806 CG   TRP   106      15.330  -3.856  -4.402  0.00  0.00
ATOM    807 CD1  TRP   106      15.931  -2.736  -3.911  0.00  0.00
ATOM    808 CD2  TRP   106      15.301  -3.704  -5.832  0.00  0.00
ATOM    809 NE1  TRP   106      16.315  -1.910  -4.943  0.00  0.00
ATOM    810 CE2  TRP   106      15.950  -2.484  -6.137  0.00  0.00
ATOM    811 CE3  TRP   106      14.834  -4.508  -6.890  0.00  0.00
ATOM    812 CZ2  TRP   106      16.135  -2.040  -7.451  0.00  0.00
ATOM    813 CZ3  TRP   106      15.018  -4.064  -8.199  0.00  0.00
ATOM    814 CH2  TRP   106      15.675  -2.851  -8.467  0.00  0.00
ATOM    815 N    GLN   107      12.354  -5.630  -1.301  0.00  0.00
ATOM    816 CA   GLN   107      11.642  -6.541  -0.409  0.00  0.00
ATOM    817 C    GLN   107      10.485  -5.762   0.235  0.00  0.00
ATOM    818 O    GLN   107      10.426  -4.526   0.164  0.00  0.00
ATOM    819 CB   GLN   107      12.563  -7.111   0.694  0.00  0.00
ATOM    820 CG   GLN   107      13.767  -7.909   0.166  0.00  0.00
ATOM    821 CD   GLN   107      13.441  -9.164  -0.639  0.00  0.00
ATOM    822 OE1  GLN   107      14.168  -9.536  -1.572  0.00  0.00
ATOM    823 NE2  GLN   107      12.354  -9.854  -0.306  0.00  0.00
ATOM    824 N    ARG   108       9.566  -6.481   0.877  0.00  0.00
ATOM    825 CA   ARG   108       8.484  -5.790   1.561  0.00  0.00
ATOM    826 C    ARG   108       9.044  -4.859   2.659  0.00  0.00
ATOM    827 O    ARG   108       9.934  -5.277   3.398  0.00  0.00
ATOM    828 CB   ARG   108       7.506  -6.778   2.206  0.00  0.00
ATOM    829 CG   ARG   108       6.682  -7.568   1.208  0.00  0.00
ATOM    830 CD   ARG   108       5.864  -8.627   1.909  0.00  0.00
ATOM    831 NE   ARG   108       5.009  -9.319   0.946  0.00  0.00
ATOM    832 CZ   ARG   108       4.535 -10.549   1.110  0.00  0.00
ATOM    833 NH1  ARG   108       3.745 -11.089   0.192  0.00  0.00
ATOM    834 NH2  ARG   108       4.828 -11.241   2.205  0.00  0.00
ATOM    835 N    PRO   109       8.526  -3.610   2.758  0.00  0.00
ATOM    836 CA   PRO   109       9.012  -2.693   3.800  0.00  0.00
ATOM    837 C    PRO   109       8.385  -3.020   5.164  0.00  0.00
ATOM    838 O    PRO   109       7.566  -2.256   5.686  0.00  0.00
ATOM    839 CB   PRO   109       8.618  -1.312   3.276  0.00  0.00
ATOM    840 CG   PRO   109       7.369  -1.566   2.457  0.00  0.00
ATOM    841 CD   PRO   109       7.521  -2.968   1.880  0.00  0.00
ATOM    842 N    LEU   110       8.783  -4.179   5.720  0.00  0.00
ATOM    843 CA   LEU   110       8.317  -4.651   7.022  0.00  0.00
ATOM    844 C    LEU   110       9.222  -4.052   8.079  0.00  0.00
ATOM    845 O    LEU   110      10.451  -4.081   7.947  0.00  0.00
ATOM    846 CB   LEU   110       8.349  -6.197   7.098  0.00  0.00
ATOM    847 CG   LEU   110       7.285  -6.952   6.298  0.00  0.00
ATOM    848 CD1  LEU   110       7.714  -8.384   6.067  0.00  0.00
ATOM    849 CD2  LEU   110       5.920  -6.966   7.026  0.00  0.00
ATOM    850 N    VAL   111       8.622  -3.498   9.130  0.00  0.00
ATOM    851 CA   VAL   111       9.385  -2.876  10.204  0.00  0.00
ATOM    852 C    VAL   111       8.824  -3.345  11.525  0.00  0.00
ATOM    853 O    VAL   111       7.702  -3.848  11.587  0.00  0.00
ATOM    854 CB   VAL   111       9.375  -1.323  10.129  0.00  0.00
ATOM    855 CG1  VAL   111       9.961  -0.805   8.812  0.00  0.00
ATOM    856 CG2  VAL   111       7.986  -0.748  10.392  0.00  0.00
ATOM    857 N    THR   112       9.608  -3.184  12.589  0.00  0.00
ATOM    858 CA   THR   112       9.122  -3.547  13.915  0.00  0.00
ATOM    859 C    THR   112       8.422  -2.332  14.518  0.00  0.00
ATOM    860 O    THR   112       8.917  -1.186  14.429  0.00  0.00
ATOM    861 CB   THR   112      10.279  -4.028  14.817  0.00  0.00
ATOM    862 OG1  THR   112      10.987  -5.081  14.156  0.00  0.00
ATOM    863 CG2  THR   112       9.788  -4.504  16.193  0.00  0.00
ATOM    864 N    ILE   113       7.250  -2.579  15.106  0.00  0.00
ATOM    865 CA   ILE   113       6.470  -1.553  15.788  0.00  0.00
ATOM    866 C    ILE   113       6.290  -2.001  17.236  0.00  0.00
ATOM    867 O    ILE   113       6.455  -3.186  17.545  0.00  0.00
ATOM    868 CB   ILE   113       5.078  -1.287  15.131  0.00  0.00
ATOM    869 CG1  ILE   113       4.171  -2.545  15.222  0.00  0.00
ATOM    870 CG2  ILE   113       5.268  -0.801  13.649  0.00  0.00
ATOM    871 CD1  ILE   113       2.597  -2.309  14.942  0.00  0.00
ATOM    872 N    LYS   114       5.923  -1.078  18.126  0.00  0.00
ATOM    873 CA   LYS   114       5.644  -1.426  19.514  0.00  0.00
ATOM    874 C    LYS   114       4.300  -0.822  19.840  0.00  0.00
ATOM    875 O    LYS   114       4.098   0.379  19.648  0.00  0.00
ATOM    876 CB   LYS   114       6.699  -0.872  20.494  0.00  0.00
ATOM    877 CG   LYS   114       6.390  -1.333  21.923  0.00  0.00
ATOM    878 CD   LYS   114       7.570  -1.216  22.872  0.00  0.00
ATOM    879 CE   LYS   114       7.884   0.213  23.191  0.00  0.00
ATOM    880 NZ   LYS   114       8.960   0.290  24.246  0.00  0.00
ATOM    881 N    ILE   115       3.387  -1.643  20.346  0.00  0.00
ATOM    882 CA   ILE   115       2.028  -1.204  20.722  0.00  0.00
ATOM    883 C    ILE   115       1.591  -2.028  21.909  0.00  0.00
ATOM    884 O    ILE   115       1.808  -3.239  21.916  0.00  0.00
ATOM    885 CB   ILE   115       1.047  -1.243  19.514  0.00  0.00
ATOM    886 CG1  ILE   115      -0.326  -0.654  19.904  0.00  0.00
ATOM    887 CG2  ILE   115       0.958  -2.664  18.878  0.00  0.00
ATOM    888 CD1  ILE   115      -1.218  -0.419  18.741  0.00  0.00
ATOM    889 N    GLY   116       1.072  -1.352  22.943  0.00  0.00
ATOM    890 CA   GLY   116       0.684  -2.008  24.192  0.00  0.00
ATOM    891 C    GLY   116       1.837  -2.785  24.827  0.00  0.00
ATOM    892 O    GLY   116       1.636  -3.880  25.366  0.00  0.00
ATOM    893 N    GLY   117       3.049  -2.233  24.730  0.00  0.00
ATOM    894 CA   GLY   117       4.264  -2.835  25.275  0.00  0.00
ATOM    895 C    GLY   117       4.823  -4.041  24.530  0.00  0.00
ATOM    896 O    GLY   117       5.817  -4.640  24.970  0.00  0.00
ATOM    897 N    GLN   118       4.204  -4.415  23.390  0.00  0.00
ATOM    898 CA   GLN   118       4.632  -5.596  22.637  0.00  0.00
ATOM    899 C    GLN   118       5.144  -5.262  21.254  0.00  0.00
ATOM    900 O    GLN   118       4.613  -4.364  20.584  0.00  0.00
ATOM    901 CB   GLN   118       3.471  -6.609  22.510  0.00  0.00
ATOM    902 CG   GLN   118       2.952  -7.164  23.837  0.00  0.00
ATOM    903 CD   GLN   118       3.964  -7.995  24.594  0.00  0.00
ATOM    904 OE1  GLN   118       4.684  -8.828  24.029  0.00  0.00
ATOM    905 NE2  GLN   118       4.038  -7.779  25.896  0.00  0.00
ATOM    906 N    LEU   119       6.157  -6.015  20.818  0.00  0.00
ATOM    907 CA   LEU   119       6.728  -5.841  19.498  0.00  0.00
ATOM    908 C    LEU   119       5.923  -6.645  18.476  0.00  0.00
ATOM    909 O    LEU   119       5.570  -7.813  18.718  0.00  0.00
ATOM    910 CB   LEU   119       8.194  -6.291  19.458  0.00  0.00
ATOM    911 CG   LEU   119       9.169  -5.599  20.423  0.00  0.00
ATOM    912 CD1  LEU   119      10.592  -6.133  20.202  0.00  0.00
ATOM    913 CD2  LEU   119       9.138  -4.084  20.242  0.00  0.00
ATOM    914 N    LYS   120       5.680  -6.027  17.307  0.00  0.00
ATOM    915 CA   LYS   120       4.974  -6.676  16.190  0.00  0.00
ATOM    916 C    LYS   120       5.632  -6.233  14.887  0.00  0.00
ATOM    917 O    LYS   120       6.303  -5.194  14.857  0.00  0.00
ATOM    918 CB   LYS   120       3.480  -6.271  16.164  0.00  0.00
ATOM    919 CG   LYS   120       2.685  -6.671  17.397  0.00  0.00
ATOM    920 CD   LYS   120       1.253  -6.104  17.374  0.00  0.00
ATOM    921 CE   LYS   120       0.544  -6.284  18.702  0.00  0.00
ATOM    922 NZ   LYS   120       0.518  -7.706  19.160  0.00  0.00
ATOM    923 N    GLU   121       5.433  -7.003  13.803  0.00  0.00
ATOM    924 CA   GLU   121       5.951  -6.638  12.483  0.00  0.00
ATOM    925 C    GLU   121       4.808  -5.988  11.698  0.00  0.00
ATOM    926 O    GLU   121       3.680  -6.515  11.714  0.00  0.00
ATOM    927 CB   GLU   121       6.467  -7.878  11.712  0.00  0.00
ATOM    928 CG   GLU   121       7.719  -8.495  12.323  0.00  0.00
ATOM    929 CD   GLU   121       8.935  -7.585  12.378  0.00  0.00
ATOM    930 OE1  GLU   121       9.591  -7.399  11.329  0.00  0.00
ATOM    931 OE2  GLU   121       9.231  -7.058  13.474  0.00  0.00
ATOM    932 N    ALA   122       5.085  -4.874  10.999  0.00  0.00
ATOM    933 CA   ALA   122       4.041  -4.226  10.210  0.00  0.00
ATOM    934 C    ALA   122       4.606  -3.703   8.910  0.00  0.00
ATOM    935 O    ALA   122       5.798  -3.413   8.816  0.00  0.00
ATOM    936 CB   ALA   122       3.412  -3.092  11.000  0.00  0.00
ATOM    937 N    LEU   123       3.748  -3.588   7.903  0.00  0.00
ATOM    938 CA   LEU   123       4.120  -3.139   6.577  0.00  0.00
ATOM    939 C    LEU   123       3.883  -1.640   6.404  0.00  0.00
ATOM    940 O    LEU   123       2.777  -1.167   6.663  0.00  0.00
ATOM    941 CB   LEU   123       3.207  -3.929   5.620  0.00  0.00
ATOM    942 CG   LEU   123       3.466  -3.896   4.130  0.00  0.00
ATOM    943 CD1  LEU   123       4.845  -4.455   3.792  0.00  0.00
ATOM    944 CD2  LEU   123       2.401  -4.726   3.408  0.00  0.00
ATOM    945 N    LEU   124       4.898  -0.901   5.942  0.00  0.00
ATOM    946 CA   LEU   124       4.714   0.539   5.663  0.00  0.00
ATOM    947 C    LEU   124       4.005   0.611   4.310  0.00  0.00
ATOM    948 O    LEU   124       4.592   0.254   3.293  0.00  0.00
ATOM    949 CB   LEU   124       6.037   1.292   5.620  0.00  0.00
ATOM    950 CG   LEU   124       6.906   1.187   6.870  0.00  0.00
ATOM    951 CD1  LEU   124       8.142   2.062   6.726  0.00  0.00
ATOM    952 CD2  LEU   124       6.134   1.646   8.126  0.00  0.00
ATOM    953 N    ASH   125       2.729   1.022   4.304  0.00  0.00
ATOM    954 CA   ASH   125       1.901   1.011   3.108  0.00  0.00
ATOM    955 C    ASH   125       1.389   2.382   2.682  0.00  0.00
ATOM    956 O    ASH   125       0.381   2.876   3.193  0.00  0.00
ATOM    957 CB   ASH   125       0.731   0.027   3.363  0.00  0.00
ATOM    958 CG   ASH   125      -0.193  -0.284   2.190  0.00  0.00
ATOM    959 OD1  ASH   125      -0.025   0.335   1.111  0.00  0.00
ATOM    960 OD2  ASH   125      -1.072  -1.158   2.346  0.00  0.00
ATOM    961 N    THR   126       2.063   2.993   1.703  0.00  0.00
ATOM    962 CA   THR   126       1.629   4.309   1.220  0.00  0.00
ATOM    963 C    THR   126       0.277   4.261   0.499  0.00  0.00
ATOM    964 O    THR   126      -0.334   5.316   0.295  0.00  0.00
ATOM    965 CB   THR   126       2.697   4.919   0.333  0.00  0.00
ATOM    966 OG1  THR   126       2.935   4.037  -0.785  0.00  0.00
ATOM    967 CG2  THR   126       3.983   5.173   1.111  0.00  0.00
ATOM    968 N    GLY   127      -0.184   3.060   0.155  0.00  0.00
ATOM    969 CA   GLY   127      -1.474   2.881  -0.514  0.00  0.00
ATOM    970 C    GLY   127      -2.649   2.779   0.444  0.00  0.00
ATOM    971 O    GLY   127      -3.801   2.679   0.014  0.00  0.00
ATOM    972 N    ALA   128      -2.364   2.816   1.754  0.00  0.00
ATOM    973 CA   ALA   128      -3.395   2.707   2.781  0.00  0.00
ATOM    974 C    ALA   128      -3.619   4.063   3.430  0.00  0.00
ATOM    975 O    ALA   128      -2.661   4.707   3.878  0.00  0.00
ATOM    976 CB   ALA   128      -2.948   1.715   3.838  0.00  0.00
ATOM    977 N    ASP   129      -4.888   4.500   3.503  0.00  0.00
ATOM    978 CA   ASP   129      -5.194   5.757   4.172  0.00  0.00
ATOM    979 C    ASP   129      -5.018   5.591   5.694  0.00  0.00
ATOM    980 O    ASP   129      -4.635   6.538   6.379  0.00  0.00
ATOM    981 CB   ASP   129      -6.676   6.101   3.956  0.00  0.00
ATOM    982 CG   ASP   129      -7.077   6.375   2.526  0.00  0.00
ATOM    983 OD1  ASP   129      -8.273   6.228   2.214  0.00  0.00
ATOM    984 OD2  ASP   129      -6.191   6.739   1.712  0.00  0.00
ATOM    985 N    ASP   130      -5.334   4.387   6.199  0.00  0.00
ATOM    986 CA   ASP   130      -5.356   4.073   7.621  0.00  0.00
ATOM    987 C    ASP   130      -4.445   2.928   8.022  0.00  0.00
ATOM    988 O    ASP   130      -4.022   2.112   7.188  0.00  0.00
ATOM    989 CB   ASP   130      -6.811   3.668   8.011  0.00  0.00
ATOM    990 CG   ASP   130      -7.905   4.558   7.437  0.00  0.00
ATOM    991 OD1  ASP   130      -7.913   5.755   7.753  0.00  0.00
ATOM    992 OD2  ASP   130      -8.728   4.050   6.646  0.00  0.00
ATOM    993 N    THR   131      -4.209   2.840   9.348  0.00  0.00
ATOM    994 CA   THR   131      -3.394   1.801   9.972  0.00  0.00
ATOM    995 C    THR   131      -4.341   0.713  10.445  0.00  0.00
ATOM    996 O    THR   131      -5.285   0.998  11.191  0.00  0.00
ATOM    997 CB   THR   131      -2.584   2.453  11.103  0.00  0.00
ATOM    998 OG1  THR   131      -1.660   3.386  10.517  0.00  0.00
ATOM    999 CG2  THR   131      -1.863   1.428  12.000  0.00  0.00
ATOM   1000 N    VAL   132      -4.098  -0.539  10.003  0.00  0.00
ATOM   1001 CA   VAL   132      -4.948  -1.678  10.328  0.00  0.00
ATOM   1002 C    VAL   132      -4.088  -2.793  10.907  0.00  0.00
ATOM   1003 O    VAL   132      -3.127  -3.215  10.266  0.00  0.00
ATOM   1004 CB   VAL   132      -5.758  -2.222   9.104  0.00  0.00
ATOM   1005 CG1  VAL   132      -6.911  -3.121   9.597  0.00  0.00
ATOM   1006 CG2  VAL   132      -6.290  -1.101   8.201  0.00  0.00
ATOM   1007 N    LEU   133      -4.430  -3.249  12.110  0.00  0.00
ATOM   1008 CA   LEU   133      -3.668  -4.320  12.755  0.00  0.00
ATOM   1009 C    LEU   133      -4.533  -5.537  12.969  0.00  0.00
ATOM   1010 O    LEU   133      -5.757  -5.434  13.107  0.00  0.00
ATOM   1011 CB   LEU   133      -3.100  -3.869  14.120  0.00  0.00
ATOM   1012 CG   LEU   133      -2.210  -2.610  14.137  0.00  0.00
ATOM   1013 CD1  LEU   133      -1.650  -2.347  15.538  0.00  0.00
ATOM   1014 CD2  LEU   133      -1.045  -2.718  13.178  0.00  0.00
ATOM   1015 N    GLU   134      -3.886  -6.705  13.056  0.00  0.00
ATOM   1016 CA   GLU   134      -4.537  -7.977  13.334  0.00  0.00
ATOM   1017 C    GLU   134      -5.193  -7.924  14.737  0.00  0.00
ATOM   1018 O    GLU   134      -4.798  -7.109  15.592  0.00  0.00
ATOM   1019 CB   GLU   134      -3.458  -9.104  13.305  0.00  0.00
ATOM   1020 CG   GLU   134      -2.779  -9.291  11.947  0.00  0.00
ATOM   1021 CD   GLU   134      -1.330  -9.775  11.881  0.00  0.00
ATOM   1022 OE1  GLU   134      -0.609  -9.349  10.948  0.00  0.00
ATOM   1023 OE2  GLU   134      -0.911 -10.582  12.744  0.00  0.00
ATOM   1024 N    GLU   135      -6.193  -8.792  14.980  0.00  0.00
ATOM   1025 CA   GLU   135      -6.879  -8.872  16.272  0.00  0.00
ATOM   1026 C    GLU   135      -5.923  -8.748  17.463  0.00  0.00
ATOM   1027 O    GLU   135      -4.909  -9.445  17.533  0.00  0.00
ATOM   1028 CB   GLU   135      -7.698 -10.176  16.388  0.00  0.00
ATOM   1029 CG   GLU   135      -8.390 -10.362  17.736  0.00  0.00
ATOM   1030 CD   GLU   135      -9.296  -9.222  18.164  0.00  0.00
ATOM   1031 OE1  GLU   135      -9.980  -8.664  17.281  0.00  0.00
ATOM   1032 OE2  GLU   135      -9.318  -8.883  19.370  0.00  0.00
ATOM   1033 N    MET   136      -6.268  -7.861  18.392  0.00  0.00
ATOM   1034 CA   MET   136      -5.497  -7.578  19.608  0.00  0.00
ATOM   1035 C    MET   136      -6.355  -6.767  20.561  0.00  0.00
ATOM   1036 O    MET   136      -7.417  -6.254  20.172  0.00  0.00
ATOM   1037 CB   MET   136      -4.207  -6.791  19.268  0.00  0.00
ATOM   1038 CG   MET   136      -4.485  -5.369  18.771  0.00  0.00
ATOM   1039 SD   MET   136      -3.022  -4.319  18.562  0.00  0.00
ATOM   1040 CE   MET   136      -2.321  -4.347  20.198  0.00  0.00
ATOM   1041 N    ASN   137      -5.877  -6.613  21.798  0.00  0.00
ATOM   1042 CA   ASN   137      -6.600  -5.851  22.794  0.00  0.00
ATOM   1043 C    ASN   137      -6.045  -4.437  22.881  0.00  0.00
ATOM   1044 O    ASN   137      -4.829  -4.245  22.981  0.00  0.00
ATOM   1045 CB   ASN   137      -6.532  -6.539  24.180  0.00  0.00
ATOM   1046 CG   ASN   137      -7.366  -7.795  24.323  0.00  0.00
ATOM   1047 OD1  ASN   137      -7.884  -8.363  23.350  0.00  0.00
ATOM   1048 ND2  ASN   137      -7.516  -8.266  25.559  0.00  0.00
ATOM   1049 N    LEU   138      -6.938  -3.445  22.835  0.00  0.00
ATOM   1050 CA   LEU   138      -6.581  -2.031  22.967  0.00  0.00
ATOM   1051 C    LEU   138      -7.496  -1.380  24.021  0.00  0.00
ATOM   1052 O    LEU   138      -8.645  -1.817  24.190  0.00  0.00
ATOM   1053 CB   LEU   138      -6.645  -1.264  21.639  0.00  0.00
ATOM   1054 CG   LEU   138      -5.483  -1.544  20.660  0.00  0.00
ATOM   1055 CD1  LEU   138      -5.665  -0.763  19.369  0.00  0.00
ATOM   1056 CD2  LEU   138      -4.112  -1.198  21.279  0.00  0.00
ATOM   1057 N    PRO   139      -7.005  -0.342  24.732  0.00  0.00
ATOM   1058 CA   PRO   139      -7.824   0.264  25.793  0.00  0.00
ATOM   1059 C    PRO   139      -8.915   1.196  25.281  0.00  0.00
ATOM   1060 O    PRO   139      -8.819   1.714  24.172  0.00  0.00
ATOM   1061 CB   PRO   139      -6.795   1.079  26.595  0.00  0.00
ATOM   1062 CG   PRO   139      -5.744   1.452  25.596  0.00  0.00
ATOM   1063 CD   PRO   139      -5.649   0.256  24.681  0.00  0.00
ATOM   1064 N    GLY   140      -9.904   1.450  26.145  0.00  0.00
ATOM   1065 CA   GLY   140     -10.966   2.407  25.885  0.00  0.00
ATOM   1066 C    GLY   140     -12.107   1.950  25.013  0.00  0.00
ATOM   1067 O    GLY   140     -12.371   0.746  24.871  0.00  0.00
ATOM   1068 N    ARG   141     -12.817   2.944  24.475  0.00  0.00
ATOM   1069 CA   ARG   141     -13.955   2.684  23.604  0.00  0.00
ATOM   1070 C    ARG   141     -13.522   2.664  22.169  0.00  0.00
ATOM   1071 O    ARG   141     -12.499   3.268  21.806  0.00  0.00
ATOM   1072 CB   ARG   141     -15.063   3.724  23.827  0.00  0.00
ATOM   1073 CG   ARG   141     -15.777   3.472  25.164  0.00  0.00
ATOM   1074 CD   ARG   141     -16.916   4.418  25.385  0.00  0.00
ATOM   1075 NE   ARG   141     -17.952   4.281  24.354  0.00  0.00
ATOM   1076 CZ   ARG   141     -18.957   3.407  24.413  0.00  0.00
ATOM   1077 NH1  ARG   141     -19.060   2.566  25.437  0.00  0.00
ATOM   1078 NH2  ARG   141     -19.872   3.377  23.452  0.00  0.00
ATOM   1079 N    TRP   142     -14.295   1.950  21.342  0.00  0.00
ATOM   1080 CA   TRP   142     -14.055   1.872  19.910  0.00  0.00
ATOM   1081 C    TRP   142     -15.302   2.282  19.144  0.00  0.00
ATOM   1082 O    TRP   142     -16.415   2.269  19.696  0.00  0.00
ATOM   1083 CB   TRP   142     -13.552   0.489  19.474  0.00  0.00
ATOM   1084 CG   TRP   142     -14.484  -0.655  19.758  0.00  0.00
ATOM   1085 CD1  TRP   142     -14.559  -1.384  20.908  0.00  0.00
ATOM   1086 CD2  TRP   142     -15.398  -1.266  18.834  0.00  0.00
ATOM   1087 NE1  TRP   142     -15.500  -2.381  20.774  0.00  0.00
ATOM   1088 CE2  TRP   142     -16.040  -2.323  19.517  0.00  0.00
ATOM   1089 CE3  TRP   142     -15.757  -1.004  17.503  0.00  0.00
ATOM   1090 CZ2  TRP   142     -16.984  -3.152  18.894  0.00  0.00
ATOM   1091 CZ3  TRP   142     -16.713  -1.806  16.891  0.00  0.00
ATOM   1092 CH2  TRP   142     -17.329  -2.855  17.592  0.00  0.00
ATOM   1093 N    LYS   143     -15.101   2.667  17.885  0.00  0.00
ATOM   1094 CA   LYS   143     -16.161   3.105  16.967  0.00  0.00
ATOM   1095 C    LYS   143     -16.120   2.205  15.734  0.00  0.00
ATOM   1096 O    LYS   143     -15.055   1.650  15.390  0.00  0.00
ATOM   1097 CB   LYS   143     -15.938   4.573  16.517  0.00  0.00
ATOM   1098 CG   LYS   143     -16.019   5.609  17.635  0.00  0.00
ATOM   1099 CD   LYS   143     -16.274   7.041  17.128  0.00  0.00
ATOM   1100 CE   LYS   143     -15.326   7.550  16.063  0.00  0.00
ATOM   1101 NZ   LYS   143     -13.911   7.494  16.503  0.00  0.00
ATOM   1102 N    PRO   144     -17.242   2.058  15.024  0.00  0.00
ATOM   1103 CA   PRO   144     -17.239   1.191  13.854  0.00  0.00
ATOM   1104 C    PRO   144     -16.626   1.886  12.650  0.00  0.00
ATOM   1105 O    PRO   144     -16.718   3.113  12.523  0.00  0.00
ATOM   1106 CB   PRO   144     -18.731   0.923  13.637  0.00  0.00
ATOM   1107 CG   PRO   144     -19.380   2.198  14.065  0.00  0.00
ATOM   1108 CD   PRO   144     -18.590   2.638  15.261  0.00  0.00
ATOM   1109 N    LYS   145     -15.988   1.103  11.772  0.00  0.00
ATOM   1110 CA   LYS   145     -15.421   1.669  10.563  0.00  0.00
ATOM   1111 C    LYS   145     -15.420   0.581   9.522  0.00  0.00
ATOM   1112 O    LYS   145     -15.171  -0.574   9.857  0.00  0.00
ATOM   1113 CB   LYS   145     -14.003   2.228  10.800  0.00  0.00
ATOM   1114 CG   LYS   145     -13.352   2.763   9.527  0.00  0.00
ATOM   1115 CD   LYS   145     -12.693   4.096   9.698  0.00  0.00
ATOM   1116 CE   LYS   145     -11.970   4.480   8.437  0.00  0.00
ATOM   1117 NZ   LYS   145     -12.316   5.853   8.025  0.00  0.00
ATOM   1118 N    MET   146     -15.730   0.959   8.281  0.00  0.00
ATOM   1119 CA   MET   146     -15.701   0.069   7.122  0.00  0.00
ATOM   1120 C    MET   146     -14.517   0.523   6.283  0.00  0.00
ATOM   1121 O    MET   146     -14.393   1.716   5.978  0.00  0.00
ATOM   1122 CB   MET   146     -16.981   0.187   6.273  0.00  0.00
ATOM   1123 CG   MET   146     -18.215  -0.382   6.936  0.00  0.00
ATOM   1124 SD   MET   146     -18.094  -2.155   7.280  0.00  0.00
ATOM   1125 CE   MET   146     -18.067  -2.828   5.597  0.00  0.00
ATOM   1126 N    ILE   147     -13.632  -0.413   5.938  0.00  0.00
ATOM   1127 CA   ILE   147     -12.474  -0.077   5.099  0.00  0.00
ATOM   1128 C    ILE   147     -12.482  -0.954   3.847  0.00  0.00
ATOM   1129 O    ILE   147     -12.829  -2.137   3.933  0.00  0.00
ATOM   1130 CB   ILE   147     -11.137  -0.116   5.848  0.00  0.00
ATOM   1131 CG1  ILE   147     -10.818  -1.533   6.390  0.00  0.00
ATOM   1132 CG2  ILE   147     -11.101   0.972   6.938  0.00  0.00
ATOM   1133 CD1  ILE   147      -9.400  -1.772   6.839  0.00  0.00
ATOM   1134 N    GLY   148     -12.114  -0.352   2.716  0.00  0.00
ATOM   1135 CA   GLY   148     -12.085  -1.016   1.419  0.00  0.00
ATOM   1136 C    GLY   148     -10.701  -1.449   1.025  0.00  0.00
ATOM   1137 O    GLY   148      -9.752  -0.682   1.172  0.00  0.00
ATOM   1138 N    GLY   149     -10.592  -2.679   0.535  0.00  0.00
ATOM   1139 CA   GLY   149      -9.324  -3.228   0.083  0.00  0.00
ATOM   1140 C    GLY   149      -9.457  -3.739  -1.334  0.00  0.00
ATOM   1141 O    GLY   149     -10.482  -3.514  -1.997  0.00  0.00
ATOM   1142 N    ILE   150      -8.428  -4.444  -1.810  0.00  0.00
ATOM   1143 CA   ILE   150      -8.470  -4.953  -3.170  0.00  0.00
ATOM   1144 C    ILE   150      -9.618  -5.949  -3.386  0.00  0.00
ATOM   1145 O    ILE   150     -10.191  -5.980  -4.483  0.00  0.00
ATOM   1146 CB   ILE   150      -7.083  -5.500  -3.588  0.00  0.00
ATOM   1147 CG1  ILE   150      -6.836  -5.291  -5.077  0.00  0.00
ATOM   1148 CG2  ILE   150      -6.818  -6.920  -3.163  0.00  0.00
ATOM   1149 CD1  ILE   150      -6.084  -4.139  -5.314  0.00  0.00
ATOM   1150 N    GLY   151      -9.973  -6.715  -2.342  0.00  0.00
ATOM   1151 CA   GLY   151     -11.016  -7.732  -2.460  0.00  0.00
ATOM   1152 C    GLY   151     -12.423  -7.363  -2.043  0.00  0.00
ATOM   1153 O    GLY   151     -13.341  -8.160  -2.219  0.00  0.00
ATOM   1154 N    GLY   152     -12.599  -6.161  -1.520  0.00  0.00
ATOM   1155 CA   GLY   152     -13.900  -5.690  -1.053  0.00  0.00
ATOM   1156 C    GLY   152     -13.777  -4.991   0.283  0.00  0.00
ATOM   1157 O    GLY   152     -12.696  -4.555   0.638  0.00  0.00
ATOM   1158 N    PHE   153     -14.873  -4.899   1.048  0.00  0.00
ATOM   1159 CA   PHE   153     -14.879  -4.191   2.342  0.00  0.00
ATOM   1160 C    PHE   153     -14.907  -5.101   3.561  0.00  0.00
ATOM   1161 O    PHE   153     -15.482  -6.199   3.506  0.00  0.00
ATOM   1162 CB   PHE   153     -16.074  -3.207   2.393  0.00  0.00
ATOM   1163 CG   PHE   153     -16.043  -2.138   1.322  0.00  0.00
ATOM   1164 CD1  PHE   153     -15.541  -0.872   1.596  0.00  0.00
ATOM   1165 CD2  PHE   153     -16.520  -2.396   0.044  0.00  0.00
ATOM   1166 CE1  PHE   153     -15.499   0.113   0.601  0.00  0.00
ATOM   1167 CE2  PHE   153     -16.469  -1.414  -0.953  0.00  0.00
ATOM   1168 CZ   PHE   153     -15.962  -0.167  -0.666  0.00  0.00
ATOM   1169 N    ILE   154     -14.299  -4.633   4.672  0.00  0.00
ATOM   1170 CA   ILE   154     -14.268  -5.355   5.950  0.00  0.00
ATOM   1171 C    ILE   154     -14.659  -4.388   7.069  0.00  0.00
ATOM   1172 O    ILE   154     -14.449  -3.170   6.937  0.00  0.00
ATOM   1173 CB   ILE   154     -12.923  -6.067   6.286  0.00  0.00
ATOM   1174 CG1  ILE   154     -11.783  -5.051   6.539  0.00  0.00
ATOM   1175 CG2  ILE   154     -12.560  -7.123   5.220  0.00  0.00
ATOM   1176 CD1  ILE   154     -10.502  -5.513   7.302  0.00  0.00
ATOM   1177 N    LYS   155     -15.218  -4.942   8.162  0.00  0.00
ATOM   1178 CA   LYS   155     -15.572  -4.173   9.348  0.00  0.00
ATOM   1179 C    LYS   155     -14.399  -4.212  10.287  0.00  0.00
ATOM   1180 O    LYS   155     -13.803  -5.273  10.509  0.00  0.00
ATOM   1181 CB   LYS   155     -16.777  -4.791  10.088  0.00  0.00
ATOM   1182 CG   LYS   155     -18.117  -4.684   9.367  0.00  0.00
ATOM   1183 CD   LYS   155     -19.280  -5.009  10.301  0.00  0.00
ATOM   1184 CE   LYS   155     -20.607  -4.559   9.738  0.00  0.00
ATOM   1185 NZ   LYS   155     -21.716  -4.769  10.706  0.00  0.00
ATOM   1186 N    VAL   156     -14.049  -3.063  10.865  0.00  0.00
ATOM   1187 CA   VAL   156     -12.946  -3.008  11.811  0.00  0.00
ATOM   1188 C    VAL   156     -13.361  -2.191  13.036  0.00  0.00
ATOM   1189 O    VAL   156     -14.385  -1.497  12.988  0.00  0.00
ATOM   1190 CB   VAL   156     -11.661  -2.419  11.158  0.00  0.00
ATOM   1191 CG1  VAL   156     -11.174  -3.297  10.010  0.00  0.00
ATOM   1192 CG2  VAL   156     -11.900  -0.997  10.665  0.00  0.00
ATOM   1193 N    ARG   157     -12.572  -2.268  14.113  0.00  0.00
ATOM   1194 CA   ARG   157     -12.816  -1.500  15.338  0.00  0.00
ATOM   1195 C    ARG   157     -11.851  -0.337  15.299  0.00  0.00
ATOM   1196 O    ARG   157     -10.654  -0.545  15.127  0.00  0.00
ATOM   1197 CB   ARG   157     -12.573  -2.338  16.614  0.00  0.00
ATOM   1198 CG   ARG   157     -13.369  -3.654  16.655  0.00  0.00
ATOM   1199 CD   ARG   157     -13.468  -4.252  18.041  0.00  0.00
ATOM   1200 NE   ARG   157     -12.190  -4.374  18.765  0.00  0.00
ATOM   1201 CZ   ARG   157     -11.322  -5.369  18.608  0.00  0.00
ATOM   1202 NH1  ARG   157     -11.544  -6.320  17.710  0.00  0.00
ATOM   1203 NH2  ARG   157     -10.216  -5.412  19.336  0.00  0.00
ATOM   1204 N    GLN   158     -12.366   0.890  15.440  0.00  0.00
ATOM   1205 CA   GLN   158     -11.523   2.073  15.432  0.00  0.00
ATOM   1206 C    GLN   158     -11.217   2.553  16.834  0.00  0.00
ATOM   1207 O    GLN   158     -12.142   2.872  17.588  0.00  0.00
ATOM   1208 CB   GLN   158     -12.184   3.183  14.604  0.00  0.00
ATOM   1209 CG   GLN   158     -11.399   4.496  14.680  0.00  0.00
ATOM   1210 CD   GLN   158     -12.010   5.601  13.854  0.00  0.00
ATOM   1211 OE1  GLN   158     -12.660   5.366  12.836  0.00  0.00
ATOM   1212 NE2  GLN   158     -11.792   6.842  14.269  0.00  0.00
ATOM   1213 N    TYR   159      -9.926   2.631  17.180  0.00  0.00
ATOM   1214 CA   TYR   159      -9.464   3.132  18.470  0.00  0.00
ATOM   1215 C    TYR   159      -8.675   4.409  18.194  0.00  0.00
ATOM   1216 O    TYR   159      -7.796   4.412  17.327  0.00  0.00
ATOM   1217 CB   TYR   159      -8.541   2.130  19.181  0.00  0.00
ATOM   1218 CG   TYR   159      -9.234   0.854  19.599  0.00  0.00
ATOM   1219 CD1  TYR   159      -9.371  -0.211  18.712  0.00  0.00
ATOM   1220 CD2  TYR   159      -9.749   0.707  20.890  0.00  0.00
ATOM   1221 CE1  TYR   159      -9.979  -1.403  19.099  0.00  0.00
ATOM   1222 CE2  TYR   159     -10.386  -0.473  21.280  0.00  0.00
ATOM   1223 CZ   TYR   159     -10.504  -1.521  20.378  0.00  0.00
ATOM   1224 OH   TYR   159     -11.106  -2.706  20.750  0.00  0.00
ATOM   1225 N    ASP   160      -8.966   5.475  18.932  0.00  0.00
ATOM   1226 CA   ASP   160      -8.265   6.742  18.753  0.00  0.00
ATOM   1227 C    ASP   160      -7.244   7.048  19.848  0.00  0.00
ATOM   1228 O    ASP   160      -7.318   6.526  20.973  0.00  0.00
ATOM   1229 CB   ASP   160      -9.289   7.894  18.639  0.00  0.00
ATOM   1230 CG   ASP   160     -10.276   7.734  17.492  0.00  0.00
ATOM   1231 OD1  ASP   160     -11.469   8.001  17.699  0.00  0.00
ATOM   1232 OD2  ASP   160      -9.849   7.338  16.383  0.00  0.00
ATOM   1233 N    GLN   161      -6.277   7.930  19.504  0.00  0.00
ATOM   1234 CA   GLN   161      -5.238   8.424  20.407  0.00  0.00
ATOM   1235 C    GLN   161      -4.452   7.287  21.076  0.00  0.00
ATOM   1236 O    GLN   161      -4.231   7.282  22.300  0.00  0.00
ATOM   1237 CB   GLN   161      -5.872   9.379  21.433  0.00  0.00
ATOM   1238 CG   GLN   161      -5.128  10.674  21.559  0.00  0.00
ATOM   1239 CD   GLN   161      -5.968  11.698  22.280  0.00  0.00
ATOM   1240 OE1  GLN   161      -7.155  11.900  21.988  0.00  0.00
ATOM   1241 NE2  GLN   161      -5.361  12.363  23.229  0.00  0.00
ATOM   1242 N    ILE   162      -4.044   6.314  20.251  0.00  0.00
ATOM   1243 CA   ILE   162      -3.287   5.140  20.688  0.00  0.00
ATOM   1244 C    ILE   162      -1.809   5.375  20.476  0.00  0.00
ATOM   1245 O    ILE   162      -1.403   5.816  19.395  0.00  0.00
ATOM   1246 CB   ILE   162      -3.772   3.878  19.916  0.00  0.00
ATOM   1247 CG1  ILE   162      -5.282   3.556  20.190  0.00  0.00
ATOM   1248 CG2  ILE   162      -2.857   2.633  20.195  0.00  0.00
ATOM   1249 CD1  ILE   162      -5.640   3.177  21.649  0.00  0.00
ATOM   1250 N    LEU   163      -0.995   5.055  21.497  0.00  0.00
ATOM   1251 CA   LEU   163       0.455   5.186  21.415  0.00  0.00
ATOM   1252 C    LEU   163       0.984   3.999  20.611  0.00  0.00
ATOM   1253 O    LEU   163       0.678   2.826  20.895  0.00  0.00
ATOM   1254 CB   LEU   163       1.087   5.165  22.808  0.00  0.00
ATOM   1255 CG   LEU   163       1.182   6.512  23.541  0.00  0.00
ATOM   1256 CD1  LEU   163      -0.189   6.976  24.032  0.00  0.00
ATOM   1257 CD2  LEU   163       2.155   6.407  24.713  0.00  0.00
ATOM   1258 N    ILE   164       1.764   4.312  19.609  0.00  0.00
ATOM   1259 CA   ILE   164       2.373   3.296  18.765  0.00  0.00
ATOM   1260 C    ILE   164       3.741   3.788  18.330  0.00  0.00
ATOM   1261 O    ILE   164       3.876   4.921  17.861  0.00  0.00
ATOM   1262 CB   ILE   164       1.441   2.910  17.585  0.00  0.00
ATOM   1263 CG1  ILE   164       2.132   1.874  16.636  0.00  0.00
ATOM   1264 CG2  ILE   164       0.895   4.166  16.839  0.00  0.00
ATOM   1265 CD1  ILE   164       1.167   1.242  15.590  0.00  0.00
ATOM   1266 N    GLU   165       4.757   2.942  18.499  0.00  0.00
ATOM   1267 CA   GLU   165       6.127   3.318  18.128  0.00  0.00
ATOM   1268 C    GLU   165       6.467   2.592  16.836  0.00  0.00
ATOM   1269 O    GLU   165       6.188   1.399  16.734  0.00  0.00
ATOM   1270 CB   GLU   165       7.080   2.912  19.261  0.00  0.00
ATOM   1271 CG   GLU   165       8.393   3.635  19.261  0.00  0.00
ATOM   1272 CD   GLU   165       9.206   3.103  20.420  0.00  0.00
ATOM   1273 OE1  GLU   165       9.895   2.075  20.228  0.00  0.00
ATOM   1274 OE2  GLU   165       9.111   3.677  21.527  0.00  0.00
ATOM   1275 N    ILE   166       7.022   3.290  15.828  0.00  0.00
ATOM   1276 CA   ILE   166       7.339   2.711  14.521  0.00  0.00
ATOM   1277 C    ILE   166       8.824   2.941  14.286  0.00  0.00
ATOM   1278 O    ILE   166       9.236   4.088  14.155  0.00  0.00
ATOM   1279 CB   ILE   166       6.438   3.360  13.414  0.00  0.00
ATOM   1280 CG1  ILE   166       4.919   3.135  13.721  0.00  0.00
ATOM   1281 CG2  ILE   166       6.800   2.819  12.018  0.00  0.00
ATOM   1282 CD1  ILE   166       4.004   4.246  13.307  0.00  0.00
ATOM   1283 N    CYS   167       9.641   1.867  14.293  0.00  0.00
ATOM   1284 CA   CYS   167      11.105   2.024  14.128  0.00  0.00
ATOM   1285 C    CYS   167      11.683   2.970  15.177  0.00  0.00
ATOM   1286 O    CYS   167      12.602   3.724  14.858  0.00  0.00
ATOM   1287 CB   CYS   167      11.448   2.519  12.728  0.00  0.00
ATOM   1288 SG   CYS   167      11.029   1.358  11.431  0.00  0.00
ATOM   1289 N    GLY   168      11.121   2.970  16.383  0.00  0.00
ATOM   1290 CA   GLY   168      11.602   3.857  17.440  0.00  0.00
ATOM   1291 C    GLY   168      10.994   5.250  17.433  0.00  0.00
ATOM   1292 O    GLY   168      11.216   6.018  18.372  0.00  0.00
ATOM   1293 N    HIS   169      10.220   5.597  16.377  0.00  0.00
ATOM   1294 CA   HIS   169       9.545   6.892  16.256  0.00  0.00
ATOM   1295 C    HIS   169       8.179   6.789  16.946  0.00  0.00
ATOM   1296 O    HIS   169       7.327   5.988  16.535  0.00  0.00
ATOM   1297 CB   HIS   169       9.357   7.278  14.774  0.00  0.00
ATOM   1298 CG   HIS   169      10.628   7.551  14.034  0.00  0.00
ATOM   1299 ND1  HIS   169      10.955   8.830  13.615  0.00  0.00
ATOM   1300 CD2  HIS   169      11.619   6.702  13.670  0.00  0.00
ATOM   1301 CE1  HIS   169      12.127   8.721  13.005  0.00  0.00
ATOM   1302 NE2  HIS   169      12.574   7.465  13.023  0.00  0.00
ATOM   1303 N    LYS   170       7.961   7.602  17.983  0.00  0.00
ATOM   1304 CA   LYS   170       6.710   7.574  18.723  0.00  0.00
ATOM   1305 C    LYS   170       5.614   8.350  18.003  0.00  0.00
ATOM   1306 O    LYS   170       5.833   9.486  17.575  0.00  0.00
ATOM   1307 CB   LYS   170       6.900   8.065  20.181  0.00  0.00
ATOM   1308 CG   LYS   170       7.868   7.206  21.009  0.00  0.00
ATOM   1309 CD   LYS   170       7.886   7.636  22.479  0.00  0.00
ATOM   1310 CE   LYS   170       8.796   6.766  23.310  0.00  0.00
ATOM   1311 NZ   LYS   170      10.223   7.168  23.181  0.00  0.00
ATOM   1312 N    ALA   171       4.456   7.715  17.832  0.00  0.00
ATOM   1313 CA   ALA   171       3.274   8.284  17.204  0.00  0.00
ATOM   1314 C    ALA   171       2.102   8.055  18.161  0.00  0.00
ATOM   1315 O    ALA   171       2.181   7.190  19.046  0.00  0.00
ATOM   1316 CB   ALA   171       3.000   7.609  15.860  0.00  0.00
ATOM   1317 N    ILE   172       1.054   8.871  18.034  0.00  0.00
ATOM   1318 CA   ILE   172      -0.164   8.760  18.847  0.00  0.00
ATOM   1319 C    ILE   172      -1.297   9.019  17.878  0.00  0.00
ATOM   1320 O    ILE   172      -1.458  10.147  17.404  0.00  0.00
ATOM   1321 CB   ILE   172      -0.248   9.700  20.089  0.00  0.00
ATOM   1322 CG1  ILE   172       1.008   9.614  20.992  0.00  0.00
ATOM   1323 CG2  ILE   172      -1.523   9.389  20.870  0.00  0.00
ATOM   1324 CD1  ILE   172       1.059  10.640  22.068  0.00  0.00
ATOM   1325 N    GLY   173      -2.067   7.994  17.561  0.00  0.00
ATOM   1326 CA   GLY   173      -3.117   8.226  16.578  0.00  0.00
ATOM   1327 C    GLY   173      -4.096   7.086  16.465  0.00  0.00
ATOM   1328 O    GLY   173      -4.192   6.225  17.358  0.00  0.00
ATOM   1329 N    THR   174      -4.875   7.117  15.376  0.00  0.00
ATOM   1330 CA   THR   174      -5.930   6.133  15.158  0.00  0.00
ATOM   1331 C    THR   174      -5.389   4.814  14.678  0.00  0.00
ATOM   1332 O    THR   174      -4.597   4.756  13.732  0.00  0.00
ATOM   1333 CB   THR   174      -7.011   6.695  14.234  0.00  0.00
ATOM   1334 OG1  THR   174      -7.559   7.888  14.810  0.00  0.00
ATOM   1335 CG2  THR   174      -8.112   5.694  13.942  0.00  0.00
ATOM   1336 N    VAL   175      -5.845   3.738  15.328  0.00  0.00
ATOM   1337 CA   VAL   175      -5.440   2.388  14.979  0.00  0.00
ATOM   1338 C    VAL   175      -6.727   1.575  14.797  0.00  0.00
ATOM   1339 O    VAL   175      -7.606   1.618  15.668  0.00  0.00
ATOM   1340 CB   VAL   175      -4.519   1.786  16.076  0.00  0.00
ATOM   1341 CG1  VAL   175      -4.293   0.296  15.885  0.00  0.00
ATOM   1342 CG2  VAL   175      -3.181   2.518  16.144  0.00  0.00
ATOM   1343 N    LEU   176      -6.848   0.894  13.648  0.00  0.00
ATOM   1344 CA   LEU   176      -7.997   0.037  13.333  0.00  0.00
ATOM   1345 C    LEU   176      -7.573  -1.400  13.615  0.00  0.00
ATOM   1346 O    LEU   176      -6.409  -1.757  13.405  0.00  0.00
ATOM   1347 CB   LEU   176      -8.419   0.193  11.876  0.00  0.00
ATOM   1348 CG   LEU   176      -8.627   1.636  11.360  0.00  0.00
ATOM   1349 CD1  LEU   176      -9.083   1.624   9.910  0.00  0.00
ATOM   1350 CD2  LEU   176      -9.601   2.389  12.234  0.00  0.00
ATOM   1351 N    VAL   177      -8.498  -2.215  14.108  0.00  0.00
ATOM   1352 CA   VAL   177      -8.232  -3.618  14.452  0.00  0.00
ATOM   1353 C    VAL   177      -9.241  -4.466  13.694  0.00  0.00
ATOM   1354 O    VAL   177     -10.457  -4.255  13.803  0.00  0.00
ATOM   1355 CB   VAL   177      -8.310  -3.854  15.987  0.00  0.00
ATOM   1356 CG1  VAL   177      -8.120  -5.331  16.346  0.00  0.00
ATOM   1357 CG2  VAL   177      -7.285  -2.991  16.736  0.00  0.00
ATOM   1358 N    GLY   178      -8.728  -5.433  12.943  0.00  0.00
ATOM   1359 CA   GLY   178      -9.604  -6.304  12.169  0.00  0.00
ATOM   1360 C    GLY   178      -8.886  -7.349  11.344  0.00  0.00
ATOM   1361 O    GLY   178      -7.646  -7.443  11.386  0.00  0.00
ATOM   1362 N    PRO   179      -9.683  -8.089  10.535  0.00  0.00
ATOM   1363 CA   PRO   179      -9.124  -9.183   9.726  0.00  0.00
ATOM   1364 C    PRO   179      -8.327  -8.766   8.507  0.00  0.00
ATOM   1365 O    PRO   179      -8.792  -8.848   7.371  0.00  0.00
ATOM   1366 CB   PRO   179     -10.363 -10.005   9.355  0.00  0.00
ATOM   1367 CG   PRO   179     -11.477  -9.011   9.344  0.00  0.00
ATOM   1368 CD   PRO   179     -11.163  -8.037  10.434  0.00  0.00
ATOM   1369 N    THR   180      -7.094  -8.351   8.747  0.00  0.00
ATOM   1370 CA   THR   180      -6.199  -7.951   7.688  0.00  0.00
ATOM   1371 C    THR   180      -5.200  -9.055   7.388  0.00  0.00
ATOM   1372 O    THR   180      -4.756  -9.752   8.319  0.00  0.00
ATOM   1373 CB   THR   180      -5.483  -6.620   8.054  0.00  0.00
ATOM   1374 OG1  THR   180      -4.535  -6.310   7.035  0.00  0.00
ATOM   1375 CG2  THR   180      -4.760  -6.684   9.414  0.00  0.00
ATOM   1376 N    PRO   181      -4.776  -9.209   6.111  0.00  0.00
ATOM   1377 CA   PRO   181      -3.756 -10.219   5.787  0.00  0.00
ATOM   1378 C    PRO   181      -2.427  -9.945   6.499  0.00  0.00
ATOM   1379 O    PRO   181      -1.703 -10.871   6.794  0.00  0.00
ATOM   1380 CB   PRO   181      -3.578 -10.061   4.269  0.00  0.00
ATOM   1381 CG   PRO   181      -4.800  -9.424   3.809  0.00  0.00
ATOM   1382 CD   PRO   181      -5.197  -8.487   4.891  0.00  0.00
ATOM   1383 N    VAL   182      -2.119  -8.652   6.783  0.00  0.00
ATOM   1384 CA   VAL   182      -0.878  -8.233   7.467  0.00  0.00
ATOM   1385 C    VAL   182      -1.127  -6.957   8.227  0.00  0.00
ATOM   1386 O    VAL   182      -1.925  -6.121   7.785  0.00  0.00
ATOM   1387 CB   VAL   182       0.277  -7.800   6.520  0.00  0.00
ATOM   1388 CG1  VAL   182       1.582  -8.535   6.712  0.00  0.00
ATOM   1389 CG2  VAL   182      -0.130  -7.432   5.094  0.00  0.00
ATOM   1390 N    ASN   183      -0.329  -6.720   9.300  0.00  0.00
ATOM   1391 CA   ASN   183      -0.423  -5.421   9.968  0.00  0.00
ATOM   1392 C    ASN   183       0.053  -4.357   8.988  0.00  0.00
ATOM   1393 O    ASN   183       1.110  -4.511   8.378  0.00  0.00
ATOM   1394 CB   ASN   183       0.504  -5.370  11.185  0.00  0.00
ATOM   1395 CG   ASN   183       0.077  -6.297  12.290  0.00  0.00
ATOM   1396 OD1  ASN   183      -1.114  -6.544  12.495  0.00  0.00
ATOM   1397 ND2  ASN   183       1.034  -6.829  13.025  0.00  0.00
ATOM   1398 N    ILE   184      -0.712  -3.255   8.863  0.00  0.00
ATOM   1399 CA   ILE   184      -0.378  -2.177   7.940  0.00  0.00
ATOM   1400 C    ILE   184      -0.286  -0.854   8.640  0.00  0.00
ATOM   1401 O    ILE   184      -1.182  -0.512   9.423  0.00  0.00
ATOM   1402 CB   ILE   184      -1.527  -2.128   6.880  0.00  0.00
ATOM   1403 CG1  ILE   184      -1.410  -3.333   5.900  0.00  0.00
ATOM   1404 CG2  ILE   184      -1.601  -0.801   6.136  0.00  0.00
ATOM   1405 CD1  ILE   184      -2.802  -3.764   5.487  0.00  0.00
ATOM   1406 N    ILE   185       0.797  -0.096   8.336  0.00  0.00
ATOM   1407 CA   ILE   185       0.973   1.265   8.839  0.00  0.00
ATOM   1408 C    ILE   185       0.592   2.131   7.634  0.00  0.00
ATOM   1409 O    ILE   185       1.307   2.137   6.622  0.00  0.00
ATOM   1410 CB   ILE   185       2.417   1.583   9.311  0.00  0.00
ATOM   1411 CG1  ILE   185       2.919   0.565  10.383  0.00  0.00
ATOM   1412 CG2  ILE   185       2.519   3.041   9.836  0.00  0.00
ATOM   1413 CD1  ILE   185       1.922   0.386  11.637  0.00  0.00
ATOM   1414 N    GLY   186      -0.521   2.838   7.760  0.00  0.00
ATOM   1415 CA   GLY   186      -1.060   3.703   6.720  0.00  0.00
ATOM   1416 C    GLY   186      -0.630   5.148   6.835  0.00  0.00
ATOM   1417 O    GLY   186       0.111   5.550   7.750  0.00  0.00
ATOM   1418 N    ARG   187      -1.130   5.966   5.905  0.00  0.00
ATOM   1419 CA   ARG   187      -0.700   7.364   5.834  0.00  0.00
ATOM   1420 C    ARG   187      -0.959   8.164   7.090  0.00  0.00
ATOM   1421 O    ARG   187      -0.162   9.068   7.402  0.00  0.00
ATOM   1422 CB   ARG   187      -1.279   8.067   4.614  0.00  0.00
ATOM   1423 CG   ARG   187      -0.768   7.520   3.269  0.00  0.00
ATOM   1424 CD   ARG   187      -1.240   8.398   2.091  0.00  0.00
ATOM   1425 NE   ARG   187      -2.703   8.378   1.985  0.00  0.00
ATOM   1426 CZ   ARG   187      -3.519   9.340   2.418  0.00  0.00
ATOM   1427 NH1  ARG   187      -4.836   9.186   2.342  0.00  0.00
ATOM   1428 NH2  ARG   187      -3.024  10.466   2.941  0.00  0.00
ATOM   1429 N    ASN   188      -2.033   7.831   7.836  0.00  0.00
ATOM   1430 CA   ASN   188      -2.295   8.598   9.061  0.00  0.00
ATOM   1431 C    ASN   188      -1.077   8.616  10.019  0.00  0.00
ATOM   1432 O    ASN   188      -0.802   9.664  10.620  0.00  0.00
ATOM   1433 CB   ASN   188      -3.556   8.112   9.751  0.00  0.00
ATOM   1434 CG   ASN   188      -3.396   6.775  10.424  0.00  0.00
ATOM   1435 OD1  ASN   188      -3.005   5.780   9.793  0.00  0.00
ATOM   1436 ND2  ASN   188      -3.703   6.731  11.733  0.00  0.00
ATOM   1437 N    LEU   189      -0.330   7.472  10.123  0.00  0.00
ATOM   1438 CA   LEU   189       0.851   7.392  10.991  0.00  0.00
ATOM   1439 C    LEU   189       2.153   7.652  10.222  0.00  0.00
ATOM   1440 O    LEU   189       3.114   8.144  10.813  0.00  0.00
ATOM   1441 CB   LEU   189       0.926   6.067  11.753  0.00  0.00
ATOM   1442 CG   LEU   189      -0.305   5.767  12.631  0.00  0.00
ATOM   1443 CD1  LEU   189      -0.113   4.461  13.351  0.00  0.00
ATOM   1444 CD2  LEU   189      -0.588   6.910  13.640  0.00  0.00
ATOM   1445 N    LEU   190       2.200   7.330   8.904  0.00  0.00
ATOM   1446 CA   LEU   190       3.423   7.627   8.137  0.00  0.00
ATOM   1447 C    LEU   190       3.702   9.162   8.161  0.00  0.00
ATOM   1448 O    LEU   190       4.859   9.576   8.252  0.00  0.00
ATOM   1449 CB   LEU   190       3.300   7.118   6.699  0.00  0.00
ATOM   1450 CG   LEU   190       3.172   5.603   6.546  0.00  0.00
ATOM   1451 CD1  LEU   190       2.873   5.249   5.133  0.00  0.00
ATOM   1452 CD2  LEU   190       4.409   4.885   7.015  0.00  0.00
ATOM   1453 N    THR   191       2.646  10.002   8.115  0.00  0.00
ATOM   1454 CA   THR   191       2.825  11.462   8.197  0.00  0.00
ATOM   1455 C    THR   191       3.361  11.872   9.573  0.00  0.00
ATOM   1456 O    THR   191       4.182  12.797   9.661  0.00  0.00
ATOM   1457 CB   THR   191       1.538  12.212   7.867  0.00  0.00
ATOM   1458 OG1  THR   191       0.502  11.771   8.742  0.00  0.00
ATOM   1459 CG2  THR   191       1.125  12.033   6.402  0.00  0.00
ATOM   1460 N    GLN   192       2.911  11.188  10.653  0.00  0.00
ATOM   1461 CA   GLN   192       3.411  11.503  12.004  0.00  0.00
ATOM   1462 C    GLN   192       4.899  11.241  12.153  0.00  0.00
ATOM   1463 O    GLN   192       5.557  11.943  12.930  0.00  0.00
ATOM   1464 CB   GLN   192       2.663  10.738  13.096  0.00  0.00
ATOM   1465 CG   GLN   192       1.235  11.197  13.297  0.00  0.00
ATOM   1466 CD   GLN   192       0.713  10.863  14.669  0.00  0.00
ATOM   1467 OE1  GLN   192       1.481  10.607  15.627  0.00  0.00
ATOM   1468 NE2  GLN   192      -0.593  10.865  14.791  0.00  0.00
ATOM   1469 N    ILE   193       5.441  10.242  11.439  0.00  0.00
ATOM   1470 CA   ILE   193       6.870   9.937  11.556  0.00  0.00
ATOM   1471 C    ILE   193       7.720  10.672  10.488  0.00  0.00
ATOM   1472 O    ILE   193       8.936  10.464  10.424  0.00  0.00
ATOM   1473 CB   ILE   193       7.123   8.401  11.600  0.00  0.00
ATOM   1474 CG1  ILE   193       6.814   7.727  10.240  0.00  0.00
ATOM   1475 CG2  ILE   193       6.343   7.745  12.777  0.00  0.00
ATOM   1476 CD1  ILE   193       7.257   6.203  10.148  0.00  0.00
ATOM   1477 N    GLY   194       7.080  11.531   9.687  0.00  0.00
ATOM   1478 CA   GLY   194       7.743  12.330   8.653  0.00  0.00
ATOM   1479 C    GLY   194       8.173  11.520   7.445  0.00  0.00
ATOM   1480 O    GLY   194       9.196  11.832   6.815  0.00  0.00
ATOM   1481 N    CYS   195       7.383  10.488   7.096  0.00  0.00
ATOM   1482 CA   CYS   195       7.716   9.624   5.971  0.00  0.00
ATOM   1483 C    CYS   195       7.276  10.224   4.634  0.00  0.00
ATOM   1484 O    CYS   195       6.150  10.722   4.518  0.00  0.00
ATOM   1485 CB   CYS   195       7.122   8.228   6.197  0.00  0.00
ATOM   1486 SG   CYS   195       7.707   6.967   5.040  0.00  0.00
ATOM   1487 N    THR   196       8.157  10.168   3.622  0.00  0.00
ATOM   1488 CA   THR   196       7.833  10.638   2.272  0.00  0.00
ATOM   1489 C    THR   196       8.335   9.596   1.260  0.00  0.00
ATOM   1490 O    THR   196       9.149   8.742   1.612  0.00  0.00
ATOM   1491 CB   THR   196       8.489  12.005   1.945  0.00  0.00
ATOM   1492 OG1  THR   196       9.911  11.884   2.044  0.00  0.00
ATOM   1493 CG2  THR   196       7.976  13.151   2.832  0.00  0.00
ATOM   1494 N    LEU   197       7.850   9.683   0.017  0.00  0.00
ATOM   1495 CA   LEU   197       8.292   8.835  -1.097  0.00  0.00
ATOM   1496 C    LEU   197       9.246   9.671  -1.913  0.00  0.00
ATOM   1497 O    LEU   197       8.975  10.851  -2.135  0.00  0.00
ATOM   1498 CB   LEU   197       7.110   8.440  -1.973  0.00  0.00
ATOM   1499 CG   LEU   197       6.268   7.329  -1.440  0.00  0.00
ATOM   1500 CD1  LEU   197       4.972   7.235  -2.242  0.00  0.00
ATOM   1501 CD2  LEU   197       7.030   6.005  -1.478  0.00  0.00
ATOM   1502 N    ASN   198      10.368   9.091  -2.340  0.00  0.00
ATOM   1503 CA   ASN   198      11.377   9.841  -3.088  0.00  0.00
ATOM   1504 C    ASN   198      11.962   9.070  -4.253  0.00  0.00
ATOM   1505 O    ASN   198      12.318   7.903  -4.104  0.00  0.00
ATOM   1506 CB   ASN   198      12.520  10.242  -2.152  0.00  0.00
ATOM   1507 CG   ASN   198      12.098  11.148  -1.032  0.00  0.00
ATOM   1508 OD1  ASN   198      12.225  12.367  -1.129  0.00  0.00
ATOM   1509 ND2  ASN   198      11.592  10.564   0.046  0.00  0.00
ATOM   1510 N    PHE   199      12.092   9.742  -5.406  0.00  0.00
ATOM   1511 CA   PHE   199      12.711   9.179  -6.617  0.00  0.00
ATOM   1512 C    PHE   199      13.249  10.299  -7.522  0.00  0.00
ATOM   1513 O    PHE   199      13.687  10.021  -8.661  0.00  0.00
ATOM   1514 CB   PHE   199      11.794   8.176  -7.360  0.00  0.00
ATOM   1515 CG   PHE   199      10.510   8.712  -7.949  0.00  0.00
ATOM   1516 CD1  PHE   199       9.339   8.739  -7.197  0.00  0.00
ATOM   1517 CD2  PHE   199      10.458   9.146  -9.269  0.00  0.00
ATOM   1518 CE1  PHE   199       8.149   9.215  -7.749  0.00  0.00
ATOM   1519 CE2  PHE   199       9.262   9.625  -9.820  0.00  0.00
ATOM   1520 CZ   PHE   199       8.117   9.658  -9.055  0.00  0.00
ATOM   1521 OXT  PHE   199      13.252  11.463  -7.064  0.00  0.00
TER
ATOM   1522 C    UNL   200      -8.504   2.254   0.289  0.00  0.00
ATOM   1523 N    UNL   200      -7.434   0.949   1.980  0.00  0.00
ATOM   1524 C1   UNL   200      -7.466   2.193   1.373  0.00  0.00
ATOM   1525 O    UNL   200      -6.755   3.153   1.649  0.00  0.00
ATOM   1526 C2   UNL   200      -6.436   0.616   2.983  0.00  0.00
ATOM   1527 C3   UNL   200      -5.766  -0.721   2.750  0.00  0.00
ATOM   1528 C4   UNL   200      -4.857  -0.685   1.540  0.00  0.00
ATOM   1529 C5   UNL   200      -4.124  -4.832   1.838  0.00  0.00
ATOM   1530 N1   UNL   200      -5.269  -4.366   0.998  0.00  0.00
ATOM   1531 C6   UNL   200      -5.658  -2.935   1.144  0.00  0.00
ATOM   1532 C7   UNL   200      -4.416  -2.067   1.134  0.00  0.00
ATOM   1533 O1   UNL   200      -3.490  -2.569   2.111  0.00  0.00
ATOM   1534 C8   UNL   200      -2.994  -3.836   1.668  0.00  0.00
ATOM   1535 N2   UNL   200      -9.266   3.450   0.602  0.00  0.00
ATOM   1536 C9   UNL   200     -10.490   3.360   1.230  0.00  0.00
ATOM   1537 O2   UNL   200     -11.007   2.317   1.620  0.00  0.00
ATOM   1538 O3   UNL   200     -11.023   4.615   1.371  0.00  0.00
ATOM   1539 C10  UNL   200     -11.432   4.923   2.703  0.00  0.00
ATOM   1540 C11  UNL   200      -7.844   2.331  -1.088  0.00  0.00
ATOM   1541 C12  UNL   200      -8.712   2.811  -2.215  0.00  0.00
ATOM   1542 C13  UNL   200      -8.398   4.025  -2.802  0.00  0.00
ATOM   1543 C14  UNL   200      -9.169   4.493  -3.851  0.00  0.00
ATOM   1544 C15  UNL   200     -10.251   3.766  -4.313  0.00  0.00
ATOM   1545 C16  UNL   200     -10.568   2.557  -3.736  0.00  0.00
ATOM   1546 C17  UNL   200      -9.789   2.084  -2.693  0.00  0.00
ATOM   1547 C18  UNL   200      -7.086   1.104  -1.495  0.00  0.00
ATOM   1548 C19  UNL   200      -5.755   1.252  -1.825  0.00  0.00
ATOM   1549 C20  UNL   200      -4.994   0.172  -2.215  0.00  0.00
ATOM   1550 C21  UNL   200      -5.589  -1.066  -2.299  0.00  0.00
ATOM   1551 C22  UNL   200      -6.926  -1.223  -1.995  0.00  0.00
ATOM   1552 C23  UNL   200      -7.681  -0.141  -1.587  0.00  0.00
TER
TER
END
