# Supplementary material for: Correction to “BAT2: an Open-Source Tool for Flexible, Automated, and Low Cost Absolute Binding Free Energy Calculations”
Source: J Chem Theory Comput. 2024 Sep 17;20(19):8740. doi: 10.1021/acs.jctc.4c01153 (PMC11465461; doi:10.1021/acs.jctc.4c01153)
Supplement: Supplementary file 1 — ct4c01153_si_001.zip [file ct4c01153_si_001.zip › All-files/HIV-1/equil/pose3/vac.inpcrd]

default_name
  3199
  -0.0000000  -0.0000000   0.0000000  11.3800000  13.4310000  -7.5360000
  11.6809237  12.7203858  -6.8844076  12.0644548  13.9843373  -8.0314179
  10.5600000  12.8230000  -8.6040000  10.7449049  11.7492048  -8.6335730
  10.8316754  13.2644776  -9.5628483   9.1520000  13.1550000  -8.1990000
   8.7355750  12.3248410  -7.6284524   8.5491869  13.3200107  -9.0920224
   9.2330000  14.3880000  -7.3800000   8.4290365  14.3836544  -6.6439817
   9.1751340  15.2993527  -7.9751368  10.5920000  14.3120000  -6.6690000
  11.1060704  15.2717876  -6.6176453  10.4100000  13.7590000  -5.2630000
  10.6980000  12.5890000  -5.0210000   9.9330000  14.6100000  -4.3440000
   9.8026466  15.5804348  -4.5917168   9.6110000  14.1940000  -2.9820000
   9.9537592  13.1687098  -2.8427330  10.2620000  15.0740000  -1.9200000
  11.3447987  14.9948723  -2.0168761   9.9572441  16.1069836  -2.0878357
   9.8430000  14.6410000  -0.5130000   8.8228669  14.9723529  -0.3190037
   9.8900460  13.5539878  -0.4474783  10.7410000  15.2220000   0.5320000
  10.3970000  16.2060000   1.1960000  11.9090000  14.6200000   0.7030000
  12.5567839  14.9685630   1.3950848  12.1460928  13.8153606   0.1404666
   8.0940000  14.2740000  -2.9040000   7.5130000  15.3500000  -3.0910000
   7.4530000  13.1260000  -2.6490000   7.9973700  12.2759892  -2.6137544
   6.0110000  13.0220000  -2.5620000   5.5154889  13.9602957  -2.8113372
   5.4790000  11.8980000  -3.4820000   6.0104746  10.9755628  -3.2480238
   3.9610000  11.6830000  -3.2810000   3.4287787  12.6049374  -3.5152488
   3.6157331  10.8870728  -3.9408419   3.7668923  11.4052173  -2.2450183
   5.8280000  12.2220000  -4.9650000   5.1556046  13.0230154  -5.2721798
   6.8543583  12.5889921  -4.9672293   5.7090000  11.1000000  -5.8990000
   4.6827341  10.7327448  -5.8976646   5.9740967  11.4323863  -6.9026644
   6.3814867  10.2987201  -5.5927125   5.5930000  12.8750000  -1.1070000
   5.9820000  11.9160000  -0.4160000   4.8100000  13.8470000  -0.6340000
   4.6261621  14.6854048  -1.1663349   4.3410000  13.7860000   0.7330000
   5.0305549  13.2628008   1.3954770   4.0620000  15.1670000   1.3130000
   3.6666280  15.0406849   2.3208818   5.3210000  16.0280000   1.3650000
   5.7167151  16.1551523   0.3573585   5.0773145  17.0039018   1.7849192
   6.0694536  15.5407622   1.9899136   3.0150000  15.7820000   0.5760000
   2.8367197  16.6526285   0.9390736   3.1580000  12.8310000   0.8130000
   2.6010000  12.4190000  -0.2190000   2.8110000  12.4590000   2.0320000
   3.3750896  12.7620182   2.8130776   1.7360000  11.5110000   2.2840000
   1.3047303  11.1762677   1.3405701   2.2840000  10.2760000   3.0440000
   2.7112980  10.7110941   3.9474427   1.4883604   9.5826063   3.3165121
   3.3910000   9.5130000   2.2630000   4.1513187  10.2311564   1.9559695
   4.0210000   8.4480000   3.0960000   3.2613298   7.7291655   3.4030455
   4.7891393   7.9380443   2.5146155   4.4735487   8.8974502   3.9799087
   2.8630000   8.9450000   0.9330000   2.5026501   9.7608814   0.3064340
   3.6665815   8.4192023   0.4173501   2.0454201   8.2522092   1.1322564
   0.5380000  12.1320000   2.9750000  -0.2980000  11.4070000   3.5220000
   0.4240000  13.4860000   2.9370000   1.1374786  14.0502734   2.4980887
  -0.7430000  14.1630000   3.5090000  -0.8655711  13.8665032   4.5507126
  -0.5700000  15.6850000   3.4500000  -0.3411879  16.0125532   2.4358732
  -1.5030790  16.1434728   3.7775155   0.5140000  16.2360000   4.3350000
   1.6480000  16.8780000   3.9390000   1.8046971  16.9866005   2.8658030
   2.3820000  17.2670000   5.0420000   3.2795107  17.7294409   5.0151222
   1.7170000  16.8870000   6.1770000   2.0650000  17.0390000   7.5310000
   3.0011357  17.5395036   7.7784768   1.1870000  16.5380000   8.4690000
   1.4204551  16.6382355   9.5289771  -0.0020000  15.9010000   8.0930000
  -0.6936114  15.5191113   8.8439556  -0.3370000  15.7360000   6.7520000
  -1.2880876  15.2585711   6.5162148   0.5380000  16.2210000   5.7700000
  -1.9870000  13.7830000   2.6860000  -3.0970000  13.8220000   3.2070000
  -1.7810000  13.4700000   1.3950000  -0.8362963  13.5550188   1.0480041
  -2.8300000  13.0380000   0.4610000  -3.7603342  12.8901459   1.0093763
  -3.0710000  14.0820000  -0.6440000  -2.1182529  14.2486854  -1.1465816
  -3.7822745  13.6508553  -1.3484876  -3.6130000  15.4150000  -0.1240000
  -4.1692399  15.9015186  -0.9252476  -4.2904098  15.1794688   0.6968186
  -2.5540000  16.3740000   0.3820000  -1.4100000  16.4080000  -0.1140000
  -2.9240000  17.1960000   1.3700000  -2.2605534  17.8572091   1.7478129
  -3.8651723  17.1517936   1.7337881  -2.3940000  11.7060000  -0.1650000
  -1.2120000  11.3440000  -0.1210000  -3.3400000  10.9930000  -0.7860000
  -4.2996360  11.3064981  -0.8162827  -2.9940000   9.7450000  -1.4750000
  -2.6099488   9.0209906  -0.7563804  -4.2260000   9.1500000  -2.1570000
  -4.6349159   9.9068612  -2.8263640  -3.9011136   8.2878736  -2.7394835
  -5.2840000   8.7230000  -1.1780000  -4.8643552   7.9487769  -0.5356779
  -5.5596205   9.5865716  -0.5727071  -6.5140000   8.1850000  -1.8790000
  -7.0110346   8.9842576  -2.4287662  -6.2333473   7.3897323  -2.5695670
  -7.4490000   7.6420000  -0.8940000  -7.0721129   7.3668659   0.0017437
  -8.7520000   7.4790000  -1.1120000  -9.2870000   7.8280000  -2.2750000
  -8.7020394   8.2196969  -2.9992200 -10.2767314   7.7003520  -2.4306835
  -9.5290000   6.9790000  -0.1640000  -9.1304326   6.7207110   0.7273646
 -10.5167978   6.8581164  -0.3364568  -1.9480000  10.0810000  -2.5600000
  -2.1280000  11.0680000  -3.3000000  -0.8780000   9.2630000  -2.6660000
  -0.5210000   8.1090000  -1.8160000  -1.2940955   7.3456683  -1.9040244
  -0.4501717   8.4357092  -0.7785303   0.8030000   7.6560000  -2.3660000
   0.6346848   6.7868978  -3.0019485   1.4471676   7.3762972  -1.5323839
   1.3880000   8.7820000  -3.1320000   1.9684152   8.3869386  -3.9657527
   2.0180705   9.4356115  -2.5287565   0.1820000   9.5620000  -3.6610000
   0.3653965  10.6364199  -3.6517311  -0.2170000   9.1260000  -5.0710000
   0.2530000   8.1040000  -5.5730000  -1.1160000   9.9000000  -5.6950000
  -1.5081415  10.6942421  -5.2097125  -1.6000000   9.6030000  -7.0460000
  -1.5963229   8.5251879  -7.2085018  -3.0370000  10.1250000  -7.2380000
  -3.0172332  11.1635004  -6.9075072  -3.2469473  10.0883767  -8.3069625
  -4.1330000   9.3660000  -6.4750000  -3.8393512   9.2701015  -5.4296892
  -5.4560000  10.1200000  -6.5640000  -5.7505519  10.2158944  -7.6090561
  -6.2246134   9.5717448  -6.0192519  -5.3395670  11.1119209  -6.1273804
  -4.3340000   7.9480000  -7.0370000  -3.4032921   7.3872122  -6.9509812
  -5.1167255   7.4406652  -6.4730377  -4.6245897   8.0100629  -8.0857158
  -0.6890000  10.1960000  -8.0960000  -0.2430000  11.3570000  -7.9860000
  -0.4220000   9.4020000  -9.1340000  -0.7643555   8.4518204  -9.1268774
   0.4250000   9.8270000 -10.2520000   0.4977343  10.9118731 -10.3285457
   1.8650000   9.2330000 -10.2120000   2.3885972   9.5370181 -11.1183764
   2.6380000   9.7190000  -8.9920000   2.1152206   9.4149371  -8.0851657
   3.6375321   9.2842539  -8.9976527   2.7149544  10.8059385  -9.0192816
   1.8470000   7.7020000 -10.2930000   1.3734576   7.3924753 -11.2246942
   2.8688899   7.3239784 -10.2623357   1.2858341   7.2995938  -9.4496360
  -0.2370000   9.4850000 -11.5670000  -1.0610000   8.5710000 -11.6310000
   0.1740000  10.1830000 -12.6370000   0.8259911  10.9457695 -12.5221539
  -0.3050000   9.8800000 -13.9790000  -1.2944644   9.4238536 -13.9475370
  -0.3760000  11.1510000 -14.8480000   0.6208680  11.5910122 -14.8752722
  -0.8500000  10.8700000 -16.2800000  -1.8470608  10.4303748 -16.2535581
  -0.8795932  11.8028093 -16.8431076  -0.1605520  10.1769089 -16.7620651
  -1.2560000  12.0880000 -14.2270000  -1.3059943  12.8833346 -14.7622978
   0.7020000   8.8840000 -14.5310000   1.9190000   9.0640000 -14.3920000
   0.1990000   7.8230000 -15.1350000  -0.8016999   7.6869200 -15.1215332
   1.0260000   6.8000000 -15.7570000   2.0775694   7.0822857 -15.8081444
   0.8940000   5.4240000 -15.0530000   1.5009923   4.6993858 -15.5957662
   1.3660000   5.4910000 -13.5770000   0.7591270   6.2151215 -13.0334434
   1.2590998   4.5091407 -13.1158869   2.4119361   5.7958895 -13.5429540
  -0.5490000   4.8500000 -15.1750000  -1.1545016   5.4071868 -14.4601494
  -0.8787947   5.0812860 -16.1878385  -0.7010000   3.4120000 -14.9280000
  -0.3718165   3.1800055 -13.9151246  -1.7481753   3.1318840 -15.0422718
  -0.0961072   2.8541045 -15.6428127   0.6320000   6.7200000 -17.2430000
  -0.4810000   7.1350000 -17.6050000   1.5440000   6.1900000 -18.0800000
   2.4486816   5.9587391 -17.6950728   1.3180000   5.9620000 -19.5150000
   0.2923682   6.2284314 -19.7703291   2.2760000   6.8190000 -20.3660000
   2.3200713   7.8085210 -19.9110217   3.2603710   6.3533827 -20.3178925
   1.8450000   6.9490000 -21.8270000   1.7669284   5.9441365 -22.2420363
   0.8649469   7.4257652 -21.8441137   2.8320000   7.7760000 -22.6690000
   3.8363168   7.5223750 -22.3297050   2.7101194   7.4647198 -23.7064725
   2.6270000   9.2730000 -22.5640000   1.5959609   9.4969625 -22.8376782
   2.8005914   9.5701876 -21.5297637   3.5520000  10.0240000 -23.4580000
   3.3910123   9.7490809 -24.4164374   3.3847037  11.0151563 -23.3594043
   4.5074367   9.8169425 -23.2042936   1.5350000   4.4620000 -19.7480000
   2.6120000   3.9360000 -19.4660000   0.4980000   3.7570000 -20.2270000
  -0.3681867   4.2508099 -20.3881577   0.5230000   2.3010000 -20.4470000
   1.4693333   1.9351033 -20.8453367   0.1670000   1.5130000 -19.1420000
   0.9610955   1.6791468 -18.4140522  -1.2030000   1.9780000 -18.5360000
  -1.9977087   1.8117232 -19.2632487  -1.4134115   1.4069473 -17.6317177
  -1.1512595   3.0389215 -18.2913215   0.2230000  -0.0300000 -19.3800000
  -0.5795169  -0.2441054 -20.0858515   1.1851782  -0.2152854 -19.8574746
   0.0850000  -0.8990000 -18.2040000  -0.8772027  -0.7146030 -17.7262305
   0.1421509  -1.9424468 -18.5139223   0.8874917  -0.6857811 -17.4978522
  -0.4060000   1.8760000 -21.5920000  -1.5430000   2.3230000 -21.6400000
   0.0870000   0.9890000 -22.4620000   1.0400485   0.6899147 -22.3125145
  -0.6460000   0.4290000 -23.5990000   0.0871611  -0.0613951 -24.2393800
  -1.3335111  -0.3158330 -23.1981863  -1.4310000   1.4320000 -24.4250000
  -2.5630000   1.1430000 -24.8250000  -0.8390000   2.6070000 -24.6580000
   0.0859540   2.7595406 -24.2821134  -1.4590000   3.6810000 -25.4270000
  -0.6635020   4.3559820 -25.7427236  -1.9202179   3.2281444 -26.3046670
  -2.5150000   4.4790000 -24.6670000  -3.2450000   5.2700000 -25.2700000
  -2.5930000   4.3010000 -23.3280000  -1.9592138   3.6357836 -22.9085938
  -3.5710000   4.9740000 -22.4610000  -4.1433659   5.7034835 -23.0340186
  -4.5550000   3.9240000 -21.8690000  -3.9613060   3.2661707 -21.2342660
  -5.2654437   4.4769353 -21.2544820  -5.3270000   3.0750000 -22.9150000
  -5.7951290   3.7517303 -23.6298372  -4.5926336   2.4552017 -23.4294494
  -6.4020000   2.1690000 -22.3260000  -6.9960000   2.4470000 -21.2760000
  -6.6900000   1.0620000 -23.0060000  -7.3951671   0.4282373 -22.6578828
  -6.2021022   0.8606414 -23.8671108  -2.9020000   5.7700000 -21.3090000
  -1.7820000   5.4540000 -20.8960000  -3.5980000   6.8100000 -20.8080000
  -4.4910510   7.0173021 -21.2317747  -3.1570000   7.6340000 -19.6730000
  -2.1219223   7.3754562 -19.4496874  -3.2410000   9.1530000 -19.9320000
  -4.2193530   9.2838924 -20.3943763  -3.2413264   9.6156337 -18.9450502
  -2.1730000   9.8140000 -20.8040000  -1.9924079   9.1926371 -21.6811519
  -2.6360000  11.1870000 -21.2450000  -2.8163635  11.8091264 -20.3683435
  -1.8675499  11.6482560 -21.8653451  -3.5577679  11.0931264 -21.8191359
  -0.8450000   9.9580000 -20.0680000  -0.4829743   8.9726683 -19.7744727
  -0.1149811  10.4321534 -20.7240124  -0.9865810  10.5722401 -19.1787515
  -4.1080000   7.2830000 -18.5530000  -5.3280000   7.3580000 -18.7280000
  -3.5590000   6.8570000 -17.4160000  -2.5554310   6.7669874 -17.3463844
  -4.3680000   6.4760000 -16.2660000  -5.3889087   6.8336627 -16.3998733
  -4.4000000   4.9410000 -16.1070000  -3.3613588   4.6110639 -16.0854143
  -4.8646166   4.7401593 -15.1416532  -5.1580000   4.1780000 -17.2100000
  -6.0852464   4.7099171 -17.4230239  -4.5369642   4.1584664 -18.1055641
  -5.4790000   2.7470000 -16.7820000  -4.5342903   2.2320418 -16.6075277
  -6.0425125   2.7968448 -15.8502980  -6.2830000   1.9890000 -17.8180000
  -5.8837111   2.2425027 -18.8000414  -6.1435388   0.9238086 -17.6335629
  -7.7400000   2.3150000 -17.7740000  -7.8694762   3.3019091 -17.9453072
  -8.2253912   1.7837400 -18.4827018  -8.1102784   2.0797756 -16.8642404
  -3.7860000   7.1380000 -15.0000000  -2.6420000   7.6030000 -15.0110000
  -4.5880000   7.2120000 -13.9420000  -5.5181952   6.8261996 -14.0194232
  -4.1660000   7.7590000 -12.6440000  -3.3010348   8.4082950 -12.7794640
  -5.3040000   8.5810000 -12.0130000  -5.6612348   9.2753034 -12.7735428
  -6.1012892   7.8840396 -11.7547829  -4.8890000   9.3570000 -10.7740000
  -4.7245267   8.6209891  -9.9870202  -3.9417304   9.8309135 -11.0312654
  -5.8660000  10.4120000 -10.2840000  -7.0780000  10.1110000 -10.1820000
  -5.4120000  11.5420000  -9.9880000  -3.9220000   6.5100000 -11.7930000
  -4.7310000   5.5920000 -11.8460000  -2.8380000   6.4790000 -11.0000000
  -2.1815825   7.2463161 -10.9789898  -2.5570000   5.3060000 -10.1800000
  -3.4907814   4.8038341  -9.9270553  -1.6640000   4.3240000 -10.9370000
  -0.7213047   4.8095732 -11.1892781  -1.4676461   3.4536905 -10.3108158
  -2.1651251   4.0072358 -11.8516766  -1.8970000   5.7210000  -8.8810000
  -1.2600000   6.7770000  -8.8000000  -2.0370000   4.8710000  -7.8770000
  -2.5244689   4.0002655  -8.0328684  -1.5020000   5.1350000  -6.5470000
  -1.4213046   6.2011961  -6.3353085  -2.5220000   4.5170000  -5.5760000
  -3.4710631   4.9795949  -5.8468955  -2.5184935   3.4774223  -5.9036674
  -2.3470000   4.5720000  -4.0950000  -1.3315951   4.2612399  -3.8490693
  -2.5850000   5.9770000  -3.5760000  -3.6004235   6.2883011  -3.8211642
  -2.4518931   5.9927103  -2.4942715  -1.8739820   6.6612275  -4.0390190
  -3.3930000   3.6660000  -3.4450000  -3.2571398   2.6431355  -3.7962686
  -3.2774497   3.6959048  -2.3615541  -4.3912103   4.0121138  -3.7131054
  -0.1330000   4.4750000  -6.3900000   0.0090000   3.2890000  -6.7040000
   0.8650000   5.2200000  -5.8770000   0.6878142   6.1886188  -5.6523175
   2.2180000   4.6700000  -5.6050000   2.5069004   4.0110790  -6.4238155
   3.2710000   5.7810000  -5.4740000   2.8880763   6.4030968  -4.6650103
   4.2063079   5.3159477  -5.1625109   3.5180000   6.6420000  -6.7010000
   2.5961449   7.1600881  -6.9653270   4.6070000   7.6610000  -6.4160000
   5.5293547   7.1436204  -6.1520321   4.7747739   8.2719386  -7.3029649
   4.2997395   8.2999869  -5.5881189   3.8970000   5.7960000  -7.9250000
   3.0879999   5.1016832  -8.1520296   4.0652129   6.4494866  -8.7810146
   4.8072219   5.2353995  -7.7121100   2.0500000   3.9350000  -4.2750000
   1.8570000   4.5600000  -3.2220000   2.0630000   2.6010000  -4.3410000
   2.2648819   2.1665263  -5.2301432   1.7380000   1.7400000  -3.2080000
   1.4657469   2.3128610  -2.3215420   0.5290000   0.9180000  -3.6480000
  -0.1486610   1.5995448  -4.1621708   0.8995609   0.1741179  -4.3532830
  -0.2080000   0.2260000  -2.5290000   0.3800000   0.0700000  -1.4320000
  -1.3770000  -0.1580000  -2.7430000   2.8400000   0.8250000  -2.7040000
   3.0340000  -0.2850000  -3.2240000   3.5190000   1.2480000  -1.6210000
   3.3651378   2.1695599  -1.2373946   4.6010000   0.4300000  -1.0560000
   5.2465111   0.0582159  -1.8517331   5.4520000   1.2560000  -0.0790000
   6.2474700   0.6163726   0.3033669   6.0630000   2.4820000  -0.7460000
   5.2680713   3.1223794  -1.1282331   6.6557565   3.0351219  -0.0174432
   6.7029158   2.1668531  -1.5701910   4.6160000   1.6790000   1.0070000
   5.1344877   2.1971397   1.6269210   4.0890000  -0.8790000  -0.4100000
   4.8780000  -1.8070000  -0.2090000   2.7920000  -0.9360000  -0.0780000
   2.1686456  -0.1588409  -0.2439891   2.2470000  -2.1400000   0.5390000
   2.9955196  -2.5396337   1.2231861   1.3552561  -1.8603094   1.0999504
   1.8800000  -3.2090000  -0.4690000   1.5360000  -4.3220000  -0.0700000
   1.9560000  -2.9000000  -1.7810000   2.2757678  -1.9838513  -2.0612132
   1.5880000  -3.8560000  -2.8260000   0.9479606  -4.6362665  -2.4141348
   0.8260000  -3.1320000  -3.9240000   1.4572454  -2.3534969  -4.3524416
   0.5470620  -3.8421985  -4.7024035  -0.0735153  -2.6803839  -3.5056528
   2.8070000  -4.5140000  -3.4460000   3.7160000  -3.8170000  -3.9030000
   2.8170000  -5.8560000  -3.5270000   2.0487165  -6.4222811  -3.1965979
   3.9500000  -6.5280000  -4.1660000   4.8868169  -6.1765086  -3.7336494
   3.8470000  -8.0510000  -3.9470000   2.9162518  -8.3660990  -4.4187200
   4.6908937  -8.4808910  -4.4865714   3.8710000  -8.5270000  -2.5140000
   3.2890000  -9.6050000  -2.2430000   4.4830000  -7.8270000  -1.6530000
   3.9180000  -6.2960000  -5.6700000   4.9770000  -6.1870000  -6.3150000
   2.6920000  -6.2810000  -6.2280000   1.8997633  -6.3330965  -5.6037034
   2.4380000  -6.1930000  -7.6620000   3.3715350  -6.1842460  -8.2246144
   1.6190000  -7.4400000  -8.0810000   0.5865475  -7.2400673  -7.7943505
   1.6887721  -7.5005588  -9.1670776   2.0690000  -8.7610000  -7.4690000
   3.2350000  -9.1520000  -7.6950000   1.2500000  -9.3980000  -6.7640000
   1.6560000  -4.9650000  -8.0890000   0.9920000  -4.3210000  -7.2850000
   1.7400000  -4.6520000  -9.3780000   2.3609151  -5.1945741  -9.9612470
   1.0230000  -3.5390000  -9.9820000   0.7955348  -2.7604437  -9.2538456
   1.8900000  -2.9350000 -11.0890000   2.2420601  -3.7506822 -11.7205192
   1.1330000  -1.9210000 -11.9430000   0.7810064  -1.1047290 -11.3122055
   1.7966641  -1.5252132 -12.7117665   0.2800630  -2.4080354 -12.4156474
   3.0130000  -2.3090000 -10.4530000   3.5813607  -1.9174602 -11.1202803
  -0.2930000  -4.1150000 -10.4880000  -0.2950000  -5.1480000 -11.1690000
  -1.4180000  -3.4620000 -10.1250000  -1.3565521  -2.6322040  -9.5524949
  -2.7470000  -3.9520000 -10.4970000  -2.7128538  -4.6866435 -11.3015074
  -3.5140000  -4.5670000  -9.2960000  -3.8619456  -3.7670531  -8.6424573
  -4.7240000  -5.3760000  -9.8070000  -4.3767873  -6.1764744 -10.4602879
  -5.2586326  -5.8053601  -8.9596994  -5.3927673  -4.7186065 -10.3625949
  -2.5910000  -5.4120000  -8.4040000  -1.7889397  -4.7855585  -8.0136510
  -3.1650079  -5.8251833  -7.5746061  -2.1634458  -6.2254580  -8.9901607
  -3.5430000  -2.8170000 -11.0880000  -3.6980000  -1.7760000 -10.4370000
  -4.0400000  -3.0150000 -12.3100000  -3.8447471  -3.8723927 -12.8068434
  -4.8330000  -1.9860000 -12.9860000  -4.9595142  -1.1337620 -12.3183296
  -4.1470000  -1.4990000 -14.2850000  -4.1386438  -2.3639667 -14.9482210
  -4.7930964  -0.7272382 -14.7033817  -2.7130000  -0.9470000 -14.1420000
  -2.0763767  -1.7161257 -13.7046703  -2.1670000  -0.5510000 -15.4970000
  -2.8028821   0.2184791 -15.9347839  -1.1548061  -0.1631945 -15.3822342
  -2.1495558  -1.4227034 -16.1511631  -2.6660000   0.2770000 -13.2230000
  -3.0277422   0.0021758 -12.2321853  -1.6396778   0.6363106 -13.1477680
  -3.2970783   1.0650001 -13.6339685  -6.2210000  -2.4640000 -13.3230000
  -6.4460000  -3.6640000 -13.5060000  -7.1710000  -1.5120000 -13.4020000
  -6.9373694  -0.5601160 -13.1582113  -8.5460000  -1.8080000 -13.7990000
  -8.9927527  -2.5263129 -13.1115862  -9.3760000  -0.5150000 -13.7660000
 -10.4187461  -0.7911099 -13.9226623  -9.2615715  -0.0776096 -12.7741856
  -8.9560000   0.5020000 -14.8210000  -7.8854681   0.3451998 -14.9531966
  -9.4810215   0.2050294 -15.7288877  -9.2210000   1.9690000 -14.5410000
 -10.1510000   2.2870000 -13.7650000  -8.4850000   2.8050000 -15.1120000
  -8.5570000  -2.4330000 -15.2320000  -7.5660000  -2.3470000 -15.9780000
  -9.6840000  -3.0670000 -15.6120000 -10.4568587  -3.1628713 -14.9688846
  -9.7900000  -3.7010000 -16.9170000  -9.1223877  -4.5617812 -16.9550612
 -11.2240000  -4.1790000 -17.1950000 -11.8958740  -3.4014196 -16.8316086
 -11.3261110  -4.2704656 -18.2763452 -11.5780000  -5.4950000 -16.5430000
 -11.4857831  -5.3181294 -15.4714060 -12.6259916  -5.6570143 -16.7951193
 -10.7710000  -6.7220000 -16.9240000 -10.0990000  -6.7200000 -17.9830000
 -10.8110000  -7.6970000 -16.1420000  -9.3270000  -2.8170000 -18.0710000
  -9.7430000  -1.6680000 -18.2000000  -8.4600000  -3.3750000 -18.9030000
  -8.1574309  -4.3153951 -18.6927420  -7.9100000  -2.7200000 -20.0820000
  -8.7074992  -2.2022091 -20.6149042  -6.8290000  -1.6930000 -19.6950000
  -6.5764876  -1.1314479 -20.5944421  -7.2680015  -1.0200649 -18.9584295
  -5.5720000  -2.3200000 -19.1210000  -5.8324748  -2.8424828 -18.2005298
  -5.1773583  -3.0337692 -19.8441138  -4.3050000  -1.0740000 -18.7610000
  -3.9660000  -0.4680000 -20.4130000  -4.8782989  -0.0549980 -20.8433941
  -3.2029210   0.3089243 -20.3660989  -3.6102861  -1.2887993 -21.0357819
  -7.3120000  -3.7700000 -20.9780000  -7.0220000  -4.8840000 -20.5180000
  -7.0860000  -3.4200000 -22.2430000  -7.4306581  -2.5497333 -22.6224021
  -6.4820000  -4.3750000 -23.1520000  -6.6404897  -5.3794402 -22.7594697
  -7.0830000  -4.3010000 -24.5890000  -6.7030867  -5.1809264 -25.1081287
  -8.1669717  -4.3723803 -24.4995004  -6.7480000  -3.0840000 -25.4000000
  -7.2380000  -1.9770000 -25.1500000  -5.9210000  -3.2710000 -26.4180000
  -5.6579646  -2.4894169 -27.0011295  -5.5573842  -4.1942806 -26.6062479
  -4.9560000  -4.2230000 -23.1070000  -4.4520000  -3.0970000 -23.0510000
  -4.2280000  -5.3550000 -23.0680000  -4.6910126  -6.2475427 -22.9726781
  -2.7630000  -5.3310000 -23.0880000  -2.4350839  -4.3466056 -23.4219730
  -2.1450000  -5.6130000 -21.7120000  -2.7596821  -6.4261731 -21.3259759
  -1.1209241  -5.9627510 -21.8425479  -2.1630000  -4.4380000 -20.7150000
  -3.1979056  -4.1365536 -20.5531315  -1.5360000  -4.8290000 -19.3870000
  -0.5008737  -5.1301462 -19.5480072  -1.5646212  -3.9779702 -18.7065370
  -2.0921620  -5.6597210 -18.9526189  -1.4610000  -3.1760000 -21.2930000
  -1.9722034  -2.8595919 -22.2022065  -1.4960966  -2.3715393 -20.5583487
  -0.4220765  -3.4112692 -21.5240529  -2.2680000  -6.3360000 -24.1150000
  -2.9680000  -7.3170000 -24.3510000  -1.0880000  -6.1180000 -24.7450000
  -0.1380000  -4.9930000 -24.5970000   0.2390884  -4.9766519 -23.5744359
  -0.6568914  -4.0577957 -24.8073419   0.9490000  -5.2940000 -25.6150000
   1.8123212  -5.7209492 -25.1046179   1.2423193  -4.3697717 -26.1128625
   0.3610000  -6.2560000 -26.5850000   1.1334990  -6.9020367 -27.0021101
  -0.1748263  -5.7614651 -27.3952006  -0.6160000  -7.0880000 -25.7420000
  -1.4851775  -7.4140685 -26.3132339   0.0810000  -8.3050000 -25.1380000
   0.5630000  -8.2590000 -24.0060000   0.1520000  -9.3660000 -25.9300000
  -0.2892764  -9.3097776 -26.8367599   0.8280000 -10.6030000 -25.5670000
   1.1905318 -11.0414999 -26.4967246   1.6766115 -10.3202446 -24.9440977
  -0.0020000 -11.6280000 -24.8310000  -1.2230000 -11.4910000 -24.6760000
   0.6810000 -12.6880000 -24.3960000   1.6711732 -12.7341947 -24.5897070
   0.0690000 -13.7880000 -23.6700000  -0.8902019 -14.0405239 -24.1219542
   0.9740000 -15.0300000 -23.7120000   1.9846020 -14.7099995 -23.4582630
   0.6131297 -15.7263584 -22.9550604   0.9860000 -15.7230000 -25.0790000
  -0.0300573 -15.7073345 -25.4733134   1.6402449 -15.1537301 -25.7393010
   1.4760000 -17.1620000 -24.9970000   1.7108546 -17.5161905 -26.0007387
   2.3739609 -17.1980478 -24.3801806   0.4670000 -18.0490000 -24.4100000
  -0.4080002 -17.6280470 -24.1320205   0.6320000 -19.3550000 -24.2190000
   1.7670000 -19.9480000 -24.5710000   2.5097202 -19.4040123 -24.9863843
   1.8822239 -20.9402352 -24.4216939  -0.3390000 -20.0790000 -23.6790000
  -1.2065253 -19.6359174 -23.4122085  -0.2065286 -21.0701547 -23.5370059
  -0.1610000 -13.3770000 -22.2300000   0.4730000 -12.4520000 -21.7330000
  -1.0680000 -14.0700000 -21.5600000  -1.6171164 -14.7792439 -22.0242667
  -1.3490000 -13.7860000 -20.1540000  -0.4598517 -13.3655435 -19.6841800
  -2.5030000 -12.7810000 -20.0090000  -2.7006654 -12.6012353 -18.9522539
  -2.2417637 -11.8406251 -20.4943357  -3.8020000 -13.2340000 -20.6190000
  -4.2330000 -12.9970000 -21.8920000  -3.5662750 -12.4307284 -22.5423184
  -5.4780000 -13.5550000 -22.0800000  -6.0221639 -13.4965451 -22.9288629
  -5.8660000 -14.1860000 -20.9290000  -7.0350000 -14.8950000 -20.6330000
  -7.7931398 -14.9957911 -21.4096363  -7.1540000 -15.4260000 -19.3650000
  -8.0423552 -16.0004825 -19.1025217  -6.1530000 -15.2430000 -18.4000000
  -6.2650820 -15.6501501 -17.3951289  -4.9950000 -14.5420000 -18.6920000
  -4.2443843 -14.4426504 -17.9079040  -4.8360000 -13.9960000 -19.9780000
  -1.6630000 -15.0710000 -19.4160000  -2.0100000 -16.0880000 -20.0330000
  -1.5550000 -15.0270000 -18.0970000  -1.1228645 -14.2396666 -17.6349780
  -1.9120000 -16.1930000 -17.2910000  -2.5587673 -16.8381209 -17.8856513
  -0.6950000 -17.0070000 -16.8330000  -1.1042868 -17.8629418 -16.2963928
  -0.2140241 -17.3493851 -17.7492612   0.3210000 -16.3070000 -15.9630000
   0.5910757 -15.3419504 -16.3917647  -0.0735477 -16.1597006 -14.9576458
   1.5600000 -17.2000000 -15.8980000   1.2380981 -18.1690659 -15.5167002
   1.9270760 -17.3151261 -16.9178532   2.6600000 -16.6600000 -15.0280000
   2.7864336 -15.5987804 -15.2423084   2.3747481 -16.7877941 -13.9837782
   3.9370000 -17.3710000 -15.2820000   4.2017199 -17.2523479 -16.2494424
   4.6584634 -16.9903907 -14.6864102   3.8201787 -18.3542994 -15.0830675
  -2.8090000 -15.7620000 -16.1430000  -2.6530000 -14.6430000 -15.6430000
  -3.7820000 -16.5860000 -15.7360000  -4.1340000 -17.9440000 -16.2230000
  -3.2691399 -18.5994305 -16.1203934  -4.4236656 -17.8871131 -17.2722648
  -5.2740000 -18.3510000 -15.3360000  -4.8935534 -19.0533414 -14.5943289
  -6.0248994 -18.8454449 -15.9522594  -5.8310000 -17.1380000 -14.6960000
  -6.1614520 -17.3916273 -13.6887395  -6.6565229 -16.6856681 -15.2455520
  -4.6520000 -16.1620000 -14.6270000  -4.9779652 -15.1381533 -14.8102563
  -3.9120000 -16.2290000 -13.2910000  -2.9800000 -17.0300000 -13.1100000
  -4.3340000 -15.3730000 -12.3590000  -5.1245079 -14.7788637 -12.5644232
  -3.7350000 -15.2920000 -11.0330000  -3.3169415 -16.2538607 -10.7360990
  -2.5890000 -14.2460000 -11.0790000  -1.9427646 -14.5313671 -11.9090871
  -3.0556199 -13.2851652 -11.2961690  -1.7580000 -14.1310000  -9.8040000
  -2.4204143 -13.8697179  -8.9787486  -1.2919434 -15.0957579  -9.6036614
  -0.6790000 -13.0660000  -9.9450000  -0.0442989 -13.3491976 -10.7846741
  -1.1754247 -12.1215323 -10.1678065   0.1720000 -12.9080000  -8.6990000
   0.8068338 -12.0329541  -8.8382165  -0.4990189 -12.7391329  -7.8567906
   1.0180000 -14.0930000  -8.4260000   1.6401548 -14.2493941  -9.2061052
   1.5606946 -13.9336271  -7.5892307   0.4299203 -14.9038653  -8.2965442
  -4.8010000 -14.8080000 -10.0760000  -5.7080000 -14.0780000 -10.4950000
  -4.6870000 -15.1820000  -8.7900000  -3.9410776 -15.8134632  -8.5351405
  -5.5790000 -14.7030000  -7.7370000  -6.3829324 -14.1258113  -8.1937768
  -6.2000000 -15.8520000  -6.9220000  -5.4012725 -16.5486959  -6.6675429
  -6.6142329 -15.4255836  -6.0083917  -7.2780000 -16.5790000  -7.6670000
  -6.9873937 -16.6862174  -8.7120614  -7.4204398 -17.5659930  -7.2269342
  -8.8200000 -15.6630000  -7.5740000  -9.4590000 -16.2740000  -5.9780000
  -8.7515196 -16.0301888  -5.1854556 -10.4184420 -15.8023352  -5.7656227
  -9.5893322 -17.3550209  -6.0280856  -4.7220000 -13.8530000  -6.8190000
  -3.6390000 -14.2940000  -6.3880000  -5.1640000 -12.6190000  -6.5570000
  -5.9584790 -12.2482243  -7.0584258  -4.4290000 -11.7230000  -5.6590000
  -3.6764776 -12.2632622  -5.0846081  -3.7760000 -10.5230000  -6.3550000
  -3.3846055  -9.8347354  -5.6058654  -2.6350000 -11.0130000  -7.2400000
  -3.0257178 -11.7010011  -7.9897298  -2.1684206 -10.1621584  -7.7364605
  -1.8940934 -11.5266014  -6.6273254  -4.8200000  -9.6790000  -7.1170000
  -5.1398595 -10.2653988  -7.9783519  -5.6652305  -9.5307964  -6.4448983
  -4.3130000  -8.3520000  -7.5790000  -3.4679935  -8.4994163  -8.2515565
  -5.1071651  -7.8220993  -8.1049337  -3.9933621  -7.7648146  -6.7181024
  -5.3290000 -11.3070000  -4.5300000  -6.5050000 -11.0360000  -4.7520000
  -4.7790000 -11.2860000  -3.3260000  -3.7988826 -11.5028034  -3.2143511
  -5.5510000 -10.9560000  -2.1400000  -6.5728382 -10.7639262  -2.4671903
  -5.5357669 -11.8340793  -1.4943654  -5.0550000  -9.7690000  -1.3630000
  -3.8630000  -9.5000000  -1.2910000  -6.0050000  -9.0720000  -0.7790000
  -6.9662081  -9.3526947  -0.9108664  -5.7340000  -7.9100000   0.0520000
  -4.7618685  -7.9996134   0.5367979  -5.7607909  -6.9958380  -0.5410341
  -6.8020000  -7.8400000   1.1070000  -7.4000000  -8.8560000   1.4660000
  -7.0540000  -6.6430000   1.6050000  -6.5089148  -5.8220725   1.3835061
  -8.1180000  -6.5180000   2.5770000  -8.0313497  -7.2839380   3.3476685
  -8.0430000  -5.1330000   3.2240000  -7.7266422  -4.4103883   2.4717697
  -9.4090000  -4.7190000   3.7880000  -9.7258289  -5.4409359   4.5406809
  -9.3307596  -3.7314696   4.2427119 -10.1419465  -4.6901483   2.9817394
  -6.9740000  -5.1820000   4.3590000  -7.4090204  -5.7809484   5.1590743
  -6.1130703  -5.7043370   3.9417908  -6.5390000  -3.8650000   4.9050000
  -7.3993716  -3.3422404   5.3228312  -5.7956563  -4.0226923   5.6864554
  -6.1034233  -3.2656279   4.1055465  -9.4120000  -6.7960000   1.7780000
  -9.5160000  -6.3760000   0.6310000 -10.3310000  -7.5330000   2.3650000
 -10.1656002  -7.8940634   3.2936417 -11.5940000  -7.8510000   1.7160000
 -12.3581194  -7.8688133   2.4931122 -11.8070780  -7.0430057   1.0161126
 -11.6190000  -9.1650000   0.9720000 -12.6890000  -9.6190000   0.5710000
 -10.4520000  -9.7630000   0.7680000  -9.5942857  -9.3391721   1.0917213
 -10.3720000 -11.0380000   0.0770000  -9.8937254 -11.7481369   0.7515800
 -11.3911974 -11.3642630  -0.1300953  -9.5980000 -10.9930000  -1.2180000
  -8.7540000 -10.1230000  -1.4200000  -9.8990000 -11.9320000  -2.1070000
 -10.6594210 -12.5695287  -1.9188078  -9.1790000 -12.0680000  -3.3670000
  -8.2737343 -11.4608873  -3.3642799  -8.7760000 -13.5610000  -3.5420000
  -9.6265863 -14.2169896  -3.3568519  -8.4240583 -13.7028865  -4.5638147
  -7.6650000 -14.0280000  -2.6340000  -6.3720000 -14.1850000  -3.1140000
  -6.1721687 -13.9962176  -4.1687647  -5.3340000 -14.5790000  -2.2660000
  -4.3223316 -14.6901393  -2.6562254  -5.5900000 -14.8270000  -0.9360000
  -4.7807327 -15.1353049  -0.2740827  -6.8650000 -14.6860000  -0.4430000
  -7.0645864 -14.8919872   0.6085868  -7.9040000 -14.2800000  -1.2850000
  -8.9115909 -14.1580845  -0.8875116  -9.9780000 -11.6840000  -4.5980000
 -11.2150000 -11.7510000  -4.6200000  -9.2450000 -11.3260000  -5.6490000
  -8.2524217 -11.1877862  -5.5233635  -9.8240000 -11.0330000  -6.9550000
 -10.8136879 -11.4755046  -7.0681665  -9.8910000  -9.5090000  -7.3060000
 -10.1955946  -9.4002775  -8.3469140 -10.9050000  -8.7810000  -6.3940000
 -10.6007992  -8.8888942  -5.3528846 -10.9353699  -7.7232334  -6.6553582
 -11.8947928  -9.2168487  -6.5298132  -8.4940000  -8.8220000  -7.2870000
  -8.2185380  -8.7052393  -6.2388643  -7.8012536  -9.5114446  -7.7695642
  -8.4280000  -7.4360000  -7.9990000  -9.1201885  -6.7458378  -7.5166607
  -7.4147144  -7.0400589  -7.9313082  -8.7029065  -7.5520429  -9.0473608
  -9.0150000 -11.8200000  -7.9970000  -7.8130000 -12.0560000  -7.8060000
  -9.6790000 -12.2090000  -9.1000000 -10.6699828 -12.0240988  -9.1621611
  -9.0320000 -12.9030000 -10.2130000  -8.1796435 -13.4677946  -9.8353828
  -9.9960000 -13.8780000 -10.9170000 -10.4536923 -14.5018592 -10.1492652
 -10.7663186 -13.2836302 -11.4083591  -9.3040000 -14.7660000 -11.9480000
  -8.8334120 -14.1315701 -12.6990968  -8.5408440 -15.3597712 -11.4448789
 -10.3100000 -15.6980000 -12.6260000 -10.7285656 -16.3588095 -11.8669001
 -11.1052885 -15.0881557 -13.0546089  -9.6690000 -16.5240000 -13.7130000
  -9.1207024 -15.8535002 -14.3747404  -8.9739561 -17.2228838 -13.2476242
 -10.6790000 -17.2800000 -14.5000000 -11.3228851 -16.6325591 -14.9316618
 -10.2132283 -17.8192494 -15.2157980 -11.1868859 -17.9016710 -13.8870757
  -8.5620000 -11.8280000 -11.1890000  -9.3310000 -10.9370000 -11.5620000
  -7.3090000 -11.9280000 -11.6010000  -6.7532217 -12.6818527 -11.2229578
  -6.6710000 -10.9930000 -12.5260000  -7.3750855 -10.3612580 -13.0675393
  -5.6560000 -10.0760000 -11.7710000  -5.1502141  -9.4464692 -12.5031003
  -6.3580000  -9.1900000 -10.7330000  -6.8636612  -9.8188704 -10.0002451
  -5.6201050  -8.5663918 -10.2282979  -7.0895387  -8.5545642 -11.2321734
  -4.5290000 -10.8900000 -11.1310000  -3.9892978 -11.4355105 -11.9051071
  -3.8428395 -10.2184077 -10.6150086  -4.9510701 -11.5966426 -10.4164275
  -5.9560000 -11.7460000 -13.6580000  -5.7080000 -12.9650000 -13.5490000
  -5.5990000 -11.0090000 -14.7230000  -5.8735016 -10.0373179 -14.7471271
  -4.8300000 -11.5390000 -15.8450000  -4.8511256 -12.6276455 -15.7949614
  -5.3790000 -11.0980000 -17.2170000  -5.3881158 -10.0081018 -17.2287518
  -4.6879160 -11.4632592 -17.9766635  -6.7810000 -11.6210000 -17.5120000
  -6.7854518 -12.6832564 -17.2676797  -7.4666467 -11.0933458 -16.8489980
  -7.2290000 -11.4290000 -18.9700000  -6.7451612 -12.2009689 -19.5683837
  -8.3096269 -11.5674635 -19.0042458  -6.9030000 -10.1110000 -19.5460000
  -6.0649997 -10.0583699 -20.1073244  -7.6180000  -9.0030000 -19.3670000
  -8.7180000  -9.0260000 -18.6290000  -9.0161594  -9.8900206 -18.1992682
  -9.2533655  -8.1794087 -18.4995145  -7.2440000  -7.8640000 -19.9400000
  -6.4131912  -7.8399230 -20.5138267  -7.7922409  -7.0275346 -19.7990878
  -3.4310000 -10.9950000 -15.6530000  -3.2490000  -9.7830000 -15.4740000
  -2.4410000 -11.8690000 -15.6720000  -2.6485100 -12.8522802 -15.7729895
  -1.0580000 -11.4730000 -15.5000000  -1.0080945 -10.5057266 -15.0000092
  -0.3120000 -12.5060000 -14.6450000  -0.7177005 -12.4596449 -13.6343776
  -0.5039622 -13.4920011 -15.0681459   1.1810000 -12.2580000 -14.6010000
   1.5419066 -12.2189420 -15.6287751   1.3612550 -11.2984024 -14.1164563
   1.9490000 -13.3230000 -13.8610000   1.3950000 -14.0600000 -13.0490000
   3.2560000 -13.4130000 -14.1250000   3.8160496 -14.1102186 -13.6556046
   3.6777335 -12.7833886 -14.7927063  -0.3660000 -11.3060000 -16.8470000
  -0.2580000 -12.2810000 -17.5980000   0.1140000 -10.0780000 -17.1410000
  -0.0360583  -9.3329532 -16.4758030   0.8610000  -9.7730000 -18.3760000
   0.8241725 -10.6391007 -19.0367666   0.2760000  -8.5640000 -19.1190000
   0.1984061  -7.7217991 -18.4314128   1.0001380  -8.3297955 -19.8993028
  -1.0670000  -8.8260000 -19.7440000  -2.2440000  -8.6610000 -19.0130000
  -2.1735303  -8.3595934 -17.9678744  -3.4880000  -8.8730000 -19.5920000
  -4.3953478  -8.7683804 -18.9971247  -3.5710000  -9.2590000 -20.9200000
  -4.8000000  -9.4460000 -21.4930000  -5.5256200  -9.2826664 -20.8860425
  -2.4180000  -9.4140000 -21.6730000  -2.4816246  -9.7107371 -22.7198999
  -1.1740000  -9.1890000 -21.0870000  -0.2652164  -9.2959000 -21.6792709
   2.2830000  -9.4520000 -17.9800000   2.5080000  -8.6440000 -17.0800000
   3.2510000 -10.0340000 -18.6800000   3.0193079 -10.6933375 -19.4091722
   4.6510000  -9.8090000 -18.3760000   4.7526842  -9.3136186 -17.4104137
   5.3970000 -11.1730000 -18.3160000   5.2609498 -11.6401762 -19.2913645
   6.4533659 -10.9514311 -18.1640187   4.9130000 -12.1290000 -17.2200000
   4.5110000 -11.6470000 -16.1450000   4.9470000 -13.3650000 -17.4440000
   5.3190000  -8.8640000 -19.3850000   4.8140000  -8.6760000 -20.4930000
   6.4510000  -8.2690000 -18.9820000   6.6891943  -8.3799458 -18.0067801
   7.2890000  -7.3930000 -19.8070000   8.0153201  -6.8821980 -19.1748294
   8.0570000  -8.2100000 -20.8870000   7.3144753  -8.5518748 -21.6080256
   8.7437447  -7.5176802 -21.3740061   8.8430000  -9.4180000 -20.3490000
   9.5157615  -9.0744350 -19.5632163   8.1438664 -10.1450459 -19.9358191
   9.6620000 -10.0930000 -21.4250000   9.1400000 -10.5740000 -22.4390000
  10.9710000 -10.1510000 -21.2260000  11.5643393 -10.5915564 -21.9144475
  11.3691971  -9.7543757 -20.3868161   6.4890000  -6.2480000 -20.4320000
   6.5560000  -6.0160000 -21.6510000   5.7160000  -5.5560000 -19.6020000
   5.6455215  -5.8649458 -18.6429981   4.8950000  -4.4170000 -20.0280000
   4.7594903  -4.3594001 -21.1080086   3.4950000  -4.4370000 -19.3270000
   3.6482121  -4.4956292 -18.2494152   2.6790000  -3.1710000 -19.6620000
   2.5249746  -3.1119228 -20.7394445   1.7129049  -3.2172378 -19.1593838
   3.2218631  -2.2882412 -19.3241602   2.7130000  -5.7290000 -19.6470000
   3.3447918  -6.5481769 -19.3036502   1.8110256  -5.6860084 -19.0365139
   2.3210000  -5.9650000 -21.1360000   3.2225445  -6.0085741 -21.7470799
   1.7769874  -6.9053932 -21.2243749   1.6887797  -5.1464039 -21.4799444
   5.6490000  -3.1090000 -19.7540000   6.1560000  -2.8900000 -18.6420000
   5.7060000  -2.2430000 -20.7790000   5.2822987  -2.5066331 -21.6571083
   6.3700000  -0.9520000 -20.6940000   7.2510487  -1.0295251 -20.0569426
   6.8160000  -0.4830000 -22.1000000   5.9680967  -0.7267310 -22.7401206
   6.9074811   0.5998771 -22.0156881   8.1240000  -1.0690000 -22.7230000
   8.9589202  -0.7565222 -22.0958105   8.1060000  -2.5930000 -22.8240000
   7.2715663  -2.9062340 -23.4514581   9.0410165  -2.9395463 -23.2641710
   7.9925530  -3.0223058 -21.8285470   8.3490000  -0.5200000 -24.1370000
   8.4361340   0.5657439 -24.0961671   9.2652212  -0.9422463 -24.5497325
   7.5058071  -0.7927004 -24.7716331   5.3780000   0.0430000 -20.0740000
   4.2170000   0.1240000 -20.4900000   5.8120000   0.7720000 -19.0560000
   6.6794505   0.5163427 -18.6062575   4.9670000   1.7590000 -18.4100000
   4.3900273   2.3327672 -19.1352537   4.0060000   1.2280000 -17.2750000
   2.9832247   1.3529619 -17.6305498   4.2430000  -0.2470000 -16.9030000
   5.2654966  -0.3726681 -16.5468976   3.5466009  -0.5405716 -16.1175417
   4.0849401  -0.8735536 -17.7808079   4.0050000   2.1230000 -16.0250000
   4.8200624   1.7702377 -15.3930721   4.2243874   3.1335313 -16.3696668
   2.7160000   2.1300000 -15.2290000   2.4961821   1.1198196 -14.8835793
   2.8225836   2.7921113 -14.3697283   1.9005062   2.4831112 -15.8601753
   5.8340000   2.9610000 -18.0190000   6.9820000   2.7960000 -17.6010000
   5.3030000   4.1590000 -18.2110000   4.3946703   4.2312035 -18.6466870
   6.0100000   5.3870000 -17.8830000   7.0329137   5.1574626 -17.5845717
   6.0520000   6.3180000 -19.0990000   6.2204278   5.6998861 -19.9808540
   5.0786634   6.8025364 -19.1760739   7.1350000   7.3730000 -19.0080000
   6.9464438   7.9572334 -18.1073232   8.1009781   6.8754026 -18.9220795
   7.1460000   8.2900000 -20.2100000   6.6940000   9.4480000 -20.0770000
   7.5940000   7.8440000 -21.2920000   5.3480000   6.0550000 -16.6880000
   4.1420000   6.2920000 -16.7170000   6.1300000   6.3260000 -15.6280000
   7.1011138   6.0535118 -15.6807979   5.6470000   6.9540000 -14.3850000
   4.6385364   7.3582077 -14.4728436   5.7090000   5.9680000 -13.1740000
   6.7522460   5.7093743 -12.9927517   5.1050000   6.5980000 -11.8970000
   4.0615614   6.8564840 -12.0773403   5.1651702   5.8840188 -11.0755920
   5.6620210   7.4980921 -11.6368828   5.0640000   4.6010000 -13.4890000
   3.9989244   4.6989924 -13.2789708   5.2087433   4.4220610 -14.5544247
   5.6450000   3.4040000 -12.6780000   5.5001991   3.5820160 -11.6124284
   5.1317776   2.4863946 -12.9655801   6.7100193   3.3050861 -12.8878807
   6.5150000   8.1900000 -14.1360000   7.7120000   8.0430000 -13.9410000
   5.9140000   9.4030000 -14.1530000   4.9435696   9.4351579 -14.4310828
   6.6190000  10.6790000 -13.9250000   6.0102319  11.5064279 -14.2895048
   6.8850000  10.8880000 -12.4320000   7.5181477  10.0899130 -12.0443400
   7.3699064  11.8496825 -12.2642723   5.3910000  10.8910000 -11.4010000
   6.0197281  11.0883493 -10.2457284   7.9090000  10.8170000 -14.7680000
   8.9650000  11.1900000 -14.2500000   7.8120000  10.4710000 -16.0520000
   6.9207180  10.1442610 -16.3969019   8.9310000  10.5410000 -16.9850000
   8.5043632  10.5996513 -17.9863193   9.4685812  11.4633556 -16.7650776
   9.9040000   9.3770000 -16.9300000  10.7750000   9.2800000 -17.7970000
   9.7670000   8.4780000 -15.9230000   9.0268352   8.6237649 -15.2514287
  10.6400000   7.3130000 -15.7530000  11.6187318   7.5261156 -16.1828429
  10.8210000   6.9690000 -14.2660000   9.8292099   6.9306206 -13.8154684
  11.3124254   6.0037202 -14.1441966  11.6140000   7.9560000 -13.4710000
  11.0930000   9.1870000 -13.1250000  12.0410000   9.7950000 -12.4280000
  11.8376809  10.8054589 -12.0734113  13.1160000   9.0170000 -12.2860000
  13.9716436   9.2289201 -11.7929850  12.8570000   7.8400000 -12.9440000
  13.6046938   7.0469777 -12.9570701  10.0390000   6.1060000 -16.4660000
   8.9140000   5.7000000 -16.1420000  10.7890000   5.5260000 -17.4190000
  11.6755773   5.9408130 -17.6680186  10.3450000   4.3400000 -18.1570000
   9.2584715   4.3572066 -18.2421991  10.9490000   4.2900000 -19.5730000
  11.9999589   4.5674261 -19.4916409  10.8714780   3.2619711 -19.9269025
  10.2550000   5.2180000 -20.5570000   9.2676325   4.8104713 -20.7740866
  10.1486828   6.1963890 -20.0884343  11.0410000   5.3590000 -21.8520000
  12.0257069   5.7553885 -21.6043561  11.1488247   4.3657824 -22.2878807
  10.3650000   6.2750000 -22.8470000  10.8793547   6.1752829 -23.8028223
   9.3299715   5.9512168 -22.9564518  10.3960000   7.7000000 -22.4130000
  11.3549977   8.0003486 -22.3119366   9.9349493   8.2728816 -23.1053431
   9.9190667   7.7926890 -21.5275383  10.7260000   3.0970000 -17.3610000
  11.8840000   2.9400000 -16.9470000   9.7460000   2.2260000 -17.1200000
   8.8139427   2.4203162 -17.4570605   9.9670000   0.9960000 -16.3690000
  11.0255421   0.7413530 -16.3166293   9.4360000   1.1520000 -14.9580000
   8.3747649   1.3981747 -14.9937518   9.5737501   0.2186442 -14.4121318
   9.9770668   1.9515298 -14.4519388   9.2580000  -0.1400000 -17.0640000
   8.2010000   0.0730000 -17.6740000   9.8250000  -1.3520000 -16.9620000
  10.7279811  -1.4331556 -16.5168728   9.2410000  -2.5470000 -17.5670000
   8.2554323  -2.3203432 -17.9736722  10.1480000  -3.1290000 -18.6960000
  11.1174500  -3.3777112 -18.2642481   9.5340000  -4.3810000 -19.3250000
   8.5646672  -4.1329580 -19.7574000  10.1944108  -4.7568340 -20.1064775
   9.4048019  -5.1465698 -18.5599445  10.4160000  -2.0800000 -19.8060000
  10.3937958  -2.6102627 -20.7580658   9.5963579  -1.3623111 -19.7712300
  11.7170000  -1.3570000 -19.6690000  12.5371971  -2.0740363 -19.7041482
  11.8241448  -0.6428819 -20.4854892  11.7397600  -0.8260864 -18.7173107
   8.9530000  -3.5520000 -16.4450000   9.7210000  -3.6340000 -15.4880000
   7.8370000  -4.2690000 -16.5480000   7.2069500  -4.1300765 -17.3250692
   7.4920000  -5.2680000 -15.5520000   8.2719168  -6.0293397 -15.5658115
   7.4838931  -4.7744993 -14.5801509   6.1580000  -5.9290000 -15.7770000
   5.5110000  -5.7150000 -16.8020000   5.7760000  -6.7710000 -14.8180000
   6.4404724  -6.9846079 -14.0879675   4.5160000  -7.4850000 -14.8300000
   4.2437298  -7.7626683 -15.8482674   4.6210000  -8.7690000 -13.9800000
   5.0088494  -8.4861199 -13.0014031   3.2830000  -9.4880000 -13.8090000
   2.8947252  -9.7716207 -14.7872135   3.4253625 -10.3820830 -13.2020011
   2.5734300  -8.8237409 -13.3156737   5.5410000  -9.6700000 -14.6040000
   5.6102581 -10.4708948 -14.0792418   3.3920000  -6.5420000 -14.3880000
   3.5410000  -5.7420000 -13.4580000   2.2710000  -6.6210000 -15.1000000
   2.2519277  -7.2063834 -15.9228377   1.0880000  -5.8310000 -14.7870000
   1.1789304  -5.3784273 -13.7995747   0.8030000  -4.7090000 -15.8230000
   0.7739761  -5.1593633 -16.8151843  -0.5340000  -3.9950000 -15.5440000
  -0.5055600  -3.5439616 -14.5521046  -0.6944430  -3.2180046 -16.2914200
  -1.3489444  -4.7173369 -15.5908689   1.9470000  -3.7010000 -15.8310000
   2.8753258  -4.2063116 -16.0974084   1.7375047  -2.9186501 -16.5604793
   2.0471484  -3.2564241 -14.8408367  -0.0620000  -6.7930000 -14.6710000
  -0.2610000  -7.6370000 -15.5690000  -0.8170000  -6.6530000 -13.5640000
  -0.5507110  -5.9787797 -12.8607103  -2.0000000  -7.4760000 -13.3220000
  -1.9568385  -8.3638062 -13.9529013  -2.0840000  -7.9170000 -11.8660000
  -2.2706554  -6.9924844 -11.3196212  -2.9343917  -8.5880195 -11.7448932
  -0.8210000  -8.5890000 -11.3160000   0.0114053  -7.8885142 -11.3832454
  -1.0200000  -8.9890000  -9.8930000  -1.8520038  -9.6898892  -9.8250085
  -0.1134922  -9.4645202  -9.5185339  -1.2401442  -8.1053316  -9.2940283
  -0.4030000  -9.8160000 -12.1650000  -0.2025368  -9.4990436 -13.1884513
   0.4962378 -10.2626752 -11.7407904  -1.2082462 -10.5506265 -12.1638268
  -3.2060000  -6.6500000 -13.7110000  -3.2560000  -5.4640000 -13.3930000
  -4.1570000  -7.2570000 -14.4250000  -4.0378475  -8.2188444 -14.7091783
  -5.3620000  -6.5450000 -14.8670000  -5.4505024  -5.5396900 -14.4551526
  -5.4090000  -6.4520000 -16.4230000  -5.3290761  -7.4598914 -16.8302668
  -6.6980000  -5.8110000 -16.9080000  -6.7784102  -4.8028410 -16.5014897
  -6.6936028  -5.7638245 -17.9969700  -7.5482096  -6.4057396 -16.5740387
  -4.1770000  -5.7120000 -16.9750000  -3.2719654  -6.2465839 -16.6864962
  -4.2386622  -5.6633395 -18.0621658  -4.1468583  -4.7014011 -16.5677135
  -6.6160000  -7.2330000 -14.3380000  -6.7790000  -8.4430000 -14.5000000
  -7.5000000  -6.4580000 -13.7290000  -7.3676450  -5.4608773 -13.6377432
  -8.7020000  -7.0460000 -13.1700000  -9.2874250  -7.4631703 -13.9893569
  -8.4039587  -7.8463984 -12.4927754  -9.5490000  -6.0580000 -12.4170000
  -9.3080000  -4.8520000 -12.4840000 -10.5460000  -6.5670000 -11.6850000
 -10.9270000  -7.9970000 -11.5570000 -10.1069987  -8.5460181 -11.0940992
 -11.1231465  -8.4054879 -12.5483441 -12.1650000  -7.9650000 -10.6920000
 -11.8970054  -8.1632221  -9.6542207 -12.8749853  -8.7182159 -11.0335963
 -12.7400000  -6.5540000 -10.8620000 -13.3336598  -6.2122137 -10.0141503
 -13.3450071  -6.5148744 -11.7678340 -11.5090000  -5.6720000 -11.0210000
 -11.7388051  -4.8844527 -11.7386748 -11.0370000  -5.0420000  -9.7060000
 -11.6760000  -5.1860000  -8.6450000  -9.9150000  -4.3180000  -9.7790000
  -9.3837604  -4.3073679 -10.6379358  -9.3780000  -3.6000000  -8.6220000
  -9.5576363  -4.1787132  -7.7159530  -7.8590000  -3.3430000  -8.7510000
  -7.3552517  -4.3094932  -8.7358713  -7.4880000  -2.5920000 -10.0410000
  -7.9910418  -1.6251472 -10.0566266  -6.4091837  -2.4403028 -10.0762496
  -7.8004869  -3.1775832 -10.9056067  -7.4280000  -2.5700000  -7.6260000
  -6.4850360  -2.4034992  -7.6945321 -10.1560000  -2.2860000  -8.4380000
 -10.4510000  -1.6120000  -9.4340000 -10.4760000  -1.8780000  -7.1880000
 -10.2210000  -2.5550000  -5.8980000  -9.1558638  -2.7695181  -5.8110105
 -10.7828494  -3.4885115  -5.8666875 -10.6950000  -1.5680000  -4.8740000
  -9.8316723  -1.0272134  -4.4862963 -11.1764529  -2.1128621  -4.0619472
 -11.6500000  -0.6560000  -5.5360000 -11.5943694   0.3392944  -5.0950995
 -12.6744984  -1.0231188  -5.4749554 -11.1990000  -0.6030000  -7.0030000
 -12.0527625  -0.6094246  -7.6806035 -10.3350000   0.6360000  -7.2810000
 -10.8660000   1.7210000  -7.5000000  -9.0000000   0.4690000  -7.2750000
  -8.6235012  -0.4366748  -7.0339582  -8.0620000   1.5680000  -7.5230000
  -8.4433859   2.3224004  -8.2111309  -7.6420000   2.2760000  -6.1840000
  -8.5343806   2.7139851  -5.7368701  -7.0050000   1.3070000  -5.1990000
  -6.1122346   0.8689289  -5.6452786  -6.7311354   1.8407878  -4.2889619
  -7.7146349   0.5161014  -4.9561022  -6.7310000   3.4800000  -6.4290000
  -7.2514899   4.2098912  -7.0490412  -6.4671222   3.9366809  -5.4751076
  -5.8242649   3.1526460  -6.9376960  -6.8470000   1.0390000  -8.2840000
  -6.4230000  -0.0920000  -8.0400000  -6.2990000   1.8470000  -9.1910000
  -6.7032850   2.7577046  -9.3561365  -5.1160000   1.4730000  -9.9430000
  -5.2195984   0.4497206 -10.3039237  -4.9230000   2.3900000 -11.1350000
  -4.9576917   3.4184860 -10.7756780  -3.9454824   2.1920993 -11.5747667
  -5.9710000   2.2170000 -12.1970000  -6.5310000   1.1270000 -12.3650000
  -6.2440000   3.2960000 -12.9410000  -6.9400636   3.2395526 -13.6706636
  -5.7526485   4.1615459 -12.7692303  -3.9510000   1.6280000  -8.9790000
  -3.8020000   2.6820000  -8.3490000  -3.1440000   0.5630000  -8.8640000
  -3.3362363  -0.2449526  -9.4387670  -2.0170000   0.5010000  -7.9370000
  -1.7866835   1.4182737  -7.3950937  -2.3140000  -0.6470000  -6.9160000
  -2.7086946  -1.4931860  -7.4783930  -1.0660000  -1.0950000  -6.1190000
  -0.6709864  -0.2494015  -5.5559476  -1.3417032  -1.8929657  -5.4295515
  -0.3047685  -1.4587231  -6.8091676  -3.4830000  -0.2720000  -5.9940000
  -3.1129946   0.4147909  -5.2327411  -4.2457650   0.2263059  -6.5923145
  -4.0670000  -1.4580000  -5.3430000  -3.3048955  -1.9566047  -4.7440927
  -4.8910340  -1.1508298  -4.6990173  -4.4376640  -2.1450910  -6.1036668
  -0.6810000   0.2360000  -8.6340000  -0.5800000  -0.7160000  -9.4120000
   0.3470000   1.0420000  -8.3040000   0.1692691   1.8412896  -7.7126902
   1.7110000   0.8250000  -8.7850000   1.7311226   0.0995323  -9.5982594
   2.4390000   2.1160000  -9.2280000   2.4882235   2.8160384  -8.3939594
   3.8670000   1.7550000  -9.6800000   3.8185849   1.0553032 -10.5143746
   4.3885938   2.6589961  -9.9943752   4.4055161   1.2949418  -8.8514796
   1.6600000   2.9000000 -10.3140000   0.7616627   3.2784900  -9.8263155
   2.2984775   3.7365252 -10.5980273   1.2610000   2.0990000 -11.5840000
   0.6220906   1.2625231 -11.3008022   0.7216716   2.7511436 -12.2709737
   2.1589060   1.7205562 -12.0725130   2.4210000   0.1750000  -7.6010000
   2.6420000   0.8250000  -6.5630000   2.7450000  -1.0970000  -7.7520000
   2.5517641  -1.5446846  -8.6364986   3.3680000  -1.8850000  -6.7030000
   3.0396392  -1.4845327  -5.7438836   3.0200770  -2.9129077  -6.8052483
   4.8770000  -1.8700000  -6.7510000   5.4760000  -1.2980000  -7.6670000
   5.4830000  -2.5410000  -5.7670000   4.9199160  -2.9888732  -5.0581662
   6.9460000  -2.5670000  -5.6150000   7.3137281  -1.5496856  -5.4810346
   7.3650000  -3.4010000  -4.4050000   6.9517176  -4.4001944  -4.5425041
   8.4536610  -3.4546884  -4.4109021   6.8910000  -2.8340000  -3.0690000
   7.1599760  -1.7793118  -3.0108149   5.8080833  -2.9366319  -2.9992847
   7.5480000  -3.5900000  -1.9190000   8.6295711  -3.5890111  -2.0542846
   7.2999174  -3.1036647  -0.9755847   7.0820000  -4.9800000  -1.8680000
   6.1698939  -5.1402449  -1.4649078   7.7830000  -6.0290000  -2.2890000
   7.2620000  -7.2520000  -2.2290000   6.3302114  -7.3832009  -1.8620445
   7.8007441  -8.0434357  -2.5506891   9.0280000  -5.8680000  -2.7520000
   9.4370366  -4.9450127  -2.7817263   9.5530560  -6.6701917  -3.0696529
   7.6850000  -3.0410000  -6.8330000   8.7950000  -2.5560000  -7.0970000
   7.0860000  -3.9800000  -7.6020000   6.2240246  -4.4187322  -7.3111187
   7.7650000  -4.5010000  -8.8020000   8.7411352  -4.8954816  -8.5197881
   6.9590000  -5.6190000  -9.4640000   7.5994133  -6.1829260 -10.1422017
   6.6038497  -6.2759273  -8.6700133   5.7730000  -5.1120000 -10.2340000
   4.9460000  -4.3520000  -9.6990000   5.6760000  -5.4930000 -11.5200000
   4.8962649  -5.1780280 -12.0793797   6.3833236  -6.0923960 -11.9206477
   8.1510000  -3.3830000  -9.8090000   9.1640000  -3.5240000 -10.4900000
   7.3700000  -2.2850000  -9.8730000   6.5034615  -2.2757347  -9.3542278
   7.6680000  -1.1450000 -10.7530000   8.4463483  -1.4391192 -11.4571073
   6.4420000  -0.6790000 -11.5450000   5.7022593  -0.4180917 -10.7881580
   6.7114149   0.2124045 -12.1114924   5.8550000  -1.7250000 -12.4910000
   5.5765983  -2.6079785 -11.9157242   4.6330000  -1.1750000 -13.1930000
   4.9107225  -0.2922122 -13.7688947   4.2267191  -1.9324456 -13.8633079
   3.8798369  -0.9034945 -12.4533173   6.8880000  -2.1840000 -13.5230000
   7.7443624  -2.6222953 -13.0105158   6.4391395  -2.9280871 -14.1809968
   7.2171756  -1.3289501 -14.1134508   8.2900000   0.0230000  -9.9720000
   9.1290000   0.7490000 -10.5260000   7.9140000   0.1910000  -8.6590000
   7.1842640  -0.3660433  -8.2379449   8.5210000   1.2700000  -7.8570000
   8.3469475   2.2271754  -8.3485488   7.9190000   1.3260000  -6.4490000
   8.0986108   0.3392254  -6.0222506   8.4628408   2.0748040  -5.8731269
   6.4230000   1.6360000  -6.4030000   5.8928250   0.9400935  -7.0531765
   5.9040000   1.4960000  -4.9810000   6.4334164   2.1919697  -4.3302748
   4.8372767   1.7190143  -4.9593946   6.0686528   0.4764918  -4.6322983
   6.1510000   3.0330000  -6.9240000   6.4955973   3.1102534  -7.9552052
   5.0805825   3.2345801  -6.8830962   6.6809232   3.7603020  -6.3089292
  10.0430000   1.1510000  -7.7690000  10.7480000   2.1690000  -7.7930000
  10.5580000  -0.0960000  -7.6690000   9.9713765  -0.9181316  -7.6605225
  12.0140000  -0.2780000  -7.5840000  12.4689092   0.2671637  -6.7569853
  12.3670000  -1.7580000  -7.4460000  13.4508236  -1.8526610  -7.5128279
  11.8900000  -2.3470000  -6.1390000  10.8061411  -2.2531173  -6.0716530
  12.1665491  -3.4002917  -6.0921350  12.3526908  -1.8131235  -5.3089435
  11.8410000  -2.4760000  -8.5730000  12.0606723  -3.4068560  -8.4902263
  12.6920000   0.2440000  -8.8390000  13.7690000   0.8210000  -8.7530000
  12.0480000   0.0260000 -10.0130000  11.1838421  -0.4964855  -9.9945759
  12.6100000   0.3920000 -11.3140000  13.6401167   0.0424759 -11.3832225
  11.7950000  -0.2500000 -12.4520000  10.8028454   0.2009955 -12.4337935
  12.2916320   0.0034839 -13.3885909  11.6650000  -1.7810000 -12.3380000
  11.1462047  -2.0138781 -11.4080968  11.0979972  -2.1793701 -13.1793745
  13.0190000  -2.4430000 -12.3130000  13.5400000  -2.8260000 -11.2420000
  13.6210000  -2.5660000 -13.4730000  14.5310607  -3.0012398 -13.5225713
  13.1713262  -2.2248280 -14.3105539  12.7730000   1.8890000 -11.5330000
  13.6300000   2.3040000 -12.3040000  11.9550000   2.6970000 -10.8620000
  11.1753870   2.3017564 -10.3559513  12.0410000   4.1550000 -10.9770000
  12.6475091   4.4718199 -11.8254521  10.6200000   4.8030000 -11.0810000
  10.7324143   5.8722794 -11.2601783   9.8090000   4.1660000 -12.2430000
   9.6957668   3.0967300 -12.0642810   8.8246633   4.6309993 -12.2973830
  10.3367728   4.3227217 -13.1837408   9.8510000   4.7230000  -9.7470000
   9.6971403   3.6655565  -9.5319626  10.4945300   5.1587646  -8.9827501
   8.4760000   5.4580000  -9.7490000   7.8317164   5.0224479 -10.5127362
   8.0045306   5.3504759  -8.7721405   8.6291063   6.5156563  -9.9635262
  12.9210000   4.7450000  -9.8580000  13.1180000   5.9580000  -9.8280000
  13.4540000   3.8810000  -8.9710000  13.2325803   2.9015157  -9.0790885
  14.3280000   4.2760000  -7.8690000  14.8699155   3.3922682  -7.5321842
  15.0361002   5.0142661  -8.2453729  13.5730000   4.8700000  -6.6940000
  14.1290000   5.6790000  -5.9360000  12.2940000   4.4600000  -6.5230000
  11.8827847   3.8472253  -7.2125712  11.4540000   4.9470000  -5.4500000
  11.6004112   6.0188291  -5.3164135   9.9860000   4.6930000  -5.7840000
   9.7441884   5.0877793  -6.7708007   9.7663640   3.6257145  -5.7563996
   8.8270000   5.4740000  -4.6330000   7.7219554   5.0408553  -5.2331336
  11.8180000   4.3680000  -4.0960000  11.8990000   3.1460000  -3.9450000
  12.0180000   5.2420000  -3.1020000  11.9586773   6.2327826  -3.2888958
  12.3300000   4.8100000  -1.7370000  12.1466400   3.7487184  -1.5691913
  13.7990000   5.1290000  -1.3410000  13.9235752   4.8548029  -0.2934327
  14.8260000   4.3870000  -2.1850000  14.7023396   4.6610603  -3.2327112
  15.8298301   4.6554299  -1.8558044  14.6821923   3.3124913  -2.0716376
  14.0050000   6.5460000  -1.3780000  14.9120045   6.7439786  -1.1335668
  11.4100000   5.5110000  -0.7260000  10.8540000   6.5790000  -1.0310000
  11.2980000   4.9320000   0.4860000  11.7824659   4.0560481   0.6205374
  10.5970000   5.5180000   1.6260000   9.8304795   6.2026795   1.2630130
   9.9230000   4.4400000   2.4920000  10.6981693   3.6808625   2.5965088
   9.6870037   4.8548699   3.4719433   8.6880000   3.8170000   1.9010000
   8.8579512   3.6187265   0.8427443   8.3640000   2.4980000   2.6240000
   8.1934566   2.6955466   3.6822954   7.4682866   2.0549572   2.1886709
   9.2004066   1.8077740   2.5139434   7.5120000   4.8040000   1.9550000
   7.7630567   5.7004755   1.3880770   6.6259543   4.3382125   1.5236460
   7.3114065   5.0746053   2.9916456  11.6820000   6.1800000   2.4900000
  12.7440000   5.5810000   2.7140000  11.4290000   7.3980000   2.9800000
  10.5491886   7.8556339   2.7886822  12.4150000   8.1060000   3.7860000
  13.1500845   7.4008517   4.1739636  13.1450000   9.1600000   2.9390000
  12.3962996   9.8685112   2.5846572  13.8749446   9.6824300   3.5573428
  13.8530000   8.5760000   1.7510000  13.2530000   8.3210000   0.6940000
  15.1330000   8.3330000   1.9240000  15.6758277   7.9396658   1.1685358
  15.5678643   8.5407269   2.8116054  11.7760000   8.7940000   4.9570000
  10.7400000   9.4250000   4.7950000  12.4020000   8.6830000   6.1270000
  13.1628212   8.0217251   6.1899766  11.9490000   9.3430000   7.3590000
  11.6801465  10.3724871   7.1224131  10.7260000   8.6480000   8.0010000
  10.3716461   9.2046926   8.8685402   9.9467997   8.6290547   7.2390368
  10.9220000   7.2210000   8.4540000  11.2090000   6.9290000   9.7830000
  11.3013041   7.7454228  10.4992636  11.3790000   5.6050000  10.2050000
  11.6206573   5.3895186  11.2458027  11.2400000   4.5710000   9.3000000
  11.3756844   3.5390282   9.6236106  10.9290000   4.8460000   7.9850000
  10.8152314   4.0291679   7.2722993  10.7600000   6.1660000   7.5660000
  10.4974241   6.3795304   6.5298733  13.1140000   9.5200000   8.3390000
  12.8930000   9.9520000   9.4900000  14.2630000   9.2500000   7.9380000
  15.8680000   6.9580000   8.2870000  15.2668283   7.4933828   7.6770342
  16.6176298   7.4154516   8.7858915  15.0680000   6.3120000   9.3440000
  14.1142184   6.8297262   9.4457879  15.6088723   6.3587416  10.2891837
  14.9090000   4.8970000   8.8410000  14.0162764   4.8153915   8.2209331
  14.8325286   4.2052896   9.6799219  16.1500000   4.6390000   8.0480000
  15.9612764   3.8680222   7.3009552  17.0007996   4.3471252   8.6636696
  16.4390000   5.9730000   7.3570000  17.5047858   6.1836069   7.2684368
  15.7970000   6.0070000   5.9710000  14.7480000   6.6190000   5.7890000
  16.4510000   5.3480000   5.0030000  17.3267365   4.9162621   5.2614325
  15.9900000   5.2100000   3.6180000  15.1048801   5.8273939   3.4647460
  17.0800000   5.6580000   2.6270000  17.2130712   6.7330940   2.7476824
  18.0028291   5.1454421   2.8986080  16.7340000   5.3470000   1.1660000
  16.9823833   4.3055487   0.9615843  15.6681231   5.5048288   1.0013833
  17.5000000   6.2180000   0.2150000  17.3040000   7.4360000   0.1560000
  18.3830000   5.6110000  -0.5590000  18.9267808   6.1494643  -1.2181359
  18.5098367   4.6115353  -0.4876963  15.6750000   3.7260000   3.4350000
  16.5200000   2.8680000   3.7300000  14.4560000   3.4210000   2.9570000
  13.7808387   4.1527169   2.7871561  14.0400000   2.0420000   2.7660000
  14.8497569   1.3341864   2.9431801  12.8200000   1.6750000   3.6720000
  12.0084423   2.3740873   3.4701303  12.3430000   0.2410000   3.3890000
  13.1539312  -0.4587472   3.5911015  11.4934308   0.0068800   4.0304988
  12.0429970   0.1568093   2.3444861  13.1370000   1.8890000   5.1890000
  13.8416594   1.1059131   5.4688766  13.6247611   2.8606777   5.2666598
  11.9280000   1.8480000   6.1300000  11.4399624   0.8763901   6.0532322
  12.2598935   2.0072551   7.1559550  11.2230626   2.6311538   5.8510137
  13.7450000   1.7950000   1.2960000  12.8630000   2.4460000   0.7150000
  14.5130000   0.8650000   0.6830000  15.3030222   0.4682282   1.1714018
  14.3050000   0.4940000  -0.7080000  13.9507795   1.3440318  -1.2911578
  15.5870000  -0.0300000  -1.3410000  15.3698568  -0.2964680  -2.3753809
  16.7130000   1.0040000  -1.3070000  16.9310353   1.2706333  -0.2728497
  17.6063555   0.5844434  -1.7695877  16.4053978   1.8950411  -1.8542908
  15.9830000  -1.2150000  -0.6510000  16.7912688  -1.5568809  -1.0401263
  13.1510000  -0.5020000  -0.7640000  12.7030000  -0.9850000   0.2880000
  12.6420000  -0.7830000  -1.9690000  13.0277653  -0.3466542  -2.7941586
  11.4380000  -1.6140000  -2.1180000  11.0625149  -1.9278248  -1.1440266
  10.3460000  -0.7770000  -2.8220000  10.8453682  -0.5156692  -3.7549721
   9.4332672  -1.3308177  -3.0417833   9.9890000   0.5230000  -2.0430000
  10.9167595   1.0222583  -1.7635284   9.1460000   1.4580000  -2.8760000
   8.2178002   0.9595703  -3.1554850   8.9172062   2.3536714  -2.2984821
   9.6934262   1.7368500  -3.7763708   9.3690000   0.2000000  -0.6520000
  10.0826463  -0.3726755  -0.0596730   9.1315229   1.1296116  -0.1347687
   8.4581166  -0.3834089  -0.7862552  11.6500000  -2.9640000  -2.8140000
  10.6910000  -3.5660000  -3.3140000  12.9010000  -3.4530000  -2.8250000
  13.6701516  -2.8836350  -2.5020007  13.2040000  -4.7510000  -3.4260000
  12.7239037  -4.8127613  -4.4026229  14.7000000  -4.9570000  -3.6060000
  15.1211975  -4.8966465  -2.6024815  15.0061758  -5.8934558  -4.0722692
  15.3300000  -3.8560000  -4.4020000  15.9310000  -2.7360000  -3.9110000
  16.0163516  -2.6601444  -2.8269978  16.3150000  -1.9100000  -4.9430000
  16.7904455  -1.0250209  -4.8387736  15.9500000  -2.4840000  -6.1370000
  16.1350000  -2.0400000  -7.4510000  16.6296357  -1.0821711  -7.6122391
  15.6750000  -2.8510000  -8.4670000  15.8224725  -2.5476701  -9.5035051
  15.0180000  -4.0640000  -8.1990000  14.6368215  -4.6861865  -9.0087447
  14.8340000  -4.5080000  -6.8900000  14.3800050  -5.4869186  -6.7360270
  15.3010000  -3.7040000  -5.8320000  12.5440000  -5.8610000  -2.6200000
  12.2010000  -6.8910000  -3.1840000  12.3540000  -5.6300000  -1.3010000
  12.7389542  -4.7815401  -0.9110956  11.6420000  -6.5410000  -0.4090000
  11.2432070  -7.3705575  -0.9928643  12.5630000  -7.1110000   0.6940000
  12.9180362  -6.2643299   1.2815357  11.9473226  -7.7553863   1.3215410
  13.7670000  -7.9090000   0.1660000  14.3499987  -7.2345647  -0.4611765
  14.3573886  -8.1967644   1.0359052  13.4410000  -9.1640000  -0.6390000
  14.1680000  -9.5360000  -1.5720000  12.3540000  -9.8540000  -0.3060000
  12.1123236 -10.6889352  -0.8203707  11.7751254  -9.5399319   0.4597459
  10.4850000  -5.7620000   0.2350000  10.4260000  -4.5260000   0.1640000
   9.5660000  -6.4810000   0.8770000   9.5776198  -7.4907324   0.8971217
   8.4840000  -5.7900000   1.5610000   7.9377550  -5.1770556   0.8440518
   7.5060000  -6.7780000   2.2060000   8.0948626  -7.4642170   2.8146430
   6.8417199  -6.2010624   2.8494089   6.6820000  -7.5680000   1.2080000
   6.0161467  -6.8844233   0.6812522   7.3542651  -8.0425249   0.4931659
   5.8640000  -8.6270000   1.9090000   6.5235878  -9.3570346   2.3781400
   5.2326366  -8.1671532   2.6692766   5.0090000  -9.3190000   0.9460000
   4.7538900  -8.8115915   0.1108025   4.5350000 -10.5490000   1.1100000
   3.7450000 -11.0890000   0.1920000   3.5032698 -10.5620247  -0.6350209
   3.3886606 -12.0247801   0.3240512   4.8280000 -11.2410000   2.2050000
   5.4145266 -10.8295171   2.9168767   4.4629562 -12.1755708   2.3208415
   9.0440000  -4.8590000   2.6590000   9.9340000  -5.2770000   3.3980000
   8.5260000  -3.6100000   2.7580000   7.5210000  -2.9680000   1.8800000
   6.5942245  -3.5402809   1.9210123   7.8961270  -2.9577986   0.8566356
   7.3690000  -1.5660000   2.4570000   6.4721754  -1.5227873   3.0750109
   7.2840443  -0.8455850   1.6434362   8.6180000  -1.3120000   3.2760000
   8.3729401  -0.6551161   4.1105946   9.4411929  -0.8820015   2.7054264
   9.0120000  -2.6930000   3.8000000  10.0959915  -2.7852159   3.8675042
   8.3850000  -3.0200000   5.1640000   7.5660000  -2.2560000   5.6860000
   8.7830000  -4.1790000   5.7200000   9.4274929  -4.7596972   5.2027776
   8.3170000  -4.6510000   7.0220000   7.2929680  -4.3153461   7.1856888
   8.3490000  -6.1970000   7.0980000   9.3396136  -6.4793964   6.7415786
   8.2573743  -6.4508890   8.1540517   7.2850000  -6.9520000   6.2980000
   7.1444110  -6.4556974   5.3377816   7.7140000  -8.3840000   6.0670000
   7.8543479  -8.8811215   7.0268289   6.9459369  -8.9064364   5.4967018
   8.6512949  -8.3978134   5.5107735   5.9200000  -6.9660000   7.0260000
   5.5750709  -5.9423977   7.1721563   5.1926290  -7.5116290   6.4248996
   6.0292069  -7.4538506   7.9945941   9.2220000  -4.0520000   8.0790000
  10.4510000  -4.0810000   7.9470000   8.6220000  -3.4980000   9.1300000
   7.6136741  -3.4638553   9.1770358   9.3850000  -2.8760000  10.2040000
  10.4193731  -3.2154354  10.2583600   9.3750000  -1.3230000  10.1290000
   9.9617955  -0.9389514  10.9634321   9.9610000  -0.8050000   8.8120000
   9.3744103  -1.1882809   7.9770694   9.9331711   0.2846225   8.8050094
  10.9930186  -1.1422039   8.7153933   7.9860000  -0.7480000  10.3920000
   7.6525054  -1.0429587  11.3869285   8.0246700   0.3395416  10.3298902
   7.2873611  -1.1293260   9.6472887   8.8240000  -3.3450000  11.5250000
   7.7020000  -3.8480000  11.5870000   9.6080000  -3.1840000  12.5890000
  10.5558189  -2.8460164  12.5023636   9.1220000  -3.5470000  13.9150000
   8.3696198  -4.3340471  13.8642051  10.2790000  -4.0280000  14.8170000
  10.9735743  -3.1980039  14.9465119   9.7880000  -4.5040000  16.1930000
   9.0936916  -5.3343466  16.0643144  10.6392361  -4.8319651  16.7896030
   9.2822717  -3.6838304  16.7025697  10.9870000  -5.0810000  14.1560000
  11.7072479  -5.3821977  14.7146799   8.4220000  -2.3320000  14.5180000
   8.9170000  -1.1860000  14.4290000   7.2500000  -2.5790000  15.1060000
   6.8691304  -3.5128469  15.0515241   6.4700000  -1.5530000  15.7880000
   7.0261601  -0.6177231  15.8515792   5.0780000  -1.2870000  15.1310000
   4.5527578  -0.5199825  15.7001267   5.2680000  -0.8010000  13.6490000
   5.7927978  -1.5677425  13.0790932   4.2926069  -0.6178146  13.1982760
   5.8505954   0.1201957  13.6400378   4.1710000  -2.5450000  15.2220000
   4.5664035  -3.2554440  14.4960343   4.3052733  -2.9418686  16.2282631
   2.5970000  -2.3090000  14.9420000   2.4618892  -1.9125470  13.9356850
   2.0651941  -3.2560746  15.0332763   2.2007594  -1.5989693  15.6679130
   6.2900000  -2.0010000  17.2360000   6.4550000  -3.1860000  17.5450000
   5.9230000  -1.0780000  18.1260000   5.8260208  -0.1125563  17.8456201
   5.6440000  -1.4260000  19.5140000   5.6223707  -2.5121494  19.6029426
   6.6990000  -0.8720000  20.4940000   7.6839811  -1.2349205  20.2004013
   6.6866458   0.2171657  20.4531908   6.3900000  -1.3330000  21.9230000
   5.5663968  -0.7208714  22.2905284   6.0713446  -2.3738478  21.8664609
   7.5700000  -1.2160000  22.8720000   7.3256992  -1.7480465  23.7914252
   8.4362640  -1.6819970  22.4023907   7.8840000   0.2130000  23.1910000
   8.2270791   0.7131017  22.2852983   6.9815281   0.7030450  23.5563759
   8.9600000   0.2900000  24.2460000   9.7964760  -0.1636536  23.9074648
   9.1615960   1.2581675  24.4512091   8.6421287  -0.1729760  25.0854701
   4.3000000  -0.8220000  19.8400000   4.0980000   0.3790000  19.6480000
   3.3870000  -1.6430000  20.3460000   3.5987821  -2.6298538  20.3829754
   2.0280000  -1.2040000  20.7220000   1.9861437  -0.2214979  21.1921456
   1.0470000  -1.2430000  19.5140000   1.3990140  -0.5320516  18.7665116
   0.9580000  -2.6640000  18.8780000   0.6055870  -3.3754623  19.6248113
   0.2623943  -2.6442234  18.0390468   1.9437192  -2.9670039  18.5249483
  -0.3260000  -0.6540000  19.9040000  -0.8009105  -1.3554661  20.5899345
  -0.1439286   0.2895568  20.4184416  -1.2180000  -0.4190000  18.7410000
  -1.4009146  -1.3622486  18.2262922  -2.1650802  -0.0047185  19.0867010
  -0.7439312   0.2827729  18.0547978   1.5910000  -2.0280000  21.9090000
   1.8080000  -3.2390000  21.9160000   1.0720000  -1.3520000  22.9430000
   0.9406311  -0.3535720  22.8656502   0.6840000  -2.0080000  24.1920000
   0.3432787  -1.2444035  24.8912343  -0.1337645  -2.6968386  23.9801938
   1.8370000  -2.7850000  24.8270000   1.6360000  -3.8800000  25.3660000
   3.0490000  -2.2330000  24.7300000   3.1268009  -1.3471849  24.2510658
   4.2640000  -2.8350000  25.2750000   5.0163553  -2.0464060  25.2884212
   4.0275342  -3.1282920  26.2978212   4.8230000  -4.0410000  24.5300000
   5.8170000  -4.6400000  24.9700000   4.2040000  -4.4150000  23.3900000
   3.4032292  -3.8982166  23.0556342   4.6320000  -5.5960000  22.6370000
   5.4621167  -6.0802861  23.1512688   3.4710000  -6.6090000  22.5100000
   2.6623148  -6.0952779  21.9901759   3.8366473  -7.4288389  21.8917232
   2.9520000  -7.1640000  23.8370000   2.6537612  -6.3229873  24.4629809
   2.0814370  -7.7843311  23.6239006   3.9640000  -7.9950000  24.5940000
   4.6840000  -8.8280000  24.0290000   4.0380000  -7.7790000  25.8960000
   4.6952625  -8.3036886  26.4552936   3.4369384  -7.0902696  26.3255075
   5.1440000  -5.2620000  21.2540000   4.6130000  -4.3640000  20.5840000
   6.1570000  -6.0150000  20.8180000   6.5575432  -6.7164645  21.4243102
   6.7280000  -5.8410000  19.4980000   6.6790485  -4.7883410  19.2194109
   8.1940000  -6.2910000  19.4580000   8.1438783  -7.3541948  19.6929552
   8.5438868  -6.1618728  18.4337903   9.1690000  -5.5990000  20.4230000
   8.8615770  -5.7987500  21.4494949  10.5920000  -6.1330000  20.2020000
  10.9003164  -5.9331898  19.1757857  11.2774005  -5.6376725  20.8897337
  10.6096099  -7.2076529  20.3834151   9.1380000  -4.0840000  20.2420000
   8.1316344  -3.7145378  20.4390419   9.8374497  -3.6200874  20.9374541
   9.4227422  -3.8337558  19.2200417   5.9230000  -6.6450000  18.4760000
   5.5700000  -7.8130000  18.7180000   5.6800000  -6.0270000  17.3070000
   5.9986591  -5.0764615  17.1843935   4.9740000  -6.6760000  16.1900000
   5.0395623  -7.7586329  16.2981980   3.4800000  -6.2710000  16.1640000
   3.4514286  -5.1874269  16.0493168   3.0436867  -6.7407675  15.2824961
   2.6850000  -6.6710000  17.3970000   2.6439274  -7.7595297  17.4359494
   3.2098999  -6.2960628  18.2756377   1.2530000  -6.1040000  17.3740000
   1.3127414  -5.0421377  17.1352985   0.6963741  -6.6208461  16.5922474
   0.5440000  -6.2840000  18.7020000   1.0632206  -5.6739214  19.4411310
  -0.4772752  -5.9214564  18.5851310   0.5180000  -7.7060000  19.1600000
   1.4642414  -8.0420002  19.2687696   0.0356384  -7.7657548  20.0453568
   0.0365470  -8.2714108  18.4754471   5.6320000  -6.2330000  14.8870000
   6.3030000  -5.1940000  14.8570000   5.4330000  -7.0030000  13.8030000
   4.9124285  -7.8639414  13.8917952   5.9510000  -6.6380000  12.4830000
   6.7746652  -5.9340117  12.6016391   6.4670000  -7.8780000  11.7120000
   5.6648380  -8.6159617  11.7050738   6.6790043  -7.5629667  10.6902817
   7.7190000  -8.4950000  12.3230000   7.4494724  -8.8023028  13.3334557
   7.9518968  -9.3765019  11.7256621   8.9350000  -7.5850000  12.3780000
   9.5910000  -7.3990000  11.3290000   9.2310000  -7.0580000  13.4740000
   4.8080000  -5.9880000  11.6980000   3.6800000  -6.5150000  11.7140000
   5.0850000  -4.8740000  10.9990000   5.9994752  -4.4461288  11.0265798
   4.0410000  -4.2260000  10.2100000   3.2651816  -4.9507594   9.9631625
   3.4120000  -3.0920000  11.0000000   4.1748442  -2.3535700  11.2467588
   2.6313805  -2.6213904  10.4022876   2.9776149  -3.4858547  11.9188511
   4.6060000  -3.7030000   8.9100000   5.7980000  -3.4130000   8.8160000
   3.7480000  -3.5880000   7.9030000   2.7791073  -3.8132140   8.0779996
   4.1200000  -3.1390000   6.5770000   5.1581683  -3.3669840   6.3354858
   3.2070000  -3.9290000   5.6200000   3.2861249  -4.9549093   5.9796507
   2.2055074  -3.5496191   5.8229350   3.4660000  -3.8960000   4.1300000
   3.3997660  -2.8625753   3.7897834   4.8450000  -4.4550000   3.7920000
   4.9118350  -5.4886137   4.1315211   4.9988191  -4.4166808   2.7135882
   5.6108134  -3.8595858   4.2891038   2.4010000  -4.7260000   3.4080000
   1.4145042  -4.3107832   3.6142050   2.5873883  -4.7023967   2.3343131
   2.4418712  -5.7565249   3.7607704   3.8830000  -1.6400000   6.4040000
   2.7770000  -1.1670000   6.6630000   4.8980000  -0.9010000   5.9420000
   5.8102659  -1.3059373   5.7874165   4.7140000   0.5390000   5.6630000
   4.0911055   0.9736250   6.4447945   6.0370000   1.2920000   5.6200000
   6.5837195   0.8974790   4.7635245   5.7851712   2.3370542   5.4396004
   6.9060000   1.1870000   6.8700000   7.2098027   0.1492764   7.0076029
   8.1420000   2.0620000   6.7260000   7.8389873   3.1000089   6.5888154
   8.7537163   1.9782983   7.6242750   8.7201978   1.7355560   5.8615799
   6.1340000   1.6460000   8.1260000   5.2531272   1.0184050   8.2612297
   6.7784861   1.5600610   9.0008448   5.8246412   2.6840118   8.0038210
   4.0050000   0.6110000   4.3100000   4.5920000   0.2540000   3.2930000
   2.7290000   1.0220000   4.3040000   2.3033744   1.2942044   5.1785553
   1.9010000   1.0110000   3.1080000   2.4631814   0.6662651   2.2401238
   0.7310000   0.0270000   3.3630000   1.1857698  -0.8963705   3.7217068
   0.1550579   0.4841931   4.1675901  -0.1930000  -0.2840000   2.1900000
  -0.0250000   0.3350000   1.1110000  -1.0720000  -1.1580000   2.3460000
  -1.5779586  -1.2518752   1.5355714   1.3890000   2.3820000   2.6820000
   0.3810000   2.8760000   3.1930000   2.0630000   2.9930000   1.7030000
   2.9160457   2.6029279   1.3284922   1.6290000   4.3090000   1.2200000
   1.4212369   4.9976903   2.0389257   2.6970000   4.9190000   0.3330000
   2.3214033   5.8615531  -0.0652726   3.9830000   5.1730000   1.1110000
   4.3594726   4.2307723   1.5092147   4.7291417   5.6105173   0.4477125
   3.7812680   5.8595947   1.9331876   2.9350000   4.0370000  -0.7850000
   3.6104108   4.4151883  -1.3527977   0.2770000   4.2610000   0.4990000
  -0.3340000   5.3160000   0.2950000  -0.1840000   3.0600000   0.1550000
   0.3679132   2.2389500   0.3583914  -1.4740000   2.8810000  -0.5140000
  -1.6284497   3.7336602  -1.1752224  -1.4190760   1.9677143  -1.1064457
  -2.6490000   2.7790000   0.4440000  -3.8010000   2.6790000   0.0140000
  -2.3640000   2.8160000   1.7540000  -1.4042729   2.9261492   2.0487716
  -3.3950000   2.7070000   2.7810000  -4.3459421   2.3707974   2.3677493
  -2.9480000   1.7150000   3.8380000  -2.0014097   2.0428917   4.2675973
  -3.7016307   1.6557296   4.6232567  -2.8193103   0.7325642   3.3837335
  -3.6190000   4.0630000   3.4300000  -2.6610000   4.7070000   3.8780000
  -4.8880000   4.5000000   3.5030000  -5.6559232   3.9410883   3.1594727
  -5.1940000   5.7570000   4.1720000  -4.5859039   6.5631116   3.7615096
  -6.6760000   6.1010000   3.9560000  -7.2477768   5.2551518   4.3377216
  -6.8799983   6.9814354   4.5653589  -7.0770000   6.3750000   2.5260000
  -8.2730000   6.2280000   2.2140000  -6.1910000   6.7390000   1.7120000
  -5.0180000   5.5910000   5.6940000  -4.6350000   6.5380000   6.3790000
  -5.3340000   4.3870000   6.1990000  -5.5650041   3.6543937   5.5432375
  -5.3560000   4.0730000   7.6210000  -5.0646524   4.9394812   8.2146549
  -6.8110000   3.6680000   8.0110000  -6.9718743   2.6398871   7.6866506
  -6.8396861   3.7136905   9.0996641  -7.9050000   4.5580000   7.4370000
  -7.9130000   5.7550000   7.7530000  -8.7280000   4.0500000   6.6460000
  -4.4450000   2.9280000   8.0220000  -4.0220000   2.1120000   7.1880000
  -4.2090000   2.8400000   9.3480000  -4.5896770   3.5676227   9.9360047
  -3.3940000   1.8010000   9.9720000  -2.7039467   1.2976373   9.2948356
  -2.5840000   2.4530000  11.1030000  -3.2745898   3.0416320  11.7069026
  -1.8630000   1.4280000  12.0000000  -1.1718503   0.8392640  11.3968403
  -1.3090661   1.9521330  12.7788074  -2.5974143   0.7666137  12.4596786
  -1.6600000   3.3860000  10.5170000  -1.1441944   3.8038880  11.2104800
  -4.3410000   0.7130000  10.4450000  -5.2850000   0.9980000  11.1910000
  -4.0980000  -0.5390000  10.0030000  -3.3112590  -0.6888248   9.3876217
  -4.9480000  -1.6780000  10.3280000  -5.6469925  -1.4369984  11.1288913
  -5.7580000  -2.2220000   9.1040000  -5.0949271  -2.8015113   8.4616604
  -6.9110000  -3.1210000   9.5970000  -7.5747975  -2.5420218  10.2390733
  -7.4711421  -3.4966470   8.7407111  -6.5027494  -3.9603296  10.1599910
  -6.2900000  -1.1010000   8.2010000  -5.4543517  -0.5170792   7.8152144
  -6.8435203  -1.5359393   7.3688085  -6.9505287  -0.4526310   8.7766911
  -4.0880000  -2.7930000  10.9070000  -3.1270000  -3.2150000  10.2660000
  -4.4300000  -3.2490000  12.1100000  -5.2124526  -2.8505351  12.6090922
  -3.6680000  -4.3200000  12.7550000  -2.8377920  -4.6095346  12.1107768
  -3.1000000  -3.8690000  14.1200000  -3.9811185  -3.6991571  14.7387753
  -2.5381733  -4.7161463  14.5134385  -2.2100000  -2.6100000  14.1370000
  -2.8082778  -1.7561804  13.8189487  -1.6500000  -2.3470000  15.5380000
  -1.0511847  -3.2002491  15.8565672  -1.0265106  -1.4531373  15.5187328
  -2.4731816  -2.2001687  16.2372231  -1.0450000  -2.7180000  13.1780000
  -1.4201374  -2.8523091  12.1634398  -0.4481407  -1.8072286  13.2265345
  -0.4261256  -3.5723893  13.4520664  -4.5330000  -5.5370000  12.9690000
  -5.7570000  -5.4340000  13.1070000  -3.8860000  -6.7050000  13.0560000
  -2.8842020  -6.6977628  12.9277512  -4.5370000  -7.9770000  13.3340000
  -5.2916551  -8.1977995  12.5791209  -3.4580000  -9.1040000  13.3050000
  -2.7083235  -8.8475029  14.0535277  -3.9558451 -10.0300315  13.5926039
  -2.7790000  -9.2910000  11.9470000  -3.4235863 -10.0034520  11.4321976
  -2.8584925  -8.3162412  11.4657252  -1.3300000  -9.7750000  11.8810000
  -0.6090000  -9.3490000  10.9480000  -0.9110000 -10.5820000  12.7440000
  -5.1930000  -7.9240000  14.7370000  -4.7980000  -7.1090000  15.5920000
  -6.1930000  -8.7920000  14.9800000  -6.5267110  -9.3725813  14.2239169
  -6.8790000  -8.8720000  16.2720000  -7.5565651  -8.0246432  16.3768387
  -7.6980000 -10.1760000  16.3880000  -8.4461039 -10.1560952  15.5955080
  -7.0093606 -11.0032551  16.2161718  -8.3900000 -10.3620000  17.7360000
  -8.9739723 -11.2787035  17.6539521  -7.6029517 -10.4983566  18.4776610
  -9.2960000  -9.2220000  18.1640000  -9.9800000  -8.6640000  17.2810000
  -9.3180000  -8.8830000  19.3700000  -5.9230000  -8.7480000  17.4630000
  -4.9090000  -9.4450000  17.5330000  -6.2680000  -7.8610000  18.3920000
  -7.1193715  -7.3413790  18.2330663  -5.4970000  -7.5780000  19.6080000
  -5.2168262  -8.5139041  20.0914101  -4.2070000  -6.7910000  19.2680000
  -3.5981918  -6.7474633  20.1710816  -3.6734730  -7.3472040  18.4972302
  -4.4850000  -5.3690000  18.7710000  -4.9966292  -5.4653918  17.8133753
  -5.1559805  -4.9084225  19.4960901  -3.0220000  -4.3190000  18.5620000
  -2.3210000  -4.3470000  20.1980000  -2.0771529  -5.3734736  20.4718421
  -1.4147254  -3.7416526  20.2159299  -3.0412683  -3.9430424  20.9094303
  -6.3550000  -6.7670000  20.5610000  -7.4170000  -6.2540000  20.1720000
  -5.8770000  -6.6130000  21.7980000  -5.0144322  -7.0616494  22.0714774
  -6.6000000  -5.8510000  22.7940000  -7.6456862  -5.7656209  22.4984499
  -6.5320000  -6.5390000  24.1800000  -5.4882247  -6.7907159  24.3678068
  -6.8683766  -5.8115507  24.9187614  -7.3660000  -7.7950000  24.3230000
  -7.8840000  -8.3630000  23.3500000  -7.5160000  -8.2660000  25.5590000
  -8.0621486  -9.1011428  25.7150706  -7.0829704  -7.7860552  26.3350407
  -6.0450000  -4.4370000  22.8810000  -4.8290000  -4.2450000  22.9810000
  -6.9380000  -3.4450000  22.8350000  -7.9013980  -3.6797107  22.6429725
  -6.5810000  -2.0310000  22.9670000  -5.5653806  -1.9670781  23.3575514
  -6.6450000  -1.2640000  21.6390000  -7.5855856  -1.5754223  21.1846718
  -6.6844883  -0.1973864  21.8600793  -5.4830000  -1.5440000  20.6600000
  -5.4588580  -2.6109928  20.4385401  -5.6650000  -0.7630000  19.3690000
  -5.6887743   0.3041749  19.5896159  -4.8352185  -0.9757522  18.6949822
  -6.6017252  -1.0564894  18.8951748  -4.1120000  -1.1980000  21.2790000
  -3.9551700  -1.7988644  22.1748046  -3.3230671  -1.4098295  20.5573253
  -4.0882289  -0.1406244  21.5426109  -7.4960000  -1.3800000  24.0210000
  -8.6450000  -1.8170000  24.1900000  -7.0050000  -0.3420000  24.7320000
  -5.6490000   0.2560000  24.6810000  -5.4195733   0.5332737  23.6521254
  -4.9219995  -0.4774059  25.0298339  -5.7440000   1.4520000  25.5960000
  -6.0300556   2.3381233  25.0293814  -4.7864558   1.6281874  26.0860699
  -6.7950000   1.0790000  26.5950000  -7.2645124   1.9778880  26.9945716
  -6.4034962   0.4785295  27.4161331  -7.8240000   0.2640000  25.7930000
  -8.2782722  -0.5524638  26.3543571  -8.9150000   1.1960000  25.2810000
  -8.8190000   1.7140000  24.1720000  -9.9040000   1.4500000  26.1450000
  -9.9133504   0.9512006  27.0231862 -10.9660000   2.4070000  25.8850000
 -11.3580313   2.6932215  26.8609549 -10.4868756   3.2683768  25.4196302
 -12.1070000   1.9500000  25.0130000 -12.3710000   0.7460000  24.8710000
 -12.8170000   2.9440000  24.4750000 -12.6017925   3.9028345  24.7082843
 -13.9550000   2.6840000  23.6040000 -14.3589856   1.6939135  23.8152428
 -15.0630000   3.7240000  23.8270000 -14.6185467   4.7192395  23.8346694
 -15.7833982   3.6546365  23.0119447 -15.7770000   3.4720000  25.1640000
 -16.1508369   2.4481176  25.1605769 -15.0471218   3.5890734  25.9650454
 -16.9160000   4.4180000  25.3850000 -17.3627493   4.2145413  26.3582002
 -16.5374590   5.4399823  25.3660692 -17.9520000   4.2810000  24.3540000
 -17.8864648   4.8863715  23.5481900 -18.9570000   3.4070000  24.4130000
 -19.0600000   2.5660000  25.4370000 -18.3721954   2.5886369  26.1762648
 -19.8256012   1.9081354  25.4711852 -19.8720000   3.3770000  23.4520000
 -19.8050055   4.0186935  22.6749277 -20.6310609   2.7126178  23.5022145
 -13.5220000   2.6640000  22.1690000 -12.4990000   3.2680000  21.8060000
 -14.2950000   1.9500000  21.3420000 -15.0283838   1.3784432  21.7364240
 -14.0550000   1.8720000  19.9100000 -13.3067469   2.6164555  19.6379660
 -13.5520000   0.4890000  19.4740000 -13.4566261   0.5517991  18.3899985
 -12.5886120   0.2215089  19.9080876 -14.4840000  -0.6550000  19.7580000
 -14.5590000  -1.3840000  20.9080000 -13.8993396  -1.0892322  21.7241249
 -15.5000000  -2.3810000  20.7740000 -15.7092387  -3.0819011  21.4704599
 -16.0400000  -2.3230000  19.5170000 -16.9840000  -3.1520000  18.8940000
 -17.3995749  -3.9859755  19.4595803 -17.3290000  -2.8550000  17.5920000
 -18.0967852  -3.4454938  17.0920771 -16.7130000  -1.8060000  16.8910000
 -16.9687479  -1.5955120  15.8525457 -15.7570000  -1.0040000  17.5030000
 -15.3401373  -0.1775814  16.9273625 -15.3980000  -1.2660000  18.8340000
 -15.3020000   2.2820000  19.1440000 -16.4150000   2.2690000  19.6960000
 -15.1010000   2.6670000  17.8850000 -14.1514741   2.6397175  17.5418446
 -16.1610000   3.1050000  16.9670000 -17.1269783   3.0369917  17.4673598
 -15.9380000   4.5730000  16.5170000 -14.9510086   4.6125522  16.0561498
 -16.6979637   4.7890071  15.7660698 -16.0190000   5.6090000  17.6350000
 -16.8290939   5.3096272  18.2999997 -15.0741838   5.5788255  18.1776913
 -16.2740000   7.0410000  17.1280000 -17.2926707   7.0469405  16.7402196
 -16.2156734   7.6863397  18.0044896 -15.3260000   7.5500000  16.0630000
 -15.4538074   6.9351464  15.1720899 -15.5943871   8.5812527  15.8336850
 -13.9110000   7.4940000  16.5030000 -13.6619791   6.5384421  16.7151258
 -13.3150500   7.8414035  15.7652640 -13.7922654   8.0640141  17.3282788
 -16.1200000   2.2050000  15.7340000 -15.0550000   1.6500000  15.3900000
 -17.2420000   2.0580000  15.0240000 -18.5900000   2.6380000  15.2610000
 -18.5075096   3.7225338  15.3322889 -18.9928445   2.2427028  16.1934996
 -19.3800000   2.1980000  14.0650000 -19.3294463   2.9532035  13.2806461
 -20.4210906   2.0309949  14.3412988 -18.7310000   0.9230000  13.6370000
 -18.9302073   0.7743575  12.5757174 -19.0335982   0.0343327  14.1908992
 -17.2390000   1.1910000  13.8540000 -16.6634106   0.2954139  14.0879245
 -16.6260000   1.8860000  12.6500000 -16.7180000   3.1130000  12.5230000
 -15.9880000   1.1030000  11.7720000 -15.8534646   0.1176313  11.9482045
 -15.4210000   1.6690000  10.5630000 -16.0610704   2.4793990  10.2141983
 -14.0030000   2.2280000  10.8000000 -14.0815277   3.0310980  11.5327798
 -13.3931441   1.4223013  11.2086874 -13.3520000   2.7630000   9.5270000
 -12.6106864   2.0294791   9.2099794 -14.1337501   2.8387294   8.7711998
 -12.6930000   4.0960000   9.6980000 -13.4522807   4.8448029   9.9235792
 -11.9816105   4.0409745  10.5220125 -11.9700000   4.4800000   8.4370000
 -10.8967560   4.4140921   8.6156169 -12.2499094   3.7825793   7.6474721
 -12.3160000   5.8530000   8.0250000 -12.0563164   6.4994488   8.7562784
 -11.8182599   6.0857000   7.1775299 -13.3103887   5.9141780   7.8590260
 -15.4200000   0.5810000   9.5220000 -15.1710000  -0.5740000   9.8570000
 -15.7300000   0.9590000   8.2810000 -15.9737707   1.9281350   8.1345334
 -15.7010000   0.0690000   7.1220000 -15.6049635  -0.9607987   7.4660798
 -16.9810000   0.1870000   6.2730000 -17.1346308   1.2465350   6.0683483
 -16.7958806  -0.3401765   5.3370963 -18.2150000  -0.3820000   6.9360000
 -18.3671669   0.1550747   7.8722141 -19.0614327  -0.2025715   6.2730829
 -18.0940000  -2.1550000   7.2800000 -18.0670000  -2.8280000   5.5970000
 -17.2072518  -2.4284747   5.0591230 -17.9945816  -3.9147092   5.6408103
 -18.9829112  -2.5460580   5.0776574 -14.5170000   0.5230000   6.2830000
 -14.3930000   1.7160000   5.9780000 -13.6320000  -0.4130000   5.9380000
 -13.6804539  -1.3388548   6.3386801 -12.4740000  -0.0770000   5.0990000
 -12.5822141   0.8855708   4.5991538 -11.1370000  -0.1160000   5.8480000
 -10.3268689   0.0536399   5.1387678 -11.1010000   0.9720000   6.9380000
 -11.9106139   0.8027456   7.6479147 -10.1455109   0.9316173   7.4609823
 -11.2213681   1.9525608   6.4774448 -10.8180000  -1.5330000   6.3900000
 -11.4961836  -1.6936448   7.2280698 -11.0655396  -2.2251148   5.5851393
  -9.4000000  -1.7720000   6.8390000  -9.1518688  -1.0805157   7.6442206
  -9.2994569  -2.7966722   7.1968228  -8.7212243  -1.6119832   6.0012900
 -12.4820000  -0.9540000   3.8470000 -12.8290000  -2.1370000   3.9330000
 -12.1140000  -0.3520000   2.7160000 -11.8402535   0.6190567   2.7630224
 -12.0850000  -1.0160000   1.4190000 -12.7309826  -1.8926893   1.4661335
 -12.4670958  -0.3236976   0.6687870 -10.7010000  -1.4490000   1.0250000
  -9.7520000  -0.6820000   1.1720000 -10.5920000  -2.6790000   0.5350000
 -11.4155030  -3.2602306   0.4708661  -9.3240000  -3.2280000   0.0830000
  -8.5577390  -2.4532725   0.1102129  -9.0289674  -4.0530418   0.7313526
  -9.4570000  -3.7390000  -1.3340000 -10.4820000  -3.5140000  -1.9970000
  -8.4280000  -4.4440000  -1.8100000  -7.5638631  -4.5276717  -1.2938936
  -8.4700000  -4.9530000  -3.1700000  -8.8253624  -4.2503108  -3.9236874
  -7.0830000  -5.5000000  -3.5880000  -6.3354966  -4.8425985  -3.1439703
  -6.8180000  -6.9200000  -3.1630000  -7.5648786  -7.5781024  -3.6070430
  -5.8249864  -7.2205348  -3.4972209  -6.8720305  -6.9907606  -2.0766424
  -6.8360000  -5.2910000  -5.0770000  -6.3021687  -6.1590391  -5.4638245
  -7.8000108  -5.2048450  -5.5783581  -6.0840000  -4.1390000  -5.3140000
  -5.1195974  -4.2246211  -4.8133039  -5.9269594  -4.0211783  -6.3861733
  -6.6174390  -3.2704268  -4.9278352  -9.6180000  -5.9490000  -3.3860000
 -10.1910000  -5.9800000  -4.4830000  -9.9730000  -6.7150000  -2.3420000
  -9.5178267  -6.5974085  -1.4480823 -11.0160000  -7.7320000  -2.4600000
 -11.0220971  -8.0225484  -3.5105444 -10.6748207  -8.5709656  -1.8535078
 -12.4230000  -7.3630000  -2.0430000 -13.3410000  -8.1600000  -2.2190000
 -12.5990000  -6.1610000  -1.5200000 -11.8069897  -5.5397028  -1.4374849
 -13.9000000  -5.6900000  -1.0530000 -14.3108801  -4.9917099  -1.7821554
 -14.5722466  -6.5414700  -0.9472520 -13.7770000  -4.9910000   0.2830000
 -12.6960000  -4.5550000   0.6380000 -14.8730000  -4.8990000   1.0480000
 -15.7450758  -5.2744061   0.7035389 -14.8790000  -4.1910000   2.3420000
 -13.9559171  -3.6246182   2.4654046 -16.0740000  -3.2070000   2.3930000
 -17.0069285  -3.7547590   2.2599445 -16.0915537  -2.6879082   3.3512983
 -16.0430000  -2.1380000   1.3220000 -15.5410000  -0.8720000   1.5960000
 -15.1771959  -0.6492771   2.5990658 -15.4990000   0.1130000   0.6010000
 -15.0998604   1.1012511   0.8293595 -15.9620000  -0.1670000  -0.6660000
 -15.9268962   0.5986441  -1.4410205 -16.4690000  -1.4140000  -0.9530000
 -16.8308742  -1.6370582  -1.9566893 -16.5200000  -2.3960000   0.0440000
 -16.9381001  -3.3776585  -0.1787978 -14.9070000  -5.1010000   3.5610000
 -15.4820000  -6.1990000   3.5060000 -14.2990000  -4.6330000   4.6720000
 -13.7768168  -3.7718305   4.5957687 -14.2680000  -5.3550000   5.9500000
 -15.0876033  -6.0685702   6.0346588 -12.9230000  -6.0670000   6.2860000
 -13.0217301  -6.5509927   7.2576501 -12.5600000  -7.1230000   5.2200000
 -12.4606377  -6.6396524   4.2480932 -11.6165574  -7.5995087   5.4863761
 -13.3461410  -7.8764973   5.1717994 -11.7830000  -5.0510000   6.5390000
 -11.5068090  -4.7012794   5.5442564 -12.2606061  -4.2401534   7.0890179
 -10.5020000  -5.5130000   7.3020000 -10.0235589  -6.3235753   6.7523076
  -9.8093019  -4.6760453   7.3901786 -10.7773566  -5.8624516   8.2970689
 -14.6590000  -4.3880000   7.0690000 -14.4490000  -3.1700000   6.9370000
 -15.2180000  -4.9420000   8.1620000 -15.3692155  -5.9405174   8.1760044
 -15.5720000  -4.1730000   9.3480000 -15.8289427  -3.1556731   9.0528294
 -16.7770000  -4.7910000  10.0880000 -16.5337170  -5.8413639  10.2481507
 -16.8407154  -4.2825672  11.0500481 -18.1170000  -4.6840000   9.3670000
 -18.2271715  -3.6671564   8.9901816 -18.1168557  -5.3828751   8.5305339
 -19.2800000  -5.0090000  10.3010000 -19.2985811  -6.0876919  10.4564913
 -19.1006999  -4.5083203  11.2524572 -20.6070000  -4.5590000   9.7380000
 -20.5343167  -3.4992811   9.4934319 -20.8051363  -5.1281962   8.8297837
 -21.7160000  -4.7690000  10.7060000 -21.5328075  -4.2413127  11.5474787
 -22.5846366  -4.4573664  10.2955673 -21.7837956  -5.7509541  10.9324266
 -14.3990000  -4.2120000  10.2870000 -13.8030000  -5.2730000  10.5090000
 -14.0490000  -3.0630000  10.8650000 -14.5114709  -2.1997432  10.6180027
 -12.9460000  -3.0080000  11.8110000 -12.7118666  -3.9936315  12.2132576
 -11.6610000  -2.4190000  11.1580000 -10.8832785  -2.3515992  11.9187270
 -11.1740000  -3.2970000  10.0100000 -11.9510651  -3.3645028   9.2486104
 -10.2755882  -2.8603386   9.5737849 -10.9467918  -4.2945639  10.3859580
 -11.9000000  -0.9970000  10.6650000 -12.1859270  -0.3639191  11.5049740
 -10.9864653  -0.6100616  10.2135217 -12.6988050  -0.9984533   9.9233738
 -13.3610000  -2.1910000  13.0360000 -14.3850000  -1.4970000  12.9880000
 -12.5720000  -2.2680000  14.1130000 -11.7692532  -2.8802351  14.0835887
 -12.8160000  -1.5000000  15.3380000 -13.8503286  -1.1561066  15.3388725
 -12.5730000  -2.3380000  16.6140000 -11.5062391  -2.5573615  16.6587320
 -12.8519999  -1.7182068  17.4661241 -13.3690000  -3.6540000  16.6550000
 -14.3698739  -3.4440907  16.2777860 -12.8711688  -4.3595738  15.9898446
 -13.4680000  -4.2520000  18.0410000 -14.1389744  -3.6185516  18.6212029
 -13.9061816  -5.2445380  17.9362875 -12.1900000  -4.3740000  18.7650000
 -11.9760653  -3.6490325  19.4348906 -11.3220000  -5.3690000  18.6080000
 -11.5440000  -6.3200000  17.7100000 -12.3780721  -6.2885110  17.1412891
 -10.8779146  -7.0711020  17.5992045 -10.2160000  -5.4120000  19.3360000
 -10.0321299  -4.6853880  20.0129984  -9.5617736  -6.1711944  19.2106588
 -11.8510000  -0.3370000  15.2990000 -10.6540000  -0.5450000  15.1270000
 -12.3660000   0.8900000  15.4400000 -13.3664944   1.0153704  15.4982455
 -11.5230000   2.0730000  15.4320000 -10.5545149   1.8386441  14.9901707
 -12.1840000   3.1830000  14.6040000 -12.2366752   2.8509576  13.5671430
 -13.1925741   3.3403163  14.9862695 -11.3990000   4.4960000  14.6800000
 -11.3819498   4.8099688  15.7236636 -10.3788700   4.3268050  14.3353120
 -12.0100000   5.6010000  13.8540000 -12.6600000   5.3660000  12.8360000
 -11.7920000   6.8420000  14.2690000 -12.1783675   7.6191717  13.7524482
 -11.2406634   7.0039520  15.0996027 -11.2170000   2.5530000  16.8340000
 -12.1420000   2.8720000  17.5880000  -9.9260000   2.6310000  17.1800000
  -9.2344239   2.3420406  16.5030034  -9.4640000   3.1320000  18.4700000
 -10.3276386   3.3226871  19.1070762  -8.5410000   2.1300000  19.1810000
  -7.7244109   1.8930488  18.4989915  -8.1431612   2.6326756  20.0625563
  -9.2340000   0.8540000  19.5990000  -9.3710000  -0.2110000  18.7120000
  -8.9907827  -0.0976707  17.6967706  -9.9790000  -1.4030000  19.0990000
 -10.0719496  -2.2285935  18.3934098 -10.5040000  -1.5210000  20.3780000
 -11.1060000  -2.7060000  20.7500000 -11.1015282  -3.3644677  20.0514301
 -10.3860000  -0.4730000  21.2800000 -10.7877282  -0.5677068  22.2888337
  -9.7490000   0.7070000  20.8900000  -9.6475289   1.5307531  21.5965653
  -8.6750000   4.4090000  18.1940000  -7.7960000   4.4120000  17.3270000
  -8.9660000   5.4750000  18.9320000  -9.7305509   5.4397193  19.5910270
  -8.2650000   6.7420000  18.7530000  -7.6676410   6.7155067  17.8416496
  -9.2890000   7.8940000  18.6390000  -9.8326923   7.9347796  19.5828405
  -8.7238582   8.8164660  18.5056912 -10.2760000   7.7340000  17.4920000
 -11.4690000   8.0010000  17.6990000  -9.8490000   7.3380000  16.3830000
  -7.2440000   7.0480000  19.8480000  -7.3180000   6.5260000  20.9730000
  -6.2770000   7.9300000  19.5040000  -6.2339916   8.1994881  18.5315671
  -5.2380000   8.4240000  20.4070000  -4.4759087   8.9681706  19.8491520
  -5.8720000   9.3790000  21.4330000  -6.8955172   9.5777233  21.1151623
  -5.8836843   8.8716267  22.3976429  -5.1280000  10.6740000  21.5590000
  -4.2109083  10.5141394  22.1259994  -4.8805671  11.0602414  20.5702146
  -5.9680000  11.6980000  22.2800000  -7.1550000  11.9000000  21.9880000
  -5.3610000  12.3630000  23.2290000  -5.8655513  13.0642477  23.7522409
  -4.3906329  12.1720776  23.4340308  -4.4520000   7.2870000  21.0760000
  -4.2310000   7.2820000  22.3000000  -4.0440000   6.3140000  20.2510000
  -4.3084107   6.3784246  19.2783563  -3.2870000   5.1400000  20.6880000
  -3.3323683   4.9494296  21.7602518  -3.7720000   3.8780000  19.9160000
  -3.7615433   4.1046528  18.8498764  -2.8570000   2.6330000  20.1950000
  -2.8673181   2.4054386  21.2609315  -3.2307564   1.7744346  19.6370821
  -1.8367910   2.8535668  19.8809569  -5.2820000   3.5560000  20.1900000
  -5.8400347   4.4458402  19.8986540  -5.5419600   2.7312795  19.5264065
  -5.6400000   3.1770000  21.6490000  -5.3807355   4.0014752  22.3131705
  -6.7088217   2.9755956  21.7208036  -5.0826586   2.2869152  21.9409238
  -1.8090000   5.3750000  20.4760000  -1.4030000   5.8160000  19.3950000
  -0.9950000   5.0550000  21.4970000  -1.3959585   4.6987891  22.3528302
   0.4550000   5.1860000  21.4150000   0.7092564   6.1291505  20.9313471
   1.0870000   5.1650000  22.8080000   0.4467413   4.4881491  23.3737216
   2.0824992   4.7306994  22.7159983   1.1820000   6.5120000  23.5410000
   1.5913899   7.2526303  22.8540011  -0.1890000   6.9760000  24.0320000
  -0.5988519   6.2360485  24.7194533  -0.0870401   7.9316798  24.5461801
  -0.8602453   7.0916491  23.1810268   2.1550000   6.4070000  24.7130000
   3.1426111   6.1323214  24.3424932   2.2136463   7.3677921  25.2244103
   1.8043340   5.6458223  25.4099511   0.9840000   3.9990000  20.6110000
   0.6780000   2.8260000  20.8950000   1.7640000   4.3120000  19.6090000
   1.8808317   5.2815609  19.3513155   2.3730000   3.2960000  18.7650000
   2.6869263   2.3937482  19.2898724   1.4410000   2.9100000  17.5850000
   0.6064693   2.3331578  17.9836376   0.8950000   4.1660000  16.8390000
   1.7289877   4.7431394  16.4396563   0.2474848   3.8504116  16.0209360
   0.3263734   4.7835476  17.5342682   2.1320000   1.8740000  16.6360000
   2.9378258   2.3945777  16.1185598   2.5520318   1.0881760  17.2638164
   1.1670000   1.2420000  15.5900000   0.7469032   2.0272198  14.9614712
   1.7165357   0.5349388  14.9685709   0.3611075   0.7208197  16.1067283
   3.7410000   3.7880000  18.3300000   3.8760000   4.9210000  17.8610000
   4.7570000   2.9420000  18.4990000   4.6027718   2.0264847  18.8966743
   6.1270000   3.3180000  18.1280000   6.2013278   4.3952856  17.9795737
   7.0800000   2.9120000  19.2610000   6.5584599   3.1064026  20.1981781
   7.2552219   1.8410523  19.1586850   8.3930000   3.6350000  19.2610000
   8.9029933   3.4073221  18.3249602   8.2822731   4.7147845  19.3605199
   9.2060000   3.1030000  20.4200000   9.8950000   2.0750000  20.2280000
   9.1110000   3.6770000  21.5270000   6.4670000   2.5920000  16.8360000
   6.1880000   1.3990000  16.7340000   7.0220000   3.2900000  15.8280000
   7.1894523   4.2761049  15.9682004   7.3390000   2.7110000  14.5210000
   7.2097891   1.6287903  14.5059683   6.4380000   3.3600000  13.4140000
   6.5835945   4.4400510  13.4338118   6.8000000   2.8190000  12.0180000
   6.6542037   1.7389933  11.9972722   6.1597832   3.2859641  11.2695564
   7.8425477   3.0486564  11.7978834   4.9190000   3.1350000  13.7210000
   4.6338869   2.2183492  13.2047030   4.8424745   2.9837623  14.7977407
   4.0040000   4.2460000  13.3070000   4.0796347   4.3975256  12.2302367
   2.9772507   3.9872828  13.5657481   4.2882241   5.1629398  13.8232731
   8.8240000   2.9410000  14.2860000   9.2360000   4.0880000  14.1550000
   9.6410000   1.8670000  14.2930000   9.2744750   0.9406192  14.4590645
  11.1050000   2.0240000  14.1280000  11.5947186   1.0633556  14.2874908
  11.4480000   2.5190000  12.7280000  10.9036597   3.4355666  12.5006271
  12.5188333   2.7008065  12.6365540  11.0290000   1.3580000  11.4310000
  11.4575790   2.1138307  10.4240550  11.6830000   2.9700000  15.1770000
  12.6020000   3.7240000  14.8580000  11.1210000   2.9700000  16.3830000
  10.3480782   2.3536717  16.5899555  11.6020000   3.8570000  17.4400000
  11.3761280   3.3761878  18.3917881  12.6824793   3.9409997  17.3233469
  10.9940000   5.2500000  17.4330000  11.2160000   6.0180000  18.3720000
  10.2200000   5.5970000  16.3770000  10.1108592   4.9283069  15.6279759
   9.5450000   6.8920000  16.2560000  10.1420407   7.6626342  16.7436110
   9.3570000   7.2780000  14.7740000   8.8608567   6.4606539  14.2506584
   8.7504930   8.1802676  14.6954990  10.6280000   7.5510000  14.0340000
  10.9550000   8.8300000  13.6150000  12.1270000   8.7210000  13.0050000
  12.5602331   9.6282590  12.5839427  12.5740000   7.4650000  13.0230000
  13.4403316   7.1097070  12.6444022  11.6190000   6.7020000  13.6700000
  11.7692174   5.6292798  13.7916856   8.1790000   6.7890000  16.9460000
   7.3270000   5.9880000  16.5350000   7.9610000   7.6020000  17.9830000
   8.7064963   8.1914240  18.3249268   6.7100000   7.5740000  18.7230000
   6.3283539   6.5532606  18.7461608   6.9000000   8.0650000  20.1810000
   7.2744395   9.0874065  20.1302132   5.9172852   8.0615259  20.6525503
   7.8680000   7.2060000  21.0090000   7.5515854   6.1652893  20.9389721
   8.8679552   7.3103076  20.5879162   7.8860000   7.6360000  22.4790000
   8.2278220   8.6698568  22.5279572   6.8690318   7.5713996  22.8659132
   8.7960000   6.7660000  23.3100000   8.4881969   6.8490156  24.3523369
   8.6778938   5.7345759  22.9778640  10.2230000   7.1680000  23.1810000
  10.3327318   8.1235736  23.4891198  10.7961764   6.5625097  23.7510441
  10.5085381   7.0907385  22.2152890   5.6140000   8.3500000  18.0030000
   5.8330000   9.4860000  17.5750000   4.4560000   7.7150000  17.8320000
   4.4092313   6.7631606  18.1665351   3.2740000   8.2840000  17.2040000
   3.3599671   9.3586042  17.0429573   3.0000000   7.6090000  15.8600000
   2.9023379   6.5332876  16.0063044   2.0760473   8.0029411  15.4366537
   3.8259729   7.8088060  15.1773979   2.1020000   8.0550000  18.1610000
   2.1810000   7.1900000  19.0460000   1.0540000   8.8710000  18.0340000
   1.1234403   9.6353254  17.3774301  -0.1640000   8.7600000  18.8470000
  -0.2982986   7.7259560  19.1645154  -0.2480000   9.7000000  20.0890000
  -0.2676429  10.7392221  19.7607746  -1.5230000   9.3890000  20.8700000
  -1.5038710   8.3500060  21.1989774  -1.5860807  10.0436821  21.7392024
  -2.3903488   9.5510244  20.2300365   1.0080000   9.6140000  20.9920000
   1.0133865   8.6194698  21.4380734   1.8765173   9.7251781  20.3428339
   1.0590000  10.6400000  22.0680000   0.1909816  10.5291470  22.7178888
   1.9693273  10.5088260  22.6529758   1.0541100  11.6348560  21.6226489
  -1.2970000   9.0190000  17.8780000  -1.4580000  10.1470000  17.4040000
  -2.0670000   7.9940000  17.5610000  -1.9746557   7.0679719  17.9534842
  -3.1170000   8.2260000  16.5780000  -3.6552398   9.1283097  16.8682316
  -2.6417314   8.3826891  15.6096676  -4.0960000   7.0860000  16.4650000
  -4.1920000   6.2250000  17.3580000  -4.8750000   7.1170000  15.3760000
  -4.8051976   7.8942100  14.7347734  -5.9300000   6.1330000  15.1580000
  -6.3988967   5.8135945  16.0887068  -7.0110000   6.6950000  14.2340000
  -6.5317028   6.9901400  13.3005832  -8.1120000   5.6940000  13.9420000
  -8.5921021   5.3987221  14.8749590  -8.8508086   6.1480600  13.2816285
  -7.6856220   4.8146656  13.4592232  -7.5590000   7.8880000  14.8100000
  -8.2376737   8.2408542  14.2299170  -5.3890000   4.8140000  14.6780000
  -4.5970000   4.7560000  13.7320000  -5.8450000   3.7380000  15.3280000
  -6.4677078   3.8631862  16.1132788  -5.4400000   2.3880000  14.9790000
  -4.9226672   2.3330098  14.0211680  -4.5190000   1.7860000  16.0760000
  -4.9877901   1.9609363  17.0443658  -4.2930000   0.2960000  15.8850000
  -3.8237827   0.1203024  14.9169781  -3.6432712  -0.0778453  16.6763234
  -5.2495553  -0.2251017  15.9244535  -3.1810000   2.5180000  16.1440000
  -3.3526889   3.5691399  16.3757972  -2.5611197   2.0715594  16.9215209
  -2.6725313   2.4366783  15.1832986  -6.7270000   1.5750000  14.7970000
  -7.6060000   1.6180000  15.6680000  -6.8480000   0.8940000  13.6480000
  -6.1152816   0.9849283  12.9588301  -7.9970000   0.0370000  13.3330000
  -8.8382351   0.3094013  13.9703541  -8.4190000   0.1930000  11.8760000
  -7.5919126  -0.2695186  11.3373886  -9.3278472  -0.3858860  11.7117204
  -8.6270000   1.6360000  11.3600000  -7.6856853   2.1797017  11.4400992
  -9.0830000   1.6240000   9.9100000 -10.0245601   1.0808335   9.8291701
  -9.2241083   2.6481085   9.5644699  -8.3277837   1.1344397   9.2951183
  -9.6010000   2.3890000  12.2340000  -9.2155819   2.4348584  13.2525526
  -9.7288541   3.4005328  11.8485704 -10.5627332   1.8760022  12.2327503
  -7.5730000  -1.4000000  13.6150000  -6.4090000  -1.7570000  13.4050000
  -8.4980000  -2.2150000  14.1080000  -9.4176403  -1.8420250  14.2957516
  -8.2320000  -3.6180000  14.4520000  -7.2566320  -3.9512732  14.0974785
  -8.3100000  -3.8540000  15.9870000  -9.2864624  -3.5182002  16.3360831
  -8.1200000  -5.3310000  16.3460000  -7.1434987  -5.6674193  15.9976205
  -8.1813712  -5.4534170  17.4273640  -8.8997407  -5.9246446  15.8688291
  -7.2850000  -2.9910000  16.7360000  -7.4814707  -1.9375278  16.5367573
  -7.3644941  -3.1787092  17.8067687  -6.2801737  -3.2430967  16.3970720
  -9.2410000  -4.4660000  13.6940000 -10.4570000  -4.2550000  13.8030000
  -8.7280000  -5.4330000  12.9430000  -7.7312237  -5.5870593  12.8900659
  -9.6040000  -6.3040000  12.1690000 -10.2696115  -6.8036023  12.8728878
 -10.1894668  -5.6683779  11.5046864  -8.8860000  -7.3490000  11.3440000
  -7.6460000  -7.4430000  11.3860000  -9.6830000  -8.0890000  10.5350000
 -11.1630000  -8.0370000  10.4340000 -11.4713054  -7.0206684  10.1888103
 -11.5992066  -8.3278938  11.3896169 -11.4770000  -9.0110000   9.3440000
 -11.5334077  -8.4869313   8.3899197 -12.4320084  -9.4946424   9.5493054
 -10.3630000 -10.0050000   9.3550000 -10.2089674 -10.4936759   8.3929351
 -10.5513179 -10.7592502  10.1190305  -9.1240000  -9.1830000   9.7260000
  -8.4871206  -9.7610981  10.3955412  -8.3270000  -8.7660000   8.5070000
  -8.7920000  -8.8480000   7.3710000  -7.0940000  -8.3510000   8.7470000
  -6.7799627  -8.2529820   9.7019201  -6.1990000  -7.9510000   7.6880000
  -6.7417660  -7.8089858   6.7534754  -5.4830000  -6.6200000   8.0540000
  -6.2363984  -5.8327169   8.0800087  -4.7600000  -6.6840000   9.4140000
  -4.0060794  -7.4708026   9.3886018  -4.2789405  -5.7269275   9.6157251
  -5.4830395  -6.8995893  10.2006611  -4.5350000  -6.3100000   7.0350000
  -4.0878440  -5.4889539   7.2530254  -5.2000000  -9.0550000   7.3880000
  -4.7560000  -9.7520000   8.3190000  -4.7760000  -9.2090000   6.1110000
  -5.1970000  -8.4870000   4.8910000  -4.6767828  -7.5311742   4.8287792
  -6.2728087  -8.3135607   4.9165648  -4.8000000  -9.4240000   3.8090000
  -4.6361562  -8.8689309   2.8853374  -5.5884269 -10.1606476   3.6546152
  -3.5780000 -10.0610000   4.2690000  -2.7452693  -9.3889641   4.0615720
  -3.3823572 -11.0321893   3.8144509  -3.7560000 -10.2190000   5.7870000
  -4.1353544 -11.1949603   6.0898036  -2.4270000  -9.9450000   6.4990000
  -1.7030000 -10.8710000   6.7940000  -2.1190000  -8.6520000   6.7830000
  -2.8263631  -7.9536097   6.6041486  -0.8780000  -8.2330000   7.4670000
  -0.4490390  -8.7473185   8.3269815   0.2770000  -7.8000000   6.5200000
   0.4321158  -6.7344507   6.6892422   1.5820000  -8.5350000   6.7120000
   1.4277697  -9.6006311   6.5424586   2.3196077  -8.1579321   6.0035827
   1.9419806  -8.3777543   7.7287543  -0.1300000  -7.4320000   5.0940000
  -0.8298750  -6.5967577   5.1194432   0.7549518  -7.1466260   4.5252104
  -0.6058423  -8.2897170   4.6186091  -1.1270000  -6.9570000   8.2270000
  -1.9250000  -6.1210000   7.7850000  -0.3290000  -6.7200000   9.3000000
   0.3573568  -7.3815180   9.6337777  -0.4230000  -5.4210000   9.9680000
  -1.4466951  -5.2531745  10.3026375   0.5040000  -5.3700000  11.1850000
   1.5086514  -5.6476669  10.8661334   0.5144324  -4.3504007  11.5702383
   0.0770000  -6.2970000  12.2900000  -1.1140000  -6.5440000  12.4950000
   1.0340000  -6.8290000  13.0250000   0.7970221  -7.4578330  13.7789963
   1.9994884  -6.6051494  12.8305166   0.0530000  -4.3570000   8.9880000
   1.1100000  -4.5110000   8.3780000  -0.7120000  -3.2550000   8.8630000
  -1.5433582  -3.1606274   9.4287178  -0.3780000  -2.1770000   7.9400000
   0.5819089  -2.2650449   7.4311561  -1.5270000  -2.1280000   6.8800000
  -2.4665577  -2.3033514   7.4040073  -1.6010000  -0.8010000   6.1360000
  -0.6619014  -0.6251639   5.6113324  -2.4185477  -0.8327587   5.4157863
  -1.7755812   0.0059145   6.8476948  -1.4100000  -3.3330000   5.9000000
  -0.8443561  -3.0372618   5.0164352  -0.9043570  -4.1630041   6.3934753
  -2.8020000  -3.7640000   5.4870000  -3.3081326  -2.9346028   4.9930062
  -2.7329331  -4.6076693   4.8003043  -3.3681345  -4.0603431   6.3700472
  -0.2860000  -0.8540000   8.6400000  -1.1820000  -0.5120000   9.4230000
   0.7970000  -0.0960000   8.3360000   1.5149836  -0.4828952   7.7402559
   0.9730000   1.2650000   8.8390000   0.2728155   1.4704727   9.6487048
   2.4170000   1.5830000   9.3110000   3.0982565   1.4512927   8.4703793
   2.5190000   3.0410000   9.8360000   1.8383195   3.1733526  10.6769860
   3.5402035   3.2401001  10.1609666   2.2501683   3.7343301   9.0390545
   2.9190000   0.5650000  10.3830000   3.0466755  -0.3939947   9.8808755
   3.8866487   0.9211517  10.7364282   1.9220000   0.3860000  11.6370000
   0.9542185   0.0294031  11.2843848   2.3424836  -0.3371591  12.3358088
   1.7941899   1.3445507  12.1399364   0.5920000   2.1310000   7.6340000
   1.3070000   2.1370000   6.6220000  -0.5210000   2.8380000   7.7600000
  -1.0232132   2.7693358   8.6335940  -1.0600000   3.7030000   6.7200000
  -0.7285483   3.3097118   5.7589780  -2.1472074   3.6507827   6.7779038
  -0.6300000   5.1480000   6.8350000   0.1110000   5.5500000   7.7500000
  -1.1300000   5.9660000   5.9050000  -1.7277590   5.6110942   5.1723163
  -0.7000000   7.3640000   5.8340000   0.3876987   7.4029172   5.7748708
  -1.2790000   8.0670000   4.6140000  -2.3620711   7.9548002   4.6636741
  -1.0192731   9.1221798   4.6990734  -0.7680000   7.5200000   3.2690000
   0.3215495   7.5004518   3.2935087  -1.1462645   6.5058680   3.1403366
  -1.2400000   8.3980000   2.0910000  -0.9151723   9.4267560   2.2467147
  -0.8172005   8.0210461   1.1597397  -2.7030000   8.3780000   1.9850000
  -3.1086866   7.5604330   1.5524470  -3.5190000   9.3400000   2.4180000
  -4.8360000   9.1860000   2.3420000  -5.2204641   8.3362530   1.9544211
  -5.4469966   9.9193456   2.6721319  -3.0240000  10.4660000   2.9410000
  -2.0240325  10.5904663   3.0093609  -3.6521765  11.1872613   3.2654613
  -0.9590000   8.1640000   7.0900000  -0.1620000   9.0680000   7.4020000
  -2.0330000   7.8310000   7.8360000  -2.7181299   7.1496706   7.5419140
  -2.2950000   8.5980000   9.0610000  -2.4188121   9.6516749   8.8109221
  -3.5560000   8.1120000   9.7510000  -3.8372296   8.8491064  10.5031192
  -4.3473933   8.0342115   9.0055165  -3.3960000   6.7750000  10.4240000
  -3.0050000   5.7800000   9.7930000  -3.7030000   6.7310000  11.7330000
  -3.6158688   5.8618639  12.2400605  -4.0192300   7.5673018  12.2027858
  -1.0770000   8.6160000  10.0190000  -0.8020000   9.6640000  10.6200000
  -0.3300000   7.4720000  10.1230000  -0.6406173   6.6307360   9.6583591
   0.8510000   7.3920000  10.9910000   0.8130371   8.2074907  11.7132415
   0.9260000   6.0670000  11.7530000   1.0091715   5.3097623  10.9734021
   1.8243529   6.0525648  12.3701335  -0.3050000   5.7670000  12.6310000
  -1.1916470   5.7067335  11.9998694  -0.1130000   4.4610000  13.3510000
   0.7732596   4.5206580  13.9827307  -0.9863671   4.2547918  13.9697155
   0.0134898   3.6594666  12.6232329  -0.5880000   6.9100000  13.6400000
  -0.7739876   7.8367507  13.0971914  -1.4633381   6.6583157  14.2387817
   0.2741179   7.0395096  14.2942775   2.1530000   7.6520000  10.2220000
   3.1140000   8.1440000  10.8130000   2.2000000   7.3300000   8.9040000
   1.4436103   6.8538346   8.4336378   3.4230000   7.6270000   8.1370000
   4.2775418   7.1401404   8.6069204   3.3000000   7.1180000   6.6990000
   2.3941441   7.5981337   6.3288704   4.1574301   7.4697209   6.1252351
   3.1720000   5.6030000   6.5460000   2.3658861   5.2474448   7.1877646
   2.8730000   5.2490000   5.1330000   3.6789504   5.6038481   4.4906406
   2.7847221   4.1665728   5.0399455   1.9358483   5.7167291   4.8312109
   4.4090000   4.8850000   7.0150000   4.5820146   5.1080101   8.0678209
   4.2759171   3.8105361   6.8888354   5.2661185   5.2157736   6.4284545
   3.7020000   9.1620000   8.1610000   4.8590000   9.5760000   8.2520000
   2.6460000  10.0020000   8.1150000   1.7163201   9.6418973   7.9533813
   2.8250000  11.4620000   8.1970000   3.6115201  11.8080396   7.5263720
   1.5380000  12.2120000   7.8670000   1.6995185  13.2702950   8.0719971
   1.1250000  12.0330000   6.4020000   0.9628416  10.9749285   6.1963572
   0.2039007  12.5845398   6.2136412   1.9141104  12.4120420   5.7525906
   0.5020000  11.7710000   8.7420000  -0.3103145  12.2402669   8.5382008
   3.3610000  11.8720000   9.5730000   4.1820000  12.7970000   9.6610000
   2.9110000  11.1880000  10.6530000   2.1883818  10.4883966  10.5609268
   3.4110000  11.5030000  12.0040000   3.2914840  12.5715278  12.1830629
   2.6630000  10.7380000  13.0960000   2.6697518   9.6847613  12.8153902
   3.2207321  10.8700374  14.0231468   1.2350000  11.1970000  13.2970000
   1.1849159  12.2770269  13.1586728   0.6043149  10.7066164  12.5554731
   0.7130000  10.8630000  14.6690000   1.4810000  10.6070000  15.6270000
  -0.5930000  10.8650000  14.7910000  -1.0140919  10.6497952  15.6834516
  -1.1714456  11.0817373  13.9919211   4.8990000  11.2410000  12.1530000
   5.5570000  11.9430000  12.9300000   5.4410000  10.2420000  11.4390000
   4.8566104   9.6049452  10.9167459   6.8700000   9.9370000  11.5560000
   7.3439014  10.4078531  12.4172863   7.1230000   8.4010000  11.6000000
   8.1908151   8.2241058  11.7287625   6.3430000   7.7450000  12.7770000
   5.2749982   7.9210865  12.6486784   6.5351183   6.6721170  12.7876500
   6.6720337   8.1818838  13.7198513   6.8140000   7.7270000  10.2400000
   5.7378457   7.8023434  10.0840638   7.3328446   8.3028325   9.4736341
   7.2570000   6.2030000  10.1480000   6.7381808   5.6264111  10.9138144
   7.0038135   5.8092800   9.1636320   8.3331801   6.1269001  10.3033872
   7.7200000  10.6720000  10.4880000   8.9360000  10.4640000  10.4240000
   7.0800000  11.5310000   9.6870000   6.0819660  11.6325631   9.8040996
   7.7430000  12.3300000   8.6530000   7.0476948  13.1052238   8.3310093
   8.6221246  12.7940606   9.1000874   8.1730000  11.5200000   7.4450000
   9.1960000  11.8320000   6.8150000   7.3830000  10.4880000   7.0960000
   6.5813944  10.2493273   7.6621829   7.7160000   9.6240000   5.9710000
   8.7978170   9.5309378   5.8755511   7.1220000   8.2280000   6.1970000
   7.3776063   7.8662664   7.1929485   6.0377735   8.2576393   6.0889512
   7.7070000   6.9670000   5.0400000   6.9937741   5.9676056   5.5512904
   7.2760000  10.2240000   4.6340000   6.1500000  10.7220000   4.5180000
   8.1570000  10.1680000   3.6220000   9.0799896   9.7939388   3.7901299
   7.8330000  10.6380000   2.2720000   6.7573648  10.7218402   2.1168264
   8.4890000  12.0050000   1.9450000   8.2759324  12.2312078   0.9002357
   7.9760000  13.1510000   2.8320000   8.1891400  12.9257075   3.8769470
   8.4744898  14.0789943   2.5519400   6.9001133  13.2620136   2.6969281
   9.9110000  11.8840000   2.0440000  10.3188995  12.7292126   1.8419258
   8.3350000   9.5960000   1.2600000   9.1490000   8.7420000   1.6120000
   7.8500000   9.6830000   0.0170000   7.1583475  10.3952414  -0.1685489
   8.2920000   8.8350000  -1.0970000   8.7554967   7.9284198  -0.7079211
   7.1100000   8.4400000  -1.9730000   6.5104539   9.3474196  -2.0453422
   7.4822658   8.1713317  -2.9616028   6.2680000   7.3290000  -1.4400000
   6.0339475   7.5225934  -0.3931753   4.9720000   7.2350000  -2.2420000
   5.2052414   7.0409441  -3.2889191   4.3597055   6.4228255  -1.8501214
   4.4246144   8.1740361  -2.1602655   7.0300000   6.0050000  -1.4780000
   7.9307735   6.0860225  -0.8696071   6.3970008   5.2094710  -1.0848754
   7.3065401   5.7737436  -2.5066618   9.2460000   9.6710000  -1.9130000
   8.9750000  10.8510000  -2.1350000  10.3680000   9.0910000  -2.3400000
  10.5495363   8.1192516  -2.1329999  11.3770000   9.8410000  -3.0880000
  10.9382505  10.7454650  -3.5093562  12.5200000  10.2420000  -2.1520000
  12.9411222   9.3321990  -1.7241947  13.2810787  10.7507660  -2.7436218
  12.0980000  11.1480000  -1.0320000  12.2250000  12.3670000  -1.1290000
  11.5920000  10.5640000   0.0460000  11.2924343  11.1279718   0.8284934
  11.5085798   9.5580058   0.0794299  11.9620000   9.0700000  -4.2530000
  12.3180000   7.9030000  -4.1040000  12.0920000   9.7420000  -5.4060000
  11.6283389  10.6364827  -5.4768410  12.7110000   9.1790000  -6.6170000
  13.6279832   8.6650138  -6.3288000  11.7940000   8.1760000  -7.3600000
  12.3771216   7.7801480  -8.1914864  11.5144722   7.3609697  -6.6923999
  10.5100000   8.7120000  -7.9490000   9.3390000   8.7390000  -7.1970000
   9.3579798   8.3833274  -6.1668366   8.1490000   9.2150000  -7.7490000
   7.2425313   9.2359241  -7.1440393   8.1170000   9.6580000  -9.0550000
   7.1870865  10.0338427  -9.4817353   9.2620000   9.6250000  -9.8200000
   9.2381603   9.9711611 -10.8532978  10.4580000   9.1460000  -9.2690000
  11.3622055   9.1103822  -9.8766542  13.2490000  10.2990000  -7.5220000
  13.6870000  10.0210000  -8.6610000  13.2520000  11.4630000  -7.0640000
  -8.5040000   2.2540000   0.2890000  -7.4340000   0.9490000   1.9800000
  -7.4660000   2.1930000   1.3730000  -6.7550000   3.1530000   1.6490000
  -6.4360000   0.6160000   2.9830000  -5.7660000  -0.7210000   2.7500000
  -4.8570000  -0.6850000   1.5400000  -4.1240000  -4.8320000   1.8380000
  -5.2690000  -4.3660000   0.9980000  -5.6580000  -2.9350000   1.1440000
  -4.4160000  -2.0670000   1.1340000  -3.4900000  -2.5690000   2.1110000
  -2.9940000  -3.8360000   1.6680000  -9.2660000   3.4500000   0.6020000
 -10.4900000   3.3600000   1.2300000 -11.0070000   2.3170000   1.6200000
 -11.0230000   4.6150000   1.3710000 -11.4320000   4.9230000   2.7030000
  -7.8440000   2.3310000  -1.0880000  -8.7120000   2.8110000  -2.2150000
  -8.3980000   4.0250000  -2.8020000  -9.1690000   4.4930000  -3.8510000
 -10.2510000   3.7660000  -4.3130000 -10.5680000   2.5570000  -3.7360000
  -9.7890000   2.0840000  -2.6930000  -7.0860000   1.1040000  -1.4950000
  -5.7550000   1.2520000  -1.8250000  -4.9940000   0.1720000  -2.2150000
  -5.5890000  -1.0660000  -2.2990000  -6.9260000  -1.2230000  -1.9950000
  -7.6810000  -0.1410000  -1.5870000  -9.1270832   1.3856335   0.2504127
  -8.1043976   0.2731608   1.7264997  -6.9130863   0.5930820   3.9404050
  -5.6727731   1.3631892   2.9265100  -6.5198827  -1.4651865   2.5965420
  -5.1714549  -0.9520191   3.6094860  -3.9920109  -0.0991498   1.7723905
  -5.4025954  -0.2560176   0.7259510  -4.4202254  -4.8761179   2.8650994
  -3.8114078  -5.8094438   1.5361295  -6.0813429  -4.9343832   1.2368421
  -4.9544506  -4.4639538   0.0331478  -6.1786868  -2.8005007   2.0693303
  -6.2931881  -2.6546426   0.3306170  -3.9455343  -2.0628411   0.1727182
  -2.7042282  -3.7788064   0.6395963  -2.1344005  -4.1305289   2.2336354
  -8.9046588   4.3338603   0.3629987 -11.8347807   5.9139301   2.7323122
 -10.5879551   4.8620316   3.3586128 -12.1796967   4.2244101   3.0172352
  -7.1281604   3.1070534  -0.9163935  -7.5955616   4.5763309  -2.4603967
  -8.9330007   5.3951717  -4.2930911 -10.8217655   4.1301568  -5.0919111
 -11.3752730   2.0104163  -4.0762450 -10.0149187   1.1732756  -2.2646277
  -5.3226855   2.1881811  -1.7785132  -3.9933514   0.2885843  -2.4406513
  -5.0312345  -1.8832611  -2.5918188  -7.3640393  -2.1541652  -2.0732816
  -8.6788122  -0.2595047  -1.3528708
