# Supplementary material for: Correction to “BAT2: an Open-Source Tool for Flexible, Automated, and Low Cost Absolute Binding Free Energy Calculations”
Source: J Chem Theory Comput. 2024 Sep 17;20(19):8740. doi: 10.1021/acs.jctc.4c01153 (PMC11465461; doi:10.1021/acs.jctc.4c01153)
Supplement: Supplementary file 1 — ct4c01153_si_001.zip [file ct4c01153_si_001.zip › All-files/HIV-1/equil/pose3/md08.rst7]

Cpptraj Generated Restart                                                       
32605
  36.6392365  35.2301025  42.1664085  25.8789520  30.0485573  27.0602207
  26.8723583  29.8883476  27.1472778  25.6960850  30.4396362  26.1471405
  25.0665817  28.8486080  27.3659306  25.2352562  28.0134773  26.6860733
  24.0231590  29.1501312  27.2739620  25.3920174  28.6824722  28.8303566
  26.3147831  28.1974144  29.1486645  24.5789146  28.1239891  29.2941093
  25.3853245  30.1039581  29.3980198  26.2936401  30.2332764  29.9865227
  24.5264587  30.2936707  30.0418091  25.3925228  30.9213848  28.1204605
  24.3864441  31.2022896  27.8090134  26.1583328  32.2235909  28.2694969
  27.2798309  32.4391632  27.8264847  25.4924107  33.2538948  28.9012184
  24.5955696  33.0498810  29.3185425  25.9137630  34.5972290  29.2649841
  26.9746933  34.7013397  29.4923439  25.8371754  35.5388336  27.9801750
  26.4380417  35.1141586  27.1759911  24.7964363  35.5663452  27.6573715
  26.2940102  36.9524536  28.3058128  25.8147812  37.3487854  29.2009964
  27.3648357  36.9946175  28.5049591  26.0516911  37.9408340  27.2004967
  25.6543961  37.5448570  26.0987930  26.3397388  39.2117615  27.3988838
  26.3083839  39.8408394  26.6093426  26.8881397  39.5023651  28.1956959
  25.1799469  35.0856247  30.5489750  23.9605999  35.1209908  30.5037842
  25.8884583  35.2307549  31.6609364  26.8886585  35.1444969  31.5502377
  25.4073448  35.6203270  33.0373001  24.3201847  35.5649910  32.9814453
  25.8284264  34.6650505  34.1504745  26.9164734  34.7293510  34.1391678
  25.3756351  35.0643578  35.6109276  24.3014183  35.1497574  35.4470062
  25.4352570  34.2574577  36.3413086  25.8646431  35.9775848  35.9500427
  25.4928761  33.1483421  33.8307228  25.6013145  32.6271286  34.7818718
  24.4649239  33.0098610  33.4957047  26.4964752  32.5087967  32.8749237
  26.4456654  31.4296074  33.0194206  26.2690372  32.7178383  31.8296127
  27.5141602  32.7461014  33.1849327  25.7736244  37.0365295  33.3179817
  26.9550056  37.3732414  33.2056351  24.8169823  37.8717346  33.6402054
  23.9400940  37.3896065  33.7770195  24.7968693  39.2860680  34.0740051
  25.5520058  39.7940865  33.4741821  23.3596344  39.7380447  33.7512436
  22.6861362  39.1855621  34.4064331  23.1909676  41.2351379  34.1859360
  23.9966240  41.8577042  33.7967987  22.1906567  41.5381966  33.8766899
  23.1283398  41.2768173  35.2733345  22.9051037  39.6307716  32.4793282
  22.2263241  38.9519272  32.4742165  25.0530739  39.3450279  35.5587082
  24.3308640  38.6885071  36.2910004  25.9917908  40.2212753  35.9640427
  26.5372829  40.8099022  35.3508072  26.4599686  40.2395935  37.3272362
  26.3499222  39.2135696  37.6783333  27.9593277  40.5885391  37.3223190
  27.9437637  41.6228943  36.9788704  28.3363323  40.4110336  38.3295212
  28.9647980  39.7870674  36.4580116  28.5392971  39.6691284  35.4614487
  30.2741508  40.5967026  36.4065704  30.9832497  40.0550041  35.7806091
  30.0881844  41.6111679  36.0538940  30.7315273  40.7353783  37.3862038
  29.2824593  38.4150009  37.0144806  28.3041229  37.9608498  37.1716499
  29.8281212  37.7495499  36.3455124  29.7822094  38.5551147  37.9729767
  25.7705975  41.1014328  38.3195114  26.3006210  41.5120354  39.4024620
  24.4770622  41.4426804  38.0026093  24.1060715  41.1671524  37.1045265
  23.4440632  41.9749680  39.0020027  23.9376240  42.6761055  39.6749840
  22.1796780  42.6038170  38.2914848  21.4578419  41.8378067  38.0081329
  21.6000843  43.0848923  39.0793533  22.4194756  43.4827194  37.0426445
  23.5331821  43.9931488  36.5116653  24.5333309  43.9041519  36.9093857
  23.2127609  44.6453781  35.3966446  23.9459763  44.9085655  34.7538147
  21.8313942  44.6230240  35.1577454  21.1300583  45.1904335  34.0739975
  21.5288277  45.5919418  33.1541214  19.6991234  45.0488815  34.1076317
  19.1606560  45.5527802  33.3186188  19.0630836  44.5839005  35.3252716
  17.9876785  44.5425873  35.4158173  19.8733826  44.0629616  36.3555603
  19.4097023  43.6723289  37.2493286  21.2657661  44.0396347  36.2691231
  23.0868340  40.8453217  40.0545502  22.3387051  41.1336746  41.0060043
  23.6585045  39.6333008  39.8390160  24.1851578  39.5100250  38.9860535
  23.4732971  38.4391174  40.5637207  23.2527847  38.7927666  41.5709000
  22.2293396  37.5718384  40.0346375  22.2239113  36.6256752  40.5757904
  21.3186550  38.0193062  40.4327850  22.0624752  37.3387413  38.5366974
  23.0467186  37.2392197  38.0790253  21.5920753  36.3639412  38.4078674
  21.1849232  38.4107170  37.9158173  20.2616920  38.8900146  38.5892487
  21.2274246  38.6573601  36.6263161  20.6851406  39.4633102  36.3497810
  22.0855923  38.4266052  36.1463203  24.7827129  37.5814133  40.5683708
  25.4940872  37.6485291  39.6129189  25.0990849  36.9982491  41.7745743
  24.7201424  37.3839455  42.6276474  26.1321449  35.9383659  41.9779739
  27.1489487  36.3215179  41.8919067  26.0397835  35.2016029  43.3853760
  25.0198288  34.9618187  43.6858749  26.6315250  34.2909927  43.2919312
  26.6086559  35.9294891  44.6292343  27.6869240  35.8157425  44.5174408
  26.3045845  36.9747581  44.5738831  26.2629967  35.3378334  46.0522614
  25.1894474  35.2030182  46.1842690  26.6638145  34.3338776  45.9125443
  26.8102341  36.1233292  47.1351051  27.3937302  36.9414978  47.0339432
  26.6292667  35.8837433  48.4581604  25.8925037  34.9281654  48.8785896
  25.3813553  34.3466492  48.2300034  25.9687214  34.8448029  49.8822556
  27.3350677  36.6363907  49.2837524  28.1335373  37.0729027  48.8455734
  27.2936440  36.3975449  50.2642365  25.9909744  34.8467331  40.8838196
  24.9101276  34.2805252  40.6270828  27.0555305  34.5539284  40.1332855
  28.3109837  35.3577156  39.9281998  28.8686657  35.4870872  40.8557549
  27.8314590  36.2686691  39.5699768  29.1133327  34.7930107  38.7461014
  29.7663860  33.9930611  39.0949669  29.5918484  35.5156364  38.0850868
  27.9616394  34.0831680  38.0721092  28.2940655  33.2900352  37.4023743
  27.5402603  34.8217430  37.3901711  26.9561558  33.5920753  39.1089325
  26.0109921  33.5824738  38.5660973  27.1193333  32.1785583  39.6385880
  28.1838989  31.6468334  39.8358574  26.0057793  31.7094212  40.1393967
  25.2093410  32.3018608  39.9528427  25.8609562  30.3693466  40.9001160
  26.8579674  30.0172825  41.1649323  25.0106220  30.5847282  42.1518631
  24.0635490  31.0626526  41.9013748  24.6809540  29.6442871  42.5934296
  25.8047829  31.3891582  43.2598038  26.2014484  32.3046837  42.8209763
  24.7502747  31.7142849  44.3093033  23.9122868  32.2960052  43.9252777
  24.2648907  30.8043957  44.6622849  25.1260452  32.3420944  45.1172333
  27.0141697  30.6637535  43.8593369  27.8538494  30.5302048  43.1772804
  27.4208603  31.2217903  44.7027206  26.5626411  29.7309418  44.1970978
  25.2870407  29.4253616  39.8723679  24.2185764  29.7348881  39.3615875
  26.0057278  28.3601532  39.5208893  26.8993168  28.3151131  39.9894753
  25.4955711  27.1808434  38.7132339  24.4141083  27.3052883  38.6579971
  26.0972614  27.0812035  37.2960815  27.1558762  26.8641262  37.4386063
  25.4394226  26.0775719  36.2764206  25.7982445  26.2737865  35.2660484
  25.6950665  25.0605545  36.5737877  24.3740482  26.2876244  36.3710365
  25.9272194  28.5105629  36.6501312  26.5478439  29.2369366  37.1748314
  26.2301617  28.4946613  35.6031952  24.8874378  28.8242455  36.7426605
  25.7742977  25.8280373  39.3084145  26.7355728  25.5702305  40.0558319
  24.8889389  24.9295731  39.0688057  24.0466843  25.1306229  38.5489197
  24.9809074  23.4876823  39.5343208  25.3163414  23.3784828  40.5656586
  23.6019707  22.7770653  39.6151352  23.1427364  22.8111076  38.6271858
  23.7756252  21.3604202  40.2574310  22.7550240  20.9862938  40.3381310
  24.3655815  20.6879253  39.6346893  24.3239326  21.3409576  41.1992798
  22.8780708  23.4511833  40.5857506  22.8250656  24.3698711  40.3122559
  25.8865585  22.6701336  38.6721344  25.7684746  22.7705860  37.4807320
  26.8906994  21.9271374  39.2231064  26.9863281  21.9745350  40.2274551
  27.7851791  21.0726566  38.4222183  27.4289341  21.1852283  37.3982468
  29.2921734  21.5907497  38.4961624  29.9149094  21.0338440  37.7960510
  29.4174690  23.0787201  38.5443497  29.2205963  23.4460602  39.5515289
  30.4677849  23.2535267  38.3111496  28.7630959  23.5240765  37.7949829
  29.9020023  21.1189384  39.7818832  29.3731480  21.4552460  40.6736832
  29.7165089  20.0448341  39.7825699  31.3734913  21.3950958  39.9581337
  31.5364265  22.4661846  40.0777817  31.8268814  20.9392548  40.8383255
  31.9066029  20.9194984  39.1349068  27.6198692  19.5782013  38.8507652
  27.2489700  19.3041401  40.0063515  27.9092407  18.6302910  37.8867760
  28.2744675  18.9299545  36.9940796  28.1766415  17.2818413  38.3573112
  27.5100803  17.0981998  39.1999664  27.8952808  16.1939926  37.2667580
  28.7516823  16.1136513  36.5972633  27.8363590  15.2021675  37.7149963
  26.5108910  16.5309525  36.7027473  25.7922325  16.6063652  37.5188026
  26.6030846  17.4297123  36.0929642  26.0532284  15.4527435  35.7249680
  26.8231316  15.2557259  34.9789543  25.9539833  14.4662170  36.1777534
  24.7388649  15.8962383  34.9751549  23.9633465  15.8438263  35.7393036
  24.9653778  16.9051819  34.6304359  24.3460770  15.0040827  33.8009720
  24.0446854  14.0685520  34.0334663  23.6515789  15.5118713  33.2718964
  25.0586090  15.0300579  33.0856247  29.5709000  17.1519508  38.9624214
  30.5405731  17.7843895  38.4661331  29.7825966  16.3585033  39.9740906
  28.9202881  15.9627295  40.3203392  30.9816666  16.2045498  40.7663269
  31.7978458  15.9528294  40.0891304  31.2850533  17.5088959  41.4553490
  31.4953423  18.1517124  40.6005554  30.0684452  18.0534954  42.2619820
  29.6276951  17.2267704  42.8190918  30.3881435  18.8781185  42.8990746
  29.3596420  18.3956738  41.5079155  32.5366821  17.3365822  42.3364983
  32.5570068  18.2274132  42.9642830  32.4287338  16.5423889  43.0752144
  33.8905640  17.1572323  41.6488571  33.7975082  16.2892284  40.9961548
  33.9868965  18.1061096  41.1211700  34.6759758  17.1387749  42.4044266
  30.8239212  15.0227919  41.7634201  29.8824158  14.9214420  42.5214195
  31.7997589  14.1920147  41.7491226  32.4784622  14.3273211  41.0134888
  31.8882790  12.9803410  42.5470963  32.8194580  12.5388031  42.1920586
  32.0332680  13.1796131  43.6088753  30.8569260  11.8957634  42.3181305
  30.8827171  10.7541733  42.8221474  29.9332504  12.1288881  41.3543739
  29.9599552  13.0669670  40.9810104  28.7176743  11.3817129  41.0512733
  28.5886593  11.4571419  39.9715691  28.9813709  10.3646202  41.3412552
  27.4705219  11.8882847  41.7954674  26.3989925  11.2535419  41.7515869
  27.6131172  13.1539040  42.2246513  28.5801163  13.4453821  42.2316322
  26.7073898  14.0336409  42.8909264  25.6818695  13.6649590  42.8689957
  26.9213181  14.3627338  44.3818130  27.8891525  14.8580761  44.4594727
  26.2091980  15.1272097  44.6925583  27.0291901  13.0783958  45.2728424
  26.9675732  13.4735661  46.2868118  26.1941433  12.4207916  45.0312805
  28.3760357  12.3102131  45.2741966  29.4639549  12.8391438  45.1337738
  28.4416733  11.0106411  45.4495583  29.2971649  10.5059443  45.6326103
  27.5615807  10.5337477  45.5841370  26.4789085  15.3232775  42.0828590
  27.3277645  15.6517410  41.2094154  25.5386181  16.0620365  42.4825859
  24.8833103  15.7176542  43.1696663  25.0920391  17.3308735  41.8196144
  25.7805233  17.5400505  41.0008774  23.6994820  17.2578259  41.2261276
  23.0555344  16.6590862  41.8702927  23.2422447  18.2451363  41.2913475
  23.6633987  16.8012257  39.7909889  24.1106625  17.5904255  39.1866531
  24.4329071  15.5025597  39.4519196  24.2291641  15.2773905  38.4050751
  25.5132122  15.6157970  39.5425644  24.0688248  14.7033491  40.0975227
  22.0923252  16.7599583  39.4275513  21.5791817  16.1263008  40.1509247
  21.7053013  17.7783604  39.4617233  22.0550766  16.3018627  38.4391899
  25.2073250  18.4960232  42.8779182  24.5218849  18.3880978  43.9363136
  25.9842262  19.5695667  42.6353607  26.6204357  19.6065292  41.8517990
  26.0931091  20.6564598  43.6576424  25.1337223  20.7248592  44.1704750
  27.2763596  20.3725071  44.5479584  26.9897270  19.3863029  44.9131165
  28.2391529  20.2210884  44.0598869  27.5294781  21.3131409  45.7506371
  28.0767860  22.1989250  45.4282379  26.6215782  21.5950966  46.2838554
  28.4353161  20.5717010  46.7591095  27.9233055  19.7788219  47.3043442
  29.2988510  20.1845207  46.2182693  28.9785500  21.5968590  47.7643585
  29.9012012  21.9660339  47.3165588  28.1861305  22.3434258  47.8173676
  29.2089176  21.0672684  49.1919861  29.9679184  20.4031410  49.1376305
  29.4497337  21.8356361  49.8016777  28.3802338  20.6299801  49.5690346
  26.2914581  22.0543556  42.9276581  26.9962482  22.2386742  41.9659424
  25.7554722  23.0588074  43.5916100  25.4630451  22.7756863  44.5159607
  25.8600597  24.4813004  43.3283043  25.7423382  24.5598984  42.2475357
  24.7722397  25.1919193  44.0268402  23.8495350  24.6441059  43.8354874
  24.9466057  25.0272961  45.0901413  24.6637077  26.6759109  43.6563263
  25.5940609  27.1910629  43.8954163  24.5276814  26.7402802  42.5767555
  23.6061001  27.3044662  44.5384445  22.3836422  27.1138859  44.4095650
  24.0994682  28.0833435  45.3967743  27.2119999  25.1232243  43.7549820
  27.6493835  24.9451103  44.8604050  27.8659821  25.9099197  42.8369217
  27.5025158  26.0579338  41.9062843  29.1648598  26.5167961  43.0701256
  29.3140202  26.5441685  44.1495209  30.1985264  25.4850674  42.6424484
  30.0820942  24.6051884  43.2751923  30.0596046  25.1716805  41.6077576
  31.1880569  25.8972340  42.8400612  29.3266506  27.8225708  42.2674103
  28.5782242  28.0751534  41.2603951  30.1842537  28.7377720  42.6920128
  30.5633373  28.4723091  43.5897446  30.3537273  30.1077747  42.1965942
  29.4811039  30.4657650  41.6502724  30.6796093  31.0181961  43.4359169
  29.9733505  30.8773422  44.2541161  31.6194534  30.6266041  43.8250809
  30.8667755  32.5257034  43.0469360  31.6285286  32.7595139  42.3031921
  29.4460716  33.1829681  42.8453865  28.8645325  33.0179100  43.7523956
  29.6240025  34.1642303  42.4054375  28.8848782  32.6359596  42.0877914
  31.4560127  33.2410316  44.2630577  32.5079651  32.9594994  44.2157288
  31.3413219  34.3198700  44.1579247  30.9288502  32.9494324  45.1714478
  31.5005703  30.2077827  41.1703491  32.6788368  29.9480553  41.3798180
  31.0931587  30.6857185  39.9857559  30.1174259  30.9461212  39.9703636
  31.9319801  30.9124527  38.8945541  32.5838661  30.0415573  38.8261185
  31.1193810  31.0193272  37.6241837  30.5913334  31.9693737  37.5424690
  31.7643204  30.8100967  36.7707329  29.9573746  30.0202065  37.4066544
  29.2382126  30.1106167  38.2207375  29.2533665  30.3376732  36.0918388
  28.7907982  31.3118858  36.2500839  29.9518356  30.3218193  35.2551918
  28.4493160  29.6250057  35.9082489  30.4678802  28.5565414  37.2443085
  31.2460785  28.5005455  36.4831429  30.9394569  28.1643372  38.1453590
  29.6152534  27.9356537  36.9692917  32.7915649  32.2371063  39.2242889
  32.4159126  33.3686752  38.8193665  33.8677406  32.1003189  40.0183830
  33.9053879  31.1684246  40.4060135  34.8590164  33.0492439  40.4906616
  34.3880310  34.0161324  40.6678696  35.3410759  32.5203857  41.8282661
  34.5735550  32.1502724  42.5079956  35.9376869  31.6528511  41.5462341
  36.3960419  33.4398613  42.5844879  36.7092438  34.5376396  42.0917816
  36.8019943  33.1780052  43.6831665  36.0716057  33.2993507  39.5234489
  37.0496063  32.4409981  39.4496498  36.2044601  34.4515457  38.8363037
  35.3945808  35.0465279  38.9372673  37.3506775  34.7510986  37.9669724
  37.5622864  33.7992783  37.4797783  36.9685020  35.7868919  36.8945999
  37.8813972  36.0785408  36.3753090  36.0017471  35.1711121  35.8630371
  35.8615189  35.7644882  34.9595222  36.3668900  34.1709595  35.6296501
  35.0356445  35.0015373  36.3384209  36.4605789  36.9262390  37.6082840
  37.0440063  37.6313782  37.3184700  38.6150322  35.1824112  38.6355591
  39.6611061  35.4663811  38.0884514  38.5037689  35.3264084  40.0471458
  37.6139183  35.0691795  40.4497604  39.5710106  35.7219772  41.0204735
  40.3109970  36.1621132  40.3520279  39.2287216  36.3450470  41.8467484
  40.2631187  34.5109596  41.5938721  41.4195061  34.7092171  42.0153732
  39.6575508  33.2363129  41.5285950  38.7419319  33.1416206  41.1129341
  40.4823380  32.1081085  42.0332909  41.1929893  32.4909439  42.7657661
  39.5238457  31.1586475  42.7453003  39.0682449  31.5528679  43.6536560
  38.7003288  30.8138618  42.1199760  39.9877129  30.1975555  42.9671783
  41.2938652  31.4563904  40.8327026  40.7193832  31.2687969  39.7503090
  42.5211029  31.0895920  41.1382332  42.8282890  31.1450100  42.0987892
  43.3864059  30.3850136  40.1958237  43.2175789  30.9342365  39.2695694
  44.8064423  30.4203968  40.7078590  44.7618408  30.0035400  41.7140121
  45.3629265  29.7836533  40.0201225  45.4642334  31.7967377  40.6788292
  45.0237885  32.6412926  39.8610954  46.4100952  32.1252708  41.4816322
  42.8511848  28.9657173  39.9490929  42.6898804  28.5670757  38.8114471
  42.4063148  28.1957150  40.9913483  42.6061630  28.5904808  41.8992691
  42.0197678  26.8284340  40.9280434  41.8320007  26.5387363  39.8941574
  43.1538353  25.8765182  41.4997520  42.9781799  25.8685799  42.5754776
  42.8573570  24.8973293  41.1237297  44.6171494  26.0853310  41.1517143
  45.3448563  26.4786263  42.0658150  45.0537643  25.8822021  39.9662170
  40.7687683  26.6264820  41.7729645  40.5185165  27.3203773  42.8115463
  39.9646034  25.6184101  41.4230881  40.2016792  25.3183956  40.4882736
  38.7378922  25.1071129  42.0947075  38.1244621  26.0054741  42.1636238
  38.1492767  24.0482521  41.0687294  38.8867035  23.2578201  40.9290123
  36.8766251  23.3019238  41.5909233  36.1201134  23.9438210  42.0423279
  36.5024452  22.8082752  40.6940422  37.0648270  22.7092838  42.4861679
  37.8280792  24.6598511  39.7793961  38.6898232  24.7620850  39.3688545
  38.8747444  24.5263824  43.4451256  39.6528778  23.5772724  43.6211205
  38.1077995  25.1113720  44.3874893  37.4682274  25.8053703  44.0277443
  37.9977837  24.7660084  45.8148880  38.6487198  23.9070206  45.9777260
  38.5799561  25.8818226  46.6875916  37.9052696  26.7244129  46.5361099
  38.8144112  25.4710732  48.1392097  39.6157112  24.7522640  48.3104897
  39.0833931  26.3495407  48.7257614  37.9304543  24.9983444  48.5672989
  39.9673309  26.3472729  46.2858658  40.3279686  27.1281128  46.9554367
  40.6150131  25.4807453  46.4190750  39.8920593  26.7063293  45.2594566
  36.5680466  24.3099861  46.3449860  35.5995865  25.0308838  46.0952721
  36.4392586  23.1313629  46.9828568  37.2229652  22.5102234  47.1245804
  35.1601105  22.6876297  47.3322334  34.3748131  23.4426727  47.2959709
  34.7518578  21.5074177  46.4368896  35.4582520  20.6916313  46.5905190
  33.7774124  21.2033768  46.8191299  34.5464935  21.9197483  44.9848480
  35.3844872  22.4852581  44.5773468  34.0998192  20.7376270  44.1538010
  34.0897141  20.8987503  43.0758209  34.7895279  19.8995838  44.2542114
  33.0990829  20.4407864  44.4676895  33.4282227  22.9520264  44.7992249
  33.2008514  23.1649475  43.7546883  32.4945221  22.5526524  45.1952019
  33.6460571  23.8573532  45.3658257  35.1793365  22.2840710  48.7719269
  36.2328148  22.1526222  49.4023514  34.0127869  22.1820335  49.3962326
  33.2242241  22.4468727  48.8233986  33.7757835  21.6202316  50.7413635
  34.3277168  22.2468777  51.4419212  32.2613411  21.7899551  51.0990067
  31.6322727  21.6579647  50.2186928  31.9230862  21.0603027  51.8347321
  31.9710922  23.1749744  51.7111435  32.5647888  23.2384758  52.6230621
  32.4338684  23.7894096  50.9388695  30.5612164  23.4741573  51.8663788
  29.7937584  23.3408966  50.8759346  30.1911316  24.0246391  52.9200439
  34.1786842  20.1482277  50.8058968  34.2583618  19.4630051  49.8137894
  34.4981804  19.6712456  51.9881668  34.4966393  20.3026314  52.7764893
  34.7828827  18.2356911  52.2798157  35.8690681  18.1450634  52.2705765
  34.4278984  18.0897732  53.7641373  34.9031296  18.8018322  54.4388428
  33.3574219  18.0305462  53.9608040  34.9989738  16.7875595  54.4042549
  34.7937202  16.6733017  55.4686394  34.4103622  15.9900618  53.9507866
  36.4710007  16.4254799  54.3488731  37.3674126  17.3247623  54.1488266
  36.7960434  15.2309332  54.4651833  34.0018349  17.1643658  51.5376854
  32.7691727  16.9094582  51.6541481  34.8608971  16.4474506  50.7776642
  35.6550331  17.0118713  50.5114365  34.6447830  15.2550325  49.9541130
  33.7614441  14.7879162  50.3895607  34.2212791  15.7021799  48.5600739
  34.9541016  16.4599533  48.2828522  34.4672318  14.8840294  47.8831444
  32.7761612  16.3054447  48.4860001  32.0908508  15.5441227  48.8586121
  32.6700401  17.2080784  49.0877457  32.0555267  16.7959919  46.8348389
  31.6816158  15.0859661  46.1394730  30.9550552  14.6196890  46.8049011
  31.2590008  15.2414989  45.1468506  32.5639267  14.4490490  46.0764771
  35.8869400  14.3321180  49.8917389  36.9914551  14.7005606  50.1169205
  35.5697479  13.0809031  49.5064774  34.5724068  12.9248323  49.4740524
  36.5839462  12.0979586  49.1849365  37.5663071  12.5630722  49.1028404
  36.6882973  10.9354801  50.1736412  35.6752853  10.5977764  50.3924179
  37.3391533  10.1353416  49.8211288  37.3355904  11.4710531  51.4963112
  38.4489899  11.9257126  51.4810524  36.6179085  11.3828087  52.5699806
  36.9949379  11.7180996  53.4449310  35.6110916  11.3183403  52.5223312
  36.3387794  11.6058168  47.7151871  35.4069214  10.8512640  47.4625702
  37.2090950  12.1332951  46.8164024  38.0129967  12.6440182  47.1525650
  37.1455421  12.0895576  45.3802261  36.1467056  11.8430815  45.0201035
  37.4830360  13.4851122  44.7690659  38.4800072  13.8044376  45.0726776
  37.6239166  13.3386574  43.6981773  36.5134087  14.6962061  45.0499420
  36.4663162  14.6473742  46.1378288  37.1154099  16.0393791  44.6117058
  37.4379959  16.0660400  43.5708809  36.3853378  16.8045959  44.8753967
  37.9706116  16.2360802  45.2582703  35.0863495  14.6186581  44.4865227
  34.4769554  13.7978401  44.8646698  34.6083107  15.5818415  44.6649780
  35.1879349  14.5291042  43.4049644  37.9620399  10.9029331  44.8172340
  38.8418846  10.3870878  45.5434990  37.6631851  10.3225460  43.5592308
  36.7561188  10.9096756  42.6116104  36.7514076  11.9996300  42.6025810
  35.7550392  10.5162573  42.7881317  37.3335686  10.3731422  41.2383881
  38.2009087  10.9937763  41.0133705  36.6505585  10.5402069  40.4055023
  37.7877769   8.9712973  41.5769005  38.5444489   8.5830660  40.8951149
  36.9980659   8.2206869  41.5446548  38.3742867   9.1717644  43.0388832
  38.0688362   8.2964211  43.6120987  39.8829994   9.2560081  43.1102791
  40.5695877  10.1676292  42.5979004  40.4390106   8.0880127  43.5195580
  39.8783913   7.4352922  44.0484924  41.8352966   7.8577232  43.6395569
  41.8536606   6.8150187  43.9566193  42.3392410   7.8712130  42.6731339
  42.6720848   8.7364254  44.5699615  42.2489128   9.1618214  45.6433334
  43.9570427   8.9342403  44.2063446  44.1557922   8.6509180  43.2574844
  44.9444656   9.8056288  44.9408340  45.0867310   9.3495865  45.9205704
  46.3445511   9.6195250  44.2542229  47.0972481   9.9650021  44.9628792
  46.5656509   8.5574303  44.1485252  46.5607872  10.3732433  42.9415855
  45.7425690  10.0622425  42.2920570  46.5321655  11.4495363  43.1115150
  47.8123817  10.0888491  42.1108017  48.6746445  10.7006254  42.3760033
  48.0409088   9.0259848  42.1895180  47.6232719  10.3060446  40.6882782
  47.2526207   9.5553646  40.1232948  47.6003075  11.5767536  40.1635132
  47.8484268  12.6292038  40.8086243  48.0497513  12.6134281  41.7982292
  47.8917694  13.5110188  40.3180847  47.4502563  11.8376398  38.9100494
  47.3597260  11.0296488  38.3108368  47.7043686  12.7456102  38.5479431
  44.6811829  11.2686014  45.2432976  44.1712112  12.0194254  44.4135323
  45.1666870  11.6889191  46.3774529  45.6239128  11.0746708  47.0360489
  45.3817902  13.1230936  46.6375351  45.2852974  13.6186943  45.6715317
  44.2150154  13.5802040  47.5685539  44.3103371  14.6624870  47.6561813
  43.3180542  13.3046646  47.0139008  44.1848946  12.9599466  48.9099579
  43.3924141  11.8787718  49.3254013  42.6794128  11.3765039  48.6884155
  43.6859436  11.5918550  50.6601257  43.3500710  10.7431936  51.0926285
  44.6459122  12.4040499  51.1440086  45.3069687  12.4803772  52.3818665
  45.1238480  11.6714964  53.0736618  46.1711960  13.6291361  52.6646652
  46.7929611  13.7461958  53.5399437  46.2649956  14.6588812  51.6791763
  46.8119736  15.5655479  51.8917122  45.6623764  14.5236588  50.4230080
  45.8858337  15.1968679  49.6086044  44.8544922  13.4171982  50.1630325
  46.7787743  13.5488358  47.0908127  47.5593109  12.6529427  47.4096756
  47.0057449  14.8736753  47.2236862  46.3359833  15.4158392  46.6968307
  48.2283592  15.3963299  47.7538719  48.6004562  14.6765881  48.4829903
  49.3060532  15.5447941  46.6642418  50.2342262  15.8624020  47.1393394
  49.6005325  14.5910988  46.2262383  49.0393867  16.5281754  45.4762878
  48.0406799  16.2630539  45.1293144  48.9253616  17.5832348  45.7251968
  50.1711273  16.2876720  44.3639183  51.0425529  16.8173714  44.7488174
  50.3380814  15.2411995  44.1087341  49.7047081  16.8885784  43.0589333
  49.2570305  17.8549175  43.2910576  50.5804672  17.1983128  42.4886627
  48.8254356  16.0388680  42.1762238  48.3051720  15.4132643  42.7746010
  48.1520615  16.5002022  41.5813828  49.4341469  15.4735174  41.6018105
  47.9072762  16.6816273  48.5515900  46.9958076  17.4183502  48.1499939
  48.7230110  16.9733696  49.5633163  49.8169632  16.3395805  50.1653862
  50.7620010  16.7188110  49.7765579  49.7978363  15.2744179  49.9348068
  49.7868195  16.7297974  51.7213974  50.8382950  16.6810493  52.0044632
  49.1738091  16.1399021  52.4028168  49.2564087  18.1905155  51.7039413
  50.0578651  18.9247589  51.7855644  48.6282005  18.3740845  52.5755768
  48.4276657  18.2120686  50.2913437  47.3632851  18.3457985  50.4845200
  48.9789009  19.4185734  49.5638313  50.0176964  19.3515053  48.7986145
  48.1664352  20.4621792  49.5567932  47.3155975  20.4053383  50.0980377
  48.5131264  21.8388157  49.2636795  49.5820389  21.9318752  49.4557152
  48.0556297  22.2082672  47.8089523  46.9661179  22.1798229  47.8253555
  48.3540382  23.2528648  47.7202759  48.7176971  21.4040165  46.6205978
  48.5121231  20.3657341  46.8809929  48.2041550  21.6906509  45.7028770
  50.1332703  21.6604691  46.3643684  50.1927605  22.7347794  46.1899796
  50.7319717  21.3529224  47.2217331  50.5760574  20.8456306  45.2379189
  51.6629448  20.9264584  45.2534943  50.4699249  19.8002853  45.5279083
  49.9353981  21.0666847  43.9946327  48.9962349  20.7031708  43.9176369
  49.9955711  21.9954720  43.6024170  50.4053802  20.4945202  43.3077240
  47.7307091  22.7721138  50.1706085  46.8537903  22.4344482  50.9229584
  48.0827179  24.1185398  50.1208191  48.8515244  24.3810234  49.5206985
  47.6267776  25.1480694  50.9630890  46.6578293  24.9115849  51.4027634
  48.5478630  25.4056625  52.1361504  48.6745262  24.4766502  52.6920242
  49.5462227  25.5614758  51.7273750  48.0276642  26.5688133  53.0065231
  47.6323280  27.4138927  52.4429131  47.1129532  26.2193317  53.4853401
  49.0931244  27.1418228  54.3475151  50.2310257  27.9530411  53.2724152
  50.6185913  27.2571983  52.5283051  49.7708321  28.7822056  52.7350082
  51.0854645  28.3613396  53.8121719  47.4078064  26.4158611  50.0875435
  48.3141708  26.8153801  49.3820000  46.1931229  27.0384789  50.1528244
  45.5233688  26.5477543  50.7279053  45.7323227  28.0812168  49.3053741
  46.6155319  28.3521461  48.7268982  44.6706238  27.5703659  48.2689133
  44.4386482  28.4407902  47.6551895  45.3329163  26.5470619  47.2933235
  46.3751297  26.7392368  47.0384560  45.3045349  25.5548267  47.7436104
  44.7552490  26.4656410  46.3725815  43.4075241  26.9834099  48.8911743
  43.1872787  26.0167580  48.4382095  43.6025009  26.6094379  49.8962784
  42.2449303  27.9336395  48.9885788  41.9913788  28.3318443  48.0061111
  41.4670219  27.2410221  49.3098907  42.4500275  28.6142502  49.8149071
  45.3517876  29.2976837  49.9924126  44.6451569  29.2489891  51.0165176
  45.7805710  30.4590912  49.4842072  46.4120178  30.4540920  48.6959457
  45.5887299  31.6973782  50.2304459  45.1076164  31.5042000  51.1892548
  46.5716133  32.1487007  50.3659401  44.7696724  32.7304306  49.5404968
  44.7274971  32.7775879  48.2911987  43.9642105  33.3997345  50.3772812
  43.9375534  33.1620331  51.3585510  43.1258698  34.4830666  50.0183296
  43.4843826  34.9469681  49.0994339  42.1364937  34.0359840  49.9215698
  42.9634514  35.5814819  51.1539688  43.8825912  35.6349869  51.9908333
  41.8272209  36.3457870  51.1862259  41.1019974  36.1433945  50.5130234
  41.4623451  37.2536201  52.2609100  42.3303452  37.8390236  52.5641937
  40.2775497  38.1631889  51.8590126  39.5276985  37.7021866  51.2161217
  39.3972931  38.6252060  53.0258331  38.9453926  37.7877388  53.5573769
  40.0592270  39.1446609  53.7187271  38.5433540  39.2539635  52.7737198
  40.8626366  39.3392487  51.0945740  41.5363274  39.9246750  51.7202950
  41.5122032  38.9729958  50.2995758  39.8764191  40.3992233  50.5365219
  40.4923477  41.2629166  50.2859879  39.2346649  40.1102028  49.7042274
  39.3330574  40.7963181  51.3939476  41.1778679  36.3360672  53.4906693
  40.6558456  35.2583542  53.3784561  41.6668358  36.7124977  54.6530457
  42.0831108  37.6282158  54.7440109  41.5735588  35.8697472  55.8134422
  41.5353813  36.5001297  56.7018433  40.7032623  35.2181969  55.7349052
  42.8308296  35.0401154  56.1337662  42.9417191  34.4676285  57.2289696
  43.7613258  34.9312248  55.2194557  43.6450996  35.3472443  54.3064842
  44.8023186  33.8715477  55.3821640  45.7342606  34.4247475  55.2657738
  44.7922592  33.4493675  56.3870392  44.7466316  32.7810669  54.3769684
  44.3982658  32.9915009  53.1976395  45.2113953  31.6050644  54.7651443
  45.6507645  31.5656853  55.6737175  45.2834625  30.3807030  54.0012589
  44.9529228  30.5427742  52.9753075  46.7386436  29.8642311  54.0018463
  46.9102669  29.6019936  55.0458183  46.7288933  28.9386387  53.4262695
  47.7932587  30.8517609  53.4766617  48.1744843  30.7142792  52.1465874
  47.8280411  29.9549503  51.4611664  49.0015755  31.6761818  51.4832878
  49.2637672  31.6228867  50.4369507  49.5448990  32.6948776  52.3371124
  50.1240463  33.5307770  51.9734421  49.2876434  32.7442589  53.7674713
  49.8066750  33.4791870  54.3648758  48.3321190  31.8726196  54.2830200
  48.1240158  31.8538475  55.3426170  44.4657936  29.2893581  54.6115952
  44.2058411  29.2982025  55.8419952  44.0705109  28.2948017  53.8263321
  44.3315163  28.2479382  52.8517685  43.4759064  26.9856434  54.3154678
  43.7252808  26.7920856  55.3587532  41.9543076  26.9239388  54.1477966
  41.5620422  25.9092350  54.2156601  41.3334579  27.8296280  55.1653442
  41.4083786  28.8811455  54.8882256  40.3415222  27.4830227  55.4552116
  41.8878174  27.6709957  56.0903397  41.6186523  27.2557564  52.6611252
  41.7939835  28.2978020  52.3937187  42.1860046  26.6861572  51.9250717
  40.1392899  26.9340115  52.5374413  39.4520264  27.6194401  53.0333748
  39.8700943  27.1330166  51.5001144  39.9743347  25.8809090  52.7651901
  44.1937447  25.8531876  53.5564499  44.6650620  25.9869957  52.4362717
  44.3548164  24.7609673  54.2405281  44.1213760  24.6543903  55.2173805
  44.9642372  23.5978394  53.6603928  45.6444473  23.9887085  52.9036636
  45.8011856  22.7941055  54.8044586  45.1635590  22.3323174  55.5583038
  46.1426468  21.9390335  54.2210579  46.8972931  23.7706680  55.2386131
  47.5498962  23.9715176  54.3889847  46.4538002  24.7113953  55.5648804
  47.7345352  23.1166744  56.4063988  47.0328979  22.7151852  57.1375656
  48.3924828  22.3302422  56.0366211  48.6529999  24.1468792  57.0765724
  49.3791428  24.5957680  56.3988457  48.0262794  24.9002457  57.5538101
  49.4668045  23.4253864  58.0623245  48.9176979  22.8474350  58.6824570
  50.2696915  22.9306774  57.7007523  49.8886566  24.1587086  58.6140289
  43.9806061  22.6354866  53.0114594  43.0023384  22.2791691  53.5761833
  44.3422165  22.1718884  51.8078423  45.2216301  22.3489780  51.3437500
  43.4017868  21.4198780  50.8865814  42.5271530  21.1593094  51.4825821
  42.9594803  22.2380409  49.6519814  42.4402161  21.5878696  48.9478989
  41.9244461  23.2829323  50.1377945  42.1922989  23.6509056  51.1282272
  41.8819122  24.2032146  49.5552292  40.9148788  22.8768883  50.2010498
  44.0528564  22.9179955  48.8968620  44.6912537  22.1354523  48.4867630
  43.6522217  23.4779472  48.0518494  44.7264786  23.5259838  49.5007477
  43.9886093  20.1676216  50.3273087  45.1904831  20.1266365  50.0447617
  43.2176018  19.1431751  50.0853271  42.2533417  19.3465118  50.3065910
  43.6138687  17.9620209  49.3681870  44.6524124  17.6657848  49.5157089
  42.7619972  16.7064419  49.8751640  41.7197075  16.8067150  49.5723763
  43.1928978  15.7940407  49.4629059  42.6188431  16.5470123  51.3666191
  43.6330605  16.6820602  51.7424088  42.0652008  17.4096012  51.7374611
  42.1900215  15.2682114  52.0376282  42.6068954  14.4533749  51.4457169
  42.5415764  15.2552938  53.0693016  40.7442474  15.1088924  51.8985405
  40.3863297  14.4957104  51.1802101  39.7766266  15.7000589  52.5664520
  40.0119171  16.4941044  53.5284004  40.9618607  16.6103935  53.8511620
  39.2795830  16.9577179  54.0469055  38.4954643  15.4898024  52.2417603
  38.2782478  14.8414183  51.4984436  37.8223000  16.0329552  52.7632332
  43.4662323  18.1599789  47.8611679  42.3374901  18.3793430  47.3576813
  44.4628754  18.1748657  47.0696487  45.3758850  17.9164562  47.4156914
  44.2590179  18.2004757  45.5975380  43.4155807  18.8378792  45.3321762
  45.5367851  18.8405685  45.0488091  45.7312431  19.7482262  45.6201706
  46.3442307  18.1465359  45.2821388  45.4985962  18.9091740  43.5381775
  45.0434074  18.0262527  43.0894547  44.8695984  19.7004719  43.1303635
  46.8844376  19.1353378  42.9190750  47.8882027  19.5009632  43.5683632
  47.1065674  18.6803017  41.7048035  48.0201950  18.8728123  41.3196793
  46.3723450  18.2794323  41.1388245  44.0059700  16.8083515  45.1176414
  44.7390137  15.9318590  45.4508400  42.9991188  16.4743958  44.4081497
  42.2725983  17.1691589  44.3103447  42.8094521  15.2981167  43.5667381
  43.6200523  14.5871725  43.7266922  41.4326515  14.5636358  43.8857498
  40.6402817  15.2289677  43.5428429  41.3338051  13.6947203  43.2351227
  41.2453690  14.1895599  45.3813591  40.9183922  15.2304926  46.2524185
  41.0398941  16.2477608  45.9106522  40.5722275  14.9783802  47.5649643
  40.2778931  15.8224831  48.1709824  40.3811340  13.6300516  47.9894867
  40.1145096  13.3645401  49.2504044  40.1379585  12.4284153  49.4618683
  40.6947708  12.5699911  47.1387787  40.6807251  11.5326653  47.4390411
  41.0896530  12.8309002  45.8234024  41.1794128  12.0177307  45.1183548
  42.8519821  15.7262726  42.0836716  42.6571960  16.8676720  41.7584076
  43.0999336  14.8129091  41.1610031  43.0346489  13.8310146  41.3884201
  43.3005905  15.1491785  39.7784843  43.0522385  16.1518078  39.4304047
  44.8382187  15.0782022  39.5233612  45.2525902  14.0978537  39.7585564
  45.1621399  15.1111593  38.4831276  45.5040817  16.2239304  40.2082405
  45.6163826  17.2964935  39.5448761  45.9870758  16.1024170  41.3457947
  42.5563469  14.1469154  38.7850037  42.0808487  13.0686769  39.1103516
  42.2437744  14.7515736  37.6972198  42.4440193  15.7395792  37.6351700
  41.5496063  14.1667919  36.5063057  41.4637184  14.9442272  35.7471504
  42.4356308  13.0442533  35.8505020  42.5070992  12.2272587  36.5684967
  41.8800125  12.6976500  34.9791489  43.8811722  13.4816113  35.4695854
  43.8785019  14.1380491  34.5994225  44.3857994  14.0064793  36.2807388
  44.7948303  12.3819065  35.1837502  44.4384613  11.2983322  34.6950378
  46.0376701  12.4523554  35.4019394  46.5894127  11.6939058  35.0271950
  46.4791718  13.3038254  35.7184525  40.1073227  13.7518263  36.8877945
  39.6763077  12.6623783  36.5516357  39.4491997  14.6299915  37.6582222
  39.7813911  15.5825224  37.7075348  38.0283394  14.5154524  38.0787697
  37.7911263  13.5047131  38.4107857  37.6341476  15.4332504  39.1733360
  37.5384674  16.3989716  38.6770172  36.2725677  15.1640568  39.6684990
  35.9866180  14.1123533  39.6528625  36.1276436  15.5696507  40.6697922
  35.5557022  15.6407080  38.9999161  38.5230331  15.4105778  40.4206047
  39.5006485  15.8032589  40.1410103  38.1231346  16.0417061  41.2142372
  38.7121086  14.0508547  41.0662918  39.2705994  14.3419886  41.9559135
  37.7639389  13.5297985  41.1988640  39.3901672  13.4276562  40.4832420
  37.0743904  14.7344732  36.7816582  37.5911903  15.3588409  35.8336487
  35.8271065  14.1814423  36.7009315  35.5076752  13.7614622  37.5621452
  34.9496078  14.4124222  35.5575104  35.4889221  14.9414654  34.7717896
  34.4730377  13.0506077  34.8180084  35.3665619  12.5637302  34.4272804
  34.0683441  12.3907204  35.5853920  33.3817940  13.2343426  33.7687454
  32.4271507  13.5027008  34.2212296  33.8932419  14.2447357  32.7674255
  33.1630325  14.3978348  31.9727821  33.9154472  15.2226210  33.2484093
  34.8444290  13.9261589  32.3409729  33.1162720  11.8985033  33.1120338
  32.2026901  11.9657993  32.5213203  33.9915810  11.5053959  32.5949173
  32.8113670  11.1670284  33.8604202  33.7714996  15.3414574  35.9812469
  32.9038773  14.8891687  36.7134399  33.6579857  16.5578098  35.4907951
  34.3559303  16.9650307  34.8848686  32.5681686  17.5609112  35.7298622
  31.9886971  17.1787281  36.5702477  33.2629433  18.8695927  36.1251221
  33.9971123  19.1854553  35.3839607  32.2505875  19.9905872  36.3300133
  32.6412315  20.8924675  36.8012962  32.0518684  20.1548233  35.2709427
  31.3231888  19.6946831  36.8203926  33.8985672  18.7429256  37.4937782
  33.8266220  19.6629601  38.0738297  33.3958397  18.0013733  38.1146469
  35.4246635  18.3770580  37.3574371  35.8369675  18.4660225  38.3625183
  35.4739418  17.3542385  36.9839134  36.0276833  19.0805264  36.7833290
  31.5859432  17.7410660  34.5501785  31.9799156  17.5409012  33.3739395
  30.3368340  18.2145805  34.7346802  30.0371265  18.5446339  35.6409531
  29.4921722  18.6006355  33.6099586  30.0781174  18.8301449  32.7199631
  28.6680202  17.4230938  33.0838432  29.4063854  16.6297569  32.9674988
  28.0001488  17.1415787  33.8979683  27.7645454  17.6023178  31.8825951
  26.9810276  18.3163242  32.1363564  28.3871956  17.8751793  31.0305672
  27.0272923  16.2996674  31.5243359  25.8275795  16.0586948  31.9092579
  27.6347618  15.4528389  30.7777233  28.6135254  19.8312454  33.9724083
  28.0865784  19.8989182  35.1201363  28.5236912  20.7905998  33.0535431
  28.9900818  20.7148590  32.1608810  27.7886295  22.0716324  33.2338333
  27.0685120  21.9598217  34.0444069  28.7891865  23.1796227  33.6273994
  29.4692192  23.2366161  32.7774506  28.1000748  24.5056324  33.6886673
  27.5575809  24.6920509  32.7618179  27.4013596  24.5505505  34.5240517
  28.8625698  25.2752495  33.8086166  29.6280499  22.8786259  34.8574905
  28.9275436  22.7316132  35.6795464  30.1260643  21.9091396  34.8441277
  30.5043907  24.0150681  35.3871880  29.8677235  24.8898487  35.5195351
  30.8902454  23.5835361  36.3107643  31.3501472  24.3049278  34.7636681
  26.9625435  22.2736149  31.9210701  27.6137066  22.2902489  30.8783226
  25.5903549  22.2157669  31.9104576  25.1538277  22.1015530  32.8140602
  24.7956486  22.3676758  30.6998482  23.7625694  22.1165771  30.9402580
  24.6741886  23.7087326  30.1901131  25.5932064  24.1642017  29.8212547
  23.9573555  23.8319778  29.3782959  24.1602116  24.7470856  31.5666466
  22.8439045  24.6941853  31.3442898  25.1819153  21.2989788  29.6555882
  25.1865673  21.4565563  28.4374981  25.6594181  20.1564064  30.1242294
  25.7678032  20.1384583  31.1282368  26.0341091  19.0295563  29.2902565
  26.0534954  18.0456295  29.7588882  25.3118210  18.9599972  28.4768906
  27.3752880  19.0767555  28.5231876  27.7455311  18.0831261  27.8942490
  28.1220665  20.2606659  28.5512829  27.8328056  21.0805111  29.0653687
  29.5300274  20.3056030  28.0923157  29.5918388  19.6585312  27.2173424
  30.0438766  21.7651024  27.9107170  29.4894638  22.2051926  27.0818310
  29.9308872  22.2574062  28.8766193  31.5218849  21.8778076  27.5708370
  32.0351753  21.4249573  26.3575020  33.2190399  22.0145721  26.3357716
  33.9107552  21.8991547  25.5144272  33.4525795  22.8053493  27.3968506
  34.3508720  23.2256470  27.5879688  32.4749527  22.5637531  28.3006077
  32.1992836  23.2094593  29.1212616  30.3777313  19.5454254  29.1205502
  30.3317375  19.9000034  30.3165932  31.1887054  18.5757523  28.6630745
  31.2012939  18.4310608  27.6635723  32.0788231  17.7810287  29.6454430
  31.6563721  17.8026619  30.6500149  32.2789803  16.3472233  29.1838760
  32.4835052  16.2689171  28.1161041  33.1789322  15.9944801  29.6876183
  30.9910851  15.4650736  29.5252342  30.6273289  15.5898943  30.5451412
  30.1982899  15.7870808  28.8500404  31.3741875  14.0309181  29.4100685
  31.7813892  13.8702259  28.4118385  32.0496597  13.7103786  30.2032204
  30.0855732  13.1177502  29.4396591  29.4840221  13.5180330  28.6235638
  30.3327713  12.0641956  29.3091984  29.3092556  13.2933178  30.7082596
  29.8644028  13.2622738  31.5514450  28.7317276  14.1218376  30.7189198
  28.5943909  12.5808144  30.7457886  33.4788284  18.4630222  29.7535553
  33.9816322  18.9768429  28.7755947  34.0811043  18.3609924  30.9161072
  33.5687256  17.8108349  31.5905724  35.4024582  18.7529106  31.2300262
  35.9990120  18.6981964  30.3194046  35.4825935  20.2321281  31.6266136
  34.8106995  20.4830894  32.4473915  36.5100174  20.4231033  31.9364967
  35.3148117  20.7898598  30.7052631  36.0493736  17.8105583  32.1983185
  35.4712257  17.5450439  33.2895470  37.3650665  17.5045414  32.0151100
  37.8301086  17.7982559  31.1680202  38.1297951  16.7719193  32.9980164
  37.4456291  16.3804836  33.7508736  38.8713188  15.6074247  32.2711639
  39.2349892  15.8309851  31.2682362  40.1278610  15.2670479  33.0856247
  40.6976547  14.4294462  32.6833038  40.7909470  16.1243706  32.9698105
  39.8652954  15.0869074  34.1280823  37.8918037  14.4011936  32.0926247
  38.5001793  13.5013771  32.0014839  37.2410812  14.2619944  32.9559288
  37.2016792  14.5753384  30.6905136  36.3614235  15.2692223  30.6658897
  37.9112320  14.9198999  29.9382420  36.9016724  13.5722427  30.3873711
  39.0592422  17.7950115  33.6036415  39.5049820  18.6972504  32.8566437
  39.4678078  17.6104145  34.8831406  39.1426620  16.8411713  35.4511566
  40.3228531  18.5773354  35.5673256  41.2692299  18.5794983  35.0265274
  39.9390564  19.5972080  35.5415306  40.4624519  18.3263493  37.0796356
  39.9050827  17.4061394  37.7019348  41.1605034  19.2657490  37.7586861
  41.2602921  20.1689034  37.3177147  41.6630707  19.2254639  39.1316605
  41.6963158  18.2077007  39.5204391  43.0306625  19.9718971  39.2008820
  42.8125572  21.0234814  39.0145950  43.9314499  19.8218231  40.4637108
  43.4370995  20.4387455  41.2141342  44.0336418  18.7899151  40.7996025
  44.9010544  20.2653770  40.2373810  43.8385239  19.4139423  38.2540970
  44.4024506  18.7756653  38.6970329  40.8034973  19.9326344  40.1438904
  40.3691292  21.0329933  39.8965988  40.6874847  19.3104610  41.3345795
  41.1854362  18.4475307  41.5004005  39.8606987  19.8554115  42.4083748
  39.6121750  20.9048634  42.2503090  38.5182419  19.0300522  42.3959351
  38.7472496  17.9696541  42.5018234  37.6529770  19.4278469  43.6258392
  37.6572609  20.5135956  43.7219086  36.6469498  19.0299950  43.4926987
  37.9574776  18.8877468  44.5223198  37.7240868  19.3500881  41.1497459
  37.6858864  20.4234009  40.9636269  38.1341019  18.7389145  40.3457298
  36.6879463  19.0420761  41.2899017  40.6396065  19.8742638  43.7381744
  41.0595665  18.7613640  44.0898972  40.6894341  21.0552597  44.3542862
  40.2383842  21.8850689  43.9964066  41.0661087  21.1782494  45.7960663
  41.8121033  20.4401474  46.0906754  41.7084656  22.5474777  45.9769135
  40.8822174  23.2576218  45.9436417  41.9916725  22.6566601  47.0238037
  42.7400017  23.1087227  44.9462700  42.3586235  23.0670338  43.9260178
  43.0274925  24.6008644  45.2070236  43.3260651  24.7193127  46.2486191
  43.7714691  25.0219822  44.5308113  42.0846710  25.0966282  44.9759445
  44.0922928  22.3038673  45.0435829  44.8706207  22.6903629  44.3856087
  44.3930817  22.2886848  46.0911560  43.8147774  21.3338871  44.6310005
  39.8395958  20.9080276  46.6590118  38.7598267  21.3576317  46.3469353
  40.0858269  20.3178501  47.8408241  41.0108566  20.0134506  48.1087151
  38.9636078  19.9480133  48.7994843  38.0318222  20.4681816  48.5774536
  38.6098518  18.3945923  48.7709885  39.4885406  17.8697929  49.1459427
  37.4277763  18.1004295  49.6333923  37.3182716  17.0375786  49.8489151
  37.6020889  18.5909767  50.5910339  36.4956474  18.2948399  49.1028824
  38.3485985  17.8920097  47.3244438  37.7034035  18.5974960  46.8008842
  39.2795029  17.7948208  46.7658081  37.7560883  16.9781818  47.3687286
  39.4121552  20.3472252  50.1551781  40.5474396  20.0485706  50.6454773
  38.6297150  21.1040955  50.9211693  37.7265587  21.3683968  50.5543518
  39.0332375  21.6147423  52.2275200  39.0141258  20.7559795  52.8985443
  39.9447975  22.2067432  52.1456947  38.0543098  22.5939102  52.9241867
  36.8107185  22.7272301  52.5373650  38.4964600  23.2760696  54.0249062
  39.6938629  23.0980797  54.7486038  40.5923119  23.3898430  54.2047691
  39.7353630  22.0631828  55.0882645  39.6396294  24.0328484  55.9330330
  40.2300186  24.8977108  55.6304550  40.0115509  23.4825287  56.7972794
  38.1518021  24.3320847  56.1808739  37.8981590  25.3140354  56.5802956
  37.7106285  23.5529613  56.8025131  37.5885239  24.1945438  54.7730980
  36.6037292  23.7293644  54.8166275  37.3149071  25.5073090  54.0396843
  37.6515388  26.5473595  54.6134033  36.8010674  25.5281563  52.8781738
  36.6758041  24.6799755  52.3443260  36.1794701  26.7992668  52.2488098
  36.7617950  27.6541500  52.5925827  36.1295357  26.7134399  50.6919250
  37.1567688  26.5199432  50.3829765  35.2169113  25.6380119  49.9685860
  35.3825302  25.6387520  48.8912392  35.4250717  24.6177578  50.2908249
  34.1898956  25.9219532  50.1981812  35.7519226  28.0194130  50.2808037
  35.3802528  27.9827023  49.3964310  34.7870178  27.0163460  52.8547440
  34.0514526  26.0411911  53.0250587  34.3982391  28.2357178  53.0816193
  35.2029457  29.4565296  53.1588287  35.7100906  29.6075745  52.2058868
  35.8584366  29.3153114  54.0181770  34.2262192  30.5849667  53.3894958
  33.9215240  30.9941006  52.4262276  34.6182289  31.3885002  54.0130043
  33.1058350  29.9026985  54.0569153  32.2130280  30.4922104  53.8484001
  33.3431435  29.7968292  55.1154861  32.9979248  28.5055141  53.4676018
  32.5526276  27.9468441  54.2908287  32.0240631  28.3836651  52.3171425
  30.7833366  28.2374477  52.4254417  32.5290871  28.4884090  51.1335716
  33.5387650  28.5041065  51.1133957  31.7734337  28.6763496  49.8913651
  30.7814980  28.2557793  50.0565567  31.6306152  30.1342583  49.3175430
  30.9461327  30.6201153  50.0129013  32.9280586  30.8967705  49.3686523
  32.9038544  31.8795509  48.8978500  33.1306534  30.9976692  50.4348946
  33.7356720  30.3068008  48.9353027  30.9881172  30.2720985  47.9267464
  30.0701046  29.6908722  48.0135307  30.7928085  31.3413925  47.8457336
  31.6688328  29.9941044  47.1220970  32.4730644  27.8513622  48.8387070
  33.6863556  27.9295750  48.5879135  31.7215252  27.1010399  48.0042572
  30.7324295  26.9752407  48.1653748  32.1687851  26.3326073  46.8176346
  33.0478058  25.9052677  47.3001289  31.0907173  25.2999706  46.4367294
  30.1637077  25.8440819  46.2558975  31.3228569  24.5626545  45.6682396
  30.8237629  24.3577271  47.6198502  31.4614105  23.3319092  47.7564430
  29.9673843  24.7202015  48.5372009  29.7348557  24.1616440  49.3459320
  29.4929867  25.6103630  48.4856071  32.5432281  27.2372990  45.6102715
  31.6871738  27.9608517  45.0452423  33.8551598  27.2085953  45.2231293
  34.3887634  26.4757347  45.6684265  34.4380951  28.1341133  44.2173538
  33.7157288  28.8777466  43.8807640  35.6462250  28.7854347  44.9414368
  36.2389526  28.0140133  45.4330482  36.5467110  29.4743690  43.9281654
  37.2293816  28.7332916  43.5123901  35.9717674  29.9205399  43.1167030
  37.2205048  30.2581577  44.2742538  35.3211060  29.7327766  46.0047951
  34.8180923  29.1524391  46.7782898  36.2056961  30.2123375  46.4238701
  34.4545059  30.9332275  45.6489868  33.4412880  30.6514530  45.3624687
  34.4873505  31.5986786  46.5116501  34.8145638  31.4801445  44.7775841
  34.9268684  27.2785263  42.9772568  35.8609467  26.4840813  43.1028595
  34.3828125  27.5256844  41.8334885  33.7688751  28.3275948  41.8444290
  34.9290695  27.1072617  40.6351662  35.4321899  26.1463203  40.7427025
  33.8225822  26.8110943  39.6774330  33.3814316  27.7775192  39.4334831
  34.4316177  26.1861897  38.3186798  35.3038483  26.7480087  37.9845047
  34.8578491  25.2315407  38.6270180  33.6634445  26.0399609  37.5593224
  32.6961288  25.8422585  40.1677399  32.0079193  26.4149761  40.7894058
  32.0623589  25.3834572  39.4088287  33.1335602  24.6087265  41.0275307
  33.5090866  23.9160748  40.2743225  33.9118156  24.8673096  41.7455597
  32.2706337  24.1631527  41.5224380  35.9912834  28.1049232  40.0229492
  35.6315880  29.0939751  39.4827423  37.2312965  27.7039948  40.0305977
  37.5010529  26.7515602  40.2310982  38.2562637  28.6397743  39.5864410
  37.9009209  29.6695423  39.6240158  39.0882034  28.5795231  40.2881203
  38.7391739  28.5079956  38.1730614  38.2979813  27.6835289  37.3664093
  39.7531548  29.2912197  37.7852859  39.9452820  29.9600945  38.5172653
  40.2160950  29.3595543  36.4032822  39.3932762  29.5278206  35.7084732
  41.1637115  30.5478516  36.2122803  42.0251884  30.4746647  36.8760529
  41.6051445  30.4096127  35.2253036  40.5010834  31.9183655  36.3090591
  39.6765747  31.9750233  35.5983810  40.0496292  31.9778805  37.2993889
  41.3940811  33.1875305  36.1231880  41.6027985  33.2993355  35.0592155
  40.9151497  34.1091805  36.4537849  42.6673164  33.0052261  36.8140068
  42.6020966  33.1808548  37.8064804  43.7337799  32.4590645  36.3823128
  44.6910553  32.1270409  37.2177315  44.5904083  32.3388786  38.2001228
  45.4794312  31.6529770  36.8008003  43.8816223  32.0788727  35.1494217
  43.3181725  32.3290215  34.3493958  44.6389771  31.4444656  34.9395599
  40.7132874  28.0412674  35.8366737  40.1783066  27.6780243  34.8683243
  41.3337555  27.1661263  36.6797676  41.6745834  27.4702110  37.5805817
  41.7936668  25.8391571  36.2419205  42.4866447  26.0792542  35.4355545
  42.4249191  24.9806480  37.3795471  42.9039383  24.1165810  36.9190826
  43.1686020  25.5579300  37.9288902  41.5220566  24.3803978  38.4182587
  40.3671188  24.7401009  38.5501785  41.8939438  23.3302879  39.0678864
  41.1277046  22.7828121  39.4329185  42.8018608  22.9114113  38.9253159
  40.7046432  24.9219227  35.6052094  41.0756912  24.1327820  34.7120476
  39.4185791  25.1090698  36.0154228  39.3413849  25.7056160  36.8267632
  38.2459068  24.4023361  35.4812202  38.6213570  23.6238708  34.8170471
  37.3931313  23.8004513  36.7082138  38.0851669  23.3264923  37.4043121
  36.8925819  24.6608047  37.1524429  36.3063354  22.8505592  36.2886009
  35.5423050  23.3541260  35.6963310  36.8080559  21.6702671  35.4261703
  35.9225731  21.0408859  35.3373032  37.1974602  21.9764347  34.4552269
  37.5290909  21.0457077  35.9535637  35.6768227  22.3078384  37.5465317
  35.3560181  23.0303230  38.2970009  34.7220650  21.8055534  37.3908234
  36.3239594  21.7847042  38.2505493  37.3800163  25.3310223  34.6061745
  36.8528786  24.9229393  33.5446472  37.2697372  26.6359615  34.9289398
  37.7231941  26.9983177  35.7554855  36.5430679  27.5767212  34.0470924
  35.5678482  27.1199188  33.8786354  36.5567856  29.0692101  34.5750694
  37.5893860  29.3746567  34.7440109  36.0842743  29.6555538  33.7870102
  35.6799545  29.3777504  35.8470612  35.9082756  28.7286491  36.6924248
  35.8036880  30.8095741  36.2835007  35.2140884  31.0280418  37.1738663
  36.8340340  31.0789146  36.5157585  35.5075760  31.4204750  35.4307251
  34.2182121  28.9759235  35.6220779  33.8276939  29.6131878  34.8286743
  33.9637146  27.9445820  35.3778152  33.7310829  29.3693619  36.5142746
  37.1950798  27.6834698  32.5732079  36.4630470  27.7441616  31.6223431
  38.5285835  27.6502132  32.5014534  39.0796242  27.7479725  33.3422241
  39.1705399  27.4345284  31.1936207  38.8456192  28.2789345  30.5857468
  40.6225281  27.4936390  31.4234333  41.0093269  27.1616268  30.4599743
  41.3417816  28.6639786  31.8161087  40.8284607  29.0683956  32.6884918
  42.4150162  28.4767456  31.8510609  41.2162361  29.3858490  31.0091114
  40.9154282  26.4398594  32.3614464  40.6290741  26.8605595  33.1754570
  38.7718277  26.0866547  30.5088158  38.5056076  26.0892887  29.3265305
  38.5990677  24.9146938  31.1955109  38.6241112  25.0361748  32.1978683
  38.2204704  23.5397243  30.6538868  38.8140907  23.4526482  29.7438660
  38.6478958  22.4145489  31.5828819  38.1828728  22.6084099  32.5494576
  38.2684097  21.4757919  31.1793671  40.1690750  22.2793884  31.7197647
  40.6615677  23.2273960  31.9361801  40.5693130  21.7197685  32.5651855
  40.9139557  21.7591000  30.5265598  40.2985458  21.2604694  29.5309029
  42.2523308  21.9550133  30.5235786  42.8140793  21.6270809  29.7509212
  42.5965157  22.3475609  31.3881855  36.7906647  23.3996754  30.1409798
  36.4822578  22.9479179  29.0299950  35.8438797  24.0277138  30.8806820
  36.2733002  24.3975983  31.7166729  34.5801659  24.4737778  30.4827003
  34.0653534  23.5900917  30.1056499  33.8273392  25.0066929  31.7863750
  34.4250145  25.8340492  32.1689529  32.4429054  25.5467815  31.4553719
  32.4427910  26.5985184  31.1691017  31.8769855  24.9472694  30.7423420
  31.8047695  25.5745125  32.3386078  33.7155952  23.8979435  32.8201714
  34.6935196  23.4458580  32.9856148  33.3088608  24.3494835  33.7250328
  32.8666725  22.6527882  32.4309349  32.9519005  21.8587132  33.1727448
  31.8446312  23.0296555  32.3922195  33.2892380  22.3637276  31.4686584
  34.5076370  25.4345665  29.3288460  33.4878845  25.7518234  28.6921959
  35.5845718  26.0212402  28.8698692  36.4422874  26.0506363  29.4023724
  35.5915985  27.0803623  27.8212891  36.6554947  27.1649380  27.5997620
  35.1288261  26.6792908  26.9195766  35.0693817  28.5348415  28.1485939
  34.7495956  29.2934017  27.2541142  34.9514313  28.9455624  29.3884583
  35.5404205  28.3719063  29.9750690  34.4510689  30.1820164  29.8726482
  33.4372940  30.2049427  29.4728508  34.3049011  30.0517540  31.3690224
  33.7878990  29.1621876  31.7288418  35.3157845  30.1054306  31.7731628
  33.3978844  31.3629265  32.1382561  32.1157990  31.2689514  31.7744923
  35.2584763  31.4646988  29.4128952  36.4631195  31.2955952  29.2667618
  34.6488724  32.6223221  29.3283768  33.6425896  32.6475601  29.4111786
  35.2974091  33.9186516  29.0413094  36.2692719  33.8654404  29.5319767
  35.3799210  34.2614098  27.5522976  35.7700539  35.2693176  27.4107933
  36.2225876  33.1856575  26.8540878  35.6003532  32.3516006  26.5296345
  36.6035614  33.6894836  25.9657650  37.1157570  33.0638428  27.4668808
  34.1442909  34.2878761  26.9909401  33.8984337  35.1996574  26.8182755
  34.6397285  35.1441689  29.7514687  33.3988800  35.1441650  29.7718773
  35.4351578  36.0440712  30.3758030  36.3819122  36.0197754  30.0248375
  34.9586754  37.2390671  30.9281616  34.0377960  37.0339088  31.4740486
  36.0454674  37.8235931  31.9208736  36.3894806  37.0766716  32.6363220
  36.8686523  38.3118172  31.3992405  35.5565796  39.0993843  32.7204819
  35.0704041  39.8408775  32.0865173  34.6682701  38.7038727  33.8934517
  35.0587730  37.8727379  34.4806595  34.4233551  39.5124588  34.5821457
  33.6892509  38.4267006  33.5025558  36.7655258  39.8310547  33.3971329
  37.3308411  39.1764412  34.0604630  37.4177437  40.1637993  32.5896683
  36.4786072  40.7000351  33.9893036  34.6103630  38.3003731  29.9138031
  35.4289474  38.9459610  29.2653198  33.3234634  38.5740738  29.6422195
  32.6534996  38.2662430  30.3324986  32.7495728  39.3550034  28.5093536
  33.3281364  39.0772781  27.6283150  31.3587227  38.8595161  28.2341194
  31.3405590  37.7697029  28.2423325  30.7547150  39.0414085  29.1230431
  30.8339233  39.4660988  26.9090538  31.4666958  40.3562889  26.3557205
  29.5893288  39.2872276  26.6468792  29.1205025  39.8096848  25.9206963
  29.0793915  38.6917877  27.2836857  32.8091507  40.8426971  28.8392467
  31.8424568  41.4920387  29.2660160  34.0135574  41.4388123  28.8124104
  34.7296753  40.8984909  28.3483772  34.2931213  42.7553787  29.2726288
  33.6762276  42.9971123  30.1381397  35.8519707  42.7012482  29.5951366
  36.0383759  42.0392532  30.4407787  36.4469795  42.2392654  28.8073311
  36.4011192  44.0948029  29.9276772  36.3225136  44.4578247  31.3376980
  35.7462006  43.9413872  32.0910606  37.1150093  45.5104218  31.8211136
  37.2436638  45.5919609  32.8903160  37.8149452  46.3087616  30.9135284
  38.3646393  47.1358643  31.3379631  37.8342133  46.0140038  29.5886154
  38.4185410  46.6166306  28.9090519  37.2270966  44.8491631  29.0802994
  37.4349060  44.5585670  28.0611019  34.0138817  43.7172661  28.1490784
  34.8252182  43.7426758  27.1820526  32.8874512  44.3150635  28.1273079
  36.1760712  43.0813828  24.9461727  35.5845032  43.0652542  25.7646408
  35.8539391  43.8347855  24.3556423  37.5729141  43.3763313  25.2567291
  37.7917824  43.1096649  26.2906952  37.8496208  44.3935242  24.9795055
  38.4334221  42.4228516  24.4309711  38.9886665  41.7514038  25.0859184
  39.1195717  43.0143204  23.8247795  37.4504509  41.6927147  23.4880753
  37.7809792  40.6806412  23.2544975  37.5065460  42.2453766  22.5502491
  36.1597137  41.7798271  24.2381401  35.3038330  41.7963371  23.5633812
  36.0278549  40.5675201  25.1237316  36.1561661  40.7040634  26.3163548
  35.7955360  39.3221397  24.5210457  35.6808548  39.3537064  23.5180740
  35.7746582  38.0292969  25.2464218  35.1483345  38.0840034  26.1368275
  35.1955338  36.9532852  24.3873501  35.7148056  36.9505463  23.4289932
  35.4426880  35.9632950  24.7706680  33.7008057  37.0670090  24.0556068
  33.5180359  38.0156288  23.5508118  33.4241562  36.2820740  23.3517342
  32.7989502  36.9443398  25.2229481  33.1968002  36.7971458  26.3781261
  31.4643841  36.9749413  25.1859264  30.8791733  36.6942177  25.9597626
  30.9658833  36.9170074  24.3094330  37.0939445  37.6887589  25.8493958
  37.9486198  37.0267830  25.2009430  37.4013176  38.2096710  27.0075302
  36.8302498  38.9043236  27.4673481  38.6699791  38.0076485  27.6538639
  39.4277344  38.2404404  26.9057198  38.7426910  38.8951378  28.9026375
  37.8244400  38.9757805  29.4843693  39.7660370  38.4200287  29.9665852
  39.7379341  39.0771408  30.8357906  39.5415344  37.3931885  30.2551804
  40.7761230  38.3746414  29.5594521  39.1077652  40.2751503  28.2363396
  39.9352722  40.1645889  27.5355492  38.1986160  40.6257706  27.7478580
  39.4165497  41.3702049  29.2273216  39.7730827  42.2517433  28.6945267
  38.6193810  41.5737000  29.9423046  40.2653351  41.0575104  29.8355026
  38.6711884  36.5415230  28.0381603  37.8001366  36.0385246  28.7435055
  39.6814957  35.7992592  27.6254559  40.3358994  36.2872353  27.0306969
  40.1942863  34.4689522  28.0785027  39.2592697  33.9265327  28.2186108
  40.9881134  33.7915878  26.9365883  41.2036591  32.7680168  27.2430992
  40.3095703  33.8187943  25.5889721  40.8585167  33.2123489  24.8685684
  39.2671547  33.5028381  25.6294479  40.3449059  34.8092422  25.1352425
  42.2526207  34.4553452  26.7147980  41.9800529  35.3693810  26.6059837
  40.8610115  34.4937706  29.4269066  41.4216194  35.4443512  29.9360008
  40.7404251  33.3438721  30.0731068  40.3380890  32.6229668  29.4912815
  40.9273529  33.1244812  31.5865726  41.2061653  34.0238953  32.1355858
  39.6239700  32.6135635  32.0837708  39.3100204  31.7217636  31.5413399
  39.6629677  32.2877350  33.1231995  38.4099998  33.4939346  31.9429989
  38.3020287  33.5810738  30.8618660  37.1287117  32.8356361  32.5313644
  36.9282722  32.1645966  31.6961250  37.2984085  32.3337479  33.4839439
  36.3177986  33.5526505  32.6594467  38.5168381  34.9123459  32.5757217
  38.9155235  34.9231834  33.5901299  39.1599350  35.5075912  31.9274902
  37.5207863  35.3522186  32.6255913  42.0535660  32.1325912  31.9653664
  42.1530380  31.7233467  33.1432114  42.8829765  31.7519779  30.9733295
  42.6926498  31.9871349  30.0097046  44.1622124  31.0729237  31.2901154
  43.9878922  30.1035900  31.7571297  44.8132668  30.6793327  29.9119225
  45.2363129  31.5513592  29.4132233  45.6920586  30.0728683  30.1310768
  44.0075455  29.9505157  28.8911896  43.2540474  30.5679665  27.9680595
  43.1639938  31.6406918  27.8811874  42.6422310  29.5727634  27.1790333
  42.0846138  29.7566013  26.3572273  42.9447479  28.3203869  27.7216949
  42.5693970  26.9667015  27.3059082  41.8167496  26.8323975  26.5430946
  43.1280594  25.8911819  27.9431171  42.9649200  24.8938465  27.5621891
  44.1185150  26.0856419  28.9339275  44.6423912  25.2888203  29.4409065
  44.4478455  27.3900452  29.4035683  45.1403770  27.5027485  30.2246056
  43.8497581  28.5119038  28.7413998  45.1747322  31.8781052  32.1179276
  45.6968880  31.4210491  33.1065063  45.3424377  33.1648026  31.6276970
  45.0721283  33.4081306  30.6854553  45.8506622  34.3532333  32.4433060
  46.6285400  33.9907837  33.1153450  46.2747002  35.5297775  31.5765190
  45.4723282  35.9149513  30.9472885  46.5968666  36.3186951  32.2561569
  47.5058174  35.2733078  30.7045956  47.7891312  36.2194519  30.2434750
  48.2948723  34.8394699  31.3188267  47.2592850  34.4842644  29.4006824
  46.8230476  35.0711212  28.4494553  47.6292992  33.2054291  29.3299828
  47.6885376  32.8353310  28.3921013  48.1599579  32.7908669  30.0827408
  44.8088074  34.8799171  33.4101028  43.6286964  34.7146454  33.2961731
  45.2672043  35.6282463  34.3989372  46.2578583  35.8225784  34.3682899
  44.4554749  36.3393402  35.3569336  43.6487198  35.7059631  35.7258110
  45.3073959  36.8387260  36.5321121  46.3583527  37.0371017  36.3217659
  44.9955406  37.8330994  36.8515854  45.2217255  35.8946953  37.7044830
  44.1697159  35.9413223  37.9859123  45.4492607  34.8690491  37.4140167
  46.0585175  36.2901421  38.8785400  47.1028442  36.2551346  38.5683098
  45.7415428  37.3004036  39.1373978  45.9090042  35.4408913  40.0617599
  45.7591553  34.4564590  39.8928032  45.7682076  35.6719551  41.3256798
  45.5384254  34.7171669  42.1607780  45.8815918  33.7866898  41.9696083
  45.5029602  34.9085884  43.1518364  45.8526421  36.8383942  41.8472061
  46.1625366  37.5930290  41.2517319  45.7964096  36.9938660  42.8435822
  43.8111839  37.5632820  34.6396484  44.4870224  38.2978401  33.9594727
  42.4456940  37.8805122  34.8149490  41.3991013  36.9616699  35.1678658
  41.5025635  36.2872276  36.0178833  41.3539963  36.3312454  34.2798195
  40.1159286  37.7666626  35.2828712  40.0634766  38.2112274  36.2767105
  39.2576370  37.1082993  35.1487236  40.3103638  38.7407265  34.1810455
  39.7482872  39.6745987  34.1890259  40.0710068  38.3543854  33.1903152
  41.7799034  39.0623207  34.2871819  42.1108398  39.2779770  33.2712669
  42.1951523  40.3558121  35.0917969  41.5832100  40.5840378  36.1005707
  43.3234749  41.0240135  34.7183495  43.8326302  40.7138252  33.9030914
  43.8650093  42.1357574  35.5658340  43.3700981  42.1763687  36.5361519
  45.3987312  42.0168648  35.8112717  45.7975578  41.8669586  34.8079910
  45.7773895  42.9716835  36.1760254  45.7959023  40.9649887  36.8340759
  45.4714050  39.9813652  36.4945374  47.3108902  41.0438385  36.9646492
  47.8248215  41.3666687  36.0592422  47.6471558  41.7545357  37.7195854
  47.6743355  40.0684395  37.2880707  45.1244545  41.1323471  38.1412277
  45.4506607  40.4647446  38.9387207  45.3316193  42.1256714  38.5393181
  44.0464439  40.9818993  38.0832901  43.7410355  43.4754639  34.8437691
  43.8971024  43.5907822  33.6587677  43.7480316  44.5246429  35.5696640
  43.5101776  44.4390488  36.5475197  43.8985634  45.9113731  35.0008316
  44.5726242  45.8904686  34.1445007  42.6315727  46.6093102  34.6331177
  42.9417191  47.5908051  34.2745323  41.7842178  45.8106537  33.5897675
  40.9169388  46.4136124  33.3207664  42.3962975  45.6405983  32.7040329
  41.5459595  44.8568954  34.0605965  41.6594315  46.7402687  35.8709259
  41.4854279  45.7744827  36.3453522  42.2145157  47.3014069  36.6226616
  40.7028198  47.1642990  35.5656395  44.6957016  46.7817497  36.0389557
  44.7731438  46.4409294  37.2290039  45.1931038  47.9767609  35.6422195
  45.0808029  48.2484779  34.6759605  45.8067665  48.9763641  36.5710793
  45.9515419  48.4626160  37.5214462  47.2246742  49.2440186  36.0609474
  47.0703163  49.5163574  35.0168648  47.8248177  50.4556999  36.6871872
  47.7403984  51.3906708  36.1333008  47.3430328  50.6560669  37.6441803
  48.8753738  50.2857513  36.9228592  48.1019897  48.2358513  36.3633690
  48.0622559  47.7463531  35.5384979  44.9109344  50.1999664  36.6570015
  44.4994392  50.7939453  35.6701164  44.5727959  50.6479225  37.8550148
  44.7525024  50.0136108  38.6201630  43.7384720  51.8202057  38.1399841
  43.4684906  52.2466316  37.1738739  42.3991547  51.4484329  38.8184967
  41.7284851  52.2739029  39.0570374  41.6436768  50.4832764  37.8098831
  41.7482185  50.9072151  36.8111610  42.2600327  49.5911446  37.6989136
  40.6026306  50.3334274  38.0960045  42.5841293  50.6028290  40.0727310
  42.6628876  49.5449448  39.8221664  43.4793472  50.8807449  40.6290131
  41.4190521  50.5366287  41.0667191  41.6077423  49.8151436  41.8616791
  41.1820908  51.4303284  41.6439781  40.6475449  50.0861969  40.4422302
  44.5296440  52.8759384  39.0449181  45.2808304  52.4511909  39.9476662
  44.5070839  54.1363182  38.6770554  44.1133156  54.3512726  37.7721558
  45.1033211  55.2521667  39.5115929  46.0924950  54.9142075  39.8204765
  45.1960335  56.3914452  38.5194054  45.8571014  56.0566330  37.7200356
  44.2468414  56.7372093  38.1100388  45.7883263  57.6611671  39.2100868
  45.1558609  57.9643974  40.0444450  46.8139229  57.4561920  39.5170631
  45.8340034  58.8371353  38.1760063  44.9016914  59.0768852  37.6647224
  46.1910782  59.7612419  38.6305695  46.8073997  58.5086517  37.0752106
  47.8051186  58.2126770  37.3993492  46.4760551  57.6676865  36.4660492
  46.9422989  59.6675186  36.2457809  47.3363037  60.3809128  36.8423882
  47.5785255  59.6108246  35.4634056  46.0484734  60.0240250  35.9390602
  44.2623215  55.4957733  40.7720642  43.1054840  55.8554115  40.6972885
  44.7807732  55.1303062  41.9375839  45.6485519  54.6135864  41.9297256
  43.9236603  55.0101547  43.1233749  43.3581161  55.9408760  43.1682777
  42.9874611  53.7754097  43.0519638  42.4657669  53.8093872  42.0955200
  43.8558006  52.5072937  43.0844727  43.2807770  51.6886177  42.6517944
  44.6084251  52.4109344  42.3019218  44.1249390  52.1947174  44.0934143
  41.8536720  53.5561752  44.1001053  41.3645897  52.5870132  44.0019608
  42.3230896  53.5629807  45.0838165  40.8036842  54.6713219  43.8448257
  40.5221596  54.6827316  42.7918701  39.9336319  54.3895302  44.4378662
  41.1703262  55.6742249  44.0636063  44.8434067  55.0174408  44.3453026
  45.9388695  54.4418793  44.3251343  44.4574165  55.7702789  45.3788376
  43.5918503  56.2848663  45.3007126  45.2972755  56.0387039  46.4921761
  44.7478867  56.6149368  47.2366333  45.6271744  55.1359596  47.0063019
  46.4770088  56.7986832  46.1338081  47.4619293  56.6102638  46.8907204
  46.5131187  57.5458450  45.0411987  45.6196785  57.5990982  44.5731926
  47.7518997  58.2169685  44.5062027  47.3569832  58.7131691  43.6196747
  48.0939407  58.9786110  45.2069283  48.8912582  57.2893906  44.1793098
  50.0633774  57.7817841  44.1328621  48.5441360  56.0138474  43.8682632
  47.5724258  55.7383804  43.8675842  49.4406853  54.9893761  43.3044586
  50.4098129  55.3324699  42.9422798  49.7179375  53.9496002  44.3784637
  48.7530975  53.5588303  44.7017059  50.1994133  53.0665207  43.9583969
  50.4973259  54.5113564  45.5694771  51.3645020  55.0644646  45.2086678
  49.7276917  55.0817719  46.0894737  50.8838234  53.3845444  46.6244202
  50.3583298  52.2893219  46.6130486  51.5790596  53.7928619  47.6274872
  51.7830200  53.1592865  48.3871460  51.8647079  54.7576294  47.7154694
  48.6974640  54.3202553  42.0857849  47.5609627  54.5595779  41.8954277
  49.4435272  53.4391327  41.3529243  50.4350243  53.3195419  41.5036736
  48.9030685  52.6883888  40.2160263  47.9257202  53.1206970  40.0015488
  49.8454590  52.9769325  38.9904633  50.7086334  52.3241997  39.1207085
  49.3976555  52.6866951  38.0400200  50.3359299  54.3895798  38.8231392
  50.7807198  54.8839417  39.6867790  51.3645859  54.5043221  37.6942673
  52.3501129  54.1661682  38.0144043  51.0306168  53.9074135  36.8455849
  51.3302765  55.5197754  37.2995911  49.1422310  55.2179642  38.3115349
  49.4264412  56.2672005  38.2313423  48.6825218  54.7446632  37.4439163
  48.3634377  55.0482330  39.0550194  48.6927185  51.2164078  40.5838165
  49.7207108  50.5964432  40.8404999  47.4907875  50.7442131  40.8143539
  46.6665497  51.3136063  40.6858025  47.2521896  49.4919815  41.4454803
  48.0664482  48.9867096  41.9648819  46.1825218  49.7113571  42.4648476
  45.3076401  50.1328087  41.9698105  45.9278870  48.7032394  42.7918968
  46.5703583  50.5507431  43.6652832  46.9745827  51.4925957  43.2943268
  45.6935921  50.7401619  44.2845726  47.7331619  49.9841270  44.5266724
  47.6444817  48.9015160  44.4361458  48.6474648  50.2705231  44.0069275
  47.6804771  50.6156731  45.8827057  47.6181755  51.7008018  45.8007584
  46.6907921  50.3408661  46.2475395  48.7841034  50.1079407  46.7099342
  48.6404991  50.3176918  47.6874199  48.8128967  49.1008339  46.6391373
  49.6983795  50.4420776  46.4405746  46.7731667  48.4213448  40.4676743
  45.7943497  48.7217674  39.7607574  47.5025139  47.3162460  40.4117165
  48.3076515  47.3766251  41.0185204  47.1250534  46.0942841  39.6246109
  46.7751923  46.4755058  38.6652527  48.4354172  45.3026619  39.2901115
  47.9716263  44.5062828  38.7080688  49.1379166  45.8516464  38.6630402
  49.3155746  44.5545387  40.3639793  48.7993393  43.6427917  40.6644974
  50.2437897  44.4055939  39.8123016  49.5587082  45.2963066  41.6345291
  49.9828110  46.4824638  41.5711060  49.4594116  44.7132416  42.7430954
  45.9293976  45.3279190  40.3842621  46.2258759  44.8885880  41.4880981
  44.8020096  45.2668724  39.7697525  44.7572708  45.4042854  38.7701454
  43.5259781  44.9026947  40.3787384  43.6227760  44.2968292  41.2796555
  42.6382294  46.1058006  40.7531548  41.7474060  45.8564682  41.3296661
  43.2866287  46.7042961  41.3930550  42.3877907  46.7394562  39.9023514
  42.7765656  43.9132996  39.4768906  42.8493156  43.9629517  38.2943916
  42.1990585  42.9125595  40.1049232  42.1056404  42.9507980  41.1098671
  41.5788345  41.7175636  39.4988937  42.0957222  41.7271347  38.5392876
  42.0488319  40.5334282  40.3666115  43.1254730  40.6423874  40.4972916
  41.4000626  40.5562401  41.2422180  41.8378906  39.1771851  39.6669197
  42.5653419  39.2208138  38.8563538  42.2241402  38.1427727  40.5899734
  42.2028580  37.1779709  40.0832062  43.1291275  38.2227020  41.1922226
  41.4613571  37.9531059  41.3451538  40.4602127  38.8265762  39.1784706
  39.8452072  38.8610001  40.0777397  40.0495834  39.5624084  38.4870682
  40.4645309  37.8083496  38.7894974  40.0261765  41.8778954  39.2292824
  39.2974625  42.0785904  40.1683807  39.5007324  41.7942505  37.9998894
  40.1188316  41.3995399  37.3054428  38.1186256  41.8013725  37.5577812
  37.6230774  42.7004013  37.9242287  38.0462418  41.8858643  35.9816780
  38.3860283  40.9450493  35.5486450  36.9955711  41.8359032  35.6958542
  38.8879318  43.0315018  35.3444214  39.8276443  43.0556183  35.8961945
  39.1165771  42.7759590  33.8834152  39.5336456  43.6693535  33.4186668
  39.8308601  41.9641800  33.7458992  38.2575340  42.6395988  33.2264862
  38.1050606  44.3673744  35.6119347  38.7855263  45.1300087  35.2331772
  37.1816330  44.4602547  35.0403061  37.8884888  44.4242783  36.6786880
  37.3065071  40.5361481  38.0286942  37.3304405  39.4895210  37.4219856
  36.7460899  40.6399117  39.2494507  36.6955719  41.5506439  39.6831665
  36.1944313  39.4930611  39.9766006  36.6285095  38.6357498  39.4621201
  36.8385010  39.4289589  41.3427162  37.8284149  39.8819771  41.2884064
  36.3401299  40.1124268  42.0301743  36.8061790  38.0408401  42.0320473
  37.1602211  37.8183441  43.1265488  36.3481026  37.0323029  41.3106499
  36.3444176  36.2700615  41.8942413  34.7309151  39.3004990  39.9661407
  33.9989624  39.9567490  40.6793823  34.2092171  38.4313660  39.2222137
  34.8544998  38.0033417  38.5737457  32.7599258  37.9871521  39.2431374
  32.0803146  38.8356819  39.3220596  32.5524216  36.9114723  38.1677208
  31.5569973  36.4860001  38.2950249  32.8078918  37.5465965  36.7486992
  32.2952957  38.5012474  36.6304436  33.8918533  37.6478233  36.6949806
  32.4107895  36.9028358  35.9638557  33.4179726  35.7469559  38.1842232
  32.9543762  34.9127502  38.2880630  32.3954010  37.2661819  40.5081863
  31.2343979  37.1564140  40.8496437  33.4276276  36.7658615  41.2049789
  34.3653564  36.8559875  40.8407784  33.2725830  36.1071396  42.5213089
  32.2272835  35.8251991  42.6476326  33.8314667  35.1714897  42.5388947
  33.6132774  37.0291214  43.7333145  34.1990356  36.4765701  44.7482719
  33.4455643  38.3967247  43.6196327  32.9910126  38.7353096  42.7836647
  33.5424805  39.2679901  44.7623215  33.4237518  38.6401901  45.6454277
  34.9067993  40.0179329  44.6586533  35.7304764  39.3073578  44.7274094
  34.9286613  40.5431557  43.7037849  35.0456467  40.8224716  45.3808289
  32.2808952  40.2021599  44.7812614  32.1585121  40.9395027  43.8220596
  31.3705330  40.0429840  45.6932983  31.5883274  39.4311256  46.4667931
  30.1923199  40.9148064  45.9602432  29.4974518  40.9741440  45.1225471
  29.3608265  40.3559151  47.0259819  30.0007553  40.3366776  47.9081497
  28.5132942  41.0326538  47.1346626  28.9476280  38.9351730  46.6916885
  28.8699646  38.0807076  47.6530380  28.4227829  38.6366501  45.5566216
  30.6815605  42.4081764  46.1985970  29.9298115  43.3092880  45.8156929
  31.8805656  42.6566391  46.8423462  32.3943901  41.8555527  47.1804886
  32.4683952  44.0233803  47.0399551  31.7845078  44.7923355  46.6806450
  32.5798759  44.2117119  48.6259422  33.1967964  43.4253349  49.0608253
  33.1178474  45.1465912  48.7830811  31.1702194  44.1774292  49.3496857
  30.2662048  44.8620758  48.8414459  31.0807438  43.6687813  50.4806824
  33.8014832  44.1550446  46.3021393  34.6241760  43.2411537  46.3703842
  34.1339760  45.2964554  45.7075729  33.4070740  45.9917145  45.7988129
  35.5001678  45.7866592  45.4790802  36.0093460  45.0553322  44.8513870
  35.3322220  47.1890068  44.7139816  34.7789459  47.8918228  45.3369102
  36.5715561  47.8605804  44.2899475  37.3220749  47.1726036  43.9006958
  36.2246284  48.6333694  43.6039886  37.0674324  48.3297005  45.1397324
  34.6390991  46.8110733  43.5011063  33.7132111  46.7618027  43.7499161
  36.2601204  45.9837265  46.7404518  35.9800110  46.8356400  47.6301193
  37.4079971  45.3343925  46.8403015  37.7982063  44.9714890  45.9823151
  38.2874031  45.4456100  48.0058060  37.9812775  46.2062492  48.7240067
  38.3769760  44.0840988  48.7583542  38.9863625  43.3483810  48.2335129
  38.9797173  44.4503555  50.1408958  39.8230858  45.1403389  50.1683388
  38.1397705  44.8390121  50.7166824  39.3083115  43.5211868  50.6064758
  36.9405136  43.4438896  48.8438873  36.8795853  42.4992218  49.3842506
  36.2138748  44.1167030  49.2993240  36.6776962  43.0898705  47.8470421
  39.6495590  45.8900032  47.5365257  40.2846985  45.2160721  46.7257881
  40.1349678  47.0121078  48.0847168  39.5363007  47.5653419  48.6810608
  41.5119362  47.4437523  47.9706764  41.9372978  46.8362427  47.1718636
  41.5786552  48.8324051  47.4829025  41.4160538  49.4737816  48.3490982
  42.5759544  49.0679245  47.1113892  40.6051331  49.3553772  46.3714371
  39.6080818  48.9847794  46.6094437  40.5369987  50.8701172  46.3325729
  41.4702835  51.2667618  45.9328766  39.6266861  51.0544243  45.7620773
  40.4302216  51.3623009  47.2992477  41.0958023  48.8637390  45.0676956
  41.0784149  47.7755432  45.1279793  40.4710388  49.1525841  44.2225075
  42.1041260  49.1096954  44.7346954  42.3475571  47.2404480  49.2305069
  41.8740616  46.9535980  50.3713951  43.6730347  47.3544731  49.1031837
  44.0241928  47.6420898  48.2009315  44.6320686  47.2970963  50.2197113
  44.0942764  46.6407928  50.9039268  45.9851456  46.6589127  49.7193832
  46.6239929  46.5506287  50.5958786  45.7688828  45.7012138  49.2459335
  46.8239517  47.5248756  48.6651077  46.1287231  47.9033279  47.9157562
  47.1709099  48.4066849  49.2037506  48.0168610  46.8662987  48.0346107
  48.7553558  46.0871353  48.6362000  48.2699432  47.2791061  46.8941956
  44.7137222  48.6212311  50.9783401  44.2509499  49.6894035  50.5421753
  45.4566803  48.7065506  52.0607910  45.9543457  47.8367004  52.1864510
  45.6405830  49.9222565  52.9232559  44.6172752  50.0713882  53.2677803
  46.5195160  49.5018005  54.1494980  47.4251556  48.9913788  53.8217773
  46.7662125  50.4430084  54.6407890  45.7610893  48.5854416  55.1285706
  45.3325348  47.6821861  54.6943130  46.4998016  48.1439438  55.7975159
  44.6835480  49.2842140  56.0252838  44.7512093  50.4979286  56.2412643
  43.8143997  48.5525856  56.5911903  46.0883255  51.1947212  52.2934341
  47.2922211  51.4497757  51.9758453  45.1035309  52.0991440  52.0757599
  44.1623650  51.9356346  52.4037361  45.3136368  53.4873810  51.6509972
  46.2882614  53.8414459  51.9869041  45.2269135  53.6550713  50.1224899
  45.5538864  54.6132126  49.7185745  45.9909668  52.9350204  49.8295135
  43.8753471  53.3122063  49.5761948  43.4974709  52.5442581  50.2511559
  43.2125816  54.1750259  49.6424294  43.8212967  52.9058380  47.7583542
  44.4168396  51.2284622  47.8547707  44.6435890  50.8244019  46.8681488
  45.3175201  51.3715973  48.4517479  43.6815605  50.6285400  48.3910179
  44.2781792  54.4191551  52.2460251  43.2245712  53.9890900  52.7139130
  44.6923256  55.7202339  52.4194794  45.6576118  55.8622971  52.1584396
  43.7093277  56.7973557  52.6338997  42.8644638  56.5082893  53.2590065
  44.4355927  57.9281158  53.2326965  45.3543167  58.1880188  52.7068672
  43.7249451  58.7543106  53.2546921  44.7877502  57.7849617  54.6755409
  44.5345459  56.7866936  55.3703880  45.5280380  58.7883301  55.0931244
  46.0261841  58.8112488  55.9714355  45.5190125  59.6439285  54.5564957
  43.0091667  57.1444321  51.3048592  43.6157532  57.0533524  50.1849289
  41.7327194  57.4228630  51.4331856  41.2669334  57.5239182  52.3236504
  40.9707222  57.8616295  50.2776947  41.6442642  58.0751190  49.4477234
  39.9732552  56.7277870  49.8236389  39.4782028  56.4415894  50.7516022
  39.2029877  57.0996780  49.1480064  40.6773758  55.5570602  49.1253662
  41.4236450  55.1979866  49.8340607  39.6211281  54.4454651  48.7722359
  38.7104187  54.8835793  48.3638573  40.1767502  53.8175354  48.0757561
  39.3239937  53.7606888  49.5665283  41.4418221  55.9997025  47.8242302
  41.8922043  55.0569954  47.5134964  40.8386040  56.3983498  47.0085602
  42.1838226  56.7494049  48.0989799  40.2841415  59.1907730  50.5678520
  40.4394608  59.6767731  51.6961136  39.5430222  59.8297462  49.6491699
  39.5543747  59.4667244  48.2326546  38.6624985  58.8464432  48.3215714
  40.4462204  58.9822540  47.8351440  39.3286171  60.7807159  47.4786301
  38.9500046  60.5123100  46.4923668  40.2738342  61.3216705  47.4334335
  38.3920784  61.4947815  48.4510460  37.4042053  61.0879440  48.2349625
  38.3438911  62.5810966  48.3755455  38.8438339  61.0556946  49.8073235
  39.5855408  61.7109604  50.2640495  37.6860542  60.9849167  50.8219948
  37.1773224  59.8838120  50.9928856  37.2539673  62.1068001  51.4132996
  37.8813667  62.8954239  51.3459053  36.2297516  62.1119995  52.3858452
  35.9263649  63.0964279  52.7421417  35.2688637  61.7781830  51.9942284
  36.4367256  61.2588272  53.6179962  37.5011749  61.2897263  54.2118378
  35.4122124  60.5707359  54.1178474  34.6150360  60.7692261  53.5303040
  35.1782341  59.8151436  55.2986565  36.0364342  59.8259964  55.9705772
  34.0055046  60.4639740  56.0415497  33.0884895  60.4705276  55.4523697
  33.9102592  59.8005905  56.9011726  34.4120903  61.7878265  56.5652809
  35.2580414  61.7727966  57.2524834  34.8108139  62.4832611  55.8267059
  33.2989655  62.4735832  57.3245926  32.5918007  62.8435974  56.5822220
  32.8909607  61.7539024  58.0343056  33.8105316  63.5968437  58.2749863
  34.7953568  63.8208923  58.2707634  33.0965271  64.2997589  59.1832390
  31.8653755  64.3140717  59.1104584  31.3575077  63.7270737  58.4642372
  31.4453964  65.0451965  59.6665001  33.7649231  65.2187500  59.8323822
  34.7525558  65.3786621  59.6941185  33.1691780  65.8070679  60.3972435
  34.9408035  58.3049927  55.0368805  34.5835724  58.0300331  53.8837852
  34.9044228  57.5147552  56.0500526  35.2682076  57.9004440  56.9097061
  34.6339226  56.1134911  55.9144936  33.9885559  55.9900436  55.0448036
  36.0133820  55.3478241  55.7823982  35.7905426  54.2836304  55.7053757
  36.4692230  55.5127563  54.8061218  36.9264450  55.4998970  56.8987999
  37.8026886  56.4881668  56.9823685  37.9874840  57.1414948  56.1424828
  38.5027847  56.3690109  58.2086754  39.3518944  56.8392181  58.4879837
  38.0716171  55.3254318  58.9899406  38.4391937  54.7429047  60.1981049
  39.1589699  55.1091995  60.9151497  37.6394882  53.6428299  60.5939636
  37.8794785  53.2435036  61.5683022  36.5627213  53.1575241  59.8897972
  36.0138397  52.3077049  60.2678719  36.3623619  53.5799942  58.6172485
  35.6609879  53.1861420  57.8965759  37.0551910  54.7222214  58.1275368
  33.8198700  55.5520554  57.1573868  33.6254654  56.2396317  58.1886368
  33.3793373  54.2468987  57.0474014  33.3184853  53.8902283  56.1044350
  32.7069588  53.4853706  58.0405388  32.9200401  53.9463348  59.0050125
  31.1954517  53.5294418  57.7479172  31.0508003  53.1690559  56.7294388
  30.6124649  52.9497719  58.4636116  30.4918118  54.8652954  57.8796158
  30.4758091  55.3715820  58.8447647  30.9989567  55.5180969  57.1691551
  29.0128593  54.7367134  57.4886284  28.6858101  55.7751389  57.4355621
  28.8651104  54.1837845  56.5609703  28.3359947  54.0550232  58.6506271
  28.5776291  52.9960594  58.5595131  28.6923676  54.5043373  59.5775642
  26.9213829  54.1821442  58.5998764  26.4442368  53.8764648  59.4359436
  26.7225437  55.1620064  58.4569511  26.5613365  53.6655121  57.8102188
  33.2421265  52.0662460  58.2887115  33.8819122  51.4838753  57.3886185
  33.1554832  51.4435158  59.5068665  32.7771187  52.2551117  60.7091560
  31.7315083  52.5384102  60.5885773  33.4185905  53.1362000  60.7263908
  32.7909622  51.2694550  61.8603287  31.7970734  50.9143677  62.1327133
  33.1249275  51.7710342  62.7686234  33.7810822  50.2005920  61.4260254
  33.5083923  49.2744026  61.9319077  34.8061829  50.2843704  61.7869263
  33.7253723  50.1842804  59.8880424  34.7016182  50.0837288  59.4137650
  32.7757339  49.0416336  59.3359528  31.6321259  48.8841324  59.8153915
  33.2733231  48.3197556  58.3939972  34.1550140  48.5522423  57.9596367
  32.6434517  47.1899185  57.6444206  31.7225227  46.9458237  58.1739502
  32.1339989  47.5127029  56.2888489  31.8585510  48.5669098  56.2591934
  32.8511086  47.4593887  55.4696999  30.8982296  46.7091217  55.8488464
  30.9807854  45.6291656  55.7264404  30.1661282  46.7904053  56.6522903
  30.2414284  47.1661339  54.5358047  30.0912075  48.2452850  54.5667076
  30.8961906  46.9412575  53.6938896  28.8722954  46.5736809  54.2267075
  28.0789795  46.6630898  54.9688416  28.4323883  47.0501022  53.3505783
  28.9648228  45.1739464  53.7478943  29.7738228  44.9107895  53.2034912
  29.1276760  44.5301514  54.5088882  28.1222801  44.8801765  53.2746925
  33.5019836  45.9257317  57.8092003  34.6830521  46.0399933  58.1962738
  32.8838043  44.8085938  57.5846062  31.8859692  44.7830772  57.4304237
  33.5982933  43.4917641  57.5833359  34.6750755  43.6283531  57.6832619
  33.2320862  42.8079300  58.9360199  33.2832375  43.5570869  59.7261124
  32.1603165  42.6121178  58.9033813  34.0794296  41.5715179  59.2376137
  33.9595108  40.8919067  58.3938980  35.1118622  41.8743668  59.0630722
  33.6929703  40.7323456  60.8256683  31.9817390  40.1802139  60.4522514
  31.3357773  40.8825607  59.9254227  32.0531540  39.4319649  59.6628723
  31.5220490  39.7293510  61.3317413  33.3695526  42.6404724  56.4107971
  32.1831932  42.3488312  56.0701599  34.3886719  42.1006432  55.7673492
  35.3532753  42.2486343  56.0276031  34.2504539  41.3200989  54.5525208
  33.1681938  41.3190269  54.4228363  34.9048805  42.0160751  53.3062019
  34.5428505  43.0368462  53.1834755  36.3627281  42.3364830  53.5310745
  36.8007050  42.9197655  52.7210960  36.6224747  42.7852859  54.4898262
  36.9714508  41.4510384  53.7142181  34.8373833  41.2333450  51.9211273
  35.3802643  41.8199615  51.1800079  35.3595428  40.2810211  52.0134697
  33.3950882  41.0076485  51.4433098  32.8428345  41.9306145  51.6200867
  33.4209137  40.8598785  50.3636742  32.8365059  40.1935539  51.9052048
  34.7723160  39.9167900  54.7222443  35.7817001  39.6752586  55.3550377
  34.0353889  38.9085617  54.1337166  33.0354233  38.9200897  53.9921875
  34.4596558  37.5087395  54.1215553  35.1357994  37.2821655  54.9459305
  33.5655289  36.9376030  54.3714447  35.1648064  37.1599388  52.8190918
  34.6392250  37.4428139  51.7422714  36.3207512  36.4229279  52.9196167
  36.5411186  36.2140579  53.8828964  37.2338829  35.8219109  51.8547020
  36.7832336  35.7883530  50.8627853  38.1832924  36.3569374  51.8763199
  37.4920883  34.3145218  52.2373238  36.9771156  33.7501984  53.1772385
  38.2720184  33.6296921  51.4351196  38.7235756  34.1922264  50.7281837
  38.3121567  32.1196709  51.4242516  37.2982216  31.7291565  51.5110245
  38.8729019  31.4423218  50.2303925  38.3234367  31.8760414  49.3948822
  40.3162460  31.8547916  50.0337906  40.7217979  31.3782806  49.1412773
  40.3928452  32.9420395  50.0447502  40.9749031  31.3465710  50.7380600
  38.4486732  29.9351959  50.1299286  39.0805740  29.3808899  50.8238640
  37.4011421  29.7712173  50.3826866  38.6853981  29.4198017  48.7896767
  39.7208176  29.5039749  48.4596481  38.4086342  28.3744659  48.6526566
  38.1770325  30.0859356  48.0925941  38.8782310  31.6191311  52.8032532
  38.3671074  30.6200485  53.2571259  39.7814102  32.3295670  53.4128113
  39.9917908  33.2305374  53.0077286  40.3848267  31.9302025  54.6508636
  40.3844261  30.8456879  54.7600555  41.4286842  32.2377701  54.5887184
  39.6896896  32.4705467  55.9342957  40.2673569  32.3575172  57.0434189
  38.6591949  33.2963715  55.7554932  38.2115593  33.3715744  54.8532333
  37.9046249  33.9959755  56.8771019  36.8756485  33.6717415  57.0326042
  38.5679398  33.8875122  57.7352142  37.6925621  35.4755249  56.5283546
  37.7868996  35.9847107  55.4353409  37.5024529  36.1862030  57.6528931
  37.6201096  35.7446899  58.5536270  37.0658035  37.6059570  57.6126862
  36.8364372  37.7969551  56.5643501  35.9883766  37.8035812  58.5896988
  36.2777481  37.7980843  59.6405716  35.6873741  38.8360405  58.4121284
  34.7047462  36.9807587  58.4242020  33.7841949  37.3981056  57.5064812
  33.8859482  38.2224083  56.8161430  32.4516220  36.7378769  57.4624481
  31.6923885  37.2439842  56.8846741  32.2268867  35.5888863  58.3256187
  31.2500038  35.1286697  58.3429298  33.1744156  35.2428589  59.2448196
  32.9180298  34.4961853  59.9818039  34.3683014  35.9887772  59.3388786
  35.0313416  35.8719788  60.1833496  38.2112961  38.5782013  57.9981766
  39.1427002  38.3546371  58.7654190  38.1781616  39.7939453  57.4195786
  37.4558945  39.9944954  56.7426643  39.0131378  40.9834290  57.7983856
  39.4287987  40.7826004  58.7858047  40.0702705  41.2140579  56.6760826
  40.7165604  42.0440216  56.9616776  41.1733971  40.1466446  56.6925049
  41.6716995  40.1855698  57.6611519  40.6898575  39.1887245  56.5009995
  41.8987999  40.2888565  55.8914642  39.4072685  41.4965782  55.4266548
  38.7828979  40.6306534  55.2065659  38.9010277  42.4614410  55.4558525
  40.3479805  41.8250732  54.1567230  39.8593292  41.7277603  53.1872635
  40.7047234  42.8548470  54.1767311  41.1226845  41.0610924  54.2220078
  38.0402718  42.2394371  57.9492340  36.9674263  42.3017731  57.3665085
  38.5500641  43.1336021  58.7790375  39.4949913  43.0348625  59.1217613
  37.8913803  44.3632965  59.0399399  36.8226318  44.1891518  58.9152336
  38.1041489  44.7373619  60.5163803  39.1798096  44.8506393  60.6513367
  37.5581093  45.6699829  60.6583557  37.6973991  43.6460915  61.4526291
  36.7091904  43.3168449  61.1314735  38.3916283  42.8057785  61.4485397
  37.7109413  43.9839554  62.9575691  38.4955368  44.7064362  63.1823540
  36.8167381  44.5611191  63.1928825  37.8451729  42.7569885  63.8379288
  36.9607964  42.1235733  63.7688484  38.7265854  42.2129211  63.4985199
  38.0749664  42.9823074  65.3144684  37.2193489  43.3483849  65.7068863
  38.1142197  42.1113205  65.8243179  38.8571281  43.5472298  65.6131058
  38.4545937  45.4591370  58.1420174  39.6474609  45.6002731  57.9438400
  37.5129395  46.1878967  57.5758934  36.5746231  46.2263260  57.9476204
  37.8025665  47.2438583  56.5704269  38.8680725  47.4682274  56.5208435
  37.2969856  46.7187500  55.1875534  37.3428993  47.5212135  54.4513168
  38.0441055  45.3857880  54.6786156  37.9293251  44.6539650  55.4782143
  37.6862640  45.0805473  53.6953163  39.0607758  45.7776413  54.7092094
  35.8092804  46.4458771  55.0825157  35.6285172  45.9152794  54.1476898
  35.5097046  45.7616425  55.8763504  35.3336601  47.4215927  55.1818542
  37.2235069  48.6069412  56.9136353  36.3348618  48.6624146  57.7469788
  37.6923141  49.6572304  56.2154236  38.5210648  49.4436607  55.6790771
  37.0947304  50.9995346  56.0666466  36.4511833  51.2673149  56.9046440
  38.2340813  51.9615173  55.9796753  38.9230003  51.7909698  55.1523819
  37.7392693  52.9244423  55.8530426  39.0901108  52.1292953  57.2697601
  38.3733635  52.1587372  58.0904312  39.6724586  51.2152786  57.3861313
  39.9915886  53.3801460  57.2286987  39.4471436  54.2919312  56.9830704
  40.5004501  53.3941574  58.1925240  41.0027885  53.2711487  56.1927986
  40.7042618  53.8661232  55.4331970  42.1455841  52.6319962  56.1999435
  42.4371529  51.7026749  57.0681076  41.8597641  51.4530144  57.8582954
  43.2613602  51.2025871  56.7669525  42.9705849  52.7738800  55.2041779
  42.8169250  53.4323120  54.4538727  43.9164658  52.4713745  55.3883438
  36.2552948  50.9954491  54.7608223  36.7504921  50.7703476  53.6680222
  34.9754829  51.2329178  54.8965759  34.7239876  51.4267311  55.8553696
  34.0719528  51.6161957  53.8125610  34.3600044  50.9717751  52.9819908
  32.6544876  51.2405853  54.2824898  32.5865860  50.1593056  54.4021759
  32.4063263  51.7174835  55.2306938  31.5118446  51.6045609  53.2875137
  31.5928192  52.6891708  53.2156181  31.6130238  51.2239990  52.2711334
  30.1655884  51.4542313  53.9967880  30.0335350  50.9590721  55.1122475
  29.0251942  51.7680931  53.3928833  28.2349606  51.5642090  53.9879150
  28.9514122  52.2518082  52.5093269  34.1436005  53.0827408  53.4328537
  33.6299973  53.8525467  54.2134171  34.6765518  53.3738556  52.2334709
  35.0108719  52.6111412  51.6619835  34.5697174  54.6990776  51.5828857
  34.1948624  55.5098000  52.2076340  35.9753799  55.1130829  50.9988174
  36.3211479  54.4323273  50.2209167  35.9262695  56.1542664  50.6800270
  37.1180000  55.1088371  51.9941864  37.9236412  53.9440956  52.2147903
  37.4554520  52.9864502  52.0412674  39.0906296  53.9876862  53.0056801
  39.5664673  53.0772629  53.3390083  39.4933739  55.2749214  53.4998932
  40.6131973  55.4455147  54.2978096  40.8831825  56.3642731  54.2300186
  38.6692390  56.4153519  53.3733330  38.8295517  57.3497429  53.8906479
  37.4673462  56.3439217  52.6397018  36.8222008  57.2100525  52.6374664
  33.4867401  54.6616707  50.4785728  33.2656059  53.6588669  49.8068314
  32.8187943  55.8100700  50.2438316  33.1208763  56.6692886  50.6803970
  31.5647335  55.8112717  49.4054489  31.4103394  54.8066902  49.0116539
  30.4759808  55.9341660  50.4179688  30.5020866  55.0828476  51.0981750
  30.5466442  56.8085060  51.0649872  29.0503674  55.9456482  49.7441940
  28.0821609  56.6204910  50.2709579  28.8486443  55.2375336  48.7164764
  31.6833229  56.6888351  48.1983986  32.3238869  57.7147827  48.1524048
  31.0022049  56.2609940  47.1500969  30.5003834  55.3953209  47.2875557
  30.8832397  56.9221573  45.7986259  30.5765152  56.1796799  45.0619087
  29.8591537  58.1233597  45.8662338  30.2099819  58.9323578  46.5069733
  29.8957214  58.5369568  44.8584061  28.4026108  57.8347778  46.2530899
  28.4632950  57.6465645  47.3250008  27.7488060  58.6860962  46.0635948
  27.7696991  56.6204796  45.6243896  28.2798233  55.8039818  44.8785095
  26.5496521  56.3564682  46.0445938  26.0328274  55.5975037  45.6239014
  26.1658268  56.9130363  46.7949295  32.2571144  57.3460197  45.2053986
  32.3720436  58.4474945  44.6012917  33.3275833  56.5341911  45.3285027
  33.1459770  55.6289101  45.7378769  34.6563377  56.5377274  44.8563423
  34.9184265  57.5872993  44.9898224  35.5071373  55.5865860  45.7078705
  35.0030861  54.6230087  45.7823601  36.9195175  55.4224625  45.1500168
  37.4537621  56.3616219  45.0063019  37.5543594  54.7516403  45.7288589
  36.8062820  54.9428711  44.1777649  35.6673012  56.1545181  47.1583748
  34.7305145  55.8667564  47.6355782  36.3624954  55.4931602  47.6754837
  36.0238152  57.6354179  47.4670372  36.9203796  58.0140915  46.9762459
  35.2372780  58.2467842  47.0246658  35.9879341  57.8856697  48.5273170
  34.6719742  56.2133484  43.3622665  34.1436348  55.2057877  42.8646660
  35.3160744  57.1415634  42.6354904  35.7087364  57.9221954  43.1419716
  35.6117897  57.1327286  41.2120247  34.7597122  56.6774788  40.7072372
  35.7212486  58.5507164  40.6931648  34.9796600  59.2461853  41.0861931
  36.6453400  59.0590897  40.9683189  35.6629105  58.6727219  39.1553268
  34.9336281  57.9708672  38.7508011  35.4706192  60.1782990  38.8325157
  36.2114792  60.7925377  39.3443146  35.6747437  60.3576698  37.7769279
  34.4486237  60.5223312  38.9914742  36.9912071  58.3777580  38.4714813
  37.8643837  58.7967453  38.9715996  37.1559715  57.3072433  38.5937958
  36.9662819  58.6222992  37.4095573  36.8432388  56.2599144  40.9807816
  37.8562431  56.5267334  41.5836639  36.6168175  55.2573471  40.2349396
  35.7010384  55.0066681  39.8905449  37.6520233  54.3173637  39.7011795
  38.6732826  54.5855179  39.9717789  37.3868256  52.9060211  40.3871689
  36.3618088  52.5595322  40.2553368  38.3516426  51.8372498  39.7925911
  38.3932190  51.7688026  38.7055359  39.3741302  51.9248810  40.1599274
  37.8601837  50.9229240  40.1251411  37.6070213  52.9536858  41.9692421
  38.5103302  53.5449409  42.1194229  36.7426147  53.4844780  42.3681946
  37.6598549  51.5757751  42.5824318  38.4561768  50.9560318  42.1702538
  37.8619423  51.6931381  43.6470795  36.6866455  51.0869179  42.5379868
  37.4707680  54.2082253  38.1756973  36.4315109  53.7619057  37.7131348
  38.5386314  54.5684357  37.4248924  39.2678986  55.0534668  37.9278870
  38.5676346  54.6062164  35.9769402  37.5581055  54.8253479  35.6291771
  39.3388062  55.8516769  35.5366516  39.1084709  56.6952171  36.1874084
  40.4186478  55.7617950  35.6548538  38.8522720  56.3204727  34.1084747
  38.9177933  55.4726601  33.4265480  37.8894196  56.7558136  34.3758659
  39.8710785  57.3360023  33.5790329  39.6081696  58.5481567  33.5658798
  41.0288086  56.9258194  33.3454208  38.9975052  53.3087502  35.4026146
  40.1697769  53.0416870  35.5859489  38.2312088  52.4941940  34.7275124
  37.2863617  52.8403473  34.6406784  38.5647240  51.1893272  34.0580521
  39.5647812  50.8969650  34.3782120  37.6812820  50.1278496  34.6748619
  36.6717987  50.4603996  34.4331017  37.7843437  48.6926117  33.9568634
  38.6490288  48.1801186  34.3784866  36.9345474  48.0773163  34.2524109
  37.6886406  48.7842522  32.8749390  38.0412788  50.0821686  36.1843262
  39.1193619  49.9924622  36.3177071  37.6161995  50.9856186  36.6215706
  37.4346161  48.8596153  36.9463425  37.5067062  49.0809937  38.0111885
  36.3844032  48.7043457  36.6992645  37.9266663  47.9254303  36.6756287
  38.5212784  51.1212234  32.5196190  37.4212685  51.1448593  31.9174843
  39.6951866  51.2426033  31.9809551  40.5926094  51.1272240  32.4297562
  39.8487053  51.5050850  30.6118355  40.9189911  51.7074928  30.5714893
  39.5930862  50.2779579  29.7663498  38.5753479  49.8880424  29.7829418
  39.6581192  50.4499664  28.6919746  40.6835022  48.9789810  30.3883400
  40.5377922  48.0798111  29.4110222  39.1078568  52.7528763  30.0306587
  38.2051125  52.6172180  29.2126255  39.4224205  53.9231148  30.6135674
  40.2994118  53.9024162  31.1141243  38.6126404  55.2054214  30.4113789
  39.1702118  56.0296402  30.8562126  38.4686279  55.4382553  29.3563156
  37.3013115  55.3317642  31.2687016  36.9739075  56.4448395  31.6380424
  36.5844765  54.2003937  31.4506683  36.8613663  53.3383560  31.0030937
  35.1842041  54.2244911  32.0358810  34.5407143  54.9850807  31.5937004
  34.6386147  52.8464508  31.6860046  34.9812889  52.4959221  30.7124538
  35.0212517  52.0448380  32.3177643  33.0575981  52.8672409  31.7566147
  32.3048477  51.8852844  31.1068039  31.0002251  52.2510452  31.3063831
  30.2066784  51.6311493  30.9159813  30.9004059  53.3172531  32.0218048
  30.0708351  53.6870499  32.4635735  32.2098618  53.8056259  32.3100204
  32.4775734  54.6955910  32.8601913  35.1994667  54.4483871  33.5350456
  35.6215515  53.5609894  34.3062172  34.6877785  55.5993080  33.9717407
  34.2306137  56.2202301  33.3193932  34.5355835  56.1337509  35.3799324
  35.4090118  55.9501801  36.0056534  34.2276688  57.5975342  35.4051132
  33.3766251  57.8659592  34.7791824  33.9950790  58.0228729  36.3813744
  35.3733215  58.5066910  34.7921867  36.2767906  58.3665771  35.3856583
  35.5961456  58.2466850  33.7573700  35.0834312  60.0385132  34.6683273
  34.4024734  60.1690216  33.8272781  34.6052704  60.4276733  35.5672264
  36.3869247  60.7686920  34.5329590  37.1199341  60.6620712  35.3326073
  36.9476395  60.4772568  33.6448326  36.2206001  62.3059883  34.2854156
  37.1252327  62.7416954  34.1762810  35.6844788  62.5252533  33.4580116
  35.8522835  62.7132416  35.1331100  33.3430824  55.3709564  35.9271202
  32.1941681  55.8114662  35.8042221  33.6358490  54.2039070  36.6227188
  34.6149330  54.1174011  36.8551216  32.7148399  53.6235771  37.6520233
  31.7158794  53.8660088  37.2895241  33.0053406  52.1239700  37.6329117
  33.9545097  51.9843903  38.1503143  32.1963577  51.7187119  38.2407074
  33.0080376  51.6697464  36.6420670  32.8405991  54.3779716  38.9113884
  33.9492416  54.7579422  39.2354889  31.6747284  54.6096954  39.5272293
  30.8132973  54.3212662  39.0858116  31.6148739  55.3988724  40.7633247
  32.6622925  55.4102402  41.0647926  31.1312408  56.8299408  40.4991913
  30.0636978  56.7843437  40.2838478  31.3841419  57.5259628  41.9038467
  31.0821419  56.9041824  42.7466278  32.4424591  57.7513809  42.0352364
  30.8849239  58.4874763  42.0237427  31.8284836  57.5333824  39.3808022
  32.8907166  57.3371277  39.5265732  31.6592445  57.1107674  38.3904228
  31.7781830  59.0600777  39.2123871  32.5909500  59.4627151  39.8168640
  31.8718262  59.3210526  38.1582375  30.7902050  59.3745384  39.5487137
  30.8166599  54.6193657  41.7610016  29.7481499  54.1296196  41.4682236
  31.3900547  54.3055649  42.9317932  32.3800430  54.4999123  42.9792061
  30.7698269  53.4716721  43.9200287  29.8912525  54.0421715  44.2212524
  30.4622116  52.5299683  43.4654236  31.5122890  53.2646751  45.2624435
  32.4763718  53.8188972  45.5255203  31.0890179  52.2265625  46.0574799
  30.3222675  51.6376266  45.7653236  31.5923080  51.9318810  47.4310341
  31.8332195  52.8166389  48.0203247  30.4606133  51.2038803  48.2051659
  30.1850510  50.2987137  47.6640167  31.0085468  50.8428879  49.5860100
  31.2033348  51.7995911  50.0706520  30.2238846  50.4046593  50.2027473
  31.7881050  50.0846176  49.5124283  29.5063801  52.1709671  48.4820595
  29.1365833  52.6007004  47.7073441  32.8017006  50.9798622  47.3421249
  32.8732338  50.0250015  46.5845413  33.8555870  51.4378738  48.0314255
  33.6902733  52.2185326  48.6505737  35.1618462  50.9243202  47.9966965
  35.2679214  50.0334702  47.3776398  36.0634613  51.9241867  47.3258743
  35.8319511  52.8762512  47.8034401  37.5517349  51.7464981  47.7395554
  38.1907730  52.4904404  47.2638664  37.7336349  51.7694397  48.8140182
  37.9250793  50.7829514  47.3927155  35.8748207  51.8546448  45.8094978
  36.4996376  52.6328278  45.3711548  36.2192001  50.9495850  45.3091240
  34.8575287  51.8999901  45.4206924  35.5699196  50.4742203  49.4335861
  35.7559319  51.3528595  50.2718697  35.6639442  49.1975632  49.7495117
  35.4876556  48.5559692  48.9896584  36.1657715  48.6581573  50.9780693
  35.8378258  49.3599625  51.7448959  35.6003914  47.2898254  51.1371384
  36.0183792  46.5459747  50.4588470  35.8331375  46.9943428  52.1601830
  34.1373482  47.1240959  51.0840950  33.7474861  47.3311958  50.0874863
  33.6736374  45.7311668  51.4912949  33.7954788  45.6032639  52.5668869
  32.6379433  45.6824837  51.1550369  34.3147621  45.0434532  50.9398346
  33.3790131  48.1678238  52.0498085  33.6547546  48.1453705  53.1041145
  33.4524078  49.1894341  51.6769333  32.3101273  47.9692307  51.9714165
  37.6655922  48.6109009  50.9314728  38.2526054  48.2053719  49.8932495
  38.3624878  48.7732124  52.0858040  37.8891602  49.0495529  52.9341545
  39.8051567  48.9436264  52.1868820  40.2559738  48.4843483  51.3071480
  40.1053009  50.4847794  52.1659241  39.3674774  50.9415359  52.8255386
  41.4943619  50.8139420  52.8081894  41.6960106  51.8828430  52.7382698
  41.5714874  50.5298691  53.8576889  42.1982193  50.3660507  52.1067123
  39.8751602  51.2054214  50.8501854  38.8000221  51.1251106  50.6897545
  40.1557198  52.2503052  50.9828720  40.3438110  50.6751976  50.0211334
  40.5330467  48.2134819  53.4259644  40.0440636  48.3609619  54.5341568
  41.5052872  47.3870850  53.2082901  41.6908646  47.1308060  52.2491302
  41.9986877  46.4430923  54.2529907  42.2483521  47.0888481  55.0948792
  41.2000122  45.8226433  54.6595154  43.2010651  45.5952072  53.9545746
  43.7088547  45.7706604  52.8530502  43.5570717  44.6440697  54.8088112
  43.0189896  44.4418488  56.1356735  41.9918823  44.1284561  55.9487686
  43.0367432  45.3455276  56.7448959  43.6751404  43.3043747  56.8020325
  42.9943695  42.4612427  56.6846809  43.8058624  43.4810219  57.8696518
  45.0009384  43.1266060  56.0092926  45.3086815  42.0899963  55.8720818
  45.8187141  43.6321678  56.5228653  44.6192627  43.6123810  54.6546516
  45.3766479  44.2479668  54.1958466  44.1967926  42.5114365  53.6569672
  43.7405586  41.4158440  53.9897881  44.2048798  42.8269997  52.3463669
  44.5345154  43.7506447  52.1048660  44.0034943  41.9212646  51.1861649
  43.4435043  41.0776062  51.5895882  43.0912590  42.6118851  50.2204857
  42.1293411  42.9425392  50.6122513  43.5861397  43.8386726  49.5906219
  44.4830017  43.6473770  49.0014305  42.7667694  44.1321106  48.9343987
  43.7919197  44.6817627  50.2501259  42.9918327  41.5841522  49.1986313
  42.9307251  41.9402847  48.3092308  45.3384476  41.5600433  50.5775108
  46.2913551  42.3226585  50.4714355  45.5008354  40.3042831  50.0930328
  44.6505013  39.1742706  50.3945770  43.8310242  38.9203186  49.7222214
  44.3868866  39.1900406  51.4521065  45.6143990  37.9283104  50.0971184
  45.0633469  36.9878616  50.0973892  46.3514137  37.7857132  50.8874207
  46.3434525  38.4343071  48.8270378  45.7070351  38.4322357  47.9421234
  47.3092804  37.9953384  48.5768585  46.6579361  39.8436203  49.2778091
  47.5575180  39.8936310  49.8912849  46.7919731  40.5944099  47.9587631
  47.9382477  40.6144333  47.5111961  45.6737175  41.0584564  47.4189758
  44.8279991  40.9022713  47.9485703  45.6694489  41.8369751  46.1524277
  46.6288033  42.3544083  46.1502457  45.4930344  40.7995377  45.0334129
  45.2796555  41.3085403  44.0934753  46.8358688  40.1082687  44.7739716
  46.7906151  39.6074333  43.8069077  47.6181374  40.8627472  44.6907883
  47.0218277  39.4366608  45.6120987  44.4961395  39.6544876  45.2215881
  43.5496979  39.9764557  45.6559715  44.3276749  39.1496353  44.2703476
  44.8537865  38.7836990  45.7710571  44.5048294  42.8872337  46.1154175
  43.4742661  42.6725197  46.7203712  44.5697174  43.9427223  45.3447800
  45.4276314  44.2306595  44.8962708  43.4103012  44.7150345  45.0120735
  42.9521103  45.0194855  45.9530678  43.8847542  45.9791031  44.2812691
  44.4209442  45.7933388  43.3506317  43.0434456  46.6184387  44.0137825
  44.8909988  46.8332214  45.1517181  44.4823303  47.7089157  45.8645439
  46.1290817  46.5593185  45.1035690  46.7386322  46.9397507  45.8133698
  46.4059868  45.7386780  44.5839844  42.4066544  43.8999634  44.0913963
  42.7463760  43.2564888  43.0494881  41.1243668  43.8204918  44.3850670
  40.8866920  44.2953339  45.2442131  40.0363350  43.0980911  43.6251144
  40.5273590  42.6267662  42.7737350  39.5043716  41.9725609  44.5355759
  39.5051727  42.3696671  45.5506592  38.0496674  41.5127602  44.3232193
  37.3883324  42.3692398  44.4542618  37.9371490  41.0973549  43.3217812
  37.8118362  40.7369385  45.0509796  40.5125847  40.8097382  44.4549332
  40.0803566  39.9890671  43.8824081  41.4888191  41.1035309  44.0692329
  40.5740585  40.2227325  45.8703156  41.1882019  39.3337326  46.0138664
  40.9985046  40.8476715  46.6560555  39.6232834  39.7435417  46.1037903
  38.9754715  44.0988541  43.1397247  38.6041031  44.8656006  44.0096664
  38.3732033  43.9637527  41.9500313  38.6610718  43.2036285  41.3504868
  37.1454620  44.7248268  41.6033745  36.9140129  45.5393410  42.2897377
  37.2188301  45.3537712  40.1270447  37.2349205  44.4941864  39.4570007
  35.9650955  46.2300339  39.7785568  36.2244720  46.9161453  38.9722900
  35.0698318  45.6146622  39.6895447  35.7906494  46.9346199  40.5917168
  38.4557304  46.0836945  39.7639542  39.2252693  45.3211632  39.8842010
  38.2883110  46.1641846  38.6899033  38.8382607  47.4047508  40.3669739
  39.0865097  47.2603035  41.4184532  39.7380905  47.8143272  39.9079971
  38.0834427  48.1743279  40.2054253  36.0103455  43.7862625  41.5864334
  35.9765091  42.8656082  40.8251610  35.0035019  44.0278702  42.4011269
  35.0460129  44.8395958  43.0006256  33.8253746  43.0838242  42.5302696
  33.9460449  42.0533829  42.1960068  33.5570831  42.9701958  43.5806084
  32.5810242  43.6213112  41.8453598  32.4902191  44.7162285  41.3638077
  31.5479279  42.8556595  41.8372421  31.4864769  42.1088982  42.5144997
  30.1911640  42.9328613  41.1888924  30.4144173  42.7375259  40.1400299
  29.1445503  41.9919167  41.7548065  29.2025566  42.1404877  42.8330803
  28.1517067  42.2300911  41.3731804  29.6556454  40.5791130  41.3003769
  29.8048248  40.5459061  40.2211456  30.6057262  40.2439880  41.7164764
  28.6416130  39.4183121  41.6392670  27.8645802  39.5718002  40.8904266
  29.1209202  38.4595795  41.4412727  27.9783134  39.4258575  42.9667053
  28.4518776  39.1101379  43.8010635  26.7604618  39.8558121  43.1272163
  26.1835880  39.5270691  44.1794395  26.7024612  39.0871887  44.9260178
  25.2472324  39.7522850  44.4837723  26.0622406  40.6160812  42.2775040
  26.4958000  40.8782005  41.4037628  25.1160698  40.8925934  42.4975243
  29.6059608  44.3702850  41.2847176  28.9568405  44.7681198  40.3602638
  29.7694035  45.1410599  42.3746529  30.3479671  44.7986145  43.1283760
  29.2308712  46.4825439  42.5197411  28.1499062  46.4364777  42.3874855
  29.4716377  47.0662651  43.9330482  28.8735180  47.9486046  44.1607056
  29.1228600  46.2542191  44.5710411  30.9895401  47.3930588  44.2936554
  31.8208160  46.5314560  44.3884506  31.2351036  48.6879578  44.5310974
  32.1241570  48.9661827  44.9213257  30.5239506  49.3878212  44.3744049
  29.7429447  47.4643707  41.5083313  29.0307922  48.3217773  41.0883865
  30.9745770  47.3276329  41.0425034  31.5697098  46.6855812  41.5461769
  31.5752106  48.0750198  39.9020462  30.9428596  48.9613724  39.8509483
  32.9278336  48.6220970  40.2859421  33.6088905  47.8002930  40.5070877
  33.2615242  49.2025337  39.4257965  33.1120148  49.4759750  41.5582657
  32.8746567  48.8494148  42.4180222  34.6270523  49.8810196  41.7255783
  35.0160141  50.4787102  40.9012184  34.7124062  50.4331055  42.6615334
  35.1202469  48.9126740  41.8102074  32.3842430  50.8231888  41.6007156
  32.5534210  51.3332596  42.5490265  32.5474701  51.3954544  40.6875000
  31.3277073  50.5678368  41.5192986  31.5364819  47.3756256  38.4574280
  31.5699463  47.9931259  37.4828911  31.4788132  46.0488853  38.4732933
  31.6727905  45.5540848  39.3321571  31.4265270  45.2080231  37.1982117
  32.1228333  45.7612572  36.5679741  31.8569107  43.7454529  37.4502983
  31.2204475  43.3599777  38.2468071  31.7090015  43.0505676  36.6236420
  33.2420387  43.4603691  37.9065399  33.4939880  44.1129112  38.7424889
  33.5016899  42.0092850  38.3730850  34.4511909  42.0366478  38.9076843
  32.6604462  41.7322731  39.0084381  33.4026489  41.3297691  37.5265846
  34.2663956  43.6642113  36.7544785  34.2073784  42.8111305  36.0785446
  34.1502838  44.6432304  36.2895660  35.1948853  43.7319183  37.3214188
  30.0788136  45.3132668  36.5843658  29.9605007  45.2369766  35.3330574
  29.0152187  45.6238098  37.3717079  29.0121880  45.2623291  38.3147964
  27.7114639  46.1025047  36.8211823  27.2521629  45.2886887  36.2600670
  26.8096848  46.5450211  37.9919662  27.1396255  47.5318489  38.3166351
  25.2686348  46.6797333  37.5589333  24.8132229  47.5884781  37.9524956
  25.1670074  46.6037521  36.4763489  24.8142548  45.7893944  37.9936066
  26.8082619  45.5648842  39.0030251  27.7033443  45.5291138  39.3482018
  27.8744869  47.2586212  35.8977394  27.3743362  47.3049355  34.7399292
  28.5789585  48.3294754  36.3655167  28.9350491  48.2704964  37.3088188
  28.6582928  49.6185265  35.6986008  27.6066380  49.8155594  35.4904900
  29.3026638  50.6785011  36.6137390  30.3131790  50.3459740  36.8511887
  29.5295696  51.5631447  36.0187378  28.5425472  50.9409409  37.9065285
  27.5158653  51.2080956  37.6562195  28.5110455  49.9992447  38.4545441
  29.1746998  52.0357285  38.7853661  29.5437222  53.1074142  38.3722153
  29.2606354  51.8208656  40.0848541  29.3852520  52.6503029  40.6475296
  28.9249649  50.9908066  40.5522118  29.3917351  49.5516205  34.3246040
  28.8836651  50.1421967  33.3621635  30.4972687  48.8339691  34.1421280
  31.0046272  48.4331474  34.9180298  31.2213345  48.7605591  32.8955917
  31.1142540  49.7756424  32.5131912  32.6804199  48.4840202  33.2150955
  33.1115761  48.4996834  32.2141151  33.2708740  49.6673775  33.9477768
  34.3402901  49.4675636  34.0150337  33.0521736  50.6676521  33.5739822
  32.9854927  49.6584892  34.9997215  32.8707275  47.1058426  33.8974991
  32.5581131  47.1556015  34.9405251  32.3907509  46.2461472  33.4299011
  34.3224640  46.7395630  33.8577499  34.4919815  45.7304764  34.2333870
  34.7430038  46.8997116  32.8649826  34.8336372  47.4019051  34.5563965
  30.4959126  47.9054680  31.8659363  30.9639931  47.8109589  30.7225380
  29.3722057  47.2114639  32.2746849  29.0051575  47.1948624  33.2154808
  28.6314373  46.3687134  31.2998390  27.6244011  46.3643494  31.7169266
  28.7594891  46.8524513  30.3314877  29.1143074  44.8651314  31.2397385
  28.5688686  44.0208130  30.4985352  30.0492306  44.5775795  32.0901146
  30.5357971  45.2602234  32.6534538  30.7367554  43.2744675  32.1471748
  31.1490803  43.1129646  31.1511803  31.8562489  43.3567734  33.1097679
  32.5707321  44.0617790  32.6848297  31.5482178  43.7339211  34.0849457
  32.7264328  41.6775360  33.3150520  32.7788696  41.2314224  32.0568314
  29.8428841  42.0784950  32.5436974  29.1155090  42.1090889  33.5213699
  29.9037342  41.0316277  31.7657757  30.6028404  40.9741249  31.0391083
  29.2006207  39.7158012  31.9854641  28.7657661  39.6092377  32.9792709
  27.9590969  39.6436844  30.9927788  27.3028946  38.8129807  31.2524586
  27.0108604  40.8127403  31.1643143  27.4972935  41.7769966  31.0170212
  26.2978249  40.8253784  30.3399754  26.6165352  40.7801857  32.1799660
  28.3400764  39.5765648  29.6772995  28.5752563  40.4559135  29.3722839
  30.1114254  38.4810677  31.8291645  31.3191013  38.6391525  31.9276829
  29.5557022  37.2822762  31.8478279  28.5492363  37.2829819  31.9322701
  30.3087711  36.0247345  31.8592415  31.3534737  36.1775513  31.5884190
  30.1866512  35.4717293  33.2565727  30.5872746  36.1904755  33.9714165
  29.1257706  35.3269386  33.4607201  30.9508533  34.1822395  33.5183754
  30.8111839  33.3314476  32.8514786  32.4661827  34.5692368  33.4601250
  32.6757240  35.3672485  34.1724205  33.1014748  33.7170792  33.7016487
  32.8068123  34.8281174  32.4576035  30.6664047  33.6786270  34.9368401
  29.6019726  33.5429993  35.1283875  31.1765079  32.7374039  35.1417770
  31.0121613  34.4221687  35.6549568  29.6461754  34.9852829  30.8801460
  28.5517864  34.5166245  31.1094475  30.4387016  34.6259232  29.8414726
  31.4151001  34.8841324  29.8328667  30.0661182  33.6008568  28.8282471
  28.9776726  33.6059914  28.7702560  30.5568542  34.1068115  27.4531097
  31.4930134  34.6578178  27.5431080  30.6368294  33.2945290  26.7306862
  29.4938259  34.9480362  26.7369270  29.3577213  36.1035080  26.9806385
  28.7550125  34.3459549  25.8093052  28.1258354  34.9637833  25.3168373
  28.5255604  33.3659744  25.8935204  30.5982246  32.1988220  29.0842094
  31.7403812  32.1206703  29.4710159  29.7516632  31.1674404  28.8596172
  28.8310432  31.4346485  28.5415630  30.3026619  29.8425713  28.7298508
  31.3244896  29.9964294  28.3830070  30.3888397  29.1497116  30.1139603
  30.9952507  28.2610283  29.9390030  30.9020443  29.7999268  30.8224411
  29.0791912  28.6988373  30.7227554  28.4236431  27.5073795  30.3666458
  28.7168465  26.9281540  29.5035515  27.4611778  26.9800606  31.2255001
  26.9500523  26.0471058  31.0391159  27.1689453  27.5949879  32.4617958
  26.4262657  27.2205334  33.1507149  27.8809013  28.7685604  32.7902527
  27.4715042  29.3205147  33.6234055  28.8394527  29.3576832  31.9811630
  29.3685684  30.2314758  32.3317680  29.5912342  29.0568428  27.6707954
  28.4986610  29.4785328  27.1996803  30.0326328  27.9694576  27.2709770
  31.9564152  37.6340599  49.6558380  34.3315620  38.5892334  49.1721306
  32.9516487  38.5675659  48.8677902  32.5874138  39.2746773  47.9376793
  35.2915688  39.3117676  48.4190407  36.7887421  38.7095070  48.5127258
  36.8055382  37.2272797  47.9996109  39.3583984  35.5714722  45.0406837
  37.8581581  35.4347725  44.7636223  37.0287361  35.7267113  46.0641174
  37.5406647  37.1260490  46.6120529  38.9943466  37.2317657  46.7476997
  39.7826118  36.9241791  45.6592941  30.6506748  38.3072357  49.7863617
  30.1726170  38.7317963  51.0192642  30.7456188  38.6542358  52.0789566
  28.7958813  38.6060410  50.9154434  28.1105080  38.6275444  52.1812057
  31.7579441  36.2182961  49.0754547  30.6145573  35.3594627  49.5969086
  29.9277763  34.5317192  48.7292290  28.8996792  33.7170448  49.1843376
  28.6207924  33.7536774  50.5721588  29.2596855  34.6738815  51.4110870
  30.2392387  35.4750862  50.8645325  33.0932426  35.4775620  48.9216461
  33.5464439  35.1466713  47.6304169  34.5291557  34.1955910  47.4698792
  35.1451912  33.6107254  48.5123024  34.7608337  33.9874611  49.8206482
  33.6712074  34.8319588  50.0278473  32.2315445  37.4790611  50.7062988
  34.5833130  37.9280167  49.8969612  35.3465691  40.3625107  48.7290382
  34.9974480  39.4405594  47.3701859  37.1844826  38.6614647  49.5346260
  37.5338936  39.3109550  47.9777489  35.8272247  36.7341537  48.0535660
  37.3341103  36.5784569  48.7087212  39.7276726  34.7214813  45.6163788
  39.7769203  35.5147705  44.0347481  37.5862732  34.4865875  44.4657135
  37.5447540  36.1155510  44.0564804  37.3109703  35.0089874  46.8358040
  35.9888763  35.5566330  45.7812080  37.2336655  37.9418831  45.9462051
  39.7957306  37.6961060  44.8801003  40.8444901  36.8932953  45.9325066
  29.9173622  38.3234749  49.0878296  28.3974552  39.5260201  52.7412033
  28.4552860  37.8066483  52.8218689  27.0192165  38.5412102  52.2506027
  31.3721943  36.4773788  48.0818481  30.2082729  34.5651436  47.6806107
  28.3850288  33.1492691  48.4148102  27.8507156  33.0563087  50.8884773
  29.0302620  34.7775002  52.4675064  30.7616730  36.2163925  51.4619675
  33.1868668  35.4490662  46.6513062  34.7851334  33.7855644  46.4973831
  35.8287849  32.7750168  48.3953094  35.2247391  33.4729004  50.6569595
  33.2604904  34.9884224  51.0209312  16.5596237  29.3108654  53.0354614
   1.6009682  47.0578613   1.1177214  37.9331436  31.5870781  72.3866730
  28.0323391  61.1407776  62.1803513   8.9182224  45.1017685  33.8378830
  13.0713129  37.4167976  29.1390953  27.5227261  11.1971102  71.8429794
  13.5109921  59.9554901   7.9366083  45.0456543  25.6545734  17.3885517
  55.6046257  54.1205978  78.4934616  34.8690071  61.9638634   8.9580050
  28.4624519  27.5958595  25.6383171  60.1309357  27.5025387  72.3867111
   4.7605286  20.0827446  10.6054678  35.7171936  50.5877075  27.6390343
   8.8944550   4.1897383  25.4257240  10.1237431  52.8655853  27.4981098
  41.3989220  59.8807068  58.4899826  49.5378342  45.3792534  46.6493683
   0.9328055  20.6546783  48.5635757  62.8604927  50.4469070  21.8333530
  47.1962433  12.8536024  21.4708881   8.3664627  22.0326462  32.8127060
  63.8980179  19.7019539  28.0036564   3.5077324  48.4377518  14.2340202
  58.6114731   2.1586432  12.2367058  40.3519020  16.9809380   2.6094060
  38.1331062  10.5083361  26.6563969  23.5264435  15.9614382  19.7616234
  22.1782799  25.9797840   6.2817755  50.1739578  19.6654911  40.9956360
   9.8335962  29.5800304  33.1544151  16.5652981   3.1311140  19.0407562
  62.4175682  47.9510956  17.5955524  34.0285568   9.6250744   9.5709019
   4.9240632  55.3604355  23.7898636  27.0699787  52.5324783  21.0006638
  24.4986172   2.6817474  44.5743866  32.9348450  23.5231743  22.3701439
  38.7975121   0.6350490  13.8272457  40.7738304  18.9171524   4.5002055
   9.1873045  40.4845428  33.7331963  52.6302299   3.9676943  36.1682510
  18.7564831  24.6337090  71.9465027  29.1728573  52.4751968  71.0833893
   1.1878684  35.9229355  16.7501602  28.1862831   1.7128522  59.3486633
   8.7298412  56.3504448  33.2718811   1.7919945  45.1962662  46.4482727
  14.5701084  56.5904999  46.8247604  61.6035881  56.4598694   0.0317667
  44.4756927  16.5374069  73.7255783  24.0389366  48.2339249   7.5270414
  64.3032837  28.6239986  53.4137001  57.4502716  27.9552994  73.0469208
   7.0848331   2.6176105  33.0888138  42.6080360  50.2144814  19.8398056
  65.2384720  31.9881458  58.1618881  15.9785080  31.1185169  65.8497467
  60.8793297  39.8252258  41.1992493  64.1002045  28.3917828   8.1923437
  44.3576279  36.4378777  63.5078201  60.2524033  30.7146378  57.0307503
  16.5910759  19.8682365  52.1061401  50.8544960  52.7684326  62.8334732
  27.3507843  15.5089893  74.6530228  11.8914976  18.0989456  60.5718689
  12.0261526  18.0174198  59.6277046  11.5469694  17.2468281  60.8391342
  29.5543175  10.3868465   9.4423342  29.2642212   9.5153103   9.1730738
  28.7979050  10.7624922   9.8928461  62.4890213  39.5067024  12.8264322
  62.9641380  38.8780060  12.2830734  62.1275787  40.1368790  12.2031612
   6.2372584  52.3651161  45.0356064   5.5404782  51.7941666  45.3592529
   6.6312122  52.7340088  45.8261452  55.0163841  20.6885052  22.1865273
  55.0034714  20.3517952  21.2905960  55.2014236  21.6225433  22.0887203
  64.2806854  27.5509834  19.9007721  63.6611404  27.8307037  19.2268600
  65.0919113  28.0116177  19.6863842  32.7155685   8.3700857  42.3023643
  32.3585739   8.5548935  43.1710625  33.6560669   8.5237637  42.3922653
  41.8207245  12.2877140  54.1134491  41.9959869  11.4266920  53.7337723
  40.9078941  12.4674368  53.8883400   2.0216799  14.6043959  42.7486076
   2.7365460  14.5748463  43.3844757   1.6586298  13.7187395  42.7550583
  10.2007961  60.4547043  74.4560089  10.7931194  60.3436432  75.1996765
  10.4038448  61.3261948  74.1161499  11.3663750   7.6955147  45.2647934
  11.6056824   7.2680111  46.0871086  12.1836052   7.7334251  44.7678719
  43.0238953  15.2200832  14.8246813  42.2395134  15.6174908  14.4464722
  43.1604424  14.4239435  14.3111143  13.8724194  52.3058395  21.4425812
  13.4253492  51.7345352  20.8181076  14.6377487  52.6283951  20.9667015
  10.9730520  34.1198044  15.6949005  11.8053169  34.1370049  16.1674156
  10.4255028  34.7589569  16.1508675  13.8140106  59.5420761  72.7732544
  14.2549658  60.1750755  73.3399124  13.0244818  59.9950218  72.4770813
  30.7990990  13.6648674  13.7127447  29.8849125  13.7759876  13.9737988
  31.1763153  13.1069937  14.3929768   0.9794784  14.8837137  71.7715302
   0.4476861  15.2597790  72.4729614   1.0102339  15.5668488  71.1017456
  11.8405066  22.7619629  61.9746552  11.8238106  23.1221123  61.0879517
  12.7709379  22.7017612  62.1912384   7.4961681   2.1357622   7.6816940
   6.9279470   1.9874578   8.4375792   8.3785915   2.1784775   8.0501184
  47.7495041  18.0842896  73.4468765  48.5106659  17.7803669  72.9524078
  47.1754799  17.3199329  73.4967194  57.9080811  12.4518538  42.9832687
  58.6186447  12.1771870  43.5628281  58.2091103  12.2145710  42.1061668
  58.9394569  19.2231178  28.0730648  58.6752510  19.8473454  27.3972168
  58.1377106  18.7444630  28.2836075   0.7541157  10.9367580  66.7416000
   1.3315034  10.1759195  66.6785126   1.3421836  11.6690292  66.9264984
  32.6523018   5.0406914  23.8306046  33.1239204   4.4304185  24.3975048
  32.7844849   4.6975679  22.9468498  12.6470995  33.9206314  59.0772171
  13.0922651  34.7646942  59.1521797  12.1584778  33.9796295  58.2562408
  64.9179916   8.1732874  33.3591232  64.4487839   7.6758671  34.0289345
  65.8367233   7.9352722  33.4836731  17.7187347  52.5773392  30.9629459
  16.7999744  52.8344765  31.0403423  18.0474243  53.0837326  30.2201424
  61.1122551  52.1716614  53.0523491  61.9371986  51.7218018  52.8697968
  60.9934387  52.0797768  53.9976921  58.1514816  18.2279682  50.3145752
  57.5064163  17.5389557  50.1552353  57.9955864  18.4973278  51.2197685
  26.5599174  23.6508331  17.0769863  26.1856956  23.0850296  17.7523060
  27.3673077  23.9866810  17.4662952  21.3152332  40.1041183   9.4148064
  21.0445614  40.8554535   9.9424992  22.1449127  40.3742752   9.0212631
  52.9102669  38.0133896  19.6900330  52.8329086  37.5825348  20.5412712
  52.4105453  37.4562416  19.0932922  26.8006630  61.8565826  27.6520424
  26.9428825  62.5018082  28.3446407  26.0853806  61.3098907  27.9771996
  12.0410271   5.3762364  57.0439606  11.5149651   4.8594441  57.6542206
  12.4989996   4.7254763  56.5119781  59.1577454  42.7327118  25.6179886
  58.6539536  42.0118942  25.9959526  58.4963646  43.3284073  25.2659206
  51.2452354  38.4959373  77.8669510  50.5776062  37.8102226  77.8841934
  50.8316956  39.2437553  78.2982101  55.8076897  15.8415241  28.9258461
  55.0025330  15.4898434  28.5460129  56.4608841  15.1576319  28.7780075
  36.5616493  52.0317841  15.1801205  35.7274628  52.4899445  15.2823648
  36.7695656  51.7138710  16.0587196  24.8364468  18.1091328   8.4375887
  25.3713894  18.2691727   7.6601210  25.0580368  18.8255901   9.0324163
  37.0401230  39.7825165  18.7138500  37.3919525  40.5128441  18.2048569
  36.2756577  39.4907265  18.2171803  38.8930588   4.0098066  48.4460793
  38.1420784   3.7165995  48.9621162  39.6555786   3.7166409  48.9449234
   7.5070229   2.6051445  49.0698547   7.1195078   2.8511963  49.9098129
   7.6020632   1.6539634  49.1193924  63.0545807  49.3789520  37.5172577
  62.3632851  49.3984985  36.8554764  62.9564514  50.2051201  37.9905968
  48.6522980  42.8528404  23.7341862  47.8716049  42.8455734  23.1803799
  48.6167145  43.6952667  24.1872616  26.8700829   7.7416015  24.3378277
  27.5710583   8.2260885  23.9017773  26.6517563   7.0361500  23.7288094
  57.2648659  12.1329632  48.7812347  57.5918503  11.2469673  48.9372063
  56.3790436  12.1286526  49.1439018  64.3753891  53.5292664  77.2819061
  64.4580917  54.3908653  77.6906128  64.9643631  53.5641823  76.5281754
  49.2494774   2.4617896  30.3657646  48.7378845   2.6147952  31.1601791
  50.0214920   1.9825265  30.6666470  21.5516739   9.7688208  56.7991104
  22.1531181  10.3582821  57.2541199  21.3654995  10.2097273  55.9701500
   5.7596645  31.1874981  41.9942665   5.2856083  30.3702717  41.8405151
   5.0921936  31.8694191  41.9187927  58.7077293  34.1479721  21.5128613
  58.5279312  34.7023048  20.7535057  57.9825516  33.5234489  21.5305786
  24.8229408  21.3861122  60.4808807  24.2620621  21.9791946  60.9807816
  25.5841980  21.9169807  60.2465668  18.6462231  25.5602608  50.9671478
  18.6793346  24.6074066  50.8822823  19.2849751  25.8798199  50.3298798
  28.2558537  36.3840942  59.3883362  28.0010490  35.7443542  60.0531921
  28.0087299  37.2297592  59.7625198   2.9045429  23.2531910  69.4841919
   3.6021380  23.8697357  69.2617874   2.0955179  23.7282467  69.2943726
  35.1714287  27.3089943  21.8522835  34.8180084  26.9365330  22.6601219
  35.3657722  28.2197914  22.0734425  60.6119690  30.4869919  67.6568146
  60.7317276  30.6499462  66.7212143  59.7368088  30.1050186  67.7233047
  14.5176144  54.1297112  56.2558327  15.4664745  54.2120819  56.3512840
  14.3973074  53.7310638  55.3939476  13.6725273  33.8009796  36.3530121
  13.1745100  33.0935516  35.9434280  14.5847311  33.5169983  36.2940750
  35.6246262  38.3935013  70.8644028  36.4004822  37.8613930  70.6879120
  35.9727516  39.2517509  71.1061630  36.4180603   9.3313074  34.7848587
  36.6778297  10.2515230  34.8290596  36.2109680   9.0971775  35.6895866
  64.1380539  11.1510286   5.9250650  65.0912094  11.2080374   5.8581967
  63.9706230  10.2489662   6.1979790  65.2619476  59.9882431  70.8342590
  65.8490829  60.6155167  70.4123306  64.8159103  59.5519676  70.1083450
  65.4537430  45.2072754  71.2465668  64.6896591  45.7203979  70.9836578
  65.0872498  44.4394684  71.6851883  20.8056183  56.3060188   2.9790366
  20.4818707  55.7844467   3.7134609  20.0145226  56.6123047   2.5356607
  49.4948578  43.0820656  46.5476189  49.8974609  42.8487206  45.7111397
  48.9569092  42.3234978  46.7743874  45.1596680  53.6721878  16.3624229
  45.1442337  54.5625343  16.0113182  44.8287926  53.1273613  15.6483402
  33.9687576  25.6346798  24.2361736  33.2736092  25.8312263  24.8641624
  33.6339035  24.8926544  23.7326813  53.3080902  40.4616623  76.5514297
  53.7155342  40.1309929  77.3519745  52.7971573  41.2187386  76.8378143
  20.2941532  26.4343834  48.8995667  20.3031940  26.8619556  48.0432129
  20.6247253  25.5521698  48.7302818   6.2318258  52.1810074  28.7669182
   5.4018202  51.9348907  28.3585701   6.1056595  51.9944344  29.6972446
   5.3022385  28.1138325  43.6691437   5.0991435  28.6482315  42.9014168
   4.6695557  28.3943462  44.3303986  10.3594742  33.0030899  48.6319542
  10.6882429  32.6814003  47.7925148   9.5163584  32.5637589  48.7432137
  50.4820824   6.5740275  43.5364075  51.2633667   6.0280628  43.6244240
  50.5711174   6.9825387  42.6753464  21.3449211  22.0145893  15.9207163
  20.9102039  22.7387009  16.3711777  22.1547871  21.8782959  16.4124222
  39.7758522  50.0754128  21.9731178  39.6686440  49.4621620  22.7002068
  40.4620399  49.6863899  21.4308643  50.9305229   2.6178405  59.7082863
  50.1221619   2.3085067  59.2995110  50.8162003   2.4273772  60.6393471
  46.3629112  26.6682243  26.8963013  45.4888992  26.2870293  26.9801350
  46.6360664  26.4475212  26.0058441  51.4030075  52.1135712  67.6072083
  50.7327194  52.1449432  68.2898254  50.9444389  51.7791557  66.8364258
   1.6630116   7.9228659  75.4232788   2.5189738   7.9394302  75.8513947
   1.2309097   7.1475863  75.7816925  45.8112488  13.1980562  59.7370567
  45.7292900  14.0570831  59.3228302  45.6823692  13.3687735  60.6700516
  17.5755386  30.9141636   0.7761205  16.7761383  31.0520363   0.2680047
  18.1819859  31.5811043   0.4541832  53.1936340  25.2842693  39.9695892
  53.2340965  24.9259415  40.8562660  53.5383606  26.1731892  40.0545273
  35.9103889  12.7888908  75.2145767  36.4025688  12.0013628  75.4465027
  34.9932060  12.5173941  75.2505646  48.8369217  21.2490196   5.4295354
  48.5843506  22.0988693   5.7903576  49.7822952  21.3170013   5.2957935
  40.7953949  38.6809616  23.3922195  39.8684654  38.7410736  23.1610718
  41.2541161  38.7123871  22.5526848  20.2600384  18.9935570  46.0810280
  19.4712486  18.4595947  45.9865494  20.2310829  19.5970554  45.3386116
  53.3428230  23.7149162  12.4164963  53.3102608  24.6126347  12.7470627
  53.2033730  23.8017178  11.4734945  43.7403297   2.7907825  11.0251408
  43.1306610   2.2298589  10.5456648  44.5549431   2.7416873  10.5249128
  43.3419189  51.8386269  31.3578777  43.7925529  51.0033455  31.2335167
  43.2391891  51.9164619  32.3063622  47.2452545  63.0663376  29.3316936
  47.7644196  62.6881599  30.0413971  46.4496269  62.5347176  29.3073940
  30.2860661  36.5569534  76.1046524  30.3024693  37.5140114  76.1046982
  31.1844254  36.3020172  75.8944244   1.7803611   9.0961046  78.2986908
   1.4311208   8.3617601  78.8036652   2.7287202   8.9670963  78.3129654
  10.8153334  23.9588661  44.2082977  11.6865997  23.7945557  43.8475647
  10.7829428  23.4309235  45.0060844  26.1897926   4.4453721  18.8900490
  26.1857624   5.2586122  18.3852177  27.1053047   4.1659884  18.8868122
  17.2204571  59.6538544   5.6015821  17.7648335  59.4399681   6.3593025
  16.5167065  60.1961975   5.9577079  49.6767082  52.4743690  53.0547714
  48.8763275  52.1204453  52.6669998  50.3592491  51.8510437  52.8061066
  52.8519897   7.1406002  41.9127083  53.5876160   7.6807446  41.6240311
  52.5072021   6.7552338  41.1072006   9.2327423  23.1887913  57.6442947
   9.0997639  23.5005093  56.7490997   9.7384129  22.3822212  57.5444260
  11.0934677  25.2610512  15.6858959  11.7689648  24.7778225  15.2100544
  11.5607433  25.6730652  16.4126205  20.6812096  53.7502975  20.6040840
  21.3023643  54.4068451  20.2888947  19.8315296  54.0496864  20.2805977
   7.1020055  48.4330750  14.7395334   6.3942261  48.7815399  14.1974497
   7.7454052  49.1407776  14.7773170  26.0837631  31.5276756  58.4367561
  25.7671165  30.8643913  57.8235550  26.9000034  31.8426418  58.0484467
  46.3141174  43.9811745  13.9533844  46.9408188  43.8457260  13.2426586
  46.1382065  44.9219971  13.9415398  20.2514801  40.8319550  18.6072006
  20.2167339  40.7556000  19.5607166  21.0060959  40.3013535  18.3517685
  64.1490631  59.7591934  60.5277100  64.8173294  59.2713089  61.0089798
  64.2530136  60.6635094  60.8237495  54.1679573  47.8421249  12.3617554
  54.0455551  46.8934860  12.3983078  53.9220810  48.0810890  11.4680691
  48.8740158  11.7886276  22.8164959  49.3045769  11.8481960  23.6693172
  48.6801453  10.8572674  22.7106018  50.9776306  38.6295624  16.5589695
  51.7443123  39.1748390  16.7353325  51.1073647  37.8513794  17.1010323
  54.6555367  14.5828543  20.8101196  54.8869095  15.1296902  20.0593395
  55.4225464  14.0267487  20.9468098   6.1181030  59.3383713  13.5409679
   5.2587934  59.4223328  13.9542084   6.4830551  58.5334625  13.9086237
  39.3214912  47.5327148  69.7029343  39.0269699  46.6653633  69.9807663
  40.0861664  47.3613129  69.1532745  38.3623276  53.1139221   9.0716810
  37.7303085  53.6641617   9.5343037  38.1326523  52.2200241   9.3255205
  62.9833946  54.7958908  53.8699722  63.1156502  55.7305145  53.7111702
  62.3992767  54.7619629  54.6275253   0.8182234  37.5786095  54.7770615
   1.3078966  36.9079132  55.2531090   1.3553724  38.3671494  54.8539047
  47.0143700  38.7469902  33.9737358  46.1184387  38.4520416  34.1366730
  46.9287872  39.4010887  33.2801476   6.1142626  50.8040810  36.5403633
   6.1739788  50.9321213  35.5936470   6.6621118  51.4961472  36.9106827
   1.2669767  58.5650864  68.4038696   0.3414882  58.8074074  68.3724747
   1.2721552  57.6195107  68.2552490  19.6382294  47.3276062  39.2659836
  19.8541412  47.8648529  40.0281982  20.4094219  46.7757645  39.1357117
  36.3848076  23.3849258  74.0908127  37.0186768  23.9032726  74.5865555
  36.8027496  22.5299606  73.9879074  63.7864876  10.4757595  49.7027512
  63.4777756   9.7133999  50.1923752  63.3812675  11.2231007  50.1426392
  27.8052063  28.3723984  50.7311287  28.2678604  27.6083298  51.0752029
  27.8533440  29.0187759  51.4354782   5.6753788  42.8671074  17.4751873
   6.0573006  42.2405663  16.8605156   5.2494860  42.3232994  18.1378479
  36.1748924  60.0251083  67.2944565  37.0966949  59.9947319  67.0383530
  36.1655235  60.5522194  68.0933914  31.2732220   4.9415760  29.7740459
  31.3628922   5.5760260  30.4851456  31.6796303   5.3682470  29.0197163
  52.3982544  46.8626022  52.6034622  51.5027237  46.9729919  52.9229507
  52.2975616  46.4460793  51.7475433   9.6692028  60.1191483  41.8384132
   9.4794188  60.0788498  40.9010773   9.0846319  59.4697380  42.2292786
  63.1299973  54.8230362  24.6202068  62.3094559  54.8782349  25.1099949
  63.4349289  55.7284241  24.5609379   2.0230999  11.6171217  59.8871841
   1.8061700  12.5392361  59.7497940   1.1980519  11.2148533  60.1586761
  57.4610138  36.6021652  45.8395081  57.7433434  35.7724419  45.4546967
  57.9026451  36.6351891  46.6880951  19.3210945  51.7989922  60.4162674
  18.6209030  51.8701210  59.7674980  18.9347878  51.2929916  61.1310883
   3.4870605  35.3628120  21.6846371   2.5907764  35.0382652  21.5975971
   3.6709480  35.3098526  22.6225128  28.4979591  42.2392197   5.1833658
  28.8763733  43.0731544   5.4619112  28.3320827  41.7670403   5.9993086
  55.8020210  48.1253815  18.4361382  56.5299797  47.7557678  17.9364491
  55.4303436  48.7930222  17.8596401  59.6330070  14.0194778  58.3935394
  59.3911171  13.0987072  58.4930573  59.7985115  14.1237144  57.4565353
   4.2091603  57.6869278  33.4636383   4.0956135  57.3185005  34.3397675
   4.7489495  58.4656677  33.5993919  51.7106972   0.8815438  26.5802402
  52.0311584   0.0764237  26.9868355  51.0823593   1.2343724  27.2102718
   8.3209400   4.3691339  42.5441818   9.0204630   4.3704534  43.1975594
   7.5136781   4.3387432  43.0576401  36.8409500  57.4300842   1.9061229
  36.2037697  56.8857536   1.4435911  37.2144737  56.8501472   2.5697327
  56.7225266  59.9298935  15.4314032  56.8895874  59.6324081  16.3257294
  56.0740051  59.3135452  15.0911722  32.8854599  12.6708527  50.0908127
  33.0815201  11.8824005  49.5847168  31.9384193  12.6391850  50.2262650
  12.1329594  24.7662640   8.3024845  12.6070833  23.9450302   8.1720514
  12.7896461  25.4475136   8.1579437  57.0226479  29.3729706  14.8415222
  56.5179214  29.7810783  14.1380100  57.8584862  29.1441631  14.4350090
  36.0938568  23.9003201  14.4555464  36.3106499  22.9895248  14.6547565
  35.2683029  24.0558815  14.9143419  65.6479797  19.1928234  61.5343628
  65.8209991  20.0262794  61.9721298  65.1443634  19.4311218  60.7560196
  17.5919018   9.7480812  20.3532372  16.9180927   9.1213827  20.6167908
  18.3914738   9.4307728  20.7730370  33.2618866  55.3124046  64.2300034
  33.9608994  54.8423767  63.7753754  33.1812706  54.8653450  65.0725403
  49.6893387  22.5004368  31.4518623  48.9519730  22.2431202  30.8984089
  49.5052643  23.4094124  31.6887379  24.6709442   3.8564029  39.3645172
  24.6912003   3.8841147  40.3211021  25.5923958   3.8550446  39.1053810
  25.9649963  35.1617737  51.6980667  25.3558636  35.7321587  52.1669464
  26.0596294  34.3956413  52.2640381  11.2185392  56.6230774   7.2879691
  11.3910294  57.5598106   7.1930642  10.2870035  56.5296631   7.0885987
  63.1890259  22.1240044  58.7942848  63.2162514  21.7565575  57.9108391
  62.2565880  22.2402744  58.9766998  18.9154930  22.8286705  50.9070816
  19.1494293  22.1998825  51.5898170  18.6891994  22.2876530  50.1505623
   4.0981345  41.2171402  19.2444286   4.5240407  40.5642090  19.7998695
   3.3519573  41.5211411  19.7611866   1.6001985  37.0293274  25.2204151
   2.2896125  37.4000206  25.7713470   1.2411969  36.3088188  25.7383156
   7.3220625  54.3863869  39.8427048   7.4949331  55.2833748  40.1286354
   7.1839924  53.8985901  40.6546326  30.4966183   8.5912504  29.9588509
  30.7346134   8.0637922  30.7213326  31.3072739   9.0373259  29.7137241
  17.9117088  18.2588215  54.8766289  17.2123852  18.5858383  55.4425240
  17.7237415  18.6399803  54.0189438   3.7004113  57.4689026  21.9305897
   3.4130492  57.7603226  22.7958832   4.2161670  56.6810226  22.1022701
  19.8077374  58.8964462  10.3174477  20.5789375  59.0532303   9.7725639
  19.6746387  57.9493942  10.2773094  53.8772507  62.0242500  59.0574608
  53.5913467  62.0008812  59.9706650  54.8236160  61.8868408  59.0991783
  47.7880020  37.1570892  71.2618027  48.2288666  36.4924011  70.7325897
  47.7597427  37.9310837  70.6993408  47.2001266  45.7390251  33.2821579
  48.0342407  46.1688004  33.4713135  47.1323318  45.0474319  33.9404335
  36.0243530  11.9589281   3.5450909  35.9306602  12.8926468   3.3563476
  35.9999008  11.9040480   4.5004034  16.2587242   6.5650005  66.2145462
  16.1475887   7.4595318  65.8925323  16.2167282   6.6464834  67.1673508
  30.6301670  62.2482376  40.7913742  30.2418308  61.6084061  40.1946831
  30.4995441  63.0910606  40.3568420  18.6572723  15.8829079  49.2930756
  17.9643574  15.9383907  49.9511147  18.7821369  16.7855587  49.0000496
  61.2092590  25.0033150   8.3727198  60.9339561  24.4682865   9.1171579
  61.7139359  25.7164154   8.7638950  23.9750576  61.0455017   7.5434151
  24.3437920  60.1934395   7.3104916  23.1319332  60.8393784   7.9470057
  19.5831585  38.2776680   7.6956506  19.9235439  38.4068031   6.8103862
  20.2420349  38.6739883   8.2657766  55.6539345   3.2327051  77.8589783
  55.8274918   3.3074353  76.9206161  54.7315025   2.9828022  77.9127884
  56.4483032  29.0001965  22.6965103  56.6593628  28.1483994  23.0787697
  56.7301750  28.9298897  21.7844582  16.0600204  26.2025070   1.1166599
  16.3809757  25.4784431   0.5791162  16.7355709  26.3231754   1.7839711
  39.7871056  58.8568649  72.7779388  38.8715172  59.1240730  72.8587418
  40.1820564  59.0988884  73.6156006  14.2702122  29.5761452  78.4372559
  13.5379934  29.5260906  79.0517349  14.0517893  28.9440956  77.7523956
  53.1732635  14.9674816  42.2864227  53.6859360  14.2720795  42.6985092
  53.5153351  15.7757330  42.6684570  53.4208527  62.5108032  27.6930161
  54.2519188  62.8877296  27.4040775  53.6047821  62.1672249  28.5672932
  23.2934036  41.4631844  71.6289215  23.3333549  42.2259178  71.0519714
  23.1996918  41.8319244  72.5072632  44.2919922  39.2801323  55.5267563
  43.9539413  39.9908867  54.9819870  44.9203300  38.8260689  54.9652824
  14.9932375  27.5006847  34.6480217  15.5465660  27.2526569  33.9073868
  14.2846127  28.0117512  34.2570076  53.1073990  29.9986000  28.3136864
  52.1809006  29.8950787  28.5307503  53.4255600  29.1044636  28.1890774
   1.9320896  61.5408173  64.1708221   2.5228455  61.2546082  64.8674774
   1.0696932  61.2286568  64.4447937   9.4441538  55.2004471  22.6071815
  10.2454576  55.0893097  23.1188393   8.8369370  54.5555534  22.9699936
  11.5173330  15.9185600  68.0186615  11.3122702  15.3352623  67.2879486
  11.8142557  15.3337908  68.7158890   8.6255035  35.6677055  13.5702906
   7.8728604  36.2175827  13.3525867   9.2560768  35.8367195  12.8702602
   4.7541656  63.2601776  12.0485592   3.9928861  63.5028267  12.5756321
   4.6658602  62.3156509  11.9208765   0.4415984  21.3603420  59.6823120
  -0.3518923  21.7803230  59.3503189   0.5720354  21.7457886  60.5487099
   7.3184896  13.8816910  33.7741203   7.6298881  13.6513290  34.6494484
   6.3693132  13.7666855  33.8196144  36.4765091  62.1673241  15.0123596
  37.0227394  62.9459152  15.1203680  35.7093849  62.4777832  14.5313559
   2.6202939  37.4003220  46.0571594   3.3542175  37.9816589  45.8580742
   1.9677126  37.5999603  45.3859520  64.4847107  48.9071465  49.7838516
  65.3198242  49.3087006  50.0237808  64.5637131  48.7322197  48.8460922
  37.7911987  49.2816086  27.3567162  38.5293159  49.7984924  27.0338478
  37.9595642  48.3962250  27.0342541   9.8490353  16.5079994  27.2804108
   9.6298294  16.1110916  26.4374142  10.1838923  15.7822018  27.8070240
  42.2417259  54.4179153  36.5651398  41.4495811  53.9527969  36.2960548
  41.9251556  55.1240540  37.1285133  61.0256653   5.3166437  31.0282497
  61.2897148   5.8203430  30.2583160  61.8240814   5.2418604  31.5509109
   7.8747945  59.7909927   6.4331875   7.3815212  60.2476883   7.1146131
   7.7245164  60.3077698   5.6416130  48.6228600  31.0624161  21.2595444
  47.7624168  31.3779526  21.5357857  48.8889465  30.4561996  21.9508724
   3.4611049  22.7471771  61.2574081   3.0832613  23.2882786  61.9507217
   3.7577727  21.9555111  61.7062798  28.1217575  52.3123703  25.4722710
  28.7289963  51.9802513  26.1334763  27.4184761  51.6635933  25.4455452
  58.0300903  61.1108246   5.2561183  58.9279747  60.8071556   5.1226168
  57.6486816  61.1239624   4.3782887  12.5119610  39.1511955  69.9935608
  11.9063330  38.4210434  70.1213074  12.7929783  39.3867912  70.8777313
   8.4129467  41.7624588   9.5882072   7.9938574  42.4980774  10.0348082
   9.2821159  42.0880470   9.3541842   8.1358185  35.8673859  22.4767265
   8.2430115  36.4808884  21.7498417   8.4716825  35.0365334  22.1404037
  23.4895096  41.5187454  43.5992279  22.9170818  41.9148598  44.2562332
  22.9523754  40.8390884  43.1920624  25.2165241  42.5559540  68.0141830
  25.1962185  41.7339859  68.5042725  24.8487511  43.2029037  68.6162033
  30.4134102  28.7454414  64.6087570  30.0798836  28.8254280  63.7151184
  30.8369427  29.5860825  64.7824783  63.2901535   9.1809025  57.0571594
  63.2251663   8.2262068  57.0333786  63.9051628   9.3614683  57.7680664
  36.4654961  57.1835938  22.7677460  37.1441383  56.9751587  23.4097977
  36.7806931  57.9771423  22.3351269  59.2084656  62.8922462  54.2366943
  59.8587341  63.4831161  54.6165123  59.6363525  62.5329170  53.4595070
  22.9628143  26.2101707  26.6262016  22.6401806  26.7440434  25.9001732
  22.4973469  25.3785095  26.5372696   4.4403195  47.2580185  76.2350922
   5.3169241  47.2078514  76.6162491   4.5601125  46.9928322  75.3231964
   6.8436089  20.9282570  61.0287170   6.0037441  20.5770378  61.3245316
   6.9950247  21.6900826  61.5881157  18.6822968  17.5994968  16.7686729
  18.9095802  16.9633617  16.0905075  19.1949520  18.3773823  16.5488701
  50.1874199  30.5044594  39.9459229  49.5765305  31.2327175  39.8333054
  50.8072243  30.5976887  39.2224693  64.5277786   8.6076107  69.2525711
  64.8594131   9.0144768  70.0530167  64.5875702   7.6669784  69.4195099
  21.5446644  57.8481712  64.5459137  22.2387486  57.7535820  65.1982422
  21.9631004  57.6191673  63.7160339  49.1037025  49.9574585   6.6082091
  49.4425621  50.4618530   7.3477936  48.2593575  50.3620453   6.4091563
  57.7646065  28.5680294  28.0815239  58.1822891  29.2687893  28.5822315
  56.8586426  28.8576908  27.9739933  51.4945831   9.4103909  42.8706818
  51.2595406   9.8513966  42.0542870  52.1120834   8.7287655  42.6055183
  10.7772980   0.3812741  34.7878494  10.5227861   0.4135899  33.8656693
  11.5379810   0.9593061  34.8467712  50.8834038   5.7497163  56.8751373
  49.9283257   5.7806902  56.9308548  51.0882759   4.8185968  56.7898407
   1.9674419   0.9997571   6.3212957   1.2897009   1.6663525   6.2092714
   1.5436739   0.1814613   6.0623655   4.6958008  57.1171150  11.3705769
   3.7753711  57.2504196  11.1441469   4.6718421  56.6066551  12.1799507
  24.9141731   4.8172021  30.9084110  25.8085403   4.6969934  30.5891991
  25.0178833   5.2615457  31.7498589   5.4083843   3.9627352  39.6525841
   4.8848486   3.1664622  39.5626297   6.2773681   3.7149839  39.3367996
  51.4356575  20.1966324  55.3222580  51.4085083  20.8763981  55.9956169
  52.3295975  20.2322025  54.9819145  59.7711601  20.5020370  49.8260193
  59.0682373  20.9876137  50.2576981  59.4514542  19.6005974  49.7883301
  62.0942650  16.1710739  18.1142902  63.0479851  16.2478676  18.0869789
  61.8412094  16.0054111  17.2061329  21.3295002  29.9478550  73.7454681
  20.8560829  30.0905151  74.5650787  20.7550850  30.3101273  73.0709000
  37.5786171  51.1979904  76.7240219  36.9556580  51.0270462  77.4303741
  37.0596199  51.6316910  76.0466919  30.2804642  58.3133392  72.9094086
  29.8901596  57.6707306  73.5018234  31.1446095  58.4886398  73.2819061
   4.4201770  19.4936981  23.8380451   5.0530887  19.0883274  24.4307747
   3.7145174  18.8510666  23.7652550  40.0916901  23.9944572  62.2128487
  40.5873795  24.2603493  61.4383659  40.3100357  23.0700455  62.3312454
  25.8075161  53.0239334  53.7191391  25.2281742  52.8121414  52.9871979
  25.4965954  53.8731804  54.0327263  58.0788460  19.5651493  18.0401859
  58.0211716  18.9682121  18.7862225  57.1708374  19.6947746  17.7664089
  29.1675110  25.1484871  10.7286739  29.4511337  24.2707138  10.4731312
  29.9587994  25.5664463  11.0683918   5.0685854  41.8997574  51.7229691
   5.1396561  41.5721931  52.6195679   5.6120701  41.3044930  51.2067184
  44.5794601  36.8087807  27.3495178  44.4365921  36.7919579  26.4031887
  45.4453239  36.4183083  27.4680061  31.2230225  54.0405235  75.2289734
  31.7091274  53.9894447  74.4059830  30.6547318  54.8036537  75.1245193
  61.1748581  26.9775620  39.9735870  61.7601166  26.9575882  40.7307587
  60.9265938  27.8979397  39.8869743  21.6295986  29.3710423  40.1038170
  22.5016041  29.5523987  39.7531815  21.0693588  29.3054562  39.3304749
  53.7233391  14.1378698  63.9780502  53.6818771  13.8112411  64.8768463
  53.3897743  13.4160023  63.4452515  30.5860519  19.0054207   3.2280610
  29.8746395  18.5694904   3.6971965  30.8553905  19.7169304   3.8089571
   0.1615251  43.1483650  10.5228481  -0.2497422  43.8592949  11.0144424
   0.5504048  42.5870361  11.1936035  53.9119682  29.2276363  34.7624817
  54.2306938  29.2161083  35.6649857  54.7060776  29.2344475  34.2280922
  48.4941864   1.3041557  45.0586929  48.7572441   0.3869256  45.1343460
  49.2917862   1.7607886  44.7911987  54.4518738  13.1713572  78.4877090
  55.1941261  13.7169914  78.2277527  54.7826920  12.2748413  78.4324722
   1.3325034  25.9394531   6.3459721   2.0203450  25.4889469   6.8360233
   0.5169867  25.6417465   6.7491283   8.9205236  23.3500900  34.7494049
   8.2105961  23.8622704  35.1365814   9.3853302  22.9795761  35.4996796
   7.7225895  56.2701721  73.7115021   8.3650312  56.9521294  73.5154572
   8.0067654  55.5172882  73.1931915  24.8383522  29.9217834  56.5895462
  25.4036922  29.1549969  56.6826019  24.0076408  29.5695305  56.2700653
   9.3381557  52.0183792  54.9450874  10.2458725  51.7188721  54.8943024
   9.3911648  52.9658089  54.8193779  52.6316223  50.8180008  39.9009666
  52.6933517  49.8657036  39.9755173  51.7187576  51.0159454  40.1100960
  44.0342636  46.1097031  65.2296295  43.4245834  46.1418724  64.4924088
  43.7274933  46.7942772  65.8241730  52.0307579  53.9510918  27.0671673
  52.9102402  54.2486534  26.8343544  52.1599579  53.4060516  27.8433590
  27.0205593  50.4476471  70.9342117  27.7830868  50.9079895  71.2847366
  26.4359188  50.3461418  71.6853027  37.1828041   7.9788823  52.9060974
  36.3619728   8.4594812  52.7988777  37.1701546   7.3244352  52.2076950
  47.6281776  36.5742874   5.2742920  48.5550156  36.7763748   5.1463623
  47.1647797  37.2946968   4.8470922  64.1532974  29.4442711  35.9188766
  63.6692390  30.1000710  35.4170418  63.8405304  28.6051407  35.5808334
  28.0304756  55.1277542  53.7686882  27.6333332  54.2584991  53.7147827
  28.9543705  54.9579849  53.9526138   4.8709493  60.9011383  45.6938362
   5.2254062  60.5758133  44.8663368   5.5903311  60.8030128  46.3176117
  44.1677399  11.4279003  58.3796921  43.8743629  10.5401535  58.5848007
  44.3795624  11.8126478  59.2301865  17.7250271  23.0024452  15.3030024
  16.8695335  23.1849670  14.9143553  17.5638371  22.9999352  16.2465305
  -0.1018702   7.1051178  41.5665627   0.8247626   6.8653784  41.5561485
  -0.2797114   7.3343763  42.4787292  65.0932770  12.9156351  28.7380428
  65.0765839  13.8689423  28.6534233  64.3183289  12.7079096  29.2600975
  12.0418310  50.8909569  54.5070343  12.7634373  51.5198326  54.5125046
  12.2436943  50.3010902  53.7807121  37.5275497  41.0327835  77.8068085
  37.4572601  41.9359550  78.1159515  38.0356331  40.5865898  78.4842987
  34.6740952  20.6369019  16.4080257  34.5174255  20.5217934  17.3452740
  33.8772469  20.3103867  15.9901123   3.5107894  47.6034622  52.8795280
   2.5739527  47.7139244  53.0419159   3.9162455  47.6999817  53.7412262
  40.7952881  44.4248199  30.7170563  40.8024254  43.6003036  31.2032204
  39.9134598  44.4779625  30.3485641  62.6826859  24.2065239  21.7488785
  61.7991867  24.4035110  22.0601006  63.2306633  24.8894882  22.1355457
  25.4347382  49.9759827  53.7487488  25.6035652  50.8753128  53.4677963
  26.2219276  49.4940567  53.4951591  46.0541496  36.0244331  44.5773888
  45.6965179  35.7345161  45.4166069  46.9640007  36.2508087  44.7701416
   4.6639590  63.2676582  47.0556030   4.7855110  62.4370193  46.5957069
   3.7291420  63.2938538  47.2597122  22.9190292   2.5921783  37.6943169
  23.6840706   2.9788399  38.1202774  22.3103523   3.3229330  37.5859680
   5.5010076  45.5768051  31.8680344   4.6246715  45.2417603  32.0577965
   6.0653219  44.8043976  31.9021511  45.8712082  41.6751480  66.7023163
  45.5870132  40.8441238  67.0829239  45.3812790  41.7432442  65.8828278
  49.5122604  51.0562973  75.5010300  49.6207199  51.2384071  76.4344635
  50.3345070  51.3433800  75.1038742   9.8563919  20.0717068   3.3789408
  10.7672100  20.3176956   3.5405960   9.3436852  20.7282085   3.8505011
  -0.3738152  38.1557426  21.4256954   0.3015626  37.9342575  22.0668144
   0.1120198  38.4904556  20.6719322  49.5720215  26.3764534  73.2608948
  49.3408928  27.2488995  73.5797119  50.3852768  26.1620998  73.7179489
  15.4638023   5.4485254  27.2875309  14.5649700   5.1675491  27.4589462
  15.3783121   6.1332388  26.6241379  24.7766285  11.7174044  31.6430283
  24.7704792  10.9861145  32.2606125  24.0682983  11.5194788  31.0303879
   6.8997822   8.4104424  14.6863165   6.0908852   8.2477655  14.2010822
   6.6728358   8.2282391  15.5981998  52.0186768  33.9540977  40.4040909
  51.6189613  34.4973717  39.7248917  52.4815750  33.2692642  39.9214363
   0.5051783  30.9996796  61.3530502   1.2397768  30.4023209  61.2124825
   0.3133727  31.3521004  60.4840050  45.4542007  39.4175529  62.1945000
  45.0443802  38.5990448  62.4743576  46.2787971  39.1467590  61.7908325
  33.0458298  34.7526474   8.8375263  32.6722374  35.0706711   8.0156240
  33.9804878  34.9466171   8.7666740  44.2838745  10.6625891  32.1151657
  44.2565689   9.7077856  32.1770935  44.1861038  10.9640799  33.0183678
  10.7904663  38.3539505  76.4830856  10.3796501  39.0953789  76.0383911
  11.3593626  38.7543068  77.1405792  55.0023499   0.7776975  51.9044685
  54.7897644   1.6617644  52.2035751  55.9574089   0.7326442  51.9499550
  23.5734940  48.6736336  22.0251827  22.8165417  48.2668839  21.6035099
  23.8757992  49.3278046  21.3951759  24.1263485  22.3258495  45.9198532
  23.6076832  21.6030903  46.2731743  23.5540676  23.0896168  45.9932518
  14.4407234  56.8060303  74.0787659  13.8088207  56.5244904  73.4171982
  14.3508530  57.7586174  74.1057663  47.1047554  40.1466827  31.6088963
  46.7739258  40.9877205  31.2935524  46.6557503  39.4953957  31.0699615
  50.9403267  47.1493073  50.0848770  50.5979729  47.6773605  50.8061180
  50.1752167  46.6875877  49.7418671  31.9906712  46.5739250  20.1605110
  32.5723419  46.1250496  19.5469971  31.4027901  45.8885994  20.4782486
   1.3876140  50.5867805  76.9797974   2.2456408  50.6681404  76.5633850
   0.9068657  49.9765739  76.4205475  18.5804138  62.3639526  62.8671646
  19.1806564  62.7622147  63.4975052  17.7507935  62.8212128  63.0045547
  65.0230103   1.4901291  46.5217972  64.2209702   1.9016396  46.8436890
  65.7265549   2.0571058  46.8377075  10.5911484   5.1899519  13.8773842
   9.9795494   5.7025089  13.3487415  10.0321064   4.6820092  14.4653454
  10.0091639  14.6563158  44.1645203   9.6003265  13.7995234  44.2869568
  10.6397333  14.7254391  44.8813438  51.7387924  26.8723717  24.8442364
  51.0173798  26.9932346  25.4616432  52.1253357  27.7433968  24.7540588
  62.6400757  18.5408440  46.8730736  62.0242081  19.2665138  46.7713699
  62.2332993  17.8136597  46.4019394  53.7681885  25.8978310  37.3101730
  53.1096649  25.6738567  37.9677544  54.4961967  26.2611980  37.8143501
  55.9928589  49.2278214  21.1313229  55.6256866  48.8456688  20.3342171
  55.4576073  48.8673782  21.8383007   6.6972141   2.5066810  36.0584335
   6.7886357   2.5885904  35.1091347   6.6746550   1.5628637  36.2163315
  22.9258823  56.6022186  25.1531506  22.6865387  57.4636803  25.4949570
  22.6299515  55.9874802  25.8245354  55.5916634  14.7571955  52.0216293
  55.7326317  15.3036118  52.7947960  56.0532570  15.2137671  51.3182755
   9.7422447  41.4418221  51.5855103   9.0193024  41.8064842  51.0750198
   9.5140562  40.5191269  51.6986465   0.9764521  37.0470657  48.4117088
   1.3633499  36.3385048  48.9259796   1.5403702  37.1196442  47.6416702
  47.2019577  56.1779747  51.2573280  48.0278244  55.8656387  50.8877029
  47.3702164  57.0936394  51.4797821   3.7771442  62.5984497  67.5417175
   4.5552588  62.2502441  67.9770584   3.3105149  61.8233337  67.2291641
  17.1224422  58.6229668  52.1703873  16.5502434  58.9245567  51.4647980
  17.9480476  59.0843582  52.0229950  61.4331207  57.2730179  23.1513309
  61.1839104  57.2315178  24.0745888  61.3722191  56.3679047  22.8458881
  48.0639877  13.0532885  14.3183813  47.3742676  13.5407457  13.8679399
  48.7972107  13.6665773  14.3683157  15.1940384  58.7563362  44.4612122
  14.3309288  58.6803360  44.0543976  15.2507133  58.0004578  45.0457382
  13.2082100  30.7581882  14.9716911  12.5473270  30.1307907  14.6787109
  14.0410328  30.3012104  14.8541756  29.7802544   9.3864183  48.4571266
  30.3514080   9.4273520  49.2241592  29.1366844   8.7116985  48.6734619
  30.3896427   0.9899115  28.2446575  29.8664780   1.6884673  28.6377869
  29.9988899   0.8549299  27.3813362  51.7566338  41.0437431   5.9455967
  52.4703445  41.2790604   5.3527403  51.0566139  41.6616287   5.7348304
  15.3392515  32.1477547  27.3614082  15.9535923  32.6609573  27.8862286
  14.5988140  31.9887276  27.9468079  35.5880508  22.8498440   2.0861869
  35.3419533  21.9684811   1.8053544  36.4890060  22.9557228   1.7807351
  48.9808350  13.5193424   8.3069115  48.8103065  12.5789080   8.2546129
  49.4844666  13.6269283   9.1137657  10.9664774  30.6332893  68.1799469
  11.8863735  30.8251171  67.9976730  10.9346380  30.4895477  69.1257553
  65.0725937  28.6444931  49.4334335  64.4068604  29.2682076  49.7232819
  65.0469437  28.6936188  48.4778366   2.9338946  54.3193474  48.6355438
   2.8614399  53.3878517  48.4274864   3.8579531  54.4454575  48.8510551
  26.7955589   7.8772740   7.3466735  25.9647541   7.4151707   7.2350688
  27.3684807   7.2402620   7.7735310   4.2273703  63.2998238   7.4145918
   3.7758260  63.7436066   6.6966801   3.9122930  62.3968811   7.3739491
   4.5699005   5.0517216  55.5151978   4.9187632   5.9042482  55.7754364
   4.1277723   4.7245836  56.2986069  48.1623497  52.6765289  73.5910950
  48.3842926  52.1948090  74.3879089  48.9015541  52.5206985  73.0032730
  49.6239662   7.8658304  52.5442276  50.1448784   7.4197941  51.8764420
  50.2452011   8.0508728  53.2485390  28.0707474   1.4947863  51.1689835
  27.3812599   0.8622295  50.9672165  27.8984680   2.2318811  50.5831184
  20.5868931  19.5680828  18.4699936  21.4662189  19.8538914  18.7176495
  20.5960255  19.5672283  17.5128365  33.7616882  11.5006962  13.5505972
  34.0073318  12.0586414  12.8126345  33.6439209  12.1078835  14.2811356
  45.6713142  12.6388979  16.4359283  46.5793228  12.4087324  16.6328602
  45.7217331  13.5230713  16.0727100  59.3293076   8.1702166  56.8495026
  58.3912468   8.0533190  56.6991577  59.6493950   8.5898848  56.0509682
  11.6882439  46.8007660  54.6785812  11.0551786  46.6161346  55.3723907
  11.1911345  47.2935677  54.0256958  10.4363804  37.5318794  45.2248840
  10.0175209  38.3462601  45.5034065   9.9818707  36.8482513  45.7171288
  29.6505089   6.3995895  65.9041138  28.7724609   6.3772411  65.5236359
  29.7273464   5.5714798  66.3779984  57.4569626   1.8461568  57.4007072
  57.1598854   2.6198578  57.8796310  58.3942795   1.9902331  57.2706757
  42.1879234  12.4769382  15.9705172  42.7522850  12.9604139  16.5738258
  41.2981796  12.7003775  16.2437592  18.1854954   0.6323131  17.5656719
  17.5711288   0.1649973  16.9996300  17.7754841   1.4848027  17.7119083
  50.7033157  37.0783157  68.0259094  50.5814362  37.9415665  67.6307220
  49.8151321  36.7420578  68.1454391  25.0006981  62.3043365  33.2366219
  24.6442013  63.0449486  33.7271652  25.8861904  62.5788460  32.9983368
  63.8337479  21.1683273  12.7824411  63.6182632  20.6240654  13.5397902
  63.5610237  20.6469498  12.0274458  65.5139465   4.9475617  27.9797325
  65.3306732   4.0684934  28.3112164  64.7167130   5.1986742  27.5132656
   5.4266844  60.2074623  33.6530724   5.7710781  59.9655991  34.5127945
   5.7380104  61.1017609  33.5132828  40.9424515  58.9875374  24.2930565
  41.2635803  59.7957420  24.6929398  41.0859261  59.1111069  23.3547707
  59.6446953  32.1837540   9.0065784  59.8656425  31.6329079   8.2555904
  59.5565758  33.0637627   8.6404486   0.1320489  22.3391552  62.2058182
   0.7460269  22.7591801  62.8081856  -0.5557560  22.9911880  62.0716248
  38.8727798  62.0027504  67.7359314  39.4812088  62.7326813  67.6208572
  38.0222206  62.4194565  67.8742599  24.9873962  58.5241470  61.5928345
  25.8570518  58.2367020  61.8708801  25.0964527  59.4525681  61.3869896
  20.8546238   5.5997238  69.9153214  20.5825005   5.5754323  68.9979401
  20.5417919   6.4457603  70.2356186  30.5952606   6.0051003  63.4501991
  29.9017124   6.3400755  62.8818512  30.2363682   6.0781031  64.3345566
   7.2816396  37.3788109  40.9750214   7.9475031  37.8550415  41.4710693
   7.7215014  36.5771408  40.6920433  54.4503632  30.3453522  31.3404560
  54.9592552  29.5361328  31.2912369  54.5762825  30.7597713  30.4868546
   8.9338484  46.3590050  20.5109978   9.6635332  46.5210876  19.9130669
   9.2080231  46.7574387  21.3370171  21.3273335  22.6930218  22.2549267
  21.7991104  23.3050499  22.8198013  21.3062458  23.1235085  21.4002533
  64.9702148   2.4306624  28.9754086  65.1645813   1.5512207  28.6513176
  64.5512161   2.2860975  29.8238029  21.2351818  30.0026226   8.1032457
  20.3746910  30.2156372   7.7421198  21.8022957  30.7143993   7.8066201
  16.5167313  25.1933632  59.1558838  16.1331596  25.8141994  58.5364761
  16.4171715  24.3405113  58.7328415  22.4517593  43.5717812  65.9935989
  22.2710247  43.4492722  66.9255676  23.0775089  42.8802528  65.7780533
  44.3928108  36.1656914  11.2562027  44.5805511  36.5734596  12.1016083
  45.0045815  35.4314079  11.2033348  40.2210236  19.2410641  73.7317963
  39.8967247  18.4619789  74.1835632  41.1686478  19.2180614  73.8648987
  57.6830368   9.8722134  46.1359100  57.2424278  10.6285372  46.5233002
  57.3085442   9.1178913  46.5908661  39.3989716  11.5524006  60.5158195
  39.9231567  11.1504326  59.8230782  39.8474579  11.3109436  61.3262405
  10.9169846  25.2865505  48.4219437  10.2510796  25.8306198  48.0014763
  10.4200954  24.6882458  48.9799461  16.7578125  48.2919464  22.9804649
  16.0916920  48.6904716  22.4203835  16.9446793  48.9583244  23.6417160
  38.1025047  33.8899841  69.9303818  38.7456970  33.4773445  70.5068054
  38.4335670  33.7276688  69.0470428  53.6636429  53.3905716  77.3636093
  53.0186806  52.6845131  77.4051971  53.5906944  53.7293587  76.4713440
  37.9946976  36.4481659  73.4968414  38.2087288  37.3571625  73.7069473
  38.6193428  35.9312706  74.0056381   8.5634537  40.3869705  60.7525215
   8.0616875  39.8061256  61.3244247   8.2560883  40.1785507  59.8702965
   4.4661674  40.5231400  69.9961777   4.0555592  39.6606216  70.0569839
   3.8021035  41.1283493  70.3262939  24.0974998  15.9668941  28.5559425
  24.2072601  16.6367455  29.2308388  24.2081947  15.1377335  29.0212040
  14.9836082  59.7403412  77.3899918  15.5353498  58.9606628  77.4525452
  15.1954279  60.2471771  78.1738815  16.3736877  42.5680504  55.9608536
  16.6505852  43.3050461  56.5052834  16.5877323  41.7929535  56.4801369
  40.4863434  42.3385429   9.7017918  40.6921425  41.4049530   9.7496624
  41.3146896  42.7767181   9.8969545  24.9671669  41.9943848  12.3720322
  25.4592667  41.6396942  13.1124821  24.4515762  41.2546844  12.0507336
  19.8807735  40.8705826  52.6032867  20.4683189  41.5716400  52.3212662
  19.7597141  40.3307800  51.8221359  15.9265890  12.8431072  36.5819893
  15.3430986  12.2068682  36.9954758  15.9946651  12.5503902  35.6731949
  64.0629730  52.2242165  20.5951710  63.2276230  52.6553879  20.4148407
  64.6754684  52.6197662  19.9749947  13.6322727  34.5882378  17.1021557
  13.9195433  33.7158737  17.3717632  14.2349577  35.1861534  17.5443058
   6.2225652   4.3107500  57.9968452   5.2729392   4.3424592  58.1127625
   6.3888149   3.4480047  57.6170273   4.2834201  22.3862858  10.6164751
   4.2363601  22.7091122  11.5163651   3.4325254  22.6073875  10.2378941
  45.4229698  15.4864063  30.0574512  44.7959862  16.1566525  29.7856102
  46.1957130  15.6476355  29.5160637  59.7798767  17.8064651   5.8071847
  59.9211464  17.8680210   4.8624692  59.8424835  16.8706207   5.9982448
  50.1698875  21.8064899  21.8990307  50.7330856  21.7695789  21.1259346
  50.1054382  20.8975182  22.1920280   6.0457416  40.2612534  26.3706894
   6.3111095  39.6877289  25.6517448   6.3978605  41.1195297  26.1348724
  11.1980190  62.6876984   9.5458679  10.5779257  62.4150734  10.2221756
  12.0585938  62.5663719   9.9470167   7.0949483  44.8776283  38.7290764
   7.7810616  44.2123413  38.7826309   6.4305997  44.5874023  39.3540916
  61.5942574  60.6776581  58.0166550  61.1141434  60.5307617  57.2017059
  62.4812927  60.3696022  57.8309174  30.3049259  18.8058395  19.1359463
  30.7562084  19.4459343  19.6862679  30.8806076  18.0411015  19.1367626
  42.6562042  22.2570686  57.4369087  43.2316780  21.7650833  58.0225830
  41.7908401  21.8705826  57.5710983   8.9954357  15.6006098  10.4986134
   9.6732435  16.2728462  10.4285545   8.2636566  16.0423126  10.9294596
  14.6272192  53.7833405  23.7371292  14.1255989  53.4726372  22.9834270
  14.5939083  54.7376099  23.6700974  20.3309517   8.0571260   5.0993309
  20.0955296   8.9835768   5.0493469  19.5861416   7.5993690   4.7095261
   2.1415002   1.7813041  26.8097496   1.7401506   2.0020730  25.9692669
   2.7312741   2.5126200  26.9929867  50.9965935  42.4439812  21.0823727
  51.5364456  41.7578316  21.4747829  50.5305290  42.0046158  20.3710575
  38.1191864   6.5724921  50.6584587  38.8265839   6.5582271  50.0137749
  37.3298721   6.3802576  50.1522369  43.7552719  49.9237251  28.1552620
  44.4276428  50.2152176  27.5394802  42.9556961  50.3599892  27.8610229
  46.9529800   4.8325081  70.2281799  46.3072777   4.6369033  69.5491867
  46.6105614   4.4067354  71.0141144  36.4848900  63.0118523  67.8031540
  35.8280945  63.3083534  68.4331818  36.0627365  63.1155815  66.9503632
  53.5615005  62.4641075  64.9137192  54.1691399  61.7823486  64.6269836
  52.9500008  62.5623245  64.1838913  19.6398716  29.0309906  36.6793442
  19.0413227  29.1375065  35.9400024  19.0981312  29.1939240  37.4514847
  48.9379845  16.0633392  33.8883553  48.7638168  16.8366966  33.3518677
  48.1261024  15.9217930  34.3752213  36.3405533  20.5501766  23.8990517
  35.8029213  20.2406807  24.6280212  37.0241394  21.0773964  24.3125496
   8.4579296  38.9611816  51.4967308   8.8418541  38.1719971  51.1146088
   8.5133247  38.8209457  52.4419785  37.5988159  19.8590450  54.3957596
  37.5377617  18.9334602  54.1595497  38.3766174  19.9137421  54.9509773
   5.1294160  47.7075272  26.3561058   5.4240012  47.1066818  27.0405273
   4.1827579  47.5733109  26.3107605  10.7683945  41.6547165   2.6015103
  10.3699188  41.8138161   3.4571598  11.5994883  42.1285934   2.6325014
  27.1983528  32.5475616  24.2008419  28.0376472  32.2395859  24.5428448
  27.4281616  33.2718124  23.6187096  15.3491287  61.8984947  19.8686485
  16.0665398  62.3622322  20.3005028  15.7828999  61.2567215  19.3063221
  16.2624493  14.6487579  43.2429123  15.3643360  14.9787598  43.2160263
  16.4134140  14.2935276  42.3669815  12.7058611   1.8265308   0.5119657
  13.5366783   1.4539073   0.8071383  12.0481625   1.4253814   1.0800703
   8.9082918   9.5680084   7.8742962   9.3894806   9.7007771   8.6910353
   8.9647684  10.4104519   7.4233742   5.0833549   8.4450207  28.5280018
   4.3700900   8.9198151  28.1013203   5.4334641   7.8737731  27.8443832
   1.9924552  11.5712729  37.1167450   2.3133891  10.7313356  36.7885132
   1.6268058  12.0056553  36.3461342  16.5006847  47.2282715   4.1133800
  16.8088360  48.1090546   4.3266578  15.5489540  47.2795486   4.2017574
  21.6065750  15.5753384  67.4852829  22.1956940  16.3055458  67.2956390
  21.2025852  15.8046570  68.3222046  20.6488304  27.9115009  46.4408493
  20.9651566  27.4441128  45.6677246  21.3203602  28.5714951  46.6131516
   8.3028555  27.6059723  20.0887012   7.6717014  28.0687733  20.6397820
   8.5517416  26.8378620  20.6027985  15.4733887  13.3386993   3.6200614
  16.3554535  13.3544235   3.9914739  15.6036091  13.0939150   2.7038980
  27.0244141  42.2517433  53.9581070  26.7233295  41.3769302  54.2036247
  27.6550102  42.0992508  53.2543106  25.2173386  30.3046970  10.9877443
  25.8041077  30.3712673  10.2344151  25.3530235  29.4170723  11.3193216
  61.5909920   1.0922564  19.3194408  61.4839859   1.5114448  18.4655895
  60.7378922   0.6980885  19.5013447  45.4635048  60.6814194  29.2067108
  44.6382942  60.1968727  29.1849613  46.1082230  60.0429001  29.5114479
  64.8550873  61.9642601  56.1397018  65.5409164  62.5767937  55.8738785
  64.0519180  62.3272247  55.7663307  54.9805527  16.8482037  54.0247498
  54.5200691  16.6084023  54.8289108  54.2989502  17.2065506  53.4562111
  60.6675797  46.5274506  20.6294804  60.1433144  47.2142372  21.0414391
  60.4455757  46.5817261  19.6999626   6.5421462   2.6494739  67.7839279
   7.2443156   2.1949461  67.3185272   6.9774704   3.3848615  68.2151184
  40.1053200  21.8289547   3.4559956  40.0843468  20.9731827   3.8842976
  40.8485641  21.7778435   2.8549891  61.1568031   3.0918388  70.8431854
  60.9841576   3.7820280  70.2028198  60.6696396   3.3605053  71.6221161
  65.5660324  61.5461388   8.2357025  64.8854828  62.2034073   8.3808889
  65.8156281  61.6583824   7.3184590  54.2833023  12.6491070  42.8019791
  54.7657852  12.4571428  41.9978714  54.4108276  11.8738184  43.3486938
  18.0165367   5.5176964   7.0564532  17.4653263   4.8940492   7.5291719
  18.3767223   6.0841742   7.7388029  14.0398903  36.4144859  59.1677322
  13.9120941  37.3626213  59.1984787  14.7535839  36.2489090  59.7837372
  10.4915285  27.5737534  45.6220703  11.3351812  27.1293068  45.5386963
  10.5472336  28.0387268  46.4568939  59.8038673  30.0591831  43.0478058
  58.9192200  30.3565044  43.2604752  59.6751480  29.3749428  42.3909378
  52.5875168  12.9903879  67.9383469  52.0658798  12.7958784  68.7169876
  52.1286621  13.7178364  67.5182266  26.0185795   7.6418695  40.2016068
  26.0048981   7.1660185  41.0320358  25.2757454   8.2429371  40.2577209
  57.3996925  19.2592010  31.6639977  56.8399086  18.4913578  31.7792988
  57.9764557  19.2520065  32.4278831   8.2009258  33.5810318  45.8103409
   8.8399630  33.3166962  45.1485367   8.4849548  34.4536743  46.0824623
  18.5756664  11.3208780  68.3919067  18.4159203  10.3815165  68.4830780
  17.9273911  11.7307625  68.9645920  56.8820724  23.0123444  42.4422264
  56.7237549  23.5406761  43.2245560  57.4130173  23.5738659  41.8774033
  64.5266113  15.4204855  73.9534912  63.7515717  14.9454422  74.2532959
  65.2565842  14.9974937  74.4056473  10.8263311  12.9857388  77.4207458
  10.5474567  13.4092255  76.6088867  10.9838581  12.0744858  77.1736984
  47.5145645  44.4799385  20.6567955  47.0618896  43.6882744  20.9476395
  47.3387299  45.1225662  21.3440704  55.3339195  37.6925316  29.3690853
  55.6985779  36.8193245  29.5131989  54.5275650  37.7034492  29.8847408
  41.6142960  56.5359116  25.5635853  42.1674805  55.9906960  25.0041580
  41.3481064  57.2633324  25.0012379  11.2051811  12.4430475  62.5399780
  10.8514366  13.3214664  62.6795387  11.5492363  12.4624901  61.6469574
  51.6164322  42.8614502  35.3946609  51.8412361  42.9855423  34.4725456
  52.4438553  42.9802704  35.8610001   3.9031343  10.5603275  61.4935265
   3.3240557  11.0003290  62.1158600   3.5834732  10.8344030  60.6339188
  57.0792542  36.3372345  50.3177643  56.2414742  36.6738167  50.6356850
  57.3611145  36.9760933  49.6630554   7.5808949  21.1822529  74.4487839
   7.9782157  20.9719639  75.2938614   7.3243847  22.1011391  74.5267563
  40.7908936  18.2243805  66.1417542  41.0951309  17.8950653  66.9874649
  40.2058067  17.5409050  65.8150024   8.8282833  19.9237118  70.4229355
   8.5823593  20.8257065  70.2176056   9.4455471  19.6807499  69.7328720
  21.4519691   5.9713955  27.5098782  20.6790962   6.4958153  27.7193604
  22.1390629   6.6153693  27.3383255  47.5774803  27.3995399  62.5551643
  46.8299637  27.5196114  61.9694710  48.2982445  27.1520634  61.9759560
  53.3880539   2.5465581  11.3546104  53.4619370   2.0552588  12.1727772
  54.2849808   2.5980475  11.0243177  32.0116768  28.3955536  61.3948402
  31.7020512  27.4912071  61.4450378  31.3754005  28.8952999  61.9063416
  57.9106140   3.5494683  70.8074875  58.7933197   3.8605773  71.0081558
  57.6471176   3.0582480  71.5856247  28.6954269  36.7490044   7.7114067
  28.4062386  36.1068840   8.3597012  28.6344242  36.2885246   6.8744659
  48.6947250  47.0094223  73.3038254  48.4230003  46.1281548  73.0473862
  49.0019798  47.4112930  72.4912262  46.9259987  61.0849800   0.5126598
  47.0399132  62.0345612   0.5520683  46.7906761  60.8219986   1.4230226
  50.0222054  61.3214684  52.0883751  49.2537613  61.5688019  52.6027222
  50.7606430  61.7051353  52.5613861  10.8070621   9.5363464  75.1771622
  11.5054617   9.7132463  74.5469437  10.1692877  10.2348366  75.0302353
  25.3028145  38.6924706  78.1144409  25.5897560  37.8136749  77.8662109
  24.4022255  38.5740204  78.4163284   1.2993119  13.8950443  55.1989784
   0.3591399  13.9272251  55.3758202   1.7083837  14.0052786  56.0573158
  38.1278915  16.1854897  26.1802769  37.6729622  15.5773144  25.5977039
  38.5542755  15.6236401  26.8273888  37.7924423  24.5844440  70.8554153
  37.2950211  24.6325855  70.0390320  37.4863968  23.7805386  71.2753067
  44.2539291  46.5918503  58.6504173  44.0713272  47.2847519  58.0157700
  43.4026413  46.3943558  59.0409813   8.3605251  49.8056107  65.7284317
   8.2457342  49.2692871  64.9439545   7.8156090  50.5770645  65.5729828
   5.1873345  62.0935440  42.4880257   5.6937985  61.4710922  43.0098343
   4.7421656  61.5527534  41.8356476  24.1231575  13.8477125  48.1379890
  24.9223690  14.1054449  48.5974083  23.4131737  14.1677837  48.6945038
  21.9577141  47.1383705  13.3899956  22.5734615  47.0844116  12.6591206
  21.1298141  46.8206367  13.0296421  13.4676228  38.5604248  16.3218060
  13.8177528  39.1866379  15.6881666  13.8990135  38.7868271  17.1457443
  64.6227951  18.8817062  52.6743851  64.5558014  17.9322567  52.5729599
  65.5472336  19.0372658  52.8679276   7.6297274  47.1596298   4.9420681
   7.7157011  47.7577209   4.1996889   7.8095174  46.2942810   4.5745444
   0.5210889  51.1268196  50.8823700   0.4315675  51.7498589  51.6035042
   1.3706125  50.7109222  51.0292397   5.6889162  59.6781311  21.1973724
   4.9119773  59.2854881  21.5954037   6.3063698  59.7751541  21.9223328
  60.6346703  58.9050217  39.5272598  60.7033539  59.6921082  38.9868813
  61.0150452  59.1580429  40.3684044  44.2883835  61.0756874  32.1353569
  44.5059357  60.4587326  31.4365940  44.7457924  61.8813095  31.8945541
  24.3717175  31.6685848  24.8026962  25.2198677  32.0694504  24.6124859
  23.9727211  31.5330524  23.9432411  58.1082306  55.7135849  24.2357998
  58.3835526  54.9104881  24.6779022  57.5455551  55.4132462  23.5220566
   8.2456779  43.1320724  49.4342232   8.1083984  43.8071442  50.0988007
   7.4777451  43.1953659  48.8663292  53.9491806  40.0989456  61.2143288
  54.4593201  40.9052238  61.1374969  53.5901947  39.9582443  60.3382187
  44.3336105  42.1719513  13.7434683  44.2756805  41.5918808  12.9842587
  45.1708755  42.6234016  13.6366310  50.0153580  43.0899620  15.5141716
  50.7434044  42.4711266  15.4573765  49.8280334  43.1541023  16.4506683
   0.4226125  43.4536552  48.3355751   0.9676231  43.9980316  47.7673798
  -0.3348719  43.2275314  47.7958374   6.0745878  55.0283966  60.4539680
   6.5843463  55.7168999  60.8809814   6.7001839  54.5899010  59.8772659
  31.6730595  34.2246590  19.7954063  31.4587879  34.0683975  20.7151375
  31.0693169  34.9156418  19.5228825  12.8987398  46.7274170  46.0460892
  12.0561323  46.8220863  46.4902534  12.7247524  46.9933510  45.1431808
  47.7065735  59.6605377  23.6683445  47.4504318  58.8893967  24.1742725
  47.2859192  60.3929977  24.1186504  23.7740555  41.3550911  53.1261101
  23.7514267  42.0137253  53.8203201  24.2085266  41.7932320  52.3943329
   8.8234377  62.3171806  30.5661926   7.9031897  62.2705688  30.3069572
   9.2863684  62.5583992  29.7638588  35.1673813   3.0289922  30.2423878
  34.6794815   3.4061193  30.9744816  35.4500122   3.7851734  29.7280502
  59.1419296  21.8079529  73.0544739  59.2577934  20.8917809  73.3063431
  59.9216652  22.0151997  72.5394058  22.2195454  53.4450073  69.9897766
  21.9246788  52.5652771  69.7544861  23.1747627  53.3837357  69.9961548
  53.9202805  22.6676102   6.1523037  53.9706650  21.8010139   6.5556679
  53.6681328  22.4952583   5.2451396   5.7594781  36.9686050  52.8132324
   6.4963017  37.3684196  53.2752647   5.3891301  36.3500633  53.4429016
  62.1470947  43.4352684  67.2268066  62.6588516  43.9142952  66.5749969
  61.2359390  43.5984993  66.9831238  38.2430229  58.1156464  28.4469872
  38.5874786  58.3936615  29.2956829  37.7296295  58.8630714  28.1403770
   4.8685441  25.0484829  71.5877991   4.0240765  25.4291897  71.8289795
   5.1042933  25.4870968  70.7703247  63.0048714  46.9501534  10.3343201
  63.5159225  46.2311172  10.7058573  63.5806313  47.3375549   9.6750374
  10.2686558  13.0708647  16.4527817  10.7872763  13.8187294  16.1561928
  10.2969627  13.1235466  17.4081116  17.6390018  50.5625992  77.7499695
  16.8027725  50.1984863  78.0404434  17.8792934  50.0335655  76.9893036
  31.9369469  60.9159851  28.8007526  32.3008270  60.2267380  28.2450943
  30.9939270  60.8798523  28.6406231  55.6899185  32.5311165  23.0502777
  56.0902023  32.1420746  22.2726822  55.0988846  31.8540287  23.3796158
  52.5382614  21.9294624  27.2788830  52.5327682  22.2739372  28.1719322
  51.7805672  22.3377323  26.8600254  31.6415195  18.0233479  21.9762592
  31.3351803  18.6437778  22.6376610  32.1800652  18.5496750  21.3853436
  56.5280495  13.6447916  76.3324814  57.2361221  13.7708273  75.7008362
  55.8902550  14.3249969  76.1161957  39.7763367  37.7549706  11.8383493
  40.6349030  38.1747894  11.8916607  39.9658623  36.8172531  11.8700266
   3.8593802  39.4210815  32.5912323   4.1576033  39.8607140  31.7949772
   4.6521444  39.3137589  33.1168137   3.5410819  19.5772095  31.1024323
   4.0430264  19.5325184  30.2886238   2.8142943  20.1674824  30.9034615
  47.4321976  61.1025963  70.8121567  47.1410217  61.0909119  71.7239151
  47.0647087  60.3041496  70.4331131   3.6039522  30.6380749  55.0218658
   4.2439265  29.9954967  55.3280678   2.8548198  30.1138210  54.7386894
   1.6207838  38.1602440  72.7881775   1.1541376  38.9954605  72.8179321
   1.0250001  37.5692902  72.3276978  20.9188290  44.9883270  62.6541748
  21.1606560  44.1006851  62.3898888  19.9984627  44.9202385  62.9081879
  15.8159342  42.6563187   4.0600176  15.1847687  43.3540192   3.8837490
  16.0837269  42.7993202   4.9678001  65.6394958  29.2220230  10.6511593
  65.2232208  29.1647568   9.7911186  65.3283920  28.4475861  11.1198730
  31.1644859   6.7158561  73.5174789  32.0081673   6.9035249  73.9288406
  31.1624508   7.2477484  72.7216644  45.5696640   9.2736626  54.2353439
  46.2811432   8.7545185  54.6102066  45.5818901  10.0912943  54.7328987
  56.8171539   7.3250866  58.0696831  55.8998184   7.1354856  57.8727417
  56.7837753   7.9074945  58.8285751  19.4553146  62.8752747   8.4893494
  19.9293518  63.3970490   9.1368637  18.6973667  62.5347824   8.9645443
  54.6029472   9.4476233  60.9474907  55.0554352   8.7829952  61.4668655
  54.0664444   8.9469995  60.3328629  40.3044357  45.6683044  21.9418106
  40.7206192  46.2162743  21.2764149  40.0414238  46.2822647  22.6274605
  27.7756920  17.3780880  48.2047577  27.7728767  17.6678810  47.2924805
  26.8940964  17.5750427  48.5213470  21.9353008  14.2781239  35.1731949
  21.1038666  14.1228914  35.6213608  21.8948345  15.1959381  34.9044762
  40.3312874   7.0216351  58.0114212  40.8774109   7.6703568  57.5674133
  40.5057220   6.2032499  57.5466118  30.3576164  33.7719307   4.4496317
  29.7574883  33.3021088   3.8705418  31.0227489  33.1239662   4.6819391
  33.3709373  42.5140762  78.1526413  32.6283073  42.3264275  77.5785980
  34.0802460  42.7534637  77.5561447  62.7722206  40.4907074  29.4690514
  61.8282318  40.6439743  29.4287891  63.0871964  40.7040977  28.5907078
  54.4806366  44.7253342  63.0677185  54.5312843  45.6507339  62.8283501
  53.5560799  44.5801468  63.2685814  26.7865982  36.8440971  54.7553291
  27.5822239  36.3120422  54.7667160  27.0090504  37.6186943  55.2718010
  26.0643082  35.2392616  24.5556946  26.1593933  35.4514275  25.4842281
  25.1261711  35.3239365  24.3855095  27.7120495  49.5885391  52.2026062
  28.3786106  49.0630875  51.7600784  28.1871223  50.3528595  52.5287209
  30.2813244  56.1352921  22.5503254  29.8196888  55.4455147  23.0271149
  29.7197323  56.3237953  21.7984505  13.1921177  57.1554222  17.5501633
  12.9872084  56.2409592  17.3552380  12.5638285  57.6575432  17.0311623
  13.7892351  52.8713264  74.4147415  13.0846291  52.4413376  73.9300995
  14.3489170  53.2509041  73.7373123   5.0174804  49.6636620  31.3659649
   4.9904761  49.6746788  32.3227234   5.0787048  50.5860100  31.1174488
   7.3047113  35.8862991  18.3799286   6.8868117  35.6780586  19.2155285
   6.6003661  35.8154144  17.7356415   1.4981074   9.3821983  10.7034254
   1.2085700  10.1613903  11.1780396   0.8248382   9.2435303  10.0373077
  28.6089058  25.3519478  56.3101044  29.3136902  25.2818203  55.6662140
  27.8127174  25.1567307  55.8159332  58.9950218  28.3646183  13.5215015
  58.9214783  28.3760357  12.5672007  59.8796539  28.6851101  13.6974030
  61.3691711  57.2608948  66.2137604  61.4747314  56.5960159  66.8942184
  60.4739342  57.1397552  65.8973618   0.9950798  42.8518105  37.3289833
   0.9807228  43.5135803  38.0204277   0.2538893  42.2801514  37.5291557
  20.6178322  17.4857311  11.5219831  21.4952583  17.7779083  11.2750244
  20.4622993  16.7112427  10.9814215  13.1190195  45.1592064  32.0320473
  13.0842638  46.0944138  32.2330780  13.8359871  44.8248672  32.5709457
  15.1323147  52.3727226  69.8309174  15.9850483  51.9738464  70.0040512
  14.5356998  51.9358406  70.4387054  34.5190544  48.4683762  27.7642994
  35.2914734  48.0635796  27.3696594  34.7221260  48.5112457  28.6987267
  59.6231422  10.8053961  25.3500538  60.4072990  11.3498507  25.4200726
  59.8696213  10.1073570  24.7432423  34.5403786  13.0845013   6.8957911
  35.0528755  12.4385061   7.3818688  34.5961609  13.8809481   7.4238005
  34.8863487  26.1162796   2.3212280  35.2313881  25.2242832   2.2822642
  35.2666664  26.4855995   3.1182172  13.8924446  11.0003653   4.6277742
  14.2335901  10.3562403   4.0073271  14.4071217  11.7899151   4.4605927
   4.2024465  51.6183281  67.4387054   4.0584745  52.2700844  68.1247864
   4.6830854  50.9143448  67.8741608  44.5053520  23.2797890   4.7329245
  44.1988754  22.6436768   4.0866542  44.9988213  22.7588310   5.3664255
  10.3762054  31.1591606   5.7888422  10.2813358  31.4570961   4.8841510
   9.7877855  30.4072018   5.8563228  22.2280350  35.1901436  58.4002495
  21.6659660  35.1407967  57.6270294  22.1728706  36.1043472  58.6785049
  45.6810150   7.6698022  14.9310951  45.9855804   7.3900409  14.0678415
  46.4767418   7.9383049  15.3903971  18.5604801  21.2551136  48.6279907
  18.8847561  21.1013908  47.7406120  17.7874489  21.8067741  48.5082970
  12.9523945  22.4749413  14.8977566  12.3779001  22.0213528  14.2809544
  12.7986383  22.0368595  15.7348204   2.2363014  24.8364525  66.8770142
   1.7506158  25.6461220  67.0344238   3.0937302  24.9905281  67.2736359
  23.1309662  61.6354942  73.8383865  22.3193817  61.1963463  73.5839996
  22.8781796  62.5495453  73.9681778  48.1881332  35.7502441  47.4879990
  48.4459839  36.0266685  46.6086044  48.8409843  36.1468658  48.0648003
   6.1212997  27.1363487  38.9405861   6.6731095  26.9667263  39.7041092
   5.2635884  26.7870808  39.1826096  11.4793577  29.3299751  55.4051819
  11.1328716  29.8736343  56.1127243  11.7599525  29.9559326  54.7375908
  34.8897209  57.8450165  14.4032526  35.5815926  57.9755440  13.7547884
  34.1053543  58.2096443  13.9933167  56.7610703  23.9406929  52.6277618
  57.2873726  23.2539062  52.2184219  57.3545761  24.3566532  53.2530289
   8.5777588  22.4513435  12.4845581   8.1215153  22.4766197  11.6434669
   8.2888126  23.2434464  12.9376745   4.6039371   8.5199375  20.4213905
   3.9949360   9.2520514  20.3246460   4.2157121   7.8153090  19.9027271
  24.0784225  37.5500488   3.6228335  24.9551353  37.1747894   3.5404780
  24.1513729  38.4183617   3.2266769  20.7207088  53.8801270  77.6266708
  20.2495193  53.7017059  78.4405441  20.0537415  53.8106880  76.9436188
   8.7739382  30.1592026  46.8306198   9.5590353  29.7945118  47.2391052
   9.0007486  31.0709171  46.6474113  18.8176479  41.9338951  71.7570190
  19.5782070  42.4355850  71.4636078  19.1768188  41.2884827  72.3658447
  37.8139534  18.4181614  56.6284981  37.5301361  17.9828873  55.8246269
  38.7207642  18.6716671  56.4562759  59.2442169  52.2290573  58.0241432
  58.4494972  52.6025352  57.6431313  59.1325150  51.2829247  57.9314384
  54.0326118  36.6541634  64.4541473  53.1402397  36.3461533  64.2959137
  54.4095612  36.0026207  65.0454407   1.3155245  13.2789478  10.1354465
   1.2712712  12.5612078  10.7672100   0.4023522  13.5256557   9.9888725
   9.9541750  41.4180069  64.9485931   9.4986610  42.2547951  65.0409470
   9.2578230  40.7618561  64.9767227  64.9995880  60.0128632  28.3404827
  64.5548553  60.0367699  29.1877556  65.7973480  59.5094376  28.5028458
  62.1578560  18.6365356  49.7671700  62.3272781  19.5545197  49.5554390
  62.6290550  18.1447048  49.0946350  61.4827805  14.8851004  39.8264236
  60.5438957  14.7312365  39.7213364  61.7709961  15.2012367  38.9701385
  32.2639923  28.6465168  72.6091919  31.4067650  28.7065525  73.0308456
  32.4737015  27.7126999  72.6247787  17.9112930  45.0015793  24.5214844
  18.3832340  45.4044647  25.2503128  18.5992851  44.6619415  23.9491692
  32.2486839  40.8952179  16.2485123  32.5615005  41.5668068  15.6424227
  33.0447655  40.5391235  16.6430779  65.5020065  61.8357620  76.9361725
  64.9785538  61.3647461  77.5845337  66.0917358  61.1728096  76.5770645
  62.4258842   6.6744475  34.6883812  62.8097191   6.2859387  33.9022751
  61.4814072   6.6368351  34.5374527  40.6007538  13.0503283   5.3672781
  39.9645805  12.9940662   6.0802674  40.2242508  12.5164490   4.6676679
  35.1732483  30.0097160  22.6747284  34.2222748  29.9170856  22.6172409
  35.3078995  30.8988667  23.0026207  56.4510956  57.9354019  24.9857063
  56.8811798  57.1654854  24.6135731  55.5157166  57.7450180  24.9146194
  39.6673660  53.9520721  23.6965160  40.1627808  53.4846840  23.0239525
  39.1903534  54.6285934  23.2158756   8.1360855  17.7484703   2.3095779
   8.6413994  18.2737007   2.9300797   7.5889058  17.1881943   2.8599570
  62.2927933  27.6946354  61.5517387  62.7622414  28.3148022  62.1096382
  62.6537666  26.8399353  61.7871628  23.6170006  41.1452255   8.5124054
  23.8708839  42.0681381   8.5148487  24.4448586  40.6692543   8.4465704
  26.3149548  54.9345703  67.5662308  26.5496178  54.2247314  68.1639709
  25.8367844  54.5031586  66.8580856  42.4518929  61.1125412  28.2303085
  42.4612007  61.8008842  27.5652294  42.2108078  61.5641861  29.0390892
  18.7039108  42.1778336   6.8778892  18.6665592  42.0927963   7.8305726
  19.3493805  41.5260735   6.6043735   6.0396380  59.3218422  49.6761703
   5.2327852  58.8509026  49.8845863   5.8942308  60.2063675  50.0118980
  65.0664062  33.2845001  55.3640137  65.3227997  32.8779831  56.1918068
  65.2544861  32.6191559  54.7020645   1.5924630   9.2197132  44.8171158
   0.6975764   8.9207525  44.6557655   2.1437376   8.4928656  44.5272484
  19.7289696  43.3539772  64.8904495  19.6036434  43.8764763  65.6826172
  20.6778374  43.2494316  64.8201141  51.0280037  25.5539780  46.1798248
  51.9637985  25.7335873  46.0889206  50.9669075  24.9837494  46.9462051
  60.1186600  18.9305038  57.4467316  59.5184631  18.1909218  57.5416565
  60.6610489  18.7033844  56.6914368  57.5077858  36.9700394  14.8559580
  57.5175438  36.7075005  15.7763977  57.3391800  36.1585045  14.3771935
   9.3821640  48.3325157  22.3195858   8.4775839  48.6399384  22.3784065
   9.6629667  48.2388458  23.2298660  39.0822372  22.0352707  76.6219330
  39.7831573  22.6185055  76.9131165  38.2874222  22.5645924  76.6876068
   8.3027296  31.9908257  23.1160526   8.6874561  31.1468506  23.3525276
   7.8709440  32.2898598  23.9162827  45.3849068  33.3415260  16.9432812
  44.4839058  33.6383476  17.0710201  45.7814178  33.3986320  17.8126221
  23.8048515  19.6062889  66.8663940  24.5887108  20.1547985  66.8969116
  23.7823792  19.1729622  67.7195892  26.5140057  50.0215759   1.5248066
  25.8360214  50.2997513   2.1405876  27.3378162  50.2315216   1.9646817
  57.8348160  43.1266594  54.6270561  58.5522804  42.9954491  54.0071678
  57.8462181  42.3426247  55.1760445  65.3594437  21.7353535  18.7263451
  64.6947327  21.0495377  18.7899399  65.2362671  22.2622509  19.5159264
  61.0199966  51.2819252  55.7164764  60.7854156  50.3990593  56.0024109
  60.6463242  51.8571167  56.3841248  22.5476646  23.7464924  66.4087830
  22.0214500  24.3441772  65.8776550  22.9458961  23.1501045  65.7747803
  48.1463661  35.7694740  13.2707272  47.9991837  36.6813240  13.5219193
  47.7571869  35.2595253  13.9811630  21.5141315  56.6388512  16.0791416
  21.0758762  57.4450073  15.8065987  20.8063431  56.0754166  16.3918781
  14.8445244  44.9395142  49.6785698  14.9141769  44.9988518  48.7257462
  15.1461487  45.7913246  49.9942741  26.7314720  56.6590462  32.8146782
  27.1368484  57.3712196  33.3093567  26.3290997  56.1028290  33.4817276
   4.4897776  41.2651291  55.8030853   4.5076771  40.3192368  55.6574860
   5.3482170  41.5691223  55.5082893  55.7338409  53.6570053  66.0513077
  55.2844276  53.6806107  65.2064972  56.5164490  54.1926117  65.9213257
  16.0787735  29.7740555  62.7487602  16.0462112  30.3710346  63.4962807
  15.3112602  29.2124405  62.8571472  23.8137932  18.8480453  13.2033873
  23.6799698  19.7699814  12.9834938  23.4960976  18.3704796  12.4370756
  33.1886406  27.7943516   9.4181671  32.6961899  27.1477222   9.9237309
  32.5172195  28.3250790   8.9895010  59.7975311   4.3711405  72.7623444
  60.4129982   5.0860238  72.9247360  59.8153839   3.8523822  73.5665817
  26.9104290  15.6263733   2.3857644  26.5475998  16.1206436   3.1208038
  26.3254738  15.8217640   1.6537263  46.0891762  48.5133705  72.0839767
  46.1078186  47.6443939  71.6830139  45.8143234  49.0974350  71.3771744
  44.7906914   0.0273908   3.2077277  45.5102997   0.6491410   3.3164418
  44.3027420   0.3554745   2.4524138  34.7114716   3.1875060  34.8675880
  35.4745636   2.6960773  34.5635757  34.5206032   3.7981157  34.1555786
  29.3531113  48.8167534  22.2959328  30.0020142  49.4936600  22.1037140
  29.3409443  48.7610550  23.2514343  54.1902924   6.5215635  56.3058548
  54.6825371   7.1733766  55.8067856  53.8219299   5.9392791  55.6414108
  47.7885971  30.0715981  42.9713860  47.7149620  30.7025547  42.2553558
  47.6579285  29.2199097  42.5545120  58.5829544  33.9680138  44.5911560
  59.0332756  34.0340080  43.7490807  57.7420006  33.5615501  44.3818321
   4.6575742  45.0744972  53.5447502   4.0151129  44.4347572  53.8516808
   4.1569371  45.6660919  52.9829597  20.1629925   2.0740817  63.2186432
  19.3260365   2.4630115  62.9647255  20.8148346   2.5534897  62.7072716
  22.6622658  21.5413513  19.5096054  22.5732975  21.3514805  20.4435558
  23.3476410  22.2080612  19.4649620  62.7688942  33.0492744  37.8719673
  62.6702118  33.0094986  38.8232346  62.6996689  33.9807549  37.6627274
  24.0310211  58.7954483  68.7724915  23.2916183  58.7241135  69.3761673
  24.7401638  58.3198395  69.2051010  26.3421421  44.3851471  52.5188217
  26.2719612  43.4442711  52.6802635  25.7312393  44.7810287  53.1403580
  13.6908092  15.7568321  43.0214844  12.7761383  16.0311546  43.0874939
  14.1532888  16.3120880  43.6492081  61.2393990   5.8532667  78.5632782
  60.6690979   5.8115406  77.7956543  62.1186028   5.9676981  78.2025223
  17.4381084  50.9206619  71.6521301  18.2991829  51.0365105  71.2504349
  17.2507286  49.9873352  71.5520248  49.5370483  11.7786837  45.7897987
  48.8827438  12.0661211  46.4265823  49.4766159  10.8234358  45.7988663
  49.9568138  18.9214668  77.5281830  49.0590057  19.0921974  77.2435455
  50.1653862  19.6501274  78.1128082  25.4868298  46.6151772  55.2362442
  26.0340900  46.0525551  55.7841454  24.8907051  47.0420532  55.8515854
  26.3049889  55.1480179  15.8023090  25.3882942  55.1516380  15.5268288
  26.4288712  55.9936218  16.2333984  56.8583870  38.1581459  59.3257675
  55.9569740  37.8378639  59.2924843  57.3530922  37.5372009  58.7910461
  61.0106125  21.2310314  43.8277245  60.8111763  22.0517159  43.3772354
  61.3416672  21.5021286  44.6839600  25.6786995  33.3941422  10.9530849
  25.5508957  32.8507195  11.7306423  24.9065952  33.2250786  10.4131756
  17.8334007  44.3081589  14.2140150  18.3184471  43.5336304  13.9292774
  17.9987850  44.3616867  15.1552973  62.3128586  12.3610382  50.9805832
  62.2351456  13.0803976  51.6072502  62.2349091  12.7804031  50.1236763
  61.7202415   6.5314837  56.0353012  62.0820656   6.4907546  56.9205437
  60.8361588   6.8787904  56.1536484  30.1597805   5.5032115   5.0492382
  30.9364929   5.8952136   4.6501355  29.4304104   5.8227229   4.5180459
  16.0627022  55.6423416  16.6834831  15.1788082  55.2787552  16.6308632
  16.0155334  56.2851486  17.3911591  27.0855713  53.2521744  12.7138271
  27.8479481  52.9009094  12.2537956  26.3347588  52.9180984  12.2230034
  36.6813011   5.6467156  44.6837273  37.0694962   6.2179337  45.3464851
  37.2208862   4.8563309  44.7029724  51.0848236   8.0430288  37.8622208
  51.4862747   8.1076317  36.9956741  51.2390862   7.1373034  38.1307297
  50.1211357   1.2354244  50.7336197  49.8716660   2.1041627  50.4185181
  51.0738297   1.2124981  50.6437149   9.1153097  27.0105457  15.1430426
   9.8243790  26.3935318  14.9620800   9.1769295  27.1770630  16.0836315
   6.9810109  33.5060959  75.2928238   6.9871469  33.4518318  74.3371887
   7.3995914  34.3445511  75.4878082  15.7287731  44.6755066  75.3179092
  16.4205189  44.9992714  75.8948822  14.9213943  45.0318222  75.6886063
  32.1195145   1.4783527  74.0438538  31.2438087   1.6151292  73.6823883
  32.3173180   2.2924023  74.5069199  34.7686234   0.1088415  36.5280647
  33.8575325  -0.0378575  36.7822800  35.2028313   0.3777777  37.3376122
  42.0270844  35.6377563  22.0818424  41.8696175  36.4085083  22.6271667
  42.8400650  35.2650414  22.4229774  43.0524063  43.5472260  63.8706055
  43.5379028  44.3721695  63.8710403  43.7279701  42.8717003  63.9299011
  50.9607010  58.5488167  35.8709564  50.6109924  57.6601372  35.8062706
  50.9575500  58.7397614  36.8089104   5.5673528  58.7249031   0.9219683
   5.9207573  59.4444427   1.4450389   5.7611270  57.9393311   1.4333913
  44.5134697  57.8305779  68.0502548  44.3046722  56.9961548  67.6302948
  44.7896881  58.3983154  67.3307953  51.3414803  13.6099806  54.4725952
  51.4767609  14.4622517  54.8867989  51.3694916  13.7929535  53.5334625
  30.5585003   4.8629818  76.2129135  30.5514374   5.8135662  76.3250351
  30.5975246   4.5169296  77.1045151  26.5291176  30.2828312  75.7057953
  27.3062534  30.4289360  76.2451859  26.4182682  31.0996437  75.2192078
   7.0958562  32.7912941  11.3844194   7.7188339  33.3758774  11.8161526
   7.0378089  32.0323410  11.9648066  13.6890879  40.4607048  43.3443832
  13.7371540  41.4032593  43.1846657  14.5898056  40.1539154  43.2403717
  59.0950394  28.0165672   0.3558300  59.1577530  28.9658279   0.2500056
  59.4707108  27.8465290   1.2196540  10.7252350  36.5573044  11.9794388
  11.0917931  37.2007217  12.5859728  11.1757641  36.7246628  11.1516428
  21.9259682  20.4648876  32.0636139  21.7072754  20.0168629  32.8807297
  21.2527885  21.1392632  31.9726334  31.2939911  49.3240891  28.4822540
  31.5504627  50.0112762  29.0972557  30.9941406  48.6048660  29.0381622
  60.1626740  45.6682549   6.5978761  61.0645218  45.4314003   6.3815260
  60.2117729  46.0064240   7.4920034  20.6816406  30.7266636  45.0245819
  21.2866306  30.4026375  45.6918297  20.3760700  29.9385986  44.5753479
   8.4848633  30.1576271  18.4865093   7.9475331  30.5360527  19.1824284
   8.4271908  29.2124767  18.6264935  11.2729683  48.8679352  68.8781586
  11.3362083  49.8225937  68.8488388  11.5048847  48.6400757  69.7784500
  49.7358856   4.7971373  72.7868195  49.5582924   4.6086998  71.8653030
  49.3532333   5.6623573  72.9324265  34.5074425  25.6741142  68.6501007
  34.4490662  25.9177208  67.7262573  35.3250122  25.1807518  68.7164993
   0.6994797  34.7728043  36.5011520  -0.0699025  34.7989616  35.9322929
   0.5951078  35.5279312  37.0800476  48.6908760   4.3884392  13.8980312
  47.8495827   3.9470458  14.0147610  49.2547264   4.0118222  14.5736551
   5.3604536   3.0573633  50.5348511   4.5139670   2.6616869  50.3271675
   5.1826615   3.9971347  50.5729523  24.6023178  52.8402519  51.2275124
  25.3734798  53.1804314  50.7738419  24.2032223  52.2361031  50.6014404
  43.4449921  31.6633625   5.7226868  42.7284584  32.2853966   5.5966511
  43.0909882  30.8262024   5.4225588  31.8816223  58.2615738  58.3179169
  32.0344086  58.8971138  59.0171890  32.3154640  57.4637527  58.6203804
  15.1875534  50.5613403  52.8447304  14.5774727  50.6568146  52.1133499
  15.3608742  49.6211014  52.8908844  34.8261032  21.1398602  21.7015419
  34.3126831  21.8829041  22.0185814  35.4169655  20.9308853  22.4250374
  61.4270325  32.6269150  49.4518127  62.2662544  32.7871094  49.0202141
  61.5653534  32.9080162  50.3562889  26.6687412  42.4436913  19.3304043
  25.8830414  42.9052544  19.0373707  27.3655090  43.0976257  19.2745838
  43.2441673  59.4779625  16.7816448  43.8106232  60.0513763  16.2653599
  42.8226509  60.0620995  17.4119968  27.0118160  24.6137142   9.1554279
  26.2571144  24.7235966   9.7338581  27.7441139  24.9910545   9.6428576
  37.1259727  38.2438316   1.9166690  36.7624969  37.7353020   1.1917461
  36.4048271  38.8057060   2.2003558  18.3504524  46.9393730  53.9532127
  18.2330437  47.2532234  53.0565834  17.8302307  46.1370316  53.9961815
  33.1681290  37.8102417  19.1166553  32.4291916  38.3678017  18.8730850
  33.1652489  37.1101074  18.4639397  60.8296928  20.5251484  61.4027939
  60.6479645  20.9543228  62.2388649  61.2432671  19.6962757  61.6439514
  42.7417603  25.5253410  70.9802322  41.8190308  25.7669220  71.0605011
  42.9334831  25.6186771  70.0470886  14.9955521  51.9123001  64.8359528
  15.8083735  51.7239761  65.3050842  15.1300793  52.7840042  64.4641113
  28.7565594  34.4907837   1.1260977  28.5882378  33.9270248   1.8811333
  27.9305840  34.9529991   0.9834388  20.9867554  16.0848179  23.6937523
  21.7873783  15.5706511  23.5895004  21.2848186  16.9944248  23.6957455
  60.6112633  56.4149666  11.5564528  60.6941414  55.7461548  10.8767052
  60.1132431  57.1187134  11.1405830  18.0818768  13.1900883   4.7744784
  17.9363308  12.8030100   5.6377387  18.4897346  14.0365467   4.9572134
  53.4838715  51.4671135  47.8384094  52.7987518  51.3386154  48.4944077
  53.0546265  51.9561996  47.1364288  50.5360756  10.6760321  10.8326454
  51.1640244  11.3933220  10.7466030  49.6912804  11.1102057  10.9512024
  17.4290543  20.3619556  44.5258942  17.3186798  20.0317974  43.6342430
  17.2560616  19.6044540  45.0849113  28.1087284   0.5103454  11.7122498
  27.3809738  -0.0500552  11.9816151  27.9111557   1.3626564  12.1005306
  18.3399448   2.4311976  72.7222748  18.2740688   3.0280848  71.9768753
  18.8042679   1.6682842  72.3778992  38.1944199  55.4971237   3.4310994
  38.7487640  54.9045715   2.9233441  38.0964317  55.0652122   4.2796783
   6.5652714  16.4036942   7.3712530   7.1588564  15.6530724   7.3926187
   5.7808371  16.1018353   7.8292651  17.1855679  41.0022926  53.3492432
  18.1249733  40.8509827  53.2450676  16.9345512  41.4963684  52.5687866
  54.3318634  60.7077446  42.3737183  54.0852509  59.7831650  42.3502007
  54.9041824  60.8223534  41.6150703  12.2686872   1.0719503  16.7087402
  12.0317097   1.9887803  16.8483715  11.4537258   0.6534969  16.4313107
  64.8796158   6.4452810  71.7225113  65.8142014   6.5434952  71.9045410
  64.4459610   6.7941861  72.5012589  52.8308258  22.6465893  49.6772041
  53.4394073  23.3116226  49.9990654  52.9857407  21.8878155  50.2397842
  49.0947342   0.0229521  61.2622757  49.0838242   0.9634423  61.4400139
  49.3777390  -0.3732765  62.0863762  61.4889336  14.4243393  66.9080429
  61.2851677  13.6585426  67.4449463  62.4421883  14.4100246  66.8223953
  27.9218826  24.4009876  28.2429142  28.7495956  24.7460442  28.5776691
  27.5484962  23.9173908  28.9797688  31.3546276  59.0738907  19.8370171
  31.7712784  59.0292130  18.9764137  32.0235443  59.4523087  20.4076118
   6.4710455  51.6676712  64.9177780   6.3218145  52.2610855  65.6538620
   5.9378295  52.0268784  64.2086334  59.6209679  21.0696430  30.1402016
  59.1025734  21.7598438  29.7265282  59.4268265  20.2846699  29.6279945
  55.4607353   1.2040364  47.0867996  55.4063263   1.6567932  47.9283981
  54.6747360   0.6585537  47.0570374  12.6972532  20.2625618  77.4617386
  13.5130978  20.7529087  77.5626907  12.2633762  20.6711159  76.7126923
  25.2925854  60.3377533  36.2281647  25.1283379  59.5803261  36.7899094
  24.6139450  60.2882957  35.5549355   9.2418718  62.1937523  65.2005768
   9.7696609  61.8344841  65.9137344   8.5040855  62.6178741  65.6387787
  59.9018936  17.3719673  30.5902786  59.9550438  18.1801434  31.1004353
  59.0940132  16.9536018  30.8878174  50.6803741  18.2026234  60.7042313
  50.0316429  18.7313995  61.1687469  51.3678398  18.0441685  61.3511620
  46.0180321  33.9046783   0.9129683  46.7141724  33.4156723   1.3517148
  45.2160606  33.6315575   1.3584788  64.4303055  42.9613457  64.3419189
  64.7701111  42.3853912  63.6570549  63.8979187  43.6035347  63.8724594
  46.9709358   8.0219259  58.3524895  47.5283623   8.0481024  57.5747871
  46.9950638   8.9155540  58.6946564  14.2049313   9.5160465  10.3311539
  13.8018112  10.2257051  10.8312654  14.4157486   9.9094734   9.4843931
  18.3181419   8.6237040  68.1744156  18.5703278   7.8668475  67.6454468
  18.0552731   8.2508955  69.0159302  53.8523293  34.0093384  74.0736008
  53.6170502  34.9029808  73.8240433  54.7053490  33.8631783  73.6646652
  17.0891438  37.6778870  22.0894527  16.2199802  37.8435593  22.4546089
  17.0027905  36.8389778  21.6366768  21.1413307   2.6650822  74.8980408
  21.2104797   3.3809676  74.2664108  21.8219357   2.0460250  74.6338806
  15.1662292   9.7924004  47.6720581  14.5896358  10.2666817  47.0730362
  15.1053410   8.8795376  47.3906250   0.4705530  35.2196732  13.6087971
   0.7481664  35.6597214  14.4122391   1.2710595  34.8247871  13.2631311
  29.5803680  43.2924576  55.7897987  29.7465630  43.6884460  56.6452560
  30.3257847  42.7092018  55.6469688  11.0606308  10.0998888  15.7148876
  12.0024700  10.0649939  15.5476904  10.9541473  10.8205109  16.3358536
  17.3494930  27.4929733  29.3521290  16.6448822  27.8586998  28.8173389
  17.6054077  26.6915417  28.8955688  51.1841431  60.3153076  46.0903397
  50.6536255  59.8832779  46.7597656  51.7287102  59.6163025  45.7283096
  22.1846676  39.1995277  70.4282761  22.6136055  39.9654198  70.8099213
  21.2516060  39.3446426  70.5850220  44.3857613  53.2511864  70.6003113
  43.8191223  53.2529640  69.8288498  45.0697365  53.8890686  70.3965759
  51.9131660  57.5578232  27.6861916  51.1278229  57.0221634  27.5741997
  52.2804680  57.6314621  26.8053417  44.8347397  20.4603310  34.9956474
  44.7192917  20.8545074  35.8602448  45.7406998  20.1513767  34.9923096
  13.4115486  31.5702591  50.0224152  12.4543810  31.5774250  50.0261230
  13.6585188  32.4803162  50.1868362   0.8394684  25.9861012  55.8072319
   1.3493850  26.5601139  55.2356339   0.0637086  26.4997711  56.0321121
  55.6156540  30.5292168  28.8189983  54.7195969  30.3973389  28.5093002
  55.8977165  31.3410072  28.3974915  26.8369560  43.2958755  10.3624640
  27.6185818  42.8186073  10.6408644  26.3047905  43.3669586  11.1549168
  32.2240982  46.2387428   5.6405420  32.2740974  46.6198654   6.5171709
  31.4093056  45.7364082   5.6438832  40.9400330  51.0351868  75.4402695
  40.5355110  51.4516296  74.6792374  41.3565140  50.2480087  75.0893860
  46.4597664   7.3459334  36.7307434  46.1546783   7.0309601  35.8798943
  46.1483040   8.2498484  36.7772522  41.2162361   2.7585471  74.7549896
  40.4640503   3.3156557  74.5548096  41.7535019   3.2851000  75.3468704
  58.7901993  30.9215164   4.8454065  59.6053314  31.3121796   4.5304933
  58.6644936  30.1507664   4.2918959  62.3239746  36.6583786  34.5983810
  62.5626183  36.4727592  35.5065842  61.7935944  37.4536629  34.6478539
  50.0380630  14.2581511  69.0024338  49.5755959  13.8447533  68.2734146
  49.6426201  15.1268101  69.0751801   8.7059402  10.0222301  11.0305214
   8.1590691   9.2822609  11.2943554   9.0469360  10.3733406  11.8531237
  17.5844421   9.0950289  35.3300133  17.2831306   8.6438065  36.1185799
  18.5189400   9.2392159  35.4788551  54.6940002  11.4769640  23.0808487
  54.9717636  12.0630846  23.7847977  54.8467255  11.9766626  22.2788467
  50.3837547  48.8548813  42.9027214  50.6788292  49.4102821  42.1811333
  50.2321205  47.9997482  42.5002441   4.8843389  22.7333736  65.0355988
   4.9991064  23.5326080  65.5496826   5.3412867  22.9098740  64.2132339
   1.4146795  17.7667637  26.3889694   0.9091697  17.2567005  25.7560940
   0.9313437  18.5884743  26.4750328  36.9650230  36.6994591  78.3006439
  37.6671143  37.1866341  77.8694077  36.3206787  36.5458260  77.6096649
  48.3213844  15.1021214   3.5453138  48.6746216  14.7114086   2.7460651
  47.7599869  15.8132114   3.2364249  35.2572212  60.0340500  16.3973083
  35.7334290  60.7050896  15.9082651  34.8292580  59.5053139  15.7238712
  20.7258625   8.5405645  23.7705994  21.5355415   8.2329874  24.1780872
  20.2495594   8.9719553  24.4800148  54.2840805  47.3449936  62.1374817
  55.1422844  47.2800293  61.7185555  54.3687859  48.0804787  62.7442093
  49.7822571  60.4355202  42.6480713  50.1631775  59.5589600  42.7007751
  50.4184494  60.9999428  43.0872955  17.6536007  49.4986954  75.0726166
  17.6432247  50.4424248  74.9129181  16.7647896  49.2107697  74.8644257
  60.1035118  38.2812500  26.7500839  60.6213684  37.4931755  26.9143791
  60.6661072  38.8273849  26.2010365   7.4936285  10.1586018  52.2998886
   6.9625673   9.3848448  52.4883194   6.9035978  10.7443447  51.8255463
  29.7971458  61.8706055  74.8671799  29.7243690  61.4169350  75.7068939
  29.5580120  62.7765503  75.0628815  57.4586868  60.6436234  61.6224289
  57.5852814  60.8039627  60.6872864  57.0264130  59.7905502  61.6628075
  18.6766891  13.4468365  25.3088417  19.0901146  13.3034554  26.1601658
  19.2645340  13.0239773  24.6828537  20.9012890  50.2137947  43.7337303
  21.5672398  50.8263474  44.0460129  20.3399105  50.0622177  44.4940643
  49.1348457  34.3166618  59.8523254  48.6914864  34.9543762  60.4117737
  49.4454155  34.8283615  59.1053696  58.0009384  10.3052568  22.4157028
  58.7874374   9.9082975  22.7899704  57.9904976  11.1949301  22.7686958
  57.2506256  60.7032776  54.2283249  57.7880402  61.4640121  54.4490089
  56.9058075  60.4016914  55.0687866   2.3176122  23.5757256  32.7918167
   2.9169798  22.9403458  33.1833229   2.4630914  24.3803864  33.2894020
  29.2957649   4.9401522  57.1851921  29.3559170   5.1978998  58.1050720
  28.4620934   5.3049283  56.8882713  15.2625237   7.6305814  55.1374130
  14.5355606   8.2198420  54.9361038  14.9271498   6.7577791  54.9325409
   8.8676157  57.3571205  38.1091537   9.2655554  56.4881439  38.0566406
   9.5140457  57.9409599  37.7122993   1.4952718   0.6151591  20.5864315
   0.9816517   1.4051896  20.4182720   2.3875992   0.8511155  20.3328400
  16.1353073   1.2283063   3.9497104  16.1886826   2.1838233   3.9304769
  17.0451298   0.9389335   4.0184112  36.4466057  51.6241798  66.9170227
  35.5623207  51.9239769  67.1277008  36.8768387  51.5311508  67.7670059
  33.9163818   8.6425228  57.1446648  33.4303169   8.2775879  56.4052124
  33.4126053   8.3804111  57.9152107  30.4586830  31.7094440  65.5217133
  30.1986275  32.6265411  65.6085358  31.3906574  31.7441349  65.3061829
  53.2985153  53.1919899  22.8843155  52.3745728  53.4273148  22.9690723
  53.3527756  52.7326202  22.0463028  38.0326881  47.9995918  65.4042206
  37.4455376  48.0621567  66.1576004  37.4486389  47.9841385  64.6460114
   7.5803142  35.0693169  57.7690163   8.1893358  35.8077736  57.7713356
   8.1203632  34.3127518  57.9974594   9.3016748  19.4530525   0.5005883
   9.1482382  18.6859112   1.0521172  10.2492962  19.5845528   0.5314444
   3.1168351  54.7967224  74.8926697   2.8382406  53.9499588  74.5439529
   3.5504074  55.2280617  74.1563339  40.7610664  39.6559067  60.6718063
  40.3101807  39.0982399  61.3057938  40.6253777  39.2201653  59.8304062
  25.4798145   3.8537960  51.8664703  25.9807091   4.5889468  52.2198715
  25.3863716   4.0533905  50.9349861  23.7002735   3.8729775  75.2799149
  23.0907173   3.1856287  75.0111694  24.4196625   3.8143704  74.6512070
  21.2014275  60.8020020   7.6049614  20.4801712  61.2604485   8.0360594
  21.3069820  61.2547760   6.7682528  51.8008385  38.7974892  52.6158295
  52.4883881  39.1030960  52.0241318  52.1320877  38.9972610  53.4913826
  52.6282959  53.3445702  18.5436077  53.0652580  53.8984261  19.1905575
  52.3585930  52.5689316  19.0354233  34.6123390   5.9479513   7.4652715
  35.1666412   5.5614443   8.1432047  35.2290802   6.3240891   6.8372726
  55.1375961   7.9573946  46.8451691  54.4715347   8.4613829  46.3776245
  55.3469162   7.2325983  46.2560310  55.4169769  11.4684572  40.5822983
  56.2286835  10.9982052  40.3919792  54.8124695  10.7904110  40.8840599
   9.6854649  34.5788345  61.0364227   8.8313847  34.6829185  61.4558830
   9.9518385  35.4701767  60.8110619  38.0486221  47.1734428  25.4365711
  37.2545547  46.7032280  25.6907196  38.7630997  46.6528168  25.8035812
  22.9019279   2.2990015  68.0422211  23.2083130   2.5778337  68.9051285
  23.6001873   2.5633020  67.4432068   3.2351325  22.5321159  28.5396843
   3.3907242  23.3462162  29.0184975   2.2944844  22.5345135  28.3624630
  15.0814953  57.8028297  70.9464569  14.6055946  58.3984909  71.5251923
  14.5076981  57.6967239  70.1876907  39.1755524   8.2057734  28.8808365
  40.1060486   8.4252892  28.8337250  38.8935165   8.1608171  27.9672356
  10.2489748   8.3776178  69.4332199  11.0504246   7.8547421  69.4557877
  10.5178471   9.2416677  69.7452393  43.9553528   2.9051356   3.1782026
  43.8843918   3.1733086   4.0943246  43.1949081   2.3419919   3.0338945
  18.7679195  18.3991394  48.5476151  18.3982773  19.1576252  48.9996033
  19.4479713  18.7652493  47.9821739  27.7691193  54.2557602  31.9375572
  27.3471451  55.0602913  32.2390518  28.1336021  54.4825821  31.0820217
  58.7409935  28.1983376  10.6845989  58.1016693  28.0450840   9.9888906
  59.5627365  27.8538666  10.3348713   8.7649860   5.5921631  18.1132164
   7.8694916   5.3724995  17.8561764   9.1075621   6.0999703  17.3776855
  30.3374214   1.9045868  47.0551300  30.7887459   1.4545121  47.7692490
  30.3852177   1.2943099  46.3192558  62.8062515  38.2420082  50.8524551
  63.0747795  39.1286430  51.0932922  62.9396362  37.7269058  51.6481400
   8.0479660   7.8188343  30.8008614   8.2718573   7.9611254  29.8811550
   7.3904161   7.1234760  30.7824860  32.1923180   3.1232533  70.2402420
  33.1240273   3.3220837  70.3330688  31.7621078   3.6852970  70.8846436
  39.5338821  20.6009274  21.0086040  39.1248665  21.3011341  21.5171833
  40.4209900  20.5349846  21.3620472  56.6700211  43.0990028  23.6340103
  55.7323151  42.9458847  23.7501526  56.9200592  42.5192795  22.9145412
  53.2436600   0.4619394  21.5924149  53.3830490  -0.3859819  21.1707153
  52.3268204   0.6706653  21.4133282  64.2579269  26.4051895  64.8584061
  64.3902817  27.3517628  64.8063354  65.1323318  26.0494328  65.0167770
  21.2418861  55.4979858  68.2951813  20.9351006  56.3020363  68.7142410
  21.4617901  54.9171486  69.0235443  60.8370247  20.8802319  46.8068390
  60.4086685  21.1670094  47.6133804  60.1258125  20.5335064  46.2681503
   6.0418615  25.8104515  64.7010803   5.4851837  26.5890923  64.7085266
   6.8248758  26.0711823  65.1859970  16.0065289  61.0465164   0.7925040
  15.4783163  61.8301010   0.9448761  16.5196438  60.9439659   1.5940204
  34.3509827  52.9530945  76.3736115  33.8104782  53.6512947  76.7432022
  35.2486610  53.2739487  76.4599609  19.1668530  35.5555496   5.5371718
  19.1884727  36.4369278   5.1644225  18.6670132  35.0400124   4.9042325
  17.7810020  28.6640759  57.7418175  17.6494064  29.5550232  57.4175835
  17.5803623  28.7171783  58.6762466  50.6615410   8.7782593  77.8194885
  49.9709244   9.2897453  78.2409897  51.1119080   9.4048576  77.2531204
  16.2498894  10.6390867  23.1457253  17.0135441  10.1261387  22.8812428
  15.7088518  10.6869507  22.3575516  55.7136116  11.9852629   7.5121408
  55.4610214  11.4975595   6.7281919  55.6441841  11.3482704   8.2232332
  37.0752792  20.0125141  15.2597227  36.4111748  20.3545647  15.8582163
  36.8868217  19.0757713  15.2029076  22.8264503  53.6051407  36.1272430
  23.7696266  53.6214409  35.9648094  22.6647263  52.7442741  36.5132217
   0.1587308  20.4276848  26.5425339   1.0444416  20.5958405  26.2208652
  -0.4129779  20.8530407  25.9034271  46.7542992  13.6562366  69.8644333
  46.9158974  14.2333393  69.1180573  45.9065933  13.2533512  69.6765442
   5.1438036  18.6230774  15.9582319   5.9468594  18.7159176  16.4707890
   5.4070349  18.1157265  15.1904192  42.7273712  19.7099018  54.9296150
  43.6589470  19.4927673  54.8942757  42.6726685  20.5911980  54.5600815
  23.4817543  22.9837208  75.0541534  24.2976112  23.2893410  74.6576614
  23.6705685  22.0865974  75.3293762   9.2285643  39.1519051  26.6125889
   8.9958305  38.3330727  26.1748886   8.3878775  39.5582352  26.8232365
   2.5469937  41.3864174  64.3022003   2.5431437  40.6076813  64.8587875
   2.0875921  42.0504723  64.8162155  24.6597137  42.5910645  50.8904572
  24.4804096  43.1605225  50.1422577  25.2275505  41.9053612  50.5388947
  34.2101631  33.4045830  22.5506744  34.3111267  34.1786613  21.9967365
  35.0711098  33.2824440  22.9507828  60.5359955  27.5601387  47.8510284
  60.1095047  28.1419411  47.2218666  61.2492294  27.1552181  47.3574982
  56.5075455  38.3641281  76.9774323  56.3346062  37.7279663  76.2834396
  55.9334564  38.0973396  77.6954041  63.5343323  48.6502991  69.4250412
  62.7756310  48.9741096  68.9394989  64.0019531  48.0982132  68.7983246
   4.4366522  63.1105881  26.6127949   4.6402454  62.3271408  27.1236687
   3.5510743  63.3508072  26.8853359  37.8345947  49.4207230  15.4274511
  37.9144630  49.7519646  16.3219509  36.8938103  49.4312973  15.2512398
  26.7506676  46.7160187  10.7485495  26.9492950  47.4619255  10.1825066
  25.9712868  46.3202095  10.3585052  48.4268799  11.2963867  16.1271515
  48.3115349  11.9549541  15.4421568  48.9767609  10.6248188  15.7235899
  44.2040253  33.9289093  29.0123749  44.3035278  34.3916779  28.1804047
  43.7163620  34.5370445  29.5678806  39.0263062  23.9139290   5.3541059
  39.5984573  23.4190445   4.7676206  38.2200851  23.3993912   5.3926682
  48.2012596  46.3429489  77.4431992  48.6998940  45.6189194  77.0645370
  48.4550323  47.1059456  76.9239120  51.2934074  43.0708237   8.7633400
  51.5198212  43.3715820   7.8832769  50.9671097  43.8535080   9.2073774
  34.7377739   3.3376358  64.8281555  35.4231339   3.8366060  64.3836899
  34.1610107   4.0036573  65.2023010  52.3119278  32.1194305  26.7859955
  52.5217819  32.9260178  27.2567482  52.7600517  31.4314423  27.2780209
  33.8391685  54.4002914  70.1200027  34.7781830  54.5830841  70.1528091
  33.6155815  54.1345673  71.0119858  36.6226921  59.9644852  27.2702255
  35.7975273  60.4192734  27.1013985  36.7505836  59.4073906  26.5024261
  31.0247993  19.4210625  24.5066376  31.7834377  19.6488400  25.0440559
  30.3411903  20.0295162  24.7871685  64.4540787   6.8694167  11.5415688
  63.9065781   6.8911304  10.7567101  64.0827484   7.5429907  12.1113415
  24.9653282  12.3344145  34.7231178  25.4370327  11.5019970  34.6946945
  24.9229431  12.5540295  35.6538200  18.9659729  31.3907833  17.9702187
  18.9398823  30.9532166  18.8211517  18.0461197  31.5057526  17.7317104
  50.9881783  54.3859901  23.0927963  50.7252426  55.0784988  23.6990433
  50.4923477  54.5659294  22.2940445   7.8065209  42.7909508  75.3166733
   8.3724232  42.8456726  76.0867386   7.9710298  43.6046944  74.8402328
  54.3189163  49.1938362  26.3908005  54.7062378  48.5644569  25.7824497
  53.4312057  48.8680992  26.5394707  49.0701332  17.4136391  21.2190533
  49.5813141  17.4414577  20.4102554  49.5888100  17.9157715  21.8475990
  45.9522781  56.3738594  72.0646362  45.9048271  57.3207054  72.1967926
  45.0570831  56.0668373  72.2081299  12.7097979   9.3580475  77.1285172
  13.3007708   8.6222591  76.9685287  11.9713707   9.2047119  76.5390778
  54.0540771  21.5753059  33.7315979  54.0203552  21.4882946  32.7789574
  54.9457893  21.3165951  33.9643173  52.5761795  23.7920265  52.9271545
  53.2408142  23.4649200  53.5333672  52.0823898  23.0133286  52.6701736
  52.9600906  26.7670269  77.6800919  53.2057343  27.6455841  77.9699707
  52.1089363  26.6092682  78.0886002  23.0919151   8.0731726  50.6036339
  22.8990383   7.5323267  49.8377914  22.4281502   8.7625475  50.5833092
  12.5226822  19.9412899  66.0236511  11.7220688  20.2612801  65.6078949
  12.8825741  19.3124943  65.3980942  28.0441818  12.7225103  35.8780518
  28.7775059  13.3071594  36.0694923  28.2385159  12.3711443  35.0091362
  62.1852264  46.8113022  78.1494751  62.3578339  46.9874115  79.0743637
  61.4659081  46.1798248  78.1560745  47.9706879  52.0887985  13.9222775
  47.2449112  51.6562958  13.4723654  48.6493263  51.4165268  13.9833698
  21.8090057  53.2662811  64.0214386  22.5126934  53.3839493  63.3833084
  22.0936623  53.7658310  64.7867203  58.6990929  25.8043556  58.6483345
  59.2625465  26.5540543  58.8399048  58.7463570  25.2618752  59.4355545
   1.6146264  57.0520782  53.8070221   1.2293005  57.2905121  52.9638672
   0.9375352  56.5336380  54.2417526  33.8228264  51.7019806  23.1744804
  33.5587540  51.3036156  22.3451424  33.0865059  51.5385818  23.7638588
  20.0134773  28.9197960  24.9553604  20.5597610  28.3939705  24.3711395
  19.4332581  28.2854042  25.3762226   2.7343149  44.9450531   8.3157816
   2.7162111  45.3906403   9.1627502   2.2205052  44.1491623   8.4528332
  64.8465805  53.1621742  26.2045650  64.9730759  53.7993088  26.9076176
  63.9617653  53.3337021  25.8822155  43.3081436  22.0379486  75.1267700
  44.1309166  22.3464298  74.7471466  43.4974480  21.1451893  75.4155121
  46.1146126  49.1003723  65.3647003  46.9482384  48.6805916  65.1523666
  45.9558868  48.8684692  66.2797165   9.4181137  32.7216072  71.7814636
   8.6666183  32.3762436  71.2995834   9.5427504  32.1061897  72.5039291
  16.9100056   1.6160525  31.1365604  16.7449703   2.1282513  30.3449478
  17.5981121   1.0003268  30.8843212  64.1785583  58.9901428  34.7090683
  63.6131096  59.6221352  34.2651176  64.6617279  59.5105515  35.3509064
   0.0776971  28.3340034  16.9432602   0.8097184  27.9327698  16.4748688
   0.2215684  29.2758026  16.8508110  32.8803940  28.4684849   5.9973316
  32.4138527  28.6354752   6.8162866  33.1230736  27.5437450   6.0441995
  14.7385292  17.6306190  53.0935097  14.4122219  17.2701244  52.2690125
  15.4084063  18.2617512  52.8305092  28.5664825  45.7587891  50.6424370
  27.7685013  45.2740326  50.4315720  29.2420654  45.3573532  50.0959358
  15.5595303  44.8061676  12.9447374  16.2347965  44.6589470  13.6069870
  14.8185272  44.2748337  13.2360086  32.0761909  61.3980484  64.3303146
  31.7391682  62.1539688  64.8111877  32.7949333  61.0710449  64.8713379
  53.1915131  56.3129387   2.8690243  53.7663460  55.5556526   2.7580056
  53.4605370  56.9208527   2.1803329   6.4846182  13.0296440  42.6703796
   6.9721770  12.6824398  43.4173508   5.5870719  12.7271328  42.8086853
  46.5471878  58.5645828  76.3977737  46.3957176  57.6514969  76.6418228
  45.7438583  59.0174789  76.6542282  17.5697365   4.7667689  44.0266724
  16.9222736   5.1635752  43.4439468  17.3728828   3.8303766  44.0011902
   8.1132040  26.3392563  73.2663879   8.6032753  25.5228844  73.1684036
   7.2559428  26.0662422  73.5931854  30.0347786  38.2285347   9.6058674
  30.9219856  37.9763184   9.8617573  29.8017197  37.6127739   8.9110622
  32.7518311  60.5952835  50.5187988  33.5183487  60.2324638  50.9626846
  32.0052147  60.1949844  50.9643936  61.9930992   7.6299758  43.5954208
  61.2030830   8.0246181  43.9646950  61.8236389   6.6881790  43.6185379
  17.3004894  12.0842981  51.0238686  17.5586376  12.6349983  51.7630043
  17.8395805  12.3928051  50.2955589  42.5720520  44.1782990  13.0897541
  43.2529602  43.6124763  13.4536800  41.7694855  43.9024506  13.5325041
  42.5625992  50.8475723  25.0822639  42.9726372  51.1721497  24.2805481
  42.7793312  51.5036545  25.7446957  24.1907673  43.6172028  18.4577274
  23.9330559  43.3648758  17.5710754  24.6157665  44.4681587  18.3506031
  64.9012299   2.9363024  38.3484688  65.8038788   3.2509327  38.2988167
  64.4446640   3.5992243  38.8664589  42.3483315  18.5830727  25.8828239
  42.1585236  17.6873207  26.1618080  41.9481087  19.1334724  26.5559616
  56.3733368  60.3589592  56.7614365  56.4463577  61.2528801  57.0958023
  55.8315277  59.9052582  57.4070587   1.1936598  17.0642395  69.8815384
   1.5197251  17.8225498  70.3661804   0.6492662  17.4386387  69.1889343
   0.5476400  43.1272964  44.2058907   0.8057839  43.5288582  45.0355530
   1.0363557  42.3048210  44.1755753  53.9047394   6.7744675  64.4900818
  53.4445114   6.0223317  64.8625259  54.6461830   6.3928709  64.0200958
  18.0877571  51.2834549  13.1351414  17.8839493  51.1655083  14.0629244
  18.1966515  50.3939095  12.7988682  41.1333427  20.0162964  15.4162407
  41.1474915  19.9971790  16.3731461  40.6838570  20.8331642  15.1996212
  22.6155777   4.8223968  23.5979919  22.3928471   3.9378886  23.3077011
  23.5600643   4.8897572  23.4578362  41.9400330  59.1993103   4.2058940
  42.2128372  58.7114372   3.4288568  41.2857971  58.6388474   4.6231384
   3.3713861   7.1275477  18.6737919   2.5565555   7.4384737  19.0682640
   3.1017232   6.4086237  18.1022491  37.2524414  50.1250267  21.4234638
  38.2090073  50.0948906  21.4409332  37.0432701  51.0570335  21.3614578
  62.7257538  35.9625282  49.3857613  62.5158005  36.8125458  49.7725754
  63.5973701  35.7548599  49.7224998  36.7645416  29.8361130  25.5814133
  36.0573425  29.4513817  26.0991764  36.7747879  29.3245106  24.7724686
  53.4743500  22.0367222  72.0849762  54.3892708  22.3120155  72.0269852
  53.5175133  21.0931282  72.2398987   3.4251072  19.3387508  12.5968437
   3.1086192  18.8025761  13.3238811   2.8667614  20.1160927  12.6117249
  47.9594765  60.8199615  63.1142960  47.4657631  60.2599907  63.7133865
  47.7091255  60.5165100  62.2416687  56.8999443   7.8837156  62.4882507
  56.4259529   7.0531158  62.5290833  57.5452042   7.8261509  63.1929169
  47.2520218  20.5808601   3.0159342  47.5989342  20.9417534   3.8318014
  47.6489944  19.7123299   2.9503264   7.2313981  32.5128403  53.4718857
   7.7846746  31.9025726  53.9594231   6.3586416  32.3974762  53.8476753
  57.1135864   5.5248742  38.8903084  57.4772568   5.2916956  38.0361404
  57.5070114   6.3732295  39.0946198   7.5146480  59.0683212  31.2719002
   7.8032122  58.5010986  31.9868965   6.6758323  58.6985397  30.9964352
  52.2953415  31.1093674  78.3216934  52.7238808  30.3395691  78.6958542
  52.9242401  31.4474201  77.6841660   7.5946922  32.2449341  48.6580353
   7.3280578  33.1586304  48.5565491   7.1784072  31.7911377  47.9252281
  19.4868431  43.6001625  22.4185143  20.1235943  43.9835701  21.8153725
  19.9857197  42.9483604  22.9109650   6.5290570  37.6370392  72.0219879
   7.1305842  38.2742615  71.6368256   6.8013711  36.7969856  71.6526871
  18.4062576  26.6936073  76.0156860  18.3091908  27.3511696  76.7044678
  18.9620667  27.1142006  75.3596344   0.8442176  41.0710716   5.5651140
   1.2026514  40.4446030   4.9363894   0.2504409  40.5524635   6.1079884
  23.4933567   2.2086875  53.1043243  22.6192284   2.5905278  53.1838951
  24.0216618   2.9006248  52.7063942  64.6627121  46.7488861  14.0355873
  65.1138458  46.7053185  14.8786821  63.7880363  46.4033356  14.2138386
  39.5090942  60.1265793  75.3412399  38.5948982  60.0608635  75.6172104
  39.9269753  60.6555977  76.0207596  54.9548950  37.1872520  46.9206924
  55.0668564  38.0819931  47.2418289  55.6467590  37.0786438  46.2681808
  64.0431061  43.9360504  25.8024483  64.5369797  44.6104240  25.3360367
  63.1917801  43.9171944  25.3652611  24.6744766  25.9505234  68.3153458
  25.1950760  26.3290291  69.0238266  24.3620968  25.1167507  68.6667404
   7.8581648   9.1314144  66.4171600   6.9366398   9.2399750  66.6521835
   8.3062162   9.8472080  66.8678513  33.4595146  21.3742981  75.8615570
  33.5315285  21.4926414  76.8086853  33.0086174  20.5362625  75.7584991
  51.9394989  37.5245247  10.5407772  51.0325470  37.7872429  10.6978111
  52.4597778  38.2722740  10.8347311  39.8260765  21.0746555  12.8073406
  40.2890930  21.8107586  12.4073353  39.4254227  21.4430904  13.5947180
  16.6985722  43.0215797  22.5942898  16.4432106  43.4025116  21.7541046
  17.6173954  43.2683029  22.6997604  12.8983288   2.9627452  74.0932465
  13.2378502   2.1181977  73.7971115  13.6768436   3.5087724  74.2027893
  22.0303192  45.6753197   7.4952765  22.7510948  46.2998619   7.4136419
  22.2091827  45.0143852   6.8263936  53.3095093  40.6590347  65.5090256
  53.3237305  39.7307167  65.2761154  54.2316475  40.9148712  65.5299988
  24.1129341  32.3125801  76.5845261  23.4468079  32.2045364  75.9056778
  24.8553066  32.7111320  76.1303558  52.3369942  23.8070583  33.2938309
  52.5952187  22.9032879  33.4748001  51.4093475  23.7498283  33.0648384
  53.0864868  57.9157448  24.9509335  52.3612595  58.1179047  24.3598270
  53.4312210  58.7708282  25.2082729  17.2815647  36.1276093  29.0058060
  17.2578030  36.5595245  28.1519222  17.3591194  35.1958389  28.8008289
  17.7550583   0.1491628  50.3952217  16.8301926   0.3780447  50.4872284
  18.0459480   0.6335340  49.6225662  52.5813980  15.7351828  59.4571877
  52.2466278  16.6119289  59.6455460  53.4543076  15.7226601  59.8497391
  40.9095917   9.9690208  31.1188297  41.5526810  10.2040272  31.7877369
  40.5136032   9.1594057  31.4412346  57.9153633  16.4153500  13.1220436
  57.6619377  16.2194118  12.2200375  57.9730530  17.3703232  13.1525593
   5.1560545   0.8380553  55.2038116   4.4298472   1.4475622  55.0720634
   5.2184734   0.3578225  54.3781471  60.0094223  49.6894226  69.8187485
  60.5401154  50.2434959  70.3911057  59.3764954  49.2756271  70.4056168
   0.5011590  47.3963470  72.9867630   0.3188612  46.5430031  72.5933151
   0.8210078  47.9315491  72.2604752  43.8945351  24.7207298  57.1249809
  44.5312653  24.7433357  57.8393326  43.4287338  23.8932304  57.2454224
  10.3043365  14.2340984  29.1826515  11.1903381  14.1978874  29.5430965
   9.7358742  14.2967300  29.9502182  50.8794594  58.9466171  17.0677834
  50.2887306  59.3675995  17.6923199  50.4648514  58.1055832  16.8754444
  35.3874550   3.8171110  39.4323463  35.3053436   2.8786440  39.6019630
  35.3343582   4.2224760  40.2978477  64.6614761  54.0914459  13.2712135
  64.1416550  54.8395233  13.5651388  65.3541641  54.0087891  13.9266405
  16.7452297  59.8518906  14.2843065  17.3546486  60.0508652  13.5734959
  17.2722740  59.3745422  14.9250851  20.9161110  36.3605843  67.6210175
  20.1532249  36.8265381  67.9632568  20.6082726  35.4645119  67.4849243
   6.4245343  43.3812027  25.6338711   6.3699417  43.3379974  24.6792068
   7.2316146  43.8662338  25.8059158  48.5217896  61.7835693  27.3111649
  48.2860413  62.2312851  28.1236992  48.2327652  62.3771591  26.6180840
  14.2479610  37.9090385  41.2407379  13.6365261  37.2066498  41.4621658
  15.1099854  37.4938736  41.2687645  17.2847137  26.9555969  10.8362370
  17.2058125  27.7055969  10.2467403  16.7538681  27.1919346  11.5968809
  13.2481337   2.6020215  41.4401207  12.5371761   1.9974083  41.2274857
  14.0270853   2.2007475  41.0548363  13.6454372  54.3169785  28.8456688
  14.3006973  54.2443123  28.1517048  13.4215431  55.2473793  28.8672028
  54.4724808  56.1422691  78.4860535  53.9985733  56.2257805  77.6586075
  54.3717728  56.9960365  78.9069672  12.0755949  53.7938766  18.4821205
  12.9177399  53.3999863  18.2543716  11.4270363  53.2420502  18.0449829
  21.8459930  43.4330215   5.4856577  21.1718063  43.5475769   4.8158979
  21.5882339  42.6374588   5.9513502  30.3001480  55.9985008  61.1549454
  31.1448364  56.4216614  61.3087845  30.2379036  55.3321686  61.8393173
  23.8131828  48.0387306  77.9027634  23.9067078  47.1851120  77.4798889
  23.5706825  47.8334389  78.8056946   1.6236914  26.6385994  64.1468964
   1.9229634  27.1068745  63.3675537   1.9336669  27.1706238  64.8797684
  31.6026535   9.9021797  26.1807251  31.5297127   9.0740194  25.7063179
  30.6982269  10.1957474  26.2905674   2.3963242  41.2853928  45.2957878
   3.2035303  41.7160721  45.5771484   1.8699085  41.2192192  46.0924911
   8.9758959   8.3027544  59.3195038   8.1791115   8.7586870  59.5905914
   9.6566572   8.6451950  59.8987541   5.3468113   5.0189109  63.8582954
   6.2181816   5.1159716  64.2423859   5.4353991   5.3691969  62.9719086
  30.5812798   4.7552471  46.9281769  29.8414459   5.3538065  46.8251839
  30.2245598   4.0160642  47.4207115  14.6391277  23.8421745  45.6855774
  14.4700279  23.3565178  44.8782501  13.8542328  24.3749161  45.8134804
  28.1696606  28.2845421   8.2289219  28.2019577  27.7982368   9.0527525
  27.8695011  29.1585712   8.4783382   1.3353975  16.8189640  51.7014503
   1.9424027  16.8846397  52.4386520   1.6161948  17.5068588  51.0979691
  45.6204567  63.3382187  61.6505852  46.5514450  63.2720261  61.8629684
  45.1721573  63.1037102  62.4631538  62.2912674  44.3842163  62.8701820
  61.3896599  44.2552948  63.1646576  62.2839127  44.1155396  61.9514923
  60.2510605  15.6559477   7.3691788  59.6882172  14.9972572   6.9622755
  59.9923515  15.6557608   8.2907562   8.2661018  30.9099808  68.2122498
   8.1791544  31.4182568  67.4058228   9.2054806  30.7435589  68.2903748
  47.6420059  27.7640610  41.5497971  46.8028564  27.3140430  41.6474533
  48.1331673  27.2233963  40.9311905  61.0819283  11.0738754  56.9363327
  61.5812225  10.3244419  56.6118546  61.7404137  11.7507372  57.0928192
  62.4558220  63.2987900  66.8064575  62.9566536  62.7466660  66.2059860
  63.0391655  63.4303055  67.5538788  11.1099243  42.6438446  31.7171631
  11.8554249  42.0551071  31.8348541  11.4428949  43.5052185  31.9689445
  12.1973858   8.5643549  25.9460468  11.8737450   8.2916965  25.0874748
  13.1491356   8.5879660  25.8468094   5.6116076  22.4002094  35.8146553
   6.2390113  22.2029190  36.5101204   5.5569792  23.3558044  35.8053703
  50.7607498  48.0794907   5.4460154  50.2000389  48.7663078   5.8067369
  50.3828621  47.2641144   5.7755404  13.5360327  21.4471703   8.2584600
  14.3749142  21.7725410   8.5850210  13.6307278  20.4946728   8.2621889
  58.8480911   2.8849914  19.8692894  59.1056633   2.3714874  20.6349277
  58.1849709   2.3494446  19.4337521  17.6794376  18.2641640  22.4766731
  17.8739758  18.3688316  21.5453129  18.4470005  18.6213799  22.9232979
  27.8618793  36.4020309  64.0730133  27.4829865  35.5477142  64.2799377
  27.2322807  36.8047676  63.4749832  25.7004452  56.9216232  28.3045921
  25.2654247  57.5608139  27.7403049  25.8810616  56.1781158  27.7294350
  52.0693398  25.3531361   5.9689751  51.3988724  25.5639801   6.6187835
  52.4194870  24.5082874   6.2515659  10.0093546  10.4273043  53.4593010
   9.2792492  10.2617216  52.8628464   9.6057196  10.8387041  54.2235413
  62.0654221  48.5225372  73.7431412  61.6711502  47.8807793  74.3338470
  62.4049568  49.2045593  74.3226089  43.2103500   0.9189921  33.8724823
  42.3836670   1.3829362  34.0050850  42.9511261   0.0177004  33.6808853
  62.9246483   0.8169106  22.8751144  63.2457275   0.9844869  23.7611485
  62.3462601   0.0600346  22.9691048  55.0512466  43.9303284  39.7057800
  54.8162766  44.7867203  39.3485527  55.6707458  44.1258469  40.4087868
  25.8067780   2.2896712  76.6419907  26.5181389   2.8258152  76.2916412
  25.0109138   2.7729197  76.4199371  29.8389988  40.2924957   3.4975238
  29.3021049  40.9454308   3.9465916  30.0928764  39.6770897   4.1853099
  47.6998138  45.1419983  55.4486771  47.1231232  45.5744095  56.0784950
  48.0163231  44.3643532  55.9083710  24.2775822  34.5592384  18.6870632
  24.3740921  35.4865227  18.9039974  25.1593990  34.2770462  18.4441719
  16.0908432  56.5319138  35.5439034  15.9725380  55.8933105  34.8407516
  16.3740616  57.3299103  35.0975609  38.9638367   2.4377992  57.5521164
  39.5100861   2.6055217  58.3200455  38.5907555   3.2915039  57.3325005
  32.8217392   7.2000294  18.6980705  32.3873405   6.5700569  19.2731018
  32.1513672   7.4434900  18.0596714   5.5033402  20.8862514  46.7239418
   4.7744780  21.5047836  46.6748657   6.1766796  21.2641602  46.1582260
  40.4851494   5.5268545  55.2875671  40.0013885   4.8111787  54.8752365
  40.3871460   6.2620487  54.6824875  15.1130095  12.7515497  55.1252899
  14.3956451  13.3100891  55.4247055  15.5858316  12.5198402  55.9246483
  40.8635025  62.0315018  30.1827621  41.1268616  61.3152885  30.7606163
  40.2176514  61.6397667  29.5948410  54.7436295  20.1060295   7.4706182
  55.6036758  19.7542267   7.2408705  54.2619896  19.3545132   7.8162742
  14.0242729  51.9607468   1.9003152  14.8411474  52.3311539   2.2345991
  13.9060230  52.3743057   1.0452019   7.0705581  39.1749306  76.1049347
   7.4182606  39.0613251  76.9894867   7.6898956  39.7671165  75.6783524
  52.4931755  53.6390686  74.4026184  51.6722565  53.9566879  74.7787094
  52.6887703  54.2569122  73.6981735   1.2391963  29.3635178  56.9403152
   0.6602199  30.0483513  57.2750130   0.8880377  29.1549530  56.0746307
  51.8360291  36.4731178  56.2039757  52.2037849  37.3332596  56.0011368
  52.4609833  35.8514099  55.8309555   9.4215078   7.2589455  71.9456940
   9.2148895   6.3483596  71.7350388   9.4699783   7.6963625  71.0956650
  34.8045921   7.6386614  21.4981060  33.8958626   7.9383097  21.4725533
  35.3230972   8.4415808  21.4461288  10.7210159  60.4334602  11.8611631
  11.4775896  60.8094330  12.3111343   9.9641228  60.7935410  12.3234224
  46.4376602  51.0289001  30.6410675  45.7179565  51.6588783  30.6037807
  46.2365646  50.3945236  29.9530582  31.2829323  26.1821575  22.6735649
  30.4521332  25.8686676  23.0309582  31.8274002  25.3975029  22.6094990
  11.6225042  56.8812332  75.1351471  12.0038757  56.1259384  74.6875839
  10.9893608  57.2351799  74.5105820  21.9794312  35.3195915  77.7614975
  21.2434349  34.8592148  77.3582764  21.6286926  36.1813698  77.9863434
  62.0862732  18.4004517  62.2606697  62.2294655  18.3061523  63.2023926
  62.5211639  17.6399784  61.8749428  46.7386703  25.4530354  21.0520515
  46.0971107  25.2979012  20.3588219  47.5689926  25.5652275  20.5892220
  39.2224197  29.0468102  13.2843285  38.8665733  29.8081608  13.7425318
  39.4038734  28.4129028  13.9782047  43.3684731  44.4518700   7.2093296
  42.5124016  44.5326309   6.7887917  43.9017525  45.1331139   6.7997484
  59.3330917   0.6372744  21.7059479  60.1344147   0.1247947  21.5988121
  58.6728439   0.1566267  21.2066669  34.1002579  52.8495827  67.9229279
  34.2690926  53.2889748  68.7563934  33.1537323  52.9231606  67.8008118
  27.6426220  16.1865082  25.1467018  27.4431438  15.7291832  25.9635830
  28.4101849  15.7322865  24.7991905  48.1483650  38.6625137  78.8091736
  48.4367752  37.7546577  78.9032440  48.0020103  38.7711830  77.8694916
   3.4270186  51.3201447  11.2416887   3.1641421  52.2358131  11.1485252
   2.6290898  50.8686905  11.5168858  16.2980309  33.5385284  35.4975357
  16.5631142  34.4526443  35.3957672  16.0558414  33.2596474  34.6144714
  54.0026665  44.8076439  27.9624252  54.2287216  45.4216957  28.6610489
  53.2106857  44.3702507  28.2749672  12.9073200  35.2487946  41.8247147
  12.0943851  34.9225540  41.4387894  12.8099136  35.0846710  42.7626953
  60.6669388  55.0771179  18.3429871  59.7638855  55.1462250  18.6527500
  60.7571983  55.7872849  17.7075768  11.8340302   6.6743231  52.2212181
  12.2051907   7.3834062  52.7462616  11.2123184   7.1087885  51.6373100
  45.6331863  33.8694534   9.6255980  44.7354546  34.1766243   9.4992809
  45.9304008  33.6306610   8.7476034  34.5738564   6.5787878  10.8515644
  34.2108612   7.4436255  10.6604500  33.8074646   6.0139852  10.9509411
  15.5949745  28.9217148  70.4663391  16.2609425  28.2919979  70.1903381
  15.9790001  29.7768307  70.2726135  25.2254124   5.4621086  66.1292343
  25.3237896   4.5127587  66.2019501  25.6614838   5.8084259  66.9077835
  22.6658077  52.1116600   2.3793364  22.9085693  51.3979187   1.7895268
  22.5352058  52.8646851   1.8030324   7.5250444  31.3427887  70.7431183
   7.7890978  31.1697426  69.8394852   6.9008045  30.6465912  70.9477386
  39.2806702  13.6396999  69.9836121  39.3107567  14.1881123  70.7675629
  39.4745827  14.2400551  69.2637482  64.8511581  16.4938812  18.0948734
  65.6018524  16.0090103  17.7519569  65.0110779  17.4002609  17.8319473
  14.8991833  36.9689484  18.2541981  14.1726303  37.4214554  18.6826687
  15.6023893  37.6177597  18.2263393  13.7877312  60.9010468  64.2159882
  12.9167786  61.2975998  64.1955185  14.2984676  61.4741554  64.7877579
   5.5019946  13.7003813  51.4205894   5.4821081  12.8753948  50.9355850
   5.5812988  14.3736458  50.7448235  54.3314590  55.3731384  26.6722450
  55.0079041  55.5661011  27.3214111  54.7967339  55.3681259  25.8357449
   5.6118603  61.2911186  30.7443886   5.9096136  62.1615601  30.4799919
   6.3456259  60.9272003  31.2397480  31.9803009  36.3953476  73.7129898
  31.3069134  35.7710648  73.4427032  32.7638206  36.1246452  73.2343979
   1.5370584  49.4183502  15.0885906   1.7345805  50.3076477  15.3824749
   0.6869175  49.4926491  14.6550331  58.7670174  44.1144753  67.3695145
  58.1781082  43.7446060  66.7117767  58.9169502  45.0138245  67.0780945
  15.2778378  61.5454063  45.0285149  15.4386444  61.4248428  45.9643784
  15.0429230  60.6732903  44.7115555   4.4108443  62.9094505  34.8294029
   5.2804909  63.1540337  35.1458282   4.2484574  63.5005608  34.0942535
  18.7888489  39.2755814  40.7587433  18.8889675  40.2273369  40.7779922
  19.3521843  38.9899864  40.0394974  42.3642960  17.0351238  68.9861755
  41.6029587  17.5866508  69.1662140  42.9848938  17.2486725  69.6829453
  60.9187546  48.4329948   5.2495203  60.5819664  48.8726768   4.4688239
  60.4181862  47.6187096   5.3005295  22.3546143  31.1608486  17.8329906
  23.2260361  30.9035454  18.1340790  22.0659733  31.8168106  18.4675198
  11.0628138  18.5620499  15.5934258  10.2546206  19.0285225  15.3802156
  11.4977627  18.4385262  14.7497473  16.8523598  33.3095207  42.0257530
  17.5184174  32.8395805  42.5275040  16.0228329  33.0492325  42.4262085
  35.7680588   5.8586340  49.0820770  35.2014351   5.7451429  49.8451576
  35.1702423   5.8388147  48.3347778  37.6196213  15.3744745   0.5256819
  38.5566788  15.2222824   0.4032580  37.2453995  15.2814770  -0.3504119
   2.1636877  24.1431408  14.7462063   1.4632854  23.6175938  15.1328201
   1.7141705  24.7339287  14.1419420  60.0697708  37.4602318  29.9614792
  60.9424744  37.6434097  30.3094273  59.9631882  38.0827293  29.2421932
  61.4669800  33.8212166  33.8738594  61.3777962  34.7595749  34.0404854
  60.6150208  33.5576782  33.5261002  40.1467171  43.4229469  13.9766579
  39.7309494  43.8505325  13.2279663  39.7197456  42.5680237  14.0317297
  33.5081062  39.0580177  73.9325409  34.3103600  38.9042358  74.4315186
  32.9206314  38.3511238  74.1997604  40.0627060  13.0380669  18.0190830
  39.9590340  12.3758030  18.7023773  40.5221901  13.7580910  18.4511356
  48.7755814  19.3538017  55.1384506  48.8403130  18.4008789  55.2015343
  49.6703415  19.6643429  55.2770081  63.9517288   8.3519478  73.5086441
  64.2642670   8.9012403  72.7897339  64.5178986   8.5781956  74.2465363
  17.0788994  17.9988632   9.6073942  17.6761036  18.7469120   9.6074743
  17.4707127  17.3796463   8.9915323  45.0479965  13.5399647  74.9725418
  45.5083504  13.2262182  74.1941681  44.8566818  14.4586287  74.7836380
  18.1154442  21.9967918  37.1166153  17.2543411  21.7447472  37.4500923
  18.0508690  22.9414577  36.9763680  17.4820690  33.4263344  24.3718834
  16.6104527  33.0534668  24.5041180  17.7176113  33.1739731  23.4790993
  36.6715698  36.7708435  63.2903900  35.7910194  37.0408516  63.0297089
  37.0251808  36.3293953  62.5181770  64.0494690  57.6501427  66.3945160
  64.1613922  56.7022896  66.3218002  63.1341248  57.8019714  66.1593170
  48.9015961  42.3791199  55.4144325  48.4230728  42.0421906  54.6569862
  49.8085365  42.4439812  55.1152878  26.6141529   7.0009704  68.1625977
  26.7923470   7.6131954  68.8765030  26.9947586   7.4174166  67.3893280
  48.1251755  57.8943939  14.8766470  48.0646133  57.3353157  15.6512403
  47.6997757  58.7113647  15.1370792  28.2643871   6.8838220  26.7873936
  27.7503662   7.1505256  26.0252361  28.7405758   6.1066294  26.4950771
  35.2809830  17.5251999  74.5305405  35.2537956  18.0745773  73.7471619
  35.8753471  17.9839363  75.1242752  35.0198517  47.3914948  18.6610012
  35.8580742  47.8313866  18.8028202  34.5153770  47.5761948  19.4532242
  41.5709305  41.3491364  21.7501736  40.6439247  41.1948090  21.5683212
  42.0137634  40.5694656  21.4151382   3.6894879  36.6867104  19.4456654
   3.7941089  36.3518562  20.3362617   3.1894710  36.0082588  18.9918880
  65.3974915   3.0363867  42.2531433  64.9131088   2.4559717  42.8402672
  66.2274094   3.1940823  42.7032471  58.8944855   6.2095904  46.5024643
  59.0998306   6.3157392  47.4313354  59.2104683   5.3323503  46.2860451
  47.2368164  22.1012020  70.7690353  47.1452179  22.6423416  71.5532608
  47.0661087  22.7010117  70.0428696  54.0854874  51.4217415  67.8743057
  54.6171188  51.0628586  67.1638107  53.2755356  51.7031059  67.4488068
  35.7468643   5.9596815   2.0651076  34.9660339   6.4634457   1.8354187
  36.4328842   6.6180859   2.1751478  60.9254875  12.4657907  62.2341003
  60.8409729  12.1098309  61.3495789  61.7956238  12.1891785  62.5214729
   5.5218501  13.5253868  27.6447830   4.6824341  13.2282104  27.2936440
   6.0508966  13.7173471  26.8705139   3.1093240  50.1781807  51.1298981
   3.9588900  50.1160049  50.6933174   3.0280280  49.3563499  51.6138611
  53.2333603  60.1957855  13.6196604  53.2436180  59.4506683  13.0188866
  52.3282700  60.2427063  13.9276237  22.1584110   3.5133491  13.6936493
  22.5926418   4.0186467  14.3809261  22.7917328   2.8352432  13.4584808
  39.4252815   9.5582018  52.7708588  39.0958710  10.1731091  53.4263039
  38.8428078   8.8016129  52.8381310  30.0444889  61.2350426  77.7796478
  30.6875191  61.8563461  78.1212997  29.3352528  61.2466469  78.4223633
  30.8295403   8.7644558  52.2747002  31.0712395   9.6253853  51.9332123
  30.1665535   8.9482622  52.9402084   3.7692654   2.5859723   5.0098743
   3.0277472   2.3738964   5.5768013   4.4433012   2.9088969   5.6078939
  19.5606651  11.7497845  33.6123695  18.8977165  11.9080725  32.9403000
  20.3937321  11.9134617  33.1702805  61.3857956  15.7975283  71.2351379
  60.9429398  14.9880810  70.9803619  62.2442589  15.7432594  70.8152237
  55.0085793  44.4730339  75.2011642  54.3282776  44.0563240  75.7301025
  55.2206802  43.8246498  74.5297165  24.5771255  25.7506466  51.9172211
  25.3826866  25.5201702  51.4544144  24.1285686  24.9152088  52.0478783
  40.6806984  43.3838959   1.5377703  41.3811646  43.7407608   0.9916708
  39.9555283  43.2359505   0.9307507  59.0866547  15.4515505  66.6479416
  59.4325714  16.3405190  66.5685043  59.8574867  14.9084053  66.8123932
  14.8277836   2.5416925  71.7150803  15.6085873   2.7057433  72.2439117
  14.8815956   1.6128284  71.4902496  23.5951347  37.3427505  44.3049164
  23.8190651  37.5791969  45.2050171  22.8629780  37.9174004  44.0814018
  51.2919006   7.7248979  60.7570457  51.4448700   7.9302998  59.8347435
  51.1334419   8.5744810  61.1685486  26.0042973  20.9374771  66.3576660
  26.2650204  21.7203617  65.8725433  26.5303917  20.2339134  65.9776001
  26.6120567  48.5981216   9.0147991  27.1769371  49.0170708   8.3654757
  25.7629414  48.5213699   8.5796623  33.6984978  59.9336052   8.1130428
  32.8888130  59.7689590   8.5962992  33.4069710  60.2048035   7.2425861
  55.2372971  36.8828545   9.9573574  54.4048882  36.5501633  10.2929726
  55.7953186  36.1080399   9.8901997  36.6526718   0.7087741  63.0721207
  36.2695808  -0.0610794  62.6516418  36.8286667   1.3129364  62.3508415
  10.9650145  27.7284813  29.1378746  11.5003853  27.3865414  29.8538952
  10.4350662  26.9822769  28.8575745  25.0854397  59.9912033  14.3900976
  24.2539806  59.7647133  13.9734325  24.9285393  59.8593483  15.3250980
  13.1494150  54.0853348  34.3267555  14.0796461  54.0391846  34.1059113
  12.8557472  53.1743393  34.3182716  63.2844200  53.6881561  17.6304188
  63.2953987  54.5050468  18.1292133  62.3673019  53.5711823  17.3825417
  42.2698021  59.2271080  42.4735565  42.4894485  59.6711884  41.6545448
  41.4931335  58.7083778  42.2639236  16.4813652  18.3603306  71.0036392
  16.1016808  19.2289238  70.8709183  17.3987999  18.4584942  70.7488708
  18.5195179  22.9187546  57.2818375  18.6219807  23.7003517  57.8248253
  19.4036407  22.7265968  56.9693718   2.5507026  51.9980927  64.1471939
   2.6557553  51.9437332  63.1973305   3.3211854  52.4810257  64.4461365
  64.2888641   8.2442694   6.0141444  63.9009476   7.3760900   6.1237645
  65.0858994   8.0882483   5.5075622  26.8146629   9.2149639  14.9653511
  26.3750820  10.0566387  14.8445930  27.5076218   9.2097530  14.3050385
  50.7425842  59.0169868  38.6621513  49.9944229  59.6070099  38.5707436
  51.4570808  59.5804443  38.9591980  64.5420685   0.7627677  40.9587135
  63.7962990   0.5899323  41.5333328  64.9227142   1.5730650  41.2974739
  12.9636679  18.4493084  40.4285088  13.8607225  18.1400795  40.5546150
  12.5422649  17.7592888  39.9161377  14.8568106   3.8648257   4.7452812
  15.7931309   3.7757306   4.9230418  14.6984444   4.8086715   4.7627945
  57.4174423  42.4510193  69.2338943  57.6477776  41.5343666  69.3853073
  58.1546974  42.8041267  68.7359009  61.6532745   6.7011290  72.2132721
  62.2033920   7.4564266  72.4209442  60.7904282   7.0751185  72.0347900
  16.9464092  60.7239227  28.7245159  17.5187817  61.0993996  28.0554581
  17.5150890  60.6007576  29.4845581  27.5601788  31.5182400  60.6603050
  26.9538422  31.3091125  59.9497757  26.9979477  31.8189201  61.3742485
  59.6077118  40.6891975  65.3515015  60.1112404  41.2435722  64.7553864
  59.0971031  40.1201401  64.7755814  13.5543880  36.2380943  49.5580292
  12.9525757  36.0420837  48.8399544  13.4555302  37.1790237  49.7033081
  58.6267891  51.4937744   8.1553192  58.6424637  50.8939705   7.4095163
  58.6478081  50.9221992   8.9228449  49.3935394  24.9145031  32.8573914
  48.4807205  25.0538235  32.6052399  49.6371689  25.7129307  33.3257790
  57.2346039  15.6063061   3.4278941  57.5871582  15.8309031   2.5667934
  57.7107277  14.8160667   3.6829572  28.5077000   9.4207945   5.7303600
  28.0408707   9.2396517   4.9145842  28.0023766   8.9630737   6.4022021
   1.5007291  12.0104609  77.9608612   1.5953057  11.1648178  78.3992386
   2.2885442  12.0909491  77.4231796  56.8384247  30.4285793  43.9646721
  56.8314896  30.1161766  44.8694305  55.9497681  30.7517433  43.8160515
  39.2585526  29.4306030  26.5141411  38.3837738  29.6743393  26.2115002
  39.8035927  29.4703846  25.7282810  10.2125053  20.5578308  20.1900368
  11.1098909  20.3242474  19.9526119   9.6655073  20.0135326  19.6236763
  22.2139645  33.1061478  46.0990944  21.6147633  32.4277534  45.7877007
  22.8512840  32.6348648  46.6357002  50.9380531  22.5021477  41.5778313
  50.6459770  21.5921783  41.5241966  51.3323212  22.6778965  40.7234917
  40.9856415  21.8973331  27.0164185  40.6337357  21.8315678  27.9041500
  41.8542137  22.2829151  27.1310406   1.6296483  60.9848061  57.2093239
   1.8776578  60.4101143  56.4851379   1.6601259  60.4219856  57.9829788
  59.1901398  28.8105774  25.1724777  59.2197876  29.7669125  25.2003307
  58.7586212  28.5604324  25.9894543  20.4412689  40.5988884  73.9462433
  21.3359833  40.8491211  74.1766815  20.4751568  39.6467743  73.8536987
  55.8287735  47.3912582  58.4878922  56.3995667  46.7958412  58.0021858
  56.1137009  47.3071671  59.3978271  25.8333111   6.5985022  42.6581726
  26.1713791   7.4466381  42.9455872  25.1900330   6.3585787  43.3251534
  14.0583115  33.9625893  51.1371460  13.4714031  33.7894745  51.8732224
  13.9000778  34.8801880  50.9153214  35.0576630  35.9981689  67.8539734
  35.7329979  35.3646545  67.6114502  34.7897797  35.7371712  68.7350845
  22.0683823  35.6725388  47.4456635  22.3111515  34.7560959  47.3136597
  21.5674686  35.9027214  46.6631470  52.6440239   1.4858971   7.6470938
  52.2482681   0.7544771   7.1731358  53.5122757   1.1686058   7.8954644
  62.0206757  53.8487015  30.7690125  61.6362534  52.9915657  30.9527931
  62.9229546  53.6567268  30.5135307  42.2149048  23.9970818  24.9197998
  41.9141693  23.2887096  24.3505955  41.4590378  24.1982841  25.4715366
  53.4932327  26.9011402  57.8880501  52.9396820  27.3213081  57.2298126
  54.3867149  27.1259308  57.6284485  43.8676758   6.6082597  30.0168724
  43.7069321   7.5332727  30.2032738  44.5737076   6.3626328  30.6147175
  54.6585541  49.7353058  57.9263000  54.9694366  50.3058586  58.6291924
  55.0555344  48.8849487  58.1148109  60.5855751   9.1513405  70.0012512
  60.4797974   9.1406975  70.9525299  59.7277985   9.4145212  69.6678162
  64.4069748  26.4149513  44.8890343  64.3262939  26.6509056  43.9648857
  65.0566788  27.0260506  45.2364159  32.7720718   2.0211141  63.3275909
  32.6523666   1.3865800  64.0341797  33.4558754   2.6096120  63.6474571
  32.2043266  14.4962511  58.1384315  32.0182152  14.3087816  57.2184029
  32.6630669  15.3362331  58.1236649   8.4130802  18.2486763  37.5993881
   9.3075819  18.5377350  37.7797928   8.5105238  17.5723476  36.9290810
   6.8403740  29.3640480   4.0244241   7.5265241  28.8241425   3.6320810
   7.2198253  29.6731167   4.8470569   2.9403317  18.8991566  59.9516602
   2.0953066  19.1873474  60.2967834   3.5855098  19.4102554  60.4402847
  49.9796638  33.6987762  42.2159729  49.3188171  33.1678658  41.7713966
  50.8012581  33.4732780  41.7796669   6.7578230  47.6566010  30.4997787
   6.4871626  47.0002708  31.1418114   6.2762141  48.4460907  30.7467346
  55.5145950   0.7640400  26.5944004  55.9317932   0.4650040  25.7864685
  55.4862137   1.7171540  26.5107346  37.2254601  10.4251299  75.9917068
  38.0588341  10.7897053  76.2897034  36.9967041   9.7756939  76.6566391
  58.2444458  23.4448013   1.7312508  58.5461388  23.7548428   2.5851173
  59.0233688  23.4770088   1.1758471  59.3340912  35.6784859  71.1973038
  59.4138260  36.6247597  71.0771637  58.4495010  35.4723892  70.8952179
  55.8338928  39.8599586  67.5466309  54.9097824  39.6111259  67.5282898
  56.0320129  39.9770203  68.4757538  48.9767609  62.0110931  46.0949669
  49.7881508  61.5827560  45.8221970  48.3739700  61.2897072  46.2751808
  27.4979000   3.7874672  34.8717346  28.4256172   3.5706732  34.7791519
  27.3791027   3.9359789  35.8098526  19.1846333  31.3254395  59.9488678
  18.6350403  31.9370346  60.4389038  18.6184349  30.5705814  59.7881241
  49.1018753  14.2328396  64.9619598  48.2465515  14.6206875  65.1469498
  49.2319069  14.3756533  64.0244446  60.7689209   1.9108869  55.3602676
  61.0283241   2.7904897  55.0859680  60.9114456   1.9033742  56.3067665
  57.6276703  45.1614952  11.8614540  57.2225723  44.6876831  12.5878334
  58.5365295  45.2867699  12.1344147   2.5798903  48.4023056  36.7841377
   2.0869696  47.6116867  36.5646324   2.0088258  48.8816528  37.3844223
  27.1652050   4.5833268  72.2459106  26.9380074   4.3700604  71.3408508
  28.0403500   4.2147560  72.3663788  10.5241222  42.8857422  48.0624924
   9.7590580  42.7785835  48.6276665  11.1485243  43.3780251  48.5954208
   0.6343009  16.5995388  48.8531494   1.5693452  16.4201622  48.9518776
   0.5979962  17.4011784  48.3313332  19.2000046  32.7720642  30.7990303
  19.8705368  33.4485817  30.7044754  19.4480591  32.2982788  31.5929012
  17.5679493   5.4579935  76.4755402  17.9896584   6.1706238  75.9953918
  17.8896542   4.6614442  76.0533524  28.2242756  25.9442749  74.8153992
  28.8858814  25.5109673  75.3546066  28.5831432  25.9175453  73.9284210
  57.3364601  59.5714722   0.4736063  56.9487839  60.0495567  -0.2594513
  58.2638550  59.4982986   0.2481805   8.0675526  61.1329842  12.5758553
   7.4883194  60.3991356  12.7812500   8.0139675  61.2213516  11.6242504
  25.3834515  47.9532280  50.9878197  25.9275799  48.7313499  51.1089783
  24.4971390  48.2451859  51.2009964  38.5631561  57.4178619  24.4764671
  39.2276535  58.1010246  24.5656948  38.6785469  56.8687439  25.2519588
  26.6054039  46.5105209  22.8865891  25.9568787  45.8975639  22.5402756
  26.6094971  46.3473320  23.8297672   9.3273125  20.7146740  25.1075382
   8.7840929  21.1984291  24.4853439   8.7425604  20.5291595  25.8423042
  28.1510544  42.4196205   7.9249835  27.6119499  43.0260925   8.4327059
  28.2011909  41.6323242   8.4670973  61.2314529  47.9448128  40.5116348
  62.0911789  47.5247536  40.4861259  61.4235878  48.8786850  40.5964584
   0.4410136  39.9184875  47.0605240   0.6312574  39.2181282  47.6846504
  -0.3833806  39.6566086  46.6506157   2.5222361  30.4091663  71.4506836
   2.1278124  31.2489986  71.6859360   2.4163010  29.8673820  72.2326508
  49.1993790  30.3072948  25.8524551  49.5031548  30.9972382  26.4423103
  48.8373032  29.6379948  26.4331169  26.4260750  32.4522743  63.0046005
  25.6913834  32.7222595  63.5555649  27.1474743  32.3137894  63.6183090
  60.1470261  22.4640923  59.3175430  59.7625389  21.8895626  59.9795952
  60.7022667  23.0646172  59.8148499  19.6885319   7.7741413  56.5420113
  20.4239540   8.3866367  56.5573273  19.9850197   7.0578823  55.9804955
  23.8615322  36.3755531  64.6262970  23.6616554  36.9336739  65.3778152
  23.0106125  36.0402145  64.3439636  39.3577118   4.9160419  74.5141525
  39.4197540   5.0831466  73.5737000  39.4787140   5.7751374  74.9185638
  55.6971016  11.8682461  20.1453094  56.4635620  12.3394604  19.8186131
  55.1279144  11.7776766  19.3810730  53.4723511   6.5260630   6.0944738
  52.8716736   6.0355148   5.5334177  54.3156509   6.4755020   5.6444530
  10.6114979  21.9861984  48.4571228   9.7412148  21.5899963  48.5002861
  10.8460283  21.9486694  47.5298615  45.9068985   1.3161914   9.4290657
  45.4260178   1.2664957   8.6029205  46.6608124   1.8728656   9.2342472
  59.4159355  30.4884548  32.0366287  58.8916359  30.0723763  32.7208939
  60.1921158  30.8126450  32.4934349  34.2831345  35.9195938   2.2588377
  35.2396622  35.9463921   2.2827027  34.0782890  35.1529846   1.7235098
   7.4700027  37.1977043  63.2781067   8.3150864  37.2348938  63.7260818
   6.9876232  36.5077248  63.7335968  56.7755699  32.8358536  38.1243591
  57.5436745  33.2930679  38.4667053  57.0698624  31.9336395  37.9993210
   4.5208063  35.2051735  24.4983311   5.0261731  34.8291283  25.2190437
   3.6305242  35.2777519  24.8423691  10.5760612  42.9973602   5.2592678
  10.7427940  43.6413040   5.9475727  10.1562691  42.2659721   5.7121272
   9.5634346  28.1897717   9.0715923   9.5572224  27.2327423   9.0545750
   9.7355633  28.4119396   9.9866028  63.9280853  33.5765915  67.9928894
  63.0502892  33.5005608  67.6188202  64.4992676  33.1543427  67.3512573
  47.4134026  31.2361336  75.4423599  47.1567230  31.9623928  74.8741226
  48.2953110  31.4629517  75.7373428  55.6680717  48.6486435  74.0838776
  55.5846024  49.4080772  73.5072403  54.7880592  48.5182877  74.4371719
  10.1616688  26.6967392  34.9547729  10.1467228  27.6159496  34.6882057
  10.6904602  26.2619209  34.2857857  57.8434181  48.8970261  75.9269104
  57.5519753  48.1490860  76.4483261  57.4638405  48.7477684  75.0609512
  31.1326828   9.6918335  75.6508026  31.4299812  10.3111610  74.9842606
  31.0155487  10.2244864  76.4374313  20.0250645  56.0078850  30.2457733
  19.6460476  55.2234077  29.8493271  20.9446316  55.7837105  30.3885174
  55.0165253  16.0544472  33.7175446  54.6470184  15.1735067  33.7778816
  54.2578468  16.6361618  33.7649040  29.5409870  27.7045078  15.6949520
  30.3316116  27.3494167  15.2886848  28.8207645  27.2960072  15.2147045
  31.6677246  44.5897827  13.5353355  32.3505478  44.3875046  12.8957548
  31.6789665  45.5444641  13.6038570  19.9019604  15.0898085  10.5467939
  20.0392246  14.8666496  11.4674397  20.3915195  14.4242620  10.0634575
  41.3235626  42.3249474  19.1413460  40.5636978  42.7249832  19.5642109
  42.0547523  42.5218124  19.7268639  33.2996292   0.3782801   3.2910981
  33.8587723   1.0970528   2.9962180  33.9090424  -0.3311906   3.4947944
   4.2539964  42.5219536   3.6303620   4.9450808  41.9087296   3.8805511
   4.0766840  42.3210716   2.7114284  47.4537735  31.8657532  46.5379486
  48.3168030  31.5887375  46.2302475  47.6385841  32.5092392  47.2220612
  26.3907433  21.8242550   8.1786623  26.3291054  21.5174942   7.2740459
  26.9782333  22.5787640   8.1362066  61.9212036  57.2424278  43.5541115
  62.6480904  57.1585693  44.1712265  62.0263367  56.5009117  42.9580116
  36.0901566  58.8338547  64.6038437  35.7007332  58.9264107  65.4733353
  35.3763161  59.0358009  63.9989624  39.9898148  21.3654175  68.9803772
  39.8160019  22.3066235  68.9679642  40.7883759  21.2624836  68.4627457
   1.1114444  24.5000553  58.5075722   1.1126094  24.8052444  57.6003304
   1.4745464  23.6155109  58.4631805   8.6044483  45.8895721  36.0855026
   8.7786856  46.8223419  36.2112579   7.7042603  45.7710800  36.3885765
  50.9806023  41.8239555  77.7963638  50.0522385  41.9086838  77.5791321
  50.9932098  41.6835098  78.7431183  26.7186050  26.9005852   6.3762760
  27.1896191  27.1747513   7.1631737  26.1680679  27.6511021   6.1529737
   6.1359639  56.1149025   2.0036600   6.5200577  56.3790054   1.1676253
   6.7792225  56.3853912   2.6588588  36.4524422  11.7015038   8.9207001
  36.8516579  12.3129568   9.5395575  35.6919479  11.3525629   9.3855896
   0.7469567  14.3789368  17.0891228   0.0628896  13.7414818  17.2938995
   1.5571733  13.9643803  17.3856430  16.6612663  43.8984375   0.8997906
  17.0122318  44.6600685   1.3612809  15.7210875  43.9227753   1.0778483
  51.3706169  41.5441322  59.6158905  50.8581848  42.1819382  59.1190567
  52.2148323  41.5123978  59.1658707  31.8973923  18.6738815  57.1013184
  32.0854492  17.9843998  56.4645424  32.1300392  19.4858189  56.6509171
  61.2904739   2.6174674  17.0985489  61.6042290   3.0997691  16.3335819
  61.0607185   3.2969317  17.7324085  55.4595108  22.2518902  67.3134003
  55.8505440  23.1220970  67.3912888  55.5740128  22.0194550  66.3919373
  37.6291275  59.0498581  21.1358376  37.7887383  59.9799156  21.2963104
  38.0326080  58.8810196  20.2844124  52.1592255  47.8977966  27.1949368
  51.7468605  47.6679535  28.0276184  51.8106995  47.2608414  26.5711956
  15.4125957  15.0506992  10.0714293  16.1110535  14.6132574  10.5582895
  15.6908436  15.0012255   9.1569004  39.7099609  60.2599564  40.6998978
  39.4309196  59.3837433  40.9656487  40.6662750  60.2199631  40.7094879
  61.6609955  59.9319611  65.3584213  61.2876205  59.0517235  65.3136520
  60.9058838  60.5162010  65.2897720   9.3459597  51.5028458   2.8475313
   9.9848309  51.8611336   3.4637334   9.8517466  51.3247643   2.0546272
  14.8891115  13.7816954  49.7752609  15.8152819  13.5666838  49.8857689
  14.5354786  13.7818413  50.6647415  63.8282738  40.4680176  27.1289806
  64.4033966  40.7398987  26.4137497  63.8605728  39.5115128  27.1118946
  44.5752258  29.2939358  20.8113823  43.6956482  29.3717651  21.1808701
  44.6906052  30.0930443  20.2972393  12.6158333  19.5006046  35.4410782
  11.7288761  19.1525745  35.5328026  12.6582823  20.2178421  36.0735359
  22.6383038  33.7484818  25.9265232  22.8287964  33.7965317  26.8633461
  23.0012417  32.9066429  25.6511784  59.2419395  10.9894762  41.2037468
  59.9338226  10.3325319  41.1265945  59.0933990  11.2874107  40.3063049
  57.2439919  20.9582119  44.4656982  57.1507454  21.4187050  43.6317406
  57.4411240  20.0544586  44.2195282  38.7444458   5.1048808  10.6365318
  39.1531181   4.5812373  11.3257465  38.8730812   4.5924907   9.8383207
  20.7559109  12.8196096  27.2887440  20.1469154  12.8064013  28.0271072
  20.8640366  13.7483921  27.0840416  44.3922462  26.4107285  13.3189564
  44.2099075  26.6773777  14.2200003  43.6351242  26.7179966  12.8203716
  42.0358582  29.6931458   8.4557734  42.1928825  30.2296734   9.2327614
  42.4358330  30.1861877   7.7394199  65.7246170  29.7159882  24.0212917
  65.9918976  29.4952869  23.1290550  64.9494629  30.2664032  23.9098835
  26.8892937  47.0611000  15.8857775  27.2318687  46.9176025  15.0035753
  26.5990257  47.9732208  15.8845673   7.9433422  24.4294930  14.3498898
   8.1648493  23.8739891  15.0972729   7.6685972  25.2588272  14.7409821
  20.6291771  44.9420395  20.3355045  21.4727039  45.3691330  20.4847927
  20.7331886  44.4930687  19.4965553  30.4960804  38.8131104  18.1631737
  30.7177162  39.5697899  18.7058964  30.0003738  39.1802826  17.4312630
  60.4923096  41.8876457   4.5240517  59.8858948  42.6222992   4.6177297
  60.1608734  41.2247505   5.1298146   2.5615394  10.2065392  41.1975708
   2.8103905   9.8033619  42.0292892   2.5666490   9.4837685  40.5700302
  55.5690536  47.8725624  55.0948715  55.9994545  48.0829468  55.9235611
  55.3735886  46.9375992  55.1571045   0.5516357  57.3455505  17.0501823
   1.5056024  57.4036980  16.9972782   0.2793822  58.1919708  17.4047012
  49.7310257   8.7286873  45.3449059  49.4759369   7.8061204  45.3392372
  50.2302017   8.8441353  44.5363693  22.5653687  54.9939766  27.6013775
  23.4784794  54.7134819  27.6628799  22.0710773  54.1803703  27.5016384
   0.2855777  38.4385834  75.4750519  -0.1682420  39.2097588  75.1351013
   1.1341882  38.7700996  75.7686310  24.4364910  31.2824135  53.9806137
  24.0938110  30.5158405  54.4401474  23.6674690  31.8295269  53.8209152
  50.3883362   8.2289534   4.8491440  49.5292473   7.9589958   4.5246129
  50.2642136   8.3400469   5.7917385  55.0425873  26.8516140  44.9877205
  54.3787804  26.2512569  45.3270798  55.6022034  27.0405083  45.7409668
   2.3049276  49.1925507   0.5022864   3.2117424  49.4564857   0.6580322
   1.9978437  49.7842941  -0.1845696  58.1850624  33.5730820  26.5519829
  58.3936119  34.3034210  27.1345139  58.3962288  33.8972168  25.6764393
  10.2261982  18.4098320  22.0823650   9.4492912  18.7269363  21.6218300
   9.8877382  18.0453453  22.9001827  12.2005186  18.4875832   0.7742026
  12.2578049  19.0004501  -0.0319729  12.9226208  17.8623276   0.7121257
   6.9873419  13.0189705  29.9456139   6.6784520  13.1584167  29.0504189
   6.2728882  12.5483589  30.3749294  62.2793236  19.0470600  76.2531891
  62.9774055  19.0747604  76.9075165  61.8799438  18.1844273  76.3654175
  26.8369904   1.6427646  62.0970497  27.4047756   1.6265399  61.3265991
  25.9678116   1.4277942  61.7586060  24.6072845   2.7044239  17.3971252
  25.1813927   3.3315361  17.8368530  25.1112900   2.4091549  16.6388206
  38.7524757  27.3466492  21.1161461  38.0854034  27.9589424  21.4265480
  38.7716866  26.6568565  21.7795105  12.6321516  31.5252132  35.0074043
  11.9337177  31.1422539  35.5382195  12.2391043  31.6417923  34.1424484
  17.6381798  25.6881123  21.1276588  16.9872818  26.1645546  21.6429882
  18.4763069  26.0699654  21.3883476  50.3107605  21.1121635  61.9792366
  51.1931458  21.4694519  61.8793678  49.9576569  21.0939217  61.0897293
  38.8597336   6.8385701  68.0936279  39.6990852   6.7082906  68.5349350
  39.0943871   7.1546884  67.2211380  57.7439156  20.8895321  46.9495964
  57.7634811  21.0053291  45.9996262  56.9724274  20.3457413  47.1087570
   2.8167274  33.3271179  60.9022293   2.8495576  32.4817657  60.4544220
   3.7265821  33.5091095  61.1373367  19.3941593  61.7916069  51.3214645
  18.9114265  61.3388977  52.0130196  18.7396278  62.3449783  50.8953133
   8.8030233  50.4076805  14.3996477   9.6795235  50.0589943  14.5621204
   8.9310789  51.3535385  14.3276806  54.3318596  49.5613861  35.4886475
  54.7216721  49.0729904  36.2137299  53.7921295  50.2288513  35.9122162
  51.5002747  51.5499535  58.9015045  51.7628059  50.6545105  58.6882362
  52.2938118  51.9553986  59.2510071  13.0714893  18.3064690  57.9959564
  12.9861403  18.3956699  57.0467567  12.9137716  19.1878052  58.3344955
  13.7918644  38.2006607  56.4219742  14.5824261  38.3935738  56.9259872
  13.3324184  39.0385895  56.3670425   9.5461349   4.1680846  59.4777260
   8.6079931   4.0602059  59.6341934   9.8322830   3.3184397  59.1423798
  58.4170761  61.6119194  14.3215942  59.2996216  61.2429008  14.3558941
  57.8465805  60.8943939  14.5971317   4.4169383  50.6224823  45.5881271
   3.7777176  51.1058044  46.1116028   4.2805104  49.7063065  45.8294716
  18.5378399  15.5133581  44.5440292  18.3647461  16.4437504  44.6876984
  17.9506226  15.2681103  43.8290062  53.0312958  19.5183773  72.7450256
  52.6310310  19.2872028  71.9068222  52.5820465  18.9665642  73.3852615
  59.6539879  34.6715050  58.7726440  60.5802917  34.8363304  58.5964966
  59.6150284  33.7425232  59.0000343  16.2239876  51.1292839  33.8718834
  17.0701160  50.7050781  33.7292328  16.4279900  52.0636978  33.9103661
  51.1090469  42.2322083  32.0071526  50.2911377  42.0364151  32.4642334
  51.0941467  41.6652679  31.2360573  23.5028858  17.0992165  62.7522697
  24.0606594  17.7905922  62.3957291  22.6499977  17.2444992  62.3427505
   2.7759023  12.9170990   7.7696323   2.4144378  12.5976753   8.5963993
   3.4590662  13.5350418   8.0297594   5.7735605  45.1866455  65.8905411
   5.4626889  44.4417152  66.4050140   5.0241237  45.4326553  65.3482742
  62.2908249  16.5098629  77.1321793  62.9803467  16.6882744  77.7716827
  62.6085739  15.7510843  76.6427689  21.2826939  21.6775284  56.4108086
  22.1401615  21.6590900  56.8358269  21.2924480  20.9252014  55.8190842
  20.7511177   0.2227079  22.5211525  21.2851353  -0.4220033  22.9852695
  20.0452423   0.4335862  23.1323013  55.4495697   9.1152735  24.4429474
  56.1382484   8.8371143  23.8391342  55.2085457   9.9920149  24.1438446
  15.9758873  48.6692886  46.6423721  15.2249660  48.6576653  47.2358475
  16.1258488  49.5976944  46.4639969  56.5158653   5.1839328  27.5443439
  57.1178741   5.9213181  27.4439201  56.0094147   5.1758742  26.7321396
  44.9712906  38.1824036  78.2550278  44.1969070  38.0598068  77.7059097
  45.4839401  37.3841400  78.1277924  34.3109856  34.2249603  56.7180481
  34.0745850  35.0937042  57.0430679  34.1947708  33.6472397  57.4723473
  16.2904854  52.5610886  60.2782097  16.1031799  51.8049164  60.8344078
  15.7033558  52.4587593  59.5291862  60.3237152  57.8075256  45.9145775
  60.9408569  57.5132294  45.2446899  59.5983353  57.1852036  45.8619537
  42.9955597  25.5022526   5.0940681  43.2673340  25.9022217   5.9201393
  43.5520859  24.7282124   5.0082140  44.1363525   7.0289855  25.5106907
  43.6662674   7.2454348  24.7054558  43.5368919   6.4587741  25.9920845
  17.2719994  12.4611464  30.7342415  16.4516792  12.7457762  31.1370945
  17.9247112  13.0838642  31.0542755  63.7746887  12.4744854   1.1821895
  64.5743561  12.9080887   1.4801078  63.0786591  12.8676338   1.7087002
  44.4043159  54.5638313  34.9627190  43.7086334  54.3147049  35.5711517
  44.1797066  55.4546051  34.6938286   6.1267586  30.2832336  46.8878708
   5.6216187  29.5142822  46.6237106   6.9854469  30.1558399  46.4845619
  24.5996704  12.2152119   0.6259063  25.4355202  12.6745682   0.7070365
  24.3477917  12.0152140   1.5274546  37.5494080   8.8126917  71.9545593
  37.8708687   9.6022110  72.3899384  37.4602814   9.0653458  71.0356140
  45.2027931  26.3169708  71.6612625  45.2420845  27.2553635  71.4765778
  44.3416634  26.0460758  71.3429871   4.5893416  43.7582397  27.6708698
   3.6684501  43.8902130  27.4455414   5.0528231  43.8305702  26.8364925
  62.4355164  34.5994263  46.6109467  62.6872101  35.1645355  47.3413849
  63.2028351  34.0475540  46.4596367  27.2620602  26.2188683   3.4045436
  26.7202911  26.9758453   3.1816015  27.6321144  26.4330750   4.2609353
   5.2104959  13.7403288  24.1955280   5.3987989  13.2640762  23.3868523
   5.9625607  13.5608902  24.7598267  55.1084137  48.5910225  43.2105637
  54.9370193  48.6082878  44.1521378  54.3592262  48.1251068  42.8392487
  53.2486801  50.8185158  62.9974403  52.4638557  51.3417511  62.8346481
  53.9705238  51.3681717  62.6923828  48.4256516  35.3865204  54.8727837
  48.7695160  36.1060257  54.3433533  47.5545540  35.2194023  54.5129356
  11.4934845  45.8345413   1.1810778  11.3827629  45.8673325   2.1312854
  10.8351650  45.2060089   0.8847808  32.8588982  32.8311310  14.1817894
  32.0866547  33.0288086  14.7116928  33.0136337  33.6294479  13.6768360
  18.3408508   6.9355173  11.5082874  18.5243759   7.0057302  10.5714741
  17.7104244   7.6345549  11.6819010  30.6016846   3.0552931  60.7406425
  30.3683453   3.0610526  61.6689491  29.8325195   2.6909616  60.3026009
   5.4487042  34.0872803  28.9524441   5.5238123  34.3617172  29.8663788
   6.2787209  33.6489029  28.7650185  46.6003036  46.1978073   7.0265493
  45.8199310  46.2314606   7.5798273  46.4550400  46.8752289   6.3660784
  21.0423737  28.8421097  42.7899361  21.5392971  29.2923317  42.1068535
  21.6912460  28.3031158  43.2423477  50.0589294  59.3525276  60.5959129
  50.4745674  59.1236725  59.7645874  49.2010918  58.9294395  60.5592690
  61.2689400  27.9921322  76.9765396  61.6644440  27.3458652  77.5614777
  60.3531036  28.0352898  77.2515259  57.0990219  60.5827942  76.3556442
  57.0100212  61.4206848  75.9014893  56.5287781  59.9859467  75.8710556
  33.6138725  10.5279646  54.5103531  33.0440826  10.9245625  55.1693535
  34.4994316  10.6591997  54.8491631  55.4642296  28.1362133   4.9797125
  55.8903732  27.8823948   5.7983737  55.4274597  29.0920486   5.0151539
  23.8208370  50.5781937  65.8772354  24.6480961  50.1028366  65.8003922
  24.0401745  51.4800415  65.6431427  64.7749176   5.9339051  20.3578091
  64.7058411   5.2396364  19.7024841  64.4158325   5.5464082  21.1560211
  16.8497944  44.8712349  57.5828743  17.6364670  44.9945602  58.1140709
  16.8461342  45.6174927  56.9834480  56.1489868  31.2119675  12.7734613
  56.9470749  31.0818272  12.2612629  55.4621315  31.3380070  12.1188030
  14.0071878  26.0328846  73.9111938  13.4290133  26.7788429  73.7515335
  14.7484636  26.4027290  74.3907318  10.6749735  19.4928932  41.1059189
  10.3311920  19.9803696  40.3573151  11.5535202  19.2263203  40.8351288
  41.5462303  56.1972122  28.2108974  42.0265656  55.4384003  28.5421200
  41.7263947  56.2030449  27.2708225   9.6136913  45.5075760  43.5769997
   9.3951359  45.0382576  42.7718887   8.8982115  46.1330643  43.6913681
  49.6921768  14.8210230  24.3418808  50.3905640  15.4306889  24.5802040
  49.9960861  13.9716921  24.6620522  37.0664787   6.5119848  29.1867466
  37.2592964   6.0044804  28.3983994  37.7687645   7.1608405  29.2316208
  46.8922043   3.0100641  26.2690544  46.3052673   2.7248759  26.9693394
  46.5653076   3.8744717  26.0197144  52.9388275  32.5560417  55.7171249
  52.1823044  33.0045166  56.0949707  53.2911873  32.0327187  56.4369926
  11.2891960  17.0447464  36.8806534  11.0506878  16.9014988  37.7965240
  12.2348499  17.1917572  36.8995895  42.8641701   0.1766223  45.5376625
  43.2574387   0.8876509  45.0316925  42.0618820   0.5543765  45.8980408
  36.0580940  19.3794899  72.4706268  35.5382614  20.1724396  72.6019135
  36.8830872  19.6926193  72.0997162  61.5652084  22.4839287  35.3431168
  61.3415108  21.7345314  34.7912140  60.7259674  22.7820492  35.6938705
  18.7816582  19.6608810  30.0744038  17.9091415  19.2685871  30.1068497
  19.3197289  19.0111408  29.6221352  14.4553804  51.6453247  43.2436142
  13.8376760  51.1005440  42.7558708  15.2409000  51.6648865  42.6969757
  14.3669310  51.0091171  76.1153259  14.7480764  50.3959885  75.4868088
  14.0852127  51.7532959  75.5832977  61.0791969  48.6573868  29.7360325
  61.4515152  47.9789047  29.1727619  60.2632904  48.9075012  29.3024750
  60.4071503   1.8553756  42.1898460  60.0658760   0.9798805  42.3722382
  59.6302643   2.4137092  42.1592522  15.4990911  46.5640793   8.9697437
  16.2751923  46.9395866   8.5539427  14.8282671  47.2410049   8.8803501
  59.1179466  51.7992325  43.4335670  59.4530525  50.9532852  43.7307281
  59.8920975  52.2667465  43.1199493  14.0443239  52.8913841  53.7791862
  13.5982723  53.4123421  53.1114502  14.6315250  52.3198853  53.2843971
  18.7713699  23.7638321  65.4963379  19.3104000  24.5533581  65.4481125
  18.0945053  23.9748497  66.1394272  31.5554085   3.0654454   9.2424316
  31.2681999   3.7020679   8.5878668  32.3272629   2.6538844   8.8537292
  52.1912766  15.1908064   9.3032503  51.7782593  15.1718426   8.4399500
  51.4815445  14.9884472   9.9128075  57.5555458  34.5362701  60.5615578
  56.8514977  35.1374855  60.3184814  58.2812080  34.7708473  59.9830933
  30.3758068   4.2373252  72.8594284  30.7159901   4.9859719  73.3493652
  30.1269741   4.6004157  72.0094376   4.7027278  55.6517754  17.0282478
   4.4948678  54.7681351  17.3319035   5.2890897  56.0034866  17.6981087
  13.4705172  39.3139992  72.7371674  13.7577333  40.2039757  72.9413147
  13.8139019  38.7810745  73.4543228  54.0564384  39.8084564  10.4013300
  53.4504738  39.7031174   9.6678829  54.7756920  39.2078514  10.2059345
  44.4049911  28.5377674  10.6718903  44.6912193  29.1148911  11.3798714
  45.0940285  28.6091614  10.0113087  12.7353020  38.7019653  60.3156891
  12.2013388  38.8232689  61.1007996  13.6059513  39.0091515  60.5683556
  28.5856915   3.3390703  37.9681435  28.3250999   2.6287234  38.5544281
  28.0497475   4.0837116  38.2411003   5.5090661  62.5010452  50.6126213
   6.2080851  62.7341270  50.0016556   4.7154303  62.8620148  50.2175560
  16.5022697   2.3330531  23.3757362  17.0434723   2.4618545  24.1546726
  15.6756773   1.9876041  23.7128448  25.3129044  18.5225964  24.7260628
  26.0137081  17.9625607  25.0599308  24.7083931  17.9184952  24.2949486
  11.7546043  29.6368313  11.0871592  12.6744556  29.8518600  10.9326658
  11.7611923  29.1224194  11.8943577  14.5888309  41.1040268  10.6981745
  15.3288088  41.1054764  11.3053493  14.9915085  41.1103210   9.8298178
  20.0770874   5.0075574   3.1115465  20.1377487   4.4515867   2.3347270
  20.8679981   4.8069601   3.6120012  43.9341583  13.5042105  12.9524622
  43.5177422  13.1555481  12.1642590  44.2126427  12.7285480  13.4393167
  54.7964058  17.9462070  43.6667786  54.8160896  17.2388992  44.3114128
  55.7050476  18.2412491  43.6071167  65.1235046  29.5502014  73.8725891
  64.7453003  29.4766026  74.7488098  65.9661255  29.9827023  74.0109711
  51.5350380   0.8094907  45.0151787  51.6950645   0.7447214  45.9566803
  52.1442604   1.4837927  44.7145119  49.6427231  58.2473717  29.7784901
  50.0481949  58.2561035  28.9114552  49.6690445  57.3286781  30.0459652
  39.5835953  45.1069794  16.2111416  40.1963425  45.2641373  16.9295254
  40.0563240  44.5249977  15.6161127  59.2537460  25.8683796  14.3908482
  59.0422516  26.7694855  14.1468945  59.9689445  25.9525337  15.0214338
  59.5025330  28.3719864  62.5760994  60.3701439  28.5971069  62.2402344
  59.6460533  27.5852661  63.1021271  16.0202522  38.9868393   4.3094382
  16.0173073  38.1481628   3.8480816  16.4012756  38.7883224   5.1648002
  55.9425049  21.9063797  31.4519291  56.2006569  22.6474686  31.9999962
  56.7331886  21.3710442  31.3850689  12.1908941  11.8615932  24.6963692
  13.0438232  12.0280895  25.0976467  11.9384584  10.9969845  25.0203438
  40.5315933  61.1308365  21.5839653  39.7166100  60.9259987  21.1256199
  41.2202454  60.7984200  21.0082207  39.6812973  25.4056168  17.5552635
  39.4673195  26.1409168  16.9809990  39.8567047  25.8088722  18.4054680
   6.6659303  25.6564903  43.3794365   7.0688224  25.9331341  42.5564041
   6.3350668  26.4661999  43.7681923  47.6044922  19.4413719  69.4465027
  48.4305573  19.6280804  69.0004120  47.5617218  20.0873203  70.1515884
  59.9774323  58.4183578  30.8416023  60.2994499  57.8681641  31.5556240
  59.8523903  59.2794724  31.2404518  50.3865089  31.2260323  64.0473251
  49.4679413  31.4930725  64.0134583  50.4722939  30.7686462  64.8837891
  24.5209312  63.5945206  70.4942017  24.9573059  63.0267677  71.1293869
  23.8888969  63.0236969  70.0572510  41.3554840  61.4073944  11.3944483
  41.1540260  61.4095154  12.3302059  40.8995667  60.6380997  11.0530386
  51.8460999  11.1492062  16.0105114  51.4232864  10.3221884  16.2418251
  51.1206207  11.7453232  15.8246126  18.7474556   7.9515481  39.1611443
  18.2937317   7.7194114  38.3509102  18.8789330   7.1162825  39.6097870
  55.1746826  10.3997021   2.0440001  55.5448074  11.2742901   2.1637421
  54.4909058  10.3356495   2.7107625  46.2756805  39.2163086   4.4519510
  46.0382271  39.4553337   3.5560081  47.2300797  39.2862625   4.4735532
  47.1822128  32.2466888  35.1988220  46.6468124  31.8299770  34.5235977
  47.8843842  31.6188335  35.3690681  21.3351345  39.8652115   1.9243674
  20.8112717  40.4580917   2.4631572  21.2976742  40.2436829   1.0459673
  14.0402088   3.0833821  10.4433975  13.7568483   2.2928989  10.9028263
  13.2262917   3.5321360  10.2145061  58.0762482  25.8482265  55.7066307
  58.6829834  25.4259014  56.3146973  58.6411972  26.2946243  55.0759201
  31.7908573  14.1448317  69.9149933  31.2443371  14.4774647  69.2030182
  32.2344551  14.9202499  70.2587585  44.5398903  31.2829781  58.4362411
  43.7998123  31.6674404  58.9060249  44.1433563  30.8400269  57.6860466
  22.9492073  52.3111038  23.0195236  22.0356407  52.0897484  22.8388786
  23.4544163  51.6777611  22.5097485   7.6156349   0.0369958  26.2010956
   8.2433405   0.7478636  26.3310337   6.8591585   0.4572456  25.7919922
  63.5089912  49.0299301  30.8632565  64.0584869  49.2946243  30.1255398
  62.6855812  48.7530098  30.4613380  63.1439438  51.1669579  57.6301651
  63.5185814  52.0047226  57.3580856  62.4758949  50.9780197  56.9711990
   5.4404716  55.3623276  49.3192673   5.8226147  55.1247482  48.4744263
   6.1816430  55.6752815  49.8378754   1.5020777  61.5198135  50.1747322
   1.5458804  62.3826027  49.7625351   1.0166605  61.6665840  50.9865570
  57.6535568  18.3820038  38.9068298  57.1290627  17.6968651  38.4924355
  58.5594521  18.1378517  38.7171593  35.3148460   9.6976357   2.2353365
  35.5687599   9.1109219   2.9477463  35.5368080  10.5722542   2.5547199
  64.1358719  47.1229706  34.9699249  63.6622200  47.9418907  35.1157227
  64.5060654  47.2134552  34.0918579  23.0743332  32.2727852  73.8252869
  23.1917992  32.6640549  72.9596405  22.9055557  31.3472404  73.6488876
   6.6163616  60.2815323   2.8579745   6.2264576  60.5606232   3.6864181
   7.4166374  59.8222389   3.1126106  15.0994921  18.6419506  76.6098785
  15.9965038  18.9430962  76.7544861  14.9532509  18.7665482  75.6721573
  23.1908760  33.8556328  71.5186234  22.8742123  34.7586708  71.5405121
  23.7419472  33.8139458  70.7370758  32.1683197   9.1473026  21.8163586
  31.8096466   9.5115738  21.0071030  31.5593510   8.4484043  22.0549622
  61.8513527  31.5719833  27.3874187  61.6897163  31.0836430  28.1946526
  62.3775177  32.3226509  27.6628876  56.1321068  50.2514267  66.1728363
  56.4175720  51.0890617  65.8079910  56.8338776  50.0001297  66.7733307
  59.8101883  34.2849045  41.7010117  60.4323158  34.9668388  41.9543037
  60.0409660  34.0742302  40.7962494   7.8537517  48.8696327   2.9486203
   8.2222567  49.7364464   3.1191313   8.1591425  48.6483803   2.0688396
  44.1079636  39.6275063  27.2583027  44.1677551  38.6921539  27.4526424
  44.9928474  39.8730850  26.9883118  23.5221691  53.9780846  62.0906219
  23.3115978  54.9069939  62.1855965  23.1455708  53.7323036  61.2456360
  52.7937469  15.4504395  38.5888443  52.9541969  16.3653431  38.8200073
  52.4312553  15.4870710  37.7036972   2.2402599  15.0720787  61.9788399
   2.3984053  14.2575073  62.4560165   1.7427027  14.8043194  61.2062035
  26.2576828  11.9903793  14.5097837  26.0619946  12.5644350  13.7692451
  25.6489716  12.2670822  15.1947203  19.5914803  55.1787758  66.1230621
  19.5565052  56.0439224  65.7149734  20.1948357  55.2850914  66.8585205
  23.9814930  20.7764740  22.5787354  23.9293938  21.4837284  23.2216263
  24.8556061  20.8625450  22.1982746  61.1388435  39.1076927  34.6142540
  60.4576569  39.3408089  33.9834824  61.9486847  39.4378395  34.2251625
  53.9818420  41.0042648  42.8663979  53.5854187  40.3532181  43.4453773
  54.4357338  40.4878082  42.2004509  42.3532486  56.7214203  62.2871552
  43.2251663  56.3991623  62.5154953  41.9174767  55.9695015  61.8859634
   0.5556262  14.3943110   7.5031333   0.9019864  13.5271683   7.7136760
  -0.2707373  14.2193041   7.0528789  63.8138008  32.7191849  40.5288849
  63.1942902  32.4882851  41.2210655  64.2774658  33.4848289  40.8680573
   7.4453540  33.3585815  34.9395676   7.8388157  34.2076263  35.1409149
   7.9190531  32.7377663  35.4931297  43.8608856  31.6298599  19.4956570
  44.4596024  32.3642235  19.6315937  43.3339653  31.8872986  18.7391434
  12.8162270   6.8611531  70.8449860  12.8847561   6.6338921  71.7722855
  12.6156845   6.0326662  70.4095306   4.7750702  12.6499424  44.9605179
   3.8537383  12.3970404  45.0189972   4.8091307  13.5228539  45.3517952
  41.0872879   8.4476833  25.3515072  41.8443222   8.3267717  24.7783470
  40.9613647   7.5937867  25.7653141  30.0392494  13.2662096   7.3107328
  30.7160740  13.9147997   7.1171594  30.3144741  12.8726473   8.1387367
   1.1308419  38.2523651  64.5748062   0.4386917  38.8906403  64.4022903
   1.4046862  37.9555702  63.7069626   6.9068837   5.1783986  52.0985031
   7.3193784   5.7198086  52.7715263   7.6250005   4.6611443  51.7338333
  52.9848251  49.5823326  69.8660126  52.0405579  49.4917870  69.7379761
  53.2294083  50.3316307  69.3228989  24.3329067  38.6018028  56.9060440
  23.4510918  38.9731750  56.8792496  24.3508263  38.0851250  57.7116165
  61.7721596  42.8697128  48.6746140  61.4660988  43.7737732  48.6023254
  62.5431061  42.8318481  48.1085396  27.6656952  13.0528469  76.8992386
  27.5376339  13.8537636  76.3909454  27.2825832  13.2480774  77.7544250
  45.5159340   1.4591606  39.6996574  46.3088837   1.8090167  39.2933846
  44.9017906   2.1933637  39.6975365  32.0156937  23.3321686  62.8523293
  31.7216301  22.8978252  62.0516396  31.8306904  22.7018452  63.5485306
  64.3829269  13.9354839  66.8531342  65.1005402  14.1303158  67.4558868
  64.3326874  12.9796734  66.8415527   3.7149096  31.4505672  46.3796005
   4.4876060  30.9219437  46.5789223   4.0661421  32.2491570  45.9857483
  25.8687057  62.4517212  39.6072235  26.0608978  62.7416992  38.7154808
  26.3903828  63.0291977  40.1645432  13.5117521   7.2855635  12.8866863
  12.7894726   7.8299685  12.5733719  13.1426125   6.4038610  12.9373722
  11.2453852  16.9840221  10.1404676  11.5922356  16.6675453   9.3063393
  11.9890299  17.4161224  10.5605993  14.4807491  35.1972809   3.5912671
  15.1126976  35.7638664   3.1487145  13.9710617  34.8066788   2.8814209
  15.0754919  33.9118385  54.6189346  15.0808468  34.4861259  55.3847046
  15.3303852  34.4797935  53.8918266  63.9491081   0.9467077   9.2575521
  64.0469818   1.2860432  10.1472178  63.0070801   0.8113216   9.1551323
  26.1413345  39.4130211  48.8255119  25.6350365  38.8595390  49.4201126
  26.9642525  38.9403191  48.7006378  33.5285797  54.4545441  72.8263016
  33.6896057  55.3081665  73.2283401  32.6085052  54.4831390  72.5638580
  54.8488007  18.0921516  40.5564079  55.6799774  18.5142536  40.3391571
  54.8698349  17.9977436  41.5087090  49.7709465  46.7051773  34.2701569
  50.4718590  46.6514015  33.6204948  50.2265244  46.7971802  35.1069489
  22.4867840  51.0190582  40.1805954  21.7489033  50.4360123  40.3589706
  22.1246700  51.8999062  40.2765732  51.9234886  16.3808327  73.8630829
  51.1240730  16.2283401  73.3591919  51.7869759  17.2331982  74.2766876
  24.7299690  48.7336426  18.6293106  25.2916031  48.9970436  17.9003258
  25.3398895  48.4811592  19.3224773  29.6194763  49.5832672  67.4354401
  29.6268425  50.5364761  67.3484039  28.8791771  49.2995033  66.8990936
  31.8954010  42.9625854  63.9178238  31.0967350  43.0348816  64.4404449
  31.6715546  43.3694077  63.0807915  29.4673176  61.7398872  18.3336563
  28.7017899  61.2006836  18.5322914  29.6282883  61.5931702  17.4015656
  31.8358002  19.4874897  74.9492645  30.9068012  19.3079033  75.0939789
  32.0069962  19.1653728  74.0643005  11.6895504   6.8364148   0.9786838
  11.8000813   5.9501066   0.6344868  11.4819126   7.3677011   0.2100143
  12.9408464  11.6081161  39.8607407  13.6385803  11.0341444  40.1768951
  12.2391300  11.0112858  39.6007042   1.6209923  38.8918839  43.6940155
   1.8699422  39.7266121  44.0908585   2.4510858  38.4954910  43.4293442
  38.2565079  29.1256428  18.9902935  38.4984818  28.5192909  19.6903076
  39.0572777  29.2300072  18.4763813   0.4766964   7.4215612  18.3718147
   0.0105844   7.0447025  19.1181068   0.0829258   7.0020576  17.6068382
  59.4408379  23.0903721  22.7692566  59.4591331  24.0163021  22.5272865
  59.4950066  23.0914383  23.7249203  15.4253016  27.9573402  75.6333618
  15.8474264  28.6487274  75.1234360  16.1241703  27.6059132  76.1850128
  23.6198826  43.7414207  57.1586456  23.8034134  44.6418228  57.4266472
  23.0983276  43.3798256  57.8752098   5.6133275  56.8799171  52.0026436
   6.2984476  56.2337494  52.1738434   5.4567628  56.8190422  51.0602989
  35.8131447  50.7267036  -0.0845404  35.4983101  51.5585098   0.2693075
  35.3299103  50.0603485   0.4040174  17.6234417  57.6577721  71.8620911
  16.7425652  57.5483894  71.5038757  17.6812763  57.0045242  72.5593414
  54.1113319  30.4786777  69.9542923  54.2356033  29.6171532  70.3524933
  53.3665504  30.8543510  70.4237671  17.1492615  43.7905807  45.9515610
  17.2445507  43.9523888  45.0129662  16.4851379  44.4182167  46.2366028
  31.4207191  53.4660568   2.3922572  30.8805828  54.2561684   2.3775723
  31.7740097  53.4339371   3.2812934  22.8145390  19.4447346  15.5463505
  23.2542305  19.1167202  14.7619343  21.9274635  19.6539974  15.2538786
  25.4359779  56.3917465  19.1035881  24.8330708  57.0378265  18.7357368
  24.9677086  55.5598755  19.0332527  21.8353844   2.4761992  18.0062447
  22.7654057   2.5735669  17.8017597  21.4549618   3.3310084  17.8042278
  11.6382589  59.3820190  61.0837593  11.4265347  59.3325653  62.0159378
  11.8784285  60.2975235  60.9409332  54.7991028  25.1934586  76.9333344
  54.0196457  25.6323967  77.2739334  55.4696999  25.8762455  76.9149399
  54.1840706  33.1925583   2.5115917  53.4180107  32.6187439   2.5006652
  53.8965378  33.9846077   2.0574834  15.3249340  35.4809875  56.8931580
  14.8798637  35.8158722  57.6716156  15.7935915  36.2377052  56.5410652
  50.1486816  19.1704712  31.6560326  49.9556580  18.7309036  30.8279305
  51.0187912  19.5487251  31.5292835  56.7107239  30.7955284  73.9949265
  57.1806908  29.9990387  73.7480087  55.8153839  30.5025196  74.1644516
   8.4804554  62.7866516  53.3454857   8.5440445  63.4542847  54.0284538
   7.5892453  62.4466133  53.4251823  30.4172688  15.6817284  21.0929489
  30.7789268  16.5485268  21.2775898  30.8795319  15.3918972  20.3064728
  61.8581390  39.2295227  48.3204956  62.1894684  38.5818710  47.6983986
  62.0087776  38.8353195  49.1796455  35.5468826  13.0252409  54.8733292
  35.9549370  13.8875666  54.7950974  35.2873154  12.9656134  55.7927322
  57.2677765  48.0630188  25.9311447  56.8653870  47.4942169  26.5874767
  57.3605042  47.5074463  25.1572075  57.8524055  22.8249950  28.5998878
  57.9358063  23.7707939  28.7212944  56.9144363  22.6543255  28.6854153
  40.8437653   6.3016272  48.9250488  41.6953354   5.9611912  49.1991959
  40.5081596   5.6445303  48.3152771   4.5853953  28.1954613  65.1856537
   4.5552750  27.9227657  66.1026917   4.0535502  28.9907055  65.1546555
  44.2991180  27.1234970  19.1369781  44.4015884  27.9790001  19.5539246
  43.8744659  26.5820789  19.8023872   2.5792756  24.4934349  30.2201366
   1.7130662  24.8687172  30.0617886   2.5077152  24.0804710  31.0807037
  21.7216606  48.6149216  58.2705154  21.5266972  48.4039345  57.3574409
  21.3234730  47.9028625  58.7711639  50.0002213  20.5414772  65.1490936
  50.9275780  20.7739162  65.1020660  49.7808304  20.2512970  64.2637177
  51.3708878   4.0206652   8.1220407  51.3386879   4.7066770   8.7888107
  52.0100708   3.3914785   8.4564133  28.1996441  53.6093178  46.4919739
  28.3341179  54.2819633  47.1595802  27.9496422  54.0972328  45.7073288
  56.3164101  53.3684082  76.2500534  55.7603912  52.8928986  75.6328278
  57.2097435  53.1740799  75.9664612  16.0677071  56.8195000   1.8684464
  15.2067575  56.4622726   2.0861392  16.5564575  56.7844315   2.6907134
  43.7690125  55.2798538  12.8357515  43.9545975  54.4599304  13.2934723
  44.6304245  55.6173782  12.5902367   9.3667488  41.0090790   6.8769546
   8.6967773  40.4507027   6.4825144   8.9000740  41.5037766   7.5505428
  53.1574936   2.5916104  30.1612053  53.0686531   1.6411910  30.2322159
  52.6149902   2.9365268  30.8703995   4.4674859  29.2672539  26.1830635
   4.8974414  29.8846455  26.7748375   3.5347364  29.4652519  26.2667751
  42.5731850  14.9584246  72.2246475  43.2757263  15.2976017  72.7792892
  41.7979088  15.4525585  72.4911346  18.3347721  63.0754662  57.2042923
  17.6705227  62.8093948  56.5685196  18.8225136  62.2732964  57.3910141
   1.8902236  19.0978813  53.5787048   1.8064299  19.0603981  54.5314941
   1.6505177  19.9965134  53.3523560  17.0335617  58.6907120  21.5692673
  17.6137371  59.1312981  20.9483719  16.2015305  59.1576614  21.4923973
  40.8971634  33.2290268   3.8397627  41.8131218  33.1274261   3.5810442
  40.3993568  32.8786163   3.1010942  59.6431885   4.3171973  51.6608353
  58.8502808   4.7936220  51.4147644  59.3272476   3.5800314  52.1833267
  22.8502674  26.0104084  11.5590477  22.0793552  26.2001724  12.0937576
  22.7805729  26.6107254  10.8167601  22.8897877  55.1955757  20.0935574
  23.4794140  54.5559502  19.6942425  23.0890274  55.1537666  21.0288601
  21.4699593  59.2110367  60.7892075  20.9857674  58.4771004  60.4108772
  21.0045090  59.4119339  61.6011353  18.8493328   2.6249454  68.3234558
  18.9756393   1.6831980  68.2077484  19.1459293   3.0095186  67.4986191
  56.3890076  21.7617207  19.5768661  56.2943611  22.3643398  20.3145123
  57.3251381  21.5641556  19.5475826  15.3285522  17.7078419  41.1718674
  15.4838543  17.2429504  40.3496780  15.2375526  17.0145435  41.8255386
  45.9182549  18.0830803  65.3306046  45.0617599  17.6593571  65.2748337
  46.0142517  18.3082943  66.2559662   6.7977810  29.4868946   9.8788462
   6.4665689  29.8074417  10.7177620   7.7207737  29.2941170  10.0436296
   1.7713457  55.1231537  32.1431923   1.6535971  54.2404137  32.4940987
   1.8854945  55.6751671  32.9168091  21.7508049  14.6491327  49.7755623
  20.7968712  14.5707035  49.7851944  21.9130344  15.5886211  49.6902809
  55.4746323   8.5683050  32.4018936  56.1779327   7.9599099  32.1750488
  55.8747177   9.4348183  32.3289719   9.2536678  53.8816681  43.1426201
   9.7419291  53.4729347  43.8572998   9.6254158  54.7607880  43.0706444
  58.0475235  11.4300098  34.9486046  57.7141647  11.7843170  34.1242409
  57.5801468  11.9189920  35.6258698  45.5511093  32.8645515   6.8927436
  44.8354874  32.3665237   6.4976749  45.5374870  33.7061043   6.4368558
  59.9547501  15.6500473  10.2103605  60.5417480  15.5190735  10.9550133
  59.3047714  14.9521332  10.2920952  54.5798111  30.7031670  46.8059616
  53.9492950  31.2664623  46.3572121  54.0461273  30.1632481  47.3889732
  47.4207458   2.5695441  58.5397911  46.6016312   2.1921115  58.8604584
  48.0563507   1.8572980  58.6101074  47.2934418  32.0759163  64.9148026
  46.7263031  32.0082817  65.6829224  47.3271027  33.0132446  64.7237167
  37.3410225   0.7141185  46.3436928  36.7721519   1.4136684  46.6650200
  36.7820778  -0.0628508  46.3321877  63.5885239  27.3114891  14.9597588
  64.1191330  27.6629353  15.6747227  63.9331055  26.4299984  14.8166733
  15.5363560  44.5071716  65.3227158  16.1436443  43.7929955  65.1293640
  16.0284901  45.0901642  65.9007797  38.6431046  60.9222603  70.4223709
  39.2162552  61.0156975  71.1832886  39.1275330  61.3323021  69.7058334
  54.9048195  41.9642105   2.9640996  54.2243958  41.3916817   3.3183100
  55.2445145  42.4326706   3.7265873  23.7899246  60.0216713  34.1072006
  24.3405170  60.6196251  33.6017036  23.5175495  59.3555374  33.4760818
  54.8950806   8.9352407  41.4479027  55.4651184   8.9194851  42.2166977
  55.4938469   8.8661184  40.7043076  65.2006912  33.6795502  75.3315659
  65.4006653  34.4685059  75.8353424  65.4296417  32.9573669  75.9166031
  49.4233742  33.0998268  48.0408897  49.5208893  34.0046234  47.7441330
  50.3135910  32.8207359  48.2550278  29.6150970  57.6746025   9.0060062
  28.9232464  57.4267387   9.6193085  29.8708420  58.5562935   9.2770233
   0.5584205  35.7077065  27.7409649  -0.0331532  36.2825050  28.2266407
   1.1369528  35.3398476  28.4089584  35.0279694   8.1737556   4.6586909
  35.8373413   8.5065928   5.0464687  34.4698143   8.9462357   4.5694232
  17.2084026  41.6490402  19.5368423  17.8498001  41.2818375  20.1451206
  17.5113659  42.5434570  19.3804207  10.6046524  31.0239773   8.9284630
  11.2139521  30.7099228   9.5965624  10.2438679  30.2271194   8.5397644
   3.0959389  15.0934839  73.5876160   2.7490759  15.9621830  73.7907791
   2.5826020  14.8007097  72.8346176   6.8133826   3.6117673  24.6214485
   6.4428959   4.3294926  24.1077957   6.1227026   2.9493201  24.6403217
  15.5655422  22.8242855   9.0299234  15.7434883  22.7600307   9.9682407
  15.0037394  23.5945969   8.9448824  32.6962662   8.8721476  12.2496948
  32.5345650   9.7627850  12.5609026  33.0899620   8.9883614  11.3849821
  63.4972191  37.9732590  62.8702545  64.2108231  37.4834862  63.2790680
  63.7544327  38.8908920  62.9598274  15.2158051  45.3780365  17.7538300
  15.8818703  44.7275085  17.5315723  15.5956354  45.8708382  18.4812279
  65.1697693  56.1846390  30.6566353  65.8673706  55.8490448  31.2196255
  65.1760712  57.1302109  30.8052559  27.3381634   5.7823830  64.2191391
  26.7063923   5.8635798  64.9336319  27.4421120   4.8386602  64.0974274
  32.7849770   9.7974958  15.5990133  33.1707115  10.1096115  14.7804632
  33.4412346  10.0002813  16.2656746  10.3340034  62.9178391  15.1528273
  10.1330357  63.6408081  14.5585546   9.4793453  62.6164703  15.4610004
  57.6487427  50.1460342  35.7178154  57.2537689  49.2834854  35.5904083
  57.5784988  50.5703049  34.8626595   2.3248460  47.4888420  33.3574829
   2.2284687  47.1831818  34.2594299   2.4875007  46.6930733  32.8509979
  14.3147449  32.1269569  19.3903656  13.6046410  31.5331955  19.1465740
  14.5592995  31.8571358  20.2755909  33.3395615   3.3846588   7.0586195
  33.4636650   4.3334517   7.0336843  32.8475151   3.1864455   6.2618561
  22.4198151  61.3086891  56.2512779  22.9160538  60.5115814  56.0652733
  22.8916206  61.9988174  55.7850647  17.6333313  46.6353798  47.4294281
  18.4154167  47.0245667  47.0381355  16.9313927  47.2541237  47.2277603
  63.8845634  26.7256641  70.0675430  63.9027710  26.8571396  71.0155029
  63.6382446  27.5795631  69.7119980  12.4702253   3.8009856  54.1956177
  11.6378155   4.2169261  53.9712944  12.2236633   2.9440691  54.5436630
  63.3134689  33.3982887  17.2753315  62.4495773  33.6019363  16.9169350
  63.5599518  34.1821556  17.7662830  11.3556042  35.4761162  53.0354233
  10.9168816  35.3495560  52.1941528  11.3459721  36.4236984  53.1704140
  30.6307640  11.0692654  77.8885727  31.5261574  11.2247238  78.1891251
  30.1857967  11.9067783  78.0182037  34.0590172  44.8324928  18.0066013
  33.8330498  44.7532043  17.0798416  34.5929184  45.6254234  18.0559597
  20.5573616  48.5909729  53.3802490  19.6701984  48.3934364  53.6805153
  20.9662971  49.0397720  54.1202393  31.4304428  61.7275810  12.9564304
  31.6484566  62.4273834  12.3408184  32.2768936  61.3602638  13.2110548
  32.2192307  63.0653763  37.5354118  31.5359802  63.5258636  37.0482216
  31.7411518  62.4933281  38.1357727  58.6608887  47.4177933  50.1235542
  57.8527374  47.7630920  50.5028725  59.3568459  47.9288788  50.5366821
  33.7502975  32.0285835  74.5877457  34.1582146  32.8939400  74.5563049
  32.8326073  32.2038040  74.7960205  58.2128143  36.7566071  53.1710739
  57.3204727  37.0986214  53.1165352  58.1154442  35.8124733  53.0471230
  17.1479912  10.6895695  39.2745934  17.3916092   9.9510441  39.8326797
  16.4502983  10.3474674  38.7156448  13.8573036  30.2992153  39.2317162
  14.4924402  29.9827118  38.5893288  14.0509472  31.2324314  39.3202667
   3.4790320  35.0438576  37.0758095   2.6463926  35.1132278  36.6087646
   3.6265256  35.9192696  37.4337616  55.2666435  21.3835506   3.5468535
  55.8895149  21.9021072   3.0375810  55.7878418  21.0168228   4.2610645
   0.3479651  46.9671402  16.3229427  -0.0322016  47.7220535  16.7721748
   1.2593728  47.2149315  16.1674862  53.9188232  44.9016762   7.6950812
  54.7389755  45.3950310   7.6815681  53.3729973  45.3618240   8.3327160
  43.7349014  29.8826962  61.4986420  44.4936752  29.8284225  62.0796280
  43.2116356  30.6008739  61.8545151  53.3140373  36.4492264  72.6250610
  52.3656921  36.5778275  72.6066437  53.6757736  37.3353882  72.6343384
  60.6481094  55.8244705  29.0370445  60.2110100  56.5969048  29.3955517
  60.9647293  55.3500519  29.8057518  32.0761032  23.3917027   8.3507071
  32.9735947  23.6268826   8.5861435  32.1723709  22.6613503   7.7395196
  11.0664177  54.2735519  77.2819595  10.8755865  54.9136505  76.5963211
  10.7796650  54.6967392  78.0912170  32.8208084   3.7687848  75.1530991
  33.3134880   3.8200185  75.9721680  31.9907494   4.2050571  75.3451920
   4.8954997  16.2516060  30.0184250   5.4243989  15.6735907  29.4685192
   4.1277175  15.7278585  30.2474022  20.0970631  24.5838833  76.7870255
  19.4966011  25.3003216  76.5811234  20.0710602  24.0199356  76.0140305
  25.3989944  36.9046707  62.3689499  24.7737675  36.9432487  63.0927200
  25.2261391  36.0626793  61.9477539  63.3327446  38.4669418  71.9250031
  63.3064842  37.8878784  72.6867218  63.2033348  37.8843155  71.1766510
  54.7387619  50.5079727  71.9394226  55.4816971  50.7000198  71.3672333
  54.0675011  50.1607552  71.3519897  63.2046509  34.3621483  28.0169487
  62.6646767  34.2395935  28.7977428  64.0229187  34.7329025  28.3474140
  55.6323280  34.0303268  77.8312607  56.5554581  34.1597595  77.6137390
  55.6456528  33.4798622  78.6142273   3.7963841  40.9108276  12.5528374
   3.2657151  40.9282684  11.7563963   3.2019093  40.5872879  13.2297077
  14.8056707  19.5668774   2.9242311  15.4903412  19.4203892   2.2715452
  14.3495770  18.7275524   2.9854245  39.8732452  35.4015121  49.1645470
  39.9068794  36.2030106  48.6423416  40.2885094  34.7386131  48.6128654
  11.1098528   2.7125158  57.3912086  11.9996119   2.3623376  57.4352264
  10.5814724   2.0869765  57.8869324  16.9798927  35.4667053  68.9480972
  17.0355453  34.8997040  68.1789169  17.7027531  35.1828728  69.5076904
  62.5595131  26.1840439  46.8087769  63.3327713  26.0462856  47.3558846
  62.9122124  26.3888645  45.9428177  50.4838791   1.6173552  21.9681664
  50.3980865   1.1012285  22.7697182  49.7265701   2.2026973  21.9779968
  49.9955215  56.8248672  76.8983002  50.7686195  57.3451080  76.6794434
  49.7199821  57.1536293  77.7539978  28.7217369  44.3626976  66.9345932
  28.9274178  45.2528152  67.2202911  29.2759209  43.8026276  67.4781342
  10.5483227  34.4356346  21.5188999  10.5236359  35.0445290  20.7807465
  10.8082943  33.5998840  21.1313915  23.1608028   9.0613165  46.1120224
  22.9015350   9.9787178  46.0260696  22.9745197   8.8443527  47.0255089
  45.7574806  34.8230133  47.0390282  46.6720963  35.0553741  47.1993980
  45.5799065  34.1110764  47.6537132  10.6034279  41.1841774  23.9979553
  10.0209894  41.0510826  24.7458057  11.1767006  41.9024429  24.2657013
  47.5420151  29.4592705  32.3109398  46.6862717  29.8824387  32.3807373
  47.6555214  29.0089684  33.1479416  22.7675228  24.2631512  58.6513863
  21.8311615  24.3926582  58.8020096  22.9125233  23.3339424  58.8296509
  31.0975246  42.0740433  76.4436569  31.7841530  42.3981628  75.8608017
  30.3410892  42.6293030  76.2546616  57.2089729  63.1298065  45.0984879
  57.1090698  62.3163223  45.5929527  56.9198608  63.8140793  45.7021637
  51.7151413  37.9495316  58.6919823  52.2973289  38.6342087  58.3625832
  51.5300407  37.4042282  57.9273834  17.2941303  25.1303253  61.6461182
  18.1215458  25.6065979  61.5770111  16.8911762  25.2237473  60.7829094
  42.0430717   0.9919311  16.5240688  42.0926247   0.9266734  15.5703821
  41.1194038   1.1665854  16.7045212  11.2923126  50.0190582  43.6871910
  10.3680048  50.1958885  43.5122070  11.3731194  49.0684166  43.6098557
  25.4396896  40.7437325  59.9251747  25.8893509  40.9804535  60.7363472
  25.6106987  41.4767456  59.3338394  21.1743927  52.3321877   4.8368788
  21.6217842  52.3038025   3.9911456  21.0090408  51.4140854   5.0513005
  14.9548569   9.4415226  25.7458706  14.5892277  10.0149231  26.4194889
  15.1540375  10.0269976  25.0152702  50.5625458  62.8987923  39.9425850
  51.1950150  62.6850891  39.2566223  50.8941841  62.4523735  40.7216606
  10.0614071  53.1058273  39.2940941   9.2143450  53.2340240  38.8671494
  10.3434639  53.9878769  39.5363159  64.9117508  47.5181541   8.1145611
  65.6062775  46.9125175   7.8555732  65.2771606  48.3870163   7.9478598
  55.1926231  45.7957993  50.7451706  55.2974777  46.5745964  51.2917137
  55.7645836  45.9518013  49.9936676  30.0548096   3.6746182  32.9015274
  30.3613949   2.8913932  32.4445801  30.5641594   3.6940317  33.7117233
   8.2717505  43.7724838  56.4304657   8.5951509  43.3293457  55.6460724
   7.6354942  43.1630859  56.8046913  15.3827076  21.2518215  37.4225578
  14.4710722  21.0294495  37.2336006  15.5229969  20.9461613  38.3187294
  46.7659836  45.9809875  22.6605206  47.1060867  46.3638535  23.4692078
  45.8352280  45.8410645  22.8347092  32.2681885  59.2004471  74.7804871
  33.0406227  59.4769363  75.2735672  31.7679520  60.0056496  74.6476669
  19.7504349  34.0306931  66.7395706  19.8231869  33.8476791  65.8028488
  18.8205643  33.9146347  66.9347687  62.3161926  50.4428825  15.6160030
  63.2572746  50.3085938  15.7280874  61.9173012  49.9573288  16.3380508
   8.9290771  47.1028976  71.9533386   8.8196735  46.5413475  71.1859207
   9.5992393  47.7351837  71.6938629  47.4964294  59.3404312  73.8708420
  47.0041847  59.0684586  74.6454163  46.8249969  59.5867882  73.2346649
   0.1124585  56.5271187   1.2707591   0.8075107  56.0969124   0.7727059
  -0.3246009  55.8143654   1.7368026  48.4231186  35.9499283  34.1459045
  48.2181740  36.2347107  35.0364838  49.1286697  35.3122902  34.2547455
   6.7873154  46.7731285  18.7449036   7.5058489  46.6811295  19.3705845
   6.2363071  47.4639549  19.1128426  24.5212402   5.9783263  26.3913269
  24.1915741   5.3803835  27.0621605  25.3643494   5.6063824  26.1323719
  54.6342621  12.6138210  49.8837357  53.8900299  12.0173016  49.9644241
  54.5909042  13.1585512  50.6696281  51.8811874  25.0419884  27.6816769
  51.1970215  24.3734283  27.7160244  51.9788208  25.3315945  28.5887737
  16.2877445  50.4323158  24.8366833  15.8147154  49.9416428  25.5087833
  16.8511486  51.0298691  25.3283482  21.9000931  51.1257706  53.1887131
  21.7366104  52.0568924  53.0386696  22.3397560  51.0936661  54.0383568
  44.9527321  45.1429367   4.6222062  45.1028290  45.6059723   3.7980103
  44.1194725  44.6896591   4.4939651  65.0593567  29.1327896   2.8988686
  65.7499619  29.7827129   2.7688951  65.2443771  28.7554188   3.7588630
   2.6174817   9.4024048  73.5677261   3.5027618   9.7512360  73.6717911
   2.4428270   8.9433470  74.3893127  11.7372551  44.7184906  12.4203863
  12.1500835  44.2628670  11.6867590  11.1095238  44.0870705  12.7718010
  26.4976654  32.9229431  53.1250420  27.3607788  32.5441475  53.2917175
  25.9222431  32.1666374  53.0104828  33.2957153  36.6252060  65.2719879
  34.1040077  36.3914642  65.7283478  32.6536140  36.7500153  65.9708099
  46.5592995  59.1796265  66.5190735  47.4470520  59.5325508  66.4592819
  46.0960693  59.5696640  65.7777863  48.7501144  61.8399010   3.5062149
  48.0769501  61.4746704   2.9320290  48.4430542  62.7250061   3.7024941
  27.7984352  -0.2686419  48.0330086  27.3230324  -0.1760926  47.2073822
  28.0483074   0.6252466  48.2670135  54.2935333  39.2353897  15.4639664
  54.3989410  38.9713707  16.3779755  53.4231873  38.9188194  15.2220650
  34.2990875  61.8969765  22.9085388  34.3975525  61.7084503  21.9752693
  34.4566116  61.0573959  23.3404179  47.3570404  25.3499260  12.6755409
  46.9116211  26.1914482  12.5771666  48.2729950  25.5384331  12.4712839
  61.9289932  54.7605896  45.1623497  62.7530479  55.2310486  45.0364761
  62.1917953  53.9009399  45.4912224  24.6191063  39.0298500  46.5311279
  23.9766273  39.7306557  46.6421547  25.0951805  39.0076561  47.3612442
  42.7802353  10.5794029  63.6460876  42.7569733  10.5277357  64.6016083
  43.6060715  10.1605511  63.4036179  16.7381363   3.9460661  29.3500729
  17.5536633   4.4471393  29.3414879  16.0860405   4.5435801  28.9840393
  12.9294157  61.1548615  34.1322098  12.1448631  61.6322670  33.8624001
  13.6523857  61.7490768  33.9310760  11.5137863  52.7045364  25.1658802
  10.8025932  52.2769699  24.6887798  11.5305424  53.5973930  24.8212719
  26.2924614  46.5155029  28.7315960  26.9450665  46.0663147  28.1944122
  25.5553837  46.6635666  28.1391239  20.3208656  22.8374290  73.8576202
  21.2671070  22.9797344  73.8329468  19.9772396  23.3894958  73.1552124
  39.4605865  58.2627106   1.9687567  39.7519836  57.8250160   1.1689152
  38.5056419  58.2038269   1.9397125  24.1717491  16.6669006   6.1693163
  24.8654671  16.1301975   6.5526366  23.4966812  16.7053967   6.8468380
  11.3855753  59.4542885  57.6376152  11.0134497  59.5526733  56.7612152
  11.9301243  58.6692009  57.5798569  15.1811600  46.4416351  38.3190918
  15.0196638  45.5268173  38.5498772  14.3087158  46.8303337  38.2559624
   9.4288158  55.0211258   3.4269211   9.5155134  54.1905594   3.8947675
   8.7647943  55.5046539   3.9183502  29.8156395   9.3421755  37.5791588
  30.2193623   9.0677414  38.4025192  28.9356632   8.9665442  37.6069946
   3.2271717  11.6480503  22.3560886   4.0538363  11.1685038  22.4098682
   2.6601732  11.0891228  21.8247299  30.7235317   6.1519318  38.9549484
  31.4415951   5.5205050  38.9987106  30.0717754   5.8164959  39.5705223
  63.7883797  59.7111855  30.7688122  63.3607521  58.8655701  30.9041061
  63.1313744  60.3563690  31.0301857  52.6573944  51.0611725  53.4844437
  53.2914658  50.4486275  53.1116524  52.8735580  51.9031219  53.0836563
  14.3177490  32.1926842  68.3533020  13.6860123  32.7659264  67.9190903
  14.8394718  31.8267155  67.6390839   5.8781242  25.1310329  16.4287987
   5.6588554  24.3225060  15.9657278   6.0054564  24.8594475  17.3377876
  39.8655205  17.8390312  14.2359533  39.0512314  18.2613678  13.9624557
  40.4736900  18.5635586  14.3823147  10.6881180   2.0898573  71.8747711
  11.1763744   2.3737519  72.6475830   9.8703032   1.7363279  72.2246704
   1.6477017  55.1006508  64.6634979   2.5527186  55.1956635  64.9603958
   1.3856972  54.2318268  64.9680099   9.9469376  50.9316559  59.0123558
  10.6916485  50.6762543  59.5567894   9.1922646  50.5144081  59.4278145
  13.9917145   1.3999807  23.6207771  13.6431503   0.5087165  23.6403427
  14.1975136   1.5564938  22.6991577  57.9239578  53.4961624  28.6038303
  58.8025818  53.1184311  28.5641289  57.4362144  53.0407104  27.9176102
  11.0847578  42.4954453  28.2433796  11.8204136  42.9852867  28.6109333
  10.6466331  43.1195488  27.6647854  46.2280464  31.3320694  23.0594749
  46.0260086  30.6598682  23.7102909  45.3750000  31.5948639  22.7138214
  26.5277882  49.4103165  41.1796608  27.1770706  48.7568855  41.4398346
  26.5465069  50.0596809  41.8826523   9.2038078  10.4415894  36.5846825
   9.8526106  10.3674564  35.8848305   8.4053469  10.0680771  36.2116127
  17.3931198   0.8512762  45.9410057  16.9980774   1.3031497  45.1953583
  17.8881054   0.1313511  45.5499344  40.1167908  46.1096954   9.7718973
  40.2527313  46.6201096   8.9736309  39.8672447  46.7575684  10.4308500
  32.7416954  61.8990173  53.4358788  31.7961197  61.8412552  53.2988358
  33.0870895  62.2042809  52.5969772  47.1740265  10.9724045  62.4107666
  47.6687546  11.4466429  61.7425003  47.5666618  10.0995579  62.4250870
  25.1554337  29.0454712  77.9837112  24.3180065  28.6022282  77.8477631
  25.4235306  29.3246956  77.1082764  64.8800583  54.5485611  72.5751419
  64.2339478  55.2202377  72.7933731  64.4458923  54.0025368  71.9197159
  41.2168922  39.6601295   3.1662729  42.0508156  39.8683853   2.7450466
  41.3818054  39.7883072   4.1004066   8.9727097  58.7429810  61.1066628
   8.7924690  59.5237541  61.6302452   9.8183775  58.9206619  60.6949539
  19.3861370  58.2170334  75.2412796  19.0275478  58.6280365  76.0278625
  18.7458553  57.5443459  75.0094070  60.6554413  21.0814896  13.8785896
  59.9895134  21.1177082  14.5652199  60.1804657  21.2864857  13.0732298
  64.9025269  35.1309128  42.0244560  64.6993408  36.0325241  41.7753677
  65.0237656  35.1660881  42.9732933  58.0545807  56.0538139  53.9205856
  57.7932320  55.1442757  54.0643539  57.4279976  56.5666237  54.4311180
  20.3191471  11.7643633  13.6088428  19.7914848  11.2034416  14.1773233
  21.1924782  11.3731213  13.6301422  41.7555847  43.6173248  23.2822075
  41.9952965  42.7553711  22.9419060  41.0997162  43.9440575  22.6663246
  16.8881435  29.0944328  48.6803246  15.9315195  29.0923233  48.7134743
  17.1595936  28.9734535  49.5902214  13.7096519  61.8586731   9.5023232
  13.9915237  62.6933136   9.1279516  14.4532738  61.5702286  10.0315294
  52.5834618   9.3206739   3.6100366  52.0111008   8.7291975   4.0986958
  52.6982574   8.8951855   2.7603233  42.4823418  27.8928776   1.0395770
  42.5066414  27.0345154   1.4624916  41.5757408  27.9909153   0.7485503
  51.4515610  23.6706848  71.0513458  52.2455940  23.1365490  71.0724335
  51.4621887  24.1484432  71.8807297   2.4705207  10.0366478  20.1261978
   2.1226110  10.3634920  19.2965221   1.8281546   9.3892546  20.4168530
  25.0520172   0.2977992  55.6220665  25.0348892   1.2451704  55.4863281
  25.4678802   0.1858052  56.4769058  59.1259193  35.6332359   5.1257992
  58.6857605  36.4800186   5.0519800  59.7214355  35.6067543   4.3768721
  45.1373482  47.0885544  61.9803772  46.0140686  46.9490891  61.6224136
  45.0962791  48.0290146  62.1538315  13.2875996  23.9639168  75.4171982
  12.3596687  24.0654106  75.2053604  13.7196741  24.6783638  74.9491119
  61.2629318  49.1337776   2.5377738  60.5120468  48.9888000   1.9621128
  61.3070717  50.0845909   2.6389921  16.7183285  15.4637012  70.4936066
  16.5621357  16.3852386  70.7000122  16.9274921  15.4595852  69.5595474
  23.7051010  60.7207451  39.5705490  23.2085953  61.2976494  38.9901276
  24.5391865  61.1719971  39.7005615  46.1602058  57.4326744  62.9658661
  45.5635223  56.6842461  62.9588165  46.9984779  57.0680084  63.2496948
  46.7698441  15.5610762  65.0736160  46.2240028  15.3718710  65.8368225
  46.6888428  16.5067635  64.9497299  23.4584141  12.1738634   9.4133959
  23.5658836  12.1244659  10.3632603  23.7504425  11.3198681   9.0945816
  59.6362495  16.5398560  73.2449646  58.8228455  16.9812088  73.0003891
  59.9214325  16.1016731  72.4431534   6.2361164  14.8128300  19.5843811
   6.4096985  14.4988966  18.6969433   7.0707631  14.7113562  20.0418739
  24.3694668  55.4193573  53.6037598  24.5340004  56.1320152  54.2212334
  24.8345261  55.6793060  52.8085327  58.0346489  15.0513029  70.6849518
  57.3769073  15.1227961  71.3766785  57.9585991  15.8709679  70.1964874
  15.8915787  55.9297981  12.3078251  16.7600594  56.3117905  12.4345388
  16.0263786  54.9880600  12.4135952  65.1939697  41.6947937  32.6835251
  66.0667725  41.3224373  32.8092155  65.3178482  42.3787270  32.0254097
  46.3269119  54.4657669  24.9809837  46.8995247  53.9867973  24.3818684
  45.4617653  54.4191055  24.5740776  15.0653782  36.1763687  32.7449722
  14.3705072  35.5254211  32.8432045  15.7771025  35.8520927  33.2968102
  28.8067551   7.5051360  61.6531372  28.1440506   7.8137674  62.2710381
  29.0228081   8.2761850  61.1286964   7.7431250  14.4771376  74.3777618
   8.5023479  15.0295839  74.5638123   7.7258615  13.8441315  75.0955658
   2.7118511   1.5973477  77.8976059   2.0115921   1.6730094  78.5457916
   3.2687225   0.8923042  78.2278214  54.1474991   0.6121688  13.3514357
  54.0936508  -0.0719216  14.0187826  54.7501221   1.2585878  13.7191591
  47.5749893  23.3289127  65.0021820  47.6169395  22.7516251  65.7645569
  47.5688591  24.2122993  65.3707199  56.2740364  27.8081055  75.9380798
  56.7989311  27.9667492  75.1535034  55.3986740  28.1192989  75.7075806
  40.1648369  27.3649902  69.0540771  39.2888680  27.7345047  68.9428711
  40.6949921  27.8004417  68.3865814  36.4525528  48.8645782  23.7892609
  37.0545959  48.2461319  24.2031403  36.8561440  49.0626335  22.9442024
  45.6610489   0.2234814  58.8390808  46.2973824  -0.4788008  58.7045250
  45.5804367   0.2946457  59.7902260   0.5160010  16.8284073   8.6181211
  -0.2933919  17.0272217   8.1473913   0.7809127  15.9701929   8.2871828
  47.5265808  16.9975586  31.4283199  46.7261276  16.4853020  31.5427818
  47.7082977  16.9514160  30.4896584  18.7242088  25.1025047  68.1783218
  17.8283081  24.8641300  67.9400558  18.9436836  24.5158978  68.9021683
  39.0868797  22.7388802  22.7091789  38.5404663  23.4944687  22.9253998
  39.1170578  22.2261448  23.5169048  29.9685383   9.7480793  60.5553017
  29.4093056  10.2539206  61.1448898  30.1529903  10.3445015  59.8297043
  53.1092148  35.3162651  36.9812050  54.0481720  35.2302818  36.8162689
  52.7359581  35.5412712  36.1289825  30.6387634  51.2715836  21.4098816
  30.7829647  51.6763229  22.2652321  29.7423172  51.5142860  21.1781311
  61.1802826  25.5663662  44.2742233  61.0538025  25.7658215  45.2018318
  61.6053619  26.3462219  43.9173470  21.1661263  19.8797588  35.0170174
  21.5339317  20.0667934  35.8807144  20.4252148  20.4804878  34.9370041
  46.6376152  49.5913315  20.0032711  45.8547173  50.0851669  20.2470436
  46.4580383  49.2803993  19.1159668  39.3368492  35.8628540  21.1445599
  40.2779808  35.9832802  21.0180664  39.0338821  36.6988907  21.4987926
   7.4715099  36.5447464  44.5063324   7.7234755  37.1652527  43.8224258
   6.9772835  35.8672791  44.0448036  19.9529705  27.0183544  21.8364029
  20.6833553  27.1063347  22.4487991  20.1971588  27.5680847  21.0918236
  65.1925430  20.5790291  29.7020321  65.4345398  21.4781609  29.4801559
  65.4946060  20.4651146  30.6031494  47.6252899  28.6861706  65.9870987
  48.2453690  28.6967697  66.7162170  47.3005714  29.5851440  65.9357529
  51.9544296  59.8781891  30.3696175  51.0104980  59.9924622  30.2593002
  52.0446358  59.0231247  30.7902794  42.3816643  13.3590803   0.4051016
  43.2583618  13.5638485   0.0799778  42.1607513  12.5255480  -0.0104133
  16.2045879  25.8209019  24.9034023  15.6805553  25.4173298  25.5953217
  17.0677223  25.9450111  25.2981529  18.1277771  12.1695271  28.2800388
  18.0865993  12.2080784  29.2355747  18.0325851  11.2397299  28.0735207
  54.7668037  10.7014256  14.7110481  53.8836288  10.5345211  14.3818426
  54.8839798  10.0645752  15.4159775  41.3198624  52.2686844  13.3911724
  40.8092499  52.8228302  13.9814587  41.5347519  52.8391266  12.6531677
  53.2990685  26.6131248  68.5074310  52.9923935  26.5997086  67.6007919
  52.5781212  27.0074310  68.9983292   3.5880935  28.7647781  32.8874817
   4.0939136  28.6974602  32.0776405   3.2462456  29.6588421  32.8827400
   8.0578012  54.1937637  30.8418732   7.6349697  54.8091698  30.2429371
   7.8217077  54.5083237  31.7145367  18.4202976  10.4656801   2.7303483
  18.9519958   9.8766747   2.1949964  19.0430107  10.8648062   3.3379304
  19.3122711  27.3090343  73.2829590  19.1328716  26.5321636  72.7533188
  20.2469521  27.4734077  73.1581268  42.5010910  35.7305756  61.1193504
  43.1967316  35.7803955  60.4637299  42.9495811  35.8612480  61.9548225
  21.0493107  10.9190350  25.6357784  20.9692154  11.7200003  26.1537285
  20.2235374  10.4569492  25.7800255  10.7444239  42.0227776  67.8356018
  11.3018398  42.5821457  67.2946472  10.6796818  41.2032509  67.3452835
  23.9905910  34.4273148   1.2015913  23.4973888  34.3777962   2.0204515
  23.3209877  34.4167023   0.5176696  32.3247070  14.6870432   9.4013071
  33.0459328  14.9076118   8.8118887  32.1937332  13.7468739   9.2781820
   6.7037530  42.4928665  54.2673073   7.4724150  42.3889542  53.7064209
   6.1410275  43.1038857  53.7916718   8.8199749  48.6794472  36.5990868
   8.7607298  49.4997749  37.0887604   8.4552050  48.8871346  35.7388344
  35.3550529   8.4918957  37.2821960  35.3484154   8.4255762  38.2370758
  35.2012978   7.5971346  36.9788895  33.3473320  22.1868057  14.0441513
  33.9331551  21.4762878  13.7829914  32.4755516  21.7915516  14.0418148
  52.5880203   4.3456879  62.8746605  53.2479706   5.0384865  62.9016724
  51.7789841   4.7949820  62.6300774  51.5450363  61.3436432  23.5419922
  51.5514526  60.7413177  22.7980824  51.2693596  60.8051605  24.2837925
  46.5177078   6.0794296  50.0077629  46.5835342   6.2457657  50.9480972
  45.5929031   6.2189236  49.8040161  32.4322586  32.8265457  25.2096672
  32.9036369  33.2764740  25.9108086  33.0513306  32.8056145  24.4799137
  20.8512497  60.6478920  21.5673428  21.7872715  60.4938507  21.4394150
  20.6544724  61.4020004  21.0116158  21.9406471  57.3900948  75.8402557
  21.9273529  56.5677681  75.3505249  21.2093544  57.8936691  75.4826813
  38.2289543  18.0571327  22.9832745  38.4495888  18.7761040  23.5754128
  38.4197426  18.3990746  22.1098289  37.7595596  18.4094124  67.3071289
  37.0548172  18.0826244  66.7478638  37.9947777  19.2554970  66.9262772
  42.0942612  53.1827736  19.1941299  42.3570099  52.2664680  19.2811756
  42.9056168  53.6458168  18.9855099  38.7470856   4.9896483   2.7597494
  38.5561600   5.9118137   2.9311814  39.5205383   5.0059652   2.1960661
  53.8601494  32.8432617  51.0877533  54.6452293  32.4782295  50.6795349
  53.9487305  32.6244583  52.0153847  37.5075569  16.1062202  18.4304123
  37.9826317  15.9638319  17.6117172  38.0176697  16.7727890  18.8905239
  53.5039330  37.0855789  67.9101181  53.7993279  36.3063278  67.4392242
  52.5486717  37.0451660  67.8646164  20.2238235  45.9725189  55.6934814
  19.5558357  46.5020676  55.2580452  20.3010960  45.1891899  55.1488190
  39.7865944  17.8344288  69.5906982  39.1382637  17.9085960  68.8904114
  39.3284912  17.3732853  70.2933502   9.3199654  24.7106838  54.8151321
  10.2365255  24.4415455  54.7541962   9.3499231  25.5687103  55.2383728
  44.1121483   8.0186176  41.2388611  44.9497833   7.5553885  41.2421074
  43.7480888   7.8491344  40.3699722  17.9707375  20.8729286  73.1275177
  17.3593979  21.6038284  73.2185059  18.7150726  21.1131401  73.6793365
  57.5450478  17.5113373  69.4826965  58.3845749  17.7247543  69.8899765
  57.2294312  18.3448563  69.1335983  26.7357426   8.1785603  10.9953537
  26.1014595   7.5423231  10.6650181  26.2796783   9.0187321  10.9468727
  58.4986153  13.9409018   6.3646264  58.7959213  13.0404797   6.4953303
  57.5827866  13.9335213   6.6428990  20.9461956  32.7928429  63.7526894
  20.1452351  32.2753067  63.8354454  21.1911392  32.7093811  62.8311310
  50.9418678  56.5651741  50.4081802  50.7602005  55.9931259  51.1538315
  51.0268326  57.4382629  50.7912369  45.8054390  32.2429924  61.4082413
  46.7087479  32.0605087  61.1494598  45.3491173  32.4099960  60.5835533
  19.2257500  33.9495735   7.7532792  19.3250675  34.6271706   8.4220304
  19.4545650  34.3870430   6.9332209   9.0150909  32.9043427  59.0158997
   9.2955389  33.4992828  59.7113266   8.3308554  32.3701134  59.4192047
  53.9785690   0.8499656  39.0175476  53.9337578   0.8797632  39.9732361
  54.8798027   1.0986220  38.8121643  56.7893753  16.3358574  15.4190044
  56.0557251  16.9257851  15.5921555  57.0210419  16.5034580  14.5055094
  63.5077324  36.1755447  68.6302872  63.7959633  35.2906113  68.8540039
  63.3303757  36.1392250  67.6903610   4.8581986  40.7365036  58.4146652
   4.3182573  41.0938797  57.7096977   4.4751067  39.8787804  58.5984764
  33.0337219   7.1736870  63.2508278  33.0205956   8.1110868  63.0575905
  32.1586723   6.8676944  63.0123215  30.8509045  59.3855591  51.9692001
  30.1170158  58.7824097  52.0869026  30.7233963  60.0524750  52.6438751
  33.3455772  57.1110611  25.4482098  34.2201653  57.2297668  25.8186703
  33.3130951  56.1865654  25.2022820  50.4546776  48.1796074  37.6212158
  50.8553391  47.3481903  37.3673477  49.5844307  48.1575089  37.2232094
  62.6130524  56.9964256  36.4484367  62.9658852  57.5764923  35.7737045
  62.7326889  56.1155548  36.0934906  24.6258659  34.9425087  60.4942513
  23.8920231  35.3983421  60.0820351  24.6344967  34.0793571  60.0805664
  25.3607941   2.9574766  66.6478653  26.0679436   2.5721395  67.1652527
  25.3355694   2.4322379  65.8480377  31.9312592  60.3570366  10.3952322
  31.2063866  60.5863914   9.8136930  31.6354218  60.6268997  11.2646494
  60.3838501  42.2705116  32.6918869  59.9674377  42.4719620  33.5298882
  60.0072937  41.4293060  32.4334106  15.7287884  28.3578300  67.1518250
  16.6652889  28.2188454  67.2928238  15.6546736  29.2869549  66.9339600
   4.9620790  23.9263153  77.5153275   5.5653486  23.1853466  77.5724258
   4.5722027  23.8511887  76.6443634  13.3090096   2.1773710  68.1965561
  12.5563517   1.9233699  67.6624908  13.8598461   2.6905928  67.6054459
  35.6697083  37.2932854  14.9279261  35.0659485  37.5430717  14.2284203
  36.4744720  37.7732620  14.7324600  54.5305023  36.6701927  59.0799904
  54.4988976  36.0131073  58.3846703  53.6363754  37.0080719  59.1310501
  45.1460800   0.3229869  64.3692398  46.0598297   0.1512631  64.5968475
  45.0367432   1.2633846  64.5104141   6.9468637   7.4112220   4.7132249
   7.5606537   7.5812955   3.9986839   6.3446369   8.1549807   4.6937904
  60.7392845   6.6290135  48.6482239  61.1822891   7.4542112  48.4506798
  60.7803802   6.5574150  49.6018562  21.3746300  28.3356686  19.9443722
  22.3080559  28.2445927  19.7529202  21.0089512  28.7490864  19.1623268
  12.1081028  41.5362625   7.5116658  12.3733101  41.0243797   6.7475529
  11.1519575  41.4913902   7.5099049  12.4269953   6.7846146  42.3011169
  11.9344463   7.3374410  41.6944809  11.9642658   5.9467502  42.2912025
  27.3245907   7.9144673  70.6294250  27.4772243   8.1719646  71.5386124
  26.4593601   8.2677088  70.4224701  43.5164185  29.9719620   2.4942651
  43.7525635  29.5088043   3.2979765  43.2563324  29.2797089   1.8865042
  59.8959122  31.9345322  54.1066399  59.9647331  31.6803055  55.0268898
  60.5424957  31.3892365  53.6585159  56.2529297  48.3657150  50.9375305
  56.6638947  49.1524353  50.5791779  55.5921211  48.6965981  51.5458755
  48.0414047   3.5077884  78.2334290  47.2137108   3.8763490  78.5421600
  48.3262062   4.1048512  77.5415955  49.3551254  41.0290375   9.0773382
  49.8243408  41.6852608   8.5621338  48.6197853  41.5067635   9.4611101
  58.8149071   1.0662148   9.9705257  58.5827103   0.1646908   9.7478790
  59.7717628   1.0795403   9.9483881  15.9293842  13.7017441  17.8795147
  16.3842316  14.5103741  18.1150208  16.1294060  13.0975008  18.5944366
  10.8579044  49.2791977  32.5164642  11.6465807  48.7373695  32.5417290
  10.5385351  49.1955643  31.6180000  12.4180927   8.2915983  18.0966778
  12.3966942   9.1413555  18.5367756  11.6327286   7.8411293  18.4073429
  15.5424347   8.4274530  59.2658386  14.6618729   8.1151962  59.0576591
  16.1255608   7.8258562  58.8029404  59.0862885  21.7740326  36.1959076
  59.0532150  21.7592831  37.1524200  58.9611015  20.8608246  35.9378128
   0.6907046   2.1007247  72.4169235  -0.2077662   2.3370185  72.1863708
   0.6482232   1.8757906  73.3463440   3.7137187  17.0058994   3.8673699
   3.2089279  16.3525543   4.3516822   3.1620750  17.2267323   3.1169338
  30.8024979   8.9666023  45.9550819  30.4381981   8.1264830  45.6763039
  30.2866669   9.2078648  46.7244568  13.9240608   8.4804878  43.8785477
  14.3415985   9.1854372  43.3836327  13.4921093   7.9442906  43.2136116
  25.9969597  56.5682182  51.7117500  26.7402802  56.5283394  51.1099930
  25.6783199  57.4679260  51.6395187  23.4420948  17.5272579  10.8744955
  23.4934044  17.6955261   9.9335995  23.9031105  16.6970673  10.9948263
  21.4845543  63.1055222  34.5326920  21.2158184  62.2244987  34.7930946
  22.3656540  63.2036591  34.8936119  25.8275452  19.8025131  10.5915585
  26.4939117  19.7131271  11.2728796  26.1544952  20.5031185  10.0272083
  54.4375916  25.8356133  42.4442482  54.5341034  26.2102852  43.3197746
  53.6080551  25.3591843  42.4777184   2.4767492  29.1343040  78.3401184
   3.3048248  29.5958557  78.2078629   2.4612217  28.4684467  77.6526489
  62.2451591  51.1920700   9.1696491  62.2091064  50.4127655   8.6150208
  63.1395264  51.5175209   9.0675850  47.9117508  25.7019043  28.9431839
  48.3266525  26.4573956  29.3594971  47.4061279  26.0742378  28.2207260
   7.1231656  56.1019211  29.1263962   6.7780848  56.9941292  29.0928802
   6.7041349  55.6552544  28.3907795  31.8440399  35.5087624   6.4812536
  32.0919876  36.1510201   5.8162265  31.1576042  34.9867287   6.0659018
  51.8334618  21.8900070  57.4369354  52.1649323  21.3186550  58.1296921
  52.2495689  22.7356243  57.6043167  53.6713257   5.2528625   0.7570266
  53.7424660   4.3807416   1.1450671  52.7864075   5.2817039   0.3932713
  41.9673615  15.4816351   3.6390147  42.6007614  14.7712688   3.5369611
  42.0472183  15.7438192   4.5561371  49.9474487  41.7635307  51.0866776
  50.4030647  42.2272835  51.7892265  49.9827538  42.3633194  50.3415298
  15.3606186  45.0379639  41.9661560  14.6563005  45.2551041  41.3554039
  15.3486214  45.7481194  42.6078453  21.5123768  42.0218315  62.0296097
  21.3559170  41.5850410  61.1923752  22.1985855  41.5010452  62.4468994
  58.3941879  40.5705490  55.5312881  57.9955444  40.1486130  54.7701836
  59.3300247  40.3901901  55.4423294  34.6576118  24.8066311  61.3009224
  34.9250565  24.5120354  62.1715088  34.0124245  24.1591854  61.0166969
  60.9667892   2.6946478  30.6344013  60.0455055   2.4375234  30.5975552
  60.9481201   3.6516035  30.6453342   9.6255264  29.3752708  59.3646278
  10.5287189  29.0609951  59.3233566   9.2897692  29.0311413  60.1923218
   7.2364025   9.0870295  19.4881477   7.1100588   8.7097883  18.6175423
   6.4342661   8.8685379  19.9625645  65.0332260  29.9245110  28.4117146
  64.1466675  29.6098919  28.2348785  65.1035919  29.9183674  29.3663044
   5.3565521  49.3910751  19.8159809   5.3683729  50.0465088  20.5134754
   5.1750526  49.8912849  19.0203190  29.6597519   5.1695414  25.2608719
  30.5910110   5.1925993  25.0407410  29.3361778   4.3680863  24.8495312
  15.4458694   7.2626858   8.9704123  15.2524843   8.0059290   9.5417480
  15.8450470   7.6550012   8.1938953  16.7243309  51.7138329  39.0172653
  16.0103588  52.2403564  38.6577530  16.6517982  51.8271446  39.9649620
  52.0341415  10.6816902  76.2126160  52.4260941  11.0654716  75.4281921
  52.7183151  10.7472534  76.8788300  46.5497398  43.4057846  16.5471897
  47.4072952  43.3306198  16.9657364  46.7447586  43.4782066  15.6128702
   3.3215432  22.3772850  44.3817863   2.4632123  22.6663799  44.6915054
   3.3091121  21.4268017  44.4943047  38.5397072   6.3791361  65.1909027
  38.9990578   5.6186256  64.8347397  37.6241379   6.2413163  64.9480591
  49.6706085  57.8256569  73.3189163  48.9435616  58.3764877  73.6091232
  49.3923340  56.9333725  73.5253754  39.9011955  56.0611725  14.7420464
  39.6712685  55.8267593  13.8429270  40.8065491  55.7670021  14.8421993
  52.2724838   2.4627149  48.1643600  51.5240288   1.9164209  47.9243317
  52.7844849   1.9181753  48.7623215  32.2900848  52.6043167   4.8895111
  31.9251614  52.6097565   5.7744026  31.9689541  51.7896309   4.5030031
  59.2526016   4.1844344  11.0456066  59.3900261   4.9476161  11.6067677
  59.8050842   4.3467679  10.2809868  44.8692703   0.4541098  31.5552025
  44.4772148   0.8770548  32.3191605  44.1967621   0.5142151  30.8767052
  20.1102829  52.0027847   8.2629004  20.8166962  52.5304871   8.6353817
  20.4688072  51.1161385   8.2235928   9.6309004   5.3949137   3.1150684
   9.4352455   6.3288059   3.0389338  10.0688686   5.1741676   2.2930667
  57.1269646  42.0024796   1.1466540  56.2696533  41.7841148   1.5121198
  57.7338982  41.4083405   1.5880961  62.0441589   6.7107306  28.8386936
  62.2617264   6.2482548  28.0293655  61.7249718   7.5650382  28.5479832
  64.4675064  54.0465889  10.6246481  64.8214874  53.2118607  10.3177824
  64.5844193  54.0216827  11.5743542   5.0433230  45.9803963  35.5396423
   4.1616898  46.1206131  35.1942558   5.1498532  46.6584854  36.2067833
  59.8306274  20.1404648  24.9319553  59.1898384  19.5420952  24.5477982
  59.3033752  20.7865601  25.4018497  20.7541237  22.3055801  36.6875458
  19.9334412  21.9115982  36.9833336  21.3963680  22.0454426  37.3479118
  52.9393082  17.0877247  62.1115417  53.1861267  17.8458652  62.6411972
  53.6458740  16.4573689  62.2517204  11.4595413  22.1318817  10.3998957
  12.1025105  21.6367340   9.8923044  10.6131506  21.8581753  10.0464287
   0.8435584  11.5783167  12.0766010   1.4784175  11.7419472  12.7740326
  -0.0026750  11.5561161  12.5233984  27.2225361  52.4393921  34.0113907
  27.5788040  52.9436035  33.2798996  27.6363945  51.5797768  33.9338531
  41.8047562  49.3799744  63.2981491  42.5580139  49.1889153  62.7392769
  41.2597847  48.5950508  63.2421913  28.5359592  53.0216942  50.7880096
  28.1813450  53.8830528  50.5676880  28.7795467  52.6400948  49.9446411
  26.5398026   1.5108896   0.4710339  26.2759171   1.8016038  -0.4019357
  26.5327797   2.3078413   1.0011767  47.7084503  32.1686325  10.9355841
  47.2319565  32.7989159  10.3952837  48.5580444  32.0773811  10.5041943
  19.4975319  14.5081787  13.1816254  19.1731548  14.6396494  14.0725384
  19.6987190  13.5734987  13.1354752  32.7570038   6.7459354  53.0575485
  32.0861015   7.3067579  52.6681900  32.5060730   6.6764383  53.9786491
  15.2652407   3.5779853  38.6102905  14.3288794   3.4586551  38.4514885
  15.5050802   4.3327360  38.0726509   6.7914438  15.3356571  41.1832657
   6.7626085  14.4674816  41.5853500   7.7249479  15.5239191  41.0865211
  52.2968483  13.6525860   1.6221393  53.0199585  13.2729778   1.1228983
  52.4841499  13.4179707   2.5310433   2.5232627  16.7401905  10.4221258
   2.3830440  17.6030521  10.8120518   1.9101658  16.7066975   9.6878090
  41.9524803   4.5162396   8.8357563  41.1087494   4.0641913   8.8341064
  42.2655487   4.4357848   9.7367277  60.0663605  31.1966877  65.0032730
  59.5680771  31.7088623  64.3663864  59.5450745  30.4046211  65.1341171
  64.7766037  25.9597683  49.4825172  64.7232285  25.7090740  50.4047623
  64.9390564  26.9029255  49.4997063  62.2749481  41.4954605  36.2509613
  62.1175423  42.4213371  36.0659828  61.8761826  41.0328140  35.5139580
  50.1687393  14.5660391  14.5223436  50.6627693  14.9088774  15.2670755
  50.5516586  15.0007629  13.7603588  41.6043625  61.7953796  35.7379189
  41.3334656  60.9353714  36.0592232  41.1109200  61.9141769  34.9263535
  11.1491089   7.2086601  63.2719040  12.0589104   6.9500308  63.4188843
  10.6837473   6.3827605  63.1393890   5.9550519  28.4236221  29.8918076
   5.6858931  27.5391216  29.6439247   6.7115431  28.6085873  29.3352661
   6.0182042  19.2987995  29.6558018   5.5320530  18.7247543  30.2477150
   6.9171705  18.9717789  29.6896667  13.2690945  45.3994675  69.5528183
  13.3869123  45.3671074  68.6034470  12.4708471  44.8959122  69.7124023
   4.1445060  34.2009468  66.5930481   3.7260282  34.7674065  65.9447937
   3.8686273  34.5583305  67.4370880  50.2644653   6.4673491  63.8968086
  50.5306053   6.9449687  64.6824799  49.4393311   6.8763709  63.6358643
  62.6474075   3.4990442  34.6056099  63.3216095   3.8665724  34.0341110
  61.8230057   3.6959555  34.1608467  58.0646706  56.6041603  61.8159637
  58.4592209  57.2561722  61.2367821  58.0744629  55.7939453  61.3063660
  12.4958696   6.9463878   3.7143216  12.3856173   6.9292665   2.7636461
  11.6162739   7.1100817   4.0545378  23.8156033  42.7425919  21.0461330
  23.5208664  41.8416367  21.1789436  23.8526382  42.8447533  20.0951214
  55.0990486   1.4862621  69.8341980  54.8575211   2.3763175  70.0905151
  55.8545837   1.2756941  70.3828964  29.8284531  37.0883827  22.8589706
  29.0861397  37.4272308  23.3593540  30.1395035  37.8394547  22.3536282
  54.6206474  41.1838379  19.3317585  54.3878098  41.9579124  19.8444271
  55.4217987  40.8573570  19.7413864  13.1355619  19.8625908  26.0225410
  13.2074184  19.3727608  25.2033119  13.8264370  20.5228691  25.9681988
   2.2739532  14.6613703  35.7699394   2.3441138  15.6127977  35.6918678
   1.7821079  14.5230970  36.5793839  21.6436558  43.1523895   9.9484301
  22.1668911  43.2327843  10.7459211  22.2384548  43.4113541   9.2445965
   8.1338882  45.1213684  73.6363144   7.1827846  45.2085304  73.5727844
   8.4192066  44.9502220  72.7388000  51.7655525  27.8829460  36.0021019
  52.2654762  27.8798256  36.8183708  52.3437920  28.3080292  35.3687172
  64.7074585  54.1252594   2.3148062  63.7559471  54.1535530   2.4151006
  64.8769684  53.2939529   1.8716083  19.1239815  41.8465347  26.0576038
  20.0780964  41.9101715  26.1005630  18.8383751  41.9108124  26.9689369
  47.4479980  57.8880157  10.1849604  47.6154861  58.8303909  10.1956930
  48.1991539  57.5165024   9.7223940   3.8446960   3.6881926  28.3005638
   4.6922560   3.9530303  28.6579628   3.6027801   4.3985844  27.7063828
  60.3653030  48.5101662  55.6368446  59.8828163  47.7383499  55.9330597
  59.7188911  49.0265465  55.1554565  36.0518036  14.9145126  14.3063917
  36.2303391  15.4890957  13.5619373  36.4670601  14.0842266  14.0731068
   3.1186655  13.7612076   3.7091801   3.7849309  14.0317612   3.0774176
   3.5612369  13.1185770   4.2636051  35.9658012   6.1780186  58.1985092
  36.2073059   6.1574531  59.1245193  35.7569046   7.0960407  58.0257988
  53.3839645  31.1771545   8.1936102  53.1557274  32.0963326   8.0548801
  54.3409920  31.1677513   8.2093754   7.9838924  17.2381516  52.1689415
   7.7390537  16.5279732  52.7621803   7.8265328  18.0364189  52.6731644
  58.8913422  13.9829845  13.2976742  59.8196640  14.1034031  13.4975491
  58.5116386  14.8570366  13.3876152  34.1580467  12.2952471  71.0180893
  34.9065857  12.8421974  70.7798309  33.5431900  12.8990564  71.4347382
  14.6947079   9.0160255  62.1655998  14.2640285   8.2308712  61.8275452
  15.2447929   9.3175697  61.4426117  37.8300323   3.9840460  35.2541389
  37.6744728   3.8151789  36.1833954  38.0641136   4.9113626  35.2151260
  10.4533148   2.0166247   8.7972393  11.1256685   2.2981479   8.1768227
  10.8494473   1.2791711   9.2614288   6.9201822   4.4220438  61.1045990
   6.1561341   3.8972278  60.8657875   6.8236775   5.2292867  60.5993462
   5.0117435  26.4830990  12.7332249   4.1842437  26.9348373  12.8987741
   5.5983620  26.7981644  13.4208603  20.9656105  23.4402924   4.0041075
  21.0321007  24.3941116   3.9589775  20.6821671  23.1782455   3.1281946
  53.6253967  11.8877716  29.8125114  54.0912476  12.0319405  30.6361809
  53.5271606  10.9372997  29.7560978  25.2251854  51.2402267  39.1651230
  25.7467232  50.6719398  39.7319412  24.3216133  50.9601746  39.3112640
  14.1451111  23.4653301  68.4822006  14.6143913  22.6340084  68.5522842
  13.2318163  23.2139549  68.3446045  49.2225876  52.9113541  58.9781494
  50.0925446  52.5137749  59.0147705  48.8576965  52.6128387  58.1450996
   5.4638176   0.7874446  70.0318756   4.6043086   0.7997179  70.4529724
   5.6410875   1.7044973  69.8225403   6.0762124  46.6672745  68.7172546
   6.7961888  46.1887932  69.1282501   5.6832609  46.0367355  68.1137238
  37.7376709  29.9977074  21.5545101  36.8324814  30.2007580  21.7903748
  37.8133583  30.2687683  20.6396198  24.4951801   0.7339729  60.6331711
  23.8487244   0.2637131  61.1596527  23.9811802   1.3674135  60.1323853
  30.9915276   7.9198260  16.7361145  30.0670128   8.0160723  16.9646759
  31.1888981   8.6921301  16.2061863   5.9833999  41.1786194  44.8384819
   6.6751008  41.2565689  45.4955254   5.7795238  40.2436752  44.8151093
  42.5098457  35.0012970   2.1006799  42.7056847  34.1248932   1.7693192
  42.5865021  35.5697517   1.3343797  47.4776230  38.0004654  18.3542938
  47.6473198  37.0712624  18.1993351  46.5821533  38.1353722  18.0441780
  49.5959854  17.0536022  69.1408615  49.3669968  17.9745121  69.0154724
  50.0703278  16.8141975  68.3446655  54.4024696  34.1232147  19.2056446
  54.5507736  33.4919395  19.9097290  53.8345528  33.6633873  18.5873756
   6.5387244  45.1683655   9.2669020   6.0226698  44.3681679   9.1689358
   7.3320112  44.8874359   9.7229805  17.2120934  54.2690353  55.3225288
  17.2732372  53.4619370  54.8115616  16.9381332  54.9329414  54.6897469
   3.9489985  23.5188961  75.0527344   4.2875819  23.0669746  74.2798462
   2.9975400  23.4544792  74.9702148  20.0916862  37.5542107  16.1510258
  20.5019016  36.9137001  16.7321472  19.2276459  37.1878853  15.9626789
  23.5013752   8.5168276  40.5308342  23.1444836   7.6306391  40.5902634
  23.0385876   9.0074558  41.2100601  43.1567688   5.3051047  46.6117897
  42.4101257   5.3712697  46.0164986  43.5787163   4.4789505  46.3758659
  59.5302391  40.6641998  21.7042904  60.4025040  41.0304565  21.8500443
  59.5338631  39.8375664  22.1868782  18.8373795  41.8391266  46.4773750
  18.1799278  42.5310669  46.4052010  18.4130230  41.1591644  47.0006371
  47.1024742   0.4775422   0.5017852  46.4611855   0.7672442  -0.1470996
  47.6070824   1.2644329   0.7077168  27.4877129  41.0389481  25.0861340
  28.2154694  41.6589317  25.1332741  26.8092461  41.5028763  24.5955372
   0.4897064  58.3754883  51.2890472  -0.1253723  58.8629913  50.7411003
   0.5793884  57.5281525  50.8529129  43.3810196  61.0494614  61.8846092
  42.7378159  60.3691025  62.0836792  42.8743515  61.8614540  61.8710289
  28.9814873  11.9086361  65.1143188  28.6252232  12.7934256  65.0339813
  28.9470139  11.5549431  64.2255325  18.3396168  52.9023933  44.5427170
  18.6488609  51.9974747  44.5011673  18.7903690  53.2749863  45.3004990
  36.1233253  13.9349918  19.4890614  36.7271500  14.6125402  19.1848335
  35.8009033  14.2612057  20.3292179  58.7040291  33.0113449  34.1994209
  58.8994789  32.8122635  35.1150589  57.9763756  32.4302025  33.9780121
   6.9716864  63.3651009  57.1518517   7.3832083  62.6632042  56.6476479
   6.3058987  63.7231598  56.5646973  20.1984062  21.6046333  65.2897339
  19.4726868  21.1080399  64.9116364  19.8043404  22.4322109  65.5655289
  62.8553391  58.1794167  13.1732044  62.3504829  58.3273087  12.3735294
  62.7816315  57.2384300  13.3324041  51.8972549  50.8844452  27.5781212
  51.7863426  51.2064056  26.6835403  51.8373642  49.9323883  27.4991779
  17.9932404  48.1801071  32.2132454  18.0695076  48.9775047  32.7372437
  18.8611717  48.0635300  31.8268013  45.2452431   8.9366837  51.6964264
  44.9803543   8.0257864  51.8242302  45.4008789   9.2672434  52.5811539
   6.6811466  20.5289574   0.1784953   7.6128726  20.7211590   0.0727717
   6.6248941  20.0697880   1.0164868  46.6337547  14.0367880  56.5098343
  46.3987808  14.0673256  57.4372444  45.8285179  14.2756863  56.0507507
  39.1298981  59.6411285  55.2179565  38.5811119  60.1599045  54.6297913
  38.9810600  60.0226402  56.0831299  13.4492512   3.0225179  25.9896107
  13.8349762   2.4234579  25.3504105  14.0019302   2.9327149  26.7659569
  51.9541206  14.9105558  21.0412216  51.6180649  14.8127403  20.1503067
  52.8959427  14.7603207  20.9597893  20.7975616  61.2201614  15.6029606
  20.3243351  61.6930771  14.9183865  21.0048981  61.8884125  16.2561684
  26.0869484  43.3417282   2.7353077  26.4269295  44.2324142   2.6497655
  26.8608665  42.8054733   2.9076638  22.7565994  38.5348053   0.2525811
  22.3804779  38.9195824   1.0442302  22.0176201  38.4584198  -0.3509933
  49.4180679  49.9766464  14.7008495  49.5104256  49.1966629  14.1537380
  49.2598000  49.6346436  15.5807447  41.9362297   2.2499290  64.4006882
  42.7986679   2.4133358  64.7824402  41.9476318   1.3204592  64.1722412
  13.9581738  56.2228737  31.5668221  13.0166664  56.3949356  31.5530682
  14.3300266  56.9634781  32.0458450  21.7589951   1.8836862  49.4567947
  22.5615540   1.4189498  49.2198410  21.5261250   1.5359260  50.3176498
   0.7633842  50.0247040  44.1332321   1.3078355  50.2987709  43.3952026
   0.7659957  49.0684547  44.0906944  59.8210602  46.3225136  34.1273842
  60.4022903  46.5422211  34.8554916  60.3277206  46.5356789  33.3437424
  36.0093689  47.6302681  60.3239288  35.6572647  47.5760193  59.4354973
  36.7363319  48.2492638  60.2560730  23.4124088  27.0181942  47.8907623
  22.9571228  26.1991348  47.6955986  23.6984749  27.3425579  47.0368385
  12.1129990  51.8183212  30.9934120  11.6525068  52.3276939  31.6602821
  12.7043619  51.2527084  31.4900036  59.5702400   9.7305698   4.5907640
  59.2730865   9.8772354   3.6927562  60.4978867   9.5113478   4.5032935
  40.5411987  15.4935818  13.0389118  40.8048248  15.8537769  12.1921577
  40.2612991  16.2552891  13.5465384  13.9850197  43.3854752  54.9916077
  14.7554359  42.9616699  55.3698654  14.3137913  44.2151222  54.6454430
  48.2458687  25.0627995  36.2131081  47.6196442  24.4023685  36.5095940
  48.6887817  24.6557159  35.4685707   8.5147667  60.7844391  62.9061050
   8.5640659  61.4663467  63.5760307   7.7640815  61.0325928  62.3665428
   6.8650222  18.3371258  49.9006195   7.3725300  18.0796452  50.6702766
   7.5224409  18.5055256  49.2255821   1.6587520  61.3676453  61.1896172
   1.7213970  60.4518356  61.4609146   1.4414246  61.8410187  61.9926834
  37.9941864  34.2231712  19.4244480  38.2031174  34.7259712  20.2117043
  37.0488091  34.3280067  19.3171692  55.8967018   5.3550806  62.9286613
  55.4507370   4.6142297  63.3391266  56.2756729   4.9927177  62.1278458
  25.2729015  52.1684074  10.9710302  25.6633987  52.0320816  10.1078053
  24.5176048  51.5806351  10.9877682  64.6119232  50.0979767   4.5202656
  63.8129501  50.0814743   3.9933827  65.3205414  50.0030098   3.8838120
  36.6973724   0.5622101  58.2271194  36.7694702   0.6468312  57.2763977
  36.8192139   1.4525634  58.5567513  43.9134140  50.2931557  77.5497284
  43.7592506  49.9444809  76.6717224  43.0373955  50.4455338  77.9041367
  52.9398041   7.4330096  17.0710907  52.9072800   7.1931581  16.1450005
  53.6318169   6.8821440  17.4370174  14.3563156  29.7731953  43.3181534
  15.2009859  29.6724434  43.7570267  14.2837925  30.7129078  43.1510735
  14.3638468  40.8484039  20.5428696  14.4739819  41.7980957  20.5896263
  15.1547289  40.5369530  20.1027145   8.0048428   8.9494362  77.3356323
   7.4588223   8.3406496  77.8330994   7.9461884   9.7735691  77.8189545
  13.9981403  35.7976837  27.8665123  13.3603783  35.2134781  27.4563866
  14.8330650  35.5629883  27.4614811   2.1582336  59.8592834  76.4815979
   2.2680931  58.9089203  76.4504700   2.4704089  60.1081123  77.3515778
   4.2106700  34.5562630  17.3353405   3.3856394  34.8867302  16.9798832
   4.8649888  35.1973267  17.0576057  63.0322075  13.4767542  60.2714958
  63.3322830  13.2395639  61.1489525  62.4407272  12.7671909  60.0206833
  54.7676811  21.4341335  41.8604126  55.1794434  22.2136021  42.2333870
  54.6965218  21.6251163  40.9251595   6.2826519  36.1211739  60.8639183
   5.7090039  36.5895767  60.2574844   6.6998138  36.8109245  61.3801117
  44.3500519  58.5241852   9.5479546  44.0149078  58.1433449  10.3596630
  45.1109314  59.0371246   9.8203335  60.2693253   8.7534084  61.6787109
  59.8312225   7.9633517  61.9951096  59.5744362   9.2610941  61.2596436
  42.2530594  13.1666756  67.2904129  42.0926666  13.7565718  66.5538483
  42.7217178  12.4257412  66.9062119   0.0370363  46.5223732  58.8560905
   0.9364389  46.6704254  59.1483002  -0.0697417  47.1056213  58.1046600
  37.6617889  51.3280640  17.6720314  38.4548416  50.8902893  17.9813118
  37.7315407  52.2194901  18.0136795  18.9383678  11.7577248  55.8781013
  19.5323162  11.5529327  55.1559410  18.4277687  10.9576941  56.0024948
  53.5578346  36.9537392  13.2418518  54.2480431  37.3893509  12.7417603
  52.7793922  37.4906578  13.0936003  58.9303589  31.1865616  27.7337818
  58.6150513  31.8443851  27.1140404  59.8528671  31.0674324  27.5079079
  12.0261583  55.9612465  35.9878502  12.6802273  55.9364395  36.6862831
  12.3421383  55.3301163  35.3412781  62.6386719  49.6424446  34.5201836
  63.0614433  50.4292526  34.1760483  61.8327332  49.5610580  34.0102081
  11.6177311  22.7812099  52.3237228  11.9330931  21.8831787  52.4252892
  12.4104548  23.3172798  52.3449135  37.0508690  31.3493156  75.0920029
  36.1162872  31.4971695  74.9473648  37.0891190  30.8194160  75.8882294
  20.5768013  20.4018307  69.9667358  20.8884010  20.3335209  69.0642548
  20.2803612  19.5183220  70.1852875  15.4592180  58.5087166   8.4569559
  15.6140909  58.5335846   9.4012165  16.3163795  58.3126106   8.0787382
  58.9745636  57.7498016  64.5847397  58.8951721  57.5094299  63.6616211
  59.1273079  58.6946716  64.5739288  48.3009911  60.4689636  10.0121489
  48.3312263  61.3524284  10.3792992  48.4289246  60.5957718   9.0720501
  25.8838634  18.4577007  74.0256577  26.2588768  17.7889671  74.5987091
  26.6113586  19.0525703  73.8436966  19.4476738  40.0558434  58.6441765
  19.4737988  40.5625076  57.8324852  19.0272903  40.6384048  59.2767334
  25.8035355  54.4187202   5.8894687  25.4723206  55.0093803   5.2129698
  25.2759190  53.6257515   5.7943296  63.1288071  46.5699844  71.3604889
  63.1056976  47.4340858  70.9493637  62.6176987  46.6729355  72.1632385
  11.6092739  21.7043419  45.9410324  12.5344391  21.6298695  45.7070389
  11.1625214  21.1020851  45.3461113  11.7232056  14.2899427  33.3126945
  10.9993992  14.6871672  33.7969971  12.4818401  14.3951378  33.8868408
  14.2760744  11.8734274  26.5957451  14.9564924  12.4898624  26.8664322
  13.8015327  11.6712389  27.4020691  65.6189117  27.0737305  72.8832245
  65.1749725  26.4565086  73.4647675  65.2879791  27.9321575  73.1474686
  21.0840988   6.1026726  61.1019936  20.3718758   6.2866755  60.4895325
  21.0783195   6.8451414  61.7060928  63.2075157   8.8594036  60.8920975
  64.0370331   8.4693060  61.1676788  62.5466614   8.4198256  61.4271507
  29.2836380  42.9252205  24.7197495  29.2851276  43.7085762  24.1696777
  29.7726631  43.1808395  25.5018902  46.5301437  55.0480194  20.8444939
  46.0289383  54.4814529  20.2579479  47.0337639  54.4431725  21.3892536
  11.7861738  23.8019218  55.0950317  12.0087051  22.9484921  54.7230568
  12.6304913  24.2329884  55.2274742  31.3447113  32.9781532  10.2113342
  32.1593781  33.0225143   9.7107544  31.2264652  33.8635368  10.5553436
  23.2535076  46.7601700  64.0466995  23.7944870  46.0084229  63.8049164
  22.3792057  46.5391846  63.7257729  46.0256271  48.8207321  10.3183374
  46.9281540  48.9121857  10.0128603  45.5803070  49.6003685   9.9865408
  47.3448792  48.7732697  58.7279053  47.6807404  47.8786316  58.6725922
  46.8428230  48.8909111  57.9214783  52.1393890  24.7704353  42.9354095
  51.8250618  23.9356899  42.5880966  51.8373146  24.7809429  43.8436356
   9.2304277  36.9211655  24.9981079   9.9860020  37.2744026  24.5284672
   8.7880020  36.3654480  24.3564949  46.9404449  22.2876663  33.8116226
  47.7645798  22.1985703  34.2902679  46.9368782  21.5501232  33.2014999
  11.4256372   2.8360496  51.5416870  12.3534164   2.8783796  51.7733421
  10.9842920   3.3361602  52.2282257  31.0685043   3.4940782   0.1591252
  31.9468403   3.2597115  -0.1405908  30.6612682   2.6576972   0.3846405
  54.5519981   7.0443459   8.8085899  54.3791809   6.8835411   7.8809538
  53.7219467   6.8502855   9.2440100  12.0784845  33.3071632  71.9992599
  12.1966743  32.8017273  72.8034897  11.1385164  33.2622643  71.8241119
  30.9473438  52.4171104   0.0280861  31.1541023  52.9807739   0.7735838
  31.6740398  52.5491028  -0.5807852   5.5310512  36.7169647  75.5267181
   6.0105844  37.5238342  75.3389816   5.5218019  36.6606445  76.4822159
  65.2958069  18.9088402  47.4872398  64.3564301  18.7719975  47.6100311
  65.4085617  18.9583759  46.5379944  37.9726257  30.8570194  70.1643219
  38.3119736  30.0127754  69.8671265  37.2452202  31.0449810  69.5712128
   6.0287113  11.3275385  49.7051697   5.1775146  11.0222445  49.3913345
   6.6451473  11.0608711  49.0231705  62.0947876  58.3420906  48.3685074
  62.2513657  57.4179611  48.5626564  61.5786285  58.3333778  47.5624504
  62.4626961   3.5788152  60.8639755  61.9258080   3.9358449  60.1565094
  62.7662964   2.7341623  60.5313797  51.3228073  30.8501148   5.1874495
  51.7716064  30.0255585   5.3743119  51.7996292  31.2192192   4.4440560
  12.2890511  34.1771393  26.4690285  11.5807009  34.1262436  27.1108055
  11.8727121  33.9595947  25.6350212   5.0443716  43.0964737  39.8612556
   5.1875305  42.4525795  40.5548935   4.2376614  43.5454407  40.1139984
  43.3758163  24.4054642  64.7208557  44.1101456  24.6983490  64.1812134
  42.7956963  25.1653366  64.7686996  22.4859886  31.3161945  11.0385647
  21.9402103  30.5298767  11.0306559  23.3547096  31.0022564  11.2895565
   8.0714331   6.4061980  40.1603699   7.6668634   5.9798460  39.4048729
   8.1833277   5.7034016  40.8005142  46.8891716  15.4014158   8.1513577
  47.7276993  14.9606743   8.2886553  47.0248337  15.9359627   7.3689961
  16.0693417  44.0355835   9.8602180  15.7411213  44.9336662   9.8160229
  17.0180931  44.1311569   9.9437113  23.0285988  45.4732094  76.7495804
  23.2508087  44.8687668  77.4577484  22.2533073  45.0884857  76.3407440
   7.9951582  45.0918274  51.3826904   7.0562577  45.2294006  51.2571030
   8.1771431  45.4575768  52.2483368  36.0372314  32.3314705  16.2488060
  36.1406097  32.4538536  17.1925049  35.1700783  32.6872864  16.0547142
  60.1012077  22.6560326  32.8115387  59.9213028  23.1550827  32.0147858
  59.2932587  22.7187061  33.3209724  62.0717049   8.0481415   1.3642226
  61.6525993   7.3171949   0.9100239  62.9781189   8.0330067   1.0569512
  53.1357994  51.4791298  56.4917831  52.7189484  51.0597420  55.7390633
  53.7987213  50.8512459  56.7790680  41.0460739  20.9217091  65.7147675
  41.5269012  20.7173843  66.5168228  40.5115738  20.1446323  65.5513916
  53.5368881   0.4007212  49.6336174  53.5210342  -0.5357777  49.4362602
  54.0163002   0.4633125  50.4597435   9.6929922  16.2483749  50.1214218
   9.1292200  16.7476578  50.7122765   9.3171921  15.3680334  50.1187363
  63.2374229  32.6265831  70.4480820  63.3678474  32.8010254  69.5159912
  62.3808632  33.0056648  70.6451340  62.4720802  51.3853226  27.3291626
  62.6873627  52.2700500  27.6243553  62.9430542  51.2877083  26.5015869
  55.6494980  59.1073074  19.1064034  55.3065109  59.1264381  18.2129707
  56.5947342  59.0024757  18.9978886  51.7794456   2.4369030  18.4361668
  51.6711235   2.6990881  17.5219707  52.7231903   2.4846795  18.5888214
  24.5890465  51.9331551   6.6979671  24.8170643  51.6599274   7.5865545
  23.6566334  51.7322769   6.6174560  25.9598160   0.9069422   9.3067360
  25.2044449   1.3948026   8.9786558  25.5825081   0.1289724   9.7173882
  12.1209478  43.0773392  52.0017929  11.2401581  42.8629990  51.6943893
  12.3541832  42.3539886  52.5836792  20.5412636  10.6544409  59.9808807
  19.9074917  11.3716269  59.9954758  20.0106163   9.8684969  59.8507309
  41.4681931  48.7245903  72.8841553  41.7918434  49.3630600  72.2486725
  41.5778046  47.8783264  72.4505005   4.6555715  15.6394920  75.9073105
   4.5261269  15.2386761  75.0477676   4.8339171  16.5606079  75.7176514
  11.4979877   2.8776064  61.9661407  12.1099710   2.7939794  61.2348976
  10.9768753   2.0752833  61.9352951  43.0414772   2.0858452  72.2122116
  42.1094933   2.0865152  71.9939346  43.1142616   2.6868749  72.9536285
  28.2337151  60.2178955  12.2661457  28.2558060  59.5114746  12.9116812
  27.4957638  60.7650452  12.5350094  56.7221642  61.8297157  65.7069168
  56.4356804  62.7353249  65.5884399  56.3158722  61.5555954  66.5291138
  10.2397385  46.3731194  75.0918655  10.8559093  46.7807388  74.4832535
   9.6403790  45.8801079  74.5315628  41.9013977  25.4769344   2.5593412
  42.2616158  25.4872608   3.4461141  41.0842361  25.9707985   2.6269994
  24.3875980  47.8298645  48.2709579  24.9423504  47.6366501  49.0267029
  24.1740246  46.9715843  47.9049454  59.7384109   8.0288725  31.6290398
  60.6454659   7.8624911  31.3725243  59.6430969   7.5866466  32.4725952
  61.7119789  59.6582413  42.2061691  61.1769028  60.2481651  42.7371216
  61.7017441  58.8294373  42.6849213  30.4935303  25.5017166  28.1826611
  30.4480152  26.4112892  27.8879833  31.4292717  25.3314190  28.2904778
  11.5717354  43.8477631  23.4219379  12.0230436  44.6918793  23.4172802
  11.7288017  43.4873734  22.5491943  21.5260658  59.0189133  70.2270966
  20.7685299  58.5841179  69.8355255  21.4365234  58.8565025  71.1661606
  36.9897919   0.5500472  41.9541168  37.7318115   0.5497722  42.5587997
  36.7015953  -0.3623696  41.9282074  14.4365215  26.4489269  15.4958334
  15.1840324  26.9682846  15.7920227  13.7747517  26.5718479  16.1764069
  18.0201263  17.0751781  38.3590355  18.9331951  17.0365791  38.6437225
  17.6655197  16.2124844  38.5740852  25.6867027   6.8816381  16.2211514
  26.1617680   7.6165156  15.8332100  26.3695107   6.2559085  16.4629517
  54.5820198  22.5043411  39.2903938  55.0070114  22.5169907  38.4328041
  53.6594200  22.3368568  39.0980492  20.1104717  48.4664307  46.4010277
  20.6281967  48.7181816  47.1657600  20.7245541  47.9899788  45.8423462
  50.2063675  50.1053162  70.4001160  49.3604584  50.4781036  70.1517487
  50.4276848  50.5409164  71.2232285  57.1616783  41.4508133  77.0746231
  57.2130432  40.4986191  76.9914551  57.0771065  41.6048431  78.0155563
  37.0859680  19.0758381  76.1457520  37.2579269  19.4803448  76.9960709
  37.4467506  19.6932526  75.5094604  12.1249657  28.5002289  13.9983940
  11.5962162  28.1925354  14.7345877  12.0856247  27.7873821  13.3607912
  13.0292645  34.4035492  33.1387825  12.3603134  33.8801498  32.6974335
  13.5461378  33.7658234  33.6310997   2.4800930  12.9411879  27.8075237
   2.4124336  13.5086040  27.0396080   1.5763593  12.6932049  28.0024643
  60.3202782  44.5103912  44.5132370  60.5881577  43.7843170  43.9499588
  59.6791687  44.1258621  45.1110229   4.9339609  23.7520103  48.5012398
   5.6286669  23.6756744  49.1552925   5.3561974  23.5173988  47.6748581
  60.0816917  28.0134010  59.1076469  60.4924469  28.6215496  58.4930992
  60.6934814  27.9655533  59.8422585   9.5378456  48.4060707  76.8147659
   9.5536718  49.3010864  76.4757462   9.9271431  47.8787918  76.1171646
  49.3647346  57.6817741  40.8598404  48.8982086  58.4992905  41.0338020
  49.6895790  57.7772331  39.9645233  13.2746582  12.0627041  37.0603485
  12.4661589  12.0747185  36.5480843  13.0057001  11.7527370  37.9251137
  19.3691998   3.4712961  38.8542862  18.7115707   3.4389007  38.1595154
  19.6313248   2.5591297  38.9786873  50.1964264  39.9671936  67.6384811
  49.7817001  40.8290482  67.6764374  50.0846291  39.6874008  66.7299347
  53.3033905   9.5980501  52.6596642  53.3409538  10.1733599  53.4237633
  53.2497864  10.1946535  51.9130554  22.7005310  32.6960106  29.0759201
  21.7573147  32.7204018  28.9147415  22.7986927  33.0167542  29.9724216
  13.5910587  41.6244164  62.8046722  12.8896856  41.7776146  62.1715546
  13.1614799  41.1788597  63.5348587   2.0650821  60.0072289  37.6783447
   1.1336188  59.8309898  37.5458794   2.1565976  60.1126404  38.6253128
  56.6537437  40.2462349  20.8222179  56.9950905  39.3682480  20.6523476
  57.4111137  40.7414246  21.1343231   8.7098522  40.3897285  22.1949596
   9.0866699  39.5721207  21.8697567   9.3750811  40.7414017  22.7865944
  43.1754227   7.9000139  54.4570122  43.3221436   7.1847696  53.8380394
  43.8197289   8.5643263  54.2124977  42.0008011  11.2255373  24.1056824
  41.2818489  11.8353119  24.2715645  41.9074097  10.5552902  24.7826462
  51.3790932  58.9427795  56.2620850  51.7790756  59.7915878  56.4512177
  52.1188736  58.3675766  56.0668793  22.4774952  27.3419971  62.2336998
  22.6615543  27.7065048  63.0994339  22.5307961  28.0922527  61.6416626
  60.1710854  45.8615265  53.3053551  60.8430252  45.2114143  53.5104980
  59.7392502  45.5206642  52.5220490  39.0504875  31.4673138  28.4573765
  38.1346817  31.3043594  28.6831551  39.2553673  30.8063927  27.7959843
  55.9994164   9.3356152  16.7408314  56.9260254   9.5357409  16.8734283
  55.5358315  10.0708046  17.1418495  15.4285030  27.0337009  57.6468697
  16.3016434  27.4243450  57.6114616  14.8663216  27.6623306  57.1940956
  60.8484726  57.8515053  73.3449631  60.8071060  58.2286873  74.2237396
  60.6665077  58.5868912  72.7598724  58.6936951  24.5118504   4.2836027
  59.0942307  25.1279259   4.8970013  57.9035263  24.2084007   4.7305784
  60.7878456   0.9882207  12.2902241  61.5667953   0.9993776  12.8464117
  60.7834435   0.1134128  11.9017353  21.4367466  32.4153938  61.2032890
  20.8900928  31.6448879  61.0492744  21.9305897  32.5250015  60.3906784
  56.0891495  35.8430786  17.7166080  55.6259918  35.1565132  18.1965504
  55.5138855  36.0502434  16.9801369  55.9455299   8.5066299  72.9815826
  56.3048477   8.9732780  72.2270203  56.0561752   9.1135578  73.7134476
  13.6163292  60.9965439  41.4590378  14.1459942  60.1994171  41.4757996
  13.7785130  61.3737297  40.5943642  19.3911552  37.5277939  57.4362030
  19.3196220  38.3557129  57.9112434  20.2243404  37.1564407  57.7262573
  18.1524582   6.5596223  26.6603127  18.2331829   5.9347062  25.9397602
  17.4277954   6.2242470  27.1881599  37.2678299  60.6862183  24.4260120
  36.7956047  61.4234009  24.0389748  36.7002678  59.9309235  24.2722607
  32.5145416   5.3095188  58.7393990  33.2227821   5.8376603  59.1077652
  31.7815094   5.4386568  59.3412437  22.1727448  44.8000107  30.6766338
  22.2545586  45.7230225  30.9165955  22.5094318  44.7544289  29.7817612
  20.2310524  35.0413818  60.7584534  20.9474411  34.5817146  61.1963120
  19.9566822  34.4471855  60.0599670  36.5358696  59.4317436  75.7258072
  36.3691940  59.7162399  74.8271866  35.6840630  59.1331520  76.0443954
  63.2477150  31.4216347  78.1842117  63.9556351  31.2361908  77.5672073
  63.3457718  30.7585869  78.8675766  12.6510410  55.0640450  48.5349236
  13.1459856  55.4098473  47.7921677  13.2886705  54.5479813  49.0282211
  50.3072395  18.7107239  23.2416935  49.6093445  19.0035648  23.8277149
  50.9676971  18.3358479  23.8243523  45.9591599  38.8772888  29.5094872
  45.7809296  39.2947617  28.6667633  45.2968597  38.1899185  29.5810852
  38.4521790  18.4274597  29.2685547  39.1984215  18.8107986  29.7294273
  38.1454010  19.1241970  28.6883163  60.4708443  46.1210556  11.9981251
  61.3238373  45.6986465  12.0991564  60.3556061  46.2046967  11.0515766
  50.0254517  31.5229225  15.0665226  50.2923813  30.7819328  14.5225420
  50.0077362  31.1722221  15.9569874  16.0837879  57.7171364  18.9788494
  16.7668686  57.7002754  19.6491833  15.4798994  57.0199203  19.2346725
  10.3918695   6.8715196  74.4709015  10.5262527   7.7382021  74.8543549
  10.1185856   7.0476828  73.5706177  30.0754833  35.3753700  71.1961136
  29.9093437  36.2860298  70.9525452  29.2323132  35.0556641  71.5171890
   6.5238218  56.3087387  57.0419693   7.3798113  56.2848206  57.4696884
   6.7238035  56.4102783  56.1114159  11.2938118   4.3612185  42.2565765
  11.1038246   4.2391930  43.1867599  11.9477901   3.6917005  42.0558510
  10.7345867   8.2203274  35.2243729   9.9387989   8.1749401  34.6943779
  10.5494785   7.6658773  35.9823647   5.2409277  39.5570374  28.8383446
   5.5250573  39.9762421  28.0260811   5.1783438  38.6274300  28.6189346
  42.8136215  38.9919624  70.9259491  42.2277412  39.6327400  70.5229797
  42.8930244  38.2963181  70.2732544  19.5894089  33.6983376  38.6659660
  19.8632622  33.4639320  37.7792358  18.6589222  33.4757919  38.6959763
  12.2545900  58.6853790  25.7202930  12.8796349  58.2385292  25.1494389
  11.3991184  58.4909859  25.3373928  62.8104553  16.6728935  13.6156693
  63.7266006  16.4332409  13.4761372  62.8264275  17.6228638  13.7320099
  31.4850426  62.7939911   0.9793660  32.0052185  62.9460716   1.7683671
  30.7729797  63.4312134   1.0354218  45.0299759  26.2011490  35.3213272
  45.4059982  26.3062325  36.1952820  45.0875664  25.2616863  35.1471825
  32.6241379   7.2329788  69.6791229  33.5355263   7.1808081  69.9670258
  32.6773148   7.5119944  68.7650375   4.6673088  29.0543079  40.9123077
   4.3388100  28.1661453  40.7727089   4.7467332  29.4214420  40.0318909
  24.3679771  60.4254951  17.0677776  25.1274376  60.6589661  17.6015778
  24.1686897  59.5229378  17.3165760  48.2362442  31.7623482  60.1947708
  48.6906776  32.5988998  60.0952454  48.9358139  31.1257668  60.3417587
  15.5214062  44.3156128  33.6314011  15.5246868  43.6335220  34.3029442
  15.6977415  45.1249161  34.1111603  57.3115120  31.7825089  57.1506920
  58.1641159  31.3511086  57.2072067  56.7088089  31.0879745  56.8849792
  26.6795082  31.1583862  72.7068558  26.4431190  31.0896664  71.7818527
  26.1453629  31.8805771  73.0375519  38.6911812  24.9840469  13.6460247
  38.5986519  25.2552834  12.7327337  37.9607315  24.3830528  13.7925682
  24.6576614  56.0349197  30.6256218  25.2518959  56.2428627  31.3466473
  25.1715641  56.2027817  29.8357105  11.3641348  48.0918465  71.5405884
  11.8491707  47.3582230  71.9184341  11.4839697  48.8059959  72.1665802
  52.0934372   3.2884266   2.4459689  51.8981743   3.2560620   1.5094564
  51.9068451   2.4037573   2.7602508  33.5339699  17.2984715  64.6464462
  33.2855797  17.7768974  63.8554726  34.4854965  17.2136478  64.5861740
  57.1460571   0.6395184  24.1898270  57.5388908  -0.0827735  23.6997185
  56.6196899   1.1095035  23.5430756  22.9287834   6.4690394  74.5527954
  23.3246403   6.1851215  73.7288284  23.0488605   5.7263761  75.1446228
  30.5679417  26.8660927  19.8583832  31.4658775  27.1553440  19.6962967
  30.5882835  26.5075474  20.7456608  56.0086517  43.1549377  32.5136871
  55.1590805  42.8764801  32.1717415  56.6458664  42.7828217  31.9039955
  26.6474152  24.5723419  47.4964180  26.6099091  25.4618950  47.1449699
  26.8629341  24.0252857  46.7410965  30.9287529  33.6451263  74.7984772
  30.4503288  32.8332672  74.9664993  30.2509041  34.2777557  74.5607147
  63.1505241   0.0638471  54.6989288  63.5705032   0.1772152  53.8462868
  62.2817841   0.4510961  54.5913887   9.1097908  23.9818802  62.6216278
   9.0844240  24.6689110  61.9556084   9.7630301  23.3605289  62.3000183
  33.4767723  10.3127623  45.0237350  32.5822105  10.6514874  45.0591469
  33.7932205  10.3774595  45.9247932  58.9981155  24.0640736  12.4324398
  58.1070709  23.7174492  12.3863935  59.0159073  24.5719948  13.2435684
  14.9644890  27.0315342  22.7190495  15.2815161  26.5710793  23.4960346
  14.0897045  26.6732712  22.5686054  14.2639503  47.5594368  70.7845306
  14.1533747  46.7337379  70.3131256  13.9069118  48.2223358  70.1934967
  64.0847092  37.0315399  24.4647388  64.6864624  37.7750893  24.5003281
  63.4540596  37.2661705  23.7839603  58.8123016  31.6046429  75.6078949
  58.0715981  31.3384838  75.0631485  59.5825195  31.4283543  75.0675888
  23.5535240  32.5637360  59.4654541  23.3535557  33.0123749  58.6438904
  24.1849213  31.8870163  59.2212868  14.1569595   2.2339728  20.8088379
  13.8850393   3.0379727  20.3662605  15.0550318   2.0887110  20.5111885
  58.2616196  53.2709427  38.0274391  57.9961090  52.6185455  38.6756058
  57.9811287  54.1067924  38.4001389  31.4091072  15.3514175  63.7183990
  32.3367958  15.5101604  63.8928299  31.3894253  15.0005960  62.8280220
  28.6574726  27.3659210  48.2318954  27.8877831  27.3795586  47.6630173
  28.3287258  27.6452217  49.0863838  24.4031162  10.8291283  39.0115814
  23.9962540  10.0108089  39.2962723  25.3364449  10.7052956  39.1841965
  45.0168457  30.1885624  15.9755535  45.1392670  31.0403862  16.3946495
  45.8969574  29.8148613  15.9309950  18.3509903  59.7715683  77.4265594
  18.0684204  60.6811066  77.5221176  18.4080372  59.4429588  78.3237686
  27.9844627  48.5964966  61.9985237  28.6815643  48.8894844  62.5854111
  27.5313339  49.4005432  61.7447128  20.3040714   5.5992837  24.7785263
  21.0365467   5.7274494  24.1757946  20.6230965   5.9321365  25.6173725
  49.6090775  30.6295567   0.6949883  49.3674622  29.7760353   1.0546470
  50.2108765  30.4260902  -0.0210238  27.1518154  59.2786217  63.7393723
  26.4917736  59.4805908  64.4025345  27.7321911  58.6467285  64.1637497
  61.9296341   3.3145084   5.8348732  61.1355438   2.8995121   6.1716728
  62.5535736   2.5950048   5.7386994  54.9478569  29.6726456  60.0050812
  54.9772224  30.1159859  59.1572495  55.8112259  29.8295631  60.3874512
   3.9398897  31.7420483   2.8425989   3.8604269  32.2077179   2.0100911
   3.5237811  30.8947830   2.6837766  63.2034912  46.7769852  44.0015564
  62.6626053  46.5475159  44.7572136  63.1466637  46.0143433  43.4258995
  60.6797943  61.1608582  62.2304077  60.6207581  62.0493774  61.8792915
  61.5376091  61.1271362  62.6537857  21.0884972  51.2808762  47.0214424
  21.5828972  51.9313660  46.5227737  21.6720295  50.5238113  47.0721588
  18.8985538  59.2190170  43.1764450  18.7863102  58.3347130  42.8276825
  18.2519379  59.7456589  42.7065849   9.8135777   3.7834046  23.2664642
  10.3466120   4.3942556  22.7575722  10.1562014   2.9191899  23.0384827
  19.3543510  37.6139603  30.1473770  18.5709648  37.2150764  29.7686539
  19.3708210  38.4999619  29.7854900  52.3868790  47.9312096   1.6477094
  51.6105690  47.6169510   2.1111856  52.0901070  48.0666771   0.7478174
   5.8340292   9.6731672  56.4753151   6.7435093   9.6130123  56.7676506
   5.7186270  10.5936632  56.2395134  56.6780815   5.1925926   1.0041648
  56.4954453   4.4785500   0.3934111  55.8143578   5.4900198   1.2900894
  58.1917191  36.5366249  34.9346085  58.8551559  36.8647614  35.5415726
  58.6761436  36.3430252  34.1320572  23.6430569   5.3247447   0.8553369
  23.0090828   4.6208591   0.7180175  23.7123470   5.4024129   1.8068610
  39.5527611  55.0059509  12.2952509  40.3440323  54.6713104  11.8731794
  38.9259453  55.1115646  11.5795851  50.7000923  24.7370567  21.4774170
  51.5361748  24.7038651  21.0125580  50.5576401  23.8396721  21.7784767
  63.1192055  42.5989456   1.0258095  63.5968857  43.2643051   0.5304838
  63.7980461  42.1236610   1.5048856  19.1140060  52.2051582  25.1240559
  18.7192822  52.9664459  24.6987743  20.0181179  52.4685974  25.2955627
  28.6687202  59.5825348  49.6798096  28.5547924  58.6323395  49.6600533
  29.4493103  59.7190552  50.2167206  63.6166039  40.9051971  40.0433769
  64.3006287  40.8232040  40.7079239  62.8126755  40.6465721  40.4939804
   5.9470325  60.6372032  61.1539993   5.4147172  61.2743073  60.6775856
   6.2078886  59.9988785  60.4901199  16.7679958  15.6933508  67.1190872
  16.5134220  14.8320494  66.7880554  17.4589996  15.5105934  67.7557526
   4.1887531  26.8396568  50.3060303   4.5210414  26.2428570  49.6354713
   4.0534701  27.6671886  49.8443756  62.8040733  40.8171768  33.2954178
  62.3334541  41.6057434  33.0254059  63.7254143  41.0767212  33.2966385
  27.8905945  17.6149006  20.1987667  28.5943241  18.2596169  20.2718124
  28.2816143  16.8872833  19.7151299   1.3326399  20.9971809  69.2004166
   2.0062466  21.6763916  69.2344208   1.3722247  20.5773697  70.0597305
  13.9352989  25.0027447  51.8403816  14.7643280  24.5268440  51.8899956
  13.6931305  24.9661541  50.9150467  44.1418915  36.5310440  19.3286781
  44.3971024  37.1016655  18.6037674  43.2060852  36.3795471  19.1962318
   2.0946290  49.2473907  18.4285698   1.2058479  49.3399239  18.0854397
   2.3557241  50.1385422  18.6607475  37.1258888  45.3659821   6.7932220
  37.3328171  45.6758728   7.6749125  37.5061378  44.4885025   6.7523661
   9.1498356  10.2021046  42.4513435  10.0333424  10.4682627  42.1967697
   8.5812521  10.8815422  42.0889740   1.6913904  49.6793175  55.8082886
   2.4183793  49.0805511  55.6374054   2.0729408  50.5521812  55.7146759
  47.5490952  17.9489727  37.8552704  46.8477020  17.6319962  38.4243164
  48.2385826  18.2280884  38.4577103  51.6410637  25.4134178  31.1140327
  51.8889999  26.3089066  31.3439407  50.9957542  25.1660347  31.7763100
  38.4809914  30.1086540   5.5567312  38.6459541  29.5371265   6.3066483
  38.2243767  29.5125389   4.8531518  65.0933228  53.5811234  68.8999405
  64.6541824  53.2640877  69.6891632  65.4156189  52.7887154  68.4704666
  53.3864059  22.2384548  78.6199646  52.6002502  22.7215748  78.3654251
  54.0783234  22.8996181  78.6385422  30.4732513  21.8101845  73.7897491
  31.1088371  22.5232124  73.8518372  30.0143280  21.8246040  74.6296387
   7.9520273  44.3497849   6.3219953   6.9969006  44.2910538   6.3446646
   8.1619549  44.4825363   5.3975821  15.6320305   2.7947309  59.1577454
  16.1675797   3.5436611  58.8959732  16.2329216   2.0500703  59.1324081
  48.7827644  61.0764351  38.4933548  48.8670883  61.7917557  37.8629303
  48.5962753  61.5112610  39.3254509  12.8488750  25.7135391  57.7742310
  13.6813469  26.1434822  57.9701195  13.0441990  25.1395969  57.0335045
  54.5706863   3.4569263  18.2575130  54.3358459   3.5297823  19.1825943
  55.3422089   4.0152998  18.1615677  24.1749306  45.4198456  45.5399017
  23.2756615  45.1782646  45.7616806  24.7036667  44.6840858  45.8486481
  53.6777573  16.1344719  12.0660410  53.9985275  16.9512806  12.4483509
  54.3772926  15.8556414  11.4751625  50.5644684   7.5206447  33.3941345
  51.1741829   7.1611309  34.0385170  50.8341751   7.1277981  32.5639763
  25.6253128  15.9029102  10.3133621  25.9010677  16.7019329   9.8641920
  25.4782906  15.2710629   9.6095266  24.7022724  58.4682655   6.7150540
  24.9428139  57.5423775   6.6818867  24.4136524  58.6727562   5.8256073
  34.5792046  49.4491272  10.1983213  33.9080086  49.9634743  10.6468496
  34.2486725  49.3507233   9.3054066  30.4140377  47.5022888  47.9974403
  30.2288818  46.5633926  47.9770508  31.3545609  47.5646133  47.8308144
  64.5839081   8.6108112  43.9579697  64.4045181   9.5321712  43.7704926
  63.7263527   8.2358074  44.1584625  24.4399853   9.5891781  22.7251415
  24.8443146  10.0531883  23.4582443  23.9720116   8.8600197  23.1320286
  49.9119873  47.0797119  58.6264191  50.6454849  47.6928673  58.6738014
  49.5104408  47.1190834  59.4944305  48.4796562  23.7655144  41.1665878
  49.4319229  23.6728687  41.1954880  48.3264008  24.4675827  40.5342522
  47.8040123  23.9565735   5.9769006  47.3512268  24.6626358   6.4380813
  48.4974327  24.3973083   5.4858232  61.0593948  38.0494537   4.5278912
  60.3492432  38.4125366   3.9986517  60.7405396  38.1072311   5.4285707
  56.1236572  33.1535492  72.3657074  56.5639687  32.3388710  72.6078873
  56.1764336  33.1794739  71.4103088  30.2684879  59.8175850  62.8087044
  29.9712868  59.0333214  63.2700386  30.8900070  60.2280464  63.4099274
  58.2852478  47.6464920  71.5891647  57.6010857  47.3380318  72.1833115
  58.6176224  46.8511124  71.1730804  22.9274921  13.6104431  61.1000862
  22.5930595  13.8608255  60.2388687  23.7441998  14.1011658  61.1918106
  50.7098770  59.1604576  69.5517807  50.7714920  58.8987770  68.6331100
  49.7924347  59.4066963  69.6696625  18.3571606  17.2694473  31.5746727
  18.8070068  17.6433601  30.8170052  17.7907753  16.5913773  31.2063522
  55.6209564  39.7124710  56.4268303  56.5049820  39.5334778  56.1063766
  55.6363831  40.6388168  56.6674004   5.2152805  38.5450974  48.4976501
   4.9772897  37.8744888  49.1378632   5.2845721  38.0711823  47.6688919
  60.2588730  27.7317410  69.9591675  59.5765533  27.8242569  69.2942581
  61.0758057  27.8977280  69.4887390  65.2991104  21.9028511  37.1552048
  66.0501480  21.8294868  37.7440987  64.5623398  22.1074276  37.7310066
   1.5777659  52.1907616  24.8735981   1.0829484  52.7193756  24.2475319
   1.1000249  52.2857666  25.6975937  21.3120251  23.2322083  45.5704956
  20.4216919  23.1719131  45.9167671  21.2273674  22.9894638  44.6484680
   7.9633245   6.7223110  25.6981506   7.1255579   6.4132528  26.0429153
   7.7358522   7.1743956  24.8856812  30.8214226  44.4979134  21.4960670
  30.5832958  44.5780029  22.4197083  31.4074326  43.7417221  21.4645023
  59.7989807  41.0275345  49.0263786  60.3345490  40.2745361  48.7766075
  60.4214249  41.7512817  49.0970268  33.2660522  62.3091316  42.0393524
  32.3970718  62.0980148  41.6979752  33.3940887  61.6966934  42.7637482
  30.6300163  39.3419533  21.7518845  29.8247490  39.8584061  21.7842484
  31.1723633  39.7845879  21.0990734   5.4941568  33.8743439  45.3236313
   5.1290698  34.4576530  45.9889793   6.3874860  33.7014694  45.6207962
  55.0959625  11.9355536  68.5099869  54.7146950  11.0864916  68.7334976
  54.3571892  12.4529209  68.1893921  15.4577169   9.4283400   2.5944507
  16.2612247   9.7545528   2.9996583  15.7602892   8.8661404   1.8812788
  54.4169312  24.6062775   3.2383273  53.6471634  24.0940437   3.4859285
  54.7934151  24.1302834   2.4981084  54.5311775  15.6320801  76.4785080
  54.2846603  16.0885468  75.6740875  53.7005692  15.3324900  76.8480606
  53.1705055  43.9173546  31.5636635  52.4497681  43.3175125  31.7559128
  53.5628662  43.5712242  30.7621155  59.6592140  46.1640091  59.5897598
  58.9115143  45.9294739  60.1394501  60.3331032  46.4444771  60.2089844
  17.8720512   2.4668636  62.0439377  17.7537174   2.0513320  61.1897964
  17.4770317   3.3331916  61.9456139  40.8054161  27.6617222   5.4579153
  40.9897461  26.7292614   5.5709243  40.5602989  27.9650726   6.3320584
  56.3609161   9.3939800   4.9870248  55.5740166   9.9346886   5.0552034
  56.8781281   9.8096733   4.2971520  59.6051559  33.1428604  47.4401627
  60.2909660  32.8829422  48.0552521  60.0730972  33.3386345  46.6284180
   7.8522115  31.9851093  20.6526718   8.1084757  32.2912178  21.5226460
   7.3052621  31.2176552  20.8202934  34.0599518  60.2415047  20.9375687
  34.1411514  59.2886009  20.9778099  34.0442162  60.4412270  20.0015717
  36.1907005   3.4507761  67.9053116  36.1154327   2.9022136  67.1245117
  35.3289337   3.3985953  68.3186646  43.7380638  50.6367340  65.7388382
  44.6264458  50.4257393  65.4516220  43.3697891  51.1508141  65.0202789
  21.2810593  63.0552902  62.6058731  20.7381096  62.8057556  61.8580933
  20.8927746  63.8710213  62.9221764  54.5748863  51.8896484  74.3459015
  54.8680878  51.7070465  73.4531937  53.8363838  52.4889145  74.2375793
  31.6647224  57.2166405  53.9852066  31.2946281  57.9438438  54.4856339
  32.3331490  57.6217880  53.4326744  33.2969627   4.6476555  67.7471161
  33.5208511   5.3904409  67.1864243  33.7016983   4.8531499  68.5898514
   5.7853532  62.4182472  53.1826401   5.8426361  62.4184799  52.2271576
   5.7067394  61.4936752  53.4176407  55.6146240  13.2611189  31.9659081
  55.9690552  12.3734074  32.0166435  56.1985435  13.7179146  31.3604279
  30.8144798   2.5651031  51.1529007  30.7833500   1.7147181  50.7145996
  30.2669125   2.4541478  51.9301300  46.3056183  29.7917175  63.4397850
  46.9352303  29.1339874  63.1444626  46.8441238  30.4820423  63.8266945
  46.1237679  54.0133247  29.9384594  45.4283752  54.4638100  29.4591599
  46.7383118  53.7319221  29.2606850  50.4101753  53.8198166   4.2343345
  51.0909500  53.9708862   4.8900433  50.8907890  53.5980911   3.4367907
  17.7120075  60.6356888  35.0441322  17.3708744  59.8619843  34.5955353
  17.2881584  60.6213379  35.9022598  24.4902210  10.5955982  65.5851440
  24.1806450   9.7204647  65.8186646  25.2375412  10.7475805  66.1636276
  54.4707565  57.9225616  34.0875130  55.3254662  57.5958824  33.8064537
  54.2593689  57.4036102  34.8635521   0.9581984   6.6935802   0.6568127
   1.6235719   6.0719347   0.3617415   0.4417027   6.2052484   1.2979028
  61.6825409  40.1497879  25.4704781  62.1413422  40.4590263  24.6893864
  62.2903366  40.3226929  26.1894512  43.7900696  51.6568031   4.7624311
  43.5669250  51.1342850   5.5327649  44.1492653  52.4689293   5.1197329
  55.5590630  24.2795219  49.7498703  56.1845360  24.8199921  50.2324829
  56.0972137  23.7832375  49.1331635  51.6674118  37.3357315   5.8057547
  52.5802536  37.3406258   6.0937357  51.2689934  38.0781555   6.2599525
  22.8500938  20.4425259  37.1992340  23.3468208  19.9493294  37.8521118
  23.4161873  20.4559040  36.4274864  41.6491356  45.1231155  18.0456219
  41.6872330  44.2239037  18.3715019  42.4130630  45.2034569  17.4744911
  39.6076431  35.0536575  65.5037003  39.3811607  34.9018364  64.5861511
  40.3138580  35.6990356  65.4724579  54.9014511   4.5049343  14.6130648
  54.6898270   5.0197439  15.3917933  54.9702682   3.6051335  14.9322109
   3.1850860  25.8517570  46.8238449   3.6681006  25.2430611  47.3827820
   2.2834888  25.5308628  46.8433342  16.8579845  30.3521004  44.3067780
  17.4536629  30.9299564  43.8298264  16.9113712  30.6498814  45.2149124
  44.8974686  12.7800322  77.5813904  45.0789070  13.2446375  76.7644119
  45.4617767  13.2035961  78.2282104  56.4752121  24.6916962  68.6096573
  57.2840652  24.2690468  68.8983688  55.9708595  24.8179207  69.4133530
  34.7226944  11.7153082  29.3626671  35.1327477  11.1902008  28.6753922
  35.0784760  12.5949211  29.2364597  23.6477757  57.6251831  66.2509842
  23.6688805  57.6078377  67.2077942  24.1972904  58.3718643  66.0127869
  59.3650475  51.9376831   4.6867466  60.0144768  51.8422928   5.3834372
  58.6160851  51.4217186   4.9851794  49.4895554  25.9241829  23.7337265
  50.3062210  26.2570171  24.1059036  49.7320137  25.6174393  22.8600235
  45.6655540  56.0678673  76.6203690  46.2882957  55.3462219  76.7078934
  44.8777428  55.7600784  77.0685425   8.0176086  14.8509712  17.1498146
   7.6511555  14.7726364  16.2690144   8.7722626  14.2621365  17.1484985
  44.9112244  43.8491592  69.8626404  44.3316269  43.5538635  69.1604309
  45.4352493  44.5441360  69.4643478  25.8034286  54.9597931  49.1057396
  26.6201820  55.3527069  48.7979088  25.6430016  55.3740616  49.9536095
  21.6144676   8.7315607  15.6256466  20.8944683   8.7813101  14.9968719
  21.2619762   8.2193089  16.3533669  52.5724945  20.3307686  31.4756794
  52.9398537  19.9655075  30.6707840  52.5382652  21.2740726  31.3168240
  50.4841270  41.0997162  18.8350639  51.2703094  40.9926949  18.2996235
  50.1710052  40.2071724  18.9818726  65.2603912  26.6732311  27.7446899
  64.8792953  26.0473671  27.1288261  64.6227951  27.3858986  27.7872581
  45.7694283  42.2401428  30.3597984  45.4657059  43.1239128  30.5670090
  46.2947502  42.3471909  29.5668221  63.4073677   3.8398399   8.5297756
  64.2180786   4.0698905   8.9837046  62.7997055   3.6025491   9.2302551
   9.0713348  57.3181915  66.5504227   8.5506744  57.8526382  65.9508362
   9.9783974  57.4866791  66.2953110  49.4944572  12.2577295  52.9556732
  49.1687088  11.4459696  52.5668716  49.1054878  12.2774448  53.8300552
  40.2834396  13.2842007  24.3229103  39.4615555  13.5455093  24.7381802
  40.6239395  14.0912323  23.9369183  28.2028694  23.8456326  13.2289810
  28.6575966  23.8262444  12.3869133  27.7148247  23.0226612  13.2566376
  46.1656151  24.6015854  15.3109083  46.4919662  25.1905975  14.6306219
  46.1867294  23.7340698  14.9069233  60.9423256  56.1247559  62.2945480
  61.8793411  56.3168526  62.2580566  60.5370483  56.8063011  61.7583885
   8.1939545  22.3671932  69.6096039   8.3293142  23.0471077  70.2696228
   7.9169760  22.8444176  68.8274460  43.7447662   5.0540628  38.1681557
  43.7258530   4.4829283  38.9360657  43.8038254   5.9386759  38.5289917
  52.8637085  24.5310802  25.1842232  52.6608696  25.4365139  24.9490967
  52.5362434  24.4368019  26.0787163  38.8049088  17.1797009  74.9872818
  38.2825165  16.3950672  74.8208771  38.1773834  17.8175907  75.3271942
  53.6708412  48.2148666  22.5207882  53.8680840  47.4729767  23.0925674
  53.2657928  47.8207741  21.7482204  59.6586227  10.0222664  75.5630112
  59.2348404   9.7578144  76.3795319  60.5723991  10.1725769  75.8051758
  46.9654160  22.8412991  37.5800476  47.7506294  22.5302582  38.0305252
  46.3109245  22.9296036  38.2729187   9.8550844   0.3041934  51.1302986
  10.4198790   1.0240700  51.4113960   9.3665018   0.0618809  51.9169388
  25.6749916  61.8849907   3.3840191  26.1360283  61.0753326   3.6034107
  25.4944515  62.2946091   4.2300997  14.4924374  61.4190979  30.4112263
  14.2726669  61.8754120  29.5989990  15.3381062  61.0074463  30.2334023
  43.3497162  30.8225918  72.2339706  42.9848251  29.9671917  72.0073090
  44.2346191  30.8097744  71.8692703  21.4343548  18.8302937  22.8215427
  22.3009090  19.0162239  23.1831322  20.9209328  19.6147518  23.0145607
  12.6301308  35.5948639   5.9000406  13.0893574  35.1031723   6.5809112
  13.1069841  35.3920441   5.0952377  21.5795174  51.1855087  68.2240372
  22.1772575  51.2625351  67.4804001  21.1053429  50.3690491  68.0666199
  62.8208237  38.6053925   9.9421978  61.9969788  38.3607979   9.5206738
  63.4294319  37.9067268   9.7020035  36.3824501  44.7866516   2.0700593
  35.6685410  44.1524277   2.0042975  36.8705063  44.5180511   2.8484452
  29.8243904  61.4099884  38.1635208  29.6994610  60.4953423  37.9104500
  29.0910683  61.8729172  37.7583466  52.4213753  58.8491058  44.2762909
  53.1734428  58.6234665  43.7288322  51.7493782  58.2117386  44.0346069
  19.0614910  52.2098389   0.7500753  18.7205563  51.9685516  -0.1111890
  18.8366070  51.4689407   1.3128555  48.3030090   9.1517334  37.7803574
  47.6497116   8.4814138  37.5800858  49.1437607   8.7168941  37.6379585
  40.8665504  15.4748840  19.2891083  40.4355164  14.9768410  19.9836540
  41.7827034  15.2007713  19.3310242  18.1127625   4.3355284  50.2874031
  17.6260853   3.6062694  49.9032669  17.8033390   4.3798389  51.1921272
  30.7980061  39.3153801  76.6301575  30.8378963  40.2701187  76.5743713
  30.7507343  39.1320534  77.5684509   2.9220634  51.2812996  61.0885086
   3.7061596  50.7468338  60.9629288   3.0904016  52.0761299  60.5824051
  62.9263306  30.9057331   9.9045668  63.0794601  30.1422901   9.3478432
  63.4110489  30.7172546  10.7081566  30.5701866  11.3428688   5.4381371
  29.9404449  10.6399193   5.2783861  30.1986504  11.8355579   6.1698813
  22.4472847   1.0985820  46.4245300  21.6019859   1.5443623  46.3699036
  22.9719849   1.4939286  45.7283821  35.8400040  27.0366306   5.5572243
  35.1636124  26.3836498   5.7370548  35.8140793  27.6228542   6.3134661
  23.8899918  57.3732719  36.6028366  23.8677368  56.7523384  37.3309746
  23.0925484  57.8924942  36.7063789  29.6345978  63.1672668   9.7317963
  29.4087410  63.4565201  10.6158524  29.3965530  62.2402916   9.7149487
  12.5767603  22.8701706  65.5144424  12.2168350  23.0977745  66.3716965
  12.9020872  21.9762726  65.6209259  26.4121456  39.5346565  21.3417912
  26.5250664  39.0188293  22.1401672  26.9702721  40.3014679  21.4711266
  46.2421799  55.0083466  69.6486969  47.1540108  54.7275467  69.5715485
  46.2358437  55.5967941  70.4036255  56.6401749  50.3512611  69.9379883
  57.2142754  50.4922523  69.1851578  56.7081299  49.4137497  70.1187744
   8.7644014   8.1021385  28.1367016   8.6941910   7.4680667  27.4230785
   8.3777819   8.9035711  27.7839088  16.3634567  22.8302612  48.8409653
  16.3586960  23.7783337  48.7091751  16.5050678  22.7198563  49.7811699
  37.1814270   4.0820451  70.4042358  38.0445557   3.6994581  70.5619354
  36.9974556   3.8874488  69.4852600  54.4941788  62.3078918  30.6914425
  55.3262177  62.7516556  30.5270596  54.7347832  61.5217285  31.1816406
  51.6532135   0.6692253  33.3720741  52.5861549   0.7509027  33.1741409
  51.6215134   0.5106817  34.3155212   2.9056540  12.8789673  39.3799286
   2.7430072  12.5820150  38.4846077   3.6449933  12.3488255  39.6775131
  40.5559502  62.9366264  33.2969322  40.8359909  62.1844330  32.7753868
  39.8973427  63.3716736  32.7554474  23.3618355   5.7367516  15.1278925
  24.1736774   6.0530210  15.5242777  22.7528210   5.6552734  15.8618498
  60.5304375  51.8601685  73.0763092  61.2781601  51.3281326  72.8041153
  59.7710457  51.2936783  72.9397736  63.7586250  15.7573843  69.9535980
  64.3519897  15.2116127  69.4375687  63.6652908  16.5604706  69.4411774
  41.6684113  54.4024315  32.6655998  42.3349457  54.1169701  33.2904739
  41.5032768  55.3174782  32.8928833  48.3242188  36.2961655  21.3662109
  48.3270683  35.7053070  22.1192818  48.3653603  35.7157135  20.6062012
  54.5800934  32.3920975  53.5410309  55.3296471  31.8824425  53.8486824
  53.8707886  32.1607361  54.1406937  38.0869522  19.0490360  25.9997940
  38.1871223  18.0977402  25.9646873  37.2157898  19.1845455  26.3725452
  28.2548637  40.1035461   9.4032745  27.7129784  39.4232635   9.8030272
  29.0829620  39.6654892   9.2068262  58.4004288  28.3092670   3.6758556
  57.7799835  27.5924511   3.8079805  59.2076683  27.8785534   3.3946328
  24.0312424  46.7960510  66.8664551  24.4692802  45.9449806  66.8729172
  23.7412491  46.9092979  65.9612961   9.1233139  28.6279888  11.9221706
   9.5492678  27.8773155  12.3360357   9.6116896  29.3866844  12.2417078
   1.8684949  31.0226898  74.2736359   2.6810660  31.3269520  74.6778412
   1.5207833  31.7935524  73.8251877  23.2583218  21.1637478   1.5216862
  23.0398254  21.9532375   2.0168586  24.2129612  21.1096992   1.5661023
  35.0213089  18.6294022  69.9392853  35.0432930  17.7052097  69.6910706
  35.4793663  18.6628036  70.7791138  19.9467258  47.9288254  70.0470352
  19.9957066  48.1504021  69.1171188  19.1258392  47.4444160  70.1349106
  15.3678684   8.2464647  51.2577362  15.9064331   8.5477409  50.5260162
  15.9651175   8.2343321  52.0056496  18.2776852   2.3361397  53.9773331
  18.2225304   3.2822175  53.8426933  17.3825798   2.0230713  53.8469124
  51.5629768  60.5266380  62.5031738  51.7120590  59.7780418  63.0807648
  51.1001244  60.1595917  61.7499962  46.9702568  26.4275970  24.1189156
  46.6207504  27.1253166  23.5645962  47.8499832  26.2680855  23.7770500
  55.6938705  22.6317749  76.4147339  55.2433167  23.4719372  76.5005112
  56.5887985  22.8641109  76.1670380  10.7592726   5.6250310  33.2603531
  10.1903830   6.3145771  33.6025848  11.6439905   5.9805007  33.3448944
  36.6440086  16.5913315  11.8640814  37.2340050  16.4087849  11.1327705
  36.9649162  17.4151955  12.2308207  28.8618774  17.2527142  57.9245186
  27.9466400  17.4936829  58.0677071  29.2734623  17.3546295  58.7826767
  49.5803795   3.4420297  24.3772717  48.7072296   3.4088259  23.9864521
  49.4915733   2.9656649  25.2027550  60.0906830  34.8838272   7.5347147
  59.9001541  35.2403336   6.6670537  60.8083267  35.4250832   7.8637495
  -0.0009047  23.3598309  67.6645432   0.7733739  23.8501854  67.3883667
  -0.1425826  22.7220116  66.9650116  22.4562092  53.1117096   9.4578419
  23.0567398  53.7501564   9.8425283  22.6628399  52.2899628   9.9031134
   3.4164095  20.0358315  48.1318893   3.8944364  19.9947319  48.9601593
   4.0260820  20.4541473  47.5239906   6.7207203  39.3147812  11.5616932
   5.8773465  39.7533188  11.6740971   6.7561727  39.0990334  10.6297979
  27.0447197  48.8460846  26.2138176  27.0107498  47.9059601  26.0370407
  26.7197609  49.2527351  25.4105339  56.6310883  26.5999794  12.0126829
  57.5114365  26.5911198  12.3883648  56.7033043  26.0673599  11.2206411
  42.0150604  42.4388580  32.0879211  42.6767960  43.0055389  32.4844208
  42.4982262  41.6568680  31.8209610  49.7146187  56.0127945  20.9923725
  48.9751740  56.6111336  21.0993176  50.4375000  56.5733643  20.7105236
  56.0721893  29.6164742   1.7724814  56.7963600  29.1905594   2.2311714
  56.1998024  30.5504971   1.9384708  18.5883350  41.8112526  16.4814205
  18.0417385  41.1118164  16.1232872  18.9342194  41.4506836  17.2978668
  30.4429855   0.6227089  44.7296524  30.4589558  -0.0424017  44.0414619
  29.6727219   1.1549451  44.5305252  23.9913960   8.2615261  77.6471100
  24.0017490   9.0341768  77.0821915  24.4703331   7.5966477  77.1523514
   6.7996130  60.2928085  43.8777580   7.1880288  59.4283295  43.7434196
   7.5494366  60.8800812  43.9731979  44.1022072  18.7294884  76.3605270
  44.3027039  18.2720108  75.5439758  43.6219215  18.0872955  76.8831558
   1.5392997  36.4243851   8.8166866   2.1100488  36.1505966   9.5346813
   1.9022583  37.2617989   8.5281839  29.2505074  60.7538185  42.5314674
  28.5216637  60.4281387  42.0033073  29.7006035  61.3764229  41.9604950
  47.2499619  44.6971664  74.8824005  47.1863937  44.4705505  73.9545898
  46.9470215  45.6039772  74.9287643  58.6123619  33.1175308  63.5539093
  58.5466843  33.7060509  62.8018646  57.7729568  32.6578751  63.5723572
   8.0240364  57.6218338  78.5408478   8.2352877  58.5187378  78.2816925
   7.6388640  57.2304077  77.7568436  32.0106087  49.2534485  25.9619102
  32.9556007  49.3803596  26.0462551  31.6967239  49.1849174  26.8635826
  33.4509354  10.2521782   5.1871772  33.1990509  11.1596022   5.3585377
  33.3208656   9.8054523   6.0236878  11.0267620  62.2771301   0.4506384
  10.2363396  62.3047562   0.9898065  10.8859596  62.9499779  -0.2154580
   4.6333566   4.3289790  15.1316814   4.9041405   3.4289174  14.9505806
   4.5312696   4.7269373  14.2671347  55.6000443   2.9457803  67.5155716
  56.3966293   2.5944254  67.1177750  55.3444214   2.2873397  68.1615906
  50.8790894  30.4353790  61.3245583  51.0454750  30.6368618  62.2454033
  51.4354324  31.0463295  60.8413887  60.6665268  35.0641022  64.8619995
  60.6771622  36.0153427  64.9680862  60.1925659  34.9197235  64.0430069
  26.5653973  23.7846546  59.3508911  27.2677708  23.4739094  58.7796326
  26.0712700  24.4004421  58.8097076  19.5001106  16.3695698  53.5986633
  18.9189072  15.6451988  53.3668823  18.9375515  16.9884930  54.0641632
   2.4299173  26.1226997  71.8226929   1.8191516  26.5452194  72.4265747
   1.8803654  25.8172684  71.1009293  55.6445541  27.3310471  31.5881271
  56.4663773  27.1074944  31.1512527  55.8002663  27.1269379  32.5102577
  34.3978157  13.8744011   0.7330118  34.6230507  14.0863304   1.6388738
  35.1299973  14.2140121   0.2184201  11.2926865   0.7617698  67.1717072
  10.4917030   1.1941992  66.8756256  11.1866226  -0.1502098  66.9010086
  55.5237617  28.8705158  49.9048691  54.6633568  29.1065674  50.2515945
  56.0441589  29.6692371  49.9912605  17.5292320  37.3459129  53.5696106
  18.4483128  37.5025253  53.3528366  17.2363834  36.7045479  52.9222145
  33.1245651  18.9488163  67.1881027  33.4533119  18.5417824  66.3865509
  33.7813225  18.7365112  67.8512955   7.2565641  62.7272606  33.0793037
   7.7621946  62.5289230  32.2911186   7.2252984  63.6834755  33.1094971
  17.3258705  38.2920761  66.2733459  16.5077438  38.2694397  65.7769699
  17.8276749  39.0036240  65.8756943  48.3261337  61.3887939  31.0138531
  47.9297943  60.5410461  31.2150402  48.4696541  61.7949829  31.8686295
  23.7254906  15.3375416  51.5347443  24.5880470  15.1493816  51.1648407
  23.1508617  14.6747131  51.1517372  14.4067287  48.5849800  56.6324387
  13.6165218  49.1078110  56.7682686  14.6494770  48.2857285  57.5086517
  59.5862427  31.8424683  59.8790703  59.6772079  31.6148262  58.9537888
  60.4598923  31.7071381  60.2460289  43.1368103  12.2837248  21.8875484
  42.9896927  13.2235527  21.9939022  42.8708344  11.9034119  22.7247162
  35.0154190  32.9006767  10.4810772  34.6082611  32.9508247   9.6162424
  35.9025345  32.5843735  10.3101807  58.2022705   0.1234613  35.2511292
  57.7326965  -0.2882828  35.9765205  57.7360611   0.9456764  35.0999870
  40.6556091   3.6057854  38.3152428  40.5950890   2.9842124  39.0406494
  39.7744865   3.9720073  38.2394905  17.8779430  19.2419109  13.9156685
  17.0258865  19.6585274  14.0447416  17.6717892  18.3873043  13.5370150
   9.4385567  25.3360062  75.7710419   9.4531736  24.8226700  74.9632645
   9.0406151  24.7533913  76.4179077  37.5855713  35.3844223  15.1168976
  37.5227890  34.8748627  14.3090363  36.8426704  35.9867935  15.0784702
  14.3052368  32.0184746  70.9784622  13.6953783  32.5980606  71.4349518
  14.3116875  32.3398361  70.0768356  34.5017586  61.4043884  26.5145092
  34.2286873  62.0677376  27.1482506  33.7861938  60.7686424  26.5098648
  54.0207138  55.5164528  30.4517155  53.6133919  54.8556099  29.8917046
  54.7505379  55.8537292  29.9322624  22.3999977  33.5898323  20.2662182
  23.2235050  33.8278999  19.8403168  21.8279610  34.3431511  20.1195221
   1.3287539  28.8700104  51.6789169   0.9067862  28.8262596  50.8208618
   0.6115988  28.7650108  52.3041344  35.0253792  61.7451134   4.1229095
  34.9412842  60.8275642   3.8635538  35.9590034  61.8591843   4.3005853
  20.6323204  34.2625122  56.0366135  21.0574112  33.5238495  56.4723930
  21.1227951  34.3747559  55.2223244  20.1279106  16.2869587  73.6420517
  20.9170265  16.3015614  73.1004715  20.3703842  15.7614899  74.4044952
  15.0252743  25.7851429  42.6563721  15.3711872  26.6343670  42.3817863
  15.7419548  25.3815651  43.1459961  63.3469772   4.9229140  42.4145470
  64.0371628   4.3258195  42.1258240  63.6071930   5.7758594  42.0666885
   8.2396584   6.3695788  54.4342880   8.2598505   6.4534926  55.3875923
   7.4695482   6.8707561  54.1659966  13.3856821  63.0777245  76.7934113
  12.5833941  63.5866814  76.9097061  13.5899906  62.7492714  77.6689758
  53.2368393  52.5654068  32.6813011  53.2864227  52.7547379  33.6182785
  53.1469307  51.6136322  32.6336975  22.6595078   8.8877373  10.9200048
  23.3966827   8.8969269  10.3094969  22.9846401   8.4065008  11.6808796
  63.4259453  19.4409485  59.6696815  63.4009476  20.2953930  59.2389450
  62.5069466  19.2266178  59.8301010   8.3231039  12.2748756  44.9042473
   8.6061010  12.1644297  45.8119583   8.4975586  11.4277220  44.4942093
  15.2456942  20.8075638  67.1794968  15.9882154  20.7275925  66.5807495
  14.6045103  20.1770821  66.8514633   4.0500989  33.5546532  52.2928810
   3.1290281  33.3166428  52.1869965   4.5211787  32.7239685  52.2274742
  41.5389252  37.0697670  25.6556854  41.1694145  37.8198776  25.1898232
  42.3413506  36.8620758  25.1769276  23.7478809  13.3343754  26.0164852
  23.3442211  12.5605593  25.6234207  24.2891769  12.9879494  26.7258644
   4.0351882  48.2283440  28.9231148   4.5406127  48.2109985  29.7358131
   3.5686707  49.0637627  28.9489822  41.0487595  43.7746506  62.1238708
  41.6736412  43.3917007  62.7395859  40.7988014  44.6078033  62.5233879
  14.6590700  62.8389587  66.2855453  15.2397480  63.5993500  66.3147583
  14.1260710  62.9140663  67.0770569  62.1630173  30.8392868   5.2221661
  63.1077614  30.9866028   5.2667565  61.8180656  31.6241112   4.7963877
  63.7516823  42.5976219   4.4947667  62.9456673  42.0843544   4.4388366
  64.1855545  42.4546204   3.6536133  19.6178417  56.7455330  54.2912979
  19.8323345  57.0348549  53.4044342  18.6812668  56.5504494  54.2596474
  45.4092407  23.8889904  59.2675056  45.2926674  22.9577522  59.4557533
  46.2275925  24.1214275  59.7062607  16.6290684  53.0883751  76.8168716
  16.5578423  52.1868973  77.1307144  16.6597023  53.0083618  75.8635101
  21.2022953  50.1161880  25.6498833  20.4603462  49.8883476  25.0896759
  21.9526100  49.6850891  25.2407265  39.4833031  35.8473778   1.4946514
  38.9800720  36.6579781   1.4177297  40.3824654  36.1373482   1.6484406
  26.2289009   9.3036489  46.1539040  25.3297272   9.0414085  45.9565392
  26.1808090   9.6820650  47.0318146  60.6618690  32.5293350   3.5780790
  60.7627029  33.4811859   3.5716114  61.1120186  32.2354088   2.7861178
  61.8504906   4.2510920  54.3983231  61.7294121   4.9985294  54.9839058
  62.4265137   4.5787897  53.7076416   7.5975542  45.2339706  60.0780029
   6.7877364  45.5134964  59.6510391   7.3746066  44.4002190  60.4919853
  18.4699860  62.1216011  69.8438187  19.3586769  62.4554405  69.9663391
  18.3373241  61.5193558  70.5758972  45.8597412  13.4273205  23.5240860
  46.5191116  13.9054852  24.0268974  45.2874374  13.0403557  24.1866264
  11.3597469  29.8979073  40.3376045  12.1533632  30.0751381  39.8326378
  11.6609612  29.3774509  41.0823402  49.5572815  33.3082733   8.6789389
  49.4851227  34.0711555   9.2525558  50.0104980  32.6523438   9.2086344
  53.6074104  59.7151337  66.9072495  54.0442238  59.4585762  66.0950851
  53.9775543  60.5723915  67.1178055  44.1989326   4.7678800   7.4455729
  44.5419502   4.1126971   8.0532770  43.3142281   4.9489956   7.7629519
  48.7989807   7.3035693  72.4907303  48.3597946   7.7278714  71.7536316
  49.3756065   7.9793453  72.8471985  20.8709526  39.5426712  47.9921761
  20.0933285  39.1248703  47.6220741  21.5706558  39.3387947  47.3716316
  33.7807426  32.0703506  58.1184235  33.2879753  31.7722492  58.8829842
  33.9515266  31.2726898  57.6176262  17.9726086  50.2800522  44.8976898
  17.7991886  49.4789543  44.4033203  17.9382572  50.0077629  45.8147011
  22.1840305  54.0780983  52.3301659  22.9775505  54.3444443  52.7945137
  22.5015278  53.7053871  51.5076599  32.8336983  26.0022011  72.6085815
  33.2474098  25.5127296  71.8975983  33.1945839  25.6162682  73.4067307
  20.6304588  54.0073929  58.7941399  20.6686382  53.0608711  58.9315262
  19.7272205  54.1740608  58.5246811  63.6662750  37.1784439  74.2083206
  63.2855759  37.4116020  75.0550461  64.5589294  37.5221291  74.2442703
  11.5731182  46.7263374  18.8496170  11.7524509  45.8449326  19.1770229
  12.0543327  46.7775803  18.0237598  40.7924995   9.2225838  13.6765556
  40.1084709   8.6216488  13.3812389  41.5051575   9.1012096  13.0491638
  60.1115990   0.4762474  73.6800003  60.1658096   0.5873871  74.6291809
  61.0206604   0.3729804  73.3986359  42.2316704   2.6982813  19.8941250
  42.9349518   3.3413901  19.9837856  41.4271622   3.2088435  19.9853992
  41.5689850  28.5498199  20.4585457  41.0849228  29.0405560  21.1226921
  41.4826660  29.0745926  19.6626835  52.1051712  14.9247112  77.7024689
  52.2817192  14.9051361  78.6430435  51.1765060  15.1474571  77.6376724
  40.0290146  34.3735313  62.8539886  39.9415169  33.9192085  62.0160332
  40.9610901  34.3127480  63.0632172  49.9132919  39.8380547  42.8051300
  50.5876312  39.7203217  43.4741821  50.2245255  39.3260193  42.0586739
  33.6275139  13.3851643  52.8909988  33.5818939  12.5729704  52.3865204
  34.3095322  13.2241344  53.5430336  43.3202362  22.6736526  70.2016373
  42.9976234  23.5575771  70.0260544  42.9112244  22.4299583  71.0320358
  26.7280846  33.2550545  17.8080654  27.6462517  33.3391800  18.0652180
  26.7389851  33.3280907  16.8537178   8.6507139  54.3647232  64.8813553
   9.5047779  54.5159950  65.2862244   8.7725649  53.5761070  64.3527069
  55.2636261  59.9119492  70.1660843  54.3179283  59.8432350  70.2971039
  55.5431557  59.0187225  69.9654846   4.7212749  24.0285892  42.3011856
   5.3113890  24.4055195  42.9538116   4.0555000  23.5720844  42.8155556
  38.6497002  25.9435806  61.1319885  39.1216164  25.3798141  61.7449265
  37.9577446  25.3853626  60.7772751  55.9171715  17.4553375  57.6879120
  55.8019791  17.1645813  58.5925827  56.8534164  17.3489666  57.5195236
  44.1568756  57.0883560   7.1332636  44.5584641  57.3642960   7.9571671
  44.8595123  56.6399002   6.6627140   7.3790417   3.8399169   3.2122958
   6.8167257   4.2127810   3.8912683   8.1423388   4.4170699   3.1898408
  26.2680473  50.2824821  23.6026955  25.8407001  49.7960205  22.8977432
  26.7632141  50.9681931  23.1545448   2.2032788  48.7221565  12.2962132
   1.3154778  48.6599159  12.6485872   2.1066751  48.5177422  11.3660984
  37.8148384  45.9410706  76.7421494  38.3569946  46.6958580  76.9714966
  37.1629715  46.2902374  76.1343765  58.8599319  40.7938690   6.5541172
  57.9915009  40.6447182   6.1801929  58.7950058  41.6504478   6.9763570
  16.4659958  15.8305731  50.8108673  15.9803724  15.1354084  51.2548828
  15.7957783  16.4627533  50.5512772  12.3812914  38.7037201   2.4722095
  12.8183746  39.5460434   2.5974331  11.6269855  38.7354736   3.0606346
  45.8008995  52.6173820  33.6127052  45.3497620  53.4466324  33.7709770
  45.7543182  52.1557693  34.4499512  17.3042641  39.9340668  15.1055069
  16.4468937  39.8286896  14.6931448  17.7405338  39.0930214  14.9693193
  58.0579185  44.6148453  61.2545395  58.6328163  43.8633156  61.1098709
  57.3531761  44.2746811  61.8057785  23.3396358  58.0443802  17.9507294
  22.5181541  58.1328278  18.4340267  23.0697899  57.9113541  17.0420399
  59.7926369   7.0330167  59.2314835  59.7264557   7.3961663  58.3483162
  60.4430046   7.5828595  59.6684265  20.5177040  30.6803226  55.3144684
  20.4339600  30.8550816  56.2518501  19.6484203  30.8635178  54.9580803
  51.9424515  27.3817253  74.2985458  51.5748367  28.2444382  74.1066742
  51.9501076  27.3318329  75.2544098  48.4108658   4.7139339  32.9189606
  48.1281128   4.4715843  33.8007507  49.2939301   4.3525171  32.8427925
  44.4364624  56.4539490  16.3284931  43.6547890  55.9462547  16.5463467
  44.1312637  57.1037521  15.6953773  24.6651726  37.7931900  50.5148468
  23.7899380  37.5815659  50.1901703  24.6908188  37.4192085  51.3955917
  62.0306625   7.2125502  22.3073559  61.9914856   7.6582527  21.4611607
  61.6976318   6.3327889  22.1303215  57.3218842  42.7031898  58.5230446
  57.9198151  42.0587387  58.1443748  57.1707001  42.3938675  59.4161835
  63.2845230  51.3303375  64.9045258  64.1644745  51.6970253  64.8182068
  62.7409592  52.0720634  65.1702499  37.6913948  12.2912359  66.0640030
  37.3749084  12.0742750  65.1870804  37.1815300  11.7300940  66.6482849
   2.1496611   4.3290257  39.4175568   2.4429317   3.4499061  39.6570816
   2.8931880   4.8946519  39.6260414  56.3040352  22.8168659   8.6673651
  56.5323563  22.0386734   9.1758156  56.5715790  22.6055698   7.7729344
  47.5167313  15.1609087  67.8462830  47.9370575  15.7224922  67.1949844
  46.6164551  15.4824638  67.8945312  46.8091431   4.2349143  16.6064110
  46.7974472   5.1761460  16.7801304  47.0503044   3.8397093  17.4441948
  29.7197571  44.1576691  61.9184837  29.4473991  43.8344193  61.0596657
  29.4323845  43.4808426  62.5313148  60.9164467  42.8263474  58.6396408
  60.3198318  42.8246460  59.3881607  61.7232513  43.2153015  58.9773026
  51.0388908   5.3761253  78.4157639  50.5335274   4.6782598  77.9988403
  51.2333107   5.9880009  77.7058029   3.5919766  33.0548172  10.7897110
   2.8562071  32.4436111  10.7536650   4.2879210  32.6212654  10.2958221
   8.1892910   4.0536985  38.3479233   9.0820198   3.8718696  38.6415291
   8.0363770   3.4249010  37.6426125  17.1252480  24.2991467  54.8069992
  17.4087276  23.9214821  55.6396103  17.9358368  24.4299431  54.3149948
  23.9680328  12.1022120  12.0540390  24.4728737  12.8009281  12.4701653
[truncated: 790,263 more chars]
