# Supplementary material for: Correction to “BAT2: an Open-Source Tool for Flexible, Automated, and Low Cost Absolute Binding Free Energy Calculations”
Source: J Chem Theory Comput. 2024 Sep 17;20(19):8740. doi: 10.1021/acs.jctc.4c01153 (PMC11465461; doi:10.1021/acs.jctc.4c01153)
Supplement: Supplementary file 1 — ct4c01153_si_001.zip [file ct4c01153_si_001.zip › All-files/HIV-1/equil/pose3/disang08.rest]

# Anchor atoms  :89@CA  :12@CA  :20@CA  :200@C8  :200@C19  :200@O  stage = equil  weight = 0.0 
&rst iat= 1383,187,               r1=     0.0000, r2=    16.1638, r3=    16.1638, r4=   999.0000, rk2=   5.0000000, rk3=   5.0000000, &end #Rec_C 
&rst iat= 187,308,                r1=     0.0000, r2=    10.3148, r3=    10.3148, r4=   999.0000, rk2=   5.0000000, rk3=   5.0000000, &end #Rec_C 
&rst iat= 308,1383,               r1=     0.0000, r2=    19.6145, r3=    19.6145, r4=   999.0000, rk2=   5.0000000, rk3=   5.0000000, &end #Rec_C 
&rst iat= 733,735,748,750,        r1=   -52.5466, r2=   127.4534, r3=   127.4534, r4=   307.4534, rk2=  50.0000000, rk3=  50.0000000, &end #Rec_D 
&rst iat= 748,750,752,767,        r1=  -302.2001, r2=  -122.2001, r3=  -122.2001, r4=    57.7999, rk2=  50.0000000, rk3=  50.0000000, &end #Rec_D 
&rst iat= 750,752,767,769,        r1=   -41.9959, r2=   138.0041, r3=   138.0041, r4=   318.0041, rk2=  50.0000000, rk3=  50.0000000, &end #Rec_D 
&rst iat= 767,769,771,774,        r1=  -300.9635, r2=  -120.9635, r3=  -120.9635, r4=    59.0365, rk2=  50.0000000, rk3=  50.0000000, &end #Rec_D 
&rst iat= 769,771,774,776,        r1=   -33.0093, r2=   146.9907, r3=   146.9907, r4=   326.9907, rk2=  50.0000000, rk3=  50.0000000, &end #Rec_D 
&rst iat= 774,776,778,781,        r1=  -328.7698, r2=  -148.7698, r3=  -148.7698, r4=    31.2302, rk2=  50.0000000, rk3=  50.0000000, &end #Rec_D 
&rst iat= 776,778,781,783,        r1=  -334.2266, r2=  -154.2266, r3=  -154.2266, r4=    25.7734, rk2=  50.0000000, rk3=  50.0000000, &end #Rec_D 
&rst iat= 781,783,785,800,        r1=  -248.1467, r2=   -68.1467, r3=   -68.1467, r4=   111.8533, rk2=  50.0000000, rk3=  50.0000000, &end #Rec_D 
&rst iat= 783,785,800,802,        r1=   -41.0440, r2=   138.9560, r3=   138.9560, r4=   318.9560, rk2=  50.0000000, rk3=  50.0000000, &end #Rec_D 
&rst iat= 800,802,804,807,        r1=   -85.9373, r2=    94.0627, r3=    94.0627, r4=   274.0627, rk2=  50.0000000, rk3=  50.0000000, &end #Rec_D 
&rst iat= 802,804,807,809,        r1=  -192.3577, r2=   -12.3577, r3=   -12.3577, r4=   167.6423, rk2=  50.0000000, rk3=  50.0000000, &end #Rec_D 
&rst iat= 807,809,811,814,        r1=   -62.7626, r2=   117.2374, r3=   117.2374, r4=   297.2374, rk2=  50.0000000, rk3=  50.0000000, &end #Rec_D 
&rst iat= 809,811,814,816,        r1=  -335.7112, r2=  -155.7112, r3=  -155.7112, r4=    24.2888, rk2=  50.0000000, rk3=  50.0000000, &end #Rec_D 
&rst iat= 814,816,818,834,        r1=  -289.8591, r2=  -109.8591, r3=  -109.8591, r4=    70.1409, rk2=  50.0000000, rk3=  50.0000000, &end #Rec_D 
&rst iat= 816,818,834,836,        r1=   -23.7831, r2=   156.2169, r3=   156.2169, r4=   336.2169, rk2=  50.0000000, rk3=  50.0000000, &end #Rec_D 
&rst iat= 834,836,838,853,        r1=  -311.1317, r2=  -131.1317, r3=  -131.1317, r4=    48.8683, rk2=  50.0000000, rk3=  50.0000000, &end #Rec_D 
&rst iat= 836,838,853,855,        r1=   -30.0141, r2=   149.9859, r3=   149.9859, r4=   329.9859, rk2=  50.0000000, rk3=  50.0000000, &end #Rec_D 
&rst iat= 853,855,857,875,        r1=  -270.8529, r2=   -90.8529, r3=   -90.8529, r4=    89.1471, rk2=  50.0000000, rk3=  50.0000000, &end #Rec_D 
&rst iat= 1217,1219,1231,1233,    r1=   -50.1583, r2=   129.8417, r3=   129.8417, r4=   309.8417, rk2=  50.0000000, rk3=  50.0000000, &end #Rec_D 
&rst iat= 1231,1233,1235,1238,    r1=    -4.6617, r2=   175.3383, r3=   175.3383, r4=   355.3383, rk2=  50.0000000, rk3=  50.0000000, &end #Rec_D 
&rst iat= 1233,1235,1238,1240,    r1=  -348.9240, r2=  -168.9240, r3=  -168.9240, r4=    11.0760, rk2=  50.0000000, rk3=  50.0000000, &end #Rec_D 
&rst iat= 1238,1240,1250,1252,    r1=  -259.9886, r2=   -79.9886, r3=   -79.9886, r4=   100.0114, rk2=  50.0000000, rk3=  50.0000000, &end #Rec_D 
&rst iat= 1240,1250,1252,1254,    r1=  -122.2779, r2=    57.7221, r3=    57.7221, r4=   237.7221, rk2=  50.0000000, rk3=  50.0000000, &end #Rec_D 
&rst iat= 1252,1254,1256,1266,    r1=  -259.7632, r2=   -79.7632, r3=   -79.7632, r4=   100.2368, rk2=  50.0000000, rk3=  50.0000000, &end #Rec_D 
&rst iat= 1254,1256,1266,1268,    r1=   -40.0535, r2=   139.9465, r3=   139.9465, r4=   319.9465, rk2=  50.0000000, rk3=  50.0000000, &end #Rec_D 
&rst iat= 1266,1268,1278,1280,    r1=  -251.5525, r2=   -71.5525, r3=   -71.5525, r4=   108.4475, rk2=  50.0000000, rk3=  50.0000000, &end #Rec_D 
&rst iat= 1268,1278,1280,1282,    r1=  -198.3568, r2=   -18.3568, r3=   -18.3568, r4=   161.6432, rk2=  50.0000000, rk3=  50.0000000, &end #Rec_D 
&rst iat= 1280,1282,1284,1296,    r1=  -324.9744, r2=  -144.9744, r3=  -144.9744, r4=    35.0256, rk2=  50.0000000, rk3=  50.0000000, &end #Rec_D 
&rst iat= 1282,1284,1296,1298,    r1=   -35.7731, r2=   144.2269, r3=   144.2269, r4=   324.2269, rk2=  50.0000000, rk3=  50.0000000, &end #Rec_D 
&rst iat= 1296,1298,1300,1310,    r1=  -255.9330, r2=   -75.9330, r3=   -75.9330, r4=   104.0670, rk2=  50.0000000, rk3=  50.0000000, &end #Rec_D 
&rst iat= 2301,2303,2316,2318,    r1=   -52.4654, r2=   127.5346, r3=   127.5346, r4=   307.5346, rk2=  50.0000000, rk3=  50.0000000, &end #Rec_D 
&rst iat= 2316,2318,2320,2335,    r1=  -302.9754, r2=  -122.9754, r3=  -122.9754, r4=    57.0246, rk2=  50.0000000, rk3=  50.0000000, &end #Rec_D 
&rst iat= 2318,2320,2335,2337,    r1=   -38.9007, r2=   141.0993, r3=   141.0993, r4=   321.0993, rk2=  50.0000000, rk3=  50.0000000, &end #Rec_D 
&rst iat= 2335,2337,2339,2342,    r1=  -280.0497, r2=  -100.0497, r3=  -100.0497, r4=    79.9503, rk2=  50.0000000, rk3=  50.0000000, &end #Rec_D 
&rst iat= 2337,2339,2342,2344,    r1=   -45.3205, r2=   134.6795, r3=   134.6795, r4=   314.6795, rk2=  50.0000000, rk3=  50.0000000, &end #Rec_D 
&rst iat= 2342,2344,2346,2349,    r1=  -306.1414, r2=  -126.1414, r3=  -126.1414, r4=    53.8586, rk2=  50.0000000, rk3=  50.0000000, &end #Rec_D 
&rst iat= 2344,2346,2349,2351,    r1=  -350.6078, r2=  -170.6078, r3=  -170.6078, r4=     9.3922, rk2=  50.0000000, rk3=  50.0000000, &end #Rec_D 
&rst iat= 2349,2351,2353,2368,    r1=  -242.3411, r2=   -62.3411, r3=   -62.3411, r4=   117.6589, rk2=  50.0000000, rk3=  50.0000000, &end #Rec_D 
&rst iat= 2351,2353,2368,2370,    r1=  -212.2628, r2=   -32.2628, r3=   -32.2628, r4=   147.7372, rk2=  50.0000000, rk3=  50.0000000, &end #Rec_D 
&rst iat= 2368,2370,2372,2375,    r1=  -275.6802, r2=   -95.6802, r3=   -95.6802, r4=    84.3198, rk2=  50.0000000, rk3=  50.0000000, &end #Rec_D 
&rst iat= 2370,2372,2375,2377,    r1=  -184.0012, r2=    -4.0012, r3=    -4.0012, r4=   175.9988, rk2=  50.0000000, rk3=  50.0000000, &end #Rec_D 
&rst iat= 2375,2377,2379,2382,    r1=   -44.0808, r2=   135.9192, r3=   135.9192, r4=   315.9192, rk2=  50.0000000, rk3=  50.0000000, &end #Rec_D 
&rst iat= 2377,2379,2382,2384,    r1=  -338.1768, r2=  -158.1768, r3=  -158.1768, r4=    21.8232, rk2=  50.0000000, rk3=  50.0000000, &end #Rec_D 
&rst iat= 2382,2384,2386,2402,    r1=  -285.7392, r2=  -105.7392, r3=  -105.7392, r4=    74.2608, rk2=  50.0000000, rk3=  50.0000000, &end #Rec_D 
&rst iat= 2384,2386,2402,2404,    r1=   -30.5489, r2=   149.4511, r3=   149.4511, r4=   329.4511, rk2=  50.0000000, rk3=  50.0000000, &end #Rec_D 
&rst iat= 2402,2404,2406,2421,    r1=  -312.0807, r2=  -132.0807, r3=  -132.0807, r4=    47.9193, rk2=  50.0000000, rk3=  50.0000000, &end #Rec_D 
&rst iat= 2404,2406,2421,2423,    r1=   -26.8585, r2=   153.1415, r3=   153.1415, r4=   333.1415, rk2=  50.0000000, rk3=  50.0000000, &end #Rec_D 
&rst iat= 2421,2423,2425,2443,    r1=  -271.9830, r2=   -91.9830, r3=   -91.9830, r4=    88.0170, rk2=  50.0000000, rk3=  50.0000000, &end #Rec_D 
&rst iat= 2785,2787,2799,2801,    r1=   -54.0733, r2=   125.9267, r3=   125.9267, r4=   305.9267, rk2=  50.0000000, rk3=  50.0000000, &end #Rec_D 
&rst iat= 2799,2801,2803,2806,    r1=    -0.8176, r2=   179.1824, r3=   179.1824, r4=   359.1824, rk2=  50.0000000, rk3=  50.0000000, &end #Rec_D 
&rst iat= 2801,2803,2806,2808,    r1=  -354.6714, r2=  -174.6714, r3=  -174.6714, r4=     5.3286, rk2=  50.0000000, rk3=  50.0000000, &end #Rec_D 
&rst iat= 2806,2808,2818,2820,    r1=  -254.7759, r2=   -74.7759, r3=   -74.7759, r4=   105.2241, rk2=  50.0000000, rk3=  50.0000000, &end #Rec_D 
&rst iat= 2808,2818,2820,2822,    r1=  -101.9079, r2=    78.0921, r3=    78.0921, r4=   258.0921, rk2=  50.0000000, rk3=  50.0000000, &end #Rec_D 
&rst iat= 2820,2822,2824,2834,    r1=  -281.8115, r2=  -101.8115, r3=  -101.8115, r4=    78.1885, rk2=  50.0000000, rk3=  50.0000000, &end #Rec_D 
&rst iat= 2822,2824,2834,2836,    r1=   -33.4183, r2=   146.5817, r3=   146.5817, r4=   326.5817, rk2=  50.0000000, rk3=  50.0000000, &end #Rec_D 
&rst iat= 2834,2836,2846,2848,    r1=  -242.0066, r2=   -62.0066, r3=   -62.0066, r4=   117.9934, rk2=  50.0000000, rk3=  50.0000000, &end #Rec_D 
&rst iat= 2836,2846,2848,2850,    r1=  -209.2479, r2=   -29.2479, r3=   -29.2479, r4=   150.7521, rk2=  50.0000000, rk3=  50.0000000, &end #Rec_D 
&rst iat= 2848,2850,2852,2864,    r1=  -331.4557, r2=  -151.4557, r3=  -151.4557, r4=    28.5443, rk2=  50.0000000, rk3=  50.0000000, &end #Rec_D 
&rst iat= 2850,2852,2864,2866,    r1=   -25.7441, r2=   154.2559, r3=   154.2559, r4=   334.2559, rk2=  50.0000000, rk3=  50.0000000, &end #Rec_D 
&rst iat= 2864,2866,2868,2878,    r1=  -245.3207, r2=   -65.3207, r3=   -65.3207, r4=   114.6793, rk2=  50.0000000, rk3=  50.0000000, &end #Rec_D 
&rst iat= 1383,3149,              r1=     0.0000, r2=    15.0273, r3=    15.0273, r4=   999.0000, rk2=   0.0000000, rk3=   0.0000000, &end #Lig_TR 
&rst iat= 187,1383,3149,          r1=     0.0000, r2=    72.4316, r3=    72.4316, r4=   180.0000, rk2=   0.0000000, rk3=   0.0000000, &end #Lig_TR 
&rst iat= 308,187,1383,3149,      r1=  -295.6793, r2=  -115.6793, r3=  -115.6793, r4=    64.3207, rk2=   0.0000000, rk3=   0.0000000, &end #Lig_TR 
&rst iat= 1383,3149,3163,         r1=     0.0000, r2=    88.0357, r3=    88.0357, r4=   180.0000, rk2=   0.0000000, rk3=   0.0000000, &end #Lig_TR 
&rst iat= 187,1383,3149,3163,     r1=  -162.6016, r2=    17.3984, r3=    17.3984, r4=   197.3984, rk2=   0.0000000, rk3=   0.0000000, &end #Lig_TR 
&rst iat= 1383,3149,3163,3140,    r1=  -322.1271, r2=  -142.1271, r3=  -142.1271, r4=    37.8729, rk2=   0.0000000, rk3=   0.0000000, &end #Lig_TR 
&rst iat= 3162,3163,3164,3165,    r1=  -178.6875, r2=     1.3125, r3=     1.3125, r4=   181.3125, rk2=   0.0000000, rk3=   0.0000000, &end #Lig_D 
&rst iat= 3158,3159,3160,3161,    r1=  -180.0703, r2=    -0.0703, r3=    -0.0703, r4=   179.9297, rk2=   0.0000000, rk3=   0.0000000, &end #Lig_D 
&rst iat= 3156,3157,3158,3159,    r1=  -179.6571, r2=     0.3429, r3=     0.3429, r4=   180.3429, rk2=   0.0000000, rk3=   0.0000000, &end #Lig_D 
&rst iat= 3155,3162,3163,3164,    r1=  -359.6868, r2=  -179.6868, r3=  -179.6868, r4=     0.3132, rk2=   0.0000000, rk3=   0.0000000, &end #Lig_D 
&rst iat= 3145,3144,3149,3148,    r1=  -119.9253, r2=    60.0747, r3=    60.0747, r4=   240.0747, rk2=   0.0000000, rk3=   0.0000000, &end #Lig_D 
&rst iat= 3144,3145,3146,3147,    r1=  -134.8030, r2=    45.1970, r3=    45.1970, r4=   225.1970, rk2=   0.0000000, rk3=   0.0000000, &end #Lig_D 
&rst iat= 3138,3141,3142,3143,    r1=  -110.0289, r2=    69.9711, r3=    69.9711, r4=   249.9711, rk2=   0.0000000, rk3=   0.0000000, &end #Lig_D 
&rst iat= 3164,3165,3166,3167,    r1=  -180.7606, r2=    -0.7606, r3=    -0.7606, r4=   179.2394, rk2=   0.0000000, rk3=   0.0000000, &end #Lig_D 
&rst iat= 3163,3164,3165,3166,    r1=  -180.1157, r2=    -0.1157, r3=    -0.1157, r4=   179.8843, rk2=   0.0000000, rk3=   0.0000000, &end #Lig_D 
&rst iat= 3162,3167,3166,3165,    r1=  -179.5501, r2=     0.4499, r3=     0.4499, r4=   180.4499, rk2=   0.0000000, rk3=   0.0000000, &end #Lig_D 
&rst iat= 3158,3157,3156,3161,    r1=  -179.7022, r2=     0.2978, r3=     0.2978, r4=   180.2978, rk2=   0.0000000, rk3=   0.0000000, &end #Lig_D 
&rst iat= 3157,3158,3159,3160,    r1=  -180.4595, r2=    -0.4595, r3=    -0.4595, r4=   179.5405, rk2=   0.0000000, rk3=   0.0000000, &end #Lig_D 
&rst iat= 3156,3161,3160,3159,    r1=  -179.2783, r2=     0.7217, r3=     0.7217, r4=   180.7217, rk2=   0.0000000, rk3=   0.0000000, &end #Lig_D 
&rst iat= 3155,3156,3161,3160,    r1=  -359.9308, r2=  -179.9308, r3=  -179.9308, r4=     0.0692, rk2=   0.0000000, rk3=   0.0000000, &end #Lig_D 
&rst iat= 3155,3162,3167,3166,    r1=    -1.3094, r2=   178.6906, r3=   178.6906, r4=   358.6906, rk2=   0.0000000, rk3=   0.0000000, &end #Lig_D 
&rst iat= 3152,3151,3153,3154,    r1=  -129.1198, r2=    50.8802, r3=    50.8802, r4=   230.8802, rk2=   0.0000000, rk3=   0.0000000, &end #Lig_D 
&rst iat= 3146,3145,3144,3149,    r1=  -228.9945, r2=   -48.9945, r3=   -48.9945, r4=   131.0055, rk2=   0.0000000, rk3=   0.0000000, &end #Lig_D 
&rst iat= 3144,3149,3148,3147,    r1=  -252.8237, r2=   -72.8237, r3=   -72.8237, r4=   107.1763, rk2=   0.0000000, rk3=   0.0000000, &end #Lig_D 
&rst iat= 3143,3147,3146,3145,    r1=  -349.6643, r2=  -169.6643, r3=  -169.6643, r4=    10.3357, rk2=   0.0000000, rk3=   0.0000000, &end #Lig_D 
&rst iat= 3143,3147,3148,3149,    r1=  -355.5007, r2=  -175.5007, r3=  -175.5007, r4=     4.4993, rk2=   0.0000000, rk3=   0.0000000, &end #Lig_D 
&rst iat= 3142,3143,3147,3148,    r1=  -251.0526, r2=   -71.0526, r3=   -71.0526, r4=   108.9474, rk2=   0.0000000, rk3=   0.0000000, &end #Lig_D 
&rst iat= 3141,3142,3143,3147,    r1=  -348.1243, r2=  -168.1243, r3=  -168.1243, r4=    11.8757, rk2=   0.0000000, rk3=   0.0000000, &end #Lig_D 
&rst iat= 3139,3137,3150,3151,    r1=  -281.0100, r2=  -101.0100, r3=  -101.0100, r4=    78.9900, rk2=   0.0000000, rk3=   0.0000000, &end #Lig_D 
&rst iat= 3139,3137,3155,3162,    r1=  -113.3351, r2=    66.6649, r3=    66.6649, r4=   246.6649, rk2=   0.0000000, rk3=   0.0000000, &end #Lig_D 
&rst iat= 3139,3138,3141,3142,    r1=  -312.4433, r2=  -132.4433, r3=  -132.4433, r4=    47.5567, rk2=   0.0000000, rk3=   0.0000000, &end #Lig_D 
&rst iat= 3155,3137,3139,3138,    r1=  -290.1612, r2=  -110.1612, r3=  -110.1612, r4=    69.8388, rk2=   0.0000000, rk3=   0.0000000, &end #Lig_D 
&rst iat= 3137,3139,3138,3141,    r1=    -5.1290, r2=   174.8710, r3=   174.8710, r4=   354.8710, rk2=   0.0000000, rk3=   0.0000000, &end #Lig_D 
&rst iat= 3137,3150,3151,3152,    r1=  -176.8451, r2=     3.1549, r3=     3.1549, r4=   183.1549, rk2=   0.0000000, rk3=   0.0000000, &end #Lig_D 
&rst iat= 3137,3155,3156,3157,    r1=   -66.4294, r2=   113.5706, r3=   113.5706, r4=   293.5706, rk2=   0.0000000, rk3=   0.0000000, &end #Lig_D 
&rst iat= 3137,3155,3162,3163,    r1=  -303.3511, r2=  -123.3511, r3=  -123.3511, r4=    56.6489, rk2=   0.0000000, rk3=   0.0000000, &end #Lig_D 
