# Supplementary material for: Correction to “BAT2: an Open-Source Tool for Flexible, Automated, and Low Cost Absolute Binding Free Energy Calculations”
Source: J Chem Theory Comput. 2024 Sep 17;20(19):8740. doi: 10.1021/acs.jctc.4c01153 (PMC11465461; doi:10.1021/acs.jctc.4c01153)
Supplement: Supplementary file 1 — ct4c01153_si_001.zip [file ct4c01153_si_001.zip › All-files/HIV-1/equil/pose3/cv.in]

cv_file 
&colvar 
 cv_type = 'COM_DISTANCE' 
 cv_ni = 794, cv_i = 1,0,2,14,16,17,18,20,33,34,35,37,52,53,54,56,66,67,68,70,85,86,87,89,109,110,111,113,126,127,128,130,150,151,152,162,164,165,166,168,183,184,185,187,199,200,201,203,213,214,215,217,232,233,234,236,254,255,256,258,273,274,275,277,280,281,282,284,287,288,289,291,304,305,306,308,323,324,325,327,345,346,347,349,360,361,362,364,370,371,372,374,389,390,391,393,408,409,410,412,420,421,422,424,434,435,436,438,441,442,443,445,451,452,453,455,463,464,465,467,475,476,477,479,489,490,491,493,505,506,507,509,524,525,526,528,539,540,541,543,554,555,556,558,571,572,573,575,585,586,587,589,604,605,606,616,618,619,620,622,625,626,627,629,649,650,651,653,673,674,675,677,695,696,697,707,709,710,711,713,731,732,733,735,748,749,750,752,767,768,769,771,774,775,776,778,781,782,783,785,800,801,802,804,807,808,809,811,814,815,816,818,834,835,836,838,853,854,855,857,875,876,877,879,891,892,893,895,915,916,917,919,932,933,934,936,953,954,955,957,965,966,967,969,982,983,984,986,1001,1002,1003,1005,1020,1021,1022,1024,1039,1040,1041,1043,1054,1055,1056,1058,1073,1074,1075,1077,1084,1085,1086,1088,1091,1092,1093,1095,1108,1109,1110,1112,1130,1131,1132,1134,1140,1141,1142,1144,1159,1160,1161,1163,1166,1167,1168,1170,1180,1181,1182,1184,1196,1197,1198,1200,1215,1216,1217,1219,1231,1232,1233,1235,1238,1239,1240,1250,1252,1253,1254,1256,1266,1267,1268,1278,1280,1281,1282,1284,1296,1297,1298,1300,1310,1311,1312,1314,1329,1330,1331,1333,1348,1349,1350,1352,1355,1356,1357,1359,1379,1380,1381,1383,1393,1394,1395,1397,1412,1413,1414,1416,1431,1432,1433,1435,1445,1446,1447,1449,1462,1463,1464,1466,1481,1482,1483,1485,1488,1489,1490,1492,1499,1500,1501,1503,1513,1514,1515,1517,1532,1533,1534,1536,1546,1547,1548,1550,1566,1567,1569,1581,1583,1584,1585,1587,1600,1601,1602,1604,1619,1620,1621,1623,1633,1634,1635,1637,1652,1653,1654,1656,1676,1677,1678,1680,1693,1694,1695,1697,1717,1718,1719,1729,1731,1732,1733,1735,1750,1751,1752,1754,1766,1767,1768,1770,1780,1781,1782,1784,1799,1800,1801,1803,1821,1822,1823,1825,1840,1841,1842,1844,1847,1848,1849,1851,1854,1855,1856,1858,1871,1872,1873,1875,1890,1891,1892,1894,1912,1913,1914,1916,1927,1928,1929,1931,1937,1938,1939,1941,1956,1957,1958,1960,1975,1976,1977,1979,1988,1989,1990,1992,2002,2003,2004,2006,2009,2010,2011,2013,2019,2020,2021,2023,2031,2032,2033,2035,2043,2044,2045,2047,2057,2058,2059,2061,2073,2074,2075,2077,2092,2093,2094,2096,2107,2108,2109,2111,2122,2123,2124,2126,2139,2140,2141,2143,2153,2154,2155,2157,2172,2173,2174,2184,2186,2187,2188,2190,2193,2194,2195,2197,2217,2218,2219,2221,2241,2242,2243,2245,2263,2264,2265,2275,2277,2278,2279,2281,2299,2300,2301,2303,2316,2317,2318,2320,2335,2336,2337,2339,2342,2343,2344,2346,2349,2350,2351,2353,2368,2369,2370,2372,2375,2376,2377,2379,2382,2383,2384,2386,2402,2403,2404,2406,2421,2422,2423,2425,2443,2444,2445,2447,2459,2460,2461,2463,2483,2484,2485,2487,2500,2501,2502,2504,2521,2522,2523,2525,2533,2534,2535,2537,2550,2551,2552,2554,2569,2570,2571,2573,2588,2589,2590,2592,2607,2608,2609,2611,2622,2623,2624,2626,2641,2642,2643,2645,2652,2653,2654,2656,2659,2660,2661,2663,2676,2677,2678,2680,2698,2699,2700,2702,2708,2709,2710,2712,2727,2728,2729,2731,2734,2735,2736,2738,2748,2749,2750,2752,2764,2765,2766,2768,2783,2784,2785,2787,2799,2800,2801,2803,2806,2807,2808,2818,2820,2821,2822,2824,2834,2835,2836,2846,2848,2849,2850,2852,2864,2865,2866,2868,2878,2879,2880,2882,2897,2898,2899,2901,2916,2917,2918,2920,2923,2924,2925,2927,2947,2948,2949,2951,2961,2962,2963,2965,2980,2981,2982,2984,2999,3000,3001,3003,3013,3014,3015,3017,3030,3031,3032,3034,3049,3050,3051,3053,3056,3057,3058,3060,3067,3068,3069,3071,3081,3082,3083,3085,3100,3101,3102,3104,3114,3115,3116,3118,3134,3135,
 anchor_position =     0.0000,     0.0000,     0.0000,   999.0000 
 anchor_strength =    10.0000,    10.0000, 
/ 
