# Supplementary material for: Correction to “BAT2: an Open-Source Tool for Flexible, Automated, and Low Cost Absolute Binding Free Energy Calculations”
Source: J Chem Theory Comput. 2024 Sep 17;20(19):8740. doi: 10.1021/acs.jctc.4c01153 (PMC11465461; doi:10.1021/acs.jctc.4c01153)
Supplement: Supplementary file 1 — ct4c01153_si_001.zip [file ct4c01153_si_001.zip › All-files/HIV-1/equil/pose3/vac.prmtop]

%VERSION  VERSION_STAMP = V0001.000  DATE = 12/19/23  14:23:25                  
%FLAG TITLE                                                                     
%FORMAT(20a4)                                                                   
default_name                                                                    
%FLAG POINTERS                                                                  
%FORMAT(10I8)                                                                   
    3199      15    1647    1579    3761    2138    7414    6854       0       0
   17777     200    1579    2138    6854      82     192     206      46       0
       0       0       0       0       0       0       0       0      63       0
       0
%FLAG ATOM_NAME                                                                 
%FORMAT(20a4)                                                                   
Pb  N   H2  H3  CD  HD2 HD3 CG  HG2 HG3 CB  HB2 HB3 CA  HA  C   O   N   H   CA  
HA  CB  HB2 HB3 CG  HG2 HG3 CD  OE1 NE2 HE21HE22C   O   N   H   CA  HA  CB  HB  
CG2 HG21HG22HG23CG1 HG12HG13CD1 HD11HD12HD13C   O   N   H   CA  HA  CB  HB  CG2 
HG21HG22HG23OG1 HG1 C   O   N   H   CA  HA  CB  HB2 HB3 CG  HG  CD1 HD11HD12HD13
CD2 HD21HD22HD23C   O   N   H   CA  HA  CB  HB2 HB3 CG  CD1 HD1 NE1 HE1 CE2 CZ2 
HZ2 CH2 HH2 CZ3 HZ3 CE3 HE3 CD2 C   O   N   H   CA  HA  CB  HB2 HB3 CG  HG2 HG3 
CD  OE1 NE2 HE21HE22C   O   N   H   CA  HA  CB  HB2 HB3 CG  HG2 HG3 CD  HD2 HD3 
NE  HE  CZ  NH1 HH11HH12NH2 HH21HH22C   O   N   CD  HD2 HD3 CG  HG2 HG3 CB  HB2 
HB3 CA  HA  C   O   N   H   CA  HA  CB  HB2 HB3 CG  HG  CD1 HD11HD12HD13CD2 HD21
HD22HD23C   O   N   H   CA  HA  CB  HB  CG1 HG11HG12HG13CG2 HG21HG22HG23C   O   
N   H   CA  HA  CB  HB  CG2 HG21HG22HG23OG1 HG1 C   O   N   H   CA  HA  CB  HB  
CG2 HG21HG22HG23CG1 HG12HG13CD1 HD11HD12HD13C   O   N   H   CA  HA  CB  HB2 HB3 
CG  HG2 HG3 CD  HD2 HD3 CE  HE2 HE3 NZ  HZ1 HZ2 HZ3 C   O   N   H   CA  HA  CB  
HB  CG2 HG21HG22HG23CG1 HG12HG13CD1 HD11HD12HD13C   O   N   H   CA  HA2 HA3 C   
O   N   H   CA  HA2 HA3 C   O   N   H   CA  HA  CB  HB2 HB3 CG  HG2 HG3 CD  OE1 
NE2 HE21HE22C   O   N   H   CA  HA  CB  HB2 HB3 CG  HG  CD1 HD11HD12HD13CD2 HD21
HD22HD23C   O   N   H   CA  HA  CB  HB2 HB3 CG  HG2 HG3 CD  HD2 HD3 CE  HE2 HE3 
NZ  HZ1 HZ2 HZ3 C   O   N   H   CA  HA  CB  HB2 HB3 CG  HG2 HG3 CD  OE1 OE2 C   
O   N   H   CA  HA  CB  HB1 HB2 HB3 C   O   N   H   CA  HA  CB  HB2 HB3 CG  HG  
CD1 HD11HD12HD13CD2 HD21HD22HD23C   O   N   H   CA  HA  CB  HB2 HB3 CG  HG  CD1 
HD11HD12HD13CD2 HD21HD22HD23C   O   N   H   CA  HA  CB  HB2 HB3 CG  OD1 OD2 C   
O   N   H   CA  HA  CB  HB  CG2 HG21HG22HG23OG1 HG1 C   O   N   H   CA  HA2 HA3 
C   O   N   H   CA  HA  CB  HB1 HB2 HB3 C   O   N   H   CA  HA  CB  HB2 HB3 CG  
OD1 OD2 C   O   N   H   CA  HA  CB  HB2 HB3 CG  OD1 OD2 C   O   N   H   CA  HA  
CB  HB  CG2 HG21HG22HG23OG1 HG1 C   O   N   H   CA  HA  CB  HB  CG1 HG11HG12HG13
CG2 HG21HG22HG23C   O   N   H   CA  HA  CB  HB2 HB3 CG  HG  CD1 HD11HD12HD13CD2 
HD21HD22HD23C   O   N   H   CA  HA  CB  HB2 HB3 CG  HG2 HG3 CD  OE1 OE2 C   O   
N   H   CA  HA  CB  HB2 HB3 CG  HG2 HG3 CD  OE1 OE2 C   O   N   H   CA  HA  CB  
HB2 HB3 CG  HG2 HG3 SD  CE  HE1 HE2 HE3 C   O   N   H   CA  HA  CB  HB2 HB3 CG  
OD1 ND2 HD21HD22C   O   N   H   CA  HA  CB  HB2 HB3 CG  HG  CD1 HD11HD12HD13CD2 
HD21HD22HD23C   O   N   CD  HD2 HD3 CG  HG2 HG3 CB  HB2 HB3 CA  HA  C   O   N   
H   CA  HA2 HA3 C   O   N   H   CA  HA  CB  HB2 HB3 CG  HG2 HG3 CD  HD2 HD3 NE  
HE  CZ  NH1 HH11HH12NH2 HH21HH22C   O   N   H   CA  HA  CB  HB2 HB3 CG  CD1 HD1 
NE1 HE1 CE2 CZ2 HZ2 CH2 HH2 CZ3 HZ3 CE3 HE3 CD2 C   O   N   H   CA  HA  CB  HB2 
HB3 CG  HG2 HG3 CD  HD2 HD3 CE  HE2 HE3 NZ  HZ1 HZ2 HZ3 C   O   N   CD  HD2 HD3 
CG  HG2 HG3 CB  HB2 HB3 CA  HA  C   O   N   H   CA  HA  CB  HB2 HB3 CG  HG2 HG3 
CD  HD2 HD3 CE  HE2 HE3 NZ  HZ1 HZ2 HZ3 C   O   N   H   CA  HA  CB  HB2 HB3 CG  
HG2 HG3 SD  CE  HE1 HE2 HE3 C   O   N   H   CA  HA  CB  HB  CG2 HG21HG22HG23CG1 
HG12HG13CD1 HD11HD12HD13C   O   N   H   CA  HA2 HA3 C   O   N   H   CA  HA2 HA3 
C   O   N   H   CA  HA  CB  HB  CG2 HG21HG22HG23CG1 HG12HG13CD1 HD11HD12HD13C   
O   N   H   CA  HA2 HA3 C   O   N   H   CA  HA2 HA3 C   O   N   H   CA  HA  CB  
HB2 HB3 CG  CD1 HD1 CE1 HE1 CZ  HZ  CE2 HE2 CD2 HD2 C   O   N   H   CA  HA  CB  
HB  CG2 HG21HG22HG23CG1 HG12HG13CD1 HD11HD12HD13C   O   N   H   CA  HA  CB  HB2 
HB3 CG  HG2 HG3 CD  HD2 HD3 CE  HE2 HE3 NZ  HZ1 HZ2 HZ3 C   O   N   H   CA  HA  
CB  HB  CG1 HG11HG12HG13CG2 HG21HG22HG23C   O   N   H   CA  HA  CB  HB2 HB3 CG  
HG2 HG3 CD  HD2 HD3 NE  HE  CZ  NH1 HH11HH12NH2 HH21HH22C   O   N   H   CA  HA  
CB  HB2 HB3 CG  HG2 HG3 CD  OE1 NE2 HE21HE22C   O   N   H   CA  HA  CB  HB2 HB3 
CG  CD1 HD1 CE1 HE1 CZ  OH  HH  CE2 HE2 CD2 HD2 C   O   N   H   CA  HA  CB  HB2 
HB3 CG  OD1 OD2 C   O   N   H   CA  HA  CB  HB2 HB3 CG  HG2 HG3 CD  OE1 NE2 HE21
HE22C   O   N   H   CA  HA  CB  HB  CG2 HG21HG22HG23CG1 HG12HG13CD1 HD11HD12HD13
C   O   N   H   CA  HA  CB  HB2 HB3 CG  HG  CD1 HD11HD12HD13CD2 HD21HD22HD23C   
O   N   H   CA  HA  CB  HB  CG2 HG21HG22HG23CG1 HG12HG13CD1 HD11HD12HD13C   O   
N   H   CA  HA  CB  HB2 HB3 CG  HG2 HG3 CD  OE1 OE2 C   O   N   H   CA  HA  CB  
HB  CG2 HG21HG22HG23CG1 HG12HG13CD1 HD11HD12HD13C   O   N   H   CA  HA  CB  HB2 
HB3 SG  HG  C   O   N   H   CA  HA2 HA3 C   O   N   H   CA  HA  CB  HB2 HB3 CG  
ND1 CE1 HE1 NE2 HE2 CD2 HD2 C   O   N   H   CA  HA  CB  HB2 HB3 CG  HG2 HG3 CD  
HD2 HD3 CE  HE2 HE3 NZ  HZ1 HZ2 HZ3 C   O   N   H   CA  HA  CB  HB1 HB2 HB3 C   
O   N   H   CA  HA  CB  HB  CG2 HG21HG22HG23CG1 HG12HG13CD1 HD11HD12HD13C   O   
N   H   CA  HA2 HA3 C   O   N   H   CA  HA  CB  HB  CG2 HG21HG22HG23OG1 HG1 C   
O   N   H   CA  HA  CB  HB  CG1 HG11HG12HG13CG2 HG21HG22HG23C   O   N   H   CA  
HA  CB  HB2 HB3 CG  HG  CD1 HD11HD12HD13CD2 HD21HD22HD23C   O   N   H   CA  HA  
CB  HB  CG1 HG11HG12HG13CG2 HG21HG22HG23C   O   N   H   CA  HA2 HA3 C   O   N   
CD  HD2 HD3 CG  HG2 HG3 CB  HB2 HB3 CA  HA  C   O   N   H   CA  HA  CB  HB  CG2 
HG21HG22HG23OG1 HG1 C   O   N   CD  HD2 HD3 CG  HG2 HG3 CB  HB2 HB3 CA  HA  C   
O   N   H   CA  HA  CB  HB  CG1 HG11HG12HG13CG2 HG21HG22HG23C   O   N   H   CA  
HA  CB  HB2 HB3 CG  OD1 ND2 HD21HD22C   O   N   H   CA  HA  CB  HB  CG2 HG21HG22
HG23CG1 HG12HG13CD1 HD11HD12HD13C   O   N   H   CA  HA  CB  HB  CG2 HG21HG22HG23
CG1 HG12HG13CD1 HD11HD12HD13C   O   N   H   CA  HA2 HA3 C   O   N   H   CA  HA  
CB  HB2 HB3 CG  HG2 HG3 CD  HD2 HD3 NE  HE  CZ  NH1 HH11HH12NH2 HH21HH22C   O   
N   H   CA  HA  CB  HB2 HB3 CG  OD1 ND2 HD21HD22C   O   N   H   CA  HA  CB  HB2 
HB3 CG  HG  CD1 HD11HD12HD13CD2 HD21HD22HD23C   O   N   H   CA  HA  CB  HB2 HB3 
CG  HG  CD1 HD11HD12HD13CD2 HD21HD22HD23C   O   N   H   CA  HA  CB  HB  CG2 HG21
HG22HG23OG1 HG1 C   O   N   H   CA  HA  CB  HB2 HB3 CG  HG2 HG3 CD  OE1 NE2 HE21
HE22C   O   N   H   CA  HA  CB  HB  CG2 HG21HG22HG23CG1 HG12HG13CD1 HD11HD12HD13
C   O   N   H   CA  HA2 HA3 C   O   N   H   CA  HA  CB  HB2 HB3 SG  HG  C   O   
N   H   CA  HA  CB  HB  CG2 HG21HG22HG23OG1 HG1 C   O   N   H   CA  HA  CB  HB2 
HB3 CG  HG  CD1 HD11HD12HD13CD2 HD21HD22HD23C   O   N   H   CA  HA  CB  HB2 HB3 
CG  OD1 ND2 HD21HD22C   O   N   H   CA  HA  CB  HB2 HB3 CG  CD1 HD1 CE1 HE1 CZ  
HZ  CE2 HE2 CD2 HD2 C   O   OXT N   H2  H3  CD  HD2 HD3 CG  HG2 HG3 CB  HB2 HB3 
CA  HA  C   O   N   H   CA  HA  CB  HB2 HB3 CG  HG2 HG3 CD  OE1 NE2 HE21HE22C   
O   N   H   CA  HA  CB  HB  CG2 HG21HG22HG23CG1 HG12HG13CD1 HD11HD12HD13C   O   
N   H   CA  HA  CB  HB  CG2 HG21HG22HG23OG1 HG1 C   O   N   H   CA  HA  CB  HB2 
HB3 CG  HG  CD1 HD11HD12HD13CD2 HD21HD22HD23C   O   N   H   CA  HA  CB  HB2 HB3 
CG  CD1 HD1 NE1 HE1 CE2 CZ2 HZ2 CH2 HH2 CZ3 HZ3 CE3 HE3 CD2 C   O   N   H   CA  
HA  CB  HB2 HB3 CG  HG2 HG3 CD  OE1 NE2 HE21HE22C   O   N   H   CA  HA  CB  HB2 
HB3 CG  HG2 HG3 CD  HD2 HD3 NE  HE  CZ  NH1 HH11HH12NH2 HH21HH22C   O   N   CD  
HD2 HD3 CG  HG2 HG3 CB  HB2 HB3 CA  HA  C   O   N   H   CA  HA  CB  HB2 HB3 CG  
HG  CD1 HD11HD12HD13CD2 HD21HD22HD23C   O   N   H   CA  HA  CB  HB  CG1 HG11HG12
HG13CG2 HG21HG22HG23C   O   N   H   CA  HA  CB  HB  CG2 HG21HG22HG23OG1 HG1 C   
O   N   H   CA  HA  CB  HB  CG2 HG21HG22HG23CG1 HG12HG13CD1 HD11HD12HD13C   O   
N   H   CA  HA  CB  HB2 HB3 CG  HG2 HG3 CD  HD2 HD3 CE  HE2 HE3 NZ  HZ1 HZ2 HZ3 
C   O   N   H   CA  HA  CB  HB  CG2 HG21HG22HG23CG1 HG12HG13CD1 HD11HD12HD13C   
O   N   H   CA  HA2 HA3 C   O   N   H   CA  HA2 HA3 C   O   N   H   CA  HA  CB  
HB2 HB3 CG  HG2 HG3 CD  OE1 NE2 HE21HE22C   O   N   H   CA  HA  CB  HB2 HB3 CG  
HG  CD1 HD11HD12HD13CD2 HD21HD22HD23C   O   N   H   CA  HA  CB  HB2 HB3 CG  HG2 
HG3 CD  HD2 HD3 CE  HE2 HE3 NZ  HZ1 HZ2 HZ3 C   O   N   H   CA  HA  CB  HB2 HB3 
CG  HG2 HG3 CD  OE1 OE2 C   O   N   H   CA  HA  CB  HB1 HB2 HB3 C   O   N   H   
CA  HA  CB  HB2 HB3 CG  HG  CD1 HD11HD12HD13CD2 HD21HD22HD23C   O   N   H   CA  
HA  CB  HB2 HB3 CG  HG  CD1 HD11HD12HD13CD2 HD21HD22HD23C   O   N   H   CA  HA  
CB  HB2 HB3 CG  OD1 OD2 HD2 C   O   N   H   CA  HA  CB  HB  CG2 HG21HG22HG23OG1 
HG1 C   O   N   H   CA  HA2 HA3 C   O   N   H   CA  HA  CB  HB1 HB2 HB3 C   O   
N   H   CA  HA  CB  HB2 HB3 CG  OD1 OD2 C   O   N   H   CA  HA  CB  HB2 HB3 CG  
OD1 OD2 C   O   N   H   CA  HA  CB  HB  CG2 HG21HG22HG23OG1 HG1 C   O   N   H   
CA  HA  CB  HB  CG1 HG11HG12HG13CG2 HG21HG22HG23C   O   N   H   CA  HA  CB  HB2 
HB3 CG  HG  CD1 HD11HD12HD13CD2 HD21HD22HD23C   O   N   H   CA  HA  CB  HB2 HB3 
CG  HG2 HG3 CD  OE1 OE2 C   O   N   H   CA  HA  CB  HB2 HB3 CG  HG2 HG3 CD  OE1 
OE2 C   O   N   H   CA  HA  CB  HB2 HB3 CG  HG2 HG3 SD  CE  HE1 HE2 HE3 C   O   
N   H   CA  HA  CB  HB2 HB3 CG  OD1 ND2 HD21HD22C   O   N   H   CA  HA  CB  HB2 
HB3 CG  HG  CD1 HD11HD12HD13CD2 HD21HD22HD23C   O   N   CD  HD2 HD3 CG  HG2 HG3 
CB  HB2 HB3 CA  HA  C   O   N   H   CA  HA2 HA3 C   O   N   H   CA  HA  CB  HB2 
HB3 CG  HG2 HG3 CD  HD2 HD3 NE  HE  CZ  NH1 HH11HH12NH2 HH21HH22C   O   N   H   
CA  HA  CB  HB2 HB3 CG  CD1 HD1 NE1 HE1 CE2 CZ2 HZ2 CH2 HH2 CZ3 HZ3 CE3 HE3 CD2 
C   O   N   H   CA  HA  CB  HB2 HB3 CG  HG2 HG3 CD  HD2 HD3 CE  HE2 HE3 NZ  HZ1 
HZ2 HZ3 C   O   N   CD  HD2 HD3 CG  HG2 HG3 CB  HB2 HB3 CA  HA  C   O   N   H   
CA  HA  CB  HB2 HB3 CG  HG2 HG3 CD  HD2 HD3 CE  HE2 HE3 NZ  HZ1 HZ2 HZ3 C   O   
N   H   CA  HA  CB  HB2 HB3 CG  HG2 HG3 SD  CE  HE1 HE2 HE3 C   O   N   H   CA  
HA  CB  HB  CG2 HG21HG22HG23CG1 HG12HG13CD1 HD11HD12HD13C   O   N   H   CA  HA2 
HA3 C   O   N   H   CA  HA2 HA3 C   O   N   H   CA  HA  CB  HB  CG2 HG21HG22HG23
CG1 HG12HG13CD1 HD11HD12HD13C   O   N   H   CA  HA2 HA3 C   O   N   H   CA  HA2 
HA3 C   O   N   H   CA  HA  CB  HB2 HB3 CG  CD1 HD1 CE1 HE1 CZ  HZ  CE2 HE2 CD2 
HD2 C   O   N   H   CA  HA  CB  HB  CG2 HG21HG22HG23CG1 HG12HG13CD1 HD11HD12HD13
C   O   N   H   CA  HA  CB  HB2 HB3 CG  HG2 HG3 CD  HD2 HD3 CE  HE2 HE3 NZ  HZ1 
HZ2 HZ3 C   O   N   H   CA  HA  CB  HB  CG1 HG11HG12HG13CG2 HG21HG22HG23C   O   
N   H   CA  HA  CB  HB2 HB3 CG  HG2 HG3 CD  HD2 HD3 NE  HE  CZ  NH1 HH11HH12NH2 
HH21HH22C   O   N   H   CA  HA  CB  HB2 HB3 CG  HG2 HG3 CD  OE1 NE2 HE21HE22C   
O   N   H   CA  HA  CB  HB2 HB3 CG  CD1 HD1 CE1 HE1 CZ  OH  HH  CE2 HE2 CD2 HD2 
C   O   N   H   CA  HA  CB  HB2 HB3 CG  OD1 OD2 C   O   N   H   CA  HA  CB  HB2 
HB3 CG  HG2 HG3 CD  OE1 NE2 HE21HE22C   O   N   H   CA  HA  CB  HB  CG2 HG21HG22
HG23CG1 HG12HG13CD1 HD11HD12HD13C   O   N   H   CA  HA  CB  HB2 HB3 CG  HG  CD1 
HD11HD12HD13CD2 HD21HD22HD23C   O   N   H   CA  HA  CB  HB  CG2 HG21HG22HG23CG1 
HG12HG13CD1 HD11HD12HD13C   O   N   H   CA  HA  CB  HB2 HB3 CG  HG2 HG3 CD  OE1 
OE2 C   O   N   H   CA  HA  CB  HB  CG2 HG21HG22HG23CG1 HG12HG13CD1 HD11HD12HD13
C   O   N   H   CA  HA  CB  HB2 HB3 SG  HG  C   O   N   H   CA  HA2 HA3 C   O   
N   H   CA  HA  CB  HB2 HB3 CG  ND1 CE1 HE1 NE2 HE2 CD2 HD2 C   O   N   H   CA  
HA  CB  HB2 HB3 CG  HG2 HG3 CD  HD2 HD3 CE  HE2 HE3 NZ  HZ1 HZ2 HZ3 C   O   N   
H   CA  HA  CB  HB1 HB2 HB3 C   O   N   H   CA  HA  CB  HB  CG2 HG21HG22HG23CG1 
HG12HG13CD1 HD11HD12HD13C   O   N   H   CA  HA2 HA3 C   O   N   H   CA  HA  CB  
HB  CG2 HG21HG22HG23OG1 HG1 C   O   N   H   CA  HA  CB  HB  CG1 HG11HG12HG13CG2 
HG21HG22HG23C   O   N   H   CA  HA  CB  HB2 HB3 CG  HG  CD1 HD11HD12HD13CD2 HD21
HD22HD23C   O   N   H   CA  HA  CB  HB  CG1 HG11HG12HG13CG2 HG21HG22HG23C   O   
N   H   CA  HA2 HA3 C   O   N   CD  HD2 HD3 CG  HG2 HG3 CB  HB2 HB3 CA  HA  C   
O   N   H   CA  HA  CB  HB  CG2 HG21HG22HG23OG1 HG1 C   O   N   CD  HD2 HD3 CG  
HG2 HG3 CB  HB2 HB3 CA  HA  C   O   N   H   CA  HA  CB  HB  CG1 HG11HG12HG13CG2 
HG21HG22HG23C   O   N   H   CA  HA  CB  HB2 HB3 CG  OD1 ND2 HD21HD22C   O   N   
H   CA  HA  CB  HB  CG2 HG21HG22HG23CG1 HG12HG13CD1 HD11HD12HD13C   O   N   H   
CA  HA  CB  HB  CG2 HG21HG22HG23CG1 HG12HG13CD1 HD11HD12HD13C   O   N   H   CA  
HA2 HA3 C   O   N   H   CA  HA  CB  HB2 HB3 CG  HG2 HG3 CD  HD2 HD3 NE  HE  CZ  
NH1 HH11HH12NH2 HH21HH22C   O   N   H   CA  HA  CB  HB2 HB3 CG  OD1 ND2 HD21HD22
C   O   N   H   CA  HA  CB  HB2 HB3 CG  HG  CD1 HD11HD12HD13CD2 HD21HD22HD23C   
O   N   H   CA  HA  CB  HB2 HB3 CG  HG  CD1 HD11HD12HD13CD2 HD21HD22HD23C   O   
N   H   CA  HA  CB  HB  CG2 HG21HG22HG23OG1 HG1 C   O   N   H   CA  HA  CB  HB2 
HB3 CG  HG2 HG3 CD  OE1 NE2 HE21HE22C   O   N   H   CA  HA  CB  HB  CG2 HG21HG22
HG23CG1 HG12HG13CD1 HD11HD12HD13C   O   N   H   CA  HA2 HA3 C   O   N   H   CA  
HA  CB  HB2 HB3 SG  HG  C   O   N   H   CA  HA  CB  HB  CG2 HG21HG22HG23OG1 HG1 
C   O   N   H   CA  HA  CB  HB2 HB3 CG  HG  CD1 HD11HD12HD13CD2 HD21HD22HD23C   
O   N   H   CA  HA  CB  HB2 HB3 CG  OD1 ND2 HD21HD22C   O   N   H   CA  HA  CB  
HB2 HB3 CG  CD1 HD1 CE1 HE1 CZ  HZ  CE2 HE2 CD2 HD2 C   O   OXT C   N   C1  O   
C2  C3  C4  C5  N1  C6  C7  O1  C8  N2  C9  O2  O3  C10 C11 C12 C13 C14 C15 C16 
C17 C18 C19 C20 C21 C22 C23 H   H1  H2  H3  H4  H5  H6  H7  H8  H9  H10 H11 H12 
H13 H14 H15 H16 H17 H18 H19 H20 H21 H22 H23 H24 H25 H26 H27 H28 H29 H30 H31 
%FLAG CHARGE                                                                    
%FORMAT(5E16.8)                                                                 
  0.00000000E+00 -3.68090460E+00  5.68535760E+00  5.68535760E+00 -2.18667600E-01
  1.82223000E+00  1.82223000E+00 -2.20489830E+00  1.82223000E+00  1.82223000E+00
 -2.09556450E+00  1.82223000E+00  1.82223000E+00  1.82223000E+00  1.82223000E+00
  9.58492980E+00 -9.11115000E+00 -7.57501011E+00  4.95464337E+00 -5.64891300E-02
  1.54889550E+00 -6.56002800E-02  3.11601330E-01  3.11601330E-01 -1.17533835E+00
  6.41424960E-01  6.41424960E-01  1.26663207E+01 -1.10900918E+01 -1.71417176E+01
  7.74629973E+00  7.74629973E+00  1.08841798E+01 -1.03484442E+01 -7.57501011E+00
  4.95464337E+00 -1.08787131E+00  1.58351787E+00  2.37436569E+00  3.40757010E-01
 -5.83842492E+00  1.60720686E+00  1.60720686E+00  1.60720686E+00 -7.83558900E-01
  4.30046280E-01  4.30046280E-01 -1.20267180E+00  3.38934780E-01  3.38934780E-01
  3.38934780E-01  1.08841798E+01 -1.03484442E+01 -7.57501011E+00  4.95464337E+00
 -7.08847470E-01  1.83498561E+00  6.65842842E+00  7.83558900E-02 -4.44259674E+00
  1.16987166E+00  1.16987166E+00  1.16987166E+00 -1.23200970E+01  7.47478746E+00
  1.08841798E+01 -1.03484442E+01 -7.57501011E+00  4.95464337E+00 -9.43915140E-01
  1.68009606E+00 -2.00809746E+00  8.32759110E-01  8.32759110E-01  6.43429413E+00
 -6.57825030E-01 -7.50940983E+00  1.82223000E+00  1.82223000E+00  1.82223000E+00
 -7.50940983E+00  1.82223000E+00  1.82223000E+00  1.82223000E+00  1.08841798E+01
 -1.03484442E+01 -7.57501011E+00  4.95464337E+00 -5.01113250E-01  2.04636429E+00
 -9.11115000E-02  6.17735970E-01  6.17735970E-01 -2.57845545E+00 -2.98481274E+00
  3.75743826E+00 -6.22838214E+00  6.21744876E+00  2.51467740E+00 -4.73962023E+00
  2.86454556E+00 -2.06640882E+00  2.58209991E+00 -3.59343756E+00  2.63676681E+00
 -4.34966301E+00  3.09779100E+00  2.26503189E+00  1.08841798E+01 -1.03484442E+01
 -7.57501011E+00  4.95464337E+00 -5.64891300E-02  1.54889550E+00 -6.56002800E-02
  3.11601330E-01  3.11601330E-01 -1.17533835E+00  6.41424960E-01  6.41424960E-01
  1.26663207E+01 -1.10900918E+01 -1.71417176E+01  7.74629973E+00  7.74629973E+00
  1.08841798E+01 -1.03484442E+01 -6.33953817E+00  5.00566581E+00 -4.80522051E+00
  2.84267880E+00 -1.27556100E-02  5.95869210E-01  5.95869210E-01  7.10669700E-01
  5.19335550E-01  5.19335550E-01  8.85603780E-01  1.25187201E+00  1.25187201E+00
 -9.64870785E+00  6.29762688E+00  1.47163295E+01 -1.57203782E+01  8.15994594E+00
  8.15994594E+00 -1.57203782E+01  8.15994594E+00  8.15994594E+00  1.33769904E+01
 -1.07402236E+01 -4.64304204E+00  3.49868160E-01  7.12491930E-01  7.12491930E-01
  3.44401470E-01  3.88134990E-01  3.88134990E-01 -1.27556100E-01  4.61024190E-01
  4.61024190E-01 -4.84713180E-01  1.16804943E+00  1.07438681E+01 -1.04741780E+01
 -7.57501011E+00  4.95464337E+00 -9.43915140E-01  1.68009606E+00 -2.00809746E+00
  8.32759110E-01  8.32759110E-01  6.43429413E+00 -6.57825030E-01 -7.50940983E+00
  1.82223000E+00  1.82223000E+00  1.82223000E+00 -7.50940983E+00  1.82223000E+00
  1.82223000E+00  1.82223000E+00  1.08841798E+01 -1.03484442E+01 -7.57501011E+00
  4.95464337E+00 -1.59445125E+00  1.76574087E+00  5.43935655E+00 -5.41202310E-01
 -5.81655816E+00  1.44138393E+00  1.44138393E+00  1.44138393E+00 -5.81655816E+00
  1.44138393E+00  1.44138393E+00  1.44138393E+00  1.08841798E+01 -1.03484442E+01
 -7.57501011E+00  4.95464337E+00 -7.08847470E-01  1.83498561E+00  6.65842842E+00
  7.83558900E-02 -4.44259674E+00  1.16987166E+00  1.16987166E+00  1.16987166E+00
 -1.23200970E+01  7.47478746E+00  1.08841798E+01 -1.03484442E+01 -7.57501011E+00
  4.95464337E+00 -1.08787131E+00  1.58351787E+00  2.37436569E+00  3.40757010E-01
 -5.83842492E+00  1.60720686E+00  1.60720686E+00  1.60720686E+00 -7.83558900E-01
  4.30046280E-01  4.30046280E-01 -1.20267180E+00  3.38934780E-01  3.38934780E-01
  3.38934780E-01  1.08841798E+01 -1.03484442E+01 -6.33953817E+00  5.00566581E+00
 -4.37335200E+00  2.59849998E+00 -1.71289620E-01  6.59647260E-01  6.59647260E-01
  3.40757010E-01  1.87689690E-01  1.87689690E-01 -8.72848170E-01  1.13160483E+00
  1.13160483E+00 -2.60578890E-01  2.06823105E+00  2.06823105E+00 -7.02287442E+00
  6.19558200E+00  6.19558200E+00  6.19558200E+00  1.33769904E+01 -1.07402236E+01
 -7.57501011E+00  4.95464337E+00 -1.08787131E+00  1.58351787E+00  2.37436569E+00
  3.40757010E-01 -5.83842492E+00  1.60720686E+00  1.60720686E+00  1.60720686E+00
 -7.83558900E-01  4.30046280E-01  4.30046280E-01 -1.20267180E+00  3.38934780E-01
  3.38934780E-01  3.38934780E-01  1.08841798E+01 -1.03484442E+01 -7.57501011E+00
  4.95464337E+00 -4.59201960E-01  1.27191654E+00  1.27191654E+00  1.08841798E+01
 -1.03484442E+01 -7.57501011E+00  4.95464337E+00 -4.59201960E-01  1.27191654E+00
  1.27191654E+00  1.08841798E+01 -1.03484442E+01 -7.57501011E+00  4.95464337E+00
 -5.64891300E-02  1.54889550E+00 -6.56002800E-02  3.11601330E-01  3.11601330E-01
 -1.17533835E+00  6.41424960E-01  6.41424960E-01  1.26663207E+01 -1.10900918E+01
 -1.71417176E+01  7.74629973E+00  7.74629973E+00  1.08841798E+01 -1.03484442E+01
 -7.57501011E+00  4.95464337E+00 -9.43915140E-01  1.68009606E+00 -2.00809746E+00
  8.32759110E-01  8.32759110E-01  6.43429413E+00 -6.57825030E-01 -7.50940983E+00
  1.82223000E+00  1.82223000E+00  1.82223000E+00 -7.50940983E+00  1.82223000E+00
  1.82223000E+00  1.82223000E+00  1.08841798E+01 -1.03484442E+01 -6.33953817E+00
  5.00566581E+00 -4.37335200E+00  2.59849998E+00 -1.71289620E-01  6.59647260E-01
  6.59647260E-01  3.40757010E-01  1.87689690E-01  1.87689690E-01 -8.72848170E-01
  1.13160483E+00  1.13160483E+00 -2.60578890E-01  2.06823105E+00  2.06823105E+00
 -7.02287442E+00  6.19558200E+00  6.19558200E+00  6.19558200E+00  1.33769904E+01
 -1.07402236E+01 -9.40817349E+00  5.35006728E+00  7.23425310E-01  2.01356415E+00
  1.02044880E+00 -3.15245790E-01 -3.15245790E-01  2.47823280E-01 -7.74447750E-01
 -7.74447750E-01  1.46762404E+01 -1.49204192E+01 -1.49204192E+01  9.77808618E+00
 -1.06035564E+01 -7.57501011E+00  4.95464337E+00  6.14091510E-01  1.49969529E+00
 -3.32556975E+00  1.09880469E+00  1.09880469E+00  1.09880469E+00  1.08841798E+01
 -1.03484442E+01 -7.57501011E+00  4.95464337E+00 -9.43915140E-01  1.68009606E+00
 -2.00809746E+00  8.32759110E-01  8.32759110E-01  6.43429413E+00 -6.57825030E-01
 -7.50940983E+00  1.82223000E+00  1.82223000E+00  1.82223000E+00 -7.50940983E+00
  1.82223000E+00  1.82223000E+00  1.82223000E+00  1.08841798E+01 -1.03484442E+01
 -7.57501011E+00  4.95464337E+00 -9.43915140E-01  1.68009606E+00 -2.00809746E+00
  8.32759110E-01  8.32759110E-01  6.43429413E+00 -6.57825030E-01 -7.50940983E+00
  1.82223000E+00  1.82223000E+00  1.82223000E+00 -7.50940983E+00  1.82223000E+00
  1.82223000E+00  1.82223000E+00  1.08841798E+01 -1.03484442E+01 -9.40817349E+00
  5.35006728E+00  6.94269630E-01  1.60356240E+00 -5.52135690E-01 -2.22312060E-01
 -2.22312060E-01  1.45669066E+01 -1.46033512E+01 -1.46033512E+01  9.77808618E+00
 -1.06035564E+01 -7.57501011E+00  4.95464337E+00 -7.08847470E-01  1.83498561E+00
  6.65842842E+00  7.83558900E-02 -4.44259674E+00  1.16987166E+00  1.16987166E+00
  1.16987166E+00 -1.23200970E+01  7.47478746E+00  1.08841798E+01 -1.03484442E+01
 -7.57501011E+00  4.95464337E+00 -4.59201960E-01  1.27191654E+00  1.27191654E+00
  1.08841798E+01 -1.03484442E+01 -7.57501011E+00  4.95464337E+00  6.14091510E-01
  1.49969529E+00 -3.32556975E+00  1.09880469E+00  1.09880469E+00  1.09880469E+00
  1.08841798E+01 -1.03484442E+01 -9.40817349E+00  5.35006728E+00  6.94269630E-01
  1.60356240E+00 -5.52135690E-01 -2.22312060E-01 -2.22312060E-01  1.45669066E+01
 -1.46033512E+01 -1.46033512E+01  9.77808618E+00 -1.06035564E+01 -9.40817349E+00
  5.35006728E+00  6.94269630E-01  1.60356240E+00 -5.52135690E-01 -2.22312060E-01
 -2.22312060E-01  1.45669066E+01 -1.46033512E+01 -1.46033512E+01  9.77808618E+00
 -1.06035564E+01 -7.57501011E+00  4.95464337E+00 -7.08847470E-01  1.83498561E+00
  6.65842842E+00  7.83558900E-02 -4.44259674E+00  1.16987166E+00  1.16987166E+00
  1.16987166E+00 -1.23200970E+01  7.47478746E+00  1.08841798E+01 -1.03484442E+01
 -7.57501011E+00  4.95464337E+00 -1.59445125E+00  1.76574087E+00  5.43935655E+00
 -5.41202310E-01 -5.81655816E+00  1.44138393E+00  1.44138393E+00  1.44138393E+00
 -5.81655816E+00  1.44138393E+00  1.44138393E+00  1.44138393E+00  1.08841798E+01
 -1.03484442E+01 -7.57501011E+00  4.95464337E+00 -9.43915140E-01  1.68009606E+00
 -2.00809746E+00  8.32759110E-01  8.32759110E-01  6.43429413E+00 -6.57825030E-01
 -7.50940983E+00  1.82223000E+00  1.82223000E+00  1.82223000E+00 -7.50940983E+00
  1.82223000E+00  1.82223000E+00  1.82223000E+00  1.08841798E+01 -1.03484442E+01
 -9.40817349E+00  5.35006728E+00  7.23425310E-01  2.01356415E+00  1.02044880E+00
 -3.15245790E-01 -3.15245790E-01  2.47823280E-01 -7.74447750E-01 -7.74447750E-01
  1.46762404E+01 -1.49204192E+01 -1.49204192E+01  9.77808618E+00 -1.06035564E+01
 -9.40817349E+00  5.35006728E+00  7.23425310E-01  2.01356415E+00  1.02044880E+00
 -3.15245790E-01 -3.15245790E-01  2.47823280E-01 -7.74447750E-01 -7.74447750E-01
  1.46762404E+01 -1.49204192E+01 -1.49204192E+01  9.77808618E+00 -1.06035564E+01
 -7.57501011E+00  4.95464337E+00 -4.31868510E-01  1.60356240E+00  6.23202660E-01
  4.39157430E-01  4.39157430E-01  3.28001400E-02  8.01781200E-01  8.01781200E-01
 -4.98744351E+00 -9.76715280E-01  1.24640532E+00  1.24640532E+00  1.24640532E+00
  1.08841798E+01 -1.03484442E+01 -7.57501011E+00  4.95464337E+00  2.60578890E-01
  1.90969704E+00 -3.71917143E+00  1.45231731E+00  1.45231731E+00  1.29924999E+01
 -1.08076461E+01 -1.67481159E+01  7.64607708E+00  7.64607708E+00  1.08841798E+01
 -1.03484442E+01 -7.57501011E+00  4.95464337E+00 -9.43915140E-01  1.68009606E+00
 -2.00809746E+00  8.32759110E-01  8.32759110E-01  6.43429413E+00 -6.57825030E-01
 -7.50940983E+00  1.82223000E+00  1.82223000E+00  1.82223000E+00 -7.50940983E+00
  1.82223000E+00  1.82223000E+00  1.82223000E+00  1.08841798E+01 -1.03484442E+01
 -4.64304204E+00  3.49868160E-01  7.12491930E-01  7.12491930E-01  3.44401470E-01
  3.88134990E-01  3.88134990E-01 -1.27556100E-01  4.61024190E-01  4.61024190E-01
 -4.84713180E-01  1.16804943E+00  1.07438681E+01 -1.04741780E+01 -7.57501011E+00
  4.95464337E+00 -4.59201960E-01  1.27191654E+00  1.27191654E+00  1.08841798E+01
 -1.03484442E+01 -6.33953817E+00  5.00566581E+00 -4.80522051E+00  2.84267880E+00
 -1.27556100E-02  5.95869210E-01  5.95869210E-01  7.10669700E-01  5.19335550E-01
  5.19335550E-01  8.85603780E-01  1.25187201E+00  1.25187201E+00 -9.64870785E+00
  6.29762688E+00  1.47163295E+01 -1.57203782E+01  8.15994594E+00  8.15994594E+00
 -1.57203782E+01  8.15994594E+00  8.15994594E+00  1.33769904E+01 -1.07402236E+01
 -7.57501011E+00  4.95464337E+00 -5.01113250E-01  2.04636429E+00 -9.11115000E-02
  6.17735970E-01  6.17735970E-01 -2.57845545E+00 -2.98481274E+00  3.75743826E+00
 -6.22838214E+00  6.21744876E+00  2.51467740E+00 -4.73962023E+00  2.86454556E+00
 -2.06640882E+00  2.58209991E+00 -3.59343756E+00  2.63676681E+00 -4.34966301E+00
  3.09779100E+00  2.26503189E+00  1.08841798E+01 -1.03484442E+01 -6.33953817E+00
  5.00566581E+00 -4.37335200E+00  2.59849998E+00 -1.71289620E-01  6.59647260E-01
  6.59647260E-01  3.40757010E-01  1.87689690E-01  1.87689690E-01 -8.72848170E-01
  1.13160483E+00  1.13160483E+00 -2.60578890E-01  2.06823105E+00  2.06823105E+00
 -7.02287442E+00  6.19558200E+00  6.19558200E+00  6.19558200E+00  1.33769904E+01
 -1.07402236E+01 -4.64304204E+00  3.49868160E-01  7.12491930E-01  7.12491930E-01
  3.44401470E-01  3.88134990E-01  3.88134990E-01 -1.27556100E-01  4.61024190E-01
  4.61024190E-01 -4.84713180E-01  1.16804943E+00  1.07438681E+01 -1.04741780E+01
 -6.33953817E+00  5.00566581E+00 -4.37335200E+00  2.59849998E+00 -1.71289620E-01
  6.59647260E-01  6.59647260E-01  3.40757010E-01  1.87689690E-01  1.87689690E-01
 -8.72848170E-01  1.13160483E+00  1.13160483E+00 -2.60578890E-01  2.06823105E+00
  2.06823105E+00 -7.02287442E+00  6.19558200E+00  6.19558200E+00  6.19558200E+00
  1.33769904E+01 -1.07402236E+01 -7.57501011E+00  4.95464337E+00 -4.31868510E-01
  1.60356240E+00  6.23202660E-01  4.39157430E-01  4.39157430E-01  3.28001400E-02
  8.01781200E-01  8.01781200E-01 -4.98744351E+00 -9.76715280E-01  1.24640532E+00
  1.24640532E+00  1.24640532E+00  1.08841798E+01 -1.03484442E+01 -7.57501011E+00
  4.95464337E+00 -1.08787131E+00  1.58351787E+00  2.37436569E+00  3.40757010E-01
 -5.83842492E+00  1.60720686E+00  1.60720686E+00  1.60720686E+00 -7.83558900E-01
  4.30046280E-01  4.30046280E-01 -1.20267180E+00  3.38934780E-01  3.38934780E-01
  3.38934780E-01  1.08841798E+01 -1.03484442E+01 -7.57501011E+00  4.95464337E+00
 -4.59201960E-01  1.27191654E+00  1.27191654E+00  1.08841798E+01 -1.03484442E+01
 -7.57501011E+00  4.95464337E+00 -4.59201960E-01  1.27191654E+00  1.27191654E+00
  1.08841798E+01 -1.03484442E+01 -7.57501011E+00  4.95464337E+00 -1.08787131E+00
  1.58351787E+00  2.37436569E+00  3.40757010E-01 -5.83842492E+00  1.60720686E+00
  1.60720686E+00  1.60720686E+00 -7.83558900E-01  4.30046280E-01  4.30046280E-01
 -1.20267180E+00  3.38934780E-01  3.38934780E-01  3.38934780E-01  1.08841798E+01
 -1.03484442E+01 -7.57501011E+00  4.95464337E+00 -4.59201960E-01  1.27191654E+00
  1.27191654E+00  1.08841798E+01 -1.03484442E+01 -7.57501011E+00  4.95464337E+00
 -4.59201960E-01  1.27191654E+00  1.27191654E+00  1.08841798E+01 -1.03484442E+01
 -7.57501011E+00  4.95464337E+00 -4.37335200E-02  1.78214094E+00 -6.25024890E-01
  5.37557850E-01  5.37557850E-01  2.15023140E-01 -2.28872088E+00  2.42356590E+00
 -3.10507992E+00  2.60578890E+00 -1.95343056E+00  2.36343231E+00 -3.10507992E+00
  2.60578890E+00 -2.28872088E+00  2.42356590E+00  1.08841798E+01 -1.03484442E+01
 -7.57501011E+00  4.95464337E+00 -1.08787131E+00  1.58351787E+00  2.37436569E+00
  3.40757010E-01 -5.83842492E+00  1.60720686E+00  1.60720686E+00  1.60720686E+00
 -7.83558900E-01  4.30046280E-01  4.30046280E-01 -1.20267180E+00  3.38934780E-01
  3.38934780E-01  3.38934780E-01  1.08841798E+01 -1.03484442E+01 -6.33953817E+00
  5.00566581E+00 -4.37335200E+00  2.59849998E+00 -1.71289620E-01  6.59647260E-01
  6.59647260E-01  3.40757010E-01  1.87689690E-01  1.87689690E-01 -8.72848170E-01
  1.13160483E+00  1.13160483E+00 -2.60578890E-01  2.06823105E+00  2.06823105E+00
 -7.02287442E+00  6.19558200E+00  6.19558200E+00  6.19558200E+00  1.33769904E+01
 -1.07402236E+01 -7.57501011E+00  4.95464337E+00 -1.59445125E+00  1.76574087E+00
  5.43935655E+00 -5.41202310E-01 -5.81655816E+00  1.44138393E+00  1.44138393E+00
  1.44138393E+00 -5.81655816E+00  1.44138393E+00  1.44138393E+00  1.44138393E+00
  1.08841798E+01 -1.03484442E+01 -6.33953817E+00  5.00566581E+00 -4.80522051E+00
  2.84267880E+00 -1.27556100E-02  5.95869210E-01  5.95869210E-01  7.10669700E-01
  5.19335550E-01  5.19335550E-01  8.85603780E-01  1.25187201E+00  1.25187201E+00
 -9.64870785E+00  6.29762688E+00  1.47163295E+01 -1.57203782E+01  8.15994594E+00
  8.15994594E+00 -1.57203782E+01  8.15994594E+00  8.15994594E+00  1.33769904E+01
 -1.07402236E+01 -7.57501011E+00  4.95464337E+00 -5.64891300E-02  1.54889550E+00
 -6.56002800E-02  3.11601330E-01  3.11601330E-01 -1.17533835E+00  6.41424960E-01
  6.41424960E-01  1.26663207E+01 -1.10900918E+01 -1.71417176E+01  7.74629973E+00
  7.74629973E+00  1.08841798E+01 -1.03484442E+01 -7.57501011E+00  4.95464337E+00
 -2.55112200E-02  1.59627348E+00 -2.76978960E-01  5.37557850E-01  5.37557850E-01
 -2.00445300E-02 -3.47317038E+00  3.09596877E+00 -4.26584043E+00  3.01761288E+00
  5.87851398E+00 -1.01662212E+01  7.27434216E+00 -4.26584043E+00  3.01761288E+00
 -3.47317038E+00  3.09596877E+00  1.08841798E+01 -1.03484442E+01 -9.40817349E+00
  5.35006728E+00  6.94269630E-01  1.60356240E+00 -5.52135690E-01 -2.22312060E-01
 -2.22312060E-01  1.45669066E+01 -1.46033512E+01 -1.46033512E+01  9.77808618E+00
 -1.06035564E+01 -7.57501011E+00  4.95464337E+00 -5.64891300E-02  1.54889550E+00
 -6.56002800E-02  3.11601330E-01  3.11601330E-01 -1.17533835E+00  6.41424960E-01
  6.41424960E-01  1.26663207E+01 -1.10900918E+01 -1.71417176E+01  7.74629973E+00
  7.74629973E+00  1.08841798E+01 -1.03484442E+01 -7.57501011E+00  4.95464337E+00
 -1.08787131E+00  1.58351787E+00  2.37436569E+00  3.40757010E-01 -5.83842492E+00
  1.60720686E+00  1.60720686E+00  1.60720686E+00 -7.83558900E-01  4.30046280E-01
  4.30046280E-01 -1.20267180E+00  3.38934780E-01  3.38934780E-01  3.38934780E-01
  1.08841798E+01 -1.03484442E+01 -7.57501011E+00  4.95464337E+00 -9.43915140E-01
  1.68009606E+00 -2.00809746E+00  8.32759110E-01  8.32759110E-01  6.43429413E+00
 -6.57825030E-01 -7.50940983E+00  1.82223000E+00  1.82223000E+00  1.82223000E+00
 -7.50940983E+00  1.82223000E+00  1.82223000E+00  1.82223000E+00  1.08841798E+01
 -1.03484442E+01 -7.57501011E+00  4.95464337E+00 -1.08787131E+00  1.58351787E+00
  2.37436569E+00  3.40757010E-01 -5.83842492E+00  1.60720686E+00  1.60720686E+00
  1.60720686E+00 -7.83558900E-01  4.30046280E-01  4.30046280E-01 -1.20267180E+00
  3.38934780E-01  3.38934780E-01  3.38934780E-01  1.08841798E+01 -1.03484442E+01
 -9.40817349E+00  5.35006728E+00  7.23425310E-01  2.01356415E+00  1.02044880E+00
 -3.15245790E-01 -3.15245790E-01  2.47823280E-01 -7.74447750E-01 -7.74447750E-01
  1.46762404E+01 -1.49204192E+01 -1.49204192E+01  9.77808618E+00 -1.06035564E+01
 -7.57501011E+00  4.95464337E+00 -1.08787131E+00  1.58351787E+00  2.37436569E+00
  3.40757010E-01 -5.83842492E+00  1.60720686E+00  1.60720686E+00  1.60720686E+00
 -7.83558900E-01  4.30046280E-01  4.30046280E-01 -1.20267180E+00  3.38934780E-01
  3.38934780E-01  3.38934780E-01  1.08841798E+01 -1.03484442E+01 -7.57501011E+00
  4.95464337E+00  3.88134990E-01  2.04818652E+00 -2.24316513E+00  2.02631976E+00
  2.02631976E+00 -5.68353537E+00  3.52237059E+00  1.08841798E+01 -1.03484442E+01
 -7.57501011E+00  4.95464337E+00 -4.59201960E-01  1.27191654E+00  1.27191654E+00
  1.08841798E+01 -1.03484442E+01 -7.57501011E+00  4.95464337E+00 -1.05871563E+00
  2.47823280E+00 -1.34845020E-01  6.68758410E-01  6.68758410E-01  3.40392564E+00
 -9.89835336E+00  2.97934605E+00  2.61490005E+00 -5.09313285E+00  6.08442597E+00
 -4.02166161E+00  3.39299226E+00  1.08841798E+01 -1.03484442E+01 -6.33953817E+00
  5.00566581E+00 -4.37335200E+00  2.59849998E+00 -1.71289620E-01  6.59647260E-01
  6.59647260E-01  3.40757010E-01  1.87689690E-01  1.87689690E-01 -8.72848170E-01
  1.13160483E+00  1.13160483E+00 -2.60578890E-01  2.06823105E+00  2.06823105E+00
 -7.02287442E+00  6.19558200E+00  6.19558200E+00  6.19558200E+00  1.33769904E+01
 -1.07402236E+01 -7.57501011E+00  4.95464337E+00  6.14091510E-01  1.49969529E+00
 -3.32556975E+00  1.09880469E+00  1.09880469E+00  1.09880469E+00  1.08841798E+01
 -1.03484442E+01 -7.57501011E+00  4.95464337E+00 -1.08787131E+00  1.58351787E+00
  2.37436569E+00  3.40757010E-01 -5.83842492E+00  1.60720686E+00  1.60720686E+00
  1.60720686E+00 -7.83558900E-01  4.30046280E-01  4.30046280E-01 -1.20267180E+00
  3.38934780E-01  3.38934780E-01  3.38934780E-01  1.08841798E+01 -1.03484442E+01
 -7.57501011E+00  4.95464337E+00 -4.59201960E-01  1.27191654E+00  1.27191654E+00
  1.08841798E+01 -1.03484442E+01 -7.57501011E+00  4.95464337E+00 -7.08847470E-01
  1.83498561E+00  6.65842842E+00  7.83558900E-02 -4.44259674E+00  1.16987166E+00
  1.16987166E+00  1.16987166E+00 -1.23200970E+01  7.47478746E+00  1.08841798E+01
 -1.03484442E+01 -7.57501011E+00  4.95464337E+00 -1.59445125E+00  1.76574087E+00
  5.43935655E+00 -5.41202310E-01 -5.81655816E+00  1.44138393E+00  1.44138393E+00
  1.44138393E+00 -5.81655816E+00  1.44138393E+00  1.44138393E+00  1.44138393E+00
  1.08841798E+01 -1.03484442E+01 -7.57501011E+00  4.95464337E+00 -9.43915140E-01
  1.68009606E+00 -2.00809746E+00  8.32759110E-01  8.32759110E-01  6.43429413E+00
 -6.57825030E-01 -7.50940983E+00  1.82223000E+00  1.82223000E+00  1.82223000E+00
 -7.50940983E+00  1.82223000E+00  1.82223000E+00  1.82223000E+00  1.08841798E+01
 -1.03484442E+01 -7.57501011E+00  4.95464337E+00 -1.59445125E+00  1.76574087E+00
  5.43935655E+00 -5.41202310E-01 -5.81655816E+00  1.44138393E+00  1.44138393E+00
  1.44138393E+00 -5.81655816E+00  1.44138393E+00  1.44138393E+00  1.44138393E+00
  1.08841798E+01 -1.03484442E+01 -7.57501011E+00  4.95464337E+00 -4.59201960E-01
  1.27191654E+00  1.27191654E+00  1.08841798E+01 -1.03484442E+01 -4.64304204E+00
  3.49868160E-01  7.12491930E-01  7.12491930E-01  3.44401470E-01  3.88134990E-01
  3.88134990E-01 -1.27556100E-01  4.61024190E-01  4.61024190E-01 -4.84713180E-01
  1.16804943E+00  1.07438681E+01 -1.04741780E+01 -7.57501011E+00  4.95464337E+00
 -7.08847470E-01  1.83498561E+00  6.65842842E+00  7.83558900E-02 -4.44259674E+00
  1.16987166E+00  1.16987166E+00  1.16987166E+00 -1.23200970E+01  7.47478746E+00
  1.08841798E+01 -1.03484442E+01 -4.64304204E+00  3.49868160E-01  7.12491930E-01
  7.12491930E-01  3.44401470E-01  3.88134990E-01  3.88134990E-01 -1.27556100E-01
  4.61024190E-01  4.61024190E-01 -4.84713180E-01  1.16804943E+00  1.07438681E+01
 -1.04741780E+01 -7.57501011E+00  4.95464337E+00 -1.59445125E+00  1.76574087E+00
  5.43935655E+00 -5.41202310E-01 -5.81655816E+00  1.44138393E+00  1.44138393E+00
  1.44138393E+00 -5.81655816E+00  1.44138393E+00  1.44138393E+00  1.44138393E+00
  1.08841798E+01 -1.03484442E+01 -7.57501011E+00  4.95464337E+00  2.60578890E-01
  1.90969704E+00 -3.71917143E+00  1.45231731E+00  1.45231731E+00  1.29924999E+01
 -1.08076461E+01 -1.67481159E+01  7.64607708E+00  7.64607708E+00  1.08841798E+01
 -1.03484442E+01 -7.57501011E+00  4.95464337E+00 -1.08787131E+00  1.58351787E+00
  2.37436569E+00  3.40757010E-01 -5.83842492E+00  1.60720686E+00  1.60720686E+00
  1.60720686E+00 -7.83558900E-01  4.30046280E-01  4.30046280E-01 -1.20267180E+00
  3.38934780E-01  3.38934780E-01  3.38934780E-01  1.08841798E+01 -1.03484442E+01
 -7.57501011E+00  4.95464337E+00 -1.08787131E+00  1.58351787E+00  2.37436569E+00
  3.40757010E-01 -5.83842492E+00  1.60720686E+00  1.60720686E+00  1.60720686E+00
 -7.83558900E-01  4.30046280E-01  4.30046280E-01 -1.20267180E+00  3.38934780E-01
  3.38934780E-01  3.38934780E-01  1.08841798E+01 -1.03484442E+01 -7.57501011E+00
  4.95464337E+00 -4.59201960E-01  1.27191654E+00  1.27191654E+00  1.08841798E+01
 -1.03484442E+01 -6.33953817E+00  5.00566581E+00 -4.80522051E+00  2.84267880E+00
 -1.27556100E-02  5.95869210E-01  5.95869210E-01  7.10669700E-01  5.19335550E-01
  5.19335550E-01  8.85603780E-01  1.25187201E+00  1.25187201E+00 -9.64870785E+00
  6.29762688E+00  1.47163295E+01 -1.57203782E+01  8.15994594E+00  8.15994594E+00
 -1.57203782E+01  8.15994594E+00  8.15994594E+00  1.33769904E+01 -1.07402236E+01
 -7.57501011E+00  4.95464337E+00  2.60578890E-01  1.90969704E+00 -3.71917143E+00
  1.45231731E+00  1.45231731E+00  1.29924999E+01 -1.08076461E+01 -1.67481159E+01
  7.64607708E+00  7.64607708E+00  1.08841798E+01 -1.03484442E+01 -7.57501011E+00
  4.95464337E+00 -9.43915140E-01  1.68009606E+00 -2.00809746E+00  8.32759110E-01
  8.32759110E-01  6.43429413E+00 -6.57825030E-01 -7.50940983E+00  1.82223000E+00
  1.82223000E+00  1.82223000E+00 -7.50940983E+00  1.82223000E+00  1.82223000E+00
  1.82223000E+00  1.08841798E+01 -1.03484442E+01 -7.57501011E+00  4.95464337E+00
 -9.43915140E-01  1.68009606E+00 -2.00809746E+00  8.32759110E-01  8.32759110E-01
  6.43429413E+00 -6.57825030E-01 -7.50940983E+00  1.82223000E+00  1.82223000E+00
  1.82223000E+00 -7.50940983E+00  1.82223000E+00  1.82223000E+00  1.82223000E+00
  1.08841798E+01 -1.03484442E+01 -7.57501011E+00  4.95464337E+00 -7.08847470E-01
  1.83498561E+00  6.65842842E+00  7.83558900E-02 -4.44259674E+00  1.16987166E+00
  1.16987166E+00  1.16987166E+00 -1.23200970E+01  7.47478746E+00  1.08841798E+01
 -1.03484442E+01 -7.57501011E+00  4.95464337E+00 -5.64891300E-02  1.54889550E+00
 -6.56002800E-02  3.11601330E-01  3.11601330E-01 -1.17533835E+00  6.41424960E-01
  6.41424960E-01  1.26663207E+01 -1.10900918E+01 -1.71417176E+01  7.74629973E+00
  7.74629973E+00  1.08841798E+01 -1.03484442E+01 -7.57501011E+00  4.95464337E+00
 -1.08787131E+00  1.58351787E+00  2.37436569E+00  3.40757010E-01 -5.83842492E+00
  1.60720686E+00  1.60720686E+00  1.60720686E+00 -7.83558900E-01  4.30046280E-01
  4.30046280E-01 -1.20267180E+00  3.38934780E-01  3.38934780E-01  3.38934780E-01
  1.08841798E+01 -1.03484442E+01 -7.57501011E+00  4.95464337E+00 -4.59201960E-01
  1.27191654E+00  1.27191654E+00  1.08841798E+01 -1.03484442E+01 -7.57501011E+00
  4.95464337E+00  3.88134990E-01  2.04818652E+00 -2.24316513E+00  2.02631976E+00
  2.02631976E+00 -5.68353537E+00  3.52237059E+00  1.08841798E+01 -1.03484442E+01
 -7.57501011E+00  4.95464337E+00 -7.08847470E-01  1.83498561E+00  6.65842842E+00
  7.83558900E-02 -4.44259674E+00  1.16987166E+00  1.16987166E+00  1.16987166E+00
 -1.23200970E+01  7.47478746E+00  1.08841798E+01 -1.03484442E+01 -7.57501011E+00
  4.95464337E+00 -9.43915140E-01  1.68009606E+00 -2.00809746E+00  8.32759110E-01
  8.32759110E-01  6.43429413E+00 -6.57825030E-01 -7.50940983E+00  1.82223000E+00
  1.82223000E+00  1.82223000E+00 -7.50940983E+00  1.82223000E+00  1.82223000E+00
  1.82223000E+00  1.08841798E+01 -1.03484442E+01 -7.57501011E+00  4.95464337E+00
  2.60578890E-01  1.90969704E+00 -3.71917143E+00  1.45231731E+00  1.45231731E+00
  1.29924999E+01 -1.08076461E+01 -1.67481159E+01  7.64607708E+00  7.64607708E+00
  1.08841798E+01 -1.03484442E+01 -6.96274083E+00  4.88539863E+00 -3.32556975E+00
  2.00080854E+00 -1.74751857E+00  8.07247890E-01  8.07247890E-01  1.00587096E+00
 -2.36889900E+00  2.56569984E+00 -3.36565881E+00  2.66227803E+00 -1.72018512E+00
  2.33245440E+00 -3.36565881E+00  2.66227803E+00 -2.36889900E+00  2.56569984E+00
  1.39582818E+01 -1.46252180E+01 -1.46252180E+01 -3.68090460E+00  5.68535760E+00
  5.68535760E+00 -2.18667600E-01  1.82223000E+00  1.82223000E+00 -2.20489830E+00
  1.82223000E+00  1.82223000E+00 -2.09556450E+00  1.82223000E+00  1.82223000E+00
  1.82223000E+00  1.82223000E+00  9.58492980E+00 -9.11115000E+00 -7.57501011E+00
  4.95464337E+00 -5.64891300E-02  1.54889550E+00 -6.56002800E-02  3.11601330E-01
  3.11601330E-01 -1.17533835E+00  6.41424960E-01  6.41424960E-01  1.26663207E+01
 -1.10900918E+01 -1.71417176E+01  7.74629973E+00  7.74629973E+00  1.08841798E+01
 -1.03484442E+01 -7.57501011E+00  4.95464337E+00 -1.08787131E+00  1.58351787E+00
  2.37436569E+00  3.40757010E-01 -5.83842492E+00  1.60720686E+00  1.60720686E+00
  1.60720686E+00 -7.83558900E-01  4.30046280E-01  4.30046280E-01 -1.20267180E+00
  3.38934780E-01  3.38934780E-01  3.38934780E-01  1.08841798E+01 -1.03484442E+01
 -7.57501011E+00  4.95464337E+00 -7.08847470E-01  1.83498561E+00  6.65842842E+00
  7.83558900E-02 -4.44259674E+00  1.16987166E+00  1.16987166E+00  1.16987166E+00
 -1.23200970E+01  7.47478746E+00  1.08841798E+01 -1.03484442E+01 -7.57501011E+00
  4.95464337E+00 -9.43915140E-01  1.68009606E+00 -2.00809746E+00  8.32759110E-01
  8.32759110E-01  6.43429413E+00 -6.57825030E-01 -7.50940983E+00  1.82223000E+00
  1.82223000E+00  1.82223000E+00 -7.50940983E+00  1.82223000E+00  1.82223000E+00
  1.82223000E+00  1.08841798E+01 -1.03484442E+01 -7.57501011E+00  4.95464337E+00
 -5.01113250E-01  2.04636429E+00 -9.11115000E-02  6.17735970E-01  6.17735970E-01
 -2.57845545E+00 -2.98481274E+00  3.75743826E+00 -6.22838214E+00  6.21744876E+00
  2.51467740E+00 -4.73962023E+00  2.86454556E+00 -2.06640882E+00  2.58209991E+00
 -3.59343756E+00  2.63676681E+00 -4.34966301E+00  3.09779100E+00  2.26503189E+00
  1.08841798E+01 -1.03484442E+01 -7.57501011E+00  4.95464337E+00 -5.64891300E-02
  1.54889550E+00 -6.56002800E-02  3.11601330E-01  3.11601330E-01 -1.17533835E+00
  6.41424960E-01  6.41424960E-01  1.26663207E+01 -1.10900918E+01 -1.71417176E+01
  7.74629973E+00  7.74629973E+00  1.08841798E+01 -1.03484442E+01 -6.33953817E+00
  5.00566581E+00 -4.80522051E+00  2.84267880E+00 -1.27556100E-02  5.95869210E-01
  5.95869210E-01  7.10669700E-01  5.19335550E-01  5.19335550E-01  8.85603780E-01
  1.25187201E+00  1.25187201E+00 -9.64870785E+00  6.29762688E+00  1.47163295E+01
 -1.57203782E+01  8.15994594E+00  8.15994594E+00 -1.57203782E+01  8.15994594E+00
  8.15994594E+00  1.33769904E+01 -1.07402236E+01 -4.64304204E+00  3.49868160E-01
  7.12491930E-01  7.12491930E-01  3.44401470E-01  3.88134990E-01  3.88134990E-01
 -1.27556100E-01  4.61024190E-01  4.61024190E-01 -4.84713180E-01  1.16804943E+00
  1.07438681E+01 -1.04741780E+01 -7.57501011E+00  4.95464337E+00 -9.43915140E-01
  1.68009606E+00 -2.00809746E+00  8.32759110E-01  8.32759110E-01  6.43429413E+00
 -6.57825030E-01 -7.50940983E+00  1.82223000E+00  1.82223000E+00  1.82223000E+00
 -7.50940983E+00  1.82223000E+00  1.82223000E+00  1.82223000E+00  1.08841798E+01
 -1.03484442E+01 -7.57501011E+00  4.95464337E+00 -1.59445125E+00  1.76574087E+00
  5.43935655E+00 -5.41202310E-01 -5.81655816E+00  1.44138393E+00  1.44138393E+00
  1.44138393E+00 -5.81655816E+00  1.44138393E+00  1.44138393E+00  1.44138393E+00
  1.08841798E+01 -1.03484442E+01 -7.57501011E+00  4.95464337E+00 -7.08847470E-01
  1.83498561E+00  6.65842842E+00  7.83558900E-02 -4.44259674E+00  1.16987166E+00
  1.16987166E+00  1.16987166E+00 -1.23200970E+01  7.47478746E+00  1.08841798E+01
 -1.03484442E+01 -7.57501011E+00  4.95464337E+00 -1.08787131E+00  1.58351787E+00
  2.37436569E+00  3.40757010E-01 -5.83842492E+00  1.60720686E+00  1.60720686E+00
  1.60720686E+00 -7.83558900E-01  4.30046280E-01  4.30046280E-01 -1.20267180E+00
  3.38934780E-01  3.38934780E-01  3.38934780E-01  1.08841798E+01 -1.03484442E+01
 -6.33953817E+00  5.00566581E+00 -4.37335200E+00  2.59849998E+00 -1.71289620E-01
  6.59647260E-01  6.59647260E-01  3.40757010E-01  1.87689690E-01  1.87689690E-01
 -8.72848170E-01  1.13160483E+00  1.13160483E+00 -2.60578890E-01  2.06823105E+00
  2.06823105E+00 -7.02287442E+00  6.19558200E+00  6.19558200E+00  6.19558200E+00
  1.33769904E+01 -1.07402236E+01 -7.57501011E+00  4.95464337E+00 -1.08787131E+00
  1.58351787E+00  2.37436569E+00  3.40757010E-01 -5.83842492E+00  1.60720686E+00
  1.60720686E+00  1.60720686E+00 -7.83558900E-01  4.30046280E-01  4.30046280E-01
 -1.20267180E+00  3.38934780E-01  3.38934780E-01  3.38934780E-01  1.08841798E+01
 -1.03484442E+01 -7.57501011E+00  4.95464337E+00 -4.59201960E-01  1.27191654E+00
  1.27191654E+00  1.08841798E+01 -1.03484442E+01 -7.57501011E+00  4.95464337E+00
 -4.59201960E-01  1.27191654E+00  1.27191654E+00  1.08841798E+01 -1.03484442E+01
 -7.57501011E+00  4.95464337E+00 -5.64891300E-02  1.54889550E+00 -6.56002800E-02
  3.11601330E-01  3.11601330E-01 -1.17533835E+00  6.41424960E-01  6.41424960E-01
  1.26663207E+01 -1.10900918E+01 -1.71417176E+01  7.74629973E+00  7.74629973E+00
  1.08841798E+01 -1.03484442E+01 -7.57501011E+00  4.95464337E+00 -9.43915140E-01
  1.68009606E+00 -2.00809746E+00  8.32759110E-01  8.32759110E-01  6.43429413E+00
 -6.57825030E-01 -7.50940983E+00  1.82223000E+00  1.82223000E+00  1.82223000E+00
 -7.50940983E+00  1.82223000E+00  1.82223000E+00  1.82223000E+00  1.08841798E+01
 -1.03484442E+01 -6.33953817E+00  5.00566581E+00 -4.37335200E+00  2.59849998E+00
 -1.71289620E-01  6.59647260E-01  6.59647260E-01  3.40757010E-01  1.87689690E-01
  1.87689690E-01 -8.72848170E-01  1.13160483E+00  1.13160483E+00 -2.60578890E-01
  2.06823105E+00  2.06823105E+00 -7.02287442E+00  6.19558200E+00  6.19558200E+00
  6.19558200E+00  1.33769904E+01 -1.07402236E+01 -9.40817349E+00  5.35006728E+00
  7.23425310E-01  2.01356415E+00  1.02044880E+00 -3.15245790E-01 -3.15245790E-01
  2.47823280E-01 -7.74447750E-01 -7.74447750E-01  1.46762404E+01 -1.49204192E+01
 -1.49204192E+01  9.77808618E+00 -1.06035564E+01 -7.57501011E+00  4.95464337E+00
  6.14091510E-01  1.49969529E+00 -3.32556975E+00  1.09880469E+00  1.09880469E+00
  1.09880469E+00  1.08841798E+01 -1.03484442E+01 -7.57501011E+00  4.95464337E+00
 -9.43915140E-01  1.68009606E+00 -2.00809746E+00  8.32759110E-01  8.32759110E-01
  6.43429413E+00 -6.57825030E-01 -7.50940983E+00  1.82223000E+00  1.82223000E+00
  1.82223000E+00 -7.50940983E+00  1.82223000E+00  1.82223000E+00  1.82223000E+00
  1.08841798E+01 -1.03484442E+01 -7.57501011E+00  4.95464337E+00 -9.43915140E-01
  1.68009606E+00 -2.00809746E+00  8.32759110E-01  8.32759110E-01  6.43429413E+00
 -6.57825030E-01 -7.50940983E+00  1.82223000E+00  1.82223000E+00  1.82223000E+00
 -7.50940983E+00  1.82223000E+00  1.82223000E+00  1.82223000E+00  1.08841798E+01
 -1.03484442E+01 -7.57501011E+00  4.95464337E+00  6.21380430E-01  1.57440672E+00
 -5.75824680E-01  8.89248240E-01  8.89248240E-01  1.17752503E+01 -1.01206654E+01
 -1.16185385E+01  8.65012581E+00  1.08841798E+01 -1.03484442E+01 -7.57501011E+00
  4.95464337E+00 -7.08847470E-01  1.83498561E+00  6.65842842E+00  7.83558900E-02
 -4.44259674E+00  1.16987166E+00  1.16987166E+00  1.16987166E+00 -1.23200970E+01
  7.47478746E+00  1.08841798E+01 -1.03484442E+01 -7.57501011E+00  4.95464337E+00
 -4.59201960E-01  1.27191654E+00  1.27191654E+00  1.08841798E+01 -1.03484442E+01
 -7.57501011E+00  4.95464337E+00  6.14091510E-01  1.49969529E+00 -3.32556975E+00
  1.09880469E+00  1.09880469E+00  1.09880469E+00  1.08841798E+01 -1.03484442E+01
 -9.40817349E+00  5.35006728E+00  6.94269630E-01  1.60356240E+00 -5.52135690E-01
 -2.22312060E-01 -2.22312060E-01  1.45669066E+01 -1.46033512E+01 -1.46033512E+01
  9.77808618E+00 -1.06035564E+01 -9.40817349E+00  5.35006728E+00  6.94269630E-01
  1.60356240E+00 -5.52135690E-01 -2.22312060E-01 -2.22312060E-01  1.45669066E+01
 -1.46033512E+01 -1.46033512E+01  9.77808618E+00 -1.06035564E+01 -7.57501011E+00
  4.95464337E+00 -7.08847470E-01  1.83498561E+00  6.65842842E+00  7.83558900E-02
 -4.44259674E+00  1.16987166E+00  1.16987166E+00  1.16987166E+00 -1.23200970E+01
  7.47478746E+00  1.08841798E+01 -1.03484442E+01 -7.57501011E+00  4.95464337E+00
 -1.59445125E+00  1.76574087E+00  5.43935655E+00 -5.41202310E-01 -5.81655816E+00
  1.44138393E+00  1.44138393E+00  1.44138393E+00 -5.81655816E+00  1.44138393E+00
  1.44138393E+00  1.44138393E+00  1.08841798E+01 -1.03484442E+01 -7.57501011E+00
  4.95464337E+00 -9.43915140E-01  1.68009606E+00 -2.00809746E+00  8.32759110E-01
  8.32759110E-01  6.43429413E+00 -6.57825030E-01 -7.50940983E+00  1.82223000E+00
  1.82223000E+00  1.82223000E+00 -7.50940983E+00  1.82223000E+00  1.82223000E+00
  1.82223000E+00  1.08841798E+01 -1.03484442E+01 -9.40817349E+00  5.35006728E+00
  7.23425310E-01  2.01356415E+00  1.02044880E+00 -3.15245790E-01 -3.15245790E-01
  2.47823280E-01 -7.74447750E-01 -7.74447750E-01  1.46762404E+01 -1.49204192E+01
 -1.49204192E+01  9.77808618E+00 -1.06035564E+01 -9.40817349E+00  5.35006728E+00
  7.23425310E-01  2.01356415E+00  1.02044880E+00 -3.15245790E-01 -3.15245790E-01
  2.47823280E-01 -7.74447750E-01 -7.74447750E-01  1.46762404E+01 -1.49204192E+01
 -1.49204192E+01  9.77808618E+00 -1.06035564E+01 -7.57501011E+00  4.95464337E+00
 -4.31868510E-01  1.60356240E+00  6.23202660E-01  4.39157430E-01  4.39157430E-01
  3.28001400E-02  8.01781200E-01  8.01781200E-01 -4.98744351E+00 -9.76715280E-01
  1.24640532E+00  1.24640532E+00  1.24640532E+00  1.08841798E+01 -1.03484442E+01
 -7.57501011E+00  4.95464337E+00  2.60578890E-01  1.90969704E+00 -3.71917143E+00
  1.45231731E+00  1.45231731E+00  1.29924999E+01 -1.08076461E+01 -1.67481159E+01
  7.64607708E+00  7.64607708E+00  1.08841798E+01 -1.03484442E+01 -7.57501011E+00
  4.95464337E+00 -9.43915140E-01  1.68009606E+00 -2.00809746E+00  8.32759110E-01
  8.32759110E-01  6.43429413E+00 -6.57825030E-01 -7.50940983E+00  1.82223000E+00
  1.82223000E+00  1.82223000E+00 -7.50940983E+00  1.82223000E+00  1.82223000E+00
  1.82223000E+00  1.08841798E+01 -1.03484442E+01 -4.64304204E+00  3.49868160E-01
  7.12491930E-01  7.12491930E-01  3.44401470E-01  3.88134990E-01  3.88134990E-01
 -1.27556100E-01  4.61024190E-01  4.61024190E-01 -4.84713180E-01  1.16804943E+00
  1.07438681E+01 -1.04741780E+01 -7.57501011E+00  4.95464337E+00 -4.59201960E-01
  1.27191654E+00  1.27191654E+00  1.08841798E+01 -1.03484442E+01 -6.33953817E+00
  5.00566581E+00 -4.80522051E+00  2.84267880E+00 -1.27556100E-02  5.95869210E-01
  5.95869210E-01  7.10669700E-01  5.19335550E-01  5.19335550E-01  8.85603780E-01
  1.25187201E+00  1.25187201E+00 -9.64870785E+00  6.29762688E+00  1.47163295E+01
 -1.57203782E+01  8.15994594E+00  8.15994594E+00 -1.57203782E+01  8.15994594E+00
  8.15994594E+00  1.33769904E+01 -1.07402236E+01 -7.57501011E+00  4.95464337E+00
 -5.01113250E-01  2.04636429E+00 -9.11115000E-02  6.17735970E-01  6.17735970E-01
 -2.57845545E+00 -2.98481274E+00  3.75743826E+00 -6.22838214E+00  6.21744876E+00
  2.51467740E+00 -4.73962023E+00  2.86454556E+00 -2.06640882E+00  2.58209991E+00
 -3.59343756E+00  2.63676681E+00 -4.34966301E+00  3.09779100E+00  2.26503189E+00
  1.08841798E+01 -1.03484442E+01 -6.33953817E+00  5.00566581E+00 -4.37335200E+00
  2.59849998E+00 -1.71289620E-01  6.59647260E-01  6.59647260E-01  3.40757010E-01
  1.87689690E-01  1.87689690E-01 -8.72848170E-01  1.13160483E+00  1.13160483E+00
 -2.60578890E-01  2.06823105E+00  2.06823105E+00 -7.02287442E+00  6.19558200E+00
  6.19558200E+00  6.19558200E+00  1.33769904E+01 -1.07402236E+01 -4.64304204E+00
  3.49868160E-01  7.12491930E-01  7.12491930E-01  3.44401470E-01  3.88134990E-01
  3.88134990E-01 -1.27556100E-01  4.61024190E-01  4.61024190E-01 -4.84713180E-01
  1.16804943E+00  1.07438681E+01 -1.04741780E+01 -6.33953817E+00  5.00566581E+00
 -4.37335200E+00  2.59849998E+00 -1.71289620E-01  6.59647260E-01  6.59647260E-01
  3.40757010E-01  1.87689690E-01  1.87689690E-01 -8.72848170E-01  1.13160483E+00
  1.13160483E+00 -2.60578890E-01  2.06823105E+00  2.06823105E+00 -7.02287442E+00
  6.19558200E+00  6.19558200E+00  6.19558200E+00  1.33769904E+01 -1.07402236E+01
 -7.57501011E+00  4.95464337E+00 -4.31868510E-01  1.60356240E+00  6.23202660E-01
  4.39157430E-01  4.39157430E-01  3.28001400E-02  8.01781200E-01  8.01781200E-01
 -4.98744351E+00 -9.76715280E-01  1.24640532E+00  1.24640532E+00  1.24640532E+00
  1.08841798E+01 -1.03484442E+01 -7.57501011E+00  4.95464337E+00 -1.08787131E+00
  1.58351787E+00  2.37436569E+00  3.40757010E-01 -5.83842492E+00  1.60720686E+00
  1.60720686E+00  1.60720686E+00 -7.83558900E-01  4.30046280E-01  4.30046280E-01
 -1.20267180E+00  3.38934780E-01  3.38934780E-01  3.38934780E-01  1.08841798E+01
 -1.03484442E+01 -7.57501011E+00  4.95464337E+00 -4.59201960E-01  1.27191654E+00
  1.27191654E+00  1.08841798E+01 -1.03484442E+01 -7.57501011E+00  4.95464337E+00
 -4.59201960E-01  1.27191654E+00  1.27191654E+00  1.08841798E+01 -1.03484442E+01
 -7.57501011E+00  4.95464337E+00 -1.08787131E+00  1.58351787E+00  2.37436569E+00
  3.40757010E-01 -5.83842492E+00  1.60720686E+00  1.60720686E+00  1.60720686E+00
 -7.83558900E-01  4.30046280E-01  4.30046280E-01 -1.20267180E+00  3.38934780E-01
  3.38934780E-01  3.38934780E-01  1.08841798E+01 -1.03484442E+01 -7.57501011E+00
  4.95464337E+00 -4.59201960E-01  1.27191654E+00  1.27191654E+00  1.08841798E+01
 -1.03484442E+01 -7.57501011E+00  4.95464337E+00 -4.59201960E-01  1.27191654E+00
  1.27191654E+00  1.08841798E+01 -1.03484442E+01 -7.57501011E+00  4.95464337E+00
 -4.37335200E-02  1.78214094E+00 -6.25024890E-01  5.37557850E-01  5.37557850E-01
  2.15023140E-01 -2.28872088E+00  2.42356590E+00 -3.10507992E+00  2.60578890E+00
 -1.95343056E+00  2.36343231E+00 -3.10507992E+00  2.60578890E+00 -2.28872088E+00
  2.42356590E+00  1.08841798E+01 -1.03484442E+01 -7.57501011E+00  4.95464337E+00
 -1.08787131E+00  1.58351787E+00  2.37436569E+00  3.40757010E-01 -5.83842492E+00
  1.60720686E+00  1.60720686E+00  1.60720686E+00 -7.83558900E-01  4.30046280E-01
  4.30046280E-01 -1.20267180E+00  3.38934780E-01  3.38934780E-01  3.38934780E-01
  1.08841798E+01 -1.03484442E+01 -6.33953817E+00  5.00566581E+00 -4.37335200E+00
  2.59849998E+00 -1.71289620E-01  6.59647260E-01  6.59647260E-01  3.40757010E-01
  1.87689690E-01  1.87689690E-01 -8.72848170E-01  1.13160483E+00  1.13160483E+00
 -2.60578890E-01  2.06823105E+00  2.06823105E+00 -7.02287442E+00  6.19558200E+00
  6.19558200E+00  6.19558200E+00  1.33769904E+01 -1.07402236E+01 -7.57501011E+00
  4.95464337E+00 -1.59445125E+00  1.76574087E+00  5.43935655E+00 -5.41202310E-01
 -5.81655816E+00  1.44138393E+00  1.44138393E+00  1.44138393E+00 -5.81655816E+00
  1.44138393E+00  1.44138393E+00  1.44138393E+00  1.08841798E+01 -1.03484442E+01
 -6.33953817E+00  5.00566581E+00 -4.80522051E+00  2.84267880E+00 -1.27556100E-02
  5.95869210E-01  5.95869210E-01  7.10669700E-01  5.19335550E-01  5.19335550E-01
  8.85603780E-01  1.25187201E+00  1.25187201E+00 -9.64870785E+00  6.29762688E+00
  1.47163295E+01 -1.57203782E+01  8.15994594E+00  8.15994594E+00 -1.57203782E+01
  8.15994594E+00  8.15994594E+00  1.33769904E+01 -1.07402236E+01 -7.57501011E+00
  4.95464337E+00 -5.64891300E-02  1.54889550E+00 -6.56002800E-02  3.11601330E-01
  3.11601330E-01 -1.17533835E+00  6.41424960E-01  6.41424960E-01  1.26663207E+01
 -1.10900918E+01 -1.71417176E+01  7.74629973E+00  7.74629973E+00  1.08841798E+01
 -1.03484442E+01 -7.57501011E+00  4.95464337E+00 -2.55112200E-02  1.59627348E+00
 -2.76978960E-01  5.37557850E-01  5.37557850E-01 -2.00445300E-02 -3.47317038E+00
  3.09596877E+00 -4.26584043E+00  3.01761288E+00  5.87851398E+00 -1.01662212E+01
  7.27434216E+00 -4.26584043E+00  3.01761288E+00 -3.47317038E+00  3.09596877E+00
  1.08841798E+01 -1.03484442E+01 -9.40817349E+00  5.35006728E+00  6.94269630E-01
  1.60356240E+00 -5.52135690E-01 -2.22312060E-01 -2.22312060E-01  1.45669066E+01
 -1.46033512E+01 -1.46033512E+01  9.77808618E+00 -1.06035564E+01 -7.57501011E+00
  4.95464337E+00 -5.64891300E-02  1.54889550E+00 -6.56002800E-02  3.11601330E-01
  3.11601330E-01 -1.17533835E+00  6.41424960E-01  6.41424960E-01  1.26663207E+01
 -1.10900918E+01 -1.71417176E+01  7.74629973E+00  7.74629973E+00  1.08841798E+01
 -1.03484442E+01 -7.57501011E+00  4.95464337E+00 -1.08787131E+00  1.58351787E+00
  2.37436569E+00  3.40757010E-01 -5.83842492E+00  1.60720686E+00  1.60720686E+00
  1.60720686E+00 -7.83558900E-01  4.30046280E-01  4.30046280E-01 -1.20267180E+00
  3.38934780E-01  3.38934780E-01  3.38934780E-01  1.08841798E+01 -1.03484442E+01
 -7.57501011E+00  4.95464337E+00 -9.43915140E-01  1.68009606E+00 -2.00809746E+00
  8.32759110E-01  8.32759110E-01  6.43429413E+00 -6.57825030E-01 -7.50940983E+00
  1.82223000E+00  1.82223000E+00  1.82223000E+00 -7.50940983E+00  1.82223000E+00
  1.82223000E+00  1.82223000E+00  1.08841798E+01 -1.03484442E+01 -7.57501011E+00
  4.95464337E+00 -1.08787131E+00  1.58351787E+00  2.37436569E+00  3.40757010E-01
 -5.83842492E+00  1.60720686E+00  1.60720686E+00  1.60720686E+00 -7.83558900E-01
  4.30046280E-01  4.30046280E-01 -1.20267180E+00  3.38934780E-01  3.38934780E-01
  3.38934780E-01  1.08841798E+01 -1.03484442E+01 -9.40817349E+00  5.35006728E+00
  7.23425310E-01  2.01356415E+00  1.02044880E+00 -3.15245790E-01 -3.15245790E-01
  2.47823280E-01 -7.74447750E-01 -7.74447750E-01  1.46762404E+01 -1.49204192E+01
 -1.49204192E+01  9.77808618E+00 -1.06035564E+01 -7.57501011E+00  4.95464337E+00
 -1.08787131E+00  1.58351787E+00  2.37436569E+00  3.40757010E-01 -5.83842492E+00
  1.60720686E+00  1.60720686E+00  1.60720686E+00 -7.83558900E-01  4.30046280E-01
  4.30046280E-01 -1.20267180E+00  3.38934780E-01  3.38934780E-01  3.38934780E-01
  1.08841798E+01 -1.03484442E+01 -7.57501011E+00  4.95464337E+00  3.88134990E-01
  2.04818652E+00 -2.24316513E+00  2.02631976E+00  2.02631976E+00 -5.68353537E+00
  3.52237059E+00  1.08841798E+01 -1.03484442E+01 -7.57501011E+00  4.95464337E+00
 -4.59201960E-01  1.27191654E+00  1.27191654E+00  1.08841798E+01 -1.03484442E+01
 -7.57501011E+00  4.95464337E+00 -1.05871563E+00  2.47823280E+00 -1.34845020E-01
  6.68758410E-01  6.68758410E-01  3.40392564E+00 -9.89835336E+00  2.97934605E+00
  2.61490005E+00 -5.09313285E+00  6.08442597E+00 -4.02166161E+00  3.39299226E+00
  1.08841798E+01 -1.03484442E+01 -6.33953817E+00  5.00566581E+00 -4.37335200E+00
  2.59849998E+00 -1.71289620E-01  6.59647260E-01  6.59647260E-01  3.40757010E-01
  1.87689690E-01  1.87689690E-01 -8.72848170E-01  1.13160483E+00  1.13160483E+00
 -2.60578890E-01  2.06823105E+00  2.06823105E+00 -7.02287442E+00  6.19558200E+00
  6.19558200E+00  6.19558200E+00  1.33769904E+01 -1.07402236E+01 -7.57501011E+00
  4.95464337E+00  6.14091510E-01  1.49969529E+00 -3.32556975E+00  1.09880469E+00
  1.09880469E+00  1.09880469E+00  1.08841798E+01 -1.03484442E+01 -7.57501011E+00
  4.95464337E+00 -1.08787131E+00  1.58351787E+00  2.37436569E+00  3.40757010E-01
 -5.83842492E+00  1.60720686E+00  1.60720686E+00  1.60720686E+00 -7.83558900E-01
  4.30046280E-01  4.30046280E-01 -1.20267180E+00  3.38934780E-01  3.38934780E-01
  3.38934780E-01  1.08841798E+01 -1.03484442E+01 -7.57501011E+00  4.95464337E+00
 -4.59201960E-01  1.27191654E+00  1.27191654E+00  1.08841798E+01 -1.03484442E+01
 -7.57501011E+00  4.95464337E+00 -7.08847470E-01  1.83498561E+00  6.65842842E+00
  7.83558900E-02 -4.44259674E+00  1.16987166E+00  1.16987166E+00  1.16987166E+00
 -1.23200970E+01  7.47478746E+00  1.08841798E+01 -1.03484442E+01 -7.57501011E+00
  4.95464337E+00 -1.59445125E+00  1.76574087E+00  5.43935655E+00 -5.41202310E-01
 -5.81655816E+00  1.44138393E+00  1.44138393E+00  1.44138393E+00 -5.81655816E+00
  1.44138393E+00  1.44138393E+00  1.44138393E+00  1.08841798E+01 -1.03484442E+01
 -7.57501011E+00  4.95464337E+00 -9.43915140E-01  1.68009606E+00 -2.00809746E+00
  8.32759110E-01  8.32759110E-01  6.43429413E+00 -6.57825030E-01 -7.50940983E+00
  1.82223000E+00  1.82223000E+00  1.82223000E+00 -7.50940983E+00  1.82223000E+00
  1.82223000E+00  1.82223000E+00  1.08841798E+01 -1.03484442E+01 -7.57501011E+00
  4.95464337E+00 -1.59445125E+00  1.76574087E+00  5.43935655E+00 -5.41202310E-01
 -5.81655816E+00  1.44138393E+00  1.44138393E+00  1.44138393E+00 -5.81655816E+00
  1.44138393E+00  1.44138393E+00  1.44138393E+00  1.08841798E+01 -1.03484442E+01
 -7.57501011E+00  4.95464337E+00 -4.59201960E-01  1.27191654E+00  1.27191654E+00
  1.08841798E+01 -1.03484442E+01 -4.64304204E+00  3.49868160E-01  7.12491930E-01
  7.12491930E-01  3.44401470E-01  3.88134990E-01  3.88134990E-01 -1.27556100E-01
  4.61024190E-01  4.61024190E-01 -4.84713180E-01  1.16804943E+00  1.07438681E+01
 -1.04741780E+01 -7.57501011E+00  4.95464337E+00 -7.08847470E-01  1.83498561E+00
  6.65842842E+00  7.83558900E-02 -4.44259674E+00  1.16987166E+00  1.16987166E+00
  1.16987166E+00 -1.23200970E+01  7.47478746E+00  1.08841798E+01 -1.03484442E+01
 -4.64304204E+00  3.49868160E-01  7.12491930E-01  7.12491930E-01  3.44401470E-01
  3.88134990E-01  3.88134990E-01 -1.27556100E-01  4.61024190E-01  4.61024190E-01
 -4.84713180E-01  1.16804943E+00  1.07438681E+01 -1.04741780E+01 -7.57501011E+00
  4.95464337E+00 -1.59445125E+00  1.76574087E+00  5.43935655E+00 -5.41202310E-01
 -5.81655816E+00  1.44138393E+00  1.44138393E+00  1.44138393E+00 -5.81655816E+00
  1.44138393E+00  1.44138393E+00  1.44138393E+00  1.08841798E+01 -1.03484442E+01
 -7.57501011E+00  4.95464337E+00  2.60578890E-01  1.90969704E+00 -3.71917143E+00
  1.45231731E+00  1.45231731E+00  1.29924999E+01 -1.08076461E+01 -1.67481159E+01
  7.64607708E+00  7.64607708E+00  1.08841798E+01 -1.03484442E+01 -7.57501011E+00
  4.95464337E+00 -1.08787131E+00  1.58351787E+00  2.37436569E+00  3.40757010E-01
 -5.83842492E+00  1.60720686E+00  1.60720686E+00  1.60720686E+00 -7.83558900E-01
  4.30046280E-01  4.30046280E-01 -1.20267180E+00  3.38934780E-01  3.38934780E-01
  3.38934780E-01  1.08841798E+01 -1.03484442E+01 -7.57501011E+00  4.95464337E+00
 -1.08787131E+00  1.58351787E+00  2.37436569E+00  3.40757010E-01 -5.83842492E+00
  1.60720686E+00  1.60720686E+00  1.60720686E+00 -7.83558900E-01  4.30046280E-01
  4.30046280E-01 -1.20267180E+00  3.38934780E-01  3.38934780E-01  3.38934780E-01
  1.08841798E+01 -1.03484442E+01 -7.57501011E+00  4.95464337E+00 -4.59201960E-01
  1.27191654E+00  1.27191654E+00  1.08841798E+01 -1.03484442E+01 -6.33953817E+00
  5.00566581E+00 -4.80522051E+00  2.84267880E+00 -1.27556100E-02  5.95869210E-01
  5.95869210E-01  7.10669700E-01  5.19335550E-01  5.19335550E-01  8.85603780E-01
  1.25187201E+00  1.25187201E+00 -9.64870785E+00  6.29762688E+00  1.47163295E+01
 -1.57203782E+01  8.15994594E+00  8.15994594E+00 -1.57203782E+01  8.15994594E+00
  8.15994594E+00  1.33769904E+01 -1.07402236E+01 -7.57501011E+00  4.95464337E+00
  2.60578890E-01  1.90969704E+00 -3.71917143E+00  1.45231731E+00  1.45231731E+00
  1.29924999E+01 -1.08076461E+01 -1.67481159E+01  7.64607708E+00  7.64607708E+00
  1.08841798E+01 -1.03484442E+01 -7.57501011E+00  4.95464337E+00 -9.43915140E-01
  1.68009606E+00 -2.00809746E+00  8.32759110E-01  8.32759110E-01  6.43429413E+00
 -6.57825030E-01 -7.50940983E+00  1.82223000E+00  1.82223000E+00  1.82223000E+00
 -7.50940983E+00  1.82223000E+00  1.82223000E+00  1.82223000E+00  1.08841798E+01
 -1.03484442E+01 -7.57501011E+00  4.95464337E+00 -9.43915140E-01  1.68009606E+00
 -2.00809746E+00  8.32759110E-01  8.32759110E-01  6.43429413E+00 -6.57825030E-01
 -7.50940983E+00  1.82223000E+00  1.82223000E+00  1.82223000E+00 -7.50940983E+00
  1.82223000E+00  1.82223000E+00  1.82223000E+00  1.08841798E+01 -1.03484442E+01
 -7.57501011E+00  4.95464337E+00 -7.08847470E-01  1.83498561E+00  6.65842842E+00
  7.83558900E-02 -4.44259674E+00  1.16987166E+00  1.16987166E+00  1.16987166E+00
 -1.23200970E+01  7.47478746E+00  1.08841798E+01 -1.03484442E+01 -7.57501011E+00
  4.95464337E+00 -5.64891300E-02  1.54889550E+00 -6.56002800E-02  3.11601330E-01
  3.11601330E-01 -1.17533835E+00  6.41424960E-01  6.41424960E-01  1.26663207E+01
 -1.10900918E+01 -1.71417176E+01  7.74629973E+00  7.74629973E+00  1.08841798E+01
 -1.03484442E+01 -7.57501011E+00  4.95464337E+00 -1.08787131E+00  1.58351787E+00
  2.37436569E+00  3.40757010E-01 -5.83842492E+00  1.60720686E+00  1.60720686E+00
  1.60720686E+00 -7.83558900E-01  4.30046280E-01  4.30046280E-01 -1.20267180E+00
  3.38934780E-01  3.38934780E-01  3.38934780E-01  1.08841798E+01 -1.03484442E+01
 -7.57501011E+00  4.95464337E+00 -4.59201960E-01  1.27191654E+00  1.27191654E+00
  1.08841798E+01 -1.03484442E+01 -7.57501011E+00  4.95464337E+00  3.88134990E-01
  2.04818652E+00 -2.24316513E+00  2.02631976E+00  2.02631976E+00 -5.68353537E+00
  3.52237059E+00  1.08841798E+01 -1.03484442E+01 -7.57501011E+00  4.95464337E+00
 -7.08847470E-01  1.83498561E+00  6.65842842E+00  7.83558900E-02 -4.44259674E+00
  1.16987166E+00  1.16987166E+00  1.16987166E+00 -1.23200970E+01  7.47478746E+00
  1.08841798E+01 -1.03484442E+01 -7.57501011E+00  4.95464337E+00 -9.43915140E-01
  1.68009606E+00 -2.00809746E+00  8.32759110E-01  8.32759110E-01  6.43429413E+00
 -6.57825030E-01 -7.50940983E+00  1.82223000E+00  1.82223000E+00  1.82223000E+00
 -7.50940983E+00  1.82223000E+00  1.82223000E+00  1.82223000E+00  1.08841798E+01
 -1.03484442E+01 -7.57501011E+00  4.95464337E+00  2.60578890E-01  1.90969704E+00
 -3.71917143E+00  1.45231731E+00  1.45231731E+00  1.29924999E+01 -1.08076461E+01
 -1.67481159E+01  7.64607708E+00  7.64607708E+00  1.08841798E+01 -1.03484442E+01
 -6.96274083E+00  4.88539863E+00 -3.32556975E+00  2.00080854E+00 -1.74751857E+00
  8.07247890E-01  8.07247890E-01  1.00587096E+00 -2.36889900E+00  2.56569984E+00
 -3.36565881E+00  2.66227803E+00 -1.72018512E+00  2.33245440E+00 -3.36565881E+00
  2.66227803E+00 -2.36889900E+00  2.56569984E+00  1.39582818E+01 -1.46252180E+01
 -1.46252180E+01  1.03320441E+00 -9.98399817E+00  1.17552057E+01 -1.24658754E+01
  1.49422860E+00 -1.88418582E+00 -1.30107222E+00  1.41769494E+00 -1.38307257E+01
  1.38125034E+00  2.24316513E+00 -7.19051958E+00  1.92063042E+00 -9.81999747E+00
  1.40329932E+01 -1.16804943E+01 -7.30532007E+00  1.88965251E+00  5.81291370E-01
 -2.07369774E+00 -2.24589848E+00 -2.26867635E+00 -2.05000875E+00 -2.26867635E+00
 -2.24589848E+00 -2.07369774E+00 -2.24589848E+00 -2.26867635E+00 -2.05000875E+00
 -2.26867635E+00 -2.24589848E+00  1.74387411E+00  6.18647085E+00  1.17898281E+00
  1.17898281E+00  1.05142671E+00  1.05142671E+00  1.37031696E+00  1.37031696E+00
  1.88054136E+00  1.88054136E+00  8.56083654E+00  8.56083654E+00  2.07187551E+00
  2.07187551E+00  1.52520651E+00  1.87143021E+00  1.87143021E+00  6.18647085E+00
  1.15469248E+00  1.15469248E+00  1.15469248E+00  1.30653891E+00  2.46001050E+00
  2.66045580E+00  2.69690040E+00  2.66045580E+00  2.46001050E+00  2.46001050E+00
  2.66045580E+00  2.69690040E+00  2.66045580E+00  2.46001050E+00
%FLAG ATOMIC_NUMBER                                                             
%FORMAT(10I8)                                                                   
      15       7       1       1       6       1       1       6       1       1
       6       1       1       6       1       6       8       7       1       6
       1       6       1       1       6       1       1       6       8       7
       1       1       6       8       7       1       6       1       6       1
       6       1       1       1       6       1       1       6       1       1
       1       6       8       7       1       6       1       6       1       6
       1       1       1       8       1       6       8       7       1       6
       1       6       1       1       6       1       6       1       1       1
       6       1       1       1       6       8       7       1       6       1
       6       1       1       6       6       1       7       1       6       6
       1       6       1       6       1       6       1       6       6       8
       7       1       6       1       6       1       1       6       1       1
       6       8       7       1       1       6       8       7       1       6
       1       6       1       1       6       1       1       6       1       1
       7       1       6       7       1       1       7       1       1       6
       8       7       6       1       1       6       1       1       6       1
       1       6       1       6       8       7       1       6       1       6
       1       1       6       1       6       1       1       1       6       1
       1       1       6       8       7       1       6       1       6       1
       6       1       1       1       6       1       1       1       6       8
       7       1       6       1       6       1       6       1       1       1
       8       1       6       8       7       1       6       1       6       1
       6       1       1       1       6       1       1       6       1       1
       1       6       8       7       1       6       1       6       1       1
       6       1       1       6       1       1       6       1       1       7
       1       1       1       6       8       7       1       6       1       6
       1       6       1       1       1       6       1       1       6       1
       1       1       6       8       7       1       6       1       1       6
       8       7       1       6       1       1       6       8       7       1
       6       1       6       1       1       6       1       1       6       8
       7       1       1       6       8       7       1       6       1       6
       1       1       6       1       6       1       1       1       6       1
       1       1       6       8       7       1       6       1       6       1
       1       6       1       1       6       1       1       6       1       1
       7       1       1       1       6       8       7       1       6       1
       6       1       1       6       1       1       6       8       8       6
       8       7       1       6       1       6       1       1       1       6
       8       7       1       6       1       6       1       1       6       1
       6       1       1       1       6       1       1       1       6       8
       7       1       6       1       6       1       1       6       1       6
       1       1       1       6       1       1       1       6       8       7
       1       6       1       6       1       1       6       8       8       6
       8       7       1       6       1       6       1       6       1       1
       1       8       1       6       8       7       1       6       1       1
       6       8       7       1       6       1       6       1       1       1
       6       8       7       1       6       1       6       1       1       6
       8       8       6       8       7       1       6       1       6       1
       1       6       8       8       6       8       7       1       6       1
       6       1       6       1       1       1       8       1       6       8
       7       1       6       1       6       1       6       1       1       1
       6       1       1       1       6       8       7       1       6       1
       6       1       1       6       1       6       1       1       1       6
       1       1       1       6       8       7       1       6       1       6
       1       1       6       1       1       6       8       8       6       8
       7       1       6       1       6       1       1       6       1       1
       6       8       8       6       8       7       1       6       1       6
       1       1       6       1       1      16       6       1       1       1
       6       8       7       1       6       1       6       1       1       6
       8       7       1       1       6       8       7       1       6       1
       6       1       1       6       1       6       1       1       1       6
       1       1       1       6       8       7       6       1       1       6
       1       1       6       1       1       6       1       6       8       7
       1       6       1       1       6       8       7       1       6       1
       6       1       1       6       1       1       6       1       1       7
       1       6       7       1       1       7       1       1       6       8
       7       1       6       1       6       1       1       6       6       1
       7       1       6       6       1       6       1       6       1       6
       1       6       6       8       7       1       6       1       6       1
       1       6       1       1       6       1       1       6       1       1
       7       1       1       1       6       8       7       6       1       1
       6       1       1       6       1       1       6       1       6       8
       7       1       6       1       6       1       1       6       1       1
       6       1       1       6       1       1       7       1       1       1
       6       8       7       1       6       1       6       1       1       6
       1       1      16       6       1       1       1       6       8       7
       1       6       1       6       1       6       1       1       1       6
       1       1       6       1       1       1       6       8       7       1
       6       1       1       6       8       7       1       6       1       1
       6       8       7       1       6       1       6       1       6       1
       1       1       6       1       1       6       1       1       1       6
       8       7       1       6       1       1       6       8       7       1
       6       1       1       6       8       7       1       6       1       6
       1       1       6       6       1       6       1       6       1       6
       1       6       1       6       8       7       1       6       1       6
       1       6       1       1       1       6       1       1       6       1
       1       1       6       8       7       1       6       1       6       1
       1       6       1       1       6       1       1       6       1       1
       7       1       1       1       6       8       7       1       6       1
       6       1       6       1       1       1       6       1       1       1
       6       8       7       1       6       1       6       1       1       6
       1       1       6       1       1       7       1       6       7       1
       1       7       1       1       6       8       7       1       6       1
       6       1       1       6       1       1       6       8       7       1
       1       6       8       7       1       6       1       6       1       1
       6       6       1       6       1       6       8       1       6       1
       6       1       6       8       7       1       6       1       6       1
       1       6       8       8       6       8       7       1       6       1
       6       1       1       6       1       1       6       8       7       1
       1       6       8       7       1       6       1       6       1       6
       1       1       1       6       1       1       6       1       1       1
       6       8       7       1       6       1       6       1       1       6
       1       6       1       1       1       6       1       1       1       6
       8       7       1       6       1       6       1       6       1       1
       1       6       1       1       6       1       1       1       6       8
       7       1       6       1       6       1       1       6       1       1
       6       8       8       6       8       7       1       6       1       6
       1       6       1       1       1       6       1       1       6       1
       1       1       6       8       7       1       6       1       6       1
       1      16       1       6       8       7       1       6       1       1
       6       8       7       1       6       1       6       1       1       6
       7       6       1       7       1       6       1       6       8       7
       1       6       1       6       1       1       6       1       1       6
       1       1       6       1       1       7       1       1       1       6
       8       7       1       6       1       6       1       1       1       6
       8       7       1       6       1       6       1       6       1       1
       1       6       1       1       6       1       1       1       6       8
       7       1       6       1       1       6       8       7       1       6
       1       6       1       6       1       1       1       8       1       6
       8       7       1       6       1       6       1       6       1       1
       1       6       1       1       1       6       8       7       1       6
       1       6       1       1       6       1       6       1       1       1
       6       1       1       1       6       8       7       1       6       1
       6       1       6       1       1       1       6       1       1       1
       6       8       7       1       6       1       1       6       8       7
       6       1       1       6       1       1       6       1       1       6
       1       6       8       7       1       6       1       6       1       6
       1       1       1       8       1       6       8       7       6       1
       1       6       1       1       6       1       1       6       1       6
       8       7       1       6       1       6       1       6       1       1
       1       6       1       1       1       6       8       7       1       6
       1       6       1       1       6       8       7       1       1       6
       8       7       1       6       1       6       1       6       1       1
       1       6       1       1       6       1       1       1       6       8
       7       1       6       1       6       1       6       1       1       1
       6       1       1       6       1       1       1       6       8       7
       1       6       1       1       6       8       7       1       6       1
       6       1       1       6       1       1       6       1       1       7
       1       6       7       1       1       7       1       1       6       8
       7       1       6       1       6       1       1       6       8       7
       1       1       6       8       7       1       6       1       6       1
       1       6       1       6       1       1       1       6       1       1
       1       6       8       7       1       6       1       6       1       1
       6       1       6       1       1       1       6       1       1       1
       6       8       7       1       6       1       6       1       6       1
       1       1       8       1       6       8       7       1       6       1
       6       1       1       6       1       1       6       8       7       1
       1       6       8       7       1       6       1       6       1       6
       1       1       1       6       1       1       6       1       1       1
       6       8       7       1       6       1       1       6       8       7
       1       6       1       6       1       1      16       1       6       8
       7       1       6       1       6       1       6       1       1       1
       8       1       6       8       7       1       6       1       6       1
       1       6       1       6       1       1       1       6       1       1
       1       6       8       7       1       6       1       6       1       1
       6       8       7       1       1       6       8       7       1       6
       1       6       1       1       6       6       1       6       1       6
       1       6       1       6       1       6       8       8       7       1
       1       6       1       1       6       1       1       6       1       1
       6       1       6       8       7       1       6       1       6       1
       1       6       1       1       6       8       7       1       1       6
       8       7       1       6       1       6       1       6       1       1
       1       6       1       1       6       1       1       1       6       8
       7       1       6       1       6       1       6       1       1       1
       8       1       6       8       7       1       6       1       6       1
       1       6       1       6       1       1       1       6       1       1
       1       6       8       7       1       6       1       6       1       1
       6       6       1       7       1       6       6       1       6       1
       6       1       6       1       6       6       8       7       1       6
       1       6       1       1       6       1       1       6       8       7
       1       1       6       8       7       1       6       1       6       1
       1       6       1       1       6       1       1       7       1       6
       7       1       1       7       1       1       6       8       7       6
       1       1       6       1       1       6       1       1       6       1
       6       8       7       1       6       1       6       1       1       6
       1       6       1       1       1       6       1       1       1       6
       8       7       1       6       1       6       1       6       1       1
       1       6       1       1       1       6       8       7       1       6
       1       6       1       6       1       1       1       8       1       6
       8       7       1       6       1       6       1       6       1       1
       1       6       1       1       6       1       1       1       6       8
       7       1       6       1       6       1       1       6       1       1
       6       1       1       6       1       1       7       1       1       1
       6       8       7       1       6       1       6       1       6       1
       1       1       6       1       1       6       1       1       1       6
       8       7       1       6       1       1       6       8       7       1
       6       1       1       6       8       7       1       6       1       6
       1       1       6       1       1       6       8       7       1       1
       6       8       7       1       6       1       6       1       1       6
       1       6       1       1       1       6       1       1       1       6
       8       7       1       6       1       6       1       1       6       1
       1       6       1       1       6       1       1       7       1       1
       1       6       8       7       1       6       1       6       1       1
       6       1       1       6       8       8       6       8       7       1
       6       1       6       1       1       1       6       8       7       1
       6       1       6       1       1       6       1       6       1       1
       1       6       1       1       1       6       8       7       1       6
       1       6       1       1       6       1       6       1       1       1
       6       1       1       1       6       8       7       1       6       1
       6       1       1       6       8       8       1       6       8       7
       1       6       1       6       1       6       1       1       1       8
       1       6       8       7       1       6       1       1       6       8
       7       1       6       1       6       1       1       1       6       8
       7       1       6       1       6       1       1       6       8       8
       6       8       7       1       6       1       6       1       1       6
       8       8       6       8       7       1       6       1       6       1
       6       1       1       1       8       1       6       8       7       1
       6       1       6       1       6       1       1       1       6       1
       1       1       6       8       7       1       6       1       6       1
       1       6       1       6       1       1       1       6       1       1
       1       6       8       7       1       6       1       6       1       1
       6       1       1       6       8       8       6       8       7       1
       6       1       6       1       1       6       1       1       6       8
       8       6       8       7       1       6       1       6       1       1
       6       1       1      16       6       1       1       1       6       8
       7       1       6       1       6       1       1       6       8       7
       1       1       6       8       7       1       6       1       6       1
       1       6       1       6       1       1       1       6       1       1
       1       6       8       7       6       1       1       6       1       1
       6       1       1       6       1       6       8       7       1       6
       1       1       6       8       7       1       6       1       6       1
       1       6       1       1       6       1       1       7       1       6
       7       1       1       7       1       1       6       8       7       1
       6       1       6       1       1       6       6       1       7       1
       6       6       1       6       1       6       1       6       1       6
       6       8       7       1       6       1       6       1       1       6
       1       1       6       1       1       6       1       1       7       1
       1       1       6       8       7       6       1       1       6       1
       1       6       1       1       6       1       6       8       7       1
       6       1       6       1       1       6       1       1       6       1
       1       6       1       1       7       1       1       1       6       8
       7       1       6       1       6       1       1       6       1       1
      16       6       1       1       1       6       8       7       1       6
       1       6       1       6       1       1       1       6       1       1
       6       1       1       1       6       8       7       1       6       1
       1       6       8       7       1       6       1       1       6       8
       7       1       6       1       6       1       6       1       1       1
       6       1       1       6       1       1       1       6       8       7
       1       6       1       1       6       8       7       1       6       1
       1       6       8       7       1       6       1       6       1       1
       6       6       1       6       1       6       1       6       1       6
       1       6       8       7       1       6       1       6       1       6
       1       1       1       6       1       1       6       1       1       1
       6       8       7       1       6       1       6       1       1       6
       1       1       6       1       1       6       1       1       7       1
       1       1       6       8       7       1       6       1       6       1
       6       1       1       1       6       1       1       1       6       8
       7       1       6       1       6       1       1       6       1       1
       6       1       1       7       1       6       7       1       1       7
       1       1       6       8       7       1       6       1       6       1
       1       6       1       1       6       8       7       1       1       6
       8       7       1       6       1       6       1       1       6       6
       1       6       1       6       8       1       6       1       6       1
       6       8       7       1       6       1       6       1       1       6
       8       8       6       8       7       1       6       1       6       1
       1       6       1       1       6       8       7       1       1       6
       8       7       1       6       1       6       1       6       1       1
       1       6       1       1       6       1       1       1       6       8
       7       1       6       1       6       1       1       6       1       6
       1       1       1       6       1       1       1       6       8       7
       1       6       1       6       1       6       1       1       1       6
       1       1       6       1       1       1       6       8       7       1
       6       1       6       1       1       6       1       1       6       8
       8       6       8       7       1       6       1       6       1       6
       1       1       1       6       1       1       6       1       1       1
       6       8       7       1       6       1       6       1       1      16
       1       6       8       7       1       6       1       1       6       8
       7       1       6       1       6       1       1       6       7       6
       1       7       1       6       1       6       8       7       1       6
       1       6       1       1       6       1       1       6       1       1
       6       1       1       7       1       1       1       6       8       7
       1       6       1       6       1       1       1       6       8       7
       1       6       1       6       1       6       1       1       1       6
       1       1       6       1       1       1       6       8       7       1
       6       1       1       6       8       7       1       6       1       6
       1       6       1       1       1       8       1       6       8       7
       1       6       1       6       1       6       1       1       1       6
       1       1       1       6       8       7       1       6       1       6
       1       1       6       1       6       1       1       1       6       1
       1       1       6       8       7       1       6       1       6       1
       6       1       1       1       6       1       1       1       6       8
       7       1       6       1       1       6       8       7       6       1
       1       6       1       1       6       1       1       6       1       6
       8       7       1       6       1       6       1       6       1       1
       1       8       1       6       8       7       6       1       1       6
       1       1       6       1       1       6       1       6       8       7
       1       6       1       6       1       6       1       1       1       6
       1       1       1       6       8       7       1       6       1       6
       1       1       6       8       7       1       1       6       8       7
       1       6       1       6       1       6       1       1       1       6
       1       1       6       1       1       1       6       8       7       1
       6       1       6       1       6       1       1       1       6       1
       1       6       1       1       1       6       8       7       1       6
       1       1       6       8       7       1       6       1       6       1
       1       6       1       1       6       1       1       7       1       6
       7       1       1       7       1       1       6       8       7       1
       6       1       6       1       1       6       8       7       1       1
       6       8       7       1       6       1       6       1       1       6
       1       6       1       1       1       6       1       1       1       6
       8       7       1       6       1       6       1       1       6       1
       6       1       1       1       6       1       1       1       6       8
       7       1       6       1       6       1       6       1       1       1
       8       1       6       8       7       1       6       1       6       1
       1       6       1       1       6       8       7       1       1       6
       8       7       1       6       1       6       1       6       1       1
       1       6       1       1       6       1       1       1       6       8
       7       1       6       1       1       6       8       7       1       6
       1       6       1       1      16       1       6       8       7       1
       6       1       6       1       6       1       1       1       8       1
       6       8       7       1       6       1       6       1       1       6
       1       6       1       1       1       6       1       1       1       6
       8       7       1       6       1       6       1       1       6       8
       7       1       1       6       8       7       1       6       1       6
       1       1       6       6       1       6       1       6       1       6
       1       6       1       6       8       8       6       7       6       8
       6       6       6       6       7       6       6       8       6       7
       6       8       8       6       6       6       6       6       6       6
       6       6       6       6       6       6       6       1       1       1
       1       1       1       1       1       1       1       1       1       1
       1       1       1       1       1       1       1       1       1       1
       1       1       1       1       1       1       1       1       1
%FLAG MASS                                                                      
%FORMAT(5E16.8)                                                                 
  2.10000000E+02  1.40100000E+01  1.00800000E+00  1.00800000E+00  1.20100000E+01
  1.00800000E+00  1.00800000E+00  1.20100000E+01  1.00800000E+00  1.00800000E+00
  1.20100000E+01  1.00800000E+00  1.00800000E+00  1.20100000E+01  1.00800000E+00
  1.20100000E+01  1.60000000E+01  1.40100000E+01  1.00800000E+00  1.20100000E+01
  1.00800000E+00  1.20100000E+01  1.00800000E+00  1.00800000E+00  1.20100000E+01
  1.00800000E+00  1.00800000E+00  1.20100000E+01  1.60000000E+01  1.40100000E+01
  1.00800000E+00  1.00800000E+00  1.20100000E+01  1.60000000E+01  1.40100000E+01
  1.00800000E+00  1.20100000E+01  1.00800000E+00  1.20100000E+01  1.00800000E+00
  1.20100000E+01  1.00800000E+00  1.00800000E+00  1.00800000E+00  1.20100000E+01
  1.00800000E+00  1.00800000E+00  1.20100000E+01  1.00800000E+00  1.00800000E+00
  1.00800000E+00  1.20100000E+01  1.60000000E+01  1.40100000E+01  1.00800000E+00
  1.20100000E+01  1.00800000E+00  1.20100000E+01  1.00800000E+00  1.20100000E+01
  1.00800000E+00  1.00800000E+00  1.00800000E+00  1.60000000E+01  1.00800000E+00
  1.20100000E+01  1.60000000E+01  1.40100000E+01  1.00800000E+00  1.20100000E+01
  1.00800000E+00  1.20100000E+01  1.00800000E+00  1.00800000E+00  1.20100000E+01
  1.00800000E+00  1.20100000E+01  1.00800000E+00  1.00800000E+00  1.00800000E+00
  1.20100000E+01  1.00800000E+00  1.00800000E+00  1.00800000E+00  1.20100000E+01
  1.60000000E+01  1.40100000E+01  1.00800000E+00  1.20100000E+01  1.00800000E+00
  1.20100000E+01  1.00800000E+00  1.00800000E+00  1.20100000E+01  1.20100000E+01
  1.00800000E+00  1.40100000E+01  1.00800000E+00  1.20100000E+01  1.20100000E+01
  1.00800000E+00  1.20100000E+01  1.00800000E+00  1.20100000E+01  1.00800000E+00
  1.20100000E+01  1.00800000E+00  1.20100000E+01  1.20100000E+01  1.60000000E+01
  1.40100000E+01  1.00800000E+00  1.20100000E+01  1.00800000E+00  1.20100000E+01
  1.00800000E+00  1.00800000E+00  1.20100000E+01  1.00800000E+00  1.00800000E+00
  1.20100000E+01  1.60000000E+01  1.40100000E+01  1.00800000E+00  1.00800000E+00
  1.20100000E+01  1.60000000E+01  1.40100000E+01  1.00800000E+00  1.20100000E+01
  1.00800000E+00  1.20100000E+01  1.00800000E+00  1.00800000E+00  1.20100000E+01
  1.00800000E+00  1.00800000E+00  1.20100000E+01  1.00800000E+00  1.00800000E+00
  1.40100000E+01  1.00800000E+00  1.20100000E+01  1.40100000E+01  1.00800000E+00
  1.00800000E+00  1.40100000E+01  1.00800000E+00  1.00800000E+00  1.20100000E+01
  1.60000000E+01  1.40100000E+01  1.20100000E+01  1.00800000E+00  1.00800000E+00
  1.20100000E+01  1.00800000E+00  1.00800000E+00  1.20100000E+01  1.00800000E+00
  1.00800000E+00  1.20100000E+01  1.00800000E+00  1.20100000E+01  1.60000000E+01
  1.40100000E+01  1.00800000E+00  1.20100000E+01  1.00800000E+00  1.20100000E+01
  1.00800000E+00  1.00800000E+00  1.20100000E+01  1.00800000E+00  1.20100000E+01
  1.00800000E+00  1.00800000E+00  1.00800000E+00  1.20100000E+01  1.00800000E+00
  1.00800000E+00  1.00800000E+00  1.20100000E+01  1.60000000E+01  1.40100000E+01
  1.00800000E+00  1.20100000E+01  1.00800000E+00  1.20100000E+01  1.00800000E+00
  1.20100000E+01  1.00800000E+00  1.00800000E+00  1.00800000E+00  1.20100000E+01
  1.00800000E+00  1.00800000E+00  1.00800000E+00  1.20100000E+01  1.60000000E+01
  1.40100000E+01  1.00800000E+00  1.20100000E+01  1.00800000E+00  1.20100000E+01
  1.00800000E+00  1.20100000E+01  1.00800000E+00  1.00800000E+00  1.00800000E+00
  1.60000000E+01  1.00800000E+00  1.20100000E+01  1.60000000E+01  1.40100000E+01
  1.00800000E+00  1.20100000E+01  1.00800000E+00  1.20100000E+01  1.00800000E+00
  1.20100000E+01  1.00800000E+00  1.00800000E+00  1.00800000E+00  1.20100000E+01
  1.00800000E+00  1.00800000E+00  1.20100000E+01  1.00800000E+00  1.00800000E+00
  1.00800000E+00  1.20100000E+01  1.60000000E+01  1.40100000E+01  1.00800000E+00
  1.20100000E+01  1.00800000E+00  1.20100000E+01  1.00800000E+00  1.00800000E+00
  1.20100000E+01  1.00800000E+00  1.00800000E+00  1.20100000E+01  1.00800000E+00
  1.00800000E+00  1.20100000E+01  1.00800000E+00  1.00800000E+00  1.40100000E+01
  1.00800000E+00  1.00800000E+00  1.00800000E+00  1.20100000E+01  1.60000000E+01
  1.40100000E+01  1.00800000E+00  1.20100000E+01  1.00800000E+00  1.20100000E+01
  1.00800000E+00  1.20100000E+01  1.00800000E+00  1.00800000E+00  1.00800000E+00
  1.20100000E+01  1.00800000E+00  1.00800000E+00  1.20100000E+01  1.00800000E+00
  1.00800000E+00  1.00800000E+00  1.20100000E+01  1.60000000E+01  1.40100000E+01
  1.00800000E+00  1.20100000E+01  1.00800000E+00  1.00800000E+00  1.20100000E+01
  1.60000000E+01  1.40100000E+01  1.00800000E+00  1.20100000E+01  1.00800000E+00
  1.00800000E+00  1.20100000E+01  1.60000000E+01  1.40100000E+01  1.00800000E+00
  1.20100000E+01  1.00800000E+00  1.20100000E+01  1.00800000E+00  1.00800000E+00
  1.20100000E+01  1.00800000E+00  1.00800000E+00  1.20100000E+01  1.60000000E+01
  1.40100000E+01  1.00800000E+00  1.00800000E+00  1.20100000E+01  1.60000000E+01
  1.40100000E+01  1.00800000E+00  1.20100000E+01  1.00800000E+00  1.20100000E+01
  1.00800000E+00  1.00800000E+00  1.20100000E+01  1.00800000E+00  1.20100000E+01
  1.00800000E+00  1.00800000E+00  1.00800000E+00  1.20100000E+01  1.00800000E+00
  1.00800000E+00  1.00800000E+00  1.20100000E+01  1.60000000E+01  1.40100000E+01
  1.00800000E+00  1.20100000E+01  1.00800000E+00  1.20100000E+01  1.00800000E+00
  1.00800000E+00  1.20100000E+01  1.00800000E+00  1.00800000E+00  1.20100000E+01
  1.00800000E+00  1.00800000E+00  1.20100000E+01  1.00800000E+00  1.00800000E+00
  1.40100000E+01  1.00800000E+00  1.00800000E+00  1.00800000E+00  1.20100000E+01
  1.60000000E+01  1.40100000E+01  1.00800000E+00  1.20100000E+01  1.00800000E+00
  1.20100000E+01  1.00800000E+00  1.00800000E+00  1.20100000E+01  1.00800000E+00
  1.00800000E+00  1.20100000E+01  1.60000000E+01  1.60000000E+01  1.20100000E+01
  1.60000000E+01  1.40100000E+01  1.00800000E+00  1.20100000E+01  1.00800000E+00
  1.20100000E+01  1.00800000E+00  1.00800000E+00  1.00800000E+00  1.20100000E+01
  1.60000000E+01  1.40100000E+01  1.00800000E+00  1.20100000E+01  1.00800000E+00
  1.20100000E+01  1.00800000E+00  1.00800000E+00  1.20100000E+01  1.00800000E+00
  1.20100000E+01  1.00800000E+00  1.00800000E+00  1.00800000E+00  1.20100000E+01
  1.00800000E+00  1.00800000E+00  1.00800000E+00  1.20100000E+01  1.60000000E+01
  1.40100000E+01  1.00800000E+00  1.20100000E+01  1.00800000E+00  1.20100000E+01
  1.00800000E+00  1.00800000E+00  1.20100000E+01  1.00800000E+00  1.20100000E+01
  1.00800000E+00  1.00800000E+00  1.00800000E+00  1.20100000E+01  1.00800000E+00
  1.00800000E+00  1.00800000E+00  1.20100000E+01  1.60000000E+01  1.40100000E+01
  1.00800000E+00  1.20100000E+01  1.00800000E+00  1.20100000E+01  1.00800000E+00
  1.00800000E+00  1.20100000E+01  1.60000000E+01  1.60000000E+01  1.20100000E+01
  1.60000000E+01  1.40100000E+01  1.00800000E+00  1.20100000E+01  1.00800000E+00
  1.20100000E+01  1.00800000E+00  1.20100000E+01  1.00800000E+00  1.00800000E+00
  1.00800000E+00  1.60000000E+01  1.00800000E+00  1.20100000E+01  1.60000000E+01
  1.40100000E+01  1.00800000E+00  1.20100000E+01  1.00800000E+00  1.00800000E+00
  1.20100000E+01  1.60000000E+01  1.40100000E+01  1.00800000E+00  1.20100000E+01
  1.00800000E+00  1.20100000E+01  1.00800000E+00  1.00800000E+00  1.00800000E+00
  1.20100000E+01  1.60000000E+01  1.40100000E+01  1.00800000E+00  1.20100000E+01
  1.00800000E+00  1.20100000E+01  1.00800000E+00  1.00800000E+00  1.20100000E+01
  1.60000000E+01  1.60000000E+01  1.20100000E+01  1.60000000E+01  1.40100000E+01
  1.00800000E+00  1.20100000E+01  1.00800000E+00  1.20100000E+01  1.00800000E+00
  1.00800000E+00  1.20100000E+01  1.60000000E+01  1.60000000E+01  1.20100000E+01
  1.60000000E+01  1.40100000E+01  1.00800000E+00  1.20100000E+01  1.00800000E+00
  1.20100000E+01  1.00800000E+00  1.20100000E+01  1.00800000E+00  1.00800000E+00
  1.00800000E+00  1.60000000E+01  1.00800000E+00  1.20100000E+01  1.60000000E+01
  1.40100000E+01  1.00800000E+00  1.20100000E+01  1.00800000E+00  1.20100000E+01
  1.00800000E+00  1.20100000E+01  1.00800000E+00  1.00800000E+00  1.00800000E+00
  1.20100000E+01  1.00800000E+00  1.00800000E+00  1.00800000E+00  1.20100000E+01
  1.60000000E+01  1.40100000E+01  1.00800000E+00  1.20100000E+01  1.00800000E+00
  1.20100000E+01  1.00800000E+00  1.00800000E+00  1.20100000E+01  1.00800000E+00
  1.20100000E+01  1.00800000E+00  1.00800000E+00  1.00800000E+00  1.20100000E+01
  1.00800000E+00  1.00800000E+00  1.00800000E+00  1.20100000E+01  1.60000000E+01
  1.40100000E+01  1.00800000E+00  1.20100000E+01  1.00800000E+00  1.20100000E+01
  1.00800000E+00  1.00800000E+00  1.20100000E+01  1.00800000E+00  1.00800000E+00
  1.20100000E+01  1.60000000E+01  1.60000000E+01  1.20100000E+01  1.60000000E+01
  1.40100000E+01  1.00800000E+00  1.20100000E+01  1.00800000E+00  1.20100000E+01
  1.00800000E+00  1.00800000E+00  1.20100000E+01  1.00800000E+00  1.00800000E+00
  1.20100000E+01  1.60000000E+01  1.60000000E+01  1.20100000E+01  1.60000000E+01
  1.40100000E+01  1.00800000E+00  1.20100000E+01  1.00800000E+00  1.20100000E+01
  1.00800000E+00  1.00800000E+00  1.20100000E+01  1.00800000E+00  1.00800000E+00
  3.20600000E+01  1.20100000E+01  1.00800000E+00  1.00800000E+00  1.00800000E+00
  1.20100000E+01  1.60000000E+01  1.40100000E+01  1.00800000E+00  1.20100000E+01
  1.00800000E+00  1.20100000E+01  1.00800000E+00  1.00800000E+00  1.20100000E+01
  1.60000000E+01  1.40100000E+01  1.00800000E+00  1.00800000E+00  1.20100000E+01
  1.60000000E+01  1.40100000E+01  1.00800000E+00  1.20100000E+01  1.00800000E+00
  1.20100000E+01  1.00800000E+00  1.00800000E+00  1.20100000E+01  1.00800000E+00
  1.20100000E+01  1.00800000E+00  1.00800000E+00  1.00800000E+00  1.20100000E+01
  1.00800000E+00  1.00800000E+00  1.00800000E+00  1.20100000E+01  1.60000000E+01
  1.40100000E+01  1.20100000E+01  1.00800000E+00  1.00800000E+00  1.20100000E+01
  1.00800000E+00  1.00800000E+00  1.20100000E+01  1.00800000E+00  1.00800000E+00
  1.20100000E+01  1.00800000E+00  1.20100000E+01  1.60000000E+01  1.40100000E+01
  1.00800000E+00  1.20100000E+01  1.00800000E+00  1.00800000E+00  1.20100000E+01
  1.60000000E+01  1.40100000E+01  1.00800000E+00  1.20100000E+01  1.00800000E+00
  1.20100000E+01  1.00800000E+00  1.00800000E+00  1.20100000E+01  1.00800000E+00
  1.00800000E+00  1.20100000E+01  1.00800000E+00  1.00800000E+00  1.40100000E+01
  1.00800000E+00  1.20100000E+01  1.40100000E+01  1.00800000E+00  1.00800000E+00
  1.40100000E+01  1.00800000E+00  1.00800000E+00  1.20100000E+01  1.60000000E+01
  1.40100000E+01  1.00800000E+00  1.20100000E+01  1.00800000E+00  1.20100000E+01
  1.00800000E+00  1.00800000E+00  1.20100000E+01  1.20100000E+01  1.00800000E+00
  1.40100000E+01  1.00800000E+00  1.20100000E+01  1.20100000E+01  1.00800000E+00
  1.20100000E+01  1.00800000E+00  1.20100000E+01  1.00800000E+00  1.20100000E+01
  1.00800000E+00  1.20100000E+01  1.20100000E+01  1.60000000E+01  1.40100000E+01
  1.00800000E+00  1.20100000E+01  1.00800000E+00  1.20100000E+01  1.00800000E+00
  1.00800000E+00  1.20100000E+01  1.00800000E+00  1.00800000E+00  1.20100000E+01
  1.00800000E+00  1.00800000E+00  1.20100000E+01  1.00800000E+00  1.00800000E+00
  1.40100000E+01  1.00800000E+00  1.00800000E+00  1.00800000E+00  1.20100000E+01
  1.60000000E+01  1.40100000E+01  1.20100000E+01  1.00800000E+00  1.00800000E+00
  1.20100000E+01  1.00800000E+00  1.00800000E+00  1.20100000E+01  1.00800000E+00
  1.00800000E+00  1.20100000E+01  1.00800000E+00  1.20100000E+01  1.60000000E+01
  1.40100000E+01  1.00800000E+00  1.20100000E+01  1.00800000E+00  1.20100000E+01
  1.00800000E+00  1.00800000E+00  1.20100000E+01  1.00800000E+00  1.00800000E+00
  1.20100000E+01  1.00800000E+00  1.00800000E+00  1.20100000E+01  1.00800000E+00
  1.00800000E+00  1.40100000E+01  1.00800000E+00  1.00800000E+00  1.00800000E+00
  1.20100000E+01  1.60000000E+01  1.40100000E+01  1.00800000E+00  1.20100000E+01
  1.00800000E+00  1.20100000E+01  1.00800000E+00  1.00800000E+00  1.20100000E+01
  1.00800000E+00  1.00800000E+00  3.20600000E+01  1.20100000E+01  1.00800000E+00
  1.00800000E+00  1.00800000E+00  1.20100000E+01  1.60000000E+01  1.40100000E+01
  1.00800000E+00  1.20100000E+01  1.00800000E+00  1.20100000E+01  1.00800000E+00
  1.20100000E+01  1.00800000E+00  1.00800000E+00  1.00800000E+00  1.20100000E+01
  1.00800000E+00  1.00800000E+00  1.20100000E+01  1.00800000E+00  1.00800000E+00
  1.00800000E+00  1.20100000E+01  1.60000000E+01  1.40100000E+01  1.00800000E+00
  1.20100000E+01  1.00800000E+00  1.00800000E+00  1.20100000E+01  1.60000000E+01
  1.40100000E+01  1.00800000E+00  1.20100000E+01  1.00800000E+00  1.00800000E+00
  1.20100000E+01  1.60000000E+01  1.40100000E+01  1.00800000E+00  1.20100000E+01
  1.00800000E+00  1.20100000E+01  1.00800000E+00  1.20100000E+01  1.00800000E+00
  1.00800000E+00  1.00800000E+00  1.20100000E+01  1.00800000E+00  1.00800000E+00
  1.20100000E+01  1.00800000E+00  1.00800000E+00  1.00800000E+00  1.20100000E+01
  1.60000000E+01  1.40100000E+01  1.00800000E+00  1.20100000E+01  1.00800000E+00
  1.00800000E+00  1.20100000E+01  1.60000000E+01  1.40100000E+01  1.00800000E+00
  1.20100000E+01  1.00800000E+00  1.00800000E+00  1.20100000E+01  1.60000000E+01
  1.40100000E+01  1.00800000E+00  1.20100000E+01  1.00800000E+00  1.20100000E+01
  1.00800000E+00  1.00800000E+00  1.20100000E+01  1.20100000E+01  1.00800000E+00
  1.20100000E+01  1.00800000E+00  1.20100000E+01  1.00800000E+00  1.20100000E+01
  1.00800000E+00  1.20100000E+01  1.00800000E+00  1.20100000E+01  1.60000000E+01
  1.40100000E+01  1.00800000E+00  1.20100000E+01  1.00800000E+00  1.20100000E+01
  1.00800000E+00  1.20100000E+01  1.00800000E+00  1.00800000E+00  1.00800000E+00
  1.20100000E+01  1.00800000E+00  1.00800000E+00  1.20100000E+01  1.00800000E+00
  1.00800000E+00  1.00800000E+00  1.20100000E+01  1.60000000E+01  1.40100000E+01
  1.00800000E+00  1.20100000E+01  1.00800000E+00  1.20100000E+01  1.00800000E+00
  1.00800000E+00  1.20100000E+01  1.00800000E+00  1.00800000E+00  1.20100000E+01
  1.00800000E+00  1.00800000E+00  1.20100000E+01  1.00800000E+00  1.00800000E+00
  1.40100000E+01  1.00800000E+00  1.00800000E+00  1.00800000E+00  1.20100000E+01
  1.60000000E+01  1.40100000E+01  1.00800000E+00  1.20100000E+01  1.00800000E+00
  1.20100000E+01  1.00800000E+00  1.20100000E+01  1.00800000E+00  1.00800000E+00
  1.00800000E+00  1.20100000E+01  1.00800000E+00  1.00800000E+00  1.00800000E+00
  1.20100000E+01  1.60000000E+01  1.40100000E+01  1.00800000E+00  1.20100000E+01
  1.00800000E+00  1.20100000E+01  1.00800000E+00  1.00800000E+00  1.20100000E+01
  1.00800000E+00  1.00800000E+00  1.20100000E+01  1.00800000E+00  1.00800000E+00
  1.40100000E+01  1.00800000E+00  1.20100000E+01  1.40100000E+01  1.00800000E+00
  1.00800000E+00  1.40100000E+01  1.00800000E+00  1.00800000E+00  1.20100000E+01
  1.60000000E+01  1.40100000E+01  1.00800000E+00  1.20100000E+01  1.00800000E+00
  1.20100000E+01  1.00800000E+00  1.00800000E+00  1.20100000E+01  1.00800000E+00
  1.00800000E+00  1.20100000E+01  1.60000000E+01  1.40100000E+01  1.00800000E+00
  1.00800000E+00  1.20100000E+01  1.60000000E+01  1.40100000E+01  1.00800000E+00
  1.20100000E+01  1.00800000E+00  1.20100000E+01  1.00800000E+00  1.00800000E+00
  1.20100000E+01  1.20100000E+01  1.00800000E+00  1.20100000E+01  1.00800000E+00
  1.20100000E+01  1.60000000E+01  1.00800000E+00  1.20100000E+01  1.00800000E+00
  1.20100000E+01  1.00800000E+00  1.20100000E+01  1.60000000E+01  1.40100000E+01
  1.00800000E+00  1.20100000E+01  1.00800000E+00  1.20100000E+01  1.00800000E+00
  1.00800000E+00  1.20100000E+01  1.60000000E+01  1.60000000E+01  1.20100000E+01
  1.60000000E+01  1.40100000E+01  1.00800000E+00  1.20100000E+01  1.00800000E+00
  1.20100000E+01  1.00800000E+00  1.00800000E+00  1.20100000E+01  1.00800000E+00
  1.00800000E+00  1.20100000E+01  1.60000000E+01  1.40100000E+01  1.00800000E+00
  1.00800000E+00  1.20100000E+01  1.60000000E+01  1.40100000E+01  1.00800000E+00
  1.20100000E+01  1.00800000E+00  1.20100000E+01  1.00800000E+00  1.20100000E+01
  1.00800000E+00  1.00800000E+00  1.00800000E+00  1.20100000E+01  1.00800000E+00
  1.00800000E+00  1.20100000E+01  1.00800000E+00  1.00800000E+00  1.00800000E+00
  1.20100000E+01  1.60000000E+01  1.40100000E+01  1.00800000E+00  1.20100000E+01
  1.00800000E+00  1.20100000E+01  1.00800000E+00  1.00800000E+00  1.20100000E+01
  1.00800000E+00  1.20100000E+01  1.00800000E+00  1.00800000E+00  1.00800000E+00
  1.20100000E+01  1.00800000E+00  1.00800000E+00  1.00800000E+00  1.20100000E+01
  1.60000000E+01  1.40100000E+01  1.00800000E+00  1.20100000E+01  1.00800000E+00
  1.20100000E+01  1.00800000E+00  1.20100000E+01  1.00800000E+00  1.00800000E+00
  1.00800000E+00  1.20100000E+01  1.00800000E+00  1.00800000E+00  1.20100000E+01
  1.00800000E+00  1.00800000E+00  1.00800000E+00  1.20100000E+01  1.60000000E+01
  1.40100000E+01  1.00800000E+00  1.20100000E+01  1.00800000E+00  1.20100000E+01
  1.00800000E+00  1.00800000E+00  1.20100000E+01  1.00800000E+00  1.00800000E+00
  1.20100000E+01  1.60000000E+01  1.60000000E+01  1.20100000E+01  1.60000000E+01
  1.40100000E+01  1.00800000E+00  1.20100000E+01  1.00800000E+00  1.20100000E+01
  1.00800000E+00  1.20100000E+01  1.00800000E+00  1.00800000E+00  1.00800000E+00
  1.20100000E+01  1.00800000E+00  1.00800000E+00  1.20100000E+01  1.00800000E+00
  1.00800000E+00  1.00800000E+00  1.20100000E+01  1.60000000E+01  1.40100000E+01
  1.00800000E+00  1.20100000E+01  1.00800000E+00  1.20100000E+01  1.00800000E+00
  1.00800000E+00  3.20600000E+01  1.00800000E+00  1.20100000E+01  1.60000000E+01
  1.40100000E+01  1.00800000E+00  1.20100000E+01  1.00800000E+00  1.00800000E+00
  1.20100000E+01  1.60000000E+01  1.40100000E+01  1.00800000E+00  1.20100000E+01
  1.00800000E+00  1.20100000E+01  1.00800000E+00  1.00800000E+00  1.20100000E+01
  1.40100000E+01  1.20100000E+01  1.00800000E+00  1.40100000E+01  1.00800000E+00
  1.20100000E+01  1.00800000E+00  1.20100000E+01  1.60000000E+01  1.40100000E+01
  1.00800000E+00  1.20100000E+01  1.00800000E+00  1.20100000E+01  1.00800000E+00
  1.00800000E+00  1.20100000E+01  1.00800000E+00  1.00800000E+00  1.20100000E+01
  1.00800000E+00  1.00800000E+00  1.20100000E+01  1.00800000E+00  1.00800000E+00
  1.40100000E+01  1.00800000E+00  1.00800000E+00  1.00800000E+00  1.20100000E+01
  1.60000000E+01  1.40100000E+01  1.00800000E+00  1.20100000E+01  1.00800000E+00
  1.20100000E+01  1.00800000E+00  1.00800000E+00  1.00800000E+00  1.20100000E+01
  1.60000000E+01  1.40100000E+01  1.00800000E+00  1.20100000E+01  1.00800000E+00
  1.20100000E+01  1.00800000E+00  1.20100000E+01  1.00800000E+00  1.00800000E+00
  1.00800000E+00  1.20100000E+01  1.00800000E+00  1.00800000E+00  1.20100000E+01
  1.00800000E+00  1.00800000E+00  1.00800000E+00  1.20100000E+01  1.60000000E+01
  1.40100000E+01  1.00800000E+00  1.20100000E+01  1.00800000E+00  1.00800000E+00
  1.20100000E+01  1.60000000E+01  1.40100000E+01  1.00800000E+00  1.20100000E+01
  1.00800000E+00  1.20100000E+01  1.00800000E+00  1.20100000E+01  1.00800000E+00
  1.00800000E+00  1.00800000E+00  1.60000000E+01  1.00800000E+00  1.20100000E+01
  1.60000000E+01  1.40100000E+01  1.00800000E+00  1.20100000E+01  1.00800000E+00
  1.20100000E+01  1.00800000E+00  1.20100000E+01  1.00800000E+00  1.00800000E+00
  1.00800000E+00  1.20100000E+01  1.00800000E+00  1.00800000E+00  1.00800000E+00
  1.20100000E+01  1.60000000E+01  1.40100000E+01  1.00800000E+00  1.20100000E+01
  1.00800000E+00  1.20100000E+01  1.00800000E+00  1.00800000E+00  1.20100000E+01
  1.00800000E+00  1.20100000E+01  1.00800000E+00  1.00800000E+00  1.00800000E+00
  1.20100000E+01  1.00800000E+00  1.00800000E+00  1.00800000E+00  1.20100000E+01
  1.60000000E+01  1.40100000E+01  1.00800000E+00  1.20100000E+01  1.00800000E+00
  1.20100000E+01  1.00800000E+00  1.20100000E+01  1.00800000E+00  1.00800000E+00
  1.00800000E+00  1.20100000E+01  1.00800000E+00  1.00800000E+00  1.00800000E+00
  1.20100000E+01  1.60000000E+01  1.40100000E+01  1.00800000E+00  1.20100000E+01
  1.00800000E+00  1.00800000E+00  1.20100000E+01  1.60000000E+01  1.40100000E+01
  1.20100000E+01  1.00800000E+00  1.00800000E+00  1.20100000E+01  1.00800000E+00
  1.00800000E+00  1.20100000E+01  1.00800000E+00  1.00800000E+00  1.20100000E+01
  1.00800000E+00  1.20100000E+01  1.60000000E+01  1.40100000E+01  1.00800000E+00
  1.20100000E+01  1.00800000E+00  1.20100000E+01  1.00800000E+00  1.20100000E+01
  1.00800000E+00  1.00800000E+00  1.00800000E+00  1.60000000E+01  1.00800000E+00
  1.20100000E+01  1.60000000E+01  1.40100000E+01  1.20100000E+01  1.00800000E+00
  1.00800000E+00  1.20100000E+01  1.00800000E+00  1.00800000E+00  1.20100000E+01
  1.00800000E+00  1.00800000E+00  1.20100000E+01  1.00800000E+00  1.20100000E+01
  1.60000000E+01  1.40100000E+01  1.00800000E+00  1.20100000E+01  1.00800000E+00
  1.20100000E+01  1.00800000E+00  1.20100000E+01  1.00800000E+00  1.00800000E+00
  1.00800000E+00  1.20100000E+01  1.00800000E+00  1.00800000E+00  1.00800000E+00
  1.20100000E+01  1.60000000E+01  1.40100000E+01  1.00800000E+00  1.20100000E+01
  1.00800000E+00  1.20100000E+01  1.00800000E+00  1.00800000E+00  1.20100000E+01
  1.60000000E+01  1.40100000E+01  1.00800000E+00  1.00800000E+00  1.20100000E+01
  1.60000000E+01  1.40100000E+01  1.00800000E+00  1.20100000E+01  1.00800000E+00
  1.20100000E+01  1.00800000E+00  1.20100000E+01  1.00800000E+00  1.00800000E+00
  1.00800000E+00  1.20100000E+01  1.00800000E+00  1.00800000E+00  1.20100000E+01
  1.00800000E+00  1.00800000E+00  1.00800000E+00  1.20100000E+01  1.60000000E+01
  1.40100000E+01  1.00800000E+00  1.20100000E+01  1.00800000E+00  1.20100000E+01
  1.00800000E+00  1.20100000E+01  1.00800000E+00  1.00800000E+00  1.00800000E+00
  1.20100000E+01  1.00800000E+00  1.00800000E+00  1.20100000E+01  1.00800000E+00
  1.00800000E+00  1.00800000E+00  1.20100000E+01  1.60000000E+01  1.40100000E+01
  1.00800000E+00  1.20100000E+01  1.00800000E+00  1.00800000E+00  1.20100000E+01
  1.60000000E+01  1.40100000E+01  1.00800000E+00  1.20100000E+01  1.00800000E+00
  1.20100000E+01  1.00800000E+00  1.00800000E+00  1.20100000E+01  1.00800000E+00
  1.00800000E+00  1.20100000E+01  1.00800000E+00  1.00800000E+00  1.40100000E+01
  1.00800000E+00  1.20100000E+01  1.40100000E+01  1.00800000E+00  1.00800000E+00
  1.40100000E+01  1.00800000E+00  1.00800000E+00  1.20100000E+01  1.60000000E+01
  1.40100000E+01  1.00800000E+00  1.20100000E+01  1.00800000E+00  1.20100000E+01
  1.00800000E+00  1.00800000E+00  1.20100000E+01  1.60000000E+01  1.40100000E+01
  1.00800000E+00  1.00800000E+00  1.20100000E+01  1.60000000E+01  1.40100000E+01
  1.00800000E+00  1.20100000E+01  1.00800000E+00  1.20100000E+01  1.00800000E+00
  1.00800000E+00  1.20100000E+01  1.00800000E+00  1.20100000E+01  1.00800000E+00
  1.00800000E+00  1.00800000E+00  1.20100000E+01  1.00800000E+00  1.00800000E+00
  1.00800000E+00  1.20100000E+01  1.60000000E+01  1.40100000E+01  1.00800000E+00
  1.20100000E+01  1.00800000E+00  1.20100000E+01  1.00800000E+00  1.00800000E+00
  1.20100000E+01  1.00800000E+00  1.20100000E+01  1.00800000E+00  1.00800000E+00
  1.00800000E+00  1.20100000E+01  1.00800000E+00  1.00800000E+00  1.00800000E+00
  1.20100000E+01  1.60000000E+01  1.40100000E+01  1.00800000E+00  1.20100000E+01
  1.00800000E+00  1.20100000E+01  1.00800000E+00  1.20100000E+01  1.00800000E+00
  1.00800000E+00  1.00800000E+00  1.60000000E+01  1.00800000E+00  1.20100000E+01
  1.60000000E+01  1.40100000E+01  1.00800000E+00  1.20100000E+01  1.00800000E+00
  1.20100000E+01  1.00800000E+00  1.00800000E+00  1.20100000E+01  1.00800000E+00
  1.00800000E+00  1.20100000E+01  1.60000000E+01  1.40100000E+01  1.00800000E+00
  1.00800000E+00  1.20100000E+01  1.60000000E+01  1.40100000E+01  1.00800000E+00
  1.20100000E+01  1.00800000E+00  1.20100000E+01  1.00800000E+00  1.20100000E+01
  1.00800000E+00  1.00800000E+00  1.00800000E+00  1.20100000E+01  1.00800000E+00
  1.00800000E+00  1.20100000E+01  1.00800000E+00  1.00800000E+00  1.00800000E+00
  1.20100000E+01  1.60000000E+01  1.40100000E+01  1.00800000E+00  1.20100000E+01
  1.00800000E+00  1.00800000E+00  1.20100000E+01  1.60000000E+01  1.40100000E+01
  1.00800000E+00  1.20100000E+01  1.00800000E+00  1.20100000E+01  1.00800000E+00
  1.00800000E+00  3.20600000E+01  1.00800000E+00  1.20100000E+01  1.60000000E+01
  1.40100000E+01  1.00800000E+00  1.20100000E+01  1.00800000E+00  1.20100000E+01
  1.00800000E+00  1.20100000E+01  1.00800000E+00  1.00800000E+00  1.00800000E+00
  1.60000000E+01  1.00800000E+00  1.20100000E+01  1.60000000E+01  1.40100000E+01
  1.00800000E+00  1.20100000E+01  1.00800000E+00  1.20100000E+01  1.00800000E+00
  1.00800000E+00  1.20100000E+01  1.00800000E+00  1.20100000E+01  1.00800000E+00
  1.00800000E+00  1.00800000E+00  1.20100000E+01  1.00800000E+00  1.00800000E+00
  1.00800000E+00  1.20100000E+01  1.60000000E+01  1.40100000E+01  1.00800000E+00
  1.20100000E+01  1.00800000E+00  1.20100000E+01  1.00800000E+00  1.00800000E+00
  1.20100000E+01  1.60000000E+01  1.40100000E+01  1.00800000E+00  1.00800000E+00
  1.20100000E+01  1.60000000E+01  1.40100000E+01  1.00800000E+00  1.20100000E+01
  1.00800000E+00  1.20100000E+01  1.00800000E+00  1.00800000E+00  1.20100000E+01
  1.20100000E+01  1.00800000E+00  1.20100000E+01  1.00800000E+00  1.20100000E+01
  1.00800000E+00  1.20100000E+01  1.00800000E+00  1.20100000E+01  1.00800000E+00
  1.20100000E+01  1.60000000E+01  1.60000000E+01  1.40100000E+01  1.00800000E+00
  1.00800000E+00  1.20100000E+01  1.00800000E+00  1.00800000E+00  1.20100000E+01
  1.00800000E+00  1.00800000E+00  1.20100000E+01  1.00800000E+00  1.00800000E+00
  1.20100000E+01  1.00800000E+00  1.20100000E+01  1.60000000E+01  1.40100000E+01
  1.00800000E+00  1.20100000E+01  1.00800000E+00  1.20100000E+01  1.00800000E+00
  1.00800000E+00  1.20100000E+01  1.00800000E+00  1.00800000E+00  1.20100000E+01
  1.60000000E+01  1.40100000E+01  1.00800000E+00  1.00800000E+00  1.20100000E+01
  1.60000000E+01  1.40100000E+01  1.00800000E+00  1.20100000E+01  1.00800000E+00
  1.20100000E+01  1.00800000E+00  1.20100000E+01  1.00800000E+00  1.00800000E+00
  1.00800000E+00  1.20100000E+01  1.00800000E+00  1.00800000E+00  1.20100000E+01
  1.00800000E+00  1.00800000E+00  1.00800000E+00  1.20100000E+01  1.60000000E+01
  1.40100000E+01  1.00800000E+00  1.20100000E+01  1.00800000E+00  1.20100000E+01
  1.00800000E+00  1.20100000E+01  1.00800000E+00  1.00800000E+00  1.00800000E+00
  1.60000000E+01  1.00800000E+00  1.20100000E+01  1.60000000E+01  1.40100000E+01
  1.00800000E+00  1.20100000E+01  1.00800000E+00  1.20100000E+01  1.00800000E+00
  1.00800000E+00  1.20100000E+01  1.00800000E+00  1.20100000E+01  1.00800000E+00
  1.00800000E+00  1.00800000E+00  1.20100000E+01  1.00800000E+00  1.00800000E+00
  1.00800000E+00  1.20100000E+01  1.60000000E+01  1.40100000E+01  1.00800000E+00
  1.20100000E+01  1.00800000E+00  1.20100000E+01  1.00800000E+00  1.00800000E+00
  1.20100000E+01  1.20100000E+01  1.00800000E+00  1.40100000E+01  1.00800000E+00
  1.20100000E+01  1.20100000E+01  1.00800000E+00  1.20100000E+01  1.00800000E+00
  1.20100000E+01  1.00800000E+00  1.20100000E+01  1.00800000E+00  1.20100000E+01
  1.20100000E+01  1.60000000E+01  1.40100000E+01  1.00800000E+00  1.20100000E+01
  1.00800000E+00  1.20100000E+01  1.00800000E+00  1.00800000E+00  1.20100000E+01
  1.00800000E+00  1.00800000E+00  1.20100000E+01  1.60000000E+01  1.40100000E+01
  1.00800000E+00  1.00800000E+00  1.20100000E+01  1.60000000E+01  1.40100000E+01
  1.00800000E+00  1.20100000E+01  1.00800000E+00  1.20100000E+01  1.00800000E+00
  1.00800000E+00  1.20100000E+01  1.00800000E+00  1.00800000E+00  1.20100000E+01
  1.00800000E+00  1.00800000E+00  1.40100000E+01  1.00800000E+00  1.20100000E+01
  1.40100000E+01  1.00800000E+00  1.00800000E+00  1.40100000E+01  1.00800000E+00
  1.00800000E+00  1.20100000E+01  1.60000000E+01  1.40100000E+01  1.20100000E+01
  1.00800000E+00  1.00800000E+00  1.20100000E+01  1.00800000E+00  1.00800000E+00
  1.20100000E+01  1.00800000E+00  1.00800000E+00  1.20100000E+01  1.00800000E+00
  1.20100000E+01  1.60000000E+01  1.40100000E+01  1.00800000E+00  1.20100000E+01
  1.00800000E+00  1.20100000E+01  1.00800000E+00  1.00800000E+00  1.20100000E+01
  1.00800000E+00  1.20100000E+01  1.00800000E+00  1.00800000E+00  1.00800000E+00
  1.20100000E+01  1.00800000E+00  1.00800000E+00  1.00800000E+00  1.20100000E+01
  1.60000000E+01  1.40100000E+01  1.00800000E+00  1.20100000E+01  1.00800000E+00
  1.20100000E+01  1.00800000E+00  1.20100000E+01  1.00800000E+00  1.00800000E+00
  1.00800000E+00  1.20100000E+01  1.00800000E+00  1.00800000E+00  1.00800000E+00
  1.20100000E+01  1.60000000E+01  1.40100000E+01  1.00800000E+00  1.20100000E+01
  1.00800000E+00  1.20100000E+01  1.00800000E+00  1.20100000E+01  1.00800000E+00
  1.00800000E+00  1.00800000E+00  1.60000000E+01  1.00800000E+00  1.20100000E+01
  1.60000000E+01  1.40100000E+01  1.00800000E+00  1.20100000E+01  1.00800000E+00
  1.20100000E+01  1.00800000E+00  1.20100000E+01  1.00800000E+00  1.00800000E+00
  1.00800000E+00  1.20100000E+01  1.00800000E+00  1.00800000E+00  1.20100000E+01
  1.00800000E+00  1.00800000E+00  1.00800000E+00  1.20100000E+01  1.60000000E+01
  1.40100000E+01  1.00800000E+00  1.20100000E+01  1.00800000E+00  1.20100000E+01
  1.00800000E+00  1.00800000E+00  1.20100000E+01  1.00800000E+00  1.00800000E+00
  1.20100000E+01  1.00800000E+00  1.00800000E+00  1.20100000E+01  1.00800000E+00
  1.00800000E+00  1.40100000E+01  1.00800000E+00  1.00800000E+00  1.00800000E+00
  1.20100000E+01  1.60000000E+01  1.40100000E+01  1.00800000E+00  1.20100000E+01
  1.00800000E+00  1.20100000E+01  1.00800000E+00  1.20100000E+01  1.00800000E+00
  1.00800000E+00  1.00800000E+00  1.20100000E+01  1.00800000E+00  1.00800000E+00
  1.20100000E+01  1.00800000E+00  1.00800000E+00  1.00800000E+00  1.20100000E+01
  1.60000000E+01  1.40100000E+01  1.00800000E+00  1.20100000E+01  1.00800000E+00
  1.00800000E+00  1.20100000E+01  1.60000000E+01  1.40100000E+01  1.00800000E+00
  1.20100000E+01  1.00800000E+00  1.00800000E+00  1.20100000E+01  1.60000000E+01
  1.40100000E+01  1.00800000E+00  1.20100000E+01  1.00800000E+00  1.20100000E+01
  1.00800000E+00  1.00800000E+00  1.20100000E+01  1.00800000E+00  1.00800000E+00
  1.20100000E+01  1.60000000E+01  1.40100000E+01  1.00800000E+00  1.00800000E+00
  1.20100000E+01  1.60000000E+01  1.40100000E+01  1.00800000E+00  1.20100000E+01
  1.00800000E+00  1.20100000E+01  1.00800000E+00  1.00800000E+00  1.20100000E+01
  1.00800000E+00  1.20100000E+01  1.00800000E+00  1.00800000E+00  1.00800000E+00
  1.20100000E+01  1.00800000E+00  1.00800000E+00  1.00800000E+00  1.20100000E+01
  1.60000000E+01  1.40100000E+01  1.00800000E+00  1.20100000E+01  1.00800000E+00
  1.20100000E+01  1.00800000E+00  1.00800000E+00  1.20100000E+01  1.00800000E+00
  1.00800000E+00  1.20100000E+01  1.00800000E+00  1.00800000E+00  1.20100000E+01
  1.00800000E+00  1.00800000E+00  1.40100000E+01  1.00800000E+00  1.00800000E+00
  1.00800000E+00  1.20100000E+01  1.60000000E+01  1.40100000E+01  1.00800000E+00
  1.20100000E+01  1.00800000E+00  1.20100000E+01  1.00800000E+00  1.00800000E+00
  1.20100000E+01  1.00800000E+00  1.00800000E+00  1.20100000E+01  1.60000000E+01
  1.60000000E+01  1.20100000E+01  1.60000000E+01  1.40100000E+01  1.00800000E+00
  1.20100000E+01  1.00800000E+00  1.20100000E+01  1.00800000E+00  1.00800000E+00
  1.00800000E+00  1.20100000E+01  1.60000000E+01  1.40100000E+01  1.00800000E+00
  1.20100000E+01  1.00800000E+00  1.20100000E+01  1.00800000E+00  1.00800000E+00
  1.20100000E+01  1.00800000E+00  1.20100000E+01  1.00800000E+00  1.00800000E+00
  1.00800000E+00  1.20100000E+01  1.00800000E+00  1.00800000E+00  1.00800000E+00
  1.20100000E+01  1.60000000E+01  1.40100000E+01  1.00800000E+00  1.20100000E+01
  1.00800000E+00  1.20100000E+01  1.00800000E+00  1.00800000E+00  1.20100000E+01
  1.00800000E+00  1.20100000E+01  1.00800000E+00  1.00800000E+00  1.00800000E+00
  1.20100000E+01  1.00800000E+00  1.00800000E+00  1.00800000E+00  1.20100000E+01
  1.60000000E+01  1.40100000E+01  1.00800000E+00  1.20100000E+01  1.00800000E+00
  1.20100000E+01  1.00800000E+00  1.00800000E+00  1.20100000E+01  1.60000000E+01
  1.60000000E+01  1.00800000E+00  1.20100000E+01  1.60000000E+01  1.40100000E+01
  1.00800000E+00  1.20100000E+01  1.00800000E+00  1.20100000E+01  1.00800000E+00
  1.20100000E+01  1.00800000E+00  1.00800000E+00  1.00800000E+00  1.60000000E+01
  1.00800000E+00  1.20100000E+01  1.60000000E+01  1.40100000E+01  1.00800000E+00
  1.20100000E+01  1.00800000E+00  1.00800000E+00  1.20100000E+01  1.60000000E+01
  1.40100000E+01  1.00800000E+00  1.20100000E+01  1.00800000E+00  1.20100000E+01
  1.00800000E+00  1.00800000E+00  1.00800000E+00  1.20100000E+01  1.60000000E+01
  1.40100000E+01  1.00800000E+00  1.20100000E+01  1.00800000E+00  1.20100000E+01
  1.00800000E+00  1.00800000E+00  1.20100000E+01  1.60000000E+01  1.60000000E+01
  1.20100000E+01  1.60000000E+01  1.40100000E+01  1.00800000E+00  1.20100000E+01
  1.00800000E+00  1.20100000E+01  1.00800000E+00  1.00800000E+00  1.20100000E+01
  1.60000000E+01  1.60000000E+01  1.20100000E+01  1.60000000E+01  1.40100000E+01
  1.00800000E+00  1.20100000E+01  1.00800000E+00  1.20100000E+01  1.00800000E+00
  1.20100000E+01  1.00800000E+00  1.00800000E+00  1.00800000E+00  1.60000000E+01
  1.00800000E+00  1.20100000E+01  1.60000000E+01  1.40100000E+01  1.00800000E+00
  1.20100000E+01  1.00800000E+00  1.20100000E+01  1.00800000E+00  1.20100000E+01
  1.00800000E+00  1.00800000E+00  1.00800000E+00  1.20100000E+01  1.00800000E+00
  1.00800000E+00  1.00800000E+00  1.20100000E+01  1.60000000E+01  1.40100000E+01
  1.00800000E+00  1.20100000E+01  1.00800000E+00  1.20100000E+01  1.00800000E+00
  1.00800000E+00  1.20100000E+01  1.00800000E+00  1.20100000E+01  1.00800000E+00
  1.00800000E+00  1.00800000E+00  1.20100000E+01  1.00800000E+00  1.00800000E+00
  1.00800000E+00  1.20100000E+01  1.60000000E+01  1.40100000E+01  1.00800000E+00
  1.20100000E+01  1.00800000E+00  1.20100000E+01  1.00800000E+00  1.00800000E+00
  1.20100000E+01  1.00800000E+00  1.00800000E+00  1.20100000E+01  1.60000000E+01
  1.60000000E+01  1.20100000E+01  1.60000000E+01  1.40100000E+01  1.00800000E+00
  1.20100000E+01  1.00800000E+00  1.20100000E+01  1.00800000E+00  1.00800000E+00
  1.20100000E+01  1.00800000E+00  1.00800000E+00  1.20100000E+01  1.60000000E+01
  1.60000000E+01  1.20100000E+01  1.60000000E+01  1.40100000E+01  1.00800000E+00
  1.20100000E+01  1.00800000E+00  1.20100000E+01  1.00800000E+00  1.00800000E+00
  1.20100000E+01  1.00800000E+00  1.00800000E+00  3.20600000E+01  1.20100000E+01
  1.00800000E+00  1.00800000E+00  1.00800000E+00  1.20100000E+01  1.60000000E+01
  1.40100000E+01  1.00800000E+00  1.20100000E+01  1.00800000E+00  1.20100000E+01
  1.00800000E+00  1.00800000E+00  1.20100000E+01  1.60000000E+01  1.40100000E+01
  1.00800000E+00  1.00800000E+00  1.20100000E+01  1.60000000E+01  1.40100000E+01
  1.00800000E+00  1.20100000E+01  1.00800000E+00  1.20100000E+01  1.00800000E+00
  1.00800000E+00  1.20100000E+01  1.00800000E+00  1.20100000E+01  1.00800000E+00
  1.00800000E+00  1.00800000E+00  1.20100000E+01  1.00800000E+00  1.00800000E+00
  1.00800000E+00  1.20100000E+01  1.60000000E+01  1.40100000E+01  1.20100000E+01
  1.00800000E+00  1.00800000E+00  1.20100000E+01  1.00800000E+00  1.00800000E+00
  1.20100000E+01  1.00800000E+00  1.00800000E+00  1.20100000E+01  1.00800000E+00
  1.20100000E+01  1.60000000E+01  1.40100000E+01  1.00800000E+00  1.20100000E+01
  1.00800000E+00  1.00800000E+00  1.20100000E+01  1.60000000E+01  1.40100000E+01
  1.00800000E+00  1.20100000E+01  1.00800000E+00  1.20100000E+01  1.00800000E+00
  1.00800000E+00  1.20100000E+01  1.00800000E+00  1.00800000E+00  1.20100000E+01
  1.00800000E+00  1.00800000E+00  1.40100000E+01  1.00800000E+00  1.20100000E+01
  1.40100000E+01  1.00800000E+00  1.00800000E+00  1.40100000E+01  1.00800000E+00
  1.00800000E+00  1.20100000E+01  1.60000000E+01  1.40100000E+01  1.00800000E+00
  1.20100000E+01  1.00800000E+00  1.20100000E+01  1.00800000E+00  1.00800000E+00
  1.20100000E+01  1.20100000E+01  1.00800000E+00  1.40100000E+01  1.00800000E+00
  1.20100000E+01  1.20100000E+01  1.00800000E+00  1.20100000E+01  1.00800000E+00
  1.20100000E+01  1.00800000E+00  1.20100000E+01  1.00800000E+00  1.20100000E+01
  1.20100000E+01  1.60000000E+01  1.40100000E+01  1.00800000E+00  1.20100000E+01
  1.00800000E+00  1.20100000E+01  1.00800000E+00  1.00800000E+00  1.20100000E+01
  1.00800000E+00  1.00800000E+00  1.20100000E+01  1.00800000E+00  1.00800000E+00
  1.20100000E+01  1.00800000E+00  1.00800000E+00  1.40100000E+01  1.00800000E+00
  1.00800000E+00  1.00800000E+00  1.20100000E+01  1.60000000E+01  1.40100000E+01
  1.20100000E+01  1.00800000E+00  1.00800000E+00  1.20100000E+01  1.00800000E+00
  1.00800000E+00  1.20100000E+01  1.00800000E+00  1.00800000E+00  1.20100000E+01
  1.00800000E+00  1.20100000E+01  1.60000000E+01  1.40100000E+01  1.00800000E+00
  1.20100000E+01  1.00800000E+00  1.20100000E+01  1.00800000E+00  1.00800000E+00
  1.20100000E+01  1.00800000E+00  1.00800000E+00  1.20100000E+01  1.00800000E+00
  1.00800000E+00  1.20100000E+01  1.00800000E+00  1.00800000E+00  1.40100000E+01
  1.00800000E+00  1.00800000E+00  1.00800000E+00  1.20100000E+01  1.60000000E+01
  1.40100000E+01  1.00800000E+00  1.20100000E+01  1.00800000E+00  1.20100000E+01
  1.00800000E+00  1.00800000E+00  1.20100000E+01  1.00800000E+00  1.00800000E+00
  3.20600000E+01  1.20100000E+01  1.00800000E+00  1.00800000E+00  1.00800000E+00
  1.20100000E+01  1.60000000E+01  1.40100000E+01  1.00800000E+00  1.20100000E+01
  1.00800000E+00  1.20100000E+01  1.00800000E+00  1.20100000E+01  1.00800000E+00
  1.00800000E+00  1.00800000E+00  1.20100000E+01  1.00800000E+00  1.00800000E+00
  1.20100000E+01  1.00800000E+00  1.00800000E+00  1.00800000E+00  1.20100000E+01
  1.60000000E+01  1.40100000E+01  1.00800000E+00  1.20100000E+01  1.00800000E+00
  1.00800000E+00  1.20100000E+01  1.60000000E+01  1.40100000E+01  1.00800000E+00
  1.20100000E+01  1.00800000E+00  1.00800000E+00  1.20100000E+01  1.60000000E+01
  1.40100000E+01  1.00800000E+00  1.20100000E+01  1.00800000E+00  1.20100000E+01
  1.00800000E+00  1.20100000E+01  1.00800000E+00  1.00800000E+00  1.00800000E+00
  1.20100000E+01  1.00800000E+00  1.00800000E+00  1.20100000E+01  1.00800000E+00
  1.00800000E+00  1.00800000E+00  1.20100000E+01  1.60000000E+01  1.40100000E+01
  1.00800000E+00  1.20100000E+01  1.00800000E+00  1.00800000E+00  1.20100000E+01
  1.60000000E+01  1.40100000E+01  1.00800000E+00  1.20100000E+01  1.00800000E+00
  1.00800000E+00  1.20100000E+01  1.60000000E+01  1.40100000E+01  1.00800000E+00
  1.20100000E+01  1.00800000E+00  1.20100000E+01  1.00800000E+00  1.00800000E+00
  1.20100000E+01  1.20100000E+01  1.00800000E+00  1.20100000E+01  1.00800000E+00
  1.20100000E+01  1.00800000E+00  1.20100000E+01  1.00800000E+00  1.20100000E+01
  1.00800000E+00  1.20100000E+01  1.60000000E+01  1.40100000E+01  1.00800000E+00
  1.20100000E+01  1.00800000E+00  1.20100000E+01  1.00800000E+00  1.20100000E+01
  1.00800000E+00  1.00800000E+00  1.00800000E+00  1.20100000E+01  1.00800000E+00
  1.00800000E+00  1.20100000E+01  1.00800000E+00  1.00800000E+00  1.00800000E+00
  1.20100000E+01  1.60000000E+01  1.40100000E+01  1.00800000E+00  1.20100000E+01
  1.00800000E+00  1.20100000E+01  1.00800000E+00  1.00800000E+00  1.20100000E+01
  1.00800000E+00  1.00800000E+00  1.20100000E+01  1.00800000E+00  1.00800000E+00
  1.20100000E+01  1.00800000E+00  1.00800000E+00  1.40100000E+01  1.00800000E+00
  1.00800000E+00  1.00800000E+00  1.20100000E+01  1.60000000E+01  1.40100000E+01
  1.00800000E+00  1.20100000E+01  1.00800000E+00  1.20100000E+01  1.00800000E+00
  1.20100000E+01  1.00800000E+00  1.00800000E+00  1.00800000E+00  1.20100000E+01
  1.00800000E+00  1.00800000E+00  1.00800000E+00  1.20100000E+01  1.60000000E+01
  1.40100000E+01  1.00800000E+00  1.20100000E+01  1.00800000E+00  1.20100000E+01
  1.00800000E+00  1.00800000E+00  1.20100000E+01  1.00800000E+00  1.00800000E+00
  1.20100000E+01  1.00800000E+00  1.00800000E+00  1.40100000E+01  1.00800000E+00
  1.20100000E+01  1.40100000E+01  1.00800000E+00  1.00800000E+00  1.40100000E+01
  1.00800000E+00  1.00800000E+00  1.20100000E+01  1.60000000E+01  1.40100000E+01
  1.00800000E+00  1.20100000E+01  1.00800000E+00  1.20100000E+01  1.00800000E+00
  1.00800000E+00  1.20100000E+01  1.00800000E+00  1.00800000E+00  1.20100000E+01
  1.60000000E+01  1.40100000E+01  1.00800000E+00  1.00800000E+00  1.20100000E+01
  1.60000000E+01  1.40100000E+01  1.00800000E+00  1.20100000E+01  1.00800000E+00
  1.20100000E+01  1.00800000E+00  1.00800000E+00  1.20100000E+01  1.20100000E+01
  1.00800000E+00  1.20100000E+01  1.00800000E+00  1.20100000E+01  1.60000000E+01
  1.00800000E+00  1.20100000E+01  1.00800000E+00  1.20100000E+01  1.00800000E+00
  1.20100000E+01  1.60000000E+01  1.40100000E+01  1.00800000E+00  1.20100000E+01
  1.00800000E+00  1.20100000E+01  1.00800000E+00  1.00800000E+00  1.20100000E+01
  1.60000000E+01  1.60000000E+01  1.20100000E+01  1.60000000E+01  1.40100000E+01
  1.00800000E+00  1.20100000E+01  1.00800000E+00  1.20100000E+01  1.00800000E+00
  1.00800000E+00  1.20100000E+01  1.00800000E+00  1.00800000E+00  1.20100000E+01
  1.60000000E+01  1.40100000E+01  1.00800000E+00  1.00800000E+00  1.20100000E+01
  1.60000000E+01  1.40100000E+01  1.00800000E+00  1.20100000E+01  1.00800000E+00
  1.20100000E+01  1.00800000E+00  1.20100000E+01  1.00800000E+00  1.00800000E+00
  1.00800000E+00  1.20100000E+01  1.00800000E+00  1.00800000E+00  1.20100000E+01
  1.00800000E+00  1.00800000E+00  1.00800000E+00  1.20100000E+01  1.60000000E+01
  1.40100000E+01  1.00800000E+00  1.20100000E+01  1.00800000E+00  1.20100000E+01
  1.00800000E+00  1.00800000E+00  1.20100000E+01  1.00800000E+00  1.20100000E+01
  1.00800000E+00  1.00800000E+00  1.00800000E+00  1.20100000E+01  1.00800000E+00
  1.00800000E+00  1.00800000E+00  1.20100000E+01  1.60000000E+01  1.40100000E+01
  1.00800000E+00  1.20100000E+01  1.00800000E+00  1.20100000E+01  1.00800000E+00
  1.20100000E+01  1.00800000E+00  1.00800000E+00  1.00800000E+00  1.20100000E+01
  1.00800000E+00  1.00800000E+00  1.20100000E+01  1.00800000E+00  1.00800000E+00
  1.00800000E+00  1.20100000E+01  1.60000000E+01  1.40100000E+01  1.00800000E+00
  1.20100000E+01  1.00800000E+00  1.20100000E+01  1.00800000E+00  1.00800000E+00
  1.20100000E+01  1.00800000E+00  1.00800000E+00  1.20100000E+01  1.60000000E+01
  1.60000000E+01  1.20100000E+01  1.60000000E+01  1.40100000E+01  1.00800000E+00
  1.20100000E+01  1.00800000E+00  1.20100000E+01  1.00800000E+00  1.20100000E+01
  1.00800000E+00  1.00800000E+00  1.00800000E+00  1.20100000E+01  1.00800000E+00
  1.00800000E+00  1.20100000E+01  1.00800000E+00  1.00800000E+00  1.00800000E+00
  1.20100000E+01  1.60000000E+01  1.40100000E+01  1.00800000E+00  1.20100000E+01
  1.00800000E+00  1.20100000E+01  1.00800000E+00  1.00800000E+00  3.20600000E+01
  1.00800000E+00  1.20100000E+01  1.60000000E+01  1.40100000E+01  1.00800000E+00
  1.20100000E+01  1.00800000E+00  1.00800000E+00  1.20100000E+01  1.60000000E+01
  1.40100000E+01  1.00800000E+00  1.20100000E+01  1.00800000E+00  1.20100000E+01
  1.00800000E+00  1.00800000E+00  1.20100000E+01  1.40100000E+01  1.20100000E+01
  1.00800000E+00  1.40100000E+01  1.00800000E+00  1.20100000E+01  1.00800000E+00
  1.20100000E+01  1.60000000E+01  1.40100000E+01  1.00800000E+00  1.20100000E+01
  1.00800000E+00  1.20100000E+01  1.00800000E+00  1.00800000E+00  1.20100000E+01
  1.00800000E+00  1.00800000E+00  1.20100000E+01  1.00800000E+00  1.00800000E+00
  1.20100000E+01  1.00800000E+00  1.00800000E+00  1.40100000E+01  1.00800000E+00
  1.00800000E+00  1.00800000E+00  1.20100000E+01  1.60000000E+01  1.40100000E+01
  1.00800000E+00  1.20100000E+01  1.00800000E+00  1.20100000E+01  1.00800000E+00
  1.00800000E+00  1.00800000E+00  1.20100000E+01  1.60000000E+01  1.40100000E+01
  1.00800000E+00  1.20100000E+01  1.00800000E+00  1.20100000E+01  1.00800000E+00
  1.20100000E+01  1.00800000E+00  1.00800000E+00  1.00800000E+00  1.20100000E+01
  1.00800000E+00  1.00800000E+00  1.20100000E+01  1.00800000E+00  1.00800000E+00
  1.00800000E+00  1.20100000E+01  1.60000000E+01  1.40100000E+01  1.00800000E+00
  1.20100000E+01  1.00800000E+00  1.00800000E+00  1.20100000E+01  1.60000000E+01
  1.40100000E+01  1.00800000E+00  1.20100000E+01  1.00800000E+00  1.20100000E+01
  1.00800000E+00  1.20100000E+01  1.00800000E+00  1.00800000E+00  1.00800000E+00
  1.60000000E+01  1.00800000E+00  1.20100000E+01  1.60000000E+01  1.40100000E+01
  1.00800000E+00  1.20100000E+01  1.00800000E+00  1.20100000E+01  1.00800000E+00
  1.20100000E+01  1.00800000E+00  1.00800000E+00  1.00800000E+00  1.20100000E+01
  1.00800000E+00  1.00800000E+00  1.00800000E+00  1.20100000E+01  1.60000000E+01
  1.40100000E+01  1.00800000E+00  1.20100000E+01  1.00800000E+00  1.20100000E+01
  1.00800000E+00  1.00800000E+00  1.20100000E+01  1.00800000E+00  1.20100000E+01
  1.00800000E+00  1.00800000E+00  1.00800000E+00  1.20100000E+01  1.00800000E+00
  1.00800000E+00  1.00800000E+00  1.20100000E+01  1.60000000E+01  1.40100000E+01
  1.00800000E+00  1.20100000E+01  1.00800000E+00  1.20100000E+01  1.00800000E+00
  1.20100000E+01  1.00800000E+00  1.00800000E+00  1.00800000E+00  1.20100000E+01
  1.00800000E+00  1.00800000E+00  1.00800000E+00  1.20100000E+01  1.60000000E+01
  1.40100000E+01  1.00800000E+00  1.20100000E+01  1.00800000E+00  1.00800000E+00
  1.20100000E+01  1.60000000E+01  1.40100000E+01  1.20100000E+01  1.00800000E+00
  1.00800000E+00  1.20100000E+01  1.00800000E+00  1.00800000E+00  1.20100000E+01
  1.00800000E+00  1.00800000E+00  1.20100000E+01  1.00800000E+00  1.20100000E+01
  1.60000000E+01  1.40100000E+01  1.00800000E+00  1.20100000E+01  1.00800000E+00
  1.20100000E+01  1.00800000E+00  1.20100000E+01  1.00800000E+00  1.00800000E+00
  1.00800000E+00  1.60000000E+01  1.00800000E+00  1.20100000E+01  1.60000000E+01
  1.40100000E+01  1.20100000E+01  1.00800000E+00  1.00800000E+00  1.20100000E+01
  1.00800000E+00  1.00800000E+00  1.20100000E+01  1.00800000E+00  1.00800000E+00
  1.20100000E+01  1.00800000E+00  1.20100000E+01  1.60000000E+01  1.40100000E+01
  1.00800000E+00  1.20100000E+01  1.00800000E+00  1.20100000E+01  1.00800000E+00
  1.20100000E+01  1.00800000E+00  1.00800000E+00  1.00800000E+00  1.20100000E+01
  1.00800000E+00  1.00800000E+00  1.00800000E+00  1.20100000E+01  1.60000000E+01
  1.40100000E+01  1.00800000E+00  1.20100000E+01  1.00800000E+00  1.20100000E+01
  1.00800000E+00  1.00800000E+00  1.20100000E+01  1.60000000E+01  1.40100000E+01
  1.00800000E+00  1.00800000E+00  1.20100000E+01  1.60000000E+01  1.40100000E+01
  1.00800000E+00  1.20100000E+01  1.00800000E+00  1.20100000E+01  1.00800000E+00
  1.20100000E+01  1.00800000E+00  1.00800000E+00  1.00800000E+00  1.20100000E+01
  1.00800000E+00  1.00800000E+00  1.20100000E+01  1.00800000E+00  1.00800000E+00
  1.00800000E+00  1.20100000E+01  1.60000000E+01  1.40100000E+01  1.00800000E+00
  1.20100000E+01  1.00800000E+00  1.20100000E+01  1.00800000E+00  1.20100000E+01
  1.00800000E+00  1.00800000E+00  1.00800000E+00  1.20100000E+01  1.00800000E+00
  1.00800000E+00  1.20100000E+01  1.00800000E+00  1.00800000E+00  1.00800000E+00
  1.20100000E+01  1.60000000E+01  1.40100000E+01  1.00800000E+00  1.20100000E+01
  1.00800000E+00  1.00800000E+00  1.20100000E+01  1.60000000E+01  1.40100000E+01
  1.00800000E+00  1.20100000E+01  1.00800000E+00  1.20100000E+01  1.00800000E+00
  1.00800000E+00  1.20100000E+01  1.00800000E+00  1.00800000E+00  1.20100000E+01
  1.00800000E+00  1.00800000E+00  1.40100000E+01  1.00800000E+00  1.20100000E+01
  1.40100000E+01  1.00800000E+00  1.00800000E+00  1.40100000E+01  1.00800000E+00
  1.00800000E+00  1.20100000E+01  1.60000000E+01  1.40100000E+01  1.00800000E+00
  1.20100000E+01  1.00800000E+00  1.20100000E+01  1.00800000E+00  1.00800000E+00
  1.20100000E+01  1.60000000E+01  1.40100000E+01  1.00800000E+00  1.00800000E+00
  1.20100000E+01  1.60000000E+01  1.40100000E+01  1.00800000E+00  1.20100000E+01
  1.00800000E+00  1.20100000E+01  1.00800000E+00  1.00800000E+00  1.20100000E+01
  1.00800000E+00  1.20100000E+01  1.00800000E+00  1.00800000E+00  1.00800000E+00
  1.20100000E+01  1.00800000E+00  1.00800000E+00  1.00800000E+00  1.20100000E+01
  1.60000000E+01  1.40100000E+01  1.00800000E+00  1.20100000E+01  1.00800000E+00
  1.20100000E+01  1.00800000E+00  1.00800000E+00  1.20100000E+01  1.00800000E+00
  1.20100000E+01  1.00800000E+00  1.00800000E+00  1.00800000E+00  1.20100000E+01
  1.00800000E+00  1.00800000E+00  1.00800000E+00  1.20100000E+01  1.60000000E+01
  1.40100000E+01  1.00800000E+00  1.20100000E+01  1.00800000E+00  1.20100000E+01
  1.00800000E+00  1.20100000E+01  1.00800000E+00  1.00800000E+00  1.00800000E+00
  1.60000000E+01  1.00800000E+00  1.20100000E+01  1.60000000E+01  1.40100000E+01
  1.00800000E+00  1.20100000E+01  1.00800000E+00  1.20100000E+01  1.00800000E+00
  1.00800000E+00  1.20100000E+01  1.00800000E+00  1.00800000E+00  1.20100000E+01
  1.60000000E+01  1.40100000E+01  1.00800000E+00  1.00800000E+00  1.20100000E+01
  1.60000000E+01  1.40100000E+01  1.00800000E+00  1.20100000E+01  1.00800000E+00
  1.20100000E+01  1.00800000E+00  1.20100000E+01  1.00800000E+00  1.00800000E+00
  1.00800000E+00  1.20100000E+01  1.00800000E+00  1.00800000E+00  1.20100000E+01
  1.00800000E+00  1.00800000E+00  1.00800000E+00  1.20100000E+01  1.60000000E+01
  1.40100000E+01  1.00800000E+00  1.20100000E+01  1.00800000E+00  1.00800000E+00
  1.20100000E+01  1.60000000E+01  1.40100000E+01  1.00800000E+00  1.20100000E+01
  1.00800000E+00  1.20100000E+01  1.00800000E+00  1.00800000E+00  3.20600000E+01
  1.00800000E+00  1.20100000E+01  1.60000000E+01  1.40100000E+01  1.00800000E+00
  1.20100000E+01  1.00800000E+00  1.20100000E+01  1.00800000E+00  1.20100000E+01
  1.00800000E+00  1.00800000E+00  1.00800000E+00  1.60000000E+01  1.00800000E+00
  1.20100000E+01  1.60000000E+01  1.40100000E+01  1.00800000E+00  1.20100000E+01
  1.00800000E+00  1.20100000E+01  1.00800000E+00  1.00800000E+00  1.20100000E+01
  1.00800000E+00  1.20100000E+01  1.00800000E+00  1.00800000E+00  1.00800000E+00
  1.20100000E+01  1.00800000E+00  1.00800000E+00  1.00800000E+00  1.20100000E+01
  1.60000000E+01  1.40100000E+01  1.00800000E+00  1.20100000E+01  1.00800000E+00
  1.20100000E+01  1.00800000E+00  1.00800000E+00  1.20100000E+01  1.60000000E+01
  1.40100000E+01  1.00800000E+00  1.00800000E+00  1.20100000E+01  1.60000000E+01
  1.40100000E+01  1.00800000E+00  1.20100000E+01  1.00800000E+00  1.20100000E+01
  1.00800000E+00  1.00800000E+00  1.20100000E+01  1.20100000E+01  1.00800000E+00
  1.20100000E+01  1.00800000E+00  1.20100000E+01  1.00800000E+00  1.20100000E+01
  1.00800000E+00  1.20100000E+01  1.00800000E+00  1.20100000E+01  1.60000000E+01
  1.60000000E+01  1.20100000E+01  1.40100000E+01  1.20100000E+01  1.60000000E+01
  1.20100000E+01  1.20100000E+01  1.20100000E+01  1.20100000E+01  1.40100000E+01
  1.20100000E+01  1.20100000E+01  1.60000000E+01  1.20100000E+01  1.40100000E+01
  1.20100000E+01  1.60000000E+01  1.60000000E+01  1.20100000E+01  1.20100000E+01
  1.20100000E+01  1.20100000E+01  1.20100000E+01  1.20100000E+01  1.20100000E+01
  1.20100000E+01  1.20100000E+01  1.20100000E+01  1.20100000E+01  1.20100000E+01
  1.20100000E+01  1.20100000E+01  1.00800000E+00  1.00800000E+00  1.00800000E+00
  1.00800000E+00  1.00800000E+00  1.00800000E+00  1.00800000E+00  1.00800000E+00
  1.00800000E+00  1.00800000E+00  1.00800000E+00  1.00800000E+00  1.00800000E+00
  1.00800000E+00  1.00800000E+00  1.00800000E+00  1.00800000E+00  1.00800000E+00
  1.00800000E+00  1.00800000E+00  1.00800000E+00  1.00800000E+00  1.00800000E+00
  1.00800000E+00  1.00800000E+00  1.00800000E+00  1.00800000E+00  1.00800000E+00
  1.00800000E+00  1.00800000E+00  1.00800000E+00  1.00800000E+00
%FLAG ATOM_TYPE_INDEX                                                           
%FORMAT(10I8)                                                                   
       1       2       3       3       4       5       5       4       6       6
       4       6       6       4       5       7       8       2       3       4
       9       4       6       6       4       6       6       7       8       2
       3       3       7       8       2       3       4       9       4       6
       4       6       6       6       4       6       6       4       6       6
       6       7       8       2       3       4       9       4       9       4
       6       6       6      10       1       7       8       2       3       4
       9       4       6       6       4       6       4       6       6       6
       4       6       6       6       7       8       2       3       4       9
       4       6       6       7       7      11       2       3       7       7
      12       7      12       7      12       7      12       7       7       8
       2       3       4       9       4       6       6       4       6       6
       7       8       2       3       3       7       8       2       3       4
       9       4       6       6       4       6       6       4       9       9
       2       3       7       2       3       3       2       3       3       7
       8       2       4       9       9       4       6       6       4       6
       6       4       9       7       8       2       3       4       9       4
       6       6       4       6       4       6       6       6       4       6
       6       6       7       8       2       3       4       9       4       6
       4       6       6       6       4       6       6       6       7       8
       2       3       4       9       4       9       4       6       6       6
      10       1       7       8       2       3       4       9       4       6
       4       6       6       6       4       6       6       4       6       6
       6       7       8       2       3       4       9       4       6       6
       4       6       6       4       6       6       4       5       5       2
       3       3       3       7       8       2       3       4       9       4
       6       4       6       6       6       4       6       6       4       6
       6       6       7       8       2       3       4       9       9       7
       8       2       3       4       9       9       7       8       2       3
       4       9       4       6       6       4       6       6       7       8
       2       3       3       7       8       2       3       4       9       4
       6       6       4       6       4       6       6       6       4       6
       6       6       7       8       2       3       4       9       4       6
       6       4       6       6       4       6       6       4       5       5
       2       3       3       3       7       8       2       3       4       9
       4       6       6       4       6       6       7       8       8       7
       8       2       3       4       9       4       6       6       6       7
       8       2       3       4       9       4       6       6       4       6
       4       6       6       6       4       6       6       6       7       8
       2       3       4       9       4       6       6       4       6       4
       6       6       6       4       6       6       6       7       8       2
       3       4       9       4       6       6       7       8       8       7
       8       2       3       4       9       4       9       4       6       6
       6      10       1       7       8       2       3       4       9       9
       7       8       2       3       4       9       4       6       6       6
       7       8       2       3       4       9       4       6       6       7
       8       8       7       8       2       3       4       9       4       6
       6       7       8       8       7       8       2       3       4       9
       4       9       4       6       6       6      10       1       7       8
       2       3       4       9       4       6       4       6       6       6
       4       6       6       6       7       8       2       3       4       9
       4       6       6       4       6       4       6       6       6       4
       6       6       6       7       8       2       3       4       9       4
       6       6       4       6       6       7       8       8       7       8
       2       3       4       9       4       6       6       4       6       6
       7       8       8       7       8       2       3       4       9       4
       6       6       4       9       9      13       4       9       9       9
       7       8       2       3       4       9       4       6       6       7
       8       2       3       3       7       8       2       3       4       9
       4       6       6       4       6       4       6       6       6       4
       6       6       6       7       8       2       4       9       9       4
       6       6       4       6       6       4       9       7       8       2
       3       4       9       9       7       8       2       3       4       9
       4       6       6       4       6       6       4       9       9       2
       3       7       2       3       3       2       3       3       7       8
       2       3       4       9       4       6       6       7       7      11
       2       3       7       7      12       7      12       7      12       7
      12       7       7       8       2       3       4       9       4       6
       6       4       6       6       4       6       6       4       5       5
       2       3       3       3       7       8       2       4       9       9
       4       6       6       4       6       6       4       9       7       8
       2       3       4       9       4       6       6       4       6       6
       4       6       6       4       5       5       2       3       3       3
       7       8       2       3       4       9       4       6       6       4
       9       9      13       4       9       9       9       7       8       2
       3       4       9       4       6       4       6       6       6       4
       6       6       4       6       6       6       7       8       2       3
       4       9       9       7       8       2       3       4       9       9
       7       8       2       3       4       9       4       6       4       6
       6       6       4       6       6       4       6       6       6       7
       8       2       3       4       9       9       7       8       2       3
       4       9       9       7       8       2       3       4       9       4
       6       6       7       7      12       7      12       7      12       7
      12       7      12       7       8       2       3       4       9       4
       6       4       6       6       6       4       6       6       4       6
       6       6       7       8       2       3       4       9       4       6
       6       4       6       6       4       6       6       4       5       5
       2       3       3       3       7       8       2       3       4       9
       4       6       4       6       6       6       4       6       6       6
       7       8       2       3       4       9       4       6       6       4
       6       6       4       9       9       2       3       7       2       3
       3       2       3       3       7       8       2       3       4       9
       4       6       6       4       6       6       7       8       2       3
       3       7       8       2       3       4       9       4       6       6
       7       7      12       7      12       7      10       1       7      12
       7      12       7       8       2       3       4       9       4       6
       6       7       8       8       7       8       2       3       4       9
       4       6       6       4       6       6       7       8       2       3
       3       7       8       2       3       4       9       4       6       4
       6       6       6       4       6       6       4       6       6       6
       7       8       2       3       4       9       4       6       6       4
       6       4       6       6       6       4       6       6       6       7
       8       2       3       4       9       4       6       4       6       6
       6       4       6       6       4       6       6       6       7       8
       2       3       4       9       4       6       6       4       6       6
       7       8       8       7       8       2       3       4       9       4
       6       4       6       6       6       4       6       6       4       6
       6       6       7       8       2       3       4       9       4       9
       9      13       3       7       8       2       3       4       9       9
       7       8       2       3       4       9       4       6       6       7
       2       7      14       2       3       7      11       7       8       2
       3       4       9       4       6       6       4       6       6       4
       6       6       4       5       5       2       3       3       3       7
       8       2       3       4       9       4       6       6       6       7
       8       2       3       4       9       4       6       4       6       6
       6       4       6       6       4       6       6       6       7       8
       2       3       4       9       9       7       8       2       3       4
       9       4       9       4       6       6       6      10       1       7
       8       2       3       4       9       4       6       4       6       6
       6       4       6       6       6       7       8       2       3       4
       9       4       6       6       4       6       4       6       6       6
       4       6       6       6       7       8       2       3       4       9
       4       6       4       6       6       6       4       6       6       6
       7       8       2       3       4       9       9       7       8       2
       4       9       9       4       6       6       4       6       6       4
       9       7       8       2       3       4       9       4       9       4
       6       6       6      10       1       7       8       2       4       9
       9       4       6       6       4       6       6       4       9       7
       8       2       3       4       9       4       6       4       6       6
       6       4       6       6       6       7       8       2       3       4
       9       4       6       6       7       8       2       3       3       7
       8       2       3       4       9       4       6       4       6       6
       6       4       6       6       4       6       6       6       7       8
       2       3       4       9       4       6       4       6       6       6
       4       6       6       4       6       6       6       7       8       2
       3       4       9       9       7       8       2       3       4       9
       4       6       6       4       6       6       4       9       9       2
       3       7       2       3       3       2       3       3       7       8
       2       3       4       9       4       6       6       7       8       2
       3       3       7       8       2       3       4       9       4       6
       6       4       6       4       6       6       6       4       6       6
       6       7       8       2       3       4       9       4       6       6
       4       6       4       6       6       6       4       6       6       6
       7       8       2       3       4       9       4       9       4       6
       6       6      10       1       7       8       2       3       4       9
       4       6       6       4       6       6       7       8       2       3
       3       7       8       2       3       4       9       4       6       4
       6       6       6       4       6       6       4       6       6       6
       7       8       2       3       4       9       9       7       8       2
       3       4       9       4       9       9      13       3       7       8
       2       3       4       9       4       9       4       6       6       6
      10       1       7       8       2       3       4       9       4       6
       6       4       6       4       6       6       6       4       6       6
       6       7       8       2       3       4       9       4       6       6
       7       8       2       3       3       7       8       2       3       4
       9       4       6       6       7       7      12       7      12       7
      12       7      12       7      12       7       8       8       2       3
       3       4       5       5       4       6       6       4       6       6
       4       5       7       8       2       3       4       9       4       6
       6       4       6       6       7       8       2       3       3       7
       8       2       3       4       9       4       6       4       6       6
       6       4       6       6       4       6       6       6       7       8
       2       3       4       9       4       9       4       6       6       6
      10       1       7       8       2       3       4       9       4       6
       6       4       6       4       6       6       6       4       6       6
       6       7       8       2       3       4       9       4       6       6
       7       7      11       2       3       7       7      12       7      12
       7      12       7      12       7       7       8       2       3       4
       9       4       6       6       4       6       6       7       8       2
       3       3       7       8       2       3       4       9       4       6
       6       4       6       6       4       9       9       2       3       7
       2       3       3       2       3       3       7       8       2       4
       9       9       4       6       6       4       6       6       4       9
       7       8       2       3       4       9       4       6       6       4
       6       4       6       6       6       4       6       6       6       7
       8       2       3       4       9       4       6       4       6       6
       6       4       6       6       6       7       8       2       3       4
       9       4       9       4       6       6       6      10       1       7
       8       2       3       4       9       4       6       4       6       6
       6       4       6       6       4       6       6       6       7       8
       2       3       4       9       4       6       6       4       6       6
       4       6       6       4       5       5       2       3       3       3
       7       8       2       3       4       9       4       6       4       6
       6       6       4       6       6       4       6       6       6       7
       8       2       3       4       9       9       7       8       2       3
       4       9       9       7       8       2       3       4       9       4
       6       6       4       6       6       7       8       2       3       3
       7       8       2       3       4       9       4       6       6       4
       6       4       6       6       6       4       6       6       6       7
       8       2       3       4       9       4       6       6       4       6
       6       4       6       6       4       5       5       2       3       3
       3       7       8       2       3       4       9       4       6       6
       4       6       6       7       8       8       7       8       2       3
       4       9       4       6       6       6       7       8       2       3
       4       9       4       6       6       4       6       4       6       6
       6       4       6       6       6       7       8       2       3       4
       9       4       6       6       4       6       4       6       6       6
       4       6       6       6       7       8       2       3       4       9
       4       6       6       7       8      10       1       7       8       2
       3       4       9       4       9       4       6       6       6      10
       1       7       8       2       3       4       9       9       7       8
       2       3       4       9       4       6       6       6       7       8
       2       3       4       9       4       6       6       7       8       8
       7       8       2       3       4       9       4       6       6       7
       8       8       7       8       2       3       4       9       4       9
       4       6       6       6      10       1       7       8       2       3
       4       9       4       6       4       6       6       6       4       6
       6       6       7       8       2       3       4       9       4       6
       6       4       6       4       6       6       6       4       6       6
       6       7       8       2       3       4       9       4       6       6
       4       6       6       7       8       8       7       8       2       3
       4       9       4       6       6       4       6       6       7       8
       8       7       8       2       3       4       9       4       6       6
       4       9       9      13       4       9       9       9       7       8
       2       3       4       9       4       6       6       7       8       2
       3       3       7       8       2       3       4       9       4       6
       6       4       6       4       6       6       6       4       6       6
       6       7       8       2       4       9       9       4       6       6
       4       6       6       4       9       7       8       2       3       4
       9       9       7       8       2       3       4       9       4       6
       6       4       6       6       4       9       9       2       3       7
       2       3       3       2       3       3       7       8       2       3
       4       9       4       6       6       7       7      11       2       3
       7       7      12       7      12       7      12       7      12       7
       7       8       2       3       4       9       4       6       6       4
       6       6       4       6       6       4       5       5       2       3
       3       3       7       8       2       4       9       9       4       6
       6       4       6       6       4       9       7       8       2       3
       4       9       4       6       6       4       6       6       4       6
       6       4       5       5       2       3       3       3       7       8
       2       3       4       9       4       6       6       4       9       9
      13       4       9       9       9       7       8       2       3       4
       9       4       6       4       6       6       6       4       6       6
       4       6       6       6       7       8       2       3       4       9
       9       7       8       2       3       4       9       9       7       8
       2       3       4       9       4       6       4       6       6       6
       4       6       6       4       6       6       6       7       8       2
       3       4       9       9       7       8       2       3       4       9
       9       7       8       2       3       4       9       4       6       6
       7       7      12       7      12       7      12       7      12       7
      12       7       8       2       3       4       9       4       6       4
       6       6       6       4       6       6       4       6       6       6
       7       8       2       3       4       9       4       6       6       4
       6       6       4       6       6       4       5       5       2       3
       3       3       7       8       2       3       4       9       4       6
       4       6       6       6       4       6       6       6       7       8
       2       3       4       9       4       6       6       4       6       6
       4       9       9       2       3       7       2       3       3       2
       3       3       7       8       2       3       4       9       4       6
       6       4       6       6       7       8       2       3       3       7
       8       2       3       4       9       4       6       6       7       7
      12       7      12       7      10       1       7      12       7      12
       7       8       2       3       4       9       4       6       6       7
       8       8       7       8       2       3       4       9       4       6
       6       4       6       6       7       8       2       3       3       7
       8       2       3       4       9       4       6       4       6       6
       6       4       6       6       4       6       6       6       7       8
       2       3       4       9       4       6       6       4       6       4
       6       6       6       4       6       6       6       7       8       2
       3       4       9       4       6       4       6       6       6       4
       6       6       4       6       6       6       7       8       2       3
       4       9       4       6       6       4       6       6       7       8
       8       7       8       2       3       4       9       4       6       4
       6       6       6       4       6       6       4       6       6       6
       7       8       2       3       4       9       4       9       9      13
       3       7       8       2       3       4       9       9       7       8
       2       3       4       9       4       6       6       7       2       7
      14       2       3       7      11       7       8       2       3       4
       9       4       6       6       4       6       6       4       6       6
       4       5       5       2       3       3       3       7       8       2
       3       4       9       4       6       6       6       7       8       2
       3       4       9       4       6       4       6       6       6       4
       6       6       4       6       6       6       7       8       2       3
       4       9       9       7       8       2       3       4       9       4
       9       4       6       6       6      10       1       7       8       2
       3       4       9       4       6       4       6       6       6       4
       6       6       6       7       8       2       3       4       9       4
       6       6       4       6       4       6       6       6       4       6
       6       6       7       8       2       3       4       9       4       6
       4       6       6       6       4       6       6       6       7       8
       2       3       4       9       9       7       8       2       4       9
       9       4       6       6       4       6       6       4       9       7
       8       2       3       4       9       4       9       4       6       6
       6      10       1       7       8       2       4       9       9       4
       6       6       4       6       6       4       9       7       8       2
       3       4       9       4       6       4       6       6       6       4
       6       6       6       7       8       2       3       4       9       4
       6       6       7       8       2       3       3       7       8       2
       3       4       9       4       6       4       6       6       6       4
       6       6       4       6       6       6       7       8       2       3
       4       9       4       6       4       6       6       6       4       6
       6       4       6       6       6       7       8       2       3       4
       9       9       7       8       2       3       4       9       4       6
       6       4       6       6       4       9       9       2       3       7
       2       3       3       2       3       3       7       8       2       3
       4       9       4       6       6       7       8       2       3       3
       7       8       2       3       4       9       4       6       6       4
       6       4       6       6       6       4       6       6       6       7
       8       2       3       4       9       4       6       6       4       6
       4       6       6       6       4       6       6       6       7       8
       2       3       4       9       4       9       4       6       6       6
      10       1       7       8       2       3       4       9       4       6
       6       4       6       6       7       8       2       3       3       7
       8       2       3       4       9       4       6       4       6       6
       6       4       6       6       4       6       6       6       7       8
       2       3       4       9       9       7       8       2       3       4
       9       4       9       9      13       3       7       8       2       3
       4       9       4       9       4       6       6       6      10       1
       7       8       2       3       4       9       4       6       6       4
       6       4       6       6       6       4       6       6       6       7
       8       2       3       4       9       4       6       6       7       8
       2       3       3       7       8       2       3       4       9       4
       6       6       7       7      12       7      12       7      12       7
      12       7      12       7       8       8       4       2       7       8
       4       4       4       4       2       4       4      15       4       2
       7       8      15       4       4       7       7       7       7       7
       7       7       7       7       7       7       7       9       3       9
       9       6       6       6       6       5       5       3       3       5
       5       9       9       9       3       9       9       9       6      12
      12      12      12      12      12      12      12      12      12
%FLAG NUMBER_EXCLUDED_ATOMS                                                     
%FORMAT(10I8)                                                                   
       1      16       9       8      11       6       5       8       5       4
       7       4       3       6       3       7       3      10       4      13
       7      11       6       5       8       4       3       4       3       2
       1       1       7       3      10       4      16       7      15       9
       8       3       2       1       7       5       4       3       2       1
       1       7       3      10       4      14       7      10       7       6
       3       2       1       2       1       7       3      10       4      13
       7      15       6       5      10       8       7       3       2       1
       3       2       1       1       7       3      10       4      12       7
      12       5       4      11       7       4       7       3       8       7
       4       6       3       4       3       2       1       1       7       3
      10       4      13       7      11       6       5       8       4       3
       4       3       2       1       1       7       3      10       4      13
       7      12       6       5       9       5       4       7       4       3
       8       3       6       5       2       1       2       1       1      10
       3      14      11       6       5       8       5       4       7       4
       3       6       3       7       3      10       4      13       7      15
       6       5      10       8       7       3       2       1       3       2
       1       1       7       3      10       4      16       7      12       9
       8       3       2       1       4       2       1       1       7       3
      10       4      14       7      10       7       6       3       2       1
       2       1       7       3      10       4      16       7      15       9
       8       3       2       1       7       5       4       3       2       1
       1       7       3      10       4      13       7      12       6       5
      10       5       4       9       5       4       6       5       4       3
       2       1       1       7       3      10       4      16       7      15
       9       8       3       2       1       7       5       4       3       2
       1       1       7       3       7       4       7       4       3       7
       3       7       4       7       4       3       7       3      10       4
      13       7      11       6       5       8       4       3       4       3
       2       1       1       7       3      10       4      13       7      15
       6       5      10       8       7       3       2       1       3       2
       1       1       7       3      10       4      13       7      12       6
       5      10       5       4       9       5       4       6       5       4
       3       2       1       1       7       3      10       4      13       7
      11       6       5       6       4       3       2       1       1       7
       3      10       4      10       7       6       3       2       1       7
       3      10       4      13       7      15       6       5      10       8
       7       3       2       1       3       2       1       1       7       3
      10       4      13       7      15       6       5      10       8       7
       3       2       1       3       2       1       1       7       3      10
       4      12       7       8       5       4       3       1       1       7
       3      10       4      14       7      10       7       6       3       2
       1       2       1       7       3       7       4       7       4       3
       7       3      10       4      10       7       6       3       2       1
       7       3      10       4      12       7       8       5       4       3
       1       1       7       3      10       4      12       7       8       5
       4       3       1       1       7       3      10       4      14       7
      10       7       6       3       2       1       2       1       7       3
      10       4      16       7      12       9       8       3       2       1
       4       2       1       1       7       3      10       4      13       7
      15       6       5      10       8       7       3       2       1       3
       2       1       1       7       3      10       4      13       7      11
       6       5       6       4       3       2       1       1       7       3
      10       4      13       7      11       6       5       6       4       3
       2       1       1       7       3      10       4      13       7      10
       6       5       8       3       2       4       3       2       1       1
       7       3      10       4      12       7      10       5       4       5
       3       2       1       1       7       3      10       4      13       7
      15       6       5      10       8       7       3       2       1       3
       2       1       1      10       3      14      11       6       5       8
       5       4       7       4       3       6       3       7       3       7
       4       7       4       3       7       3      10       4      13       7
      12       6       5       9       5       4       7       4       3       8
       3       6       5       2       1       2       1       1       7       3
      10       4      12       7      12       5       4      11       7       4
       7       3       8       7       4       6       3       4       3       2
       1       1       7       3      10       4      13       7      12       6
       5      10       5       4       9       5       4       6       5       4
       3       2       1       1      10       3      14      11       6       5
       8       5       4       7       4       3       6       3       7       3
      10       4      13       7      12       6       5      10       5       4
       9       5       4       6       5       4       3       2       1       1
       7       3      10       4      13       7      10       6       5       8
       3       2       4       3       2       1       1       7       3      10
       4      16       7      15       9       8       3       2       1       7
       5       4       3       2       1       1       7       3       7       4
       7       4       3       7       3       7       4       7       4       3
       7       3      10       4      16       7      15       9       8       3
       2       1       7       5       4       3       2       1       1       7
       3       7       4       7       4       3       7       3       7       4
       7       4       3       7       3      10       4      12       7      12
       5       4      10       8       4       6       3       5       3       3
       2       1       1       7       3      10       4      16       7      15
       9       8       3       2       1       7       5       4       3       2
       1       1       7       3      10       4      13       7      12       6
       5      10       5       4       9       5       4       6       5       4
       3       2       1       1       7       3      10       4      16       7
      12       9       8       3       2       1       4       2       1       1
       7       3      10       4      13       7      12       6       5       9
       5       4       7       4       3       8       3       6       5       2
       1       2       1       1       7       3      10       4      13       7
      11       6       5       8       4       3       4       3       2       1
       1       7       3      10       4      12       7      12       5       4
      10       8       4       7       3       6       4       1       3       2
       1       1       7       3      10       4      12       7       8       5
       4       3       1       1       7       3      10       4      13       7
      11       6       5       8       4       3       4       3       2       1
       1       7       3      10       4      16       7      15       9       8
       3       2       1       7       5       4       3       2       1       1
       7       3      10       4      13       7      15       6       5      10
       8       7       3       2       1       3       2       1       1       7
       3      10       4      16       7      15       9       8       3       2
       1       7       5       4       3       2       1       1       7       3
      10       4      13       7      11       6       5       6       4       3
       2       1       1       7       3      10       4      16       7      15
       9       8       3       2       1       7       5       4       3       2
       1       1       7       3      10       4      11       7       7       4
       3       2       1       7       3       7       4       7       4       3
       7       3      10       4      12       7      11       5       4       8
       6       5       3       3       2       1       1       7       3      10
       4      13       7      12       6       5      10       5       4       9
       5       4       6       5       4       3       2       1       1       7
       3      10       4      10       7       6       3       2       1       7
       3      10       4      16       7      15       9       8       3       2
       1       7       5       4       3       2       1       1       7       3
       7       4       7       4       3       7       3      10       4      14
       7      10       7       6       3       2       1       2       1       7
       3      10       4      16       7      12       9       8       3       2
       1       4       2       1       1       7       3      10       4      13
       7      15       6       5      10       8       7       3       2       1
       3       2       1       1       7       3      10       4      16       7
      12       9       8       3       2       1       4       2       1       1
       7       3       7       4       7       4       3      10       3      14
      11       6       5       8       5       4       7       4       3       6
       3       7       3      10       4      14       7      10       7       6
       3       2       1       2       1      10       3      14      11       6
       5       8       5       4       7       4       3       6       3       7
       3      10       4      16       7      12       9       8       3       2
       1       4       2       1       1       7       3      10       4      12
       7      10       5       4       5       3       2       1       1       7
       3      10       4      16       7      15       9       8       3       2
       1       7       5       4       3       2       1       1       7       3
      10       4      16       7      15       9       8       3       2       1
       7       5       4       3       2       1       1       7       3       7
       4       7       4       3       7       3      10       4      13       7
      12       6       5       9       5       4       7       4       3       8
       3       6       5       2       1       2       1       1       7       3
      10       4      12       7      10       5       4       5       3       2
       1       1       7       3      10       4      13       7      15       6
       5      10       8       7       3       2       1       3       2       1
       1       7       3      10       4      13       7      15       6       5
      10       8       7       3       2       1       3       2       1       1
       7       3      10       4      14       7      10       7       6       3
       2       1       2       1       7       3      10       4      13       7
      11       6       5       8       4       3       4       3       2       1
       1       7       3      10       4      16       7      15       9       8
       3       2       1       7       5       4       3       2       1       1
       7       3       7       4       7       4       3       7       3      10
       4      11       7       7       4       3       2       1       7       3
      10       4      14       7      10       7       6       3       2       1
       2       1       7       3      10       4      13       7      15       6
       5      10       8       7       3       2       1       3       2       1
       1       7       3      10       4      12       7      10       5       4
       5       3       2       1       1       7       3      10       4      10
       7      12       5       4      10       8       4       6       3       5
       3       3       2       1       1       2       1       1      16       9
       8      11       6       5       8       5       4       7       4       3
       6       3       7       3      10       4      13       7      11       6
       5       8       4       3       4       3       2       1       1       7
       3      10       4      16       7      15       9       8       3       2
       1       7       5       4       3       2       1       1       7       3
      10       4      14       7      10       7       6       3       2       1
       2       1       7       3      10       4      13       7      15       6
       5      10       8       7       3       2       1       3       2       1
       1       7       3      10       4      12       7      12       5       4
      11       7       4       7       3       8       7       4       6       3
       4       3       2       1       1       7       3      10       4      13
       7      11       6       5       8       4       3       4       3       2
       1       1       7       3      10       4      13       7      12       6
       5       9       5       4       7       4       3       8       3       6
       5       2       1       2       1       1      10       3      14      11
       6       5       8       5       4       7       4       3       6       3
       7       3      10       4      13       7      15       6       5      10
       8       7       3       2       1       3       2       1       1       7
       3      10       4      16       7      12       9       8       3       2
       1       4       2       1       1       7       3      10       4      14
       7      10       7       6       3       2       1       2       1       7
       3      10       4      16       7      15       9       8       3       2
       1       7       5       4       3       2       1       1       7       3
      10       4      13       7      12       6       5      10       5       4
       9       5       4       6       5       4       3       2       1       1
       7       3      10       4      16       7      15       9       8       3
       2       1       7       5       4       3       2       1       1       7
       3       7       4       7       4       3       7       3       7       4
       7       4       3       7       3      10       4      13       7      11
       6       5       8       4       3       4       3       2       1       1
       7       3      10       4      13       7      15       6       5      10
       8       7       3       2       1       3       2       1       1       7
       3      10       4      13       7      12       6       5      10       5
       4       9       5       4       6       5       4       3       2       1
       1       7       3      10       4      13       7      11       6       5
       6       4       3       2       1       1       7       3      10       4
      10       7       6       3       2       1       7       3      10       4
      13       7      15       6       5      10       8       7       3       2
       1       3       2       1       1       7       3      10       4      13
       7      15       6       5      10       8       7       3       2       1
       3       2       1       1       7       3      10       4      12       7
       9       5       4       4       2       1       1       7       3      10
       4      14       7      10       7       6       3       2       1       2
       1       7       3       7       4       7       4       3       7       3
      10       4      10       7       6       3       2       1       7       3
      10       4      12       7       8       5       4       3       1       1
       7       3      10       4      12       7       8       5       4       3
       1       1       7       3      10       4      14       7      10       7
       6       3       2       1       2       1       7       3      10       4
      16       7      12       9       8       3       2       1       4       2
       1       1       7       3      10       4      13       7      15       6
       5      10       8       7       3       2       1       3       2       1
       1       7       3      10       4      13       7      11       6       5
       6       4       3       2       1       1       7       3      10       4
      13       7      11       6       5       6       4       3       2       1
       1       7       3      10       4      13       7      10       6       5
       8       3       2       4       3       2       1       1       7       3
      10       4      12       7      10       5       4       5       3       2
       1       1       7       3      10       4      13       7      15       6
       5      10       8       7       3       2       1       3       2       1
       1      10       3      14      11       6       5       8       5       4
       7       4       3       6       3       7       3       7       4       7
       4       3       7       3      10       4      13       7      12       6
       5       9       5       4       7       4       3       8       3       6
       5       2       1       2       1       1       7       3      10       4
      12       7      12       5       4      11       7       4       7       3
       8       7       4       6       3       4       3       2       1       1
       7       3      10       4      13       7      12       6       5      10
       5       4       9       5       4       6       5       4       3       2
       1       1      10       3      14      11       6       5       8       5
       4       7       4       3       6       3       7       3      10       4
      13       7      12       6       5      10       5       4       9       5
       4       6       5       4       3       2       1       1       7       3
      10       4      13       7      10       6       5       8       3       2
       4       3       2       1       1       7       3      10       4      16
       7      15       9       8       3       2       1       7       5       4
       3       2       1       1       7       3       7       4       7       4
       3       7       3       7       4       7       4       3       7       3
      10       4      16       7      15       9       8       3       2       1
       7       5       4       3       2       1       1       7       3       7
       4       7       4       3       7       3       7       4       7       4
       3       7       3      10       4      12       7      12       5       4
      10       8       4       6       3       5       3       3       2       1
       1       7       3      10       4      16       7      15       9       8
       3       2       1       7       5       4       3       2       1       1
       7       3      10       4      13       7      12       6       5      10
       5       4       9       5       4       6       5       4       3       2
       1       1       7       3      10       4      16       7      12       9
       8       3       2       1       4       2       1       1       7       3
      10       4      13       7      12       6       5       9       5       4
       7       4       3       8       3       6       5       2       1       2
       1       1       7       3      10       4      13       7      11       6
       5       8       4       3       4       3       2       1       1       7
       3      10       4      12       7      12       5       4      10       8
       4       7       3       6       4       1       3       2       1       1
       7       3      10       4      12       7       8       5       4       3
       1       1       7       3      10       4      13       7      11       6
       5       8       4       3       4       3       2       1       1       7
       3      10       4      16       7      15       9       8       3       2
       1       7       5       4       3       2       1       1       7       3
      10       4      13       7      15       6       5      10       8       7
       3       2       1       3       2       1       1       7       3      10
       4      16       7      15       9       8       3       2       1       7
       5       4       3       2       1       1       7       3      10       4
      13       7      11       6       5       6       4       3       2       1
       1       7       3      10       4      16       7      15       9       8
       3       2       1       7       5       4       3       2       1       1
       7       3      10       4      11       7       7       4       3       2
       1       7       3       7       4       7       4       3       7       3
      10       4      12       7      11       5       4       8       6       5
       3       3       2       1       1       7       3      10       4      13
       7      12       6       5      10       5       4       9       5       4
       6       5       4       3       2       1       1       7       3      10
       4      10       7       6       3       2       1       7       3      10
       4      16       7      15       9       8       3       2       1       7
       5       4       3       2       1       1       7       3       7       4
       7       4       3       7       3      10       4      14       7      10
       7       6       3       2       1       2       1       7       3      10
       4      16       7      12       9       8       3       2       1       4
       2       1       1       7       3      10       4      13       7      15
       6       5      10       8       7       3       2       1       3       2
       1       1       7       3      10       4      16       7      12       9
       8       3       2       1       4       2       1       1       7       3
       7       4       7       4       3      10       3      14      11       6
       5       8       5       4       7       4       3       6       3       7
       3      10       4      14       7      10       7       6       3       2
       1       2       1      10       3      14      11       6       5       8
       5       4       7       4       3       6       3       7       3      10
       4      16       7      12       9       8       3       2       1       4
       2       1       1       7       3      10       4      12       7      10
       5       4       5       3       2       1       1       7       3      10
       4      16       7      15       9       8       3       2       1       7
       5       4       3       2       1       1       7       3      10       4
      16       7      15       9       8       3       2       1       7       5
       4       3       2       1       1       7       3       7       4       7
       4       3       7       3      10       4      13       7      12       6
       5       9       5       4       7       4       3       8       3       6
       5       2       1       2       1       1       7       3      10       4
      12       7      10       5       4       5       3       2       1       1
       7       3      10       4      13       7      15       6       5      10
       8       7       3       2       1       3       2       1       1       7
       3      10       4      13       7      15       6       5      10       8
       7       3       2       1       3       2       1       1       7       3
      10       4      14       7      10       7       6       3       2       1
       2       1       7       3      10       4      13       7      11       6
       5       8       4       3       4       3       2       1       1       7
       3      10       4      16       7      15       9       8       3       2
       1       7       5       4       3       2       1       1       7       3
       7       4       7       4       3       7       3      10       4      11
       7       7       4       3       2       1       7       3      10       4
      14       7      10       7       6       3       2       1       2       1
       7       3      10       4      13       7      15       6       5      10
       8       7       3       2       1       3       2       1       1       7
       3      10       4      12       7      10       5       4       5       3
       2       1       1       7       3      10       4      10       7      12
       5       4      10       8       4       6       3       5       3       3
       2       1       1       2       1       1      19      13      14       5
      10      12      14      13      13      12      13      10       7      10
       9       3       5       3      17      14      10       7       7       5
       6      11       9       7       7       5       5       2       2       3
       2       3       2       2       1       5       4       3       2       2
       1       1       1       1       1       2       1       1       1       1
       1       1       1       1       1       1       1       1       1
%FLAG NONBONDED_PARM_INDEX                                                      
%FORMAT(10I8)                                                                   
       1       2       4       7      11      16      22      29      37      46
      56      67      79      92     106       2       3       5       8      12
      17      23      30      38      47      57      68      80      93     107
       4       5       6       9      13      18      24      31      39      48
      58      69      81      94     108       7       8       9      10      14
      19      25      32      40      49      59      70      82      95     109
      11      12      13      14      15      20      26      33      41      50
      60      71      83      96     110      16      17      18      19      20
      21      27      34      42      51      61      72      84      97     111
      22      23      24      25      26      27      28      35      43      52
      62      73      85      98     112      29      30      31      32      33
      34      35      36      44      53      63      74      86      99     113
      37      38      39      40      41      42      43      44      45      54
      64      75      87     100     114      46      47      48      49      50
      51      52      53      54      55      65      76      88     101     115
      56      57      58      59      60      61      62      63      64      65
      66      77      89     102     116      67      68      69      70      71
      72      73      74      75      76      77      78      90     103     117
      79      80      81      82      83      84      85      86      87      88
      89      90      91     104     118      92      93      94      95      96
      97      98      99     100     101     102     103     104     105     119
     106     107     108     109     110     111     112     113     114     115
     116     117     118     119     120
%FLAG RESIDUE_LABEL                                                             
%FORMAT(20a4)                                                                   
DUM PRO GLN ILE THR LEU TRP GLN ARG PRO LEU VAL THR ILE LYS ILE GLY GLY GLN LEU 
LYS GLU ALA LEU LEU ASP THR GLY ALA ASP ASP THR VAL LEU GLU GLU MET ASN LEU PRO 
GLY ARG TRP LYS PRO LYS MET ILE GLY GLY ILE GLY GLY PHE ILE LYS VAL ARG GLN TYR 
ASP GLN ILE LEU ILE GLU ILE CYS GLY HIE LYS ALA ILE GLY THR VAL LEU VAL GLY PRO 
THR PRO VAL ASN ILE ILE GLY ARG ASN LEU LEU THR GLN ILE GLY CYS THR LEU ASN PHE 
PRO GLN ILE THR LEU TRP GLN ARG PRO LEU VAL THR ILE LYS ILE GLY GLY GLN LEU LYS 
GLU ALA LEU LEU ASH THR GLY ALA ASP ASP THR VAL LEU GLU GLU MET ASN LEU PRO GLY 
ARG TRP LYS PRO LYS MET ILE GLY GLY ILE GLY GLY PHE ILE LYS VAL ARG GLN TYR ASP 
GLN ILE LEU ILE GLU ILE CYS GLY HIE LYS ALA ILE GLY THR VAL LEU VAL GLY PRO THR 
PRO VAL ASN ILE ILE GLY ARG ASN LEU LEU THR GLN ILE GLY CYS THR LEU ASN PHE UNL 
%FLAG RESIDUE_POINTER                                                           
%FORMAT(10I8)                                                                   
       1       2      18      35      54      68      87     111     128     152
     166     185     201     215     234     256     275     282     289     306
     325     347     362     372     391     410     422     436     443     453
     465     477     491     507     526     541     556     573     587     606
     620     627     651     675     697     711     733     750     769     776
     783     802     809     816     836     855     877     893     917     934
     955     967     984    1003    1022    1041    1056    1075    1086    1093
    1110    1132    1142    1161    1168    1182    1198    1217    1233    1240
    1254    1268    1282    1298    1312    1331    1350    1357    1381    1395
    1414    1433    1447    1464    1483    1490    1501    1515    1534    1548
    1569    1585    1602    1621    1635    1654    1678    1695    1719    1733
    1752    1768    1782    1801    1823    1842    1849    1856    1873    1892
    1914    1929    1939    1958    1977    1990    2004    2011    2021    2033
    2045    2059    2075    2094    2109    2124    2141    2155    2174    2188
    2195    2219    2243    2265    2279    2301    2318    2337    2344    2351
    2370    2377    2384    2404    2423    2445    2461    2485    2502    2523
    2535    2552    2571    2590    2609    2624    2643    2654    2661    2678
    2700    2710    2729    2736    2750    2766    2785    2801    2808    2822
    2836    2850    2866    2880    2899    2918    2925    2949    2963    2982
    3001    3015    3032    3051    3058    3069    3083    3102    3116    3137
%FLAG BOND_FORCE_CONSTANT                                                       
%FORMAT(5E16.8)                                                                 
  5.70000000E+02  4.90000000E+02  3.40000000E+02  3.17000000E+02  3.40000000E+02
  3.10000000E+02  3.10000000E+02  3.40000000E+02  4.34000000E+02  3.67000000E+02
  3.67000000E+02  4.34000000E+02  3.40000000E+02  3.17000000E+02  3.10000000E+02
  3.40000000E+02  3.10000000E+02  3.37000000E+02  3.10000000E+02  3.40000000E+02
  3.10000000E+02  3.10000000E+02  3.10000000E+02  5.53000000E+02  3.40000000E+02
  3.20000000E+02  3.67000000E+02  4.69000000E+02  4.69000000E+02  4.69000000E+02
  4.47000000E+02  4.34000000E+02  4.28000000E+02  3.67000000E+02  4.27000000E+02
  5.46000000E+02  3.88000000E+02  3.17000000E+02  4.34000000E+02  4.81000000E+02
  3.40000000E+02  3.37000000E+02  3.40000000E+02  3.10000000E+02  3.10000000E+02
  3.40000000E+02  3.37000000E+02  3.40000000E+02  3.67000000E+02  6.56000000E+02
  3.17000000E+02  2.27000000E+02  3.40000000E+02  2.27000000E+02  3.17000000E+02
  4.50000000E+02  4.69000000E+02  2.74000000E+02  2.37000000E+02  3.67000000E+02
  4.77000000E+02  4.88000000E+02  4.10000000E+02  5.18000000E+02  3.17000000E+02
  6.56000000E+02  3.45800000E+02  4.61100000E+02  3.21000000E+02  3.30600000E+02
  3.30600000E+02  3.08600000E+02  6.37700000E+02  3.90800000E+02  4.27600000E+02
  4.03200000E+02  3.00900000E+02  3.38700000E+02  2.83300000E+02  3.73200000E+02
  3.28700000E+02  3.13000000E+02
%FLAG BOND_EQUIL_VALUE                                                          
%FORMAT(5E16.8)                                                                 
  1.22900000E+00  1.33500000E+00  1.09000000E+00  1.52200000E+00  1.09000000E+00
  1.52600000E+00  1.52600000E+00  1.09000000E+00  1.01000000E+00  1.47100000E+00
  1.47100000E+00  1.01000000E+00  1.09000000E+00  1.52200000E+00  1.52600000E+00
  1.09000000E+00  1.52600000E+00  1.44900000E+00  1.52600000E+00  1.09000000E+00
  1.52600000E+00  1.52600000E+00  1.52600000E+00  9.60000000E-01  1.09000000E+00
  1.41000000E+00  1.08000000E+00  1.40400000E+00  1.40000000E+00  1.40000000E+00
  1.41900000E+00  1.01000000E+00  1.38000000E+00  1.08000000E+00  1.38100000E+00
  1.35200000E+00  1.45900000E+00  1.49500000E+00  1.01000000E+00  1.34000000E+00
  1.09000000E+00  1.46300000E+00  1.09000000E+00  1.52600000E+00  1.52600000E+00
  1.09000000E+00  1.44900000E+00  1.09000000E+00  1.47100000E+00  1.25000000E+00
  1.52200000E+00  1.81000000E+00  1.09000000E+00  1.81000000E+00  1.51000000E+00
  1.36400000E+00  1.40900000E+00  1.33600000E+00  1.81000000E+00  1.08000000E+00
  1.34300000E+00  1.33500000E+00  1.39400000E+00  1.37100000E+00  1.50400000E+00
  1.25000000E+00  1.08600000E+00  1.39840000E+00  1.51560000E+00  1.09690000E+00
  1.09690000E+00  1.43160000E+00  1.21830000E+00  1.35840000E+00  1.37890000E+00
  1.01290000E+00  1.53750000E+00  1.09100000E+00  1.51100000E+00  1.03040000E+00
  1.46190000E+00  1.52410000E+00
%FLAG ANGLE_FORCE_CONSTANT                                                      
%FORMAT(5E16.8)                                                                 
  8.00000000E+01  5.00000000E+01  5.00000000E+01  5.00000000E+01  8.00000000E+01
  7.00000000E+01  5.00000000E+01  3.50000000E+01  5.00000000E+01  6.30000000E+01
  5.00000000E+01  4.00000000E+01  5.00000000E+01  3.50000000E+01  5.00000000E+01
  4.00000000E+01  5.00000000E+01  5.00000000E+01  3.50000000E+01  5.00000000E+01
  8.00000000E+01  8.00000000E+01  5.00000000E+01  8.00000000E+01  3.50000000E+01
  5.00000000E+01  3.50000000E+01  8.00000000E+01  7.00000000E+01  5.00000000E+01
  6.30000000E+01  6.30000000E+01  5.00000000E+01  5.00000000E+01  5.00000000E+01
  4.00000000E+01  5.00000000E+01  5.00000000E+01  8.00000000E+01  6.30000000E+01
  5.00000000E+01  5.00000000E+01  4.00000000E+01  5.00000000E+01  5.00000000E+01
  6.30000000E+01  5.00000000E+01  5.00000000E+01  4.00000000E+01  5.00000000E+01
  5.00000000E+01  4.00000000E+01  4.00000000E+01  8.00000000E+01  5.00000000E+01
  5.00000000E+01  5.00000000E+01  5.50000000E+01  5.00000000E+01  5.00000000E+01
  4.00000000E+01  4.00000000E+01  5.00000000E+01  5.00000000E+01  6.30000000E+01
  6.30000000E+01  6.30000000E+01  5.00000000E+01  6.30000000E+01  6.30000000E+01
  5.00000000E+01  7.00000000E+01  7.00000000E+01  5.00000000E+01  6.30000000E+01
  5.00000000E+01  7.00000000E+01  5.00000000E+01  7.00000000E+01  6.30000000E+01
  6.30000000E+01  5.00000000E+01  7.00000000E+01  7.00000000E+01  5.00000000E+01
  6.30000000E+01  8.00000000E+01  5.00000000E+01  3.50000000E+01  7.00000000E+01
  5.00000000E+01  5.00000000E+01  3.50000000E+01  5.00000000E+01  5.00000000E+01
  5.00000000E+01  3.50000000E+01  5.00000000E+01  8.00000000E+01  6.30000000E+01
  4.00000000E+01  5.00000000E+01  5.00000000E+01  4.00000000E+01  8.00000000E+01
  5.00000000E+01  3.50000000E+01  5.00000000E+01  5.00000000E+01  8.00000000E+01
  5.00000000E+01  3.50000000E+01  5.00000000E+01  5.00000000E+01  8.00000000E+01
  3.50000000E+01  8.00000000E+01  5.00000000E+01  7.00000000E+01  6.30000000E+01
  6.30000000E+01  5.00000000E+01  5.00000000E+01  3.50000000E+01  6.20000000E+01
  5.00000000E+01  5.00000000E+01  6.30000000E+01  5.00000000E+01  7.00000000E+01
  6.30000000E+01  7.00000000E+01  5.00000000E+01  5.00000000E+01  6.30000000E+01
  6.30000000E+01  5.00000000E+01  4.30000000E+01  5.00000000E+01  5.00000000E+01
  5.00000000E+01  5.00000000E+01  7.00000000E+01  7.00000000E+01  5.00000000E+01
  7.00000000E+01  7.00000000E+01  7.00000000E+01  5.00000000E+01  5.00000000E+01
  7.00000000E+01  7.00000000E+01  6.30000000E+01  8.00000000E+01  7.00000000E+01
  8.00000000E+01  8.00000000E+01  3.92000000E+01  3.92000000E+01  4.06000000E+01
  3.94000000E+01  4.82000000E+01  6.66000000E+01  4.68000000E+01  6.36000000E+01
  4.64000000E+01  6.35000000E+01  5.08000000E+01  7.53000000E+01  4.83000000E+01
  6.33000000E+01  6.59000000E+01  4.98000000E+01  7.42000000E+01  7.53000000E+01
  4.62000000E+01  4.63000000E+01  6.27000000E+01  4.59000000E+01  6.80000000E+01
  6.42000000E+01  4.86000000E+01  6.26000000E+01  6.29000000E+01  4.58000000E+01
  6.70000000E+01  6.33000000E+01  4.70000000E+01  6.34000000E+01  6.68000000E+01
  6.74000000E+01  6.31000000E+01
%FLAG ANGLE_EQUIL_VALUE                                                         
%FORMAT(5E16.8)                                                                 
  2.14501057E+00  2.09439600E+00  2.12755727E+00  1.91113635E+00  2.10137732E+00
  2.03505478E+00  1.91113635E+00  1.91113635E+00  1.91113635E+00  1.93906163E+00
  1.91113635E+00  1.91113635E+00  1.91113635E+00  1.91113635E+00  1.91113635E+00
  1.91113635E+00  1.91113635E+00  1.91113635E+00  1.91113635E+00  1.91113635E+00
  1.94080696E+00  1.94080696E+00  1.91113635E+00  1.94080696E+00  2.09439600E+00
  1.91113635E+00  1.91113635E+00  2.10137732E+00  2.03505478E+00  1.91113635E+00
  1.93906163E+00  1.93906163E+00  1.91113635E+00  1.91113635E+00  1.91113635E+00
  1.91113635E+00  2.06018753E+00  1.91113635E+00  1.91462701E+00  1.92160833E+00
  1.91113635E+00  1.91113635E+00  1.91113635E+00  1.91113635E+00  1.91113635E+00
  1.93906163E+00  1.91113635E+00  1.91113635E+00  1.91113635E+00  1.91113635E+00
  1.91113635E+00  1.91113635E+00  1.91113635E+00  1.91462701E+00  1.91113635E+00
  1.91113635E+00  1.91113635E+00  1.89368305E+00  1.91113635E+00  1.91113635E+00
  1.91113635E+00  1.91113635E+00  2.09439600E+00  2.09439600E+00  2.09439600E+00
  2.09439600E+00  2.14151991E+00  2.09439600E+00  2.09439600E+00  2.02807346E+00
  2.14850123E+00  2.31779824E+00  1.82212452E+00  2.09439600E+00  1.85703112E+00
  2.09439600E+00  1.94778828E+00  2.09439600E+00  1.89717371E+00  1.89891904E+00
  2.35445017E+00  1.91113635E+00  2.18166250E+00  2.24449438E+00  1.91113635E+00
  2.01760148E+00  1.91462701E+00  2.12755727E+00  2.09439600E+00  2.09439600E+00
  2.09439600E+00  1.91113635E+00  1.91113635E+00  2.06647072E+00  2.15024656E+00
  1.91113635E+00  1.91113635E+00  1.91113635E+00  1.94080696E+00  1.93906163E+00
  1.91113635E+00  1.91113635E+00  1.91113635E+00  1.91113635E+00  1.91462701E+00
  1.91113635E+00  1.91113635E+00  2.05948940E+00  1.91113635E+00  1.91462701E+00
  1.91113635E+00  1.91113635E+00  1.91113635E+00  1.91113635E+00  1.94080696E+00
  1.91113635E+00  2.19911580E+00  1.91113635E+00  2.04203610E+00  1.93906163E+00
  1.93906163E+00  1.91113635E+00  1.91113635E+00  1.91113635E+00  1.72613137E+00
  1.91113635E+00  2.00189351E+00  1.93906163E+00  1.91113635E+00  2.09439600E+00
  1.98967620E+00  2.09439600E+00  1.97222290E+00  2.09439600E+00  2.09439600E+00
  2.09439600E+00  1.91113635E+00  1.67551680E+00  1.91113635E+00  1.89542838E+00
  2.09439600E+00  2.09439600E+00  2.09439600E+00  2.09439600E+00  2.09439600E+00
  2.09439600E+00  2.04203610E+00  2.09439600E+00  2.09439600E+00  1.91113635E+00
  2.09439600E+00  2.09439600E+00  1.97396823E+00  2.19911580E+00  2.04203610E+00
  2.09439600E+00  1.91986300E+00  1.89298492E+00  1.91549968E+00  1.89019239E+00
  1.87762601E+00  2.09230160E+00  2.09474507E+00  1.92806605E+00  1.95895839E+00
  1.91218355E+00  2.10783504E+00  1.91602327E+00  2.15111922E+00  2.05163542E+00
  2.02423373E+00  1.94796281E+00  1.90031530E+00  2.14762857E+00  1.90624943E+00
  1.92963685E+00  1.91637234E+00  1.96314718E+00  1.92178286E+00  1.88443280E+00
  1.99334139E+00  1.88513093E+00  1.91392888E+00  1.94621748E+00  2.05390434E+00
  1.90345690E+00  1.93801443E+00  1.88879613E+00  2.10643878E+00  2.01027109E+00
  2.15024656E+00  1.95599133E+00
%FLAG DIHEDRAL_FORCE_CONSTANT                                                   
%FORMAT(5E16.8)                                                                 
  2.00000000E+00  2.50000000E+00  0.00000000E+00  1.80000000E+00  8.00000000E-01
  0.00000000E+00  0.00000000E+00  2.70000000E-01  4.20000000E-01  1.55555556E-01
  2.00000000E-01  2.00000000E-01  4.00000000E-01  1.50000000E-01  1.60000000E-01
  2.00000000E-01  2.50000000E-01  1.80000000E-01  8.00000000E-01  8.00000000E-02
  4.21000000E-01  3.93000000E-01  1.44000000E-01  1.45000000E-01  6.09000000E-01
  8.45000000E-01  8.50000000E-02  4.20000000E-02  1.96000000E-01  8.30000000E-02
  4.12000000E-01  1.38000000E-01  1.00000000E-01  1.84000000E-01  7.80000000E-02
  4.50000000E-01  1.58000000E+00  5.50000000E-01  1.62000000E-01  7.35000000E-01
  1.13000000E-01  1.15000000E-01  4.06000000E-01  2.89000000E-01  1.48000000E-01
  1.12000000E-01  2.02000000E-01  7.70000000E-02  1.07000000E-01  2.24000000E-01
  4.47000000E-01  5.30000000E-02  2.30000000E-01  3.37000000E-01  2.16000000E-01
  1.00000000E-03  3.10000000E-01  1.44000000E-01  9.70000000E-02  6.97000000E-01
  1.19000000E-01  3.15000000E-01  1.56000000E-01  2.50000000E-01  0.00000000E+00
  6.43000000E-01  7.90000000E-02  2.36000000E-01  4.80000000E-02  1.66666667E-01
  6.00000000E-03  2.51000000E-01  1.30000000E-02  6.74000000E-01  6.00000000E-03
  9.50000000E-02  7.06000000E-01  6.20000000E-01  1.90000000E-01  3.79000000E-01
  2.70000000E-02  1.42000000E-01  1.79000000E-01  9.80000000E-02  2.59000000E-01
  7.30000000E-02  3.62500000E+00  3.00000000E+00  3.50000000E+00  1.52500000E+00
  6.52500000E+00  1.50000000E+00  1.67500000E+00  1.70000000E-02  3.53000000E-01
  2.34000000E-01  7.40000000E-02  3.65000000E-01  4.08000000E-01  8.19000000E-01
  9.50000000E-02  7.90000000E-02  3.13000000E-01  3.10000000E-02  2.00000000E+00
  2.40000000E+00  3.90000000E-01  6.40000000E-02  1.36700000E+00  2.22000000E-01
  6.08000000E-01  5.60000000E-02  4.24000000E-01  4.59000000E-01  5.80000000E-02
  1.54000000E-01  7.69000000E-01  3.10000000E-02  2.15400000E+00  6.47000000E-01
  8.90000000E-02  3.33333333E-01  2.47000000E-01  4.42000000E-01  4.14000000E-01
  5.70000000E-02  4.17000000E-01  2.45000000E-01  1.60000000E-02  2.80000000E-02
  1.04600000E+00  3.03000000E-01  3.30000000E-02  1.07000000E-01  8.28000000E-01
  4.85000000E-01  3.01000000E-01  8.00000000E-03  6.88000000E-01  2.97000000E-01
  5.90000000E-02  5.50000000E-02  4.69000000E-01  1.92000000E-01  1.20000000E-02
  6.90000000E-02  4.80000000E-02  1.20000000E-02  2.90000000E-01  7.00000000E-03
  8.83000000E-01  6.50000000E-02  2.69000000E-01  3.37000000E-01  2.51000000E-01
  7.50000000E-02  2.50000000E-01  9.20000000E-02  6.12000000E-01  2.52000000E-01
  3.00000000E-02  1.54000000E-01  4.86000000E-01  3.30000000E-02  2.32500000E+00
  5.37500000E+00  1.43000000E-01  2.44000000E-01  2.19000000E-01  2.50000000E-02
  5.00000000E+00  6.90000000E-01  2.04000000E-01  7.40000000E-01  4.70000000E-02
  3.06000000E-01  2.21000000E-01  1.90000000E+00  2.30000000E+00  4.48000000E-01
  2.70600000E+00  4.79000000E-01  1.13000000E-01  1.19900000E+00  5.75000000E-01
  8.00000000E-03  1.99000000E-01  1.40000000E+00  2.70000000E+00  5.30000000E-01
  1.50000000E-01  5.00000000E-01  3.83333333E-01  1.00000000E-01  3.83000000E-01
  0.00000000E+00  8.50000000E-01  1.70000000E+00  2.00000000E+00  7.00000000E-02
  1.00000000E-01  1.50000000E+00  1.05000000E+01  1.00000000E+00  1.10000000E+00
  0.00000000E+00
%FLAG DIHEDRAL_PERIODICITY                                                      
%FORMAT(5E16.8)                                                                 
  1.00000000E+00  2.00000000E+00  2.00000000E+00  2.00000000E+00  3.00000000E+00
  4.00000000E+00  1.00000000E+00  2.00000000E+00  3.00000000E+00  3.00000000E+00
  1.00000000E+00  2.00000000E+00  3.00000000E+00  3.00000000E+00  3.00000000E+00
  1.00000000E+00  2.00000000E+00  3.00000000E+00  1.00000000E+00  3.00000000E+00
  1.00000000E+00  2.00000000E+00  3.00000000E+00  4.00000000E+00  1.00000000E+00
  2.00000000E+00  3.00000000E+00  4.00000000E+00  1.00000000E+00  2.00000000E+00
  3.00000000E+00  4.00000000E+00  1.00000000E+00  2.00000000E+00  4.00000000E+00
  1.00000000E+00  2.00000000E+00  3.00000000E+00  1.00000000E+00  2.00000000E+00
  3.00000000E+00  4.00000000E+00  1.00000000E+00  2.00000000E+00  3.00000000E+00
  4.00000000E+00  1.00000000E+00  2.00000000E+00  3.00000000E+00  4.00000000E+00
  1.00000000E+00  2.00000000E+00  4.00000000E+00  1.00000000E+00  2.00000000E+00
  4.00000000E+00  1.00000000E+00  2.00000000E+00  4.00000000E+00  1.00000000E+00
  2.00000000E+00  3.00000000E+00  4.00000000E+00  1.00000000E+00  3.00000000E+00
  1.00000000E+00  2.00000000E+00  3.00000000E+00  4.00000000E+00  3.00000000E+00
  1.00000000E+00  2.00000000E+00  4.00000000E+00  1.00000000E+00  2.00000000E+00
  4.00000000E+00  1.00000000E+00  2.00000000E+00  4.00000000E+00  1.00000000E+00
  2.00000000E+00  3.00000000E+00  4.00000000E+00  1.00000000E+00  2.00000000E+00
  4.00000000E+00  2.00000000E+00  2.00000000E+00  2.00000000E+00  2.00000000E+00
  2.00000000E+00  2.00000000E+00  2.00000000E+00  1.00000000E+00  2.00000000E+00
  3.00000000E+00  4.00000000E+00  1.00000000E+00  2.00000000E+00  3.00000000E+00
  4.00000000E+00  1.00000000E+00  2.00000000E+00  4.00000000E+00  2.00000000E+00
  2.00000000E+00  2.00000000E+00  4.00000000E+00  1.00000000E+00  2.00000000E+00
  3.00000000E+00  4.00000000E+00  1.00000000E+00  2.00000000E+00  3.00000000E+00
  4.00000000E+00  2.00000000E+00  4.00000000E+00  1.00000000E+00  2.00000000E+00
  4.00000000E+00  3.00000000E+00  1.00000000E+00  2.00000000E+00  3.00000000E+00
  4.00000000E+00  1.00000000E+00  2.00000000E+00  3.00000000E+00  4.00000000E+00
  1.00000000E+00  2.00000000E+00  3.00000000E+00  4.00000000E+00  1.00000000E+00
  2.00000000E+00  3.00000000E+00  4.00000000E+00  1.00000000E+00  2.00000000E+00
  4.00000000E+00  1.00000000E+00  2.00000000E+00  3.00000000E+00  4.00000000E+00
  2.00000000E+00  4.00000000E+00  1.00000000E+00  2.00000000E+00  4.00000000E+00
  2.00000000E+00  4.00000000E+00  1.00000000E+00  2.00000000E+00  3.00000000E+00
  4.00000000E+00  3.00000000E+00  1.00000000E+00  2.00000000E+00  3.00000000E+00
  4.00000000E+00  1.00000000E+00  2.00000000E+00  4.00000000E+00  2.00000000E+00
  2.00000000E+00  1.00000000E+00  2.00000000E+00  3.00000000E+00  4.00000000E+00
  2.00000000E+00  1.00000000E+00  2.00000000E+00  3.00000000E+00  4.00000000E+00
  1.00000000E+00  2.00000000E+00  1.00000000E+00  2.00000000E+00  1.00000000E+00
  2.00000000E+00  3.00000000E+00  4.00000000E+00  1.00000000E+00  2.00000000E+00
  3.00000000E+00  4.00000000E+00  1.00000000E+00  2.00000000E+00  1.00000000E+00
  3.00000000E+00  4.00000000E+00  3.00000000E+00  2.00000000E+00  3.00000000E+00
  2.00000000E+00  2.00000000E+00  1.00000000E+00  2.00000000E+00  2.00000000E+00
  4.00000000E+00  1.00000000E+00  2.00000000E+00  2.00000000E+00  2.00000000E+00
  2.00000000E+00
%FLAG DIHEDRAL_PHASE                                                            
%FORMAT(5E16.8)                                                                 
  0.00000000E+00  3.14159400E+00  0.00000000E+00  0.00000000E+00  0.00000000E+00
  0.00000000E+00  0.00000000E+00  0.00000000E+00  0.00000000E+00  0.00000000E+00
  0.00000000E+00  0.00000000E+00  0.00000000E+00  0.00000000E+00  0.00000000E+00
  3.14159400E+00  3.14159400E+00  0.00000000E+00  0.00000000E+00  3.14159400E+00
  3.14159400E+00  3.14159400E+00  0.00000000E+00  0.00000000E+00  3.14159400E+00
  3.14159400E+00  3.14159400E+00  0.00000000E+00  3.14159400E+00  0.00000000E+00
  3.14159400E+00  0.00000000E+00  3.14159400E+00  3.14159400E+00  0.00000000E+00
  3.14159400E+00  3.14159400E+00  3.14159400E+00  0.00000000E+00  3.14159400E+00
  0.00000000E+00  0.00000000E+00  3.14159400E+00  3.14159400E+00  0.00000000E+00
  0.00000000E+00  0.00000000E+00  3.14159400E+00  0.00000000E+00  0.00000000E+00
  0.00000000E+00  0.00000000E+00  0.00000000E+00  0.00000000E+00  3.14159400E+00
  3.14159400E+00  0.00000000E+00  3.14159400E+00  3.14159400E+00  3.14159400E+00
  3.14159400E+00  0.00000000E+00  0.00000000E+00  0.00000000E+00  0.00000000E+00
  0.00000000E+00  3.14159400E+00  0.00000000E+00  0.00000000E+00  0.00000000E+00
  3.14159400E+00  0.00000000E+00  0.00000000E+00  0.00000000E+00  0.00000000E+00
  0.00000000E+00  0.00000000E+00  3.14159400E+00  0.00000000E+00  0.00000000E+00
  3.14159400E+00  0.00000000E+00  0.00000000E+00  0.00000000E+00  3.14159400E+00
  0.00000000E+00  3.14159400E+00  3.14159400E+00  3.14159400E+00  3.14159400E+00
  3.14159400E+00  3.14159400E+00  3.14159400E+00  3.14159400E+00  3.14159400E+00
  0.00000000E+00  0.00000000E+00  0.00000000E+00  0.00000000E+00  0.00000000E+00
  3.14159400E+00  0.00000000E+00  3.14159400E+00  0.00000000E+00  0.00000000E+00
  3.14159400E+00  3.14159400E+00  0.00000000E+00  3.14159400E+00  3.14159400E+00
  3.14159400E+00  3.14159400E+00  0.00000000E+00  3.14159400E+00  0.00000000E+00
  0.00000000E+00  3.14159400E+00  3.14159400E+00  3.14159400E+00  3.14159400E+00
  0.00000000E+00  0.00000000E+00  3.14159400E+00  0.00000000E+00  0.00000000E+00
  0.00000000E+00  0.00000000E+00  0.00000000E+00  0.00000000E+00  0.00000000E+00
  0.00000000E+00  3.14159400E+00  0.00000000E+00  0.00000000E+00  3.14159400E+00
  3.14159400E+00  3.14159400E+00  0.00000000E+00  3.14159400E+00  3.14159400E+00
  0.00000000E+00  0.00000000E+00  3.14159400E+00  0.00000000E+00  3.14159400E+00
  3.14159400E+00  3.14159400E+00  3.14159400E+00  3.14159400E+00  3.14159400E+00
  3.14159400E+00  0.00000000E+00  3.14159400E+00  3.14159400E+00  0.00000000E+00
  0.00000000E+00  0.00000000E+00  0.00000000E+00  0.00000000E+00  0.00000000E+00
  0.00000000E+00  0.00000000E+00  3.14159400E+00  0.00000000E+00  3.14159400E+00
  3.14159400E+00  3.14159400E+00  3.14159400E+00  0.00000000E+00  0.00000000E+00
  3.14159400E+00  0.00000000E+00  0.00000000E+00  0.00000000E+00  3.14159400E+00
  3.14159400E+00  3.14159400E+00  0.00000000E+00  3.14159400E+00  3.14159400E+00
  3.14159400E+00  0.00000000E+00  0.00000000E+00  3.14159400E+00  3.14159400E+00
  0.00000000E+00  3.14159400E+00  3.14159400E+00  3.14159400E+00  0.00000000E+00
  3.14159400E+00  3.14159400E+00  0.00000000E+00  3.14159400E+00  0.00000000E+00
  3.14159400E+00  3.14159400E+00  3.14159400E+00  3.14159400E+00  0.00000000E+00
  0.00000000E+00  3.14159400E+00  3.14159400E+00  3.14159400E+00  3.14159400E+00
  3.14159400E+00
%FLAG SCEE_SCALE_FACTOR                                                         
%FORMAT(5E16.8)                                                                 
  1.20000000E+00  1.20000000E+00  1.20000000E+00  1.20000000E+00  1.20000000E+00
  1.20000000E+00  1.20000000E+00  1.20000000E+00  1.20000000E+00  1.20000000E+00
  1.20000000E+00  1.20000000E+00  1.20000000E+00  1.20000000E+00  1.20000000E+00
  1.20000000E+00  1.20000000E+00  1.20000000E+00  1.20000000E+00  1.20000000E+00
  1.20000000E+00  1.20000000E+00  1.20000000E+00  1.20000000E+00  1.20000000E+00
  1.20000000E+00  1.20000000E+00  1.20000000E+00  1.20000000E+00  1.20000000E+00
  1.20000000E+00  1.20000000E+00  1.20000000E+00  1.20000000E+00  1.20000000E+00
  1.20000000E+00  1.20000000E+00  1.20000000E+00  1.20000000E+00  1.20000000E+00
  1.20000000E+00  1.20000000E+00  1.20000000E+00  1.20000000E+00  1.20000000E+00
  1.20000000E+00  1.20000000E+00  1.20000000E+00  1.20000000E+00  1.20000000E+00
  1.20000000E+00  1.20000000E+00  1.20000000E+00  1.20000000E+00  1.20000000E+00
  1.20000000E+00  1.20000000E+00  1.20000000E+00  1.20000000E+00  1.20000000E+00
  1.20000000E+00  1.20000000E+00  1.20000000E+00  1.20000000E+00  1.20000000E+00
  1.20000000E+00  1.20000000E+00  1.20000000E+00  1.20000000E+00  1.20000000E+00
  1.20000000E+00  1.20000000E+00  1.20000000E+00  1.20000000E+00  1.20000000E+00
  1.20000000E+00  1.20000000E+00  1.20000000E+00  1.20000000E+00  1.20000000E+00
  1.20000000E+00  1.20000000E+00  1.20000000E+00  1.20000000E+00  1.20000000E+00
  1.20000000E+00  1.20000000E+00  1.20000000E+00  1.20000000E+00  1.20000000E+00
  1.20000000E+00  1.20000000E+00  1.20000000E+00  1.20000000E+00  1.20000000E+00
  1.20000000E+00  1.20000000E+00  1.20000000E+00  1.20000000E+00  1.20000000E+00
  1.20000000E+00  1.20000000E+00  1.20000000E+00  1.20000000E+00  1.20000000E+00
  1.20000000E+00  1.20000000E+00  1.20000000E+00  1.20000000E+00  1.20000000E+00
  1.20000000E+00  1.20000000E+00  1.20000000E+00  1.20000000E+00  1.20000000E+00
  1.20000000E+00  1.20000000E+00  1.20000000E+00  1.20000000E+00  1.20000000E+00
  1.20000000E+00  1.20000000E+00  1.20000000E+00  1.20000000E+00  1.20000000E+00
  1.20000000E+00  1.20000000E+00  1.20000000E+00  1.20000000E+00  1.20000000E+00
  1.20000000E+00  1.20000000E+00  1.20000000E+00  1.20000000E+00  1.20000000E+00
  1.20000000E+00  1.20000000E+00  1.20000000E+00  1.20000000E+00  1.20000000E+00
  1.20000000E+00  1.20000000E+00  1.20000000E+00  1.20000000E+00  1.20000000E+00
  1.20000000E+00  1.20000000E+00  1.20000000E+00  1.20000000E+00  1.20000000E+00
  1.20000000E+00  1.20000000E+00  1.20000000E+00  1.20000000E+00  1.20000000E+00
  1.20000000E+00  1.20000000E+00  1.20000000E+00  1.20000000E+00  1.20000000E+00
  1.20000000E+00  1.20000000E+00  1.20000000E+00  1.20000000E+00  1.20000000E+00
  1.20000000E+00  1.20000000E+00  1.20000000E+00  1.20000000E+00  1.20000000E+00
  1.20000000E+00  1.20000000E+00  1.20000000E+00  1.20000000E+00  1.20000000E+00
  1.20000000E+00  1.20000000E+00  1.20000000E+00  1.20000000E+00  1.20000000E+00
  1.20000000E+00  1.20000000E+00  1.20000000E+00  1.20000000E+00  1.20000000E+00
  1.20000000E+00  1.20000000E+00  1.20000000E+00  1.20000000E+00  1.20000000E+00
  1.20000000E+00  1.20000000E+00  1.20000000E+00  1.20000000E+00  1.20000000E+00
  1.20000000E+00  1.20000000E+00  1.20000000E+00  1.20000000E+00  1.20000000E+00
  1.20000000E+00  1.20000000E+00  0.00000000E+00  0.00000000E+00  0.00000000E+00
  0.00000000E+00
%FLAG SCNB_SCALE_FACTOR                                                         
%FORMAT(5E16.8)                                                                 
  2.00000000E+00  2.00000000E+00  2.00000000E+00  2.00000000E+00  2.00000000E+00
  2.00000000E+00  2.00000000E+00  2.00000000E+00  2.00000000E+00  2.00000000E+00
  2.00000000E+00  2.00000000E+00  2.00000000E+00  2.00000000E+00  2.00000000E+00
  2.00000000E+00  2.00000000E+00  2.00000000E+00  2.00000000E+00  2.00000000E+00
  2.00000000E+00  2.00000000E+00  2.00000000E+00  2.00000000E+00  2.00000000E+00
  2.00000000E+00  2.00000000E+00  2.00000000E+00  2.00000000E+00  2.00000000E+00
  2.00000000E+00  2.00000000E+00  2.00000000E+00  2.00000000E+00  2.00000000E+00
  2.00000000E+00  2.00000000E+00  2.00000000E+00  2.00000000E+00  2.00000000E+00
  2.00000000E+00  2.00000000E+00  2.00000000E+00  2.00000000E+00  2.00000000E+00
  2.00000000E+00  2.00000000E+00  2.00000000E+00  2.00000000E+00  2.00000000E+00
  2.00000000E+00  2.00000000E+00  2.00000000E+00  2.00000000E+00  2.00000000E+00
  2.00000000E+00  2.00000000E+00  2.00000000E+00  2.00000000E+00  2.00000000E+00
  2.00000000E+00  2.00000000E+00  2.00000000E+00  2.00000000E+00  2.00000000E+00
  2.00000000E+00  2.00000000E+00  2.00000000E+00  2.00000000E+00  2.00000000E+00
  2.00000000E+00  2.00000000E+00  2.00000000E+00  2.00000000E+00  2.00000000E+00
  2.00000000E+00  2.00000000E+00  2.00000000E+00  2.00000000E+00  2.00000000E+00
  2.00000000E+00  2.00000000E+00  2.00000000E+00  2.00000000E+00  2.00000000E+00
  2.00000000E+00  2.00000000E+00  2.00000000E+00  2.00000000E+00  2.00000000E+00
  2.00000000E+00  2.00000000E+00  2.00000000E+00  2.00000000E+00  2.00000000E+00
  2.00000000E+00  2.00000000E+00  2.00000000E+00  2.00000000E+00  2.00000000E+00
  2.00000000E+00  2.00000000E+00  2.00000000E+00  2.00000000E+00  2.00000000E+00
  2.00000000E+00  2.00000000E+00  2.00000000E+00  2.00000000E+00  2.00000000E+00
  2.00000000E+00  2.00000000E+00  2.00000000E+00  2.00000000E+00  2.00000000E+00
  2.00000000E+00  2.00000000E+00  2.00000000E+00  2.00000000E+00  2.00000000E+00
  2.00000000E+00  2.00000000E+00  2.00000000E+00  2.00000000E+00  2.00000000E+00
  2.00000000E+00  2.00000000E+00  2.00000000E+00  2.00000000E+00  2.00000000E+00
  2.00000000E+00  2.00000000E+00  2.00000000E+00  2.00000000E+00  2.00000000E+00
  2.00000000E+00  2.00000000E+00  2.00000000E+00  2.00000000E+00  2.00000000E+00
  2.00000000E+00  2.00000000E+00  2.00000000E+00  2.00000000E+00  2.00000000E+00
  2.00000000E+00  2.00000000E+00  2.00000000E+00  2.00000000E+00  2.00000000E+00
  2.00000000E+00  2.00000000E+00  2.00000000E+00  2.00000000E+00  2.00000000E+00
  2.00000000E+00  2.00000000E+00  2.00000000E+00  2.00000000E+00  2.00000000E+00
  2.00000000E+00  2.00000000E+00  2.00000000E+00  2.00000000E+00  2.00000000E+00
  2.00000000E+00  2.00000000E+00  2.00000000E+00  2.00000000E+00  2.00000000E+00
  2.00000000E+00  2.00000000E+00  2.00000000E+00  2.00000000E+00  2.00000000E+00
  2.00000000E+00  2.00000000E+00  2.00000000E+00  2.00000000E+00  2.00000000E+00
  2.00000000E+00  2.00000000E+00  2.00000000E+00  2.00000000E+00  2.00000000E+00
  2.00000000E+00  2.00000000E+00  2.00000000E+00  2.00000000E+00  2.00000000E+00
  2.00000000E+00  2.00000000E+00  2.00000000E+00  2.00000000E+00  2.00000000E+00
  2.00000000E+00  2.00000000E+00  2.00000000E+00  2.00000000E+00  2.00000000E+00
  2.00000000E+00  2.00000000E+00  0.00000000E+00  0.00000000E+00  0.00000000E+00
  0.00000000E+00
%FLAG SOLTY                                                                     
%FORMAT(5E16.8)                                                                 
  0.00000000E+00  0.00000000E+00  0.00000000E+00  0.00000000E+00  0.00000000E+00
  0.00000000E+00  0.00000000E+00  0.00000000E+00  0.00000000E+00  0.00000000E+00
  0.00000000E+00  0.00000000E+00  0.00000000E+00  0.00000000E+00  0.00000000E+00
  0.00000000E+00  0.00000000E+00  0.00000000E+00  0.00000000E+00  0.00000000E+00
  0.00000000E+00  0.00000000E+00  0.00000000E+00  0.00000000E+00  0.00000000E+00
  0.00000000E+00  0.00000000E+00  0.00000000E+00  0.00000000E+00  0.00000000E+00
  0.00000000E+00  0.00000000E+00  0.00000000E+00  0.00000000E+00  0.00000000E+00
  0.00000000E+00  0.00000000E+00  0.00000000E+00  0.00000000E+00  0.00000000E+00
  0.00000000E+00  0.00000000E+00  0.00000000E+00  0.00000000E+00  0.00000000E+00
  0.00000000E+00
%FLAG LENNARD_JONES_ACOEF                                                       
%FORMAT(5E16.8)                                                                 
  0.00000000E+00  0.00000000E+00  9.44293233E+05  0.00000000E+00  2.12601181E+03
  1.39982777E-01  0.00000000E+00  9.95480466E+05  2.56678134E+03  1.04308023E+06
  0.00000000E+00  2.01791425E+04  9.14716912E+00  2.27401052E+04  2.01823541E+02
  0.00000000E+00  8.96776989E+04  1.07193646E+02  9.71708117E+04  1.41077189E+03
  7.51607703E+03  0.00000000E+00  8.82619071E+05  2.27577561E+03  9.24822270E+05
  2.01619733E+04  8.61541883E+04  8.19971662E+05  0.00000000E+00  6.06829342E+05
  1.02595236E+03  6.47841731E+05  1.12780457E+04  5.44261042E+04  5.74393458E+05
  3.79876399E+05  0.00000000E+00  6.20665997E+04  5.94667300E+01  6.78771368E+04
  8.79040886E+02  4.98586848E+03  6.01816484E+04  3.69471530E+04  3.25969625E+03
  0.00000000E+00  7.44975864E+05  1.40467023E+03  7.91544157E+05  1.45985502E+04
  6.82786631E+04  7.01803794E+05  4.71003287E+05  4.66922514E+04  5.81803229E+05
  0.00000000E+00  6.58473870E+04  6.63368273E+01  7.18621074E+04  9.55000044E+02
  5.34045360E+03  6.37148278E+04  3.93690817E+04  3.50301067E+03  4.96707306E+04
  3.76169105E+03  0.00000000E+00  7.91627154E+04  8.90987508E+01  8.59947003E+04
  1.21014911E+03  6.55825601E+03  7.62451550E+04  4.77908183E+04  4.33325458E+03
  6.00750218E+04  4.64559155E+03  5.71629601E+03  0.00000000E+00  2.01562190E+06
  5.97860700E+03  2.09861767E+06  4.93469320E+04  2.02461849E+05  1.86068943E+06
  1.32911052E+06  1.42791446E+05  1.61587928E+06  1.50848032E+05  1.79647996E+05
  4.19430400E+06  0.00000000E+00  5.46147253E+04  4.90239937E+01  5.98885646E+04
  7.50063100E+02  4.33325458E+03  5.30987710E+04  3.23283631E+04  2.82099197E+03
  4.09427581E+04  3.03448006E+03  3.76169105E+03  1.26338489E+05  2.43828624E+03
  0.00000000E+00  5.89818288E+05  1.03954408E+03  6.28541240E+05  1.11851919E+04
  5.33379252E+04  5.57281136E+05  3.70622491E+05  3.63097246E+04  4.58874091E+05
  3.86654993E+04  4.68711055E+04  1.28707992E+06  3.17965283E+04  3.61397723E+05
%FLAG LENNARD_JONES_BCOEF                                                       
%FORMAT(5E16.8)                                                                 
  0.00000000E+00  0.00000000E+00  8.01323529E+02  0.00000000E+00  2.09604198E+01
  9.37598976E-02  0.00000000E+00  7.36907417E+02  2.06278363E+01  6.75612247E+02
  0.00000000E+00  6.45756063E+01  7.57919667E-01  6.13981767E+01  3.56012899E+00
  0.00000000E+00  1.36131731E+02  2.59456373E+00  1.26919150E+02  9.41257003E+00
  2.17257828E+01  0.00000000E+00  6.53361429E+02  1.82891803E+01  5.99015525E+02
  5.44372326E+01  1.12529845E+02  5.31102864E+02  0.00000000E+00  6.77220874E+02
  1.53505284E+01  6.26720080E+02  5.08951803E+01  1.11805549E+02  5.55666448E+02
  5.64885984E+02  0.00000000E+00  1.13252061E+02  1.93248820E+00  1.06076943E+02
  7.42992380E+00  1.76949863E+01  9.40505980E+01  9.21192136E+01  1.43076527E+01
  0.00000000E+00  7.50714425E+02  1.79702257E+01  6.93079947E+02  5.79323581E+01
  1.25287818E+02  6.14502845E+02  6.29300710E+02  1.03606917E+02  6.99746810E+02
  0.00000000E+00  1.15327881E+02  2.01792524E+00  1.07908863E+02  7.65648470E+00
  1.81057616E+01  9.56748258E+01  9.40124296E+01  1.46638650E+01  1.05648788E+02
  1.50233639E+01  0.00000000E+00  1.26451907E+02  2.33864085E+00  1.18043746E+02
  8.61880722E+00  2.00642027E+01  1.04660679E+02  1.03580945E+02  1.63092814E+01
  1.16187983E+02  1.66953734E+01  1.85196588E+01  0.00000000E+00  1.28923404E+03
  3.87070358E+01  1.17824605E+03  1.11203892E+02  2.25248294E+02  1.04466382E+03
  1.10369829E+03  1.89165096E+02  1.21753341E+03  1.92224012E+02  2.09772716E+02
  2.04800000E+03  0.00000000E+00  1.05031585E+02  1.73473071E+00  9.85097219E+01
  6.78541827E+00  1.63092814E+01  8.73413012E+01  8.51921330E+01  1.31591746E+01
  9.59185913E+01  1.34932874E+01  1.50233639E+01  1.75916126E+02  1.20953369E+01
  0.00000000E+00  6.33305958E+02  1.46567808E+01  5.85549272E+02  4.80771660E+01
  1.04986921E+02  5.19163331E+02  5.29252520E+02  8.66220817E+01  5.89183300E+02
  8.83744760E+01  9.73010751E+01  1.03022002E+03  8.01410250E+01  4.95732238E+02
%FLAG BONDS_INC_HYDROGEN                                                        
%FORMAT(10I8)                                                                   
      39      42       3      30      33       5      30      36       5      21
      24       5      21      27       5      12      15       8      12      18
       8       3       6       9       3       9       9      87      90      12
      87      93      12      72      75      13      72      78      13      63
      66      13      63      69      13      57      60      16      51      54
      12     141     144       5     141     147       5     141     150       5
     132     135      13     132     138      13     120     123       5     120
     126       5     120     129       5     114     117      20     108     111
      16     102     105      12     189     192      24     177     180       5
     177     183       5     177     186       5     171     174      25     165
     168      16     159     162      12     240     243       5     240     246
       5     240     249       5     228     231       5     228     234       5
     228     237       5     222     225      20     213     216      13     213
     219      13     207     210      16     201     204      12     315     318
      27     309     312      27     303     306      27     297     300      27
     288     291      32     282     285      34     270     273       5     270
     276       5     264     267      16     258     261      12     366     369
      12     366     372      12     351     354      13     351     357      13
     342     345      13     342     348      13     336     339      16     330
     333      12     438     441      39     438     444      39     429     432
      39     429     435      39     420     423      39     411     414      41
     411     417      41     402     405      43     402     408      43     393
     396      43     393     399      43     387     390      16     381     384
      12     483     486      16     474     477       5     474     480       5
     465     468       5     465     471       5     456     459      46     456
     462      46     534     537       5     534     540       5     534     543
       5     522     525       5     522     528       5     522     531       5
     516     519      20     507     510      13     507     513      13     501
     504      16     495     498      12     582     585       5     582     588
       5     582     591       5     570     573       5     570     576       5
     570     579       5     564     567      20     558     561      16     552
     555      12     630     633      24     618     621       5     618     624
       5     618     627       5     612     615      25     606     609      16
     600     603      12     681     684       5     681     687       5     681
     690       5     672     675      13     672     678      13     660     663
       5     660     666       5     660     669       5     654     657      20
     648     651      16     642     645      12     747     750       9     747
     753       9     747     756       9     738     741      48     738     744
      48     729     732      43     729     735      43     720     723      43
     720     726      43     711     714      43     711     717      43     705
     708      16     699     702      12     804     807       5     804     810
       5     804     813       5     795     798      13     795     801      13
     783     786       5     783     789       5     783     792       5     777
     780      20     771     774      16     765     768      12     828     831
      16     828     834      16     822     825      12     849     852      16
     849     855      16     843     846      12     900     903      12     900
     906      12     885     888      13     885     891      13     876     879
      13     876     882      13     870     873      16     864     867      12
     954     957       5     954     960       5     954     963       5     942
     945       5     942     948       5     942     951       5     936     939
      20     927     930      13     927     933      13     921     924      16
     915     918      12    1020    1023       9    1020    1026       9    1020
    1029       9    1011    1014      48    1011    1017      48    1002    1005
      43    1002    1008      43     993     996      43     993     999      43
     984     987      43     984     990      43     978     981      16     972
     975      12    1059    1062      13    1059    1065      13    1050    1053
      13    1050    1056      13    1044    1047      16    1038    1041      12
    1095    1098       5    1095    1101       5    1095    1104       5    1089
    1092      16    1083    1086      12    1152    1155       5    1152    1158
       5    1152    1161       5    1140    1143       5    1140    1146       5
    1140    1149       5    1134    1137      20    1125    1128      13    1125
    1131      13    1119    1122      16    1113    1116      12    1209    1212
       5    1209    1215       5    1209    1218       5    1197    1200       5
    1197    1203       5    1197    1206       5    1191    1194      20    1182
    1185      13    1182    1188      13    1176    1179      16    1170    1173
      12    1239    1242      13    1239    1245      13    1233    1236      16
    1227    1230      12    1293    1296      24    1281    1284       5    1281
    1287       5    1281    1290       5    1275    1278      25    1269    1272
      16    1263    1266      12    1311    1314      16    1311    1317      16
    1305    1308      12    1338    1341       5    1338    1344       5    1338
    1347       5    1332    1335      16    1326    1329      12    1368    1371
      13    1368    1374      13    1362    1365      16    1356    1359      12
    1404    1407      13    1404    1410      13    1398    1401      16    1392
    1395      12    1458    1461      24    1446    1449       5    1446    1452
       5    1446    1455       5    1440    1443      25    1434    1437      16
    1428    1431      12    1500    1503       5    1500    1506       5    1500
    1509       5    1488    1491       5    1488    1494       5    1488    1497
       5    1482    1485      20    1476    1479      16    1470    1473      12
    1557    1560       5    1557    1563       5    1557    1566       5    1545
    1548       5    1545    1551       5    1545    1554       5    1539    1542
      20    1530    1533      13    1530    1536      13    1524    1527      16
    1518    1521      12    1596    1599      13    1596    1602      13    1587
    1590      13    1587    1593      13    1581    1584      16    1575    1578
      12    1641    1644      13    1641    1647      13    1632    1635      13
    1632    1638      13    1626    1629      16    1620    1623      12    1698
    1701      46    1698    1704      46    1698    1707      46    1686    1689
      53    1686    1692      53    1677    1680      13    1677    1683      13
    1671    1674      16    1665    1668      12    1743    1746      12    1743
    1749      12    1728    1731      13    1728    1734      13    1722    1725
      16    1716    1719      12    1797    1800       5    1797    1803       5
    1797    1806       5    1785    1788       5    1785    1791       5    1785
    1794       5    1779    1782      20    1770    1773      13    1770    1776
      13    1764    1767      16    1758    1761      12    1845    1848      16
    1836    1839       5    1836    1842       5    1827    1830       5    1827
    1833       5    1818    1821      46    1818    1824      46    1863    1866
      16    1863    1869      16    1857    1860      12    1935    1938      39
    1935    1941      39    1926    1929      39    1926    1932      39    1917
    1920      39    1908    1911      41    1908    1914      41    1899    1902
      43    1899    1905      43    1890    1893      43    1890    1896      43
    1884    1887      16    1878    1881      12    2007    2010      27    2001
    2004      27    1995    1998      27    1989    1992      27    1980    1983
      32    1974    1977      34    1962    1965       5    1962    1968       5
    1956    1959      16    1950    1953      12    2070    2073       9    2070
    2076       9    2070    2079       9    2061    2064      48    2061    2067
      48    2052    2055      43    2052    2058      43    2043    2046      43
    2043    2049      43    2034    2037      43    2034    2040      43    2028
    2031      16    2022    2025      12    2118    2121      16    2109    2112
       5    2109    2115       5    2100    2103       5    2100    2106       5
    2091    2094      46    2091    2097      46    2178    2181       9    2178
    2184       9    2178    2187       9    2169    2172      48    2169    2175
      48    2160    2163      43    2160    2166      43    2151    2154      43
    2151    2157      43    2142    2145      43    2142    2148      43    2136
    2139      16    2130    2133      12    2229    2232      46    2229    2235
      46    2229    2238      46    2217    2220      53    2217    2223      53
    2208    2211      13    2208    2214      13    2202    2205      16    2196
    2199      12    2286    2289       5    2286    2292       5    2286    2295
       5    2277    2280      13    2277    2283      13    2265    2268       5
    2265    2271       5    2265    2274       5    2259    2262      20    2253
    2256      16    2247    2250      12    2310    2313      16    2310    2316
      16    2304    2307      12    2331    2334      16    2331    2337      16
    2325    2328      12    2385    2388       5    2385    2391       5    2385
    2394       5    2376    2379      13    2376    2382      13    2364    2367
       5    2364    2370       5    2364    2373       5    2358    2361      20
    2352    2355      16    2346    2349      12    2409    2412      16    2409
    2415      16    2403    2406      12    2430    2433      16    2430    2436
      16    2424    2427      12    2493    2496      27    2487    2490      27
    2481    2484      27    2475    2478      27    2469    2472      27    2457
    2460       5    2457    2463       5    2451    2454      16    2445    2448
      12    2544    2547       5    2544    2550       5    2544    2553       5
    2535    2538      13    2535    2541      13    2523    2526       5    2523
    2529       5    2523    2532       5    2517    2520      20    2511    2514
      16    2505    2508      12    2610    2613       9    2610    2616       9
    2610    2619       9    2601    2604      48    2601    2607      48    2592
    2595      43    2592    2598      43    2583    2586      43    2583    2589
      43    2574    2577      43    2574    2580      43    2568    2571      16
    2562    2565      12    2658    2661       5    2658    2664       5    2658
    2667       5    2646    2649       5    2646    2652       5    2646    2655
       5    2640    2643      20    2634    2637      16    2628    2631      12
    2733    2736      39    2733    2739      39    2724    2727      39    2724
    2730      39    2715    2718      39    2706    2709      41    2706    2712
      41    2697    2700      43    2697    2703      43    2688    2691      43
    2688    2694      43    2682    2685      16    2676    2679      12    2784
    2787      12    2784    2790      12    2769    2772      13    2769    2775
      13    2760    2763      13    2760    2766      13    2754    2757      16
    2748    2751      12    2850    2853      27    2844    2847      27    2838
    2841      24    2829    2832      27    2823    2826      27    2811    2814
       5    2811    2817       5    2805    2808      16    2799    2802      12
    2874    2877      13    2874    2880      13    2868    2871      16    2862
    2865      12    2934    2937      12    2934    2940      12    2919    2922
      13    2919    2925      13    2910    2913      13    2910    2916      13
    2904    2907      16    2898    2901      12    2988    2991       5    2988
    2994       5    2988    2997       5    2979    2982      13    2979    2985
      13    2967    2970       5    2967    2973       5    2967    2976       5
    2961    2964      20    2955    2958      16    2949    2952      12    3045
    3048       5    3045    3051       5    3045    3054       5    3033    3036
       5    3033    3039       5    3033    3042       5    3027    3030      20
    3018    3021      13    3018    3024      13    3012    3015      16    3006
    3009      12    3102    3105       5    3102    3108       5    3102    3111
       5    3093    3096      13    3093    3099      13    3081    3084       5
    3081    3087       5    3081    3090       5    3075    3078      20    3069
    3072      16    3063    3066      12    3141    3144      13    3141    3147
      13    3132    3135      13    3132    3138      13    3126    3129      16
    3120    3123      12    3204    3207       5    3204    3210       5    3204
    3213       5    3195    3198      13    3195    3201      13    3183    3186
       5    3183    3189       5    3183    3192       5    3177    3180      20
    3171    3174      16    3165    3168      12    3243    3246      58    3234
    3237      53    3234    3240      53    3228    3231      16    3222    3225
      12    3261    3264      16    3261    3267      16    3255    3258      12
    3315    3318      34    3309    3312      32    3303    3306      60    3288
    3291       5    3288    3294       5    3282    3285      16    3276    3279
      12    3375    3378       9    3375    3381       9    3375    3384       9
    3366    3369      48    3366    3372      48    3357    3360      43    3357
    3363      43    3348    3351      43    3348    3354      43    3339    3342
      43    3339    3345      43    3333    3336      16    3327    3330      12
    3405    3408       5    3405    3411       5    3405    3414       5    3399
    3402      16    3393    3396      12    3462    3465       5    3462    3468
       5    3462    3471       5    3453    3456      13    3453    3459      13
    3441    3444       5    3441    3447       5    3441    3450       5    3435
    3438      20    3429    3432      16    3423    3426      12    3486    3489
      16    3486    3492      16    3480    3483      12    3531    3534      24
    3519    3522       5    3519    3525       5    3519    3528       5    3513
    3516      25    3507    3510      16    3501    3504      12    3573    3576
       5    3573    3579       5    3573    3582       5    3561    3564       5
    3561    3567       5    3561    3570       5    3555    3558      20    3549
    3552      16    3543    3546      12    3630    3633       5    3630    3636
       5    3630    3639       5    3618    3621       5    3618    3624       5
    3618    3627       5    3612    3615      20    3603    3606      13    3603
    3609      13    3597    3600      16    3591    3594      12    3678    3681
       5    3678    3684       5    3678    3687       5    3666    3669       5
    3666    3672       5    3666    3675       5    3660    3663      20    3654
    3657      16    3648    3651      12    3702    3705      16    3702    3708
      16    3696    3699      12    3747    3750      16    3738    3741       5
    3738    3744       5    3729    3732       5    3729    3735       5    3720
    3723      46    3720    3726      46    3789    3792      24    3777    3780
       5    3777    3783       5    3777    3786       5    3771    3774      25
    3765    3768      16    3759    3762      12    3831    3834      16    3822
    3825       5    3822    3828       5    3813    3816       5    3813    3819
       5    3804    3807      46    3804    3810      46    3873    3876       5
    3873    3879       5    3873    3882       5    3861    3864       5    3861
    3867       5    3861    3870       5    3855    3858      20    3849    3852
      16    3843    3846      12    3918    3921      12    3918    3924      12
    3903    3906      13    3903    3909      13    3897    3900      16    3891
    3894      12    3972    3975       5    3972    3978       5    3972    3981
       5    3963    3966      13    3963    3969      13    3951    3954       5
    3951    3957       5    3951    3960       5    3945    3948      20    3939
    3942      16    3933    3936      12    4029    4032       5    4029    4035
       5    4029    4038       5    4020    4023      13    4020    4026      13
    4008    4011       5    4008    4014       5    4008    4017       5    4002
    4005      20    3996    3999      16    3990    3993      12    4053    4056
      16    4053    4059      16    4047    4050      12    4125    4128      39
    4125    4131      39    4116    4119      39    4116    4122      39    4107
    4110      39    4098    4101      41    4098    4104      41    4089    4092
      43    4089    4095      43    4080    4083      43    4080    4086      43
    4074    4077      16    4068    4071      12    4167    4170      12    4167
    4173      12    4152    4155      13    4152    4158      13    4146    4149
      16    4140    4143      12    4221    4224       5    4221    4227       5
    4221    4230       5    4209    4212       5    4209    4215       5    4209
    4218       5    4203    4206      20    4194    4197      13    4194    4200
      13    4188    4191      16    4182    4185      12    4278    4281       5
    4278    4284       5    4278    4287       5    4266    4269       5    4266
    4272       5    4266    4275       5    4260    4263      20    4251    4254
      13    4251    4257      13    4245    4248      16    4239    4242      12
    4326    4329      24    4314    4317       5    4314    4320       5    4314
    4323       5    4308    4311      25    4302    4305      16    4296    4299
      12    4374    4377      12    4374    4380      12    4359    4362      13
    4359    4365      13    4350    4353      13    4350    4356      13    4344
    4347      16    4338    4341      12    4428    4431       5    4428    4434
       5    4428    4437       5    4419    4422      13    4419    4425      13
    4407    4410       5    4407    4413       5    4407    4416       5    4401
    4404      20    4395    4398      16    4389    4392      12    4452    4455
      16    4452    4458      16    4446    4449      12    4488    4491      58
    4479    4482      53    4479    4485      53    4473    4476      16    4467
    4470      12    4530    4533      24    4518    4521       5    4518    4524
       5    4518    4527       5    4512    4515      25    4506    4509      16
    4500    4503      12    4581    4584       5    4581    4587       5    4581
    4590       5    4569    4572       5    4569    4575       5    4569    4578
       5    4563    4566      20    4554    4557      13    4554    4560      13
    4548    4551      16    4542    4545      12    4626    4629      12    4626
    4632      12    4611    4614      13    4611    4617      13    4605    4608
      16    4599    4602      12    4689    4692      27    4683    4686      27
    4677    4680      27    4671    4674      27    4665    4668      27    4653
    4656       5    4653    4659       5    4647    4650      16    4641    4644
      12    4740    4743       3    4731    4734       5    4731    4737       5
    4722    4725       5    4722    4728       5    4713    4716       8    4713
    4719       8    4704    4707       9    4704    4710       9    4788    4791
      12    4788    4794      12    4773    4776      13    4773    4779      13
    4764    4767      13    4764    4770      13    4758    4761      16    4752
    4755      12    4842    4845       5    4842    4848       5    4842    4851
       5    4833    4836      13    4833    4839      13    4821    4824       5
    4821    4827       5    4821    4830       5    4815    4818      20    4809
    4812      16    4803    4806      12    4890    4893      24    4878    4881
       5    4878    4884       5    4878    4887       5    4872    4875      25
    4866    4869      16    4860    4863      12    4941    4944       5    4941
    4947       5    4941    4950       5    4929    4932       5    4929    4935
       5    4929    4938       5    4923    4926      20    4914    4917      13
    4914    4920      13    4908    4911      16    4902    4905      12    5016
    5019      27    5010    5013      27    5004    5007      27    4998    5001
      27    4989    4992      32    4983    4986      34    4971    4974       5
    4971    4977       5    4965    4968      16    4959    4962      12    5067
    5070      12    5067    5073      12    5052    5055      13    5052    5058
      13    5043    5046      13    5043    5049      13    5037    5040      16
    5031    5034      12    5139    5142      39    5139    5145      39    5130
    5133      39    5130    5136      39    5121    5124      39    5112    5115
      41    5112    5118      41    5103    5106      43    5103    5109      43
    5094    5097      43    5094    5100      43    5088    5091      16    5082
    5085      12    5184    5187      16    5175    5178       5    5175    5181
       5    5166    5169       5    5166    5172       5    5157    5160      46
    5157    5163      46    5235    5238       5    5235    5241       5    5235
    5244       5    5223    5226       5    5223    5229       5    5223    5232
       5    5217    5220      20    5208    5211      13    5208    5214      13
    5202    5205      16    5196    5199      12    5283    5286       5    5283
    5289       5    5283    5292       5    5271    5274       5    5271    5277
       5    5271    5280       5    5265    5268      20    5259    5262      16
    5253    5256      12    5331    5334      24    5319    5322       5    5319
    5325       5    5319    5328       5    5313    5316      25    5307    5310
      16    5301    5304      12    5382    5385       5    5382    5388       5
    5382    5391       5    5373    5376      13    5373    5379      13    5361
    5364       5    5361    5367       5    5361    5370       5    5355    5358
      20    5349    5352      16    5343    5346      12    5448    5451       9
    5448    5454       9    5448    5457       9    5439    5442      48    5439
    5445      48    5430    5433      43    5430    5436      43    5421    5424
      43    5421    5427      43    5412    5415      43    5412    5418      43
    5406    5409      16    5400    5403      12    5505    5508       5    5505
    5511       5    5505    5514       5    5496    5499      13    5496    5502
      13    5484    5487       5    5484    5490       5    5484    5493       5
    5478    5481      20    5472    5475      16    5466    5469      12    5529
    5532      16    5529    5535      16    5523    5526      12    5550    5553
      16    5550    5556      16    5544    5547      12    5601    5604      12
    5601    5607      12    5586    5589      13    5586    5592      13    5577
    5580      13    5577    5583      13    5571    5574      16    5565    5568
      12    5655    5658       5    5655    5661       5    5655    5664       5
    5643    5646       5    5643    5649       5    5643    5652       5    5637
    5640      20    5628    5631      13    5628    5634      13    5622    5625
      16    5616    5619      12    5721    5724       9    5721    5727       9
    5721    5730       9    5712    5715      48    5712    5718      48    5703
    5706      43    5703    5709      43    5694    5697      43    5694    5700
      43    5685    5688      43    5685    5691      43    5679    5682      16
    5673    5676      12    5760    5763      13    5760    5766      13    5751
    5754      13    5751    5757      13    5745    5748      16    5739    5742
      12    5796    5799       5    5796    5802       5    5796    5805       5
    5790    5793      16    5784    5787      12    5853    5856       5    5853
    5859       5    5853    5862       5    5841    5844       5    5841    5847
       5    5841    5850       5    5835    5838      20    5826    5829      13
    5826    5832      13    5820    5823      16    5814    5817      12    5910
    5913       5    5910    5916       5    5910    5919       5    5898    5901
       5    5898    5904       5    5898    5907       5    5892    5895      20
    5883    5886      13    5883    5889      13    5877    5880      16    5871
    5874      12    5955    5958      24    5940    5943      13    5940    5946
      13    5934    5937      16    5928    5931      12    5997    6000      24
    5985    5988       5    5985    5991       5    5985    5994       5    5979
    5982      25    5973    5976      16    5967    5970      12    6015    6018
      16    6015    6021      16    6009    6012      12    6042    6045       5
    6042    6048       5    6042    6051       5    6036    6039      16    6030
    6033      12    6072    6075      13    6072    6078      13    6066    6069
      16    6060    6063      12    6108    6111      13    6108    6114      13
    6102    6105      16    6096    6099      12    6162    6165      24    6150
    6153       5    6150    6156       5    6150    6159       5    6144    6147
      25    6138    6141      16    6132    6135      12    6204    6207       5
    6204    6210       5    6204    6213       5    6192    6195       5    6192
    6198       5    6192    6201       5    6186    6189      20    6180    6183
      16    6174    6177      12    6261    6264       5    6261    6267       5
    6261    6270       5    6249    6252       5    6249    6255       5    6249
    6258       5    6243    6246      20    6234    6237      13    6234    6240
      13    6228    6231      16    6222    6225      12    6300    6303      13
    6300    6306      13    6291    6294      13    6291    6297      13    6285
    6288      16    6279    6282      12    6345    6348      13    6345    6351
      13    6336    6339      13    6336    6342      13    6330    6333      16
    6324    6327      12    6402    6405      46    6402    6408      46    6402
    6411      46    6390    6393      53    6390    6396      53    6381    6384
      13    6381    6387      13    6375    6378      16    6369    6372      12
    6447    6450      12    6447    6453      12    6432    6435      13    6432
    6438      13    6426    6429      16    6420    6423      12    6501    6504
       5    6501    6507       5    6501    6510       5    6489    6492       5
    6489    6495       5    6489    6498       5    6483    6486      20    6474
    6477      13    6474    6480      13    6468    6471      16    6462    6465
      12    6549    6552      16    6540    6543       5    6540    6546       5
    6531    6534       5    6531    6537       5    6522    6525      46    6522
    6528      46    6567    6570      16    6567    6573      16    6561    6564
      12    6639    6642      39    6639    6645      39    6630    6633      39
    6630    6636      39    6621    6624      39    6612    6615      41    6612
    6618      41    6603    6606      43    6603    6609      43    6594    6597
      43    6594    6600      43    6588    6591      16    6582    6585      12
    6711    6714      27    6705    6708      27    6699    6702      27    6693
    6696      27    6684    6687      32    6678    6681      34    6666    6669
       5    6666    6672       5    6660    6663      16    6654    6657      12
    6774    6777       9    6774    6780       9    6774    6783       9    6765
    6768      48    6765    6771      48    6756    6759      43    6756    6762
      43    6747    6750      43    6747    6753      43    6738    6741      43
    6738    6744      43    6732    6735      16    6726    6729      12    6822
    6825      16    6813    6816       5    6813    6819       5    6804    6807
       5    6804    6810       5    6795    6798      46    6795    6801      46
    6882    6885       9    6882    6888       9    6882    6891       9    6873
    6876      48    6873    6879      48    6864    6867      43    6864    6870
      43    6855    6858      43    6855    6861      43    6846    6849      43
    6846    6852      43    6840    6843      16    6834    6837      12    6933
    6936      46    6933    6939      46    6933    6942      46    6921    6924
      53    6921    6927      53    6912    6915      13    6912    6918      13
    6906    6909      16    6900    6903      12    6990    6993       5    6990
    6996       5    6990    6999       5    6981    6984      13    6981    6987
      13    6969    6972       5    6969    6975       5    6969    6978       5
    6963    6966      20    6957    6960      16    6951    6954      12    7014
    7017      16    7014    7020      16    7008    7011      12    7035    7038
      16    7035    7041      16    7029    7032      12    7089    7092       5
    7089    7095       5    7089    7098       5    7080    7083      13    7080
    7086      13    7068    7071       5    7068    7074       5    7068    7077
       5    7062    7065      20    7056    7059      16    7050    7053      12
    7113    7116      16    7113    7119      16    7107    7110      12    7134
    7137      16    7134    7140      16    7128    7131      12    7197    7200
      27    7191    7194      27    7185    7188      27    7179    7182      27
    7173    7176      27    7161    7164       5    7161    7167       5    7155
    7158      16    7149    7152      12    7248    7251       5    7248    7254
       5    7248    7257       5    7239    7242      13    7239    7245      13
    7227    7230       5    7227    7233       5    7227    7236       5    7221
    7224      20    7215    7218      16    7209    7212      12    7314    7317
       9    7314    7320       9    7314    7323       9    7305    7308      48
    7305    7311      48    7296    7299      43    7296    7302      43    7287
    7290      43    7287    7293      43    7278    7281      43    7278    7284
      43    7272    7275      16    7266    7269      12    7362    7365       5
    7362    7368       5    7362    7371       5    7350    7353       5    7350
    7356       5    7350    7359       5    7344    7347      20    7338    7341
      16    7332    7335      12    7437    7440      39    7437    7443      39
    7428    7431      39    7428    7434      39    7419    7422      39    7410
    7413      41    7410    7416      41    7401    7404      43    7401    7407
      43    7392    7395      43    7392    7398      43    7386    7389      16
    7380    7383      12    7488    7491      12    7488    7494      12    7473
    7476      13    7473    7479      13    7464    7467      13    7464    7470
      13    7458    7461      16    7452    7455      12    7554    7557      27
    7548    7551      27    7542    7545      24    7533    7536      27    7527
    7530      27    7515    7518       5    7515    7521       5    7509    7512
      16    7503    7506      12    7578    7581      13    7578    7584      13
    7572    7575      16    7566    7569      12    7638    7641      12    7638
    7644      12    7623    7626      13    7623    7629      13    7614    7617
      13    7614    7620      13    7608    7611      16    7602    7605      12
    7692    7695       5    7692    7698       5    7692    7701       5    7683
    7686      13    7683    7689      13    7671    7674       5    7671    7677
       5    7671    7680       5    7665    7668      20    7659    7662      16
    7653    7656      12    7749    7752       5    7749    7755       5    7749
    7758       5    7737    7740       5    7737    7743       5    7737    7746
       5    7731    7734      20    7722    7725      13    7722    7728      13
    7716    7719      16    7710    7713      12    7806    7809       5    7806
    7812       5    7806    7815       5    7797    7800      13    7797    7803
      13    7785    7788       5    7785    7791       5    7785    7794       5
    7779    7782      20    7773    7776      16    7767    7770      12    7845
    7848      13    7845    7851      13    7836    7839      13    7836    7842
      13    7830    7833      16    7824    7827      12    7908    7911       5
    7908    7914       5    7908    7917       5    7899    7902      13    7899
    7905      13    7887    7890       5    7887    7893       5    7887    7896
       5    7881    7884      20    7875    7878      16    7869    7872      12
    7947    7950      58    7938    7941      53    7938    7944      53    7932
    7935      16    7926    7929      12    7965    7968      16    7965    7971
      16    7959    7962      12    8019    8022      34    8013    8016      32
    8007    8010      60    7992    7995       5    7992    7998       5    7986
    7989      16    7980    7983      12    8079    8082       9    8079    8085
       9    8079    8088       9    8070    8073      48    8070    8076      48
    8061    8064      43    8061    8067      43    8052    8055      43    8052
    8058      43    8043    8046      43    8043    8049      43    8037    8040
      16    8031    8034      12    8109    8112       5    8109    8115       5
    8109    8118       5    8103    8106      16    8097    8100      12    8166
    8169       5    8166    8172       5    8166    8175       5    8157    8160
      13    8157    8163      13    8145    8148       5    8145    8151       5
    8145    8154       5    8139    8142      20    8133    8136      16    8127
    8130      12    8190    8193      16    8190    8196      16    8184    8187
      12    8235    8238      24    8223    8226       5    8223    8229       5
    8223    8232       5    8217    8220      25    8211    8214      16    8205
    8208      12    8277    8280       5    8277    8283       5    8277    8286
       5    8265    8268       5    8265    8271       5    8265    8274       5
    8259    8262      20    8253    8256      16    8247    8250      12    8334
    8337       5    8334    8340       5    8334    8343       5    8322    8325
       5    8322    8328       5    8322    8331       5    8316    8319      20
    8307    8310      13    8307    8313      13    8301    8304      16    8295
    8298      12    8382    8385       5    8382    8388       5    8382    8391
       5    8370    8373       5    8370    8376       5    8370    8379       5
    8364    8367      20    8358    8361      16    8352    8355      12    8406
    8409      16    8406    8412      16    8400    8403      12    8451    8454
      16    8442    8445       5    8442    8448       5    8433    8436       5
    8433    8439       5    8424    8427      46    8424    8430      46    8493
    8496      24    8481    8484       5    8481    8487       5    8481    8490
       5    8475    8478      25    8469    8472      16    8463    8466      12
    8535    8538      16    8526    8529       5    8526    8532       5    8517
    8520       5    8517    8523       5    8508    8511      46    8508    8514
      46    8577    8580       5    8577    8583       5    8577    8586       5
    8565    8568       5    8565    8571       5    8565    8574       5    8559
    8562      20    8553    8556      16    8547    8550      12    8622    8625
      12    8622    8628      12    8607    8610      13    8607    8613      13
    8601    8604      16    8595    8598      12    8676    8679       5    8676
    8682       5    8676    8685       5    8667    8670      13    8667    8673
      13    8655    8658       5    8655    8661       5    8655    8664       5
    8649    8652      20    8643    8646      16    8637    8640      12    8733
    8736       5    8733    8739       5    8733    8742       5    8724    8727
      13    8724    8730      13    8712    8715       5    8712    8718       5
    8712    8721       5    8706    8709      20    8700    8703      16    8694
    8697      12    8757    8760      16    8757    8763      16    8751    8754
      12    8829    8832      39    8829    8835      39    8820    8823      39
    8820    8826      39    8811    8814      39    8802    8805      41    8802
    8808      41    8793    8796      43    8793    8799      43    8784    8787
      43    8784    8790      43    8778    8781      16    8772    8775      12
    8871    8874      12    8871    8877      12    8856    8859      13    8856
    8862      13    8850    8853      16    8844    8847      12    8925    8928
       5    8925    8931       5    8925    8934       5    8913    8916       5
    8913    8919       5    8913    8922       5    8907    8910      20    8898
    8901      13    8898    8904      13    8892    8895      16    8886    8889
      12    8982    8985       5    8982    8988       5    8982    8991       5
    8970    8973       5    8970    8976       5    8970    8979       5    8964
    8967      20    8955    8958      13    8955    8961      13    8949    8952
      16    8943    8946      12    9030    9033      24    9018    9021       5
    9018    9024       5    9018    9027       5    9012    9015      25    9006
    9009      16    9000    9003      12    9078    9081      12    9078    9084
      12    9063    9066      13    9063    9069      13    9054    9057      13
    9054    9060      13    9048    9051      16    9042    9045      12    9132
    9135       5    9132    9138       5    9132    9141       5    9123    9126
      13    9123    9129      13    9111    9114       5    9111    9117       5
    9111    9120       5    9105    9108      20    9099    9102      16    9093
    9096      12    9156    9159      16    9156    9162      16    9150    9153
      12    9192    9195      58    9183    9186      53    9183    9189      53
    9177    9180      16    9171    9174      12    9234    9237      24    9222
    9225       5    9222    9228       5    9222    9231       5    9216    9219
      25    9210    9213      16    9204    9207      12    9285    9288       5
    9285    9291       5    9285    9294       5    9273    9276       5    9273
    9279       5    9273    9282       5    9267    9270      20    9258    9261
      13    9258    9264      13    9252    9255      16    9246    9249      12
    9330    9333      12    9330    9336      12    9315    9318      13    9315
    9321      13    9309    9312      16    9303    9306      12    9393    9396
      27    9387    9390      27    9381    9384      27    9375    9378      27
    9369    9372      27    9357    9360       5    9357    9363       5    9351
    9354      16    9345    9348      12    9498    9594      67    9495    9591
      67    9492    9588      67    9489    9585      67    9486    9582      67
    9480    9579      67    9477    9576      67    9474    9573      67    9471
    9570      67    9468    9567      67    9462    9564      70    9459    9555
      71    9459    9558      71    9459    9561      71    9447    9552      76
    9444    9546      71    9444    9549      71    9438    9543      71    9435
    9537      78    9435    9540      78    9432    9531      80    9432    9534
      80    9429    9525      78    9429    9528      78    9426    9519      70
    9426    9522      70    9423    9513      70    9423    9516      70    9420
    9507      71    9420    9510      71    9411    9504      76    9408    9501
      71
%FLAG BONDS_WITHOUT_HYDROGEN                                                    
%FORMAT(10I8)                                                                   
      45      48       1      45      51       2      39      45       4      30
      39       6      21      30       7      12      21       7       3      12
      10       3      39      11      96      99       1      96     102       2
      81      84       1      81      87       2      72      81      14      63
      72      15      57      63      17      57      96       4      51      57
      18     153     156       1     153     159       2     132     141      19
     114     120      21     114     132      22     108     114      23     108
     153       4     102     108      18     195     198       1     195     201
       2     171     177      21     171     189      26     165     171      23
     165     195       4     159     165      18     252     255       1     252
     258       2     222     228      21     222     240      21     213     222
      22     207     213      17     207     252       4     201     207      18
     324     327       1     324     330       2     315     321      28     309
     315      29     303     309      29     297     303      29     294     297
      30     294     321      31     288     294      33     282     288      35
     279     282      36     279     321      37     270     279      38     264
     270       6     264     324       4     258     264      18     375     378
       1     375     381       2     360     363       1     360     366       2
     351     360      14     342     351      15     336     342      17     336
     375       4     330     336      18     447     450       1     447     453
       2     426     429      40     426     438      40     420     426      40
     411     420      42     402     411      44     393     402      44     387
     393      45     387     447       4     381     387      18     489     492
       1     489     495       2     483     489       4     474     483       6
     465     474       7     456     465       7     453     456      47     453
     483      18     546     549       1     546     552       2     516     522
      21     516     534      21     507     516      22     501     507      17
     501     546       4     495     501      18     594     597       1     594
     600       2     564     570      21     564     582      21     558     564
      23     558     594       4     552     558      18     636     639       1
     636     642       2     612     618      21     612     630      26     606
     612      23     606     636       4     600     606      18     693     696
       1     693     699       2     672     681      19     654     660      21
     654     672      22     648     654      23     648     693       4     642
     648      18     759     762       1     759     765       2     738     747
      49     729     738      44     720     729      44     711     720      44
     705     711      45     705     759       4     699     705      18     816
     819       1     816     822       2     795     804      19     777     783
      21     777     795      22     771     777      23     771     816       4
     765     771      18     837     840       1     837     843       2     828
     837       4     822     828      18     858     861       1     858     864
       2     849     858       4     843     849      18     909     912       1
     909     915       2     894     897       1     894     900       2     885
     894      14     876     885      15     870     876      17     870     909
       4     864     870      18     966     969       1     966     972       2
     936     942      21     936     954      21     927     936      22     921
     927      17     921     966       4     915     921      18    1032    1035
       1    1032    1038       2    1011    1020      49    1002    1011      44
     993    1002      44     984     993      44     978     984      45     978
    1032       4     972     978      18    1077    1080       1    1077    1083
       2    1068    1071      50    1068    1074      50    1059    1068      51
    1050    1059      15    1044    1050      17    1044    1077       4    1038
    1044      18    1107    1110       1    1107    1113       2    1089    1095
       6    1089    1107       4    1083    1089      18    1164    1167       1
    1164    1170       2    1134    1140      21    1134    1152      21    1125
    1134      22    1119    1125      17    1119    1164       4    1113    1119
      18    1221    1224       1    1221    1227       2    1191    1197      21
    1191    1209      21    1182    1191      22    1176    1182      17    1176
    1221       4    1170    1176      18    1257    1260       1    1257    1263
       2    1248    1251      50    1248    1254      50    1239    1248      51
    1233    1239      17    1233    1257       4    1227    1233      18    1299
    1302       1    1299    1305       2    1275    1281      21    1275    1293
      26    1269    1275      23    1269    1299       4    1263    1269      18
    1320    1323       1    1320    1326       2    1311    1320       4    1305
    1311      18    1350    1353       1    1350    1356       2    1332    1338
       6    1332    1350       4    1326    1332      18    1386    1389       1
    1386    1392       2    1377    1380      50    1377    1383      50    1368
    1377      51    1362    1368      17    1362    1386       4    1356    1362
      18    1422    1425       1    1422    1428       2    1413    1416      50
    1413    1419      50    1404    1413      51    1398    1404      17    1398
    1422       4    1392    1398      18    1464    1467       1    1464    1470
       2    1440    1446      21    1440    1458      26    1434    1440      23
    1434    1464       4    1428    1434      18    1512    1515       1    1512
    1518       2    1482    1488      21    1482    1500      21    1476    1482
      23    1476    1512       4    1470    1476      18    1569    1572       1
    1569    1575       2    1539    1545      21    1539    1557      21    1530
    1539      22    1524    1530      17    1524    1569       4    1518    1524
      18    1614    1617       1    1614    1620       2    1605    1608      50
    1605    1611      50    1596    1605      51    1587    1596      15    1581
    1587      17    1581    1614       4    1575    1581      18    1659    1662
       1    1659    1665       2    1650    1653      50    1650    1656      50
    1641    1650      51    1632    1641      15    1626    1632      17    1626
    1659       4    1620    1626      18    1710    1713       1    1710    1716
       2    1695    1698      52    1686    1695      54    1677    1686      15
    1671    1677      17    1671    1710       4    1665    1671      18    1752
    1755       1    1752    1758       2    1737    1740       1    1737    1743
       2    1728    1737      14    1722    1728      17    1722    1752       4
    1716    1722      18    1809    1812       1    1809    1815       2    1779
    1785      21    1779    1797      21    1770    1779      22    1764    1770
      17    1764    1809       4    1758    1764      18    1851    1854       1
    1851    1857       2    1845    1851       4    1836    1845       6    1827
    1836       7    1818    1827       7    1815    1818      47    1815    1845
      18    1872    1875       1    1872    1878       2    1863    1872       4
    1857    1863      18    1944    1947       1    1944    1950       2    1923
    1926      40    1923    1935      40    1917    1923      40    1908    1917
      42    1899    1908      44    1890    1899      44    1884    1890      45
    1884    1944       4    1878    1884      18    2016    2019       1    2016
    2022       2    2007    2013      28    2001    2007      29    1995    2001
      29    1989    1995      29    1986    1989      30    1986    2013      31
    1980    1986      33    1974    1980      35    1971    1974      36    1971
    2013      37    1962    1971      38    1956    1962       6    1956    2016
       4    1950    1956      18    2082    2085       1    2082    2088       2
    2061    2070      49    2052    2061      44    2043    2052      44    2034
    2043      44    2028    2034      45    2028    2082       4    2022    2028
      18    2124    2127       1    2124    2130       2    2118    2124       4
    2109    2118       6    2100    2109       7    2091    2100       7    2088
    2091      47    2088    2118      18    2190    2193       1    2190    2196
       2    2169    2178      49    2160    2169      44    2151    2160      44
    2142    2151      44    2136    2142      45    2136    2190       4    2130
    2136      18    2241    2244       1    2241    2247       2    2226    2229
      52    2217    2226      54    2208    2217      15    2202    2208      17
    2202    2241       4    2196    2202      18    2298    2301       1    2298
    2304       2    2277    2286      19    2259    2265      21    2259    2277
      22    2253    2259      23    2253    2298       4    2247    2253      18
    2319    2322       1    2319    2325       2    2310    2319       4    2304
    2310      18    2340    2343       1    2340    2346       2    2331    2340
       4    2325    2331      18    2397    2400       1    2397    2403       2
    2376    2385      19    2358    2364      21    2358    2376      22    2352
    2358      23    2352    2397       4    2346    2352      18    2418    2421
       1    2418    2424       2    2409    2418       4    2403    2409      18
    2439    2442       1    2439    2445       2    2430    2439       4    2424
    2430      18    2499    2502       1    2499    2505       2    2487    2493
      29    2481    2487      29    2475    2481      29    2469    2475      29
    2466    2469      29    2466    2493      29    2457    2466      55    2451
    2457       6    2451    2499       4    2445    2451      18    2556    2559
       1    2556    2562       2    2535    2544      19    2517    2523      21
    2517    2535      22    2511    2517      23    2511    2556       4    2505
    2511      18    2622    2625       1    2622    2628       2    2601    2610
      49    2592    2601      44    2583    2592      44    2574    2583      44
    2568    2574      45    2568    2622       4    2562    2568      18    2670
    2673       1    2670    2676       2    2640    2646      21    2640    2658
      21    2634    2640      23    2634    2670       4    2628    2634      18
    2742    2745       1    2742    2748       2    2721    2724      40    2721
    2733      40    2715    2721      40    2706    2715      42    2697    2706
      44    2688    2697      44    2682    2688      45    2682    2742       4
    2676    2682      18    2793    2796       1    2793    2799       2    2778
    2781       1    2778    2784       2    2769    2778      14    2760    2769
      15    2754    2760      17    2754    2793       4    2748    2754      18
    2856    2859       1    2856    2862       2    2844    2850      29    2835
    2838      56    2835    2844      57    2829    2835      57    2823    2829
      29    2820    2823      29    2820    2850      29    2811    2820      55
    2805    2811       6    2805    2856       4    2799    2805      18    2892
    2895       1    2892    2898       2    2883    2886      50    2883    2889
      50    2874    2883      51    2868    2874      17    2868    2892       4
    2862    2868      18    2943    2946       1    2943    2949       2    2928
    2931       1    2928    2934       2    2919    2928      14    2910    2919
      15    2904    2910      17    2904    2943       4    2898    2904      18
    3000    3003       1    3000    3006       2    2979    2988      19    2961
    2967      21    2961    2979      22    2955    2961      23    2955    3000
       4    2949    2955      18    3057    3060       1    3057    3063       2
    3027    3033      21    3027    3045      21    3018    3027      22    3012
    3018      17    3012    3057       4    3006    3012      18    3114    3117
       1    3114    3120       2    3093    3102      19    3075    3081      21
    3075    3093      22    3069    3075      23    3069    3114       4    3063
    3069      18    3159    3162       1    3159    3165       2    3150    3153
      50    3150    3156      50    3141    3150      51    3132    3141      15
    3126    3132      17    3126    3159       4    3120    3126      18    3216
    3219       1    3216    3222       2    3195    3204      19    3177    3183
      21    3177    3195      22    3171    3177      23    3171    3216       4
    3165    3171      18    3249    3252       1    3249    3255       2    3234
    3243      59    3228    3234      17    3228    3249       4    3222    3228
      18    3270    3273       1    3270    3276       2    3261    3270       4
    3255    3261      18    3321    3324       1    3321    3327       2    3309
    3315      35    3303    3309      61    3300    3303      62    3297    3300
      63    3297    3315      64    3288    3297      65    3282    3288       6
    3282    3321       4    3276    3282      18    3387    3390       1    3387
    3393       2    3366    3375      49    3357    3366      44    3348    3357
      44    3339    3348      44    3333    3339      45    3333    3387       4
    3327    3333      18    3417    3420       1    3417    3423       2    3399
    3405       6    3399    3417       4    3393    3399      18    3474    3477
       1    3474    3480       2    3453    3462      19    3435    3441      21
    3435    3453      22    3429    3435      23    3429    3474       4    3423
    3429      18    3495    3498       1    3495    3501       2    3486    3495
       4    3480    3486      18    3537    3540       1    3537    3543       2
    3513    3519      21    3513    3531      26    3507    3513      23    3507
    3537       4    3501    3507      18    3585    3588       1    3585    3591
       2    3555    3561      21    3555    3573      21    3549    3555      23
    3549    3585       4    3543    3549      18    3642    3645       1    3642
    3648       2    3612    3618      21    3612    3630      21    3603    3612
      22    3597    3603      17    3597    3642       4    3591    3597      18
    3690    3693       1    3690    3696       2    3660    3666      21    3660
    3678      21    3654    3660      23    3654    3690       4    3648    3654
      18    3711    3714       1    3711    3717       2    3702    3711       4
    3696    3702      18    3753    3756       1    3753    3759       2    3747
    3753       4    3738    3747       6    3729    3738       7    3720    3729
       7    3717    3720      47    3717    3747      18    3795    3798       1
    3795    3801       2    3771    3777      21    3771    3789      26    3765
    3771      23    3765    3795       4    3759    3765      18    3837    3840
       1    3837    3843       2    3831    3837       4    3822    3831       6
    3813    3822       7    3804    3813       7    3801    3804      47    3801
    3831      18    3885    3888       1    3885    3891       2    3855    3861
      21    3855    3873      21    3849    3855      23    3849    3885       4
    3843    3849      18    3927    3930       1    3927    3933       2    3912
    3915       1    3912    3918       2    3903    3912      14    3897    3903
      17    3897    3927       4    3891    3897      18    3984    3987       1
    3984    3990       2    3963    3972      19    3945    3951      21    3945
    3963      22    3939    3945      23    3939    3984       4    3933    3939
      18    4041    4044       1    4041    4047       2    4020    4029      19
    4002    4008      21    4002    4020      22    3996    4002      23    3996
    4041       4    3990    3996      18    4062    4065       1    4062    4068
       2    4053    4062       4    4047    4053      18    4134    4137       1
    4134    4140       2    4113    4116      40    4113    4125      40    4107
    4113      40    4098    4107      42    4089    4098      44    4080    4089
      44    4074    4080      45    4074    4134       4    4068    4074      18
    4176    4179       1    4176    4182       2    4161    4164       1    4161
    4167       2    4152    4161      14    4146    4152      17    4146    4176
       4    4140    4146      18    4233    4236       1    4233    4239       2
    4203    4209      21    4203    4221      21    4194    4203      22    4188
    4194      17    4188    4233       4    4182    4188      18    4290    4293
       1    4290    4296       2    4260    4266      21    4260    4278      21
    4251    4260      22    4245    4251      17    4245    4290       4    4239
    4245      18    4332    4335       1    4332    4338       2    4308    4314
      21    4308    4326      26    4302    4308      23    4302    4332       4
    4296    4302      18    4383    4386       1    4383    4389       2    4368
    4371       1    4368    4374       2    4359    4368      14    4350    4359
      15    4344    4350      17    4344    4383       4    4338    4344      18
    4440    4443       1    4440    4446       2    4419    4428      19    4401
    4407      21    4401    4419      22    4395    4401      23    4395    4440
       4    4389    4395      18    4461    4464       1    4461    4467       2
    4452    4461       4    4446    4452      18    4494    4497       1    4494
    4500       2    4479    4488      59    4473    4479      17    4473    4494
       4    4467    4473      18    4536    4539       1    4536    4542       2
    4512    4518      21    4512    4530      26    4506    4512      23    4506
    4536       4    4500    4506      18    4593    4596       1    4593    4599
       2    4563    4569      21    4563    4581      21    4554    4563      22
    4548    4554      17    4548    4593       4    4542    4548      18    4635
    4638       1    4635    4641       2    4620    4623       1    4620    4626
       2    4611    4620      14    4605    4611      17    4605    4635       4
    4599    4605      18    4695    4698      66    4695    4701      66    4683
    4689      29    4677    4683      29    4671    4677      29    4665    4671
      29    4662    4665      29    4662    4689      29    4653    4662      55
    4647    4653       6    4647    4695       4    4641    4647      18    4746
    4749       1    4746    4752       2    4740    4746       4    4731    4740
       6    4722    4731       7    4713    4722       7    4704    4713      10
    4704    4740      11    4797    4800       1    4797    4803       2    4782
    4785       1    4782    4788       2    4773    4782      14    4764    4773
      15    4758    4764      17    4758    4797       4    4752    4758      18
    4854    4857       1    4854    4860       2    4833    4842      19    4815
    4821      21    4815    4833      22    4809    4815      23    4809    4854
       4    4803    4809      18    4896    4899       1    4896    4902       2
    4872    4878      21    4872    4890      26    4866    4872      23    4866
    4896       4    4860    4866      18    4953    4956       1    4953    4959
       2    4923    4929      21    4923    4941      21    4914    4923      22
    4908    4914      17    4908    4953       4    4902    4908      18    5025
    5028       1    5025    5031       2    5016    5022      28    5010    5016
      29    5004    5010      29    4998    5004      29    4995    4998      30
    4995    5022      31    4989    4995      33    4983    4989      35    4980
    4983      36    4980    5022      37    4971    4980      38    4965    4971
       6    4965    5025       4    4959    4965      18    5076    5079       1
    5076    5082       2    5061    5064       1    5061    5067       2    5052
    5061      14    5043    5052      15    5037    5043      17    5037    5076
       4    5031    5037      18    5148    5151       1    5148    5154       2
    5127    5130      40    5127    5139      40    5121    5127      40    5112
    5121      42    5103    5112      44    5094    5103      44    5088    5094
      45    5088    5148       4    5082    5088      18    5190    5193       1
    5190    5196       2    5184    5190       4    5175    5184       6    5166
    5175       7    5157    5166       7    5154    5157      47    5154    5184
      18    5247    5250       1    5247    5253       2    5217    5223      21
    5217    5235      21    5208    5217      22    5202    5208      17    5202
    5247       4    5196    5202      18    5295    5298       1    5295    5301
       2    5265    5271      21    5265    5283      21    5259    5265      23
    5259    5295       4    5253    5259      18    5337    5340       1    5337
    5343       2    5313    5319      21    5313    5331      26    5307    5313
      23    5307    5337       4    5301    5307      18    5394    5397       1
    5394    5400       2    5373    5382      19    5355    5361      21    5355
    5373      22    5349    5355      23    5349    5394       4    5343    5349
      18    5460    5463       1    5460    5466       2    5439    5448      49
    5430    5439      44    5421    5430      44    5412    5421      44    5406
    5412      45    5406    5460       4    5400    5406      18    5517    5520
       1    5517    5523       2    5496    5505      19    5478    5484      21
    5478    5496      22    5472    5478      23    5472    5517       4    5466
    5472      18    5538    5541       1    5538    5544       2    5529    5538
       4    5523    5529      18    5559    5562       1    5559    5565       2
    5550    5559       4    5544    5550      18    5610    5613       1    5610
    5616       2    5595    5598       1    5595    5601       2    5586    5595
      14    5577    5586      15    5571    5577      17    5571    5610       4
    5565    5571      18    5667    5670       1    5667    5673       2    5637
    5643      21    5637    5655      21    5628    5637      22    5622    5628
      17    5622    5667       4    5616    5622      18    5733    5736       1
    5733    5739       2    5712    5721      49    5703    5712      44    5694
    5703      44    5685    5694      44    5679    5685      45    5679    5733
       4    5673    5679      18    5778    5781       1    5778    5784       2
    5769    5772      50    5769    5775      50    5760    5769      51    5751
    5760      15    5745    5751      17    5745    5778       4    5739    5745
      18    5808    5811       1    5808    5814       2    5790    5796       6
    5790    5808       4    5784    5790      18    5865    5868       1    5865
    5871       2    5835    5841      21    5835    5853      21    5826    5835
      22    5820    5826      17    5820    5865       4    5814    5820      18
    5922    5925       1    5922    5928       2    5892    5898      21    5892
    5910      21    5883    5892      22    5877    5883      17    5877    5922
       4    5871    5877      18    5961    5964       1    5961    5967       2
    5949    5952       1    5949    5955      56    5940    5949      14    5934
    5940      17    5934    5961       4    5928    5934      18    6003    6006
       1    6003    6009       2    5979    5985      21    5979    5997      26
    5973    5979      23    5973    6003       4    5967    5973      18    6024
    6027       1    6024    6030       2    6015    6024       4    6009    6015
      18    6054    6057       1    6054    6060       2    6036    6042       6
    6036    6054       4    6030    6036      18    6090    6093       1    6090
    6096       2    6081    6084      50    6081    6087      50    6072    6081
      51    6066    6072      17    6066    6090       4    6060    6066      18
    6126    6129       1    6126    6132       2    6117    6120      50    6117
    6123      50    6108    6117      51    6102    6108      17    6102    6126
       4    6096    6102      18    6168    6171       1    6168    6174       2
    6144    6150      21    6144    6162      26    6138    6144      23    6138
    6168       4    6132    6138      18    6216    6219       1    6216    6222
       2    6186    6192      21    6186    6204      21    6180    6186      23
    6180    6216       4    6174    6180      18    6273    6276       1    6273
    6279       2    6243    6249      21    6243    6261      21    6234    6243
      22    6228    6234      17    6228    6273       4    6222    6228      18
    6318    6321       1    6318    6324       2    6309    6312      50    6309
    6315      50    6300    6309      51    6291    6300      15    6285    6291
      17    6285    6318       4    6279    6285      18    6363    6366       1
    6363    6369       2    6354    6357      50    6354    6360      50    6345
    6354      51    6336    6345      15    6330    6336      17    6330    6363
       4    6324    6330      18    6414    6417       1    6414    6420       2
    6399    6402      52    6390    6399      54    6381    6390      15    6375
    6381      17    6375    6414       4    6369    6375      18    6456    6459
       1    6456    6462       2    6441    6444       1    6441    6447       2
    6432    6441      14    6426    6432      17    6426    6456       4    6420
    6426      18    6513    6516       1    6513    6519       2    6483    6489
      21    6483    6501      21    6474    6483      22    6468    6474      17
    6468    6513       4    6462    6468      18    6555    6558       1    6555
    6561       2    6549    6555       4    6540    6549       6    6531    6540
       7    6522    6531       7    6519    6522      47    6519    6549      18
    6576    6579       1    6576    6582       2    6567    6576       4    6561
    6567      18    6648    6651       1    6648    6654       2    6627    6630
      40    6627    6639      40    6621    6627      40    6612    6621      42
    6603    6612      44    6594    6603      44    6588    6594      45    6588
    6648       4    6582    6588      18    6720    6723       1    6720    6726
       2    6711    6717      28    6705    6711      29    6699    6705      29
    6693    6699      29    6690    6693      30    6690    6717      31    6684
    6690      33    6678    6684      35    6675    6678      36    6675    6717
      37    6666    6675      38    6660    6666       6    6660    6720       4
    6654    6660      18    6786    6789       1    6786    6792       2    6765
    6774      49    6756    6765      44    6747    6756      44    6738    6747
      44    6732    6738      45    6732    6786       4    6726    6732      18
    6828    6831       1    6828    6834       2    6822    6828       4    6813
    6822       6    6804    6813       7    6795    6804       7    6792    6795
      47    6792    6822      18    6894    6897       1    6894    6900       2
    6873    6882      49    6864    6873      44    6855    6864      44    6846
    6855      44    6840    6846      45    6840    6894       4    6834    6840
      18    6945    6948       1    6945    6951       2    6930    6933      52
    6921    6930      54    6912    6921      15    6906    6912      17    6906
    6945       4    6900    6906      18    7002    7005       1    7002    7008
       2    6981    6990      19    6963    6969      21    6963    6981      22
    6957    6963      23    6957    7002       4    6951    6957      18    7023
    7026       1    7023    7029       2    7014    7023       4    7008    7014
      18    7044    7047       1    7044    7050       2    7035    7044       4
    7029    7035      18    7101    7104       1    7101    7107       2    7080
    7089      19    7062    7068      21    7062    7080      22    7056    7062
      23    7056    7101       4    7050    7056      18    7122    7125       1
    7122    7128       2    7113    7122       4    7107    7113      18    7143
    7146       1    7143    7149       2    7134    7143       4    7128    7134
      18    7203    7206       1    7203    7209       2    7191    7197      29
    7185    7191      29    7179    7185      29    7173    7179      29    7170
    7173      29    7170    7197      29    7161    7170      55    7155    7161
       6    7155    7203       4    7149    7155      18    7260    7263       1
    7260    7266       2    7239    7248      19    7221    7227      21    7221
    7239      22    7215    7221      23    7215    7260       4    7209    7215
      18    7326    7329       1    7326    7332       2    7305    7314      49
    7296    7305      44    7287    7296      44    7278    7287      44    7272
    7278      45    7272    7326       4    7266    7272      18    7374    7377
       1    7374    7380       2    7344    7350      21    7344    7362      21
    7338    7344      23    7338    7374       4    7332    7338      18    7446
    7449       1    7446    7452       2    7425    7428      40    7425    7437
      40    7419    7425      40    7410    7419      42    7401    7410      44
    7392    7401      44    7386    7392      45    7386    7446       4    7380
    7386      18    7497    7500       1    7497    7503       2    7482    7485
       1    7482    7488       2    7473    7482      14    7464    7473      15
    7458    7464      17    7458    7497       4    7452    7458      18    7560
    7563       1    7560    7566       2    7548    7554      29    7539    7542
      56    7539    7548      57    7533    7539      57    7527    7533      29
    7524    7527      29    7524    7554      29    7515    7524      55    7509
    7515       6    7509    7560       4    7503    7509      18    7596    7599
       1    7596    7602       2    7587    7590      50    7587    7593      50
    7578    7587      51    7572    7578      17    7572    7596       4    7566
    7572      18    7647    7650       1    7647    7653       2    7632    7635
       1    7632    7638       2    7623    7632      14    7614    7623      15
    7608    7614      17    7608    7647       4    7602    7608      18    7704
    7707       1    7704    7710       2    7683    7692      19    7665    7671
      21    7665    7683      22    7659    7665      23    7659    7704       4
    7653    7659      18    7761    7764       1    7761    7767       2    7731
    7737      21    7731    7749      21    7722    7731      22    7716    7722
      17    7716    7761       4    7710    7716      18    7818    7821       1
    7818    7824       2    7797    7806      19    7779    7785      21    7779
    7797      22    7773    7779      23    7773    7818       4    7767    7773
      18    7863    7866       1    7863    7869       2    7854    7857      50
    7854    7860      50    7845    7854      51    7836    7845      15    7830
    7836      17    7830    7863       4    7824    7830      18    7920    7923
       1    7920    7926       2    7899    7908      19    7881    7887      21
    7881    7899      22    7875    7881      23    7875    7920       4    7869
    7875      18    7953    7956       1    7953    7959       2    7938    7947
      59    7932    7938      17    7932    7953       4    7926    7932      18
    7974    7977       1    7974    7980       2    7965    7974       4    7959
    7965      18    8025    8028       1    8025    8031       2    8013    8019
      35    8007    8013      61    8004    8007      62    8001    8004      63
    8001    8019      64    7992    8001      65    7986    7992       6    7986
    8025       4    7980    7986      18    8091    8094       1    8091    8097
       2    8070    8079      49    8061    8070      44    8052    8061      44
    8043    8052      44    8037    8043      45    8037    8091       4    8031
    8037      18    8121    8124       1    8121    8127       2    8103    8109
       6    8103    8121       4    8097    8103      18    8178    8181       1
    8178    8184       2    8157    8166      19    8139    8145      21    8139
    8157      22    8133    8139      23    8133    8178       4    8127    8133
      18    8199    8202       1    8199    8205       2    8190    8199       4
    8184    8190      18    8241    8244       1    8241    8247       2    8217
    8223      21    8217    8235      26    8211    8217      23    8211    8241
       4    8205    8211      18    8289    8292       1    8289    8295       2
    8259    8265      21    8259    8277      21    8253    8259      23    8253
    8289       4    8247    8253      18    8346    8349       1    8346    8352
       2    8316    8322      21    8316    8334      21    8307    8316      22
    8301    8307      17    8301    8346       4    8295    8301      18    8394
    8397       1    8394    8400       2    8364    8370      21    8364    8382
      21    8358    8364      23    8358    8394       4    8352    8358      18
    8415    8418       1    8415    8421       2    8406    8415       4    8400
    8406      18    8457    8460       1    8457    8463       2    8451    8457
       4    8442    8451       6    8433    8442       7    8424    8433       7
    8421    8424      47    8421    8451      18    8499    8502       1    8499
    8505       2    8475    8481      21    8475    8493      26    8469    8475
      23    8469    8499       4    8463    8469      18    8541    8544       1
    8541    8547       2    8535    8541       4    8526    8535       6    8517
    8526       7    8508    8517       7    8505    8508      47    8505    8535
      18    8589    8592       1    8589    8595       2    8559    8565      21
    8559    8577      21    8553    8559      23    8553    8589       4    8547
    8553      18    8631    8634       1    8631    8637       2    8616    8619
       1    8616    8622       2    8607    8616      14    8601    8607      17
    8601    8631       4    8595    8601      18    8688    8691       1    8688
    8694       2    8667    8676      19    8649    8655      21    8649    8667
      22    8643    8649      23    8643    8688       4    8637    8643      18
    8745    8748       1    8745    8751       2    8724    8733      19    8706
    8712      21    8706    8724      22    8700    8706      23    8700    8745
       4    8694    8700      18    8766    8769       1    8766    8772       2
    8757    8766       4    8751    8757      18    8838    8841       1    8838
    8844       2    8817    8820      40    8817    8829      40    8811    8817
      40    8802    8811      42    8793    8802      44    8784    8793      44
    8778    8784      45    8778    8838       4    8772    8778      18    8880
    8883       1    8880    8886       2    8865    8868       1    8865    8871
       2    8856    8865      14    8850    8856      17    8850    8880       4
    8844    8850      18    8937    8940       1    8937    8943       2    8907
    8913      21    8907    8925      21    8898    8907      22    8892    8898
      17    8892    8937       4    8886    8892      18    8994    8997       1
    8994    9000       2    8964    8970      21    8964    8982      21    8955
    8964      22    8949    8955      17    8949    8994       4    8943    8949
      18    9036    9039       1    9036    9042       2    9012    9018      21
    9012    9030      26    9006    9012      23    9006    9036       4    9000
    9006      18    9087    9090       1    9087    9093       2    9072    9075
       1    9072    9078       2    9063    9072      14    9054    9063      15
    9048    9054      17    9048    9087       4    9042    9048      18    9144
    9147       1    9144    9150       2    9123    9132      19    9105    9111
      21    9105    9123      22    9099    9105      23    9099    9144       4
    9093    9099      18    9165    9168       1    9165    9171       2    9156
    9165       4    9150    9156      18    9198    9201       1    9198    9204
       2    9183    9192      59    9177    9183      17    9177    9198       4
    9171    9177      18    9240    9243       1    9240    9246       2    9216
    9222      21    9216    9234      26    9210    9216      23    9210    9240
       4    9204    9210      18    9297    9300       1    9297    9303       2
    9267    9273      21    9267    9285      21    9258    9267      22    9252
    9258      17    9252    9297       4    9246    9252      18    9339    9342
       1    9339    9345       2    9324    9327       1    9324    9330       2
    9315    9324      14    9309    9315      17    9309    9339       4    9303
    9309      18    9399    9402      66    9399    9405      66    9387    9393
      29    9381    9387      29    9375    9381      29    9369    9375      29
    9366    9369      29    9366    9393      29    9357    9366      55    9351
    9357       6    9351    9399       4    9345    9351      18    9495    9498
      68    9492    9495      68    9489    9492      68    9486    9489      68
    9483    9486      68    9483    9498      68    9477    9480      68    9474
    9477      68    9471    9474      68    9468    9471      68    9465    9468
      68    9465    9480      68    9462    9465      69    9462    9483      69
    9456    9459      72    9450    9453      73    9450    9456      74    9447
    9450      75    9441    9444      72    9438    9441      72    9435    9438
      77    9432    9435      79    9429    9432      79    9429    9444      77
    9426    9438      77    9423    9426      77    9420    9423      77    9414
    9417      73    9411    9414      75    9411    9420      81    9408    9414
      82    9408    9447      81    9408    9462      77
%FLAG ANGLES_INC_HYDROGEN                                                       
%FORMAT(10I8)                                                                   
      45      51      54       2      42      39      45       4      36      30
      39       7      33      30      36       8      33      30      39       7
      30      39      42       9      27      21      30      11      24      21
      27       8      24      21      30      11      21      30      33      11
      21      30      36      11      18      12      21      13      15      12
      18      14      15      12      21      13      12      21      24      11
      12      21      27      11       9       3      12      17       9       3
      39      18       6       3       9      19       6       3      12      17
       6       3      39      18       3      12      15      20       3      12
      18      20       3      39      42      23      96     102     105       2
      90      87      93      25      81      87      90       2      81      87
      93       2      78      72      81      26      75      72      78      27
      75      72      81      26      69      63      72      30      66      63
      69      27      66      63      72      30      63      72      75      30
      63      72      78      30      60      57      63      33      60      57
      96      34      57      63      66      35      57      63      69      35
      54      51      57      37      51      57      60      38     153     159
     162       2     147     141     150       8     144     141     147       8
     144     141     150       8     138     132     141      41     135     132
     138      27     135     132     141      41     132     141     144      42
     132     141     147      42     132     141     150      42     126     120
     129       8     123     120     126       8     123     120     129       8
     117     114     120      44     117     114     132      45     114     120
     123      47     114     120     126      47     114     120     129      47
     114     132     135      48     114     132     138      48     111     108
     114      50     111     108     153      34     108     114     117      51
     105     102     108      37     102     108     111      38     195     201
     204       2     183     177     186       8     180     177     183       8
     180     177     186       8     174     171     177      56     174     171
     189      57     171     177     180      47     171     177     183      47
     171     177     186      47     171     189     192      58     168     165
     171      50     168     165     195      34     165     171     174      59
     162     159     165      37     159     165     168      38     252     258
     261       2     246     240     249       8     243     240     246       8
     243     240     249       8     234     228     237       8     231     228
     234       8     231     228     237       8     225     222     228      44
     225     222     240      44     222     228     231      47     222     228
     234      47     222     228     237      47     222     240     243      47
     222     240     246      47     222     240     249      47     219     213
     222      48     216     213     219      27     216     213     222      48
     213     222     225      45     210     207     213      33     210     207
     252      34     207     213     216      35     207     213     219      35
     204     201     207      37     201     207     210      38     324     330
     333       2     318     315     321      63     312     309     315      64
     309     315     318      64     306     303     309      64     303     309
     312      64     300     297     303      64     297     303     306      64
     294     297     300      68     291     288     294      71     285     282
     288      74     282     288     291      76     279     282     285      78
     276     270     279      82     273     270     276       8     273     270
     279      82     267     264     270      85     267     264     324      34
     264     270     273       7     264     270     276       7     261     258
     264      37     258     264     267      38     375     381     384       2
     369     366     372      25     360     366     369       2     360     366
     372       2     357     351     360      26     354     351     357      27
     354     351     360      26     348     342     351      30     345     342
     348      27     345     342     351      30     342     351     354      30
     342     351     357      30     339     336     342      33     339     336
     375      34     336     342     345      35     336     342     348      35
     333     330     336      37     330     336     339      38     441     438
     444      89     432     429     435      89     426     429     432      91
     426     429     435      91     426     438     441      91     426     438
     444      91     423     420     426      91     417     411     420      92
     414     411     417      93     414     411     420      92     411     420
     423      94     408     402     411      96     405     402     408      97
     405     402     411      96     402     411     414      98     402     411
     417      98     399     393     402      96     396     393     399      97
     396     393     402      96     393     402     405      96     393     402
     408      96     390     387     393     102     390     387     447      34
     387     393     396     103     387     393     399     103     384     381
     387      37     381     387     390      38     489     495     498       2
     486     483     489      34     480     474     483       7     477     474
     480       8     477     474     483       7     474     483     486      85
     471     465     474      11     468     465     471       8     468     465
     474      11     465     474     477      11     465     474     480      11
     462     456     465     106     459     456     462     107     459     456
     465     106     456     465     468      11     456     465     471      11
     453     456     459     109     453     456     462     109     453     483
     486      38     546     552     555       2     540     534     543       8
     537     534     540       8     537     534     543       8     528     522
     531       8     525     522     528       8     525     522     531       8
     519     516     522      44     519     516     534      44     516     522
     525      47     516     522     528      47     516     522     531      47
     516     534     537      47     516     534     540      47     516     534
     543      47     513     507     516      48     510     507     513      27
     510     507     516      48     507     516     519      45     504     501
     507      33     504     501     546      34     501     507     510      35
     501     507     513      35     498     495     501      37     495     501
     504      38     594     600     603       2     588     582     591       8
     585     582     588       8     585     582     591       8     576     570
     579       8     573     570     576       8     573     570     579       8
     567     564     570      44     567     564     582      44     564     570
     573      47     564     570     576      47     564     570     579      47
     564     582     585      47     564     582     588      47     564     582
     591      47     561     558     564      50     561     558     594      34
     558     564     567      51     555     552     558      37     552     558
     561      38     636     642     645       2     624     618     627       8
     621     618     624       8     621     618     627       8     615     612
     618      56     615     612     630      57     612     618     621      47
     612     618     624      47     612     618     627      47     612     630
     633      58     609     606     612      50     609     606     636      34
     606     612     615      59     603     600     606      37     600     606
     609      38     693     699     702       2     687     681     690       8
     684     681     687       8     684     681     690       8     678     672
     681      41     675     672     678      27     675     672     681      41
     672     681     684      42     672     681     687      42     672     681
     690      42     666     660     669       8     663     660     666       8
     663     660     669       8     657     654     660      44     657     654
     672      45     654     660     663      47     654     660     666      47
     654     660     669      47     654     672     675      48     654     672
     678      48     651     648     654      50     651     648     693      34
     648     654     657      51     645     642     648      37     642     648
     651      38     759     765     768       2     753     747     756      19
     750     747     753      19     750     747     756      19     744     738
     747     111     741     738     744     112     741     738     747     111
     738     747     750     113     738     747     753     113     738     747
     756     113     735     729     738      96     732     729     735      97
     732     729     738      96     729     738     741     114     729     738
     744     114     726     720     729      96     723     720     726      97
     723     720     729      96     720     729     732      96     720     729
     735      96     717     711     720      96     714     711     717      97
     714     711     720      96     711     720     723      96     711     720
     726      96     708     705     711     102     708     705     759      34
     705     711     714     103     705     711     717     103     702     699
     705      37     699     705     708      38     816     822     825       2
     810     804     813       8     807     804     810       8     807     804
     813       8     801     795     804      41     798     795     801      27
     798     795     804      41     795     804     807      42     795     804
     810      42     795     804     813      42     789     783     792       8
     786     783     789       8     786     783     792       8     780     777
     783      44     780     777     795      45     777     783     786      47
     777     783     789      47     777     783     792      47     777     795
     798      48     777     795     801      48     774     771     777      50
     774     771     816      34     771     777     780      51     768     765
     771      37     765     771     774      38     837     843     846       2
     834     828     837      34     831     828     834     116     831     828
     837      34     825     822     828      37     822     828     831      38
     822     828     834      38     858     864     867       2     855     849
     858      34     852     849     855     116     852     849     858      34
     846     843     849      37     843     849     852      38     843     849
     855      38     909     915     918       2     903     900     906      25
     894     900     903       2     894     900     906       2     891     885
     894      26     888     885     891      27     888     885     894      26
     882     876     885      30     879     876     882      27     879     876
     885      30     876     885     888      30     876     885     891      30
     873     870     876      33     873     870     909      34     870     876
     879      35     870     876     882      35     867     864     870      37
     864     870     873      38     966     972     975       2     960     954
     963       8     957     954     960       8     957     954     963       8
     948     942     951       8     945     942     948       8     945     942
     951       8     939     936     942      44     939     936     954      44
     936     942     945      47     936     942     948      47     936     942
     951      47     936     954     957      47     936     954     960      47
     936     954     963      47     933     927     936      48     930     927
     933      27     930     927     936      48     927     936     939      45
     924     921     927      33     924     921     966      34     921     927
     930      35     921     927     933      35     918     915     921      37
     915     921     924      38    1032    1038    1041       2    1026    1020
    1029      19    1023    1020    1026      19    1023    1020    1029      19
    1017    1011    1020     111    1014    1011    1017     112    1014    1011
    1020     111    1011    1020    1023     113    1011    1020    1026     113
    1011    1020    1029     113    1008    1002    1011      96    1005    1002
    1008      97    1005    1002    1011      96    1002    1011    1014     114
    1002    1011    1017     114     999     993    1002      96     996     993
     999      97     996     993    1002      96     993    1002    1005      96
     993    1002    1008      96     990     984     993      96     987     984
     990      97     987     984     993      96     984     993     996      96
     984     993     999      96     981     978     984     102     981     978
    1032      34     978     984     987     103     978     984     990     103
     975     972     978      37     972     978     981      38    1077    1083
    1086       2    1065    1059    1068     118    1062    1059    1065      27
    1062    1059    1068     118    1056    1050    1059      30    1053    1050
    1056      27    1053    1050    1059      30    1050    1059    1062      30
    1050    1059    1065      30    1047    1044    1050      33    1047    1044
    1077      34    1044    1050    1053      35    1044    1050    1056      35
    1041    1038    1044      37    1038    1044    1047      38    1107    1113
    1116       2    1101    1095    1104       8    1098    1095    1101       8
    1098    1095    1104       8    1092    1089    1095      85    1092    1089
    1107      34    1089    1095    1098       7    1089    1095    1101       7
    1089    1095    1104       7    1086    1083    1089      37    1083    1089
    1092      38    1164    1170    1173       2    1158    1152    1161       8
    1155    1152    1158       8    1155    1152    1161       8    1146    1140
    1149       8    1143    1140    1146       8    1143    1140    1149       8
    1137    1134    1140      44    1137    1134    1152      44    1134    1140
    1143      47    1134    1140    1146      47    1134    1140    1149      47
    1134    1152    1155      47    1134    1152    1158      47    1134    1152
    1161      47    1131    1125    1134      48    1128    1125    1131      27
    1128    1125    1134      48    1125    1134    1137      45    1122    1119
    1125      33    1122    1119    1164      34    1119    1125    1128      35
    1119    1125    1131      35    1116    1113    1119      37    1113    1119
    1122      38    1221    1227    1230       2    1215    1209    1218       8
    1212    1209    1215       8    1212    1209    1218       8    1203    1197
    1206       8    1200    1197    1203       8    1200    1197    1206       8
    1194    1191    1197      44    1194    1191    1209      44    1191    1197
    1200      47    1191    1197    1203      47    1191    1197    1206      47
    1191    1209    1212      47    1191    1209    1215      47    1191    1209
    1218      47    1188    1182    1191      48    1185    1182    1188      27
    1185    1182    1191      48    1182    1191    1194      45    1179    1176
    1182      33    1179    1176    1221      34    1176    1182    1185      35
    1176    1182    1188      35    1173    1170    1176      37    1170    1176
    1179      38    1257    1263    1266       2    1245    1239    1248     118
    1242    1239    1245      27    1242    1239    1248     118    1236    1233
    1239      33    1236    1233    1257      34    1233    1239    1242      35
    1233    1239    1245      35    1230    1227    1233      37    1227    1233
    1236      38    1299    1305    1308       2    1287    1281    1290       8
    1284    1281    1287       8    1284    1281    1290       8    1278    1275
    1281      56    1278    1275    1293      57    1275    1281    1284      47
    1275    1281    1287      47    1275    1281    1290      47    1275    1293
    1296      58    1272    1269    1275      50    1272    1269    1299      34
    1269    1275    1278      59    1266    1263    1269      37    1263    1269
    1272      38    1320    1326    1329       2    1317    1311    1320      34
    1314    1311    1317     116    1314    1311    1320      34    1308    1305
    1311      37    1305    1311    1314      38    1305    1311    1317      38
    1350    1356    1359       2    1344    1338    1347       8    1341    1338
    1344       8    1341    1338    1347       8    1335    1332    1338      85
    1335    1332    1350      34    1332    1338    1341       7    1332    1338
    1344       7    1332    1338    1347       7    1329    1326    1332      37
    1326    1332    1335      38    1386    1392    1395       2    1374    1368
    1377     118    1371    1368    1374      27    1371    1368    1377     118
    1365    1362    1368      33    1365    1362    1386      34    1362    1368
    1371      35    1362    1368    1374      35    1359    1356    1362      37
    1356    1362    1365      38    1422    1428    1431       2    1410    1404
    1413     118    1407    1404    1410      27    1407    1404    1413     118
    1401    1398    1404      33    1401    1398    1422      34    1398    1404
    1407      35    1398    1404    1410      35    1395    1392    1398      37
    1392    1398    1401      38    1464    1470    1473       2    1452    1446
    1455       8    1449    1446    1452       8    1449    1446    1455       8
    1443    1440    1446      56    1443    1440    1458      57    1440    1446
    1449      47    1440    1446    1452      47    1440    1446    1455      47
    1440    1458    1461      58    1437    1434    1440      50    1437    1434
    1464      34    1434    1440    1443      59    1431    1428    1434      37
    1428    1434    1437      38    1512    1518    1521       2    1506    1500
    1509       8    1503    1500    1506       8    1503    1500    1509       8
    1494    1488    1497       8    1491    1488    1494       8    1491    1488
    1497       8    1485    1482    1488      44    1485    1482    1500      44
    1482    1488    1491      47    1482    1488    1494      47    1482    1488
    1497      47    1482    1500    1503      47    1482    1500    1506      47
    1482    1500    1509      47    1479    1476    1482      50    1479    1476
    1512      34    1476    1482    1485      51    1473    1470    1476      37
    1470    1476    1479      38    1569    1575    1578       2    1563    1557
    1566       8    1560    1557    1563       8    1560    1557    1566       8
    1551    1545    1554       8    1548    1545    1551       8    1548    1545
    1554       8    1542    1539    1545      44    1542    1539    1557      44
    1539    1545    1548      47    1539    1545    1551      47    1539    1545
    1554      47    1539    1557    1560      47    1539    1557    1563      47
    1539    1557    1566      47    1536    1530    1539      48    1533    1530
    1536      27    1533    1530    1539      48    1530    1539    1542      45
    1527    1524    1530      33    1527    1524    1569      34    1524    1530
    1533      35    1524    1530    1536      35    1521    1518    1524      37
    1518    1524    1527      38    1614    1620    1623       2    1602    1596
    1605     118    1599    1596    1602      27    1599    1596    1605     118
    1593    1587    1596      30    1590    1587    1593      27    1590    1587
    1596      30    1587    1596    1599      30    1587    1596    1602      30
    1584    1581    1587      33    1584    1581    1614      34    1581    1587
    1590      35    1581    1587    1593      35    1578    1575    1581      37
    1575    1581    1584      38    1659    1665    1668       2    1647    1641
    1650     118    1644    1641    1647      27    1644    1641    1650     118
    1638    1632    1641      30    1635    1632    1638      27    1635    1632
    1641      30    1632    1641    1644      30    1632    1641    1647      30
    1629    1626    1632      33    1629    1626    1659      34    1626    1632
    1635      35    1626    1632    1638      35    1623    1620    1626      37
    1620    1626    1629      38    1710    1716    1719       2    1704    1698
    1707     107    1701    1698    1704     107    1701    1698    1707     107
    1695    1698    1701     122    1695    1698    1704     122    1695    1698
    1707     122    1692    1686    1695     123    1689    1686    1692     124
    1689    1686    1695     123    1683    1677    1686      30    1680    1677
    1683      27    1680    1677    1686      30    1677    1686    1689     126
    1677    1686    1692     126    1674    1671    1677      33    1674    1671
    1710      34    1671    1677    1680      35    1671    1677    1683      35
    1668    1665    1671      37    1665    1671    1674      38    1752    1758
    1761       2    1746    1743    1749      25    1737    1743    1746       2
    1737    1743    1749       2    1734    1728    1737      26    1731    1728
    1734      27    1731    1728    1737      26    1725    1722    1728      33
    1725    1722    1752      34    1722    1728    1731      35    1722    1728
    1734      35    1719    1716    1722      37    1716    1722    1725      38
    1803    1797    1806       8    1800    1797    1803       8    1800    1797
    1806       8    1791    1785    1794       8    1788    1785    1791       8
    1788    1785    1794       8    1782    1779    1785      44    1782    1779
    1797      44    1779    1785    1788      47    1779    1785    1791      47
    1779    1785    1794      47    1779    1797    1800      47    1779    1797
    1803      47    1779    1797    1806      47    1776    1770    1779      48
    1773    1770    1776      27    1773    1770    1779      48    1770    1779
    1782      45    1767    1764    1770      33    1767    1764    1809      34
    1764    1770    1773      35    1764    1770    1776      35    1761    1758
    1764      37    1758    1764    1767      38    1851    1857    1860       2
    1848    1845    1851      34    1842    1836    1845       7    1839    1836
    1842       8    1839    1836    1845       7    1836    1845    1848      85
    1833    1827    1836      11    1830    1827    1833       8    1830    1827
    1836      11    1827    1836    1839      11    1827    1836    1842      11
    1824    1818    1827     106    1821    1818    1824     107    1821    1818
    1827     106    1818    1827    1830      11    1818    1827    1833      11
    1815    1818    1821     109    1815    1818    1824     109    1815    1845
    1848      38    1872    1878    1881       2    1869    1863    1872      34
    1866    1863    1869     116    1866    1863    1872      34    1860    1857
    1863      37    1857    1863    1866      38    1857    1863    1869      38
    1944    1950    1953       2    1938    1935    1941      89    1929    1926
    1932      89    1923    1926    1929      91    1923    1926    1932      91
    1923    1935    1938      91    1923    1935    1941      91    1920    1917
    1923      91    1914    1908    1917      92    1911    1908    1914      93
    1911    1908    1917      92    1908    1917    1920      94    1905    1899
    1908      96    1902    1899    1905      97    1902    1899    1908      96
    1899    1908    1911      98    1899    1908    1914      98    1896    1890
    1899      96    1893    1890    1896      97    1893    1890    1899      96
    1890    1899    1902      96    1890    1899    1905      96    1887    1884
    1890     102    1887    1884    1944      34    1884    1890    1893     103
    1884    1890    1896     103    1881    1878    1884      37    1878    1884
    1887      38    2016    2022    2025       2    2010    2007    2013      63
    2004    2001    2007      64    2001    2007    2010      64    1998    1995
    2001      64    1995    2001    2004      64    1992    1989    1995      64
    1989    1995    1998      64    1986    1989    1992      68    1983    1980
    1986      71    1977    1974    1980      74    1974    1980    1983      76
    1971    1974    1977      78    1968    1962    1971      82    1965    1962
    1968       8    1965    1962    1971      82    1959    1956    1962      85
    1959    1956    2016      34    1956    1962    1965       7    1956    1962
    1968       7    1953    1950    1956      37    1950    1956    1959      38
    2076    2070    2079      19    2073    2070    2076      19    2073    2070
    2079      19    2067    2061    2070     111    2064    2061    2067     112
    2064    2061    2070     111    2061    2070    2073     113    2061    2070
    2076     113    2061    2070    2079     113    2058    2052    2061      96
    2055    2052    2058      97    2055    2052    2061      96    2052    2061
    2064     114    2052    2061    2067     114    2049    2043    2052      96
    2046    2043    2049      97    2046    2043    2052      96    2043    2052
    2055      96    2043    2052    2058      96    2040    2034    2043      96
    2037    2034    2040      97    2037    2034    2043      96    2034    2043
    2046      96    2034    2043    2049      96    2031    2028    2034     102
    2031    2028    2082      34    2028    2034    2037     103    2028    2034
    2040     103    2025    2022    2028      37    2022    2028    2031      38
    2124    2130    2133       2    2121    2118    2124      34    2115    2109
    2118       7    2112    2109    2115       8    2112    2109    2118       7
    2109    2118    2121      85    2106    2100    2109      11    2103    2100
    2106       8    2103    2100    2109      11    2100    2109    2112      11
    2100    2109    2115      11    2097    2091    2100     106    2094    2091
    2097     107    2094    2091    2100     106    2091    2100    2103      11
    2091    2100    2106      11    2088    2091    2094     109    2088    2091
    2097     109    2088    2118    2121      38    2190    2196    2199       2
    2184    2178    2187      19    2181    2178    2184      19    2181    2178
    2187      19    2175    2169    2178     111    2172    2169    2175     112
    2172    2169    2178     111    2169    2178    2181     113    2169    2178
    2184     113    2169    2178    2187     113    2166    2160    2169      96
    2163    2160    2166      97    2163    2160    2169      96    2160    2169
    2172     114    2160    2169    2175     114    2157    2151    2160      96
    2154    2151    2157      97    2154    2151    2160      96    2151    2160
    2163      96    2151    2160    2166      96    2148    2142    2151      96
    2145    2142    2148      97    2145    2142    2151      96    2142    2151
    2154      96    2142    2151    2157      96    2139    2136    2142     102
    2139    2136    2190      34    2136    2142    2145     103    2136    2142
    2148     103    2133    2130    2136      37    2130    2136    2139      38
    2241    2247    2250       2    2235    2229    2238     107    2232    2229
    2235     107    2232    2229    2238     107    2226    2229    2232     122
    2226    2229    2235     122    2226    2229    2238     122    2223    2217
    2226     123    2220    2217    2223     124    2220    2217    2226     123
    2214    2208    2217      30    2211    2208    2214      27    2211    2208
    2217      30    2208    2217    2220     126    2208    2217    2223     126
    2205    2202    2208      33    2205    2202    2241      34    2202    2208
    2211      35    2202    2208    2214      35    2199    2196    2202      37
    2196    2202    2205      38    2298    2304    2307       2    2292    2286
    2295       8    2289    2286    2292       8    2289    2286    2295       8
    2283    2277    2286      41    2280    2277    2283      27    2280    2277
    2286      41    2277    2286    2289      42    2277    2286    2292      42
    2277    2286    2295      42    2271    2265    2274       8    2268    2265
    2271       8    2268    2265    2274       8    2262    2259    2265      44
    2262    2259    2277      45    2259    2265    2268      47    2259    2265
    2271      47    2259    2265    2274      47    2259    2277    2280      48
    2259    2277    2283      48    2256    2253    2259      50    2256    2253
    2298      34    2253    2259    2262      51    2250    2247    2253      37
    2247    2253    2256      38    2319    2325    2328       2    2316    2310
    2319      34    2313    2310    2316     116    2313    2310    2319      34
    2307    2304    2310      37    2304    2310    2313      38    2304    2310
    2316      38    2340    2346    2349       2    2337    2331    2340      34
    2334    2331    2337     116    2334    2331    2340      34    2328    2325
    2331      37    2325    2331    2334      38    2325    2331    2337      38
    2397    2403    2406       2    2391    2385    2394       8    2388    2385
    2391       8    2388    2385    2394       8    2382    2376    2385      41
    2379    2376    2382      27    2379    2376    2385      41    2376    2385
    2388      42    2376    2385    2391      42    2376    2385    2394      42
    2370    2364    2373       8    2367    2364    2370       8    2367    2364
    2373       8    2361    2358    2364      44    2361    2358    2376      45
    2358    2364    2367      47    2358    2364    2370      47    2358    2364
    2373      47    2358    2376    2379      48    2358    2376    2382      48
    2355    2352    2358      50    2355    2352    2397      34    2352    2358
    2361      51    2349    2346    2352      37    2346    2352    2355      38
    2418    2424    2427       2    2415    2409    2418      34    2412    2409
    2415     116    2412    2409    2418      34    2406    2403    2409      37
    2403    2409    2412      38    2403    2409    2415      38    2439    2445
    2448       2    2436    2430    2439      34    2433    2430    2436     116
    2433    2430    2439      34    2427    2424    2430      37    2424    2430
    2433      38    2424    2430    2436      38    2499    2505    2508       2
    2490    2487    2493      64    2487    2493    2496      64    2484    2481
    2487      64    2481    2487    2490      64    2478    2475    2481      64
    2475    2481    2484      64    2472    2469    2475      64    2469    2475
    2478      64    2466    2469    2472      64    2466    2493    2496      64
    2463    2457    2466     129    2460    2457    2463       8    2460    2457
    2466     129    2454    2451    2457      85    2454    2451    2499      34
    2451    2457    2460       7    2451    2457    2463       7    2448    2445
    2451      37    2445    2451    2454      38    2556    2562    2565       2
    2550    2544    2553       8    2547    2544    2550       8    2547    2544
    2553       8    2541    2535    2544      41    2538    2535    2541      27
    2538    2535    2544      41    2535    2544    2547      42    2535    2544
    2550      42    2535    2544    2553      42    2529    2523    2532       8
    2526    2523    2529       8    2526    2523    2532       8    2520    2517
    2523      44    2520    2517    2535      45    2517    2523    2526      47
    2517    2523    2529      47    2517    2523    2532      47    2517    2535
    2538      48    2517    2535    2541      48    2514    2511    2517      50
    2514    2511    2556      34    2511    2517    2520      51    2508    2505
    2511      37    2505    2511    2514      38    2622    2628    2631       2
    2616    2610    2619      19    2613    2610    2616      19    2613    2610
    2619      19    2607    2601    2610     111    2604    2601    2607     112
    2604    2601    2610     111    2601    2610    2613     113    2601    2610
    2616     113    2601    2610    2619     113    2598    2592    2601      96
    2595    2592    2598      97    2595    2592    2601      96    2592    2601
    2604     114    2592    2601    2607     114    2589    2583    2592      96
    2586    2583    2589      97    2586    2583    2592      96    2583    2592
    2595      96    2583    2592    2598      96    2580    2574    2583      96
    2577    2574    2580      97    2577    2574    2583      96    2574    2583
    2586      96    2574    2583    2589      96    2571    2568    2574     102
    2571    2568    2622      34    2568    2574    2577     103    2568    2574
    2580     103    2565    2562    2568      37    2562    2568    2571      38
    2670    2676    2679       2    2664    2658    2667       8    2661    2658
    2664       8    2661    2658    2667       8    2652    2646    2655       8
    2649    2646    2652       8    2649    2646    2655       8    2643    2640
    2646      44    2643    2640    2658      44    2640    2646    2649      47
    2640    2646    2652      47    2640    2646    2655      47    2640    2658
    2661      47    2640    2658    2664      47    2640    2658    2667      47
    2637    2634    2640      50    2637    2634    2670      34    2634    2640
    2643      51    2631    2628    2634      37    2628    2634    2637      38
    2742    2748    2751       2    2736    2733    2739      89    2727    2724
    2730      89    2721    2724    2727      91    2721    2724    2730      91
    2721    2733    2736      91    2721    2733    2739      91    2718    2715
    2721      91    2712    2706    2715      92    2709    2706    2712      93
    2709    2706    2715      92    2706    2715    2718      94    2703    2697
    2706      96    2700    2697    2703      97    2700    2697    2706      96
    2697    2706    2709      98    2697    2706    2712      98    2694    2688
    2697      96    2691    2688    2694      97    2691    2688    2697      96
    2688    2697    2700      96    2688    2697    2703      96    2685    2682
    2688     102    2685    2682    2742      34    2682    2688    2691     103
    2682    2688    2694     103    2679    2676    2682      37    2676    2682
    2685      38    2793    2799    2802       2    2787    2784    2790      25
    2778    2784    2787       2    2778    2784    2790       2    2775    2769
    2778      26    2772    2769    2775      27    2772    2769    2778      26
    2766    2760    2769      30    2763    2760    2766      27    2763    2760
    2769      30    2760    2769    2772      30    2760    2769    2775      30
    2757    2754    2760      33    2757    2754    2793      34    2754    2760
    2763      35    2754    2760    2766      35    2751    2748    2754      37
    2748    2754    2757      38    2856    2862    2865       2    2847    2844
    2850      64    2844    2850    2853      64    2835    2838    2841     133
    2835    2844    2847     134    2832    2829    2835     134    2826    2823
    2829      64    2823    2829    2832      64    2820    2823    2826      64
    2820    2850    2853      64    2817    2811    2820     129    2814    2811
    2817       8    2814    2811    2820     129    2808    2805    2811      85
    2808    2805    2856      34    2805    2811    2814       7    2805    2811
    2817       7    2802    2799    2805      37    2799    2805    2808      38
    2892    2898    2901       2    2880    2874    2883     118    2877    2874
    2880      27    2877    2874    2883     118    2871    2868    2874      33
    2871    2868    2892      34    2868    2874    2877      35    2868    2874
    2880      35    2865    2862    2868      37    2862    2868    2871      38
    2943    2949    2952       2    2937    2934    2940      25    2928    2934
    2937       2    2928    2934    2940       2    2925    2919    2928      26
    2922    2919    2925      27    2922    2919    2928      26    2916    2910
    2919      30    2913    2910    2916      27    2913    2910    2919      30
    2910    2919    2922      30    2910    2919    2925      30    2907    2904
    2910      33    2907    2904    2943      34    2904    2910    2913      35
    2904    2910    2916      35    2901    2898    2904      37    2898    2904
    2907      38    3000    3006    3009       2    2994    2988    2997       8
    2991    2988    2994       8    2991    2988    2997       8    2985    2979
    2988      41    2982    2979    2985      27    2982    2979    2988      41
    2979    2988    2991      42    2979    2988    2994      42    2979    2988
    2997      42    2973    2967    2976       8    2970    2967    2973       8
    2970    2967    2976       8    2964    2961    2967      44    2964    2961
    2979      45    2961    2967    2970      47    2961    2967    2973      47
    2961    2967    2976      47    2961    2979    2982      48    2961    2979
    2985      48    2958    2955    2961      50    2958    2955    3000      34
    2955    2961    2964      51    2952    2949    2955      37    2949    2955
    2958      38    3057    3063    3066       2    3051    3045    3054       8
    3048    3045    3051       8    3048    3045    3054       8    3039    3033
    3042       8    3036    3033    3039       8    3036    3033    3042       8
    3030    3027    3033      44    3030    3027    3045      44    3027    3033
    3036      47    3027    3033    3039      47    3027    3033    3042      47
    3027    3045    3048      47    3027    3045    3051      47    3027    3045
    3054      47    3024    3018    3027      48    3021    3018    3024      27
    3021    3018    3027      48    3018    3027    3030      45    3015    3012
    3018      33    3015    3012    3057      34    3012    3018    3021      35
    3012    3018    3024      35    3009    3006    3012      37    3006    3012
    3015      38    3114    3120    3123       2    3108    3102    3111       8
    3105    3102    3108       8    3105    3102    3111       8    3099    3093
    3102      41    3096    3093    3099      27    3096    3093    3102      41
    3093    3102    3105      42    3093    3102    3108      42    3093    3102
    3111      42    3087    3081    3090       8    3084    3081    3087       8
    3084    3081    3090       8    3078    3075    3081      44    3078    3075
    3093      45    3075    3081    3084      47    3075    3081    3087      47
    3075    3081    3090      47    3075    3093    3096      48    3075    3093
    3099      48    3072    3069    3075      50    3072    3069    3114      34
    3069    3075    3078      51    3066    3063    3069      37    3063    3069
    3072      38    3159    3165    3168       2    3147    3141    3150     118
    3144    3141    3147      27    3144    3141    3150     118    3138    3132
    3141      30    3135    3132    3138      27    3135    3132    3141      30
    3132    3141    3144      30    3132    3141    3147      30    3129    3126
    3132      33    3129    3126    3159      34    3126    3132    3135      35
    3126    3132    3138      35    3123    3120    3126      37    3120    3126
    3129      38    3216    3222    3225       2    3210    3204    3213       8
    3207    3204    3210       8    3207    3204    3213       8    3201    3195
    3204      41    3198    3195    3201      27    3198    3195    3204      41
    3195    3204    3207      42    3195    3204    3210      42    3195    3204
    3213      42    3189    3183    3192       8    3186    3183    3189       8
    3186    3183    3192       8    3180    3177    3183      44    3180    3177
    3195      45    3177    3183    3186      47    3177    3183    3189      47
    3177    3183    3192      47    3177    3195    3198      48    3177    3195
    3201      48    3174    3171    3177      50    3174    3171    3216      34
    3171    3177    3180      51    3168    3165    3171      37    3165    3171
    3174      38    3249    3255    3258       2    3240    3234    3243     137
    3237    3234    3240     124    3237    3234    3243     137    3234    3243
    3246     138    3231    3228    3234      33    3231    3228    3249      34
    3228    3234    3237     139    3228    3234    3240     139    3225    3222
    3228      37    3222    3228    3231      38    3270    3276    3279       2
    3267    3261    3270      34    3264    3261    3267     116    3264    3261
    3270      34    3258    3255    3261      37    3255    3261    3264      38
    3255    3261    3267      38    3321    3327    3330       2    3312    3309
    3315      76    3309    3315    3318      74    3306    3303    3309     141
    3303    3309    3312     142    3300    3303    3306     145    3297    3315
    3318     149    3294    3288    3297     150    3291    3288    3294       8
    3291    3288    3297     150    3285    3282    3288      85    3285    3282
    3321      34    3282    3288    3291       7    3282    3288    3294       7
    3279    3276    3282      37    3276    3282    3285      38    3387    3393
    3396       2    3381    3375    3384      19    3378    3375    3381      19
    3378    3375    3384      19    3372    3366    3375     111    3369    3366
    3372     112    3369    3366    3375     111    3366    3375    3378     113
    3366    3375    3381     113    3366    3375    3384     113    3363    3357
    3366      96    3360    3357    3363      97    3360    3357    3366      96
    3357    3366    3369     114    3357    3366    3372     114    3354    3348
    3357      96    3351    3348    3354      97    3351    3348    3357      96
    3348    3357    3360      96    3348    3357    3363      96    3345    3339
    3348      96    3342    3339    3345      97    3342    3339    3348      96
    3339    3348    3351      96    3339    3348    3354      96    3336    3333
    3339     102    3336    3333    3387      34    3333    3339    3342     103
    3333    3339    3345     103    3330    3327    3333      37    3327    3333
    3336      38    3417    3423    3426       2    3411    3405    3414       8
    3408    3405    3411       8    3408    3405    3414       8    3402    3399
    3405      85    3402    3399    3417      34    3399    3405    3408       7
    3399    3405    3411       7    3399    3405    3414       7    3396    3393
    3399      37    3393    3399    3402      38    3474    3480    3483       2
    3468    3462    3471       8    3465    3462    3468       8    3465    3462
    3471       8    3459    3453    3462      41    3456    3453    3459      27
    3456    3453    3462      41    3453    3462    3465      42    3453    3462
    3468      42    3453    3462    3471      42    3447    3441    3450       8
    3444    3441    3447       8    3444    3441    3450       8    3438    3435
    3441      44    3438    3435    3453      45    3435    3441    3444      47
    3435    3441    3447      47    3435    3441    3450      47    3435    3453
    3456      48    3435    3453    3459      48    3432    3429    3435      50
    3432    3429    3474      34    3429    3435    3438      51    3426    3423
    3429      37    3423    3429    3432      38    3495    3501    3504       2
    3492    3486    3495      34    3489    3486    3492     116    3489    3486
    3495      34    3483    3480    3486      37    3480    3486    3489      38
    3480    3486    3492      38    3537    3543    3546       2    3525    3519
    3528       8    3522    3519    3525       8    3522    3519    3528       8
    3516    3513    3519      56    3516    3513    3531      57    3513    3519
    3522      47    3513    3519    3525      47    3513    3519    3528      47
    3513    3531    3534      58    3510    3507    3513      50    3510    3507
    3537      34    3507    3513    3516      59    3504    3501    3507      37
    3501    3507    3510      38    3585    3591    3594       2    3579    3573
    3582       8    3576    3573    3579       8    3576    3573    3582       8
    3567    3561    3570       8    3564    3561    3567       8    3564    3561
    3570       8    3558    3555    3561      44    3558    3555    3573      44
    3555    3561    3564      47    3555    3561    3567      47    3555    3561
    3570      47    3555    3573    3576      47    3555    3573    3579      47
    3555    3573    3582      47    3552    3549    3555      50    3552    3549
    3585      34    3549    3555    3558      51    3546    3543    3549      37
    3543    3549    3552      38    3642    3648    3651       2    3636    3630
    3639       8    3633    3630    3636       8    3633    3630    3639       8
    3624    3618    3627       8    3621    3618    3624       8    3621    3618
    3627       8    3615    3612    3618      44    3615    3612    3630      44
    3612    3618    3621      47    3612    3618    3624      47    3612    3618
    3627      47    3612    3630    3633      47    3612    3630    3636      47
    3612    3630    3639      47    3609    3603    3612      48    3606    3603
    3609      27    3606    3603    3612      48    3603    3612    3615      45
    3600    3597    3603      33    3600    3597    3642      34    3597    3603
    3606      35    3597    3603    3609      35    3594    3591    3597      37
    3591    3597    3600      38    3690    3696    3699       2    3684    3678
    3687       8    3681    3678    3684       8    3681    3678    3687       8
    3672    3666    3675       8    3669    3666    3672       8    3669    3666
    3675       8    3663    3660    3666      44    3663    3660    3678      44
    3660    3666    3669      47    3660    3666    3672      47    3660    3666
    3675      47    3660    3678    3681      47    3660    3678    3684      47
    3660    3678    3687      47    3657    3654    3660      50    3657    3654
    3690      34    3654    3660    3663      51    3651    3648    3654      37
    3648    3654    3657      38    3708    3702    3711      34    3705    3702
    3708     116    3705    3702    3711      34    3699    3696    3702      37
    3696    3702    3705      38    3696    3702    3708      38    3753    3759
    3762       2    3750    3747    3753      34    3744    3738    3747       7
    3741    3738    3744       8    3741    3738    3747       7    3738    3747
    3750      85    3735    3729    3738      11    3732    3729    3735       8
    3732    3729    3738      11    3729    3738    3741      11    3729    3738
    3744      11    3726    3720    3729     106    3723    3720    3726     107
    3723    3720    3729     106    3720    3729    3732      11    3720    3729
    3735      11    3717    3720    3723     109    3717    3720    3726     109
    3717    3747    3750      38    3783    3777    3786       8    3780    3777
    3783       8    3780    3777    3786       8    3774    3771    3777      56
    3774    3771    3789      57    3771    3777    3780      47    3771    3777
    3783      47    3771    3777    3786      47    3771    3789    3792      58
    3768    3765    3771      50    3768    3765    3795      34    3765    3771
    3774      59    3762    3759    3765      37    3759    3765    3768      38
    3837    3843    3846       2    3834    3831    3837      34    3828    3822
    3831       7    3825    3822    3828       8    3825    3822    3831       7
    3822    3831    3834      85    3819    3813    3822      11    3816    3813
    3819       8    3816    3813    3822      11    3813    3822    3825      11
    3813    3822    3828      11    3810    3804    3813     106    3807    3804
    3810     107    3807    3804    3813     106    3804    3813    3816      11
    3804    3813    3819      11    3801    3804    3807     109    3801    3804
    3810     109    3801    3831    3834      38    3885    3891    3894       2
    3879    3873    3882       8    3876    3873    3879       8    3876    3873
    3882       8    3867    3861    3870       8    3864    3861    3867       8
    3864    3861    3870       8    3858    3855    3861      44    3858    3855
    3873      44    3855    3861    3864      47    3855    3861    3867      47
    3855    3861    3870      47    3855    3873    3876      47    3855    3873
    3879      47    3855    3873    3882      47    3852    3849    3855      50
    3852    3849    3885      34    3849    3855    3858      51    3846    3843
    3849      37    3843    3849    3852      38    3927    3933    3936       2
    3921    3918    3924      25    3912    3918    3921       2    3912    3918
    3924       2    3909    3903    3912      26    3906    3903    3909      27
    3906    3903    3912      26    3900    3897    3903      33    3900    3897
    3927      34    3897    3903    3906      35    3897    3903    3909      35
    3894    3891    3897      37    3891    3897    3900      38    3984    3990
    3993       2    3978    3972    3981       8    3975    3972    3978       8
    3975    3972    3981       8    3969    3963    3972      41    3966    3963
    3969      27    3966    3963    3972      41    3963    3972    3975      42
    3963    3972    3978      42    3963    3972    3981      42    3957    3951
    3960       8    3954    3951    3957       8    3954    3951    3960       8
    3948    3945    3951      44    3948    3945    3963      45    3945    3951
    3954      47    3945    3951    3957      47    3945    3951    3960      47
    3945    3963    3966      48    3945    3963    3969      48    3942    3939
    3945      50    3942    3939    3984      34    3939    3945    3948      51
    3936    3933    3939      37    3933    3939    3942      38    4041    4047
    4050       2    4035    4029    4038       8    4032    4029    4035       8
    4032    4029    4038       8    4026    4020    4029      41    4023    4020
    4026      27    4023    4020    4029      41    4020    4029    4032      42
    4020    4029    4035      42    4020    4029    4038      42    4014    4008
    4017       8    4011    4008    4014       8    4011    4008    4017       8
    4005    4002    4008      44    4005    4002    4020      45    4002    4008
    4011      47    4002    4008    4014      47    4002    4008    4017      47
    4002    4020    4023      48    4002    4020    4026      48    3999    3996
    4002      50    3999    3996    4041      34    3996    4002    4005      51
    3993    3990    3996      37    3990    3996    3999      38    4062    4068
    4071       2    4059    4053    4062      34    4056    4053    4059     116
    4056    4053    4062      34    4050    4047    4053      37    4047    4053
    4056      38    4047    4053    4059      38    4134    4140    4143       2
    4128    4125    4131      89    4119    4116    4122      89    4113    4116
    4119      91    4113    4116    4122      91    4113    4125    4128      91
    4113    4125    4131      91    4110    4107    4113      91    4104    4098
    4107      92    4101    4098    4104      93    4101    4098    4107      92
    4098    4107    4110      94    4095    4089    4098      96    4092    4089
    4095      97    4092    4089    4098      96    4089    4098    4101      98
    4089    4098    4104      98    4086    4080    4089      96    4083    4080
    4086      97    4083    4080    4089      96    4080    4089    4092      96
    4080    4089    4095      96    4077    4074    4080     102    4077    4074
    4134      34    4074    4080    4083     103    4074    4080    4086     103
    4071    4068    4074      37    4068    4074    4077      38    4176    4182
    4185       2    4170    4167    4173      25    4161    4167    4170       2
    4161    4167    4173       2    4158    4152    4161      26    4155    4152
    4158      27    4155    4152    4161      26    4149    4146    4152      33
    4149    4146    4176      34    4146    4152    4155      35    4146    4152
    4158      35    4143    4140    4146      37    4140    4146    4149      38
    4233    4239    4242       2    4227    4221    4230       8    4224    4221
    4227       8    4224    4221    4230       8    4215    4209    4218       8
    4212    4209    4215       8    4212    4209    4218       8    4206    4203
    4209      44    4206    4203    4221      44    4203    4209    4212      47
    4203    4209    4215      47    4203    4209    4218      47    4203    4221
    4224      47    4203    4221    4227      47    4203    4221    4230      47
    4200    4194    4203      48    4197    4194    4200      27    4197    4194
    4203      48    4194    4203    4206      45    4191    4188    4194      33
    4191    4188    4233      34    4188    4194    4197      35    4188    4194
    4200      35    4185    4182    4188      37    4182    4188    4191      38
    4290    4296    4299       2    4284    4278    4287       8    4281    4278
    4284       8    4281    4278    4287       8    4272    4266    4275       8
    4269    4266    4272       8    4269    4266    4275       8    4263    4260
    4266      44    4263    4260    4278      44    4260    4266    4269      47
    4260    4266    4272      47    4260    4266    4275      47    4260    4278
    4281      47    4260    4278    4284      47    4260    4278    4287      47
    4257    4251    4260      48    4254    4251    4257      27    4254    4251
    4260      48    4251    4260    4263      45    4248    4245    4251      33
    4248    4245    4290      34    4245    4251    4254      35    4245    4251
    4257      35    4242    4239    4245      37    4239    4245    4248      38
    4332    4338    4341       2    4320    4314    4323       8    4317    4314
    4320       8    4317    4314    4323       8    4311    4308    4314      56
    4311    4308    4326      57    4308    4314    4317      47    4308    4314
    4320      47    4308    4314    4323      47    4308    4326    4329      58
    4305    4302    4308      50    4305    4302    4332      34    4302    4308
    4311      59    4299    4296    4302      37    4296    4302    4305      38
    4383    4389    4392       2    4377    4374    4380      25    4368    4374
    4377       2    4368    4374    4380       2    4365    4359    4368      26
    4362    4359    4365      27    4362    4359    4368      26    4356    4350
    4359      30    4353    4350    4356      27    4353    4350    4359      30
    4350    4359    4362      30    4350    4359    4365      30    4347    4344
    4350      33    4347    4344    4383      34    4344    4350    4353      35
    4344    4350    4356      35    4341    4338    4344      37    4338    4344
    4347      38    4440    4446    4449       2    4434    4428    4437       8
    4431    4428    4434       8    4431    4428    4437       8    4425    4419
    4428      41    4422    4419    4425      27    4422    4419    4428      41
    4419    4428    4431      42    4419    4428    4434      42    4419    4428
    4437      42    4413    4407    4416       8    4410    4407    4413       8
    4410    4407    4416       8    4404    4401    4407      44    4404    4401
    4419      45    4401    4407    4410      47    4401    4407    4413      47
    4401    4407    4416      47    4401    4419    4422      48    4401    4419
    4425      48    4398    4395    4401      50    4398    4395    4440      34
    4395    4401    4404      51    4392    4389    4395      37    4389    4395
    4398      38    4461    4467    4470       2    4458    4452    4461      34
    4455    4452    4458     116    4455    4452    4461      34    4449    4446
    4452      37    4446    4452    4455      38    4446    4452    4458      38
    4494    4500    4503       2    4485    4479    4488     137    4482    4479
    4485     124    4482    4479    4488     137    4479    4488    4491     138
    4476    4473    4479      33    4476    4473    4494      34    4473    4479
    4482     139    4473    4479    4485     139    4470    4467    4473      37
    4467    4473    4476      38    4536    4542    4545       2    4524    4518
    4527       8    4521    4518    4524       8    4521    4518    4527       8
    4515    4512    4518      56    4515    4512    4530      57    4512    4518
    4521      47    4512    4518    4524      47    4512    4518    4527      47
    4512    4530    4533      58    4509    4506    4512      50    4509    4506
    4536      34    4506    4512    4515      59    4503    4500    4506      37
    4500    4506    4509      38    4593    4599    4602       2    4587    4581
    4590       8    4584    4581    4587       8    4584    4581    4590       8
    4575    4569    4578       8    4572    4569    4575       8    4572    4569
    4578       8    4566    4563    4569      44    4566    4563    4581      44
    4563    4569    4572      47    4563    4569    4575      47    4563    4569
    4578      47    4563    4581    4584      47    4563    4581    4587      47
    4563    4581    4590      47    4560    4554    4563      48    4557    4554
    4560      27    4557    4554    4563      48    4554    4563    4566      45
    4551    4548    4554      33    4551    4548    4593      34    4548    4554
    4557      35    4548    4554    4560      35    4545    4542    4548      37
    4542    4548    4551      38    4635    4641    4644       2    4629    4626
    4632      25    4620    4626    4629       2    4620    4626    4632       2
    4617    4611    4620      26    4614    4611    4617      27    4614    4611
    4620      26    4608    4605    4611      33    4608    4605    4635      34
    4605    4611    4614      35    4605    4611    4617      35    4602    4599
    4605      37    4599    4605    4608      38    4686    4683    4689      64
    4683    4689    4692      64    4680    4677    4683      64    4677    4683
    4686      64    4674    4671    4677      64    4671    4677    4680      64
    4668    4665    4671      64    4665    4671    4674      64    4662    4665
    4668      64    4662    4689    4692      64    4659    4653    4662     129
    4656    4653    4659       8    4656    4653    4662     129    4650    4647
    4653      85    4650    4647    4695      34    4647    4653    4656       7
    4647    4653    4659       7    4644    4641    4647      37    4641    4647
    4650      38    4746    4752    4755       2    4743    4740    4746       4
    4737    4731    4740       7    4734    4731    4737       8    4734    4731
    4740       7    4731    4740    4743       9    4728    4722    4731      11
    4725    4722    4728       8    4725    4722    4731      11    4722    4731
    4734      11    4722    4731    4737      11    4719    4713    4722      13
    4716    4713    4719      14    4716    4713    4722      13    4713    4722
    4725      11    4713    4722    4728      11    4710    4704    4713      17
    4710    4704    4740      18    4707    4704    4710      19    4707    4704
    4713      17    4707    4704    4740      18    4704    4713    4716      20
    4704    4713    4719      20    4704    4740    4743      23    4797    4803
    4806       2    4791    4788    4794      25    4782    4788    4791       2
    4782    4788    4794       2    4779    4773    4782      26    4776    4773
    4779      27    4776    4773    4782      26    4770    4764    4773      30
    4767    4764    4770      27    4767    4764    4773      30    4764    4773
    4776      30    4764    4773    4779      30    4761    4758    4764      33
    4761    4758    4797      34    4758    4764    4767      35    4758    4764
    4770      35    4755    4752    4758      37    4752    4758    4761      38
    4854    4860    4863       2    4848    4842    4851       8    4845    4842
    4848       8    4845    4842    4851       8    4839    4833    4842      41
    4836    4833    4839      27    4836    4833    4842      41    4833    4842
    4845      42    4833    4842    4848      42    4833    4842    4851      42
    4827    4821    4830       8    4824    4821    4827       8    4824    4821
    4830       8    4818    4815    4821      44    4818    4815    4833      45
    4815    4821    4824      47    4815    4821    4827      47    4815    4821
    4830      47    4815    4833    4836      48    4815    4833    4839      48
    4812    4809    4815      50    4812    4809    4854      34    4809    4815
    4818      51    4806    4803    4809      37    4803    4809    4812      38
    4896    4902    4905       2    4884    4878    4887       8    4881    4878
    4884       8    4881    4878    4887       8    4875    4872    4878      56
    4875    4872    4890      57    4872    4878    4881      47    4872    4878
    4884      47    4872    4878    4887      47    4872    4890    4893      58
    4869    4866    4872      50    4869    4866    4896      34    4866    4872
    4875      59    4863    4860    4866      37    4860    4866    4869      38
    4953    4959    4962       2    4947    4941    4950       8    4944    4941
    4947       8    4944    4941    4950       8    4935    4929    4938       8
    4932    4929    4935       8    4932    4929    4938       8    4926    4923
    4929      44    4926    4923    4941      44    4923    4929    4932      47
    4923    4929    4935      47    4923    4929    4938      47    4923    4941
    4944      47    4923    4941    4947      47    4923    4941    4950      47
    4920    4914    4923      48    4917    4914    4920      27    4917    4914
    4923      48    4914    4923    4926      45    4911    4908    4914      33
    4911    4908    4953      34    4908    4914    4917      35    4908    4914
    4920      35    4905    4902    4908      37    4902    4908    4911      38
    5025    5031    5034       2    5019    5016    5022      63    5013    5010
    5016      64    5010    5016    5019      64    5007    5004    5010      64
    5004    5010    5013      64    5001    4998    5004      64    4998    5004
    5007      64    4995    4998    5001      68    4992    4989    4995      71
    4986    4983    4989      74    4983    4989    4992      76    4980    4983
    4986      78    4977    4971    4980      82    4974    4971    4977       8
    4974    4971    4980      82    4968    4965    4971      85    4968    4965
    5025      34    4965    4971    4974       7    4965    4971    4977       7
    4962    4959    4965      37    4959    4965    4968      38    5076    5082
    5085       2    5070    5067    5073      25    5061    5067    5070       2
    5061    5067    5073       2    5058    5052    5061      26    5055    5052
    5058      27    5055    5052    5061      26    5049    5043    5052      30
    5046    5043    5049      27    5046    5043    5052      30    5043    5052
    5055      30    5043    5052    5058      30    5040    5037    5043      33
    5040    5037    5076      34    5037    5043    5046      35    5037    5043
    5049      35    5034    5031    5037      37    5031    5037    5040      38
    5142    5139    5145      89    5133    5130    5136      89    5127    5130
    5133      91    5127    5130    5136      91    5127    5139    5142      91
    5127    5139    5145      91    5124    5121    5127      91    5118    5112
    5121      92    5115    5112    5118      93    5115    5112    5121      92
    5112    5121    5124      94    5109    5103    5112      96    5106    5103
    5109      97    5106    5103    5112      96    5103    5112    5115      98
    5103    5112    5118      98    5100    5094    5103      96    5097    5094
    5100      97    5097    5094    5103      96    5094    5103    5106      96
    5094    5103    5109      96    5091    5088    5094     102    5091    5088
    5148      34    5088    5094    5097     103    5088    5094    5100     103
    5085    5082    5088      37    5082    5088    5091      38    5190    5196
    5199       2    5187    5184    5190      34    5181    5175    5184       7
    5178    5175    5181       8    5178    5175    5184       7    5175    5184
    5187      85    5172    5166    5175      11    5169    5166    5172       8
    5169    5166    5175      11    5166    5175    5178      11    5166    5175
    5181      11    5163    5157    5166     106    5160    5157    5163     107
    5160    5157    5166     106    5157    5166    5169      11    5157    5166
    5172      11    5154    5157    5160     109    5154    5157    5163     109
    5154    5184    5187      38    5247    5253    5256       2    5241    5235
    5244       8    5238    5235    5241       8    5238    5235    5244       8
    5229    5223    5232       8    5226    5223    5229       8    5226    5223
    5232       8    5220    5217    5223      44    5220    5217    5235      44
    5217    5223    5226      47    5217    5223    5229      47    5217    5223
    5232      47    5217    5235    5238      47    5217    5235    5241      47
    5217    5235    5244      47    5214    5208    5217      48    5211    5208
    5214      27    5211    5208    5217      48    5208    5217    5220      45
    5205    5202    5208      33    5205    5202    5247      34    5202    5208
    5211      35    5202    5208    5214      35    5199    5196    5202      37
    5196    5202    5205      38    5295    5301    5304       2    5289    5283
    5292       8    5286    5283    5289       8    5286    5283    5292       8
    5277    5271    5280       8    5274    5271    5277       8    5274    5271
    5280       8    5268    5265    5271      44    5268    5265    5283      44
    5265    5271    5274      47    5265    5271    5277      47    5265    5271
    5280      47    5265    5283    5286      47    5265    5283    5289      47
    5265    5283    5292      47    5262    5259    5265      50    5262    5259
    5295      34    5259    5265    5268      51    5256    5253    5259      37
    5253    5259    5262      38    5337    5343    5346       2    5325    5319
    5328       8    5322    5319    5325       8    5322    5319    5328       8
    5316    5313    5319      56    5316    5313    5331      57    5313    5319
    5322      47    5313    5319    5325      47    5313    5319    5328      47
    5313    5331    5334      58    5310    5307    5313      50    5310    5307
    5337      34    5307    5313    5316      59    5304    5301    5307      37
    5301    5307    5310      38    5394    5400    5403       2    5388    5382
    5391       8    5385    5382    5388       8    5385    5382    5391       8
    5379    5373    5382      41    5376    5373    5379      27    5376    5373
    5382      41    5373    5382    5385      42    5373    5382    5388      42
    5373    5382    5391      42    5367    5361    5370       8    5364    5361
    5367       8    5364    5361    5370       8    5358    5355    5361      44
    5358    5355    5373      45    5355    5361    5364      47    5355    5361
    5367      47    5355    5361    5370      47    5355    5373    5376      48
    5355    5373    5379      48    5352    5349    5355      50    5352    5349
    5394      34    5349    5355    5358      51    5346    5343    5349      37
    5343    5349    5352      38    5460    5466    5469       2    5454    5448
    5457      19    5451    5448    5454      19    5451    5448    5457      19
    5445    5439    5448     111    5442    5439    5445     112    5442    5439
    5448     111    5439    5448    5451     113    5439    5448    5454     113
    5439    5448    5457     113    5436    5430    5439      96    5433    5430
    5436      97    5433    5430    5439      96    5430    5439    5442     114
    5430    5439    5445     114    5427    5421    5430      96    5424    5421
    5427      97    5424    5421    5430      96    5421    5430    5433      96
    5421    5430    5436      96    5418    5412    5421      96    5415    5412
    5418      97    5415    5412    5421      96    5412    5421    5424      96
    5412    5421    5427      96    5409    5406    5412     102    5409    5406
    5460      34    5406    5412    5415     103    5406    5412    5418     103
    5403    5400    5406      37    5400    5406    5409      38    5517    5523
    5526       2    5511    5505    5514       8    5508    5505    5511       8
    5508    5505    5514       8    5502    5496    5505      41    5499    5496
    5502      27    5499    5496    5505      41    5496    5505    5508      42
    5496    5505    5511      42    5496    5505    5514      42    5490    5484
    5493       8    5487    5484    5490       8    5487    5484    5493       8
    5481    5478    5484      44    5481    5478    5496      45    5478    5484
    5487      47    5478    5484    5490      47    5478    5484    5493      47
    5478    5496    5499      48    5478    5496    5502      48    5475    5472
    5478      50    5475    5472    5517      34    5472    5478    5481      51
    5469    5466    5472      37    5466    5472    5475      38    5538    5544
    5547       2    5535    5529    5538      34    5532    5529    5535     116
    5532    5529    5538      34    5526    5523    5529      37    5523    5529
    5532      38    5523    5529    5535      38    5559    5565    5568       2
    5556    5550    5559      34    5553    5550    5556     116    5553    5550
    5559      34    5547    5544    5550      37    5544    5550    5553      38
    5544    5550    5556      38    5610    5616    5619       2    5604    5601
    5607      25    5595    5601    5604       2    5595    5601    5607       2
    5592    5586    5595      26    5589    5586    5592      27    5589    5586
    5595      26    5583    5577    5586      30    5580    5577    5583      27
    5580    5577    5586      30    5577    5586    5589      30    5577    5586
    5592      30    5574    5571    5577      33    5574    5571    5610      34
    5571    5577    5580      35    5571    5577    5583      35    5568    5565
    5571      37    5565    5571    5574      38    5667    5673    5676       2
    5661    5655    5664       8    5658    5655    5661       8    5658    5655
    5664       8    5649    5643    5652       8    5646    5643    5649       8
    5646    5643    5652       8    5640    5637    5643      44    5640    5637
    5655      44    5637    5643    5646      47    5637    5643    5649      47
    5637    5643    5652      47    5637    5655    5658      47    5637    5655
    5661      47    5637    5655    5664      47    5634    5628    5637      48
    5631    5628    5634      27    5631    5628    5637      48    5628    5637
    5640      45    5625    5622    5628      33    5625    5622    5667      34
    5622    5628    5631      35    5622    5628    5634      35    5619    5616
    5622      37    5616    5622    5625      38    5733    5739    5742       2
    5727    5721    5730      19    5724    5721    5727      19    5724    5721
    5730      19    5718    5712    5721     111    5715    5712    5718     112
    5715    5712    5721     111    5712    5721    5724     113    5712    5721
    5727     113    5712    5721    5730     113    5709    5703    5712      96
    5706    5703    5709      97    5706    5703    5712      96    5703    5712
    5715     114    5703    5712    5718     114    5700    5694    5703      96
    5697    5694    5700      97    5697    5694    5703      96    5694    5703
    5706      96    5694    5703    5709      96    5691    5685    5694      96
    5688    5685    5691      97    5688    5685    5694      96    5685    5694
    5697      96    5685    5694    5700      96    5682    5679    5685     102
    5682    5679    5733      34    5679    5685    5688     103    5679    5685
    5691     103    5676    5673    5679      37    5673    5679    5682      38
    5778    5784    5787       2    5766    5760    5769     118    5763    5760
    5766      27    5763    5760    5769     118    5757    5751    5760      30
    5754    5751    5757      27    5754    5751    5760      30    5751    5760
    5763      30    5751    5760    5766      30    5748    5745    5751      33
    5748    5745    5778      34    5745    5751    5754      35    5745    5751
    5757      35    5742    5739    5745      37    5739    5745    5748      38
    5808    5814    5817       2    5802    5796    5805       8    5799    5796
    5802       8    5799    5796    5805       8    5793    5790    5796      85
    5793    5790    5808      34    5790    5796    5799       7    5790    5796
    5802       7    5790    5796    5805       7    5787    5784    5790      37
    5784    5790    5793      38    5865    5871    5874       2    5859    5853
    5862       8    5856    5853    5859       8    5856    5853    5862       8
    5847    5841    5850       8    5844    5841    5847       8    5844    5841
    5850       8    5838    5835    5841      44    5838    5835    5853      44
    5835    5841    5844      47    5835    5841    5847      47    5835    5841
    5850      47    5835    5853    5856      47    5835    5853    5859      47
    5835    5853    5862      47    5832    5826    5835      48    5829    5826
    5832      27    5829    5826    5835      48    5826    5835    5838      45
    5823    5820    5826      33    5823    5820    5865      34    5820    5826
    5829      35    5820    5826    5832      35    5817    5814    5820      37
    5814    5820    5823      38    5922    5928    5931       2    5916    5910
    5919       8    5913    5910    5916       8    5913    5910    5919       8
    5904    5898    5907       8    5901    5898    5904       8    5901    5898
    5907       8    5895    5892    5898      44    5895    5892    5910      44
    5892    5898    5901      47    5892    5898    5904      47    5892    5898
    5907      47    5892    5910    5913      47    5892    5910    5916      47
    5892    5910    5919      47    5889    5883    5892      48    5886    5883
    5889      27    5886    5883    5892      48    5883    5892    5895      45
    5880    5877    5883      33    5880    5877    5922      34    5877    5883
    5886      35    5877    5883    5889      35    5874    5871    5877      37
    5871    5877    5880      38    5961    5967    5970       2    5949    5955
    5958     133    5946    5940    5949      26    5943    5940    5946      27
    5943    5940    5949      26    5937    5934    5940      33    5937    5934
    5961      34    5934    5940    5943      35    5934    5940    5946      35
    5931    5928    5934      37    5928    5934    5937      38    6003    6009
    6012       2    5991    5985    5994       8    5988    5985    5991       8
    5988    5985    5994       8    5982    5979    5985      56    5982    5979
    5997      57    5979    5985    5988      47    5979    5985    5991      47
    5979    5985    5994      47    5979    5997    6000      58    5976    5973
    5979      50    5976    5973    6003      34    5973    5979    5982      59
    5970    5967    5973      37    5967    5973    5976      38    6024    6030
    6033       2    6021    6015    6024      34    6018    6015    6021     116
    6018    6015    6024      34    6012    6009    6015      37    6009    6015
    6018      38    6009    6015    6021      38    6054    6060    6063       2
    6048    6042    6051       8    6045    6042    6048       8    6045    6042
    6051       8    6039    6036    6042      85    6039    6036    6054      34
    6036    6042    6045       7    6036    6042    6048       7    6036    6042
    6051       7    6033    6030    6036      37    6030    6036    6039      38
    6090    6096    6099       2    6078    6072    6081     118    6075    6072
    6078      27    6075    6072    6081     118    6069    6066    6072      33
    6069    6066    6090      34    6066    6072    6075      35    6066    6072
    6078      35    6063    6060    6066      37    6060    6066    6069      38
    6126    6132    6135       2    6114    6108    6117     118    6111    6108
    6114      27    6111    6108    6117     118    6105    6102    6108      33
    6105    6102    6126      34    6102    6108    6111      35    6102    6108
    6114      35    6099    6096    6102      37    6096    6102    6105      38
    6168    6174    6177       2    6156    6150    6159       8    6153    6150
    6156       8    6153    6150    6159       8    6147    6144    6150      56
    6147    6144    6162      57    6144    6150    6153      47    6144    6150
    6156      47    6144    6150    6159      47    6144    6162    6165      58
    6141    6138    6144      50    6141    6138    6168      34    6138    6144
    6147      59    6135    6132    6138      37    6132    6138    6141      38
    6216    6222    6225       2    6210    6204    6213       8    6207    6204
    6210       8    6207    6204    6213       8    6198    6192    6201       8
    6195    6192    6198       8    6195    6192    6201       8    6189    6186
    6192      44    6189    6186    6204      44    6186    6192    6195      47
    6186    6192    6198      47    6186    6192    6201      47    6186    6204
    6207      47    6186    6204    6210      47    6186    6204    6213      47
    6183    6180    6186      50    6183    6180    6216      34    6180    6186
    6189      51    6177    6174    6180      37    6174    6180    6183      38
    6273    6279    6282       2    6267    6261    6270       8    6264    6261
    6267       8    6264    6261    6270       8    6255    6249    6258       8
    6252    6249    6255       8    6252    6249    6258       8    6246    6243
    6249      44    6246    6243    6261      44    6243    6249    6252      47
    6243    6249    6255      47    6243    6249    6258      47    6243    6261
    6264      47    6243    6261    6267      47    6243    6261    6270      47
    6240    6234    6243      48    6237    6234    6240      27    6237    6234
    6243      48    6234    6243    6246      45    6231    6228    6234      33
    6231    6228    6273      34    6228    6234    6237      35    6228    6234
    6240      35    6225    6222    6228      37    6222    6228    6231      38
    6318    6324    6327       2    6306    6300    6309     118    6303    6300
    6306      27    6303    6300    6309     118    6297    6291    6300      30
    6294    6291    6297      27    6294    6291    6300      30    6291    6300
    6303      30    6291    6300    6306      30    6288    6285    6291      33
    6288    6285    6318      34    6285    6291    6294      35    6285    6291
    6297      35    6282    6279    6285      37    6279    6285    6288      38
    6363    6369    6372       2    6351    6345    6354     118    6348    6345
    6351      27    6348    6345    6354     118    6342    6336    6345      30
    6339    6336    6342      27    6339    6336    6345      30    6336    6345
    6348      30    6336    6345    6351      30    6333    6330    6336      33
    6333    6330    6363      34    6330    6336    6339      35    6330    6336
    6342      35    6327    6324    6330      37    6324    6330    6333      38
    6414    6420    6423       2    6408    6402    6411     107    6405    6402
    6408     107    6405    6402    6411     107    6399    6402    6405     122
    6399    6402    6408     122    6399    6402    6411     122    6396    6390
    6399     123    6393    6390    6396     124    6393    6390    6399     123
    6387    6381    6390      30    6384    6381    6387      27    6384    6381
    6390      30    6381    6390    6393     126    6381    6390    6396     126
    6378    6375    6381      33    6378    6375    6414      34    6375    6381
    6384      35    6375    6381    6387      35    6372    6369    6375      37
    6369    6375    6378      38    6456    6462    6465       2    6450    6447
    6453      25    6441    6447    6450       2    6441    6447    6453       2
    6438    6432    6441      26    6435    6432    6438      27    6435    6432
    6441      26    6429    6426    6432      33    6429    6426    6456      34
    6426    6432    6435      35    6426    6432    6438      35    6423    6420
    6426      37    6420    6426    6429      38    6507    6501    6510       8
    6504    6501    6507       8    6504    6501    6510       8    6495    6489
    6498       8    6492    6489    6495       8    6492    6489    6498       8
    6486    6483    6489      44    6486    6483    6501      44    6483    6489
    6492      47    6483    6489    6495      47    6483    6489    6498      47
    6483    6501    6504      47    6483    6501    6507      47    6483    6501
    6510      47    6480    6474    6483      48    6477    6474    6480      27
    6477    6474    6483      48    6474    6483    6486      45    6471    6468
    6474      33    6471    6468    6513      34    6468    6474    6477      35
    6468    6474    6480      35    6465    6462    6468      37    6462    6468
    6471      38    6555    6561    6564       2    6552    6549    6555      34
    6546    6540    6549       7    6543    6540    6546       8    6543    6540
    6549       7    6540    6549    6552      85    6537    6531    6540      11
    6534    6531    6537       8    6534    6531    6540      11    6531    6540
    6543      11    6531    6540    6546      11    6528    6522    6531     106
    6525    6522    6528     107    6525    6522    6531     106    6522    6531
    6534      11    6522    6531    6537      11    6519    6522    6525     109
    6519    6522    6528     109    6519    6549    6552      38    6576    6582
    6585       2    6573    6567    6576      34    6570    6567    6573     116
    6570    6567    6576      34    6564    6561    6567      37    6561    6567
    6570      38    6561    6567    6573      38    6648    6654    6657       2
    6642    6639    6645      89    6633    6630    6636      89    6627    6630
    6633      91    6627    6630    6636      91    6627    6639    6642      91
    6627    6639    6645      91    6624    6621    6627      91    6618    6612
    6621      92    6615    6612    6618      93    6615    6612    6621      92
    6612    6621    6624      94    6609    6603    6612      96    6606    6603
    6609      97    6606    6603    6612      96    6603    6612    6615      98
    6603    6612    6618      98    6600    6594    6603      96    6597    6594
    6600      97    6597    6594    6603      96    6594    6603    6606      96
    6594    6603    6609      96    6591    6588    6594     102    6591    6588
    6648      34    6588    6594    6597     103    6588    6594    6600     103
    6585    6582    6588      37    6582    6588    6591      38    6720    6726
    6729       2    6714    6711    6717      63    6708    6705    6711      64
    6705    6711    6714      64    6702    6699    6705      64    6699    6705
    6708      64    6696    6693    6699      64    6693    6699    6702      64
    6690    6693    6696      68    6687    6684    6690      71    6681    6678
    6684      74    6678    6684    6687      76    6675    6678    6681      78
    6672    6666    6675      82    6669    6666    6672       8    6669    6666
    6675      82    6663    6660    6666      85    6663    6660    6720      34
    6660    6666    6669       7    6660    6666    6672       7    6657    6654
    6660      37    6654    6660    6663      38    6780    6774    6783      19
    6777    6774    6780      19    6777    6774    6783      19    6771    6765
    6774     111    6768    6765    6771     112    6768    6765    6774     111
    6765    6774    6777     113    6765    6774    6780     113    6765    6774
    6783     113    6762    6756    6765      96    6759    6756    6762      97
    6759    6756    6765      96    6756    6765    6768     114    6756    6765
    6771     114    6753    6747    6756      96    6750    6747    6753      97
    6750    6747    6756      96    6747    6756    6759      96    6747    6756
    6762      96    6744    6738    6747      96    6741    6738    6744      97
    6741    6738    6747      96    6738    6747    6750      96    6738    6747
    6753      96    6735    6732    6738     102    6735    6732    6786      34
    6732    6738    6741     103    6732    6738    6744     103    6729    6726
    6732      37    6726    6732    6735      38    6828    6834    6837       2
    6825    6822    6828      34    6819    6813    6822       7    6816    6813
    6819       8    6816    6813    6822       7    6813    6822    6825      85
    6810    6804    6813      11    6807    6804    6810       8    6807    6804
    6813      11    6804    6813    6816      11    6804    6813    6819      11
    6801    6795    6804     106    6798    6795    6801     107    6798    6795
    6804     106    6795    6804    6807      11    6795    6804    6810      11
    6792    6795    6798     109    6792    6795    6801     109    6792    6822
    6825      38    6894    6900    6903       2    6888    6882    6891      19
    6885    6882    6888      19    6885    6882    6891      19    6879    6873
    6882     111    6876    6873    6879     112    6876    6873    6882     111
    6873    6882    6885     113    6873    6882    6888     113    6873    6882
    6891     113    6870    6864    6873      96    6867    6864    6870      97
    6867    6864    6873      96    6864    6873    6876     114    6864    6873
    6879     114    6861    6855    6864      96    6858    6855    6861      97
    6858    6855    6864      96    6855    6864    6867      96    6855    6864
    6870      96    6852    6846    6855      96    6849    6846    6852      97
    6849    6846    6855      96    6846    6855    6858      96    6846    6855
    6861      96    6843    6840    6846     102    6843    6840    6894      34
    6840    6846    6849     103    6840    6846    6852     103    6837    6834
    6840      37    6834    6840    6843      38    6945    6951    6954       2
    6939    6933    6942     107    6936    6933    6939     107    6936    6933
    6942     107    6930    6933    6936     122    6930    6933    6939     122
    6930    6933    6942     122    6927    6921    6930     123    6924    6921
    6927     124    6924    6921    6930     123    6918    6912    6921      30
[truncated: 1,008,757 more chars]
