# Supplementary material for: Correction to “BAT2: an Open-Source Tool for Flexible, Automated, and Low Cost Absolute Binding Free Energy Calculations”
Source: J Chem Theory Comput. 2024 Sep 17;20(19):8740. doi: 10.1021/acs.jctc.4c01153 (PMC11465461; doi:10.1021/acs.jctc.4c01153)
Supplement: Supplementary file 1 — ct4c01153_si_001.zip [file ct4c01153_si_001.zip › All-files/HIV-1/equil/pose3/full.inpcrd]

default_name
 32605
  36.7390637  35.4379323  42.2772871  48.1190637  48.8689323  34.7412871
  48.4199875  48.1583181  35.3928796  48.8035186  49.4222696  34.2458692
  47.2990637  48.2609323  33.6732871  47.4839686  47.1871371  33.6437142
  47.5707391  48.7024099  32.7144389  45.8910637  48.5929323  34.0782871
  45.4746387  47.7627733  34.6488347  45.2882506  48.7579430  33.1852648
  45.9720637  49.8259323  34.8972871  45.1681002  49.8215867  35.6333055
  45.9141977  50.7372850  34.3021503  47.3310637  49.7499323  35.6082871
  47.8451341  50.7097199  35.6596418  47.1490637  49.1969323  37.0142871
  47.4370637  48.0269323  37.2562871  46.6720637  50.0479323  37.9332871
  46.5417104  51.0183671  37.6855703  46.3500637  49.6319323  39.2952871
  46.6928229  48.6066420  39.4345541  47.0010637  50.5119323  40.3572871
  48.0838625  50.4328046  40.2604110  46.6963078  51.5449158  40.1894514
  46.5820637  50.0789323  41.7642871  45.5619306  50.4102851  41.9582834
  46.6291097  48.9919200  41.8298088  47.4800637  50.6599323  42.8092871
  47.1360637  51.6439323  43.4732871  48.6480637  50.0579323  42.9802871
  49.2958476  50.4064953  43.6723719  48.8851566  49.2532929  42.4177537
  44.8330637  49.7119323  39.3732871  44.2520637  50.7879323  39.1862871
  44.1920637  48.5639323  39.6282871  44.7364338  47.7139215  39.6635328
  42.7500637  48.4599323  39.7152871  42.2545526  49.3982280  39.4659499
  42.2180637  47.3359323  38.7952871  42.7495383  46.4134951  39.0292633
  40.7000637  47.1209323  38.9962871  40.1678424  48.0428697  38.7620383
  40.3547968  46.3250051  38.3364452  40.5059560  46.8431496  40.0322689
  42.5670637  47.6599323  37.3122871  41.8946683  48.4609477  37.0051074
  43.5934220  48.0269244  37.3100578  42.4480637  46.5379323  36.3782871
  41.4217979  46.1706770  36.3796225  42.7131604  46.8703186  35.3746227
  43.1205504  45.7366524  36.6845747  42.3320637  48.3129323  41.1702871
  42.7210637  47.3539323  41.8612871  41.5490637  49.2849323  41.6432871
  41.3652259  50.1233370  41.1109522  41.0800637  49.2239323  43.0102871
  41.7696187  48.7007331  43.6727642  40.8010637  50.6049323  43.5902871
  40.4056918  50.4786171  44.5981689  42.0600637  51.4659323  43.6422871
  42.4557789  51.5930846  42.6346456  41.8163782  52.4418341  44.0622063
  42.8085174  50.9786945  44.2672008  39.7540637  51.2199323  42.8532871
  39.5757834  52.0905608  43.2163607  39.8970637  48.2689323  43.0902871
  39.3400637  47.8569323  42.0582871  39.5500637  47.8969323  44.3092871
  40.1141533  48.1999505  45.0903647  38.4750637  46.9489323  44.5612871
  38.0437940  46.6142000  43.6178573  39.0230637  45.7139323  45.3212871
  39.4503617  46.1490264  46.2247299  38.2274241  45.0205386  45.5937992
  40.1300637  44.9509323  44.5402871  40.8903824  45.6690886  44.2332566
  40.7600637  43.8859323  45.3732871  40.0003935  43.1670978  45.6803327
  41.5282031  43.3759766  44.7919026  41.2126124  44.3353825  46.2571958
  39.6020637  44.3829323  43.2102871  39.2417138  45.1988137  42.5837211
  40.4056452  43.8571346  42.6946372  38.7844839  43.6901415  43.4095435
  37.2770637  47.5699323  45.2522871  36.4410637  46.8449323  45.7992871
  37.1630637  48.9239323  45.2142871  37.8765423  49.4882057  44.7753758
  35.9960637  49.6009323  45.7862871  35.8734926  49.3044354  46.8279997
  36.1690637  51.1229323  45.7272871  36.3978758  51.4504855  44.7131603
  35.2359848  51.5814051  46.0548026  37.2530637  51.6739323  46.6122871
  38.3870637  52.3159323  46.2162871  38.5437609  52.4245328  45.1430902
  39.1210637  52.7049323  47.3192871  40.0185744  53.1673732  47.2924093
  38.4560637  52.3249323  48.4542871  38.8040637  52.4769323  49.8082871
  39.7401994  52.9774359  50.0557639  37.9260637  51.9759323  50.7462871
  38.1595189  52.0761677  51.8062643  36.7370637  51.3389323  50.3702871
  36.0454524  50.9570436  51.1212427  36.4020637  51.1739323  49.0292871
  35.4509761  50.6965033  48.7935019  37.2770637  51.6589323  48.0472871
  34.7520637  49.2209323  44.9632871  33.6420637  49.2599323  45.4842871
  34.9580637  48.9079323  43.6722871  35.9027674  48.9929510  43.3252912
  33.9090637  48.4759323  42.7382871  32.9787295  48.3280782  43.2866635
  33.6680637  49.5199323  41.6332871  34.6208108  49.6866176  41.1307055
  32.9567892  49.0887876  40.9287995  33.1260637  50.8529323  42.1532871
  32.5698238  51.3394509  41.3520396  32.4486540  50.6174011  42.9741057
  34.1850637  51.8119323  42.6592871  35.3290637  51.8459323  42.1632871
  33.8150637  52.6339323  43.6472871  34.4785104  53.2951413  44.0251001
  32.8738914  52.5897259  44.0110752  34.3450637  47.1439323  42.1122871
  35.5270637  46.7819323  42.1562871  33.3990637  46.4309323  41.4912871
  32.4394277  46.7444303  41.4610045  33.7450637  45.1829323  40.8022871
  34.1291150  44.4589228  41.5209068  32.5130637  44.5879323  40.1202871
  32.1041479  45.3447934  39.4509231  32.8379501  43.7258059  39.5378037
  31.4550637  44.1609323  41.0992871  31.8747086  43.3867091  41.7416092
  31.1794432  45.0245039  41.7045800  30.2250637  43.6229323  40.3982871
  29.7280291  44.4221899  39.8485209  30.5057165  42.8276645  39.7077202
  29.2900637  43.0799323  41.3832871  29.6669508  42.8047982  42.2790308
  27.9870637  42.9169323  41.1652871  27.4520637  43.2659323  40.0022871
  28.0370244  43.6576292  39.2780671  26.4623323  43.1382842  39.8466036
  27.2100637  42.4169323  42.1132871  27.6086311  42.1586433  43.0046518
  26.2222659  42.2960486  41.9408304  34.7910637  45.5189323  39.7172871
  34.6110637  46.5059323  38.9772871  35.8610637  44.7009323  39.6112871
  36.2180637  43.5469323  40.4612871  35.4449682  42.7836006  40.3732627
  36.2888920  43.8736415  41.4987569  37.5420637  43.0939323  39.9112871
  37.3737485  42.2248301  39.2753387  38.1862313  42.8142295  40.7449033
  38.1270637  44.2199323  39.1452871  38.7074790  43.8248709  38.3115344
  38.7571342  44.8735438  39.7485307  36.9210637  44.9999323  38.6162871
  37.1044602  46.0743522  38.6255560  36.5220637  44.5639323  37.2062871
  36.9920637  43.5419323  36.7042871  35.6230637  45.3379323  36.5822871
  35.2309223  46.1321743  37.0675746  35.1390637  45.0409323  35.2312871
  35.1427408  43.9631202  35.0687854  33.7020637  45.5629323  35.0392871
  33.7218305  46.6014327  35.3697799  33.4921165  45.5263090  33.9703246
  32.6060637  44.8039323  35.8022871  32.8997125  44.7080338  36.8475980
  31.2830637  45.5579323  35.7132871  30.9885118  45.6538267  34.6682310
  30.5144504  45.0096771  36.2580352  31.3994968  46.5498532  36.1499068
  32.4050637  43.3859323  35.2402871  33.3357717  42.8251445  35.3263059
  31.6223382  42.8785975  35.8042494  32.1144740  43.4479951  34.1915713
  36.0500637  45.6339323  34.1812871  36.4960637  46.7949323  34.2912871
  36.3170637  44.8399323  33.1432871  35.9747082  43.8897527  33.1504097
  37.1640637  45.2649323  32.0252871  37.2367981  46.3498054  31.9487415
  38.6040637  44.6709323  32.0652871  39.1276609  44.9749504  31.1589107
  39.3770637  45.1569323  33.2852871  38.8542843  44.8528693  34.1921214
  40.3765958  44.7221862  33.2796345  39.4540181  46.2438708  33.2580056
  38.5860637  43.1399323  31.9842871  38.1125213  42.8304076  31.0525929
  39.6079536  42.7619106  32.0149515  38.0248978  42.7375260  32.8276512
  36.5020637  44.9229323  30.7102871  35.6780637  44.0089323  30.6462871
  36.9130637  45.6209323  29.6402871  37.5650548  46.3837018  29.7551333
  36.4340637  45.3179323  28.2982871  35.4445993  44.8617859  28.3297501
  36.3630637  46.5889323  27.4292871  37.3599317  47.0289445  27.4020149
  35.8890637  46.3079323  25.9972871  34.8920030  45.8683071  26.0237290
  35.8594706  47.2407416  25.4341796  36.5785117  45.6148411  25.5152221
  35.4830637  47.5259323  28.0502871  35.4330695  48.3212669  27.5149893
  37.4410637  44.3219323  27.7462871  38.6580637  44.5019323  27.8852871
  36.9380637  43.2609323  27.1422871  35.9373639  43.1248523  27.1557539
  37.7650637  42.2379323  26.5202871  38.8166331  42.5202180  26.4691427
  37.6330637  40.8619323  27.2242871  38.2400560  40.1373181  26.6815210
  38.1050637  40.9289323  28.7002871  37.4981907  41.6530538  29.2438438
  37.9981635  39.9470729  29.1614002  39.1509999  41.2338218  28.7343331
  36.1900637  40.2879323  27.1022871  35.5845621  40.8451191  27.8171377
  35.8602691  40.5192183  26.0894487  36.0380637  38.8499323  27.3492871
  36.3672472  38.6179378  28.3621626  34.9908884  38.5698163  27.2350153
  36.6429565  38.2920368  26.6344744  37.3710637  42.1579323  25.0342871
  36.2580637  42.5729323  24.6722871  38.2830637  41.6279323  24.1972871
  39.1877453  41.3966714  24.5822143  38.0570637  41.3999323  22.7622871
  37.0314320  41.6663636  22.5069580  39.0150637  42.2569323  21.9112871
  39.0591350  43.2464532  22.3662654  39.9994347  41.7913150  21.9593946
  38.5840637  42.3869323  20.4502871  38.5059922  41.3820688  20.0352509
  37.6040106  42.8636975  20.4331734  39.5710637  43.2139323  19.6082871
  40.5753805  42.9603073  19.9475821  39.4491831  42.9026521  18.5708146
  39.3660637  44.7109323  19.7132871  38.3350246  44.9348947  19.4396090
  39.5396551  45.0081199  20.7475234  40.2910637  45.4619323  18.8192871
  40.1300760  45.1870132  17.8608498  40.1237674  46.4530886  18.9178828
  41.2465005  45.2548748  19.0729935  38.2740637  39.8999323  22.5292871
  39.3510637  39.3739323  22.8112871  37.2370637  39.1949323  22.0502871
  36.3708771  39.6887422  21.8891294  37.2620637  37.7389323  21.8302871
  38.2083970  37.3730355  21.4319504  36.9060637  36.9509323  23.1352871
  37.7001592  37.1170791  23.8632349  35.5360637  37.4159323  23.7412871
  34.7413550  37.2496555  23.0140384  35.3256522  36.8448796  24.6455695
  35.5878043  38.4768538  23.9859657  36.9620637  35.4079323  22.8972871
  36.1595469  35.1938269  22.1914356  37.9242419  35.2226469  22.4198125
  36.8240637  34.5389323  24.0732871  35.8618611  34.7233293  24.5510566
  36.8812146  33.4954855  23.7633648  37.6265554  34.7521512  24.7794349
  36.3330637  37.3139323  20.6852871  35.1960637  37.7609323  20.6372871
  36.8260637  36.4269323  19.8152871  37.7791122  36.1278470  19.9647726
  36.0930637  35.8669323  18.6782871  36.8262249  35.3765372  18.0379071
  35.4055526  35.1220993  19.0791009  35.3080637  36.8699323  17.8522871
  34.1760637  36.5809323  17.4522871  35.9000637  38.0449323  17.6192871
  36.8250178  38.1974729  17.9951737  35.2800637  39.1189323  16.8502871
  36.0755617  39.7939143  16.5345636  34.8188459  38.6660767  15.9726202
  34.2240637  39.9169323  17.6102871  33.4940637  40.7079323  17.0072871
  34.1460637  39.7389323  18.9492871  34.7798499  39.0737159  19.3686933
  33.1680637  40.4119323  19.8162871  32.5956979  41.1414158  19.2432685
  32.1840637  39.3619323  20.4082871  32.7777577  38.7041029  21.0430211
  31.4736200  39.9148675  21.0228051  31.4120637  38.5129323  19.3622871
  30.9439348  39.1896625  18.6474499  32.1464301  37.8931340  18.8478377
  30.3370637  37.6069323  19.9512871  29.7430637  37.8849323  21.0012871
  30.0490637  36.4999323  19.2712871  29.3438966  35.8661696  19.6194044
  30.5369616  36.2985736  18.4101764  33.8370637  41.2079323  20.9682871
  34.9570637  40.8919323  21.3812871  33.1410637  42.2479323  21.4692871
  32.2480127  42.4552344  21.0455124  33.5820637  43.0719323  22.6042871
  34.6171414  42.8133885  22.8275998  33.4980637  44.5909323  22.3452871
  32.5197107  44.7218247  21.8829108  33.4977374  45.0535660  23.3322370
  34.5660637  45.2519323  21.4732871  34.7466559  44.6305693  20.5961353
  34.1030637  46.6249323  21.0322871  33.9227002  47.2470587  21.9089436
  34.8715139  47.0861883  20.4119420  33.1812958  46.5310587  20.4581512
  35.8940637  45.3959323  22.2092871  36.2560894  44.4106006  22.5028144
  36.6240826  45.8700857  21.5532747  35.7524827  46.0101724  23.0985356
  32.6310637  42.7209323  23.7242871  31.4110637  42.7959323  23.5492871
  33.1800637  42.2949323  24.8612871  34.1836327  42.2049197  24.9309027
  32.3710637  41.9139323  26.0112871  31.3501550  42.2715949  25.8774138
  32.3390637  40.3789323  26.1702871  33.3777049  40.0489962  26.1918728
  31.8744471  40.1780916  27.1356339  31.5810637  39.6159323  25.0672871
  30.6538174  40.1478494  24.8542632  32.2020995  39.5963986  24.1717230
  31.2600637  38.1849323  25.4952871  32.2047734  37.6699741  25.6697595
  30.6965512  38.2347771  26.4269891  30.4560637  37.4269323  24.4592871
  30.8553526  37.6804350  23.4772457  30.5955249  36.3617409  24.6437243
  28.9990637  37.7529323  24.5032871  28.8695875  38.7398413  24.3319800
  28.5136725  37.2216723  23.7945853  28.6287853  37.5177079  25.4130467
  32.9530637  42.5759323  27.2772871  34.0970637  43.0409323  27.2662871
  32.1510637  42.6499323  28.3352871  31.2208686  42.2641319  28.2578640
  32.5730637  43.1969323  29.6332871  33.4380289  43.8462273  29.4978231
  31.4350637  44.0189323  30.2642871  31.0778290  44.7132356  29.5037443
  30.6377745  43.3219718  30.5225042  31.8500637  44.7949323  31.5032871
  32.0145371  44.0589213  32.2902670  32.7973333  45.2688458  31.2460217
  30.8730637  45.8499323  31.9932871  29.6610637  45.5489323  32.0952871
  31.3270637  46.9799323  32.2892871  32.8170637  41.9479323  30.4842871
  32.0080637  41.0299323  30.4312871  33.9010637  41.9169323  31.2772871
  34.5574812  42.6842484  31.2982973  34.1820637  40.7439323  32.0972871
  33.2482824  40.2417664  32.3502318  35.0750637  39.7619323  31.3402871
  36.0177591  40.2475055  31.0880090  35.2714177  38.8916227  31.9664714
  34.5739386  39.4451680  30.4256105  34.8420637  41.1589323  33.3962871
  35.4790637  42.2149323  33.4772871  34.7020637  40.3089323  34.4002871
  34.2145949  39.4381978  34.2444187  35.2370637  40.5729323  35.7302871
  35.3177592  41.6391284  35.9419786  34.2170637  39.9549323  36.7012871
  33.2680006  40.4175272  36.4303916  34.2205702  38.9153546  36.3736198
  34.3920637  40.0099323  38.1822871  35.4074686  39.6991721  38.4282178
  34.1540637  41.4149323  38.7012871  33.1386402  41.7262334  38.4561229
  34.2871707  41.4306426  39.7830156  34.8650817  42.0991597  38.2382681
  33.3460637  39.1039323  38.8322871  33.4819239  38.0810678  38.4810185
  33.4616141  39.1338370  39.9157331  32.3478535  39.4500460  38.5641817
  36.6060637  39.9129323  35.8872871  36.7480637  38.7269323  35.5732871
  37.6040637  40.6579323  36.4002871  37.4268780  41.6265511  36.6249696
  38.9570637  40.1079323  36.6722871  39.2459642  39.4490113  35.8534716
  40.0100637  41.2189323  36.8032871  39.6271400  41.8410290  37.6122768
  40.9453717  40.7538800  37.1147762  40.2570637  42.0799323  35.5762871
  39.3352087  42.5980204  35.3119602  41.3460637  43.0989323  35.8612871
  42.2684184  42.5815527  36.1252550  41.5138376  43.7098709  34.9743222
  41.0388032  43.7379191  36.6891683  40.6360637  41.2339323  34.3522871
  39.8270637  40.5396154  34.1252575  40.8042767  41.8874189  33.4962726
  41.5462856  40.6733317  34.5651772  38.7890637  39.3729323  38.0022871
  38.5960637  39.9979323  39.0552871  38.8020637  38.0389323  37.9362871
  39.0039456  37.6044586  37.0471439  38.4770637  37.1779323  39.0692871
  38.2048106  37.7507932  39.9557451  37.2680637  36.3559323  38.6292871
  36.5904028  37.0374770  38.1151164  37.6386246  35.6120502  37.9240041
  36.5310637  35.6639323  39.7482871  37.1190637  35.5079323  40.8452871
  35.3620637  35.2799323  39.5342871  39.5790637  36.2629323  39.5732871
  39.7730637  35.1529323  39.0532871  40.2580637  36.6859323  40.6562871
  40.1042015  37.6074922  41.0398925  41.3400637  35.8679323  41.2212871
  41.9855748  35.4961482  40.4255540  42.1910637  36.6939323  42.1982871
  42.9865338  36.0543049  42.5806541  42.8020637  37.9199323  41.5312871
  42.0071350  38.5603117  41.1490540  43.3948203  38.4730541  42.2598440
  43.4419795  37.6047854  40.7070961  41.3550637  37.1169323  43.2842871
  41.8735515  37.6350720  43.9042081  40.8280637  34.5589323  41.8672871
  41.6170637  33.6309323  42.0682871  39.5310637  34.5019323  42.1992871
  38.9077093  35.2790914  42.0332980  38.9860637  33.2979323  42.8162871
  39.7345833  32.8982986  43.5004732  38.0943198  33.5776229  43.3772375
  38.6190637  32.2289323  41.8082871  38.2750637  31.1159323  42.2072871
  38.6950637  32.5379323  40.4962871  39.0148316  33.4540810  40.2160740
  38.3270637  31.5819323  39.4512871  37.6870243  30.8016658  39.8631523
  37.5650637  32.3059323  38.3532871  38.1963091  33.0844354  37.9248456
  37.2861257  31.5957338  37.5748836  36.6655485  32.7575484  38.7716344
  39.5460637  30.9239323  38.8312871  40.4550637  31.6209323  38.3742871
  39.5560637  29.5819323  38.7502871  38.7877802  29.0156512  39.0806892
  40.6890637  28.9099323  38.1112871  41.6258806  29.2614237  38.5436377
  40.5860637  27.3869323  38.3302871  39.6553156  27.0718332  37.8585672
  41.4299574  26.9570413  37.7907158  40.6100637  26.9109323  39.7632871
  40.0280637  25.8329323  40.0342871  41.2220637  27.6109323  40.6242871
  40.6570637  29.1419323  36.6072871  41.7160637  29.2509323  35.9622871
  39.4310637  29.1569323  36.0492871  38.6388270  29.1048358  36.6735838
  39.1770637  29.2449323  34.6152871  40.1105988  29.2536863  34.0526728
  38.3580637  27.9979323  34.1962871  37.3256112  28.1978649  34.4829367
  38.4278358  27.9373735  33.1102095  38.8080637  26.6769323  34.8082871
  39.9740637  26.2859323  34.5822871  37.9890637  26.0399323  35.5132871
  38.3950637  30.4729323  34.1882871  37.7310637  31.1169323  34.9922871
  38.4790637  30.7859323  32.8992871  39.0999789  30.2433582  32.3160401
  37.7620637  31.8989323  32.2952871  37.5345986  32.6774886  33.0234416
  38.6290637  32.5029323  31.1882871  38.9811238  31.6872501  30.5567679
  37.8720637  33.5169323  30.3342871  37.5200701  34.3332033  30.9650816
  38.5357278  33.9127190  29.5655207  37.0191268  33.0298969  29.8616397
  39.7520637  33.1289323  31.8242871  40.3204245  33.5204721  31.1570068
  36.4460637  31.3229323  31.7892871  36.4440637  30.2899323  31.1082871
  35.3210637  31.9759323  32.1522871  35.3825116  32.8057283  32.7247922
  33.9920637  31.4859323  31.7802871  34.0262100  30.7512887  30.9757798
  33.2250637  30.8709323  32.9812871  32.8771181  31.6708791  33.6348299
  32.0150637  30.0619323  32.4702871  32.3622765  29.2614579  31.8169993
  31.4804311  29.6325721  33.3175877  31.3462964  30.7193258  31.9146922
  34.1480637  30.0259323  33.8732871  34.9501241  30.6523737  34.2636362
  33.5740559  29.6127490  34.7026810  34.5756179  29.2124743  33.2871264
  33.1960637  32.6209323  31.1892871  33.0410637  33.6619323  31.8402871
  32.6990637  32.4229323  29.9672871  32.8943167  31.5655395  29.4704437
  31.9060637  33.4519323  29.2912871  31.7795495  34.3041702  29.9589576
  32.5920637  33.9389323  27.9922871  32.6004200  33.0739656  27.3290662
  31.9459673  34.7106941  27.5739055  34.0260637  34.4909323  28.1352871
  34.6626871  33.7218066  28.5726168  34.5720637  34.8869323  26.7802871
  33.9361816  35.6564114  26.3425033  35.5842576  35.2747378  26.8950530
  34.5895079  34.0152289  26.1261240  34.0730637  35.7149323  29.0542871
  33.7113216  35.4401080  30.0451018  35.0993859  36.0742429  29.1295191
  33.4419855  36.5029324  28.6433187  30.5180637  32.9739323  28.9542871
  30.2930637  31.7739323  28.7712871  29.5680637  33.9259323  28.8752871
  29.8016943  34.8778163  29.1190758  28.1930637  33.6299323  28.4782871
  27.7463110  32.9116193  29.1657009  27.3630637  34.9229323  28.5112871
  26.3203176  34.6468224  28.3546248  27.4774923  35.3603227  29.5031015
  27.7830637  35.9399323  27.4562871  28.8535957  35.7831321  27.3240905
  27.2580422  35.6429617  26.5483994  27.5180637  37.4069323  27.7362871
  26.5880637  37.7249323  28.5122871  28.2540637  38.2429323  27.1652871
  28.1820637  33.0049323  27.0452871  29.1730637  33.0909323  26.2992871
  27.0550637  32.3709323  26.6652871  26.2822050  32.2750610  27.3084025
  26.9490637  31.7369323  25.3602871  27.6166761  30.8761511  25.3222259
  25.5150637  31.2589323  25.0822871  24.8431897  32.0365126  25.4456785
  25.4129527  31.1674666  24.0009419  25.1610637  29.9429323  25.7342871
  25.2532806  30.1198029  26.8058811  24.1130721  29.7809180  25.4821679
  25.9680637  28.7159323  25.3532871  26.6400637  28.7179323  24.2942871
  25.9280637  27.7409323  26.1352871  27.4120637  32.6209323  24.2062871
  26.9960637  33.7699323  24.0772871  28.2790637  32.0629323  23.3742871
  28.5816328  31.1225372  23.5845451  28.8290637  32.7179323  22.1952871
  28.0315646  33.2357231  21.6623829  29.9100637  33.7449323  22.5822871
  30.1625761  34.3064843  21.6828451  29.4710622  34.4178674  23.3188576
  31.1670637  33.1179323  23.1562871  30.9065889  32.5954495  24.0767574
  31.5617054  32.4041631  22.4331734  32.4340637  34.3639323  23.5162871
  32.7730637  34.9699323  21.8642871  31.8607649  35.3829343  21.4338930
  33.5361427  35.7468566  21.9111882  33.1287777  34.1491329  21.2415052
  29.4270637  31.6679323  21.2992871  29.7170637  30.5539323  21.7592871
  29.6530637  32.0179323  20.0342871  29.3084057  32.8881990  19.6548850
  30.2570637  31.0629323  19.1252871  30.0985740  30.0584921  19.5178174
  29.6560637  31.1369323  17.6882871  30.0359770  30.2570058  17.1691585
  28.5720920  31.0655520  17.7777867  29.9910637  32.3539323  16.8772871
  29.5010637  33.4609323  17.1272871  30.8180637  32.1669323  15.8592871
  31.0810991  32.9485154  15.2761576  31.1816796  31.2436517  15.6710392
  31.7830637  31.2149323  19.1702871  32.2870637  32.3409323  19.2262871
  32.5110637  30.0829323  19.2092871  32.0480512  29.1903896  19.3046090
  33.9760637  30.1069323  19.1892871  34.3039799  31.0913266  18.8553142
  34.5940637  29.8249323  20.5652871  33.9793816  29.0117591  20.9513112
  35.6181397  29.4751813  20.4347392  34.5760637  30.9999323  21.5622871
  33.5411582  31.3013786  21.7241556  35.2030637  30.6089323  22.8902871
  36.2381900  30.3077861  22.7292799  35.1744426  31.4599621  23.5707501
  34.6469018  29.7782113  23.3246683  35.2780637  32.2619323  20.9842871
  34.7668604  32.5783403  20.0750806  35.2429671  33.0663930  21.7189384
  36.3169872  32.0266630  20.7532343  34.4710637  29.1019323  18.1622871
  33.7710637  28.1209323  17.9262871  35.6510637  29.3199323  17.5322871
  36.6010637  30.4449323  17.6802871  36.9781521  30.4612804  18.7028512
  36.0821724  31.3801366  17.4699452  37.6880637  30.1439323  16.6622871
  38.5513850  29.7169831  17.1726692  37.9813831  31.0681606  16.1644246
  37.1000637  29.1819323  15.6922871  37.8725628  28.5358956  15.2751770
  36.5642374  29.6764672  14.8820865  36.1230637  28.3499323  16.5352871
  35.2538863  28.0238638  15.9640532  36.8200637  27.1329323  17.1392871
  37.3020637  27.1789323  18.2712871  36.8910637  26.0719323  16.3472871
  36.4497873  26.1281547  15.4405272  37.5670637  24.8349323  16.7102871
  37.9295955  24.3964324  15.7805626  38.4156752  25.1176877  17.3331894
  36.7370637  23.8099323  17.4462871  35.5160637  23.9469323  17.6012871
  37.4200637  22.7499323  17.8812871  38.4102369  22.7037376  17.6875801
  36.8080637  21.6499323  18.6072871  35.8488619  21.3974084  18.1553329
  37.7130637  20.4079323  18.5652871  38.7236658  20.7279327  18.8190242
  37.3521934  19.7115739  19.3222268  37.7250637  19.7149323  17.1982871
  36.7090065  19.7305977  16.8039737  38.3793086  20.2842022  16.5379861
  38.2150637  18.2759323  17.2802871  38.4499183  17.9217418  16.2765484
  39.1130246  18.2398845  17.8971066  37.2060637  17.3889323  17.8672871
  36.3310635  17.8098852  18.1452666  37.3710637  16.0829323  18.0582871
  38.5060637  15.4899323  17.7062871  39.2487839  16.0339200  17.2909028
  38.6212876  14.4976970  17.8555932  36.4000637  15.3589323  18.5982871
  35.5325384  15.8020149  18.8650786  36.5325352  14.3677775  18.7402813
  36.5780637  22.0609323  20.0472871  37.2120637  22.9859323  20.5442871
  35.6710637  21.3679323  20.7172871  35.1219474  20.6586883  20.2530204
  35.3900637  21.6519323  22.1232871  36.2792120  22.0723888  22.5931071
  34.2360637  22.6569323  22.2682871  34.0383984  22.8366970  23.3250332
  34.4973000  23.5973072  21.7829515  32.9370637  22.2039323  21.6582871
  32.5060637  22.4409323  20.3852871  33.1727887  23.0072038  19.7349687
  31.2610637  21.8829323  20.1972871  30.7168999  21.9413871  19.3484242
  30.8730637  21.2519323  21.3482871  29.7040637  20.5429323  21.6442871
  28.9459239  20.4421412  20.8676509  29.5850637  20.0119323  22.9122871
  28.6967085  19.4374498  23.1747654  30.5860637  20.1949323  23.8772871
  30.4739818  19.7877822  24.8821582  31.7440637  20.8959323  23.5852871
  32.4946794  20.9952818  24.3693831  31.9030637  21.4419323  22.2992871
  35.0760637  20.3669323  22.8612871  34.7290637  19.3499323  22.2442871
  35.1840637  20.4109323  24.1802871  35.6161992  21.1982657  24.6423091
  34.8270637  19.2449323  24.9862871  34.1802964  18.5998114  24.3916358
  36.0440637  18.4309323  25.4442871  35.6347770  17.5749905  25.9808943
  36.5250396  18.0885472  24.5280259  37.0600637  19.1309323  26.3142871
  37.3301394  20.0959819  25.8855225  36.6655160  19.2782317  27.3196413
  38.2990637  18.2379323  26.3792871  37.9771618  17.2688664  26.7605869
  38.6661398  18.1228062  25.3594339  39.3990637  18.7779323  27.2492871
  39.5254973  19.8391519  27.0349788  39.1138118  18.6501382  28.2935089
  40.6760637  18.0669323  26.9952871  40.9407837  18.1855844  26.0278447
  41.3975271  18.4475416  27.5908769  40.5592424  17.0836329  27.1942196
  33.9300637  19.6759323  26.1342871  34.0860637  20.7949323  26.6342871
  32.9570637  18.8519323  26.5412871  32.6050637  17.4939323  26.0542871
  33.4699238  16.8385017  26.1568937  32.3153981  17.5508192  25.0050223
  31.4650637  17.0869323  26.9412871  31.8455103  16.3845909  27.6829583
  30.7141643  16.5924874  26.3250277  30.9080637  18.2999323  27.5812871
  30.5776118  18.0463049  28.5885476  30.0825408  18.7522642  27.0317351
  32.0870637  19.2759323  27.6502871  31.7610985  20.2997790  27.4670308
  32.8270637  19.2089323  28.9862871  33.7590637  18.4079323  29.1672871
  32.4050637  20.0649323  29.9182871  31.6145558  20.6590685  29.7128639
  33.0040637  20.1459323  31.2442871  33.4221222  19.1840715  31.5411882
  34.1500637  21.1919323  31.1982871  34.7962991  20.9065652  30.3682000
  33.6834439  22.1527671  30.9811181  34.9810637  21.3069323  32.4732871
  34.3186495  21.5682144  33.2985385  35.4471204  20.3421744  32.6736257
  36.0600637  22.3719323  32.3322871  36.6947649  22.0887346  31.4926131
  35.5636391  23.3164000  32.1094807  36.9110637  22.5299323  33.5782871
  37.5458976  23.4049782  33.4390706  36.2400448  22.6987994  34.4204965
  37.7570637  21.3449323  33.8512871  38.3792185  21.1885382  33.0711820
  38.2997584  21.5043052  34.6880564  37.1689840  20.5340670  33.9807429
  31.9380637  20.6299323  32.2012871  31.0310637  21.3599323  31.7822871
  32.0520637  20.2559323  33.4872871  32.7979861  19.6244690  33.7421466
  31.1600637  20.7349323  34.5402871  30.3561313  21.3121210  34.0835103
  30.5390637  19.5859323  35.3552871  31.3377912  18.8892364  35.6097442
  30.1248308  20.0123486  36.2688955  29.4610637  18.8589323  34.6102871
  29.7516701  18.7517149  33.5652258  29.3186239  17.8719393  35.0503529
  27.9190637  19.7749323  34.7032871  27.2800637  19.1639323  36.2992871
  27.9875441  19.4077435  37.0918315  26.3206218  19.6355970  36.5116645
  27.1497315  18.0829114  36.2492015  32.0170637  21.5849323  35.4582871
  33.1000637  21.1439323  35.8892871  31.5750637  22.8189323  35.7202871
  30.7805848  23.1897080  35.2188613  32.3100637  23.7149323  36.6182871
  33.0625861  23.1746701  37.1926790  32.9630637  24.9149323  35.9222871
  33.3544582  25.6031968  36.6714217  34.1040637  24.4249323  35.0372871
  33.7133460  23.7369312  34.2875573  34.5706431  25.2757738  34.5408266
  34.8449703  23.9113309  35.6499617  31.9190637  25.7589323  35.1602871
  31.5992042  25.1725335  34.2989352  31.0738333  25.9071359  35.8323888
  32.4260637  27.0859323  34.6982871  33.2710703  26.9385160  34.0257306
  31.6318986  27.6158330  34.1723534  32.7457016  27.6731177  35.5591848
  31.4100637  24.1309323  37.7472871  30.2340637  24.4019323  37.5252871
  31.9600637  24.1519323  38.9512871  32.9401811  23.9351288  39.0629361
  31.1880637  24.4819323  40.1372871  30.1662255  24.6740061  39.8100969
  31.2032968  23.6038530  40.7829217  31.6840637  25.6689323  40.9142871
  32.8760637  25.9379323  40.9862871  30.7340637  26.3659323  41.4982871
  29.7728556  26.0852375  41.3664207  31.0050637  27.5279323  42.3292871
  31.9771952  27.4383189  42.8140851  30.9782729  28.4420943  41.7362530
  29.9370637  27.5979323  43.3842871  29.3390637  26.5819323  43.7432871
  29.6850637  28.7949323  43.8822871  30.2301489  29.6158598  43.6607933
  28.6210637  28.9199323  44.8542871  28.7077140  28.1539943  45.6249556
  28.6960637  30.3049323  45.5012871  29.0124216  31.0275440  44.7490569
  27.3300637  30.7189323  46.0652871  27.0132348  29.9969963  46.8179681
  27.4083042  31.7064626  46.5199991  26.5971173  30.7477840  45.2590265
  29.7650637  30.2559323  46.6362871  29.3300433  29.6569839  47.4363614
  30.6259935  29.7335953  46.2190779  30.2000637  31.5729323  47.1822871
  29.3396921  32.0956919  47.6001183  30.9434075  31.4152400  47.9637425
  30.6356404  32.1723044  46.3828336  27.3270637  28.6419323  44.0552871
  27.2230637  29.0619323  42.9082871  26.4080637  27.9049323  44.6422871
  26.5734635  27.5438689  45.5709289  25.1450637  27.5869323  43.9932871
  24.3809443  27.5691189  44.7703994  24.9319857  28.3949265  43.2933997
  25.1200637  26.2729323  43.2492871  24.0500637  25.8189323  42.8482871
  26.2870637  25.6749323  43.0452871  27.1447780  26.0987601  43.3690084
  26.3670637  24.3999323  42.3542871  26.8453383  23.6897954  43.0288671
  25.3478663  24.0736692  42.1471918  27.1410637  24.4449323  41.0592871
  27.9850637  25.3149323  40.8572871  26.8400637  23.5059323  40.1702871
  26.0796427  22.8684035  40.3584793  27.5600637  23.3699323  38.9102871
  28.4653294  23.9770450  38.9130073  27.9630637  21.8769323  38.7352871
  27.1124774  21.2209427  38.9204352  28.3150054  21.7350458  37.7134724
  29.0740637  21.4099323  39.6432871  30.3670637  21.2529323  39.1632871
  30.5668950  21.4417147  38.1085224  31.4050637  20.8589323  40.0112871
  32.4167321  20.7477930  39.6210617  31.1490637  20.6109323  41.3412871
  31.9583310  20.3026274  42.0032044  29.8740637  20.7519323  41.8342871
  29.6744774  20.5459451  42.8858739  28.8350637  21.1579323  40.9922871
  27.8274728  21.2798478  41.3897756  26.7610637  23.7539323  37.6792871
  25.5240637  23.6869323  37.6572871  27.4940637  24.1119323  36.6282871
  28.4866421  24.2501461  36.7539237  26.9150637  24.4049323  35.3222871
  25.9253758  23.9624276  35.2091206  26.8480637  25.9289323  34.9712871
  26.5434692  26.0376548  33.9303731  25.8340637  26.6569323  35.8832871
  26.1382645  26.5490381  36.9244026  25.8036938  27.7146989  35.6219289
  24.8442709  26.2210835  35.7474739  28.2450637  26.6159323  34.9902871
  28.5205257  26.7326929  36.0384228  28.9378101  25.9264877  34.5077229
  28.3110637  28.0019323  34.2782871  27.6188753  28.6920945  34.7606264
  29.3243493  28.3978734  34.3459789  28.0361572  27.8858894  33.2299264
  27.7240637  23.6179323  34.2802871  28.9260637  23.3819323  34.4712871
  27.0600637  23.2289323  33.1772871  26.0690809  23.4138335  33.1151260
  27.7070637  22.5349323  32.0642871  28.5594202  21.9701377  32.4419043
  26.7430637  21.5599323  31.3602871  26.2853715  20.9360731  32.1280219
  25.9727451  22.1543020  30.8689280  27.4350637  20.6719323  30.3292871
  27.9056517  21.3063622  29.5781903  28.1982197  20.0781611  30.8324082
  26.4290637  19.7399323  29.6512871  26.0104982  19.0791228  30.4103870
  25.6337752  20.3497765  29.2226782  27.0700637  18.9139323  28.5642871
  27.6183613  19.5844320  27.9025467  27.7651076  18.2150485  29.0296630
  26.0600637  18.1579323  27.7772871  25.4161786  18.8053732  27.3456253
  26.5258355  17.6186828  27.0614892  25.5521779  17.5362612  28.3902114
  28.1770637  23.6099323  31.0882871  27.4080637  24.5009323  30.7152871
  29.4300637  23.5099323  30.6762871  29.9858420  22.7560796  31.0543294
  30.0680637  24.4449323  29.7512871  29.3639783  25.0766743  29.2097478
  31.0830637  25.3619323  30.5062871  31.5888496  25.9914631  29.7741869
  30.3810637  26.2479323  31.5442871  29.8754025  25.6190619  32.2770420
  31.1189587  26.8715405  32.0489892  29.6495250  26.8833681  31.0451137
  32.2100637  24.5479323  31.1462871  32.7497659  24.0024217  30.3721800
  32.8962243  25.2195246  31.6622785  31.7879936  23.8412896  31.8608596
  30.7830637  23.6919323  28.6192871  31.0310637  22.4729323  28.7282871
  31.1400637  24.4289323  27.5542871  30.8655621  25.4006144  27.5301600
  31.9090637  23.8989323  26.4322871  31.8879381  22.8102868  26.4823257
  31.3600637  24.3399323  25.0602871  31.3509479  25.4298305  25.0485353
  32.0511478  23.9746731  24.3006236  29.9580637  23.8169323  24.7652871
  29.9536119  22.7546759  25.0096075  29.2724170  24.3445865  25.4282891
  29.5100637  24.0089323  23.3072871  29.9939025  23.2369634  22.7089034
  28.4294368  23.8704688  23.2730413  29.8360637  25.3269323  22.7312871
  30.6740640  25.3795623  22.1699628  29.1210637  26.4349323  22.9102871
  28.0210637  26.4119323  23.6482871  27.7229044  25.5479117  24.0780189
  27.4856982  27.2585236  23.7777726  29.4950637  27.5739323  22.3372871
  30.3258725  27.5980093  21.7634604  28.9468229  28.4103977  22.4781993
  33.3080637  24.4429323  26.6242871  33.4900637  25.6549323  26.8032871
  34.2980637  23.5689323  26.6052871  34.0905537  22.5856520  26.5042976
  35.6810637  23.9649323  26.7772871  35.7309692  24.9322057  27.2772779
  36.4270637  22.9319323  27.6322871  36.0213633  22.9782873  28.6429095
  36.2351015  21.9459312  27.2091412  37.9200637  23.1799323  27.6762871
  38.2809704  23.2189903  26.6485120  38.1003187  24.1395299  28.1608309
  38.6880637  22.1149323  28.4162871  38.1340637  21.3779323  29.2282871
  39.9950637  22.0249323  28.1522871  40.5551133  21.3277136  28.6216826
  40.4167972  22.6545437  27.4845808  36.3730637  24.1319323  25.4302871
  36.4810637  23.1569323  24.6792871  36.8530637  25.3599323  25.1362871
  36.7030054  26.1049791  25.8014841  37.6000637  25.6649323  23.9012871
  37.5632363  24.7988315  23.2405206  37.0150637  26.8739323  23.1582871
  36.9374698  27.7161331  23.8458743  37.7392018  27.1081368  22.3779844
  35.6720637  26.6119323  22.5332871  34.4950637  26.7769323  23.2642871
  34.5655334  27.0783388  24.3094128  33.2510637  26.5649323  22.6852871
  32.3437159  26.6695518  23.2801624  33.1680637  26.1789323  21.3572871
  31.9390637  25.9919323  20.7842871  31.2134437  26.1552659  21.3912446
  34.3210637  26.0239323  20.6042871  34.2574391  25.7271951  19.5573872
  35.5650637  26.2489323  21.1902871  36.4738473  26.1420322  20.5980162
  39.0220637  25.9859323  24.2972871  39.2470637  26.7939323  25.1972871
  39.9900637  25.4039323  23.5972871  39.7583716  24.7445948  22.8681149
  41.3900637  25.6289323  23.9012871  41.4917479  26.1243136  24.8668734
  42.1360637  24.2649323  23.9612871  42.0000135  23.7977561  22.9859226
  43.1924297  24.4865012  24.1132684  41.6520637  23.3089323  25.0572871
  41.2500637  23.7909323  26.1322871  41.6860637  22.0729323  24.8332871
  42.0580637  26.5739323  22.8922871  41.5530637  26.7619323  21.7842871
  43.1900637  27.1689323  23.2952871  43.4282581  27.0579865  24.2705070
  44.0280637  28.0449323  22.4702871  44.7543838  28.5557342  23.1024577
  44.7960637  27.2279323  21.3902871  44.0535391  26.8860575  20.6692615
  45.4828084  27.9202521  20.9032810  45.5820637  26.0199323  21.9282871
  46.2548252  26.3634973  22.7140708  44.8829301  25.2928864  22.3414681
  46.4010637  25.3449323  20.8522871  45.8790637  24.8639323  19.8382871
  47.7100637  25.2869323  21.0512871  48.3034030  24.8463759  20.3628396
  48.1082608  25.6835566  21.8904710  43.2280637  29.1899323  21.8452871
  43.2950637  29.4219323  20.6262871  42.4550637  29.8819323  22.6752871
  42.3845852  29.5729864  23.6342890  41.6340637  31.0209323  22.2492871
  41.4985541  31.0785322  21.1692785  40.2340637  31.0009323  22.9502871
  40.3872759  30.9423031  24.0278719  39.4180637  32.2669323  22.6152871
  39.2640384  32.3260094  21.5378426  38.4519686  32.2206945  23.1179033
  39.9609268  33.1496911  22.9531270  39.4520637  29.7089323  22.6302871
  40.0838555  28.8897554  22.9736370  38.5500893  29.7519238  23.2407733
  39.0600637  29.4729323  21.1412871  39.9616082  29.4293581  20.5302072
  38.5160511  28.5325391  21.0529122  38.4278434  30.2915284  20.7973428
  42.3880637  32.3289323  22.5232871  42.8950637  32.5479323  23.6352871
  42.4450637  33.1949323  21.4982871  42.0213625  32.9312991  20.6201789
  43.1090637  34.4859323  21.5832871  43.9901125  34.4084072  22.2203446
  43.5550637  34.9549323  20.1772871  42.7071604  34.7112012  19.5371666
  43.6465449  36.0378093  20.2615991  44.8630637  34.3689323  19.5542871
  45.6979840  34.6814101  20.1814766  44.8450637  32.8449323  19.4532871
  44.0106300  32.5316983  18.8258290  45.7800803  32.4983860  19.0131161
  44.7316167  32.4156265  20.4487401  45.0880637  34.9179323  18.1402871
  45.1751977  36.0036762  18.1811201  46.0042849  34.4956860  17.7275546
  44.2448708  34.6452319  17.5056541  42.1170637  35.4809323  22.2032871
  40.9560637  35.5619323  21.7872871  42.5510637  36.2099323  23.2212871
  43.4185142  35.9542750  23.6710296  41.7060637  37.1969323  23.8672871
  41.1290910  37.7706995  23.1420335  40.7450637  36.6659323  25.0022871
  39.7222885  36.7908942  24.6467374  40.9820637  35.1909323  25.3742871
  42.0045603  35.0652642  25.7303895  40.2856647  34.8973607  26.1597455
  40.8240038  34.5643786  24.4964792  40.7440637  37.5609323  26.2522871
  41.5591261  37.2081700  26.8842151  40.9634511  38.5714636  25.9076203
  39.4550637  37.5679323  27.0482871  39.2352458  36.5577519  27.3937078
  39.5616473  38.2300435  27.9075588  38.6395700  37.9210435  26.4171118
  42.5730637  38.3989323  24.2582871  43.7210637  38.2339323  24.6762871
  42.0420637  39.5969323  24.0662871  41.1337340  39.6691358  23.6306002
  42.7490637  40.8249323  24.3942871  43.7719774  40.5953949  24.6927154
  42.7910637  41.7559323  23.1782871  42.9594915  41.1378184  22.2964331
  41.8177271  42.2404686  23.1012132  43.8740637  42.8109323  23.2692871
  43.6855075  43.3951657  24.1699639  44.8400418  42.3133349  23.3552076
  43.8850637  43.7279323  22.0672871  43.4330637  44.8859323  22.2002871
  44.3330637  43.2819323  20.9852871  42.0870637  41.4929323  25.5892871
  40.8810637  41.7299323  25.5602871  42.8690637  41.7639323  26.6492871
  43.8401775  41.4914441  26.5964892  42.3860637  42.3919323  27.8922871
  41.3776002  42.7961400  27.8044435  42.4480637  41.4059323  29.1032871
  43.4913097  41.1473066  29.2845354  41.8440637  42.0359323  30.3802871
  40.8006251  42.2944162  30.1999469  41.9042339  41.3219511  31.2016952
  42.4010848  42.9360244  30.6404043  41.8030637  40.0389323  28.7882871
  40.7379881  40.1369246  28.9983163  41.9478070  39.8599932  27.7228625
  42.3840637  38.8419323  29.5992871  42.2392629  39.0199483  30.6648587
  41.8708413  37.9243269  29.3117070  43.4490830  38.7430184  29.3894064
  43.2540637  43.6279323  28.1412871  44.4510637  43.4809323  28.3362871
  42.6530637  44.8409323  28.1242871  41.6826333  44.8730902  27.8462044
  43.3580637  46.1169323  28.3522871  42.7492957  46.9443602  27.9877823
  43.6240637  46.3259323  29.8452871  44.2572114  45.5278452  30.2329472
  44.1089701  47.2876148  30.0130148  42.1300637  46.3289323  30.8762871
  42.7587918  46.5262816  32.0315588  44.6480637  46.2549323  27.5092871
  45.7040637  46.6279323  28.0272871  44.5510637  45.9089323  26.2252871
  43.6597817  45.5821933  25.8803852  45.6700637  45.9789323  25.2922871
  45.2434270  46.0375836  24.2909679  46.2076449  46.9012879  25.5122096
  46.6430637  44.8149323  25.3472871  47.5140637  44.7179323  24.4802871
  46.5060637  43.9159323  26.3542871  45.7658989  44.0616972  27.0258584
  47.3790637  42.7509323  26.5242871  48.3577956  42.9640478  26.0944442
  47.5600637  42.4069323  28.0112871  46.5682737  42.3685529  28.4618187
  48.0514891  41.4416525  28.1330905  48.3530637  43.3939323  28.8062871
  47.8320637  44.6249323  29.1522871  48.7800637  45.2329323  29.8492871
  48.5767446  46.2433912  30.2038758  49.8550637  44.4549323  29.9912871
  50.7107073  44.6668524  30.4843021  49.5960637  43.2779323  29.3332871
  50.3437576  42.4849100  29.3202170  46.7780637  41.5439323  25.8112871
  45.6530637  41.1379323  26.1352871  47.5280637  40.9639323  24.8582871
  48.4146410  41.3787453  24.6092686  47.0840637  39.7779323  24.1202871
  45.9975352  39.7951389  24.0350880  47.6880637  39.7279323  22.7042871
  48.7390227  40.0053583  22.7856462  47.6105417  38.6999034  22.3503846
  46.9940637  40.6559323  21.7202871  46.0066962  40.2484035  21.5032005
  46.8877466  41.6343212  22.1888528  47.7800637  40.7969323  20.4252871
  48.7647706  41.1933208  20.6729310  47.8878885  39.8037146  19.9894064
  47.1040637  41.7129323  19.4302871  47.6184184  41.6132152  18.4744648
  46.0690353  41.3891491  19.3208353  47.1350637  43.1379323  19.8642871
  48.0940615  43.4382808  19.9653505  46.6740131  43.7108138  19.1719440
  46.6581304  43.2306213  20.7497488  47.4650637  38.5349323  24.9162871
  48.6230637  38.3779323  25.3302871  46.4850637  37.6639323  25.1572871
  45.5530065  37.8582484  24.8202266  46.7060637  36.4339323  25.9082871
  47.7646058  36.1792853  25.9606579  46.1750637  36.5899323  27.3192871
  45.1138287  36.8361070  27.2835353  46.3128139  35.6565765  27.8651554
  46.7161306  37.3894621  27.8253484  45.9970637  35.2979323  25.2132871
  44.9400637  35.5109323  24.6032871  46.5640637  34.0859323  25.3152871
  47.4670448  34.0047766  25.7604144  45.9800637  32.8909323  24.7102871
  44.9944961  33.1175890  24.3036149  46.8870637  32.3089323  23.5812871
  47.8565138  32.0602210  24.0130391  46.2730637  31.0569323  22.9522871
  45.3037310  31.3049742  22.5198871  46.9334745  30.6810983  22.1708096
  46.1438656  30.2913625  23.7173426  47.1550637  33.3579323  22.4712871
  47.1328595  32.8276696  21.5192213  46.3354216  34.0756211  22.5060572
  48.4560637  34.0809323  22.6082871  49.2762609  33.3638959  22.5731389
  48.5632086  34.7950504  21.7917980  48.4788237  34.6118459  23.5599765
  45.6920637  31.8859323  25.8322871  46.4600637  31.8039323  26.7892871
  44.5760637  31.1689323  25.7292871  43.9460137  31.3078558  24.9522179
  44.2310637  30.1699323  26.7252871  45.0109806  29.4085925  26.7114756
  44.2229568  30.6634329  27.6971363  42.8970637  29.5089323  26.5002871
  42.2500637  29.7229323  25.4752871  42.5150637  28.6669323  27.4592871
  43.1795361  28.4533244  28.1893196  41.2550637  27.9529323  27.4472871
  40.9827935  27.6752640  26.4290197  41.3600637  26.6689323  28.2972871
  41.7479131  26.9518124  29.2758841  40.0220637  25.9499323  28.4682871
  39.6337890  25.6663116  27.4900736  40.1644262  25.0558493  29.0752861
  39.3124937  26.6141914  28.9616134  42.2800637  25.7679323  27.6732871
  42.3493218  24.9670375  28.1980453  40.1310637  28.8959323  27.8892871
  40.2800637  29.6959323  28.8192871  39.0100637  28.8169323  27.1772871
  38.9909915  28.2315489  26.3544494  37.8270637  29.6069323  27.4902871
  37.9179942  30.0595049  28.4777125  37.5420637  30.7289323  26.4542871
  37.5130398  30.2785690  25.4621028  36.2050637  31.4429323  26.7332871
  36.2335037  31.8939707  27.7251825  36.0446208  32.2199277  25.9858671
  35.3901194  30.7205954  26.6864182  38.6860637  31.7369323  26.4462871
  39.6143895  31.2316207  26.1798788  38.4765684  32.5192821  25.7168078
  38.7862121  32.1815082  27.4364504  36.6770637  28.6449323  27.6062871
  36.4780637  27.8009323  26.7082871  35.9220637  28.7849323  28.7132871
  36.1883528  29.4591526  29.4165768  34.7390637  27.9619323  28.9552871
  34.7822252  27.0741261  28.3243858  34.6550637  27.5209323  30.4112871
  34.4684084  28.4454479  30.9576660  33.8046721  26.8499127  30.5323940
  35.9180637  26.8489323  30.9612871  36.7504690  27.5494181  30.8940417
  35.7190637  26.4489323  32.3842871  34.8870600  25.7480430  32.4522786
  36.6255716  25.9734120  32.7587532  35.4989196  27.3326007  32.9832588
  36.3360637  25.6219323  30.1122871  36.5365270  25.9388887  29.0888358
  37.2353016  25.1752571  30.5364968  35.5308175  24.8873058  30.1134603
  33.5330637  28.7879323  28.5662871  33.4830637  29.9739323  28.8842871
  32.5820637  28.1809323  27.8522871  32.7012162  27.2190878  27.5681088
  31.3770637  28.8929323  27.4102871  31.2885613  29.8982423  27.8221346
  31.3300637  28.9859323  25.8542871  31.4099876  27.9780408  25.4470203
  30.0410637  29.6269323  25.3692871  29.9606535  30.6350912  25.7757974
  30.0454610  29.6741078  24.2803171  29.1908542  29.0321927  25.7032485
  32.5620637  29.7259323  25.3022871  33.4670984  29.1913484  25.5907909
  32.5004016  29.7745927  24.2151213  32.5922055  30.7365311  25.7095736
  30.1230637  28.2049323  27.9392871  29.9600637  26.9949323  27.7772871
  29.2390637  28.9799323  28.5482871  29.3714187  29.9770550  28.6395439
  28.0370637  28.3919323  29.1072871  27.4516388  27.9747620  28.2879302
  28.3351051  27.5915339  29.7845117  27.1900637  29.3799323  29.8602871
  27.4310637  30.5859323  29.7932871  26.1930637  28.8709323  30.5922871
  25.8120637  27.4409323  30.7202871  26.6320651  26.8919142  31.1831879
  25.6159172  27.0324444  29.7289430  24.5740637  27.4729323  31.5852871
  24.8420584  27.2747102  32.6230665  23.8640784  26.7197164  31.2436908
  23.9990637  28.8839323  31.4152871  23.4054039  29.2257186  32.2631369
  23.3940566  28.9230579  30.5094531  25.2300637  29.7659323  31.2562871
  25.0002586  30.5534795  30.5386123  25.7020637  30.3959323  32.5712871
  25.0630637  30.2519323  33.6322871  26.8240637  31.1199323  32.4982871
  27.3553034  31.1305644  31.6393513  27.3610637  31.8379323  33.6552871
  27.1814274  31.2592191  34.5613341  28.8800637  32.0949323  33.5262871
  29.3838120  31.1284391  33.5414159  29.2510637  32.8459323  32.2362871
  28.7480220  33.8127851  32.2206605  30.3298800  32.9976295  32.2010376
  28.9385768  32.2603491  31.3716804  29.3110637  32.8679323  34.6512871
  30.2540278  33.0344331  34.5827551  26.5830637  33.1519323  33.8392871
  26.2880637  33.8259323  32.8432871  26.2630637  33.5599323  35.0892871
  26.5180637  32.8829323  36.3792871  27.5831999  32.6684142  36.4662766
  25.9562143  31.9494208  36.4105997  26.0440637  33.8699323  37.4032871
  26.9073915  34.4107189  37.7909908  25.5626109  33.3250702  38.2153400
  25.0890637  34.7819323  36.7412871  25.1446943  35.7772267  37.1821877
  24.0645653  34.4148135  36.8023317  25.5400637  34.8349323  35.2742871
  24.6863012  34.8285077  34.5966836  26.4040637  36.0739323  34.9962871
  25.8730637  37.1589323  34.7772871  27.7390637  35.9069323  35.0022871
  28.1155626  35.0012575  35.2433289  28.6770637  37.0059323  34.7542871
  28.2956779  37.7603326  34.0661563  29.0970637  37.7139323  36.0932871
  28.2046831  38.1519174  36.5404171  29.7340637  36.7449323  37.0782871
  30.6268292  36.3068612  36.6320086  30.0079283  37.2787201  37.9883252
  29.0244289  35.9540336  37.3211850  30.0080637  38.9179323  35.8482871
  29.4875738  39.6478235  35.2282459  30.2719415  39.3746131  36.8021795
  30.9147988  38.5905782  35.3395911  29.8920637  36.4769323  33.9932871
  30.3160637  35.3459323  34.2372871  30.4400637  37.2849323  33.0862871
  30.0357788  38.1956369  32.9211506  31.6230637  36.9109323  32.3342871
  31.5194653  35.8876529  31.9733635  31.8160637  37.8279323  31.1422871
  31.7813720  38.8564183  31.5016091  32.7935813  37.6300316  30.7025205
  30.7680637  37.6549323  30.0802871  30.2080637  36.5649323  29.9122871
  30.4950637  38.7339323  29.3362871  29.7990002  38.6774848  28.6066235
  30.9864153  39.5994781  29.5080568  32.7880637  37.0659323  33.2982871
  32.9370637  38.1199323  33.9282871  33.5950637  36.0009323  33.4132871
  33.4028274  35.1929797  32.8385201  34.7220637  35.9389323  34.3402871
  34.9523803  36.8562060  34.8821934  34.4250637  34.7909323  35.3612871
  34.0303692  33.9447463  34.7988941  35.6730637  34.3429323  36.1582871
  36.0680773  35.1885308  36.7213396  35.3973605  33.5449666  36.8477356
  36.4342952  33.9792092  35.4681195  33.2560637  35.1659323  36.2832871
  33.6260692  35.8527231  37.0445460  32.4932988  35.6642382  35.6849726
  32.6720637  33.9799323  36.9342871  33.4341682  33.4813276  37.5331944
  31.8480297  34.2871025  37.5782698  32.3013997  33.2928413  36.1736203
  36.0580637  35.6739323  33.6432871  36.1590637  34.7219323  32.8652871
  37.0860637  36.4799323  33.9732871  36.9083328  37.2792218  34.5645969
  38.4500637  36.2629323  33.4922871  38.4701863  35.5374646  32.6790277
  39.1780637  37.5539323  33.0492871  39.2272872  38.2539707  33.8833277
  40.6060637  37.1929323  32.5972871  40.5576486  36.4932355  31.7629125
  41.1276575  38.0969283  32.2829119  41.1445798  36.7328741  33.4258075
  38.3990637  38.3379323  31.9632871  37.5007264  38.7164222  32.4509717
  39.0375412  39.1744575  31.6792599  38.0000637  37.5369323  30.6932871
  37.3611544  36.7004553  30.9764849  37.4607354  38.1890759  30.0063135
  38.8979698  37.1584885  30.2047742  39.1600637  35.6129323  34.6762871
  39.3810637  36.2629323  35.7142871  39.4840637  34.3409323  34.5252871
  39.2908279  33.8932477  33.6407885  40.1070637  33.5529323  35.5742871
  39.7787029  33.9533996  36.5334035  39.7591407  32.5250246  35.4720388
  41.6160637  33.5679323  35.5262871  42.2150637  34.1399323  34.6102871
  42.2220637  32.8969323  36.5102871  41.6589797  32.4490591  37.2191209
  43.6850637  32.8709323  36.6622871  44.0527919  33.8882466  36.7962525
  44.1040637  32.0369323  37.8722871  43.6907813  31.0377378  37.7347830
  45.1927247  31.9832438  37.8663850  43.6300637  32.6039323  39.2082871
  43.8990397  33.6586205  39.2664722  42.5471471  32.5013004  39.2780024
  44.2870637  31.8479323  40.3582871  45.3686349  31.8489212  40.2230026
  44.0389812  32.3342676  41.3017025  43.8210637  30.4579323  40.4092871
  42.9089576  30.2976874  40.8123793  44.5220637  29.4089323  39.9882871
  44.0010637  28.1859323  40.0482871  43.0692751  28.0547313  40.4152426
  44.5398078  27.3944965  39.7265980  45.7670637  29.5699323  39.5252871
  46.1761003  30.4929195  39.4955608  46.2921198  28.7677406  39.2076343
  44.4240637  32.3969323  35.4442871  45.5340637  32.8819323  35.1802871
  43.8250637  31.4579323  34.6752871  42.9630884  31.0192001  34.9661684
  44.5040637  30.9369323  33.4752871  45.4801989  30.5424506  33.7574990
  43.6980637  29.8189323  32.8132871  44.3384770  29.2550063  32.1350855
  43.3429135  29.1620050  33.6072738  42.5120637  30.3259323  32.0432871
  41.6850637  31.0859323  32.5782871  42.4150637  29.9449323  30.7572871
  41.6353286  30.2599042  30.1979074  43.1223874  29.3455363  30.3566395
  44.8900637  32.0549323  32.4682871  45.9030637  31.9139323  31.7872871
  44.1090637  33.1529323  32.4042871  43.2425253  33.1621976  32.9230593
  44.4070637  34.2929323  31.5242871  45.1854120  33.9988131  30.8201798
  43.1810637  34.7589323  30.7322871  42.4413231  35.0198406  31.4891292
  43.4504787  35.6503367  30.1657947  42.5940637  33.7129323  29.7862871
  42.3156620  32.8299537  30.3615629  41.3720637  34.2629323  29.0842871
  41.6497863  35.1457201  28.5083925  40.9657828  33.5054866  28.4139792
  40.6189006  34.5344378  29.8239698  43.6270637  33.2539323  28.7542871
  44.4834261  32.8156369  29.2667714  43.1782032  32.5098451  28.0962903
  43.9562393  34.1089822  28.1638363  45.0290637  35.4609323  32.3052871
  45.8680637  36.1869323  31.7512871  44.6530637  35.6289323  33.6182871
  43.9233277  35.0718889  34.0393423  45.2600637  36.7079323  34.4202871
  45.0860113  37.6651077  33.9287384  44.6580637  36.7639323  35.8282871
  44.8376745  35.7771576  36.2550365  45.2019045  37.5127363  36.4041602
  43.1620637  37.0739323  35.8742871  42.6318888  36.3780258  35.2241106
  42.6430637  36.9339323  37.2962871  43.1724801  37.6299020  37.9470124
  41.5763404  37.1569466  37.3178926  42.8077166  35.9144241  37.6449888
  42.8900637  38.4709323  35.3532871  43.2346610  38.5481857  34.3220820
  41.8196462  38.6725123  35.3941909  43.4199870  39.1982343  35.9683579
  46.7820637  36.5889323  34.5082871  47.4870637  37.6069323  34.4842871
  47.2970637  35.3419323  34.6082871  46.7104402  34.5198007  34.6167647
  48.7530637  35.1599323  34.6932871  49.2079729  35.7050960  35.5203019
  49.1060637  33.6799323  34.8312871  50.1898873  33.5852713  34.7644592
  48.6290637  33.0909323  36.1382871  47.5452049  33.1848150  36.2056341
  48.9056129  32.0376406  36.1851521  49.0917545  33.6248087  36.9683436
  48.5800637  32.9619323  33.7042871  48.7997361  32.0310763  33.7870609
  49.4310637  35.6819323  33.4382871  50.5080637  36.2589323  33.5242871
  48.7870637  35.4639323  32.2642871  47.9229059  34.9414468  32.2827112
  49.3490637  35.8299323  30.9632871  50.3791804  35.4804082  30.8940647
  48.5340637  35.1879323  29.8252871  47.5419091  35.6389278  29.8434936
  49.0306958  35.4414162  28.8886962  48.4040637  33.6569323  29.9392871
  47.8852684  33.4240542  30.8691904  47.8370609  33.2585622  29.0979126
  49.7580637  32.9949323  29.9642871  50.2790637  32.6119323  31.0352871
  50.3600637  32.8719323  28.8042871  51.2701244  32.4366925  28.7547158
  49.9103899  33.2131042  27.9667332  49.5120637  37.3269323  30.7442871
  50.3690637  37.7419323  29.9732871  48.6940637  38.1349323  31.4152871
  47.9144507  37.7396886  31.9213359  48.7800637  39.5929323  31.3002871
  49.3865729  39.9097522  30.4518350  47.3590637  40.2409323  31.1962871
  47.4714780  41.3102117  31.0171088  46.5480637  39.6039323  30.0342871
  46.4348305  38.5346622  30.2130061  45.5637270  40.0689316  29.9799041
  47.0758366  39.7606540  29.0935463  46.5900637  40.1609323  32.5302871
  46.4362040  39.1034887  32.7453246  47.2335937  40.5966969  33.2945370
  45.2150637  40.8959323  32.5282871  44.5707802  40.4603802  31.7645510
  44.7435944  40.7884082  33.5051466  45.3681700  41.9535886  32.3137610
  49.6600637  40.1829323  32.4192871  49.8570637  41.3959323  32.4492871
  50.1930637  39.3189323  33.3062871  49.9716440  38.3394480  33.1981986
  51.0670637  39.7139323  34.4082871  51.6089792  38.8302005  34.7451030
  51.7751640  40.4521984  34.0319142  50.3120637  40.3079323  35.5832871
  50.8680637  41.1169323  36.3412871  49.0330637  39.8979323  35.7542871
  48.6218484  39.2851576  35.0647159  48.1930637  40.3849323  36.8272871
  48.3394750  41.4567614  36.9608736  46.7250637  40.1309323  36.4932871
  46.4832521  40.5257115  35.5064864  46.5054277  39.0636468  36.5208875
  45.5660637  40.9119323  37.6442871  44.4610191  40.4787876  37.0441535
  48.5570637  39.8059323  38.1812871  48.6380637  38.5839323  38.3322871
  48.7570637  40.6799323  39.1752871  48.6977410  41.6707148  38.9883913
  49.0690637  40.2479323  40.5402871  48.8857037  39.1866507  40.7080959
  50.5380637  40.5669323  40.9362871  50.6626389  40.2927352  41.9838544
  51.5650637  39.8249323  40.0922871  51.4414034  40.0989926  39.0445760
  52.5688938  40.0933622  40.4214827  51.4212560  38.7504236  40.2056495
  50.7440637  41.9839323  40.8992871  51.6510683  42.1819109  41.1437203
  48.1490637  40.9489323  41.5512871  47.5930637  42.0169323  41.2462871
  48.0370637  40.3699323  42.7632871  48.5215296  39.4939803  42.8978246
  47.3360637  40.9559323  43.9032871  46.5695433  41.6406118  43.5403001
  46.6620637  39.8779323  44.7692871  47.4372330  39.1187948  44.8737959
  46.4260675  40.2928022  45.7492304  45.4270637  39.2549323  44.1782871
  45.5970150  39.0566588  43.1200315  45.1030637  37.9359323  44.9012871
  44.9325203  38.1334789  45.9595825  44.2073504  37.4928895  44.4659580
  45.9394703  37.2457063  44.7912305  44.2510637  40.2419323  44.2322871
  44.5021205  41.1384078  43.6653642  43.3650180  39.7761447  43.8009331
  44.0504703  40.5125376  45.2689327  48.4210637  41.6179323  44.7672871
  49.4830637  41.0189323  44.9912871  48.1680637  42.8359323  45.2572871
  47.2882524  43.2935662  45.0659693  49.1540637  43.5439323  46.0632871
  49.8891483  42.8387839  46.4512507  49.8840637  44.5979323  45.2162871
  49.1353633  45.3064435  44.8619444  50.6140083  45.1203622  45.8346299
  50.5920637  44.0139323  44.0282871  49.9920637  43.7589323  42.9712871
  51.8720637  43.7709323  44.2012871  52.4148914  43.3775981  43.4458229
  52.3069280  43.9786592  45.0888925  48.5150637  44.2319323  47.2342871
  47.4790637  44.8629323  47.0722871  49.1410637  44.1209323  48.4042871
  49.9018849  43.4596574  48.4672637  48.6880637  44.7809323  49.6362871
  48.4192103  45.8104194  49.3997003  47.4650637  44.0859323  50.2782871
  47.1107098  44.6426248  51.1458273  46.6858634  44.0669870  49.5163239
  47.6610637  42.6589323  50.7312871  47.9480637  42.3669323  52.0602871
  48.0403678  43.1833551  52.7765508  48.1180637  41.0429323  52.4822871
  48.3597210  40.8274509  53.5230898  47.9790637  40.0089323  51.5772871
  48.1147481  38.9769604  51.9008977  47.6680637  40.2839323  50.2622871
  47.5542951  39.4671002  49.5495864  47.4990637  41.6039323  49.8432871
  47.2364879  41.8174627  48.8071604  49.8530637  44.9579323  50.6162871
  49.6320637  45.3899323  51.7672871  51.0020637  44.6879323  50.2152871
  52.6070637  42.3959323  50.5642871  52.0058920  42.9313150  49.9543214
  53.3566935  42.8533839  51.0631787  51.8070637  41.7499323  51.6212871
  50.8532822  42.2676585  51.7230750  52.3479361  41.7966739  52.5664709
  51.6480637  40.3349323  51.1182871  50.7553402  40.2533237  50.4982202
  51.5715923  39.6432219  51.9572091  52.8890637  40.0769323  50.3252871
  52.7003401  39.3059545  49.5782424  53.7398634  39.7850575  50.9409568
  53.1780637  41.4109323  49.6342871  54.2438495  41.6215391  49.5457239
  52.5360637  41.4449323  48.2482871  51.4870637  42.0569323  48.0662871
  53.1900637  40.7859323  47.2802871  54.0658002  40.3541944  47.5387197
  52.7290637  40.6479323  45.8952871  51.8439438  41.2653261  45.7420331
  53.8190637  41.0959323  44.9042871  53.9521349  42.1710263  45.0249695
  54.7418928  40.5833744  45.1758952  53.4730637  40.7849323  43.4432871
  53.7214471  39.7434810  43.2388714  52.4071869  40.9427611  43.2786704
  54.2390637  41.6559323  42.4922871  54.0430637  42.8739323  42.4332871
  55.1220637  41.0489323  41.7182871  55.6658446  41.5873965  41.0591513
  55.2489005  40.0494676  41.7895908  52.4140637  39.1639323  45.7122871
  53.2590637  38.3059323  46.0072871  51.1950637  38.8589323  45.2342871
  50.5199025  39.5906492  45.0644432  50.7790637  37.4799323  45.0432871
  51.5888206  36.7721186  45.2204673  49.5590637  37.1129323  45.9492871
  48.7475060  37.8120196  45.7474174  49.0820637  35.6789323  45.6662871
  49.8929950  34.9791851  45.8683887  48.2324945  35.4448123  46.3077859
  48.7820608  35.5947416  44.6217732  49.8760637  37.3269323  47.4662871
  50.5807231  36.5438454  47.7461637  50.3638248  38.2986100  47.5439469
  48.6670637  37.2859323  48.4072871  48.1790261  36.3143224  48.3305194
  48.9989573  37.4451873  49.4332422  47.9621264  38.0690860  48.1283008
  50.4840637  37.2329323  43.5732871  49.6020637  37.8839323  42.9922871
  51.2520637  36.3029323  42.9602871  52.0420859  35.9061604  43.4486890
  51.0440637  35.9319323  41.5692871  50.6898432  36.7819640  40.9861293
  52.3260637  35.4079323  40.9362871  52.1089205  35.1414643  39.9019062
  53.4520637  36.4419323  40.9702871  53.6700990  36.7085656  42.0044375
  54.3454192  36.0223757  40.5076995  53.1444615  37.3329733  40.4229963
  52.7220637  34.2229323  41.6262871  53.5303325  33.8810514  41.2371608
  49.8900637  34.9359323  41.5132871  49.4420637  34.4529323  42.5652871
  49.3810637  34.6549323  40.3082871  49.7668291  35.0912781  39.4831285
  48.1770637  33.8239323  40.1592871  47.8015787  33.5101075  41.1332605
  47.0850637  34.6609323  39.4552871  47.5844319  34.9222630  38.5223151
  46.1723309  34.1071145  39.2355038  46.7280637  35.9609323  40.2342871
  47.6558232  36.4601905  40.5137588  45.8850637  36.8959323  39.4012871
  44.9568639  36.3975026  39.1218022  45.6562699  37.7916037  39.9788050
  46.4324899  37.1747823  38.5009163  46.1080637  35.6379323  41.6252871
  46.8217100  35.0652568  42.2176141  45.8705867  36.5675439  42.1425184
  45.1971804  35.0545233  41.4910319  48.3890637  32.4739323  39.4632871
  47.4300637  31.8719323  38.9632871  49.6400637  31.9849323  39.4522871
  50.4092154  32.5542973  39.7752865  49.9430637  30.6869323  38.8512871
  49.4629675  30.6251710  37.8746642  51.4390637  30.4809323  38.6712871
  51.8602613  30.5412858  39.6748056  51.7452395  29.5444765  38.2050179
  52.0690637  31.5819323  37.8752871  52.6700637  32.7019323  38.3662871
  52.7554153  32.7777878  39.4502894  53.0540637  33.5279323  37.3342871
  53.5295092  34.4129113  37.4385135  52.6890637  32.9539323  36.1402871
  52.8740637  33.3979323  34.8262871  53.3686994  34.3557611  34.6650480
  52.4140637  32.5869323  33.8102871  52.5615362  32.8902622  32.7737820
  51.7570637  31.3739323  34.0782871  51.3758853  30.7517458  33.2685425
  51.5730637  30.9299323  35.3872871  51.1190687  29.9510137  35.5412602
  52.0400637  31.7339323  36.4452871  49.2830637  29.5769323  39.6572871
  48.9400637  28.5469323  39.0932871  49.0930637  29.8079323  40.9762871
  49.4780179  30.6563922  41.3661916  48.3810637  28.8969323  41.8682871
  47.9822707  28.0673747  41.2844228  49.3020637  28.3269323  42.9712871
  49.6571000  29.1736024  43.5588228  48.6863864  27.6825459  43.5988281
  50.5060637  27.5289323  42.4432871  51.0890624  28.2033676  41.8161106
  51.0964523  27.2411679  43.3131923  50.1800637  26.2739323  41.6382871
  50.9070637  25.9019323  40.7052871  49.0930637  25.5839323  41.9712871
  48.8513873  24.7489971  41.4569164  48.5141891  25.8980004  42.7370330
  47.2240637  29.6759323  42.5122871  47.1650637  30.9119323  42.4412871
  46.3050637  28.9569323  43.1542871  46.3166836  27.9471999  43.1744088
  45.2230637  29.6479323  43.8382871  44.6768187  30.2608767  43.1213390
  44.2450637  28.6599323  44.4832871  44.8339263  27.9737153  45.0919302
  43.5807837  29.2368699  45.1266960  43.4210637  27.8699323  43.4852871
  42.7552105  28.5535089  42.9585394  44.0933288  27.3954073  42.7704530
  42.6030637  26.8109323  44.1862871  43.2626516  26.0808977  44.6554271
  41.9717003  27.2707791  44.9465638  41.7480637  26.1189323  43.2232871
  41.4929537  26.6263408  42.3880896  41.2740637  24.8889323  43.3872871
  40.4840637  24.3489323  42.4692871  40.2423335  24.8759076  41.6422662
  40.1277243  23.4131522  42.6013384  41.5670637  24.1969323  44.4822871
  42.1535904  24.6084152  45.1941638  41.2020200  23.2623615  44.5981286
  45.7830637  30.5789323  44.9362871  46.6730637  30.1609323  45.6752871
  45.2650637  31.8279323  45.0352871  44.2600637  32.4699323  44.1572871
  43.3332883  31.8976513  44.1982995  44.6351908  32.4801337  43.1339228
  44.1080637  33.8719323  44.7342871  43.2112392  33.9151450  45.3522980
  44.0231080  34.5923473  43.9207233  45.3570637  34.1259323  45.5532871
  45.1120038  34.7828162  46.3878817  46.1802567  34.5559308  44.9827135
  45.7510637  32.7449323  46.0772871  46.8350553  32.6527164  46.1447914
  45.1240637  32.4179323  47.4412871  44.3050637  33.1819323  47.9632871
  45.5220637  31.2589323  47.9972871  46.1665567  30.6782351  47.4800648
  45.0560637  30.7869323  49.2992871  44.0320317  31.1225862  49.4629759
  45.0880637  29.2409323  49.3752871  46.0786773  28.9585358  49.0188658
  44.9964380  28.9870433  50.4313388  44.0240637  28.4859323  48.5752871
  43.8834747  28.9822348  47.6150687  44.4530637  27.0539323  48.3442871
  44.5934117  26.5568107  49.3041160  43.6850006  26.5314959  47.7739889
  45.3903586  27.0401189  47.7880607  42.6590637  28.4719323  49.3032871
  42.3141347  29.4955346  49.4494435  41.9316927  27.9263033  48.7021867
  42.7682706  27.9840816  50.2718813  45.9610637  31.3859323  50.3562871
  47.1900637  31.3569323  50.2242871  45.3610637  31.9399323  51.4072871
  44.3527378  31.9740770  51.4543229  46.1240637  32.5619323  52.4812871
  47.1584369  32.2224968  52.5356471  46.1140637  34.1149323  52.4062871
  46.7008593  34.4989809  53.2407192  46.7000637  34.6329323  51.0892871
  46.1134740  34.2496513  50.2543565  46.6722348  35.7225548  51.0822965
  47.7320823  34.2957284  50.9926805  44.7250637  34.6899323  52.6692871
  44.3915692  34.3949735  53.6642157  44.7637338  35.7774738  52.6071773
  44.0264248  34.3086063  51.9245758  45.5630637  32.0929323  53.8022871
  44.4410637  31.5899323  53.8642871  46.3470637  32.2539323  54.8662871
  47.2948826  32.5919158  54.7796507  45.8610637  31.8909323  56.1922871
  45.1086835  31.1038852  56.1414922  47.0180637  31.4099323  57.0942871
  47.7126380  32.2399283  57.2237990  46.5270637  30.9339323  58.4702871
  45.8327553  30.1035857  58.3416015  47.3782998  30.6059672  59.0668901
  46.0213354  31.7541019  58.9798569  47.7260637  30.3569323  56.4332871
  48.4463116  30.0557346  56.9919670  45.1610637  33.1059323  56.7952871
  45.6560637  34.2519323  56.7062871  43.9890637  32.8589323  57.3832871
  43.6081941  31.9250854  57.3288113  43.2090637  33.8849323  58.0652871
  43.7652238  34.8202092  58.1288663  41.8170637  34.1509323  57.4082871
  41.2918215  34.9179498  57.9774138  42.0070637  34.6369323  55.9262871
  42.5318616  33.8701897  55.3563803  41.0316706  34.8201177  55.4755631
  42.5896591  35.5581280  55.9173249  40.9100637  32.8929323  57.4992871
  41.3054672  32.1824882  56.7733214  41.0443370  32.4960637  58.5055503
  39.3360637  33.1289323  57.2192871  39.2009529  33.5253853  56.2129721
  38.8042579  32.1818576  57.3105634  38.9398232  33.8389630  57.9452001
  43.0290637  33.4369323  59.5132871  43.1940637  32.2519323  59.8222871
  42.6620637  34.3599323  60.4032871  42.5650845  35.3253760  60.1229073
  42.3830637  34.0119323  61.7912871  42.3614344  32.9257828  61.8802297
  43.4380637  34.5659323  62.7712871  44.4230448  34.2030118  62.4776884
  43.4257095  35.6550980  62.7304779  43.1290637  34.1049323  64.2002871
  42.3054605  34.7170609  64.5678155  42.8104084  33.0640845  64.1437481
  44.3090637  34.2219323  65.1492871  44.0647630  33.6898858  66.0687123
  45.1753278  33.7559353  64.6796778  44.6230637  35.6509323  65.4682871
  44.9661428  36.1510340  64.5625854  43.7205919  36.1409773  65.8336631
  45.6990637  35.7279323  66.5232871  46.5355397  35.2742787  66.1847519
  45.9006597  36.6960998  66.7284962  45.3811924  35.2649562  67.3627573
  41.0390637  34.6159323  62.1172871  40.8370637  35.8169323  61.9252871
  40.1260637  33.7949323  62.6232871  40.3378459  32.8080784  62.6602625
  38.7670637  34.2339323  62.9992871  38.7252075  35.2164344  63.4694327
  37.7860637  34.1949323  61.7912871  38.1380777  34.9058807  61.0437988
  37.6970637  32.7739323  61.1552871  37.3446507  32.0624700  61.9020984
  37.0014581  32.7937089  60.3163340  38.6827829  32.4709284  60.8022354
  36.4130637  34.7839323  62.1812871  35.9381532  34.0824662  62.8672216
  36.5951351  35.7274890  62.6957287  35.5210637  35.0189323  61.0182871
  35.3381491  34.0756836  60.5035793  34.5739835  35.4332138  61.3639881
  35.9951325  35.7207052  60.3320850  38.3300637  33.4099323  64.1862871
  38.5470637  32.1989323  64.1932871  37.8110637  34.0859323  65.2202871
  37.6796948  35.0843603  65.1429374  37.4230637  33.4299323  66.4692871
  37.0823424  34.1935288  67.1685214  36.6052992  32.7410936  66.2574810
  38.5760637  32.6529323  67.1042871  38.3750637  31.5579323  67.6432871
  39.7880637  33.2049323  67.0072871  39.8658646  34.0907474  66.5283529
  41.0030637  32.6029323  67.5522871  41.7554191  33.3915263  67.5657083
  40.7665979  32.3096403  68.5751083  41.5620637  31.3969323  66.8072871
  42.5560637  30.7979323  67.2472871  40.9430637  31.0229323  65.6672871
  40.1422930  31.5397157  65.3329214  41.3710637  29.8419323  64.9142871
  42.2011804  29.3576461  65.4285559  40.2100637  28.8289323  64.7872871
  39.4013786  29.3426544  64.2674630  40.5757110  28.0090934  64.1690103
  39.6910637  28.2739323  66.1142871  39.3928249  29.1149450  66.7402680
  38.8205007  27.6536011  65.9011877  40.7030637  27.4429323  66.8712871
  41.4230637  26.6099323  66.3062871  40.7770637  27.6589323  68.1732871
  41.4343262  27.1342437  68.7325808  40.1760021  28.3476627  68.6027947
  41.8830637  30.1759323  63.5312871  41.3520637  31.0739323  62.8612871
  42.8960637  29.4229323  63.0952871  43.2966069  28.7214677  63.7015973
  43.4670637  29.5969323  61.7752871  43.4181123  30.6495913  61.4966980
  44.9330637  29.1469323  61.7352871  44.8829420  28.0837375  61.9702423
  45.2829506  29.2760595  60.7110775  45.9080637  29.8389323  62.7002871
  45.6006407  29.6391823  63.7267821  47.3310637  29.3049323  62.4792871
  47.6393802  29.5047424  61.4530729  48.0164643  29.8002598  63.1670208
  47.3486736  28.2302794  62.6607022  45.8770637  31.3539323  62.5192871
  44.8706982  31.7233944  62.7163290  46.5765134  31.8178449  63.2147412
  46.1618059  31.6041765  61.4973289  42.6620637  28.7929323  60.7532871
  42.3090637  27.6249323  60.9952871  42.4190637  29.4109323  59.5842871
  42.7377228  30.3614707  59.4616806  41.7130637  28.7619323  58.4672871
  41.7786260  27.6792994  58.5754851  40.2190637  29.1669323  58.4412871
  40.1904923  30.2505054  58.3266040  39.7827504  28.6971648  57.5597832
  39.4240637  28.7669323  59.6742871  39.3829911  27.6784026  59.7132365
  39.9489636  29.1418695  60.5529249  37.9920637  29.3339323  59.6512871
  38.0518051  30.3957946  59.4125857  37.4354378  28.8170862  58.8695345
  37.2830637  29.1539323  60.9792871  37.8022843  29.7640109  61.7184181
  36.2617886  29.5164759  60.8624181  37.2570637  27.7319323  61.4372871
  38.2033051  27.3959320  61.5460567  36.7747021  27.6721774  62.3226439
  36.7756107  27.1665215  60.7527342  42.3710637  29.2049323  57.1642871
  43.0420637  30.2439323  57.1342871  42.1720637  28.4349323  56.0802871
  41.6514922  27.5739909  56.1690823  42.6900637  28.7999323  54.7602871
  43.5137290  29.5039206  54.8789262  43.2060637  27.5599323  53.9892871
  42.4039018  26.8219706  53.9823610  43.4180680  27.8749656  52.9675689
  44.4580637  26.9429323  54.6002871  44.1885362  26.6356295  55.6107428
  44.6909605  26.0614303  54.0029492  45.6740637  27.8529323  54.6552871
  46.3300637  28.0389323  53.6062871  45.9700637  28.3799323  55.7512871
  41.5470637  29.4499323  53.9752871  40.4190637  28.9229323  53.9912871
  41.8240637  30.5639323  53.2762871  42.7385389  30.9918035  53.3038669
  40.7800637  31.2119323  52.4872871  40.0042453  30.4871728  52.2404496
  40.1510637  32.3459323  53.2772871  40.9139079  33.0843622  53.5240460
  39.3704443  32.8165418  52.6795747  39.7166786  31.9520776  54.1961382
  41.3450637  31.7349323  51.1872871  42.5370637  32.0249323  51.0932871
  40.4870637  31.8499323  50.1802871  39.5181710  31.6247183  50.3552868
  40.8590637  32.2989323  48.8542871  41.8972320  32.0709483  48.6127729
  39.9460637  31.5089323  47.8972871  40.0251886  30.4830230  48.2569379
  38.9445711  31.8883132  48.1002222  40.2050637  31.5419323  46.4072871
  40.1388298  32.5753570  46.0670706  41.5840637  30.9829323  46.0692871
  41.6508987  29.9493185  46.4088082  41.7378828  31.0212515  44.9908753
  42.3498772  31.5783464  46.5663909  39.1400637  30.7119323  45.6852871
  38.1535679  31.1271490  45.8914921  39.3264520  30.7355356  44.6116002
  39.1809350  29.6814074  46.0380575  40.6220637  33.7979323  48.6812871
  39.5160637  34.2709323  48.9402871  41.6370637  34.5369323  48.2192871
  42.5493296  34.1319950  48.0647036  41.4530637  35.9769323  47.9402871
  40.8301692  36.4115573  48.7220816  42.7760637  36.7299323  47.8972871
  43.3227832  36.3354113  47.0408116  42.5242349  37.7749865  47.7168876
  43.6450637  36.6249323  49.1472871  43.9488664  35.5872087  49.2848900
  44.8810637  37.4999323  49.0032871  44.5780511  38.5379412  48.8661026
  45.4927800  37.4162305  49.9015621  45.4592615  37.1734883  48.1388671
  42.8730637  37.0839323  50.4032871  41.9921910  36.4563372  50.5385168
  43.5175498  36.9979932  51.2781319  42.5637049  38.1219440  50.2811082
  40.7440637  36.0489323  46.5872871  41.3310637  35.6919323  45.5702871
  39.4680637  36.4599323  46.5812871  39.0424381  36.7321367  47.4558424
  38.6400637  36.4489323  45.3852871  39.2022452  36.1041974  44.5174109
  37.4700637  35.4649323  45.6402871  37.9248335  34.5415617  45.9989939
  36.8941217  35.9221253  46.4448773  36.5460637  35.1539323  44.4672871
  36.7140637  35.7729323  43.3882871  35.6670637  34.2799323  44.6232871
  35.1611051  34.1860571  43.8128585  38.1280637  37.8199323  44.9592871
  37.1200637  38.3139323  45.4702871  38.8020637  38.4309323  43.9802871
  39.6551094  38.0408602  43.6057793  38.3680637  39.7469323  43.4972871
  38.1603006  40.4356226  44.3162129  39.4360637  40.3569323  42.6102871
  39.0604670  41.2994854  42.2120145  40.7220637  40.6109323  43.3882871
  41.0985363  39.6687045  43.7865018  41.4682054  41.0484496  42.7249997
  40.5203317  41.2975270  44.2104748  39.6740637  39.4749323  41.4922871
  40.3494745  39.8531206  40.9244895  37.0160637  39.6989323  42.7762871
  36.4050637  40.7539323  42.5722871  36.5550637  38.4979323  42.4322871
  37.1069769  37.6768823  42.6356785  35.2650637  38.3189323  41.7632871
  35.1106141  39.1715925  41.1020648  35.3199877  37.4056465  41.1708415
  34.0900637  38.2169323  42.7212871  32.9380637  38.1169323  42.2912871
  34.3750637  38.2539323  44.0312871  35.3347909  38.3640815  44.3260588
  33.3440637  38.1449323  45.0582871  32.3931216  37.8087296  44.6450364
  33.7910637  37.1529323  46.1152871  34.7376541  37.4808239  46.5448844
  33.0374331  37.0936619  46.9005439  33.9197535  36.1704964  45.6610206
  33.1200637  39.5009323  45.7072871  34.0780637  40.1449323  46.1552871
  31.8510637  39.9379323  45.7802871  31.0831406  39.3790205  45.4367598
  31.5450637  41.1949323  46.4492871  32.1531598  42.0010439  46.0387967
  30.0630637  41.5389323  46.2332871  29.4912869  40.6930841  46.6150088
  29.8590654  42.4193677  46.8426460  29.6620637  41.8129323  44.8032871
  28.4660637  41.6659323  44.4912871  30.5480637  42.1769323  43.9892871
  31.7210637  41.0289323  47.9712871  32.1040637  41.9759323  48.6562871
  31.4050637  39.8249323  48.4762871  31.1740597  39.0923260  47.8205246
  31.3830637  39.5109323  49.8982871  31.6744114  40.3774134  50.4919420
  29.9280637  39.1059323  50.2882871  29.7671894  38.0778194  49.9639377
  29.8993777  39.1516227  51.3769512  28.8340637  39.9959323  49.7142871
  28.8260637  41.1929323  50.0302871  28.0110637  39.4879323  48.9232871
  32.2940637  38.3659323  50.2992871  32.7170637  37.5499323  49.4652871
  32.5300637  38.2779323  51.6252871  32.1493868  39.0055550  52.2132919
  33.3450637  37.2389323  52.2492871  34.0351170  36.7355695  51.5721227
  34.1550637  37.8909323  53.3802871  33.4644740  38.4795643  53.9841898
  34.8760637  36.8659323  54.2772871  35.5672134  36.2771963  53.6741274
  35.4299977  37.3900653  55.0560945  34.1416494  36.2045460  54.7369657
  35.0790637  38.8239323  52.7942871  35.5948693  39.2418203  53.4877671
  32.3980637  36.1509323  52.7222871  31.4540637  36.4359323  53.4682871
  32.6410637  34.8989323  52.2802871  33.4278048  34.7491075  51.6649088
  31.7910637  33.7599323  52.6052871  31.0920712  34.0009339  53.4061784
  30.9810637  33.2159323  51.3812871  31.6441366  32.6364209  50.7389475
  29.8280637  32.3169323  51.8742871  29.1642662  32.8959104  52.5163604
  29.2679216  31.9412853  51.0179983  30.2363143  31.4776026  52.4372781
  30.4490637  34.3369323  50.4782871  31.2847120  34.9208531  50.0925016
  29.8955434  33.9019929  49.6460957  29.7885350  34.9853013  51.0539782
  32.6510637  32.6449323  53.1842871  33.6120637  32.2229323  52.5432871
  32.3090637  32.1889323  54.3872871  31.5266111  32.5873971  54.8863793
  33.0710637  31.1179323  55.0322871  33.9012718  30.8283976  54.3880639
  33.6390637  31.5689323  56.3972871  32.7579453  31.7387752  57.0160624
  34.2008905  30.7217860  56.7907257  34.5290637  32.8279323  56.4142871
  33.9307859  33.6817519  56.0962358  35.0890637  33.0909323  57.8152871
  35.6878791  32.2376832  58.1338543  35.7125531  33.9847950  57.7960200
  34.2658821  33.2377636  58.5145102  35.6940637  32.7199323  55.4552871
  35.3189263  32.5856232  54.4407269  36.2909230  33.6307037  55.5038217
  36.3129381  31.8655429  55.7293535  32.2060637  29.9009323  55.2462871
  30.9820637  30.0039323  55.3842871  32.8530637  28.7329323  55.3332871
  33.8548617  28.7401695  55.2050383  32.2020637  27.4609323  55.6112871
  31.4474087  27.2401328  54.8564080  33.2810637  26.3339323  55.5822871
  34.0307402  26.5904293  56.3308148  32.7832186  25.4079008  55.8698910
  33.9600637  26.1469323  54.2242871  33.3154774  25.4344803  53.7094847
  33.8805713  27.1216910  53.7430123  35.4090637  25.6629323  54.1582871
  36.1300637  26.0889323  53.2252871  35.8280637  24.8559323  55.0212871
  31.5460637  27.5139323  57.0142871  31.9410637  28.3289323  57.8692871
  30.5460637  26.6459323  57.2572871  30.2123527  26.0653510  56.5012040
  29.8600637  26.5659323  58.5492871  29.1824986  27.4132891  58.6541258
  29.0410637  25.2619323  58.6652871  28.2929598  25.2818370  57.8727951
  29.7297031  24.4346772  58.4934590  28.3490637  25.0759323  60.0132871
  27.7650914  24.1592288  59.9312392  29.1361121  24.9395757  60.7549481
  27.4430637  26.2159323  60.4412871  26.7590637  26.7739323  59.5582871
  27.4210637  26.5549323  61.6472871  30.8160637  26.6899323  59.7402871
  31.8300637  25.9929323  59.8102871  30.4710637  27.5769323  60.6692871
  29.6196922  28.0965533  60.5103534  31.2420637  27.8599323  61.8852871
  31.5222375  26.9240282  62.3686973  32.5320637  28.6469323  61.5452871
  33.1408720  28.6904689  62.4483687  33.0655907  28.0907282  60.7745173
  32.2540637  30.0689323  61.0482871  31.7424345  29.9725405  60.0906625
  31.5830833  30.5295098  61.7733772  33.7170637  31.1189323  60.8392871
  34.4180637  31.0909323  62.4752871  34.6619108  30.0644587  62.7491293
  35.3243384  31.6962797  62.4932170  33.6977955  31.4948899  63.1867174
  30.3840637  28.6709323  62.8382871  29.3220637  29.1839323  62.4492871
  30.8620637  28.8249323  64.0752871  31.7246315  28.3762829  64.3487645
  30.1390637  29.5869323  65.0712871  29.0933775  29.6723114  64.7757370
  30.2070637  28.8989323  66.4572871  31.2508391  28.6472164  66.6450940
  29.8706872  29.6263816  67.1960485  29.3730637  27.6429323  66.6002871
  28.8550637  27.0749323  65.6272871  29.2230637  27.1719323  67.8362871
  28.6769152  26.3367895  67.9923577  29.6560934  27.6518770  68.6123278
  30.6940637  31.0009323  65.1582871  31.9100637  31.1929323  65.2582871
  29.8010637  31.9929323  65.1122871  28.8376658  31.7582216  64.9202596
  30.1580637  33.4069323  65.2442871  31.1736832  33.4708542  65.6348385
  30.0940637  34.1739323  63.9162871  29.1534781  33.8625100  63.4619590
  30.0545754  35.2405459  64.1373664  31.2560637  33.8939323  62.9372871
  31.2802058  32.8269395  62.7158273  31.0740637  34.6749323  61.6462871
  31.0502894  35.7421072  61.8669031  31.9038452  34.4621801  60.9722693
  30.1373386  34.3814429  61.1724619  32.6270637  34.2399323  63.5562871
  32.7838937  33.6390679  64.4520917  33.4159967  34.0281028  62.8346124
  32.6508349  35.2973079  63.8198980  29.2430637  34.0579323  66.2982871
  28.0940637  33.6209323  66.4672871  29.7340637  35.0959323  67.0092871
  31.0900637  35.6939323  66.9582871  31.3194905  35.9712060  65.9294125
  31.8170642  34.9605263  67.3071210  30.9950637  36.8899323  67.8732871
  30.7090082  37.7760556  67.3066685  31.9526079  37.0661197  68.3633570
  29.9440637  36.5169323  68.8722871  29.4745513  37.4158203  69.2718587
  30.3355675  35.9164618  69.6934203  28.9150637  35.7019323  68.0702871
  28.4607915  34.8854684  68.6316443  27.8240637  36.6339323  67.5582871
  27.9200637  37.1519323  66.4492871  26.8350637  36.8879323  68.4222871
  26.8257133  36.3891329  69.3004734  25.7730637  37.8449323  68.1622871
  25.3810325  38.1311538  69.1382420  26.2521882  38.7063091  67.6969173
  24.6320637  37.3879323  67.2902871  24.3680637  36.1839323  67.1482871
  23.9220637  38.3819323  66.7522871  24.1372713  39.3407667  66.9855714
  22.7840637  38.1219323  65.8812871  22.3800781  37.1318458  66.0925299
  21.6760637  39.1619323  66.1042871  22.1205170  40.1571718  66.1119565
  20.9556655  39.0925687  65.2892319  20.9620637  38.9099323  67.4412871
  20.5882269  37.8860499  67.4378641  21.6919419  39.0270057  68.2423325
  19.8230637  39.8559323  67.6622871  19.3763145  39.6524736  68.6354873
  20.2016048  40.8779145  67.6433564  18.7870637  39.7189323  66.6312871
  18.8525989  40.3243038  65.8254771  17.7820637  38.8449323  66.6902871
  17.6790637  38.0039323  67.7142871  18.3668683  38.0265691  68.4535519
  16.9134625  37.3460677  67.7484723  16.8670637  38.8149323  65.7292871
  16.9340582  39.4566258  64.9522149  16.1080028  38.1505500  65.7795016
  23.2170637  38.1019323  64.4462871  24.2400637  38.7059323  64.0832871
  22.4440637  37.3879323  63.6192871  21.7106799  36.8163754  64.0137112
  22.6840637  37.3099323  62.1872871  23.4323168  38.0543878  61.9152532
  23.1870637  35.9269323  61.7512871  23.2824377  35.9897314  60.6672856
  24.1504518  35.6594411  62.1853747  22.2550637  34.7829323  62.0352871
  22.1800637  34.0539323  63.1852871  22.8397242  34.3487001  64.0014120
  21.2390637  33.0569323  63.0512871  21.0298251  32.3560312  63.7477470
  20.6990637  33.1149323  61.7942871  19.7550637  32.2859323  61.1712871
  19.3394888  31.4519568  61.7368674  19.4100637  32.5829323  59.8692871
  18.6422785  31.9924384  59.3693643  20.0260637  33.6319323  59.1682871
  19.7703158  33.8424203  58.1298329  20.9820637  34.4339323  59.7802871
  21.3989264  35.2603508  59.2046496  21.3410637  34.1719323  61.1112871
  21.4370637  37.7199323  61.4212871  20.3240637  37.7069323  61.9732871
  21.6380637  38.1049323  60.1622871  22.5875896  38.0776498  59.8191317
  20.5780637  38.5429323  59.2442871  19.6120854  38.4749240  59.7446469
  20.8010637  40.0109323  58.7942871  21.7880551  40.0504845  58.3334370
  20.0411001  40.2269393  58.0433569  20.7200637  41.0469323  59.9122871
  19.9099699  40.7475594  60.5772869  21.6648800  41.0167577  60.4549784
  20.4650637  42.4789323  59.4052871  19.4463930  42.4848727  59.0175067
  20.5233903  43.1242720  60.2817768  21.4130637  42.9879323  58.3402871
  21.2852563  42.3730787  57.4493770  21.1446766  44.0191850  58.1109721
  22.8280637  42.9319323  58.7802871  23.0770847  41.9763744  58.9924130
  23.4240138  43.2793357  58.0425511  22.9467984  43.5019464  59.6055659
  20.6190637  37.6429323  58.0112871  21.6840637  37.0879323  57.6672871
  19.4970637  37.4959323  57.3012871  18.1490637  38.0759323  57.5382871
  18.2315541  39.1604660  57.6095760  17.7462193  37.6806350  58.4707867
  17.3590637  37.6359323  56.3422871  17.4096174  38.3911358  55.5579332
  16.3179731  37.4689272  56.6185859  18.0080637  36.3609323  55.9142871
  17.8088564  36.2122898  54.8530045  17.7054656  35.4722649  56.4681863
  19.5000637  36.6289323  56.1312871  20.0756531  35.7333462  56.3652117
  20.1130637  37.3239323  54.9272871  20.0210637  38.5509323  54.8002871
  20.7510637  36.5409323  54.0492871  20.8855991  35.5555635  54.2254916
  21.3180637  37.1069323  52.8402871  20.6779934  37.9173312  52.4914855
  22.7360637  37.6659323  53.0772871  22.6575361  38.4690303  53.8100669
  23.3459197  36.8602336  53.4859746  23.3870637  38.2009323  51.8042871
  24.1283774  37.4674114  51.4872665  22.6053137  38.2766616  51.0484869
  24.0460637  39.5339323  51.9752871  23.2867830  40.2827352  52.2008663
  24.7574533  39.4789068  52.7992996  24.7690637  39.9179323  50.7142871
  25.8423078  39.8520244  50.8929040  24.4891544  39.2205116  49.9247592
  24.4230637  41.2909323  50.3022871  24.6827473  41.9373811  51.0335655
  24.9208038  41.5236322  49.4548171  23.4286750  41.3521103  50.1363132
  21.3190637  36.0189323  51.7992871  21.5680637  34.8639323  52.1342871
  21.0090637  36.3969323  50.5582871  20.7652930  37.3660673  50.4118205
  21.0380637  35.5069323  49.3992871  21.1341003  34.4771336  49.7433669
  19.7580637  35.6249323  48.5502871  19.6044329  36.6844673  48.3456354
  19.9431831  35.0977558  47.6143834  18.5240637  35.0559323  49.2132871
  18.3718969  35.5930070  50.1495012  17.6776310  35.2353607  48.5503700
  18.6450637  33.2829323  49.5572871  18.6720637  32.6099323  47.8742871
  19.5318119  33.0094575  47.3364101  18.7444821  31.5232231  47.9180974
  17.7561526  32.8918743  47.3549446  22.2220637  35.9609323  48.5602871
  22.3460637  37.1539323  48.2552871  23.1070637  35.0249323  48.2152871
  23.0586099  34.0990775  48.6159672  24.2650637  35.3609323  47.3762871
  24.1568496  36.3235031  46.8764409  25.6020637  35.3219323  48.1252871
  26.4121948  35.4915721  47.4160549  25.6380637  36.4099323  49.2152871
  24.8284498  36.2406778  49.9252018  26.5935528  36.3695495  49.7382695
  25.5176956  37.3904931  48.7547319  25.9210637  33.9049323  48.6672871
  25.2428801  33.7442874  49.5053569  25.6735241  33.2128175  47.8624264
  27.3390637  33.6659323  49.1162871  27.5871949  34.3574166  49.9215077
  27.4396068  32.6412601  49.4741100  28.0178394  33.8259491  48.2785771
  24.2570637  34.4839323  46.1242871  23.9100637  33.3009323  46.2102871
  24.6250637  35.0859323  44.9932871  24.8988103  36.0569890  45.0403095
  24.6540637  34.4219323  43.6962871  24.0080811  33.5452430  43.7434207
  24.2719680  35.1142347  42.9460741  26.0380637  33.9889323  43.3022871
  26.9870637  34.7559323  43.4492871  26.1470637  32.7589323  42.8122871
  25.3235608  32.1777017  42.7481532  27.4150637  32.2099323  42.3602871
  28.1813247  32.9846598  42.3875000  27.7100963  31.3848904  43.0086397
  27.2820637  31.6989323  40.9432871  26.2570637  31.9239323  40.2802871
  28.3110637  30.9939323  40.4672871  29.1752006  30.9102605  40.9833936
  28.2690637  30.4849323  39.1072871  27.9137014  31.1876215  38.3535997
  29.6560637  29.9379323  38.6892871  30.4035671  30.5953338  39.1333168
  29.9210637  28.5179323  39.1142871  29.1741851  27.8598299  38.6702441
  30.9140773  28.2173975  38.7800662  29.8670332  28.4471716  40.2006447
  29.9030637  30.1469323  37.2002871  30.4368950  29.2788932  36.8134627
  28.9390529  30.2330873  36.6989291  30.6550637  31.2989323  36.9632871
  31.6194663  31.2133112  37.4639832  30.8121043  31.4167540  35.8911139
  30.1216248  32.1675055  37.3494520  27.1210637  29.4889323  38.8912871
  26.5480637  29.4579323  37.7942871  26.7660637  28.7229323  39.9352871
  27.2212370  28.8405237  40.8292048  25.7230637  27.7059323  39.8172871
  25.7169667  27.4153839  38.7667427  26.0642430  26.8669667  40.4237793
  24.3160637  28.0749323  40.2342871  23.3980637  27.2779323  40.0582871
  24.1400637  29.2769323  40.7572871  24.9320741  29.8982295  40.8398023
  22.8390637  29.7479323  41.2242871  22.4281836  30.4462224  40.4951317
  22.1668171  28.8964622  41.3300351  22.9620637  30.4469323  42.5602871
  24.0430637  30.8829323  42.9152871  21.8660637  30.5389323  43.3252871
  20.9939879  30.1635262  42.9808261  21.8600637  31.2469323  44.6192871
  22.7831467  31.8133141  44.7426918  20.6650637  32.2309323  44.6702871
  19.7321353  31.6831732  44.5372317  20.6475100  32.7500240  45.6285854
  20.6960637  33.2999323  43.5992871  21.1980637  34.5659323  43.8732871
  21.5618678  34.7886552  44.8763529  21.2400637  35.5509323  42.8782871
  21.6392033  36.5391834  43.1066466  20.7770637  35.2709323  41.6112871
  20.8121676  36.0365764  40.8362666  20.2700637  34.0239323  41.3242871
  19.9081896  33.8008740  40.3205978  20.2190637  33.0419323  42.3212871
  19.8009637  32.0602738  42.0984893  21.8320637  30.3369323  45.8382871
  21.2570637  29.2389323  45.7832871  22.4400637  30.8049323  46.9492871
  22.9622469  31.6661017  46.8730559  22.4710637  30.0829323  48.2272871
  21.6514604  29.3693620  48.3119460  23.8160637  29.3709323  48.5632871
  23.7173336  28.8869396  49.5349372  24.1790637  28.3149323  47.4972871
  24.2784261  28.7982799  46.5253803  25.1225063  27.8384236  47.7636633
  23.3929227  27.5614350  47.4490866  24.9560637  30.3869323  48.8162871
  25.2322547  30.7366529  47.8215436  24.4784576  31.1977789  49.3663050
  26.2370637  29.9249323  49.5792871  26.7155049  29.1143570  49.0295948
  26.9297618  30.7618869  49.6674658  25.9617071  29.5754806  50.5743560
  22.0800637  31.0499323  49.3462871  22.2900637  32.2679323  49.2142871
  21.5210637  30.4959323  50.4392871  21.3698482  29.4974148  50.4532915
  21.1670637  31.2649323  51.6252871  20.9101210  32.2822591  51.3301165
  19.9620637  30.6469323  52.3652871  20.2053467  29.5965683  52.5254378
  19.8983483  31.1553650  53.3273352  18.6220637  30.7539323  51.6442871
  18.5118922  31.7707759  51.2674688  18.6222081  30.0550571  50.8078210
  17.4590637  30.4289323  52.5782871  17.4404826  29.3502404  52.7337784
  17.6383638  30.9296120  53.5297443  16.1320637  30.8789323  52.0152871
  16.2047471  31.9386512  51.7707190  15.9339274  30.3097360  51.1070708
  15.0230637  30.6689323  52.9832871  15.2062563  31.1966196  53.8247658
  14.1544271  30.9805659  52.5728545  14.9552681  29.6869782  53.2097138
  22.3400637  31.2259323  52.5642871  22.9360637  30.1649323  52.7862871
  22.6900637  32.3749323  53.1422871  22.2275928  33.2381891  52.8952898
  23.7930637  32.4299323  54.0882871  24.0271971  31.4443007  54.4905448
  25.0780637  33.0189323  53.4352871  25.8557853  33.0863331  54.1960141
  25.5650637  32.1409323  52.2872871  24.7879986  32.0734295  51.5258975
  26.4634755  32.5775936  51.8510721  25.7922719  31.1433684  52.6632451
  24.8390637  34.4409323  52.9422871  24.5531367  35.0740132  53.7822612
  25.7525985  34.8278707  52.4908089  24.0402588  34.4394790  52.2006610
  23.3780637  33.2469323  55.3132871  22.3540637  33.9409323  55.2652871
  24.1670637  33.1699323  56.3902871  24.9698106  32.5576972  56.3608759
  23.9230637  33.9379323  57.6152871  22.8887351  34.2818257  57.6161596
  24.1660637  33.0999323  58.8912871  25.2328246  32.8805708  58.9360192
  23.8870639  33.7197255  59.7434112  23.3700637  31.7839323  58.9322871
  22.3691899  31.9938416  58.5550731  23.8678950  31.0783585  58.2671317
  23.2710637  31.1859323  60.3182871  22.6000893  31.8193807  60.8984900
  22.8328822  30.1933943  60.2135746  24.5490637  31.0639323  61.0422871
  24.7629985  31.7888998  61.7121777  25.4170637  30.0689323  60.8852871
  25.1950637  29.1179323  59.9872871  24.3609916  29.1494212  59.4185762
  25.8611492  28.3668303  59.8764916  26.5230637  30.0259323  61.6132871
  26.7069338  30.7525443  62.2902856  27.1772901  29.2667379  61.4879459
  24.8880637  35.1009323  57.5762871  26.0850637  34.8929323  57.4042871
  24.3730637  36.3279323  57.7172871  23.3725693  36.4533027  57.7755326
  25.2160637  37.5109323  57.7092871  26.1845488  37.2765764  57.2674578
  24.5550637  38.6209323  56.8812871  24.5023886  38.2888898  55.8444302
  23.5464897  38.7782486  57.2635566  25.3400637  39.9339323  56.9572871
  25.3571140  40.2479010  58.0009507  26.3601938  39.7647373  56.6125991
  24.7290637  41.0389323  56.1312871  24.0790637  40.8039323  55.1132871
  24.9470637  42.2799323  56.5462871  24.5606962  43.0571039  56.0297353
  25.4984003  42.4418843  57.3768899  25.5220637  37.9909323  59.1112871
  24.5970637  38.3099323  59.8652871  26.8130637  38.0689323  59.4572871
  27.5046398  37.7799729  58.7802905  27.2750637  38.5699323  60.7472871
  26.4114252  38.7606194  61.3843633  28.1980637  37.5679323  61.4582871
  29.0146528  37.3309811  60.7762786  28.5959025  38.0706079  62.3398434
  27.5050637  36.2919323  61.8762871  27.3680637  35.2269323  60.9892871
  27.7482811  35.3402616  59.9740577  26.7600637  34.0349323  61.3762871
  26.6671141  33.2093388  60.6706969  26.2350637  33.9169323  62.6552871
  25.6330637  32.7319323  63.0272871  25.6375355  32.0734645  62.3287172
  26.3530637  34.9649323  63.5572871  25.9513355  34.8702255  64.5661209
  26.9900637  36.1449323  63.1672871  27.0915349  36.9686854  63.8738524
  28.0640637  39.8469323  60.4712871  28.9430637  39.8499323  59.6042871
  27.7730637  40.9129323  61.2092871  27.0085128  40.8776516  61.8683141
  28.4740637  42.1799323  61.0302871  29.0714228  42.1534390  60.1189368
  27.4500637  43.3319323  60.9162871  26.9063715  43.3727119  61.8601277
  28.0152055  44.2543983  60.7829783  26.4630637  43.1719323  59.7692871
  25.2700637  43.4389323  59.9762871  26.8900637  42.7759323  58.6602871
  29.4950637  42.4859323  62.1252871  29.4210637  41.9639323  63.2502871
  30.4620637  43.3679323  61.7812871  30.5050721  43.6374204  60.8088542
  31.5010637  43.8619323  62.6842871  32.2631550  44.4061029  62.1264391
  30.8670637  44.8169323  63.7102871  29.8435465  45.0156556  63.3924494
  30.8553794  44.3095590  64.6749300  31.6110637  46.1119323  63.8362871
  32.5281554  45.9520717  64.4032865  31.8584967  46.4981736  62.8475017
  30.7710637  47.1359323  64.5572871  29.5840637  47.3379323  64.2652871
  31.3780637  47.8009323  65.5062871  30.8735124  48.5021800  66.0295280
  32.3484309  47.6100099  65.7113179  32.2870637  42.7249323  63.3532871
  32.5080637  42.7199323  64.5772871  32.6950637  41.7519323  62.5282871
  32.4306530  41.8163569  61.5556434  33.4520637  40.5779323  62.9652871
  33.4066955  40.3873619  64.0375389  32.9670637  39.3159323  62.1932871
  32.9775205  39.5425851  61.1271635  33.8820637  38.0709323  62.4722871
  33.8717457  37.8433708  63.5382186  33.5083074  37.2123669  61.9143692
  34.9022727  38.2914991  62.1582441  31.4570637  38.9939323  62.4672871
  30.8990290  39.8837725  62.1759411  31.1971037  38.1692117  61.8036936
  31.0990637  38.6149323  63.9262871  31.3583282  39.4394075  64.5904576
  30.0302421  38.4135279  63.9980907  31.6564051  37.7248475  64.2182109
  34.9300637  40.8129323  62.7532871  35.3360637  41.2539323  61.6722871
  35.7440637  40.4929323  63.7742871  35.3431052  40.1367214  64.6301174
  37.1940637  40.6239323  63.6922871  37.4483201  41.5670827  63.2086343
  37.8260637  40.6029323  65.0852871  37.1858050  39.9260814  65.6510087
  38.8215630  40.1686317  64.9932855  37.9210637  41.9499323  65.8182871
  38.3304536  42.6905626  65.1312882  36.5500637  42.4139323  66.3092871
  36.1402119  41.6739807  66.9967404  36.6520236  43.3696120  66.8234672
  35.8788184  42.5295814  65.4583139  38.8940637  41.8449323  66.9902871
  39.8816749  41.5702536  66.6197803  38.9527100  42.8057243  67.5016974
  38.5433978  41.0837546  67.6872382  37.7230637  39.4369323  62.8882871
  37.4170637  38.2639323  63.1722871  38.5030637  39.7499323  61.8862871
  38.6198954  40.7194932  61.6286026  39.1120637  38.7339323  61.0422871
  39.4259901  37.8316804  61.5671596  38.1800637  38.3479323  59.8622871
  37.3455330  37.7710900  60.2609247  37.6340637  39.6039323  59.1162871
  38.4680514  40.1810717  58.7169435  36.9865485  39.2883439  58.2982231
  37.0654371  40.2214799  59.8115554  38.8710637  37.3119323  58.9132871
  39.6768895  37.8325100  58.3958469  39.2910956  36.5261083  59.5411035
  37.9060637  36.6799323  57.8672871  37.4859669  37.4651520  57.2387583
  38.4555995  35.9728710  57.2458580  37.1001712  36.1587520  58.3840155
  40.4800637  39.2259323  60.6072871  40.6150637  40.3589323  60.1382871
  41.4960637  38.3799323  60.7762871  41.3418356  37.4644170  61.1739614
  42.8660637  38.7559323  60.4052871  42.9403915  39.8332179  60.2568609
  43.8190637  38.3499323  61.5382871  43.2975237  38.5443349  62.4754653
  43.9942857  37.2789846  61.4359721  45.1320637  39.0729323  61.5382871
  45.6420570  38.8452544  60.6022474  45.0213368  40.1527168  61.6378071
  45.9450637  38.5409323  62.6972871  46.6340637  37.5129323  62.5052871
  45.8500637  39.1149323  63.8042871  43.2060637  38.0299323  59.1132871
  42.9270637  36.8369323  59.0112871  43.7610637  38.7279323  58.1052871
  43.9285160  39.7140372  58.2454875  44.0780637  38.1489323  56.7982871
  43.9488528  37.0667226  56.7832554  43.1770637  38.7979323  55.6912871
  43.3226582  39.8779833  55.7110989  43.5390637  38.2569323  54.2952871
  43.3932674  37.1769256  54.2745593  42.8988469  38.7238963  53.5468436
  44.5816115  38.4865886  54.0751705  41.6580637  38.5729323  55.9982871
  41.3729506  37.6562815  55.4819901  41.5815383  38.4216946  57.0750278
  40.7430637  39.6839323  55.5842871  40.8186985  39.8354579  54.5075238
  39.7163145  39.4252151  55.8430352  41.0272879  40.6008721  56.1005602
  45.5630637  38.3789323  56.5632871  45.9750637  39.5259323  56.4322871
  46.3800637  37.3049323  56.5702871  46.0135388  36.3785515  56.7363516
  47.8440637  37.4619323  56.4052871  48.3337823  36.5012879  56.5647779
  48.1870637  37.9569323  55.0052871  47.6427234  38.8734989  54.7779142
  49.2578971  38.1387388  54.9138411  47.7680637  36.7959323  53.7082871
  48.1966427  37.5517630  52.7013421  48.4220637  38.4079323  57.4542871
  49.3410637  39.1619323  57.1352871  47.8600637  38.4079323  58.6602871
  47.0871419  37.7916039  58.8672426  48.3410637  39.2949323  59.7172871
  48.1151918  38.8141200  60.6690753  49.4215430  39.3789320  59.6006340
  47.7330637  40.6879323  59.7102871  47.9550637  41.4559323  60.6492871
  46.9590637  41.0349323  58.6542871  46.8499229  40.3662392  57.9052630
  46.2840637  42.3299323  58.5332871  46.8811045  43.1005665  59.0208982
  46.0960637  42.7159323  57.0512871  45.5999204  41.8985862  56.5279455
  45.4895567  43.6181999  56.9727861  47.3670637  42.9889323  56.3112871
  47.6940637  44.2679323  55.8922871  48.8660637  44.1589323  55.2822871
  49.2992968  45.0661912  54.8612298  49.3130637  42.9029323  55.3002871
  50.1793953  42.5476392  54.9216893  48.3580637  42.1399323  55.9472871
  48.5082811  41.0672121  56.0689727  44.9180637  42.2269323  59.2232871
  44.0660637  41.4259323  58.8122871  44.7000637  43.0399323  60.2602871
  45.4455601  43.6293562  60.6022140  43.4490637  43.0119323  61.0002871
  43.0674176  41.9911928  61.0234479  43.6390637  43.5029323  62.4582871
  44.0135033  44.5253387  62.4075004  42.6563490  43.4994582  62.9298374
  44.6070637  42.6439323  63.2862871  44.2906492  41.6032216  63.2162593
  45.6070189  42.7482399  62.8652033  44.6250637  43.0739323  64.7562871
  44.9668858  44.1077891  64.8052443  43.6080955  43.0093319  65.1432003
  45.5350637  42.2039323  65.5872871  45.2272606  42.2869479  66.6296240
  45.4169575  41.1725081  65.2551511  46.9620637  42.6059323  65.4582871
  47.0717955  43.5615058  65.7664069  47.5352401  42.0004420  66.0283313
  47.2476019  42.5286708  64.4925761  42.3530637  43.7879323  60.2802871
  42.5720637  44.9239323  59.8522871  41.1950637  43.1529323  60.1092871
  41.1482951  42.2010928  60.4438222  40.0130637  43.7219323  59.4812871
  40.0990308  44.7965364  59.3202444  39.7390637  43.0469323  58.1372871
  39.6414017  41.9712199  58.2835915  38.8151111  43.4408734  57.7139408
  40.5650366  43.2467383  57.4546851  38.8410637  43.4929323  60.4382871
  38.9200637  42.6279323  61.3232871  37.7930637  44.3089323  60.3112871
  37.8625040  45.0732577  59.6547172  36.5750637  44.1979323  61.1242871
  36.4407651  43.1638883  61.4418026  36.4910637  45.1379323  62.3662871
  36.4714208  46.1771544  62.0380618  35.2160637  44.8269323  63.1472871
  35.2351928  43.7879383  63.4762646  35.1529831  45.4816144  64.0164896
  34.3487149  44.9889567  62.5073236  37.7470637  45.0519323  63.2692871
  37.7524503  44.0574021  63.7153605  38.6155810  45.1631104  62.6201210
  37.7980637  46.0779323  64.3452871  36.9300453  45.9670793  64.9951760
  38.7083911  45.9467583  64.9302630  37.7931737  47.0727882  63.8999361
  35.4420637  44.4569323  60.1552871  35.2810637  45.5849323  59.6812871
  34.6720637  43.4319323  59.8382871  34.7644080  42.5059042  60.2307714
  33.6220637  43.6639323  58.8552871  33.0838240  44.5662419  59.1455188
  34.0973323  43.8206213  57.8869547  32.6430637  42.5239323  58.7422871
  32.5470637  41.6629323  59.6352871  31.8640637  42.5549323  57.6532871
  31.9338662  43.3321423  57.0120605  30.8090637  41.5709323  57.4352871
  30.3401670  41.2515267  58.3659940  29.7280637  42.1329323  56.5112871
  30.2073609  42.4280723  55.5778704  28.6270637  41.1319323  56.2192871
  28.1469617  40.8366543  57.1522462  27.8882551  41.5859923  55.5589157
  29.0534418  40.2525979  55.7365103  29.1800637  43.3259323  57.0872871
  28.5013901  43.6787865  56.5072041  31.3500637  40.2519323  56.9552871
  32.1420637  40.1939323  56.0092871  30.8940637  39.1759323  57.6052871
  30.2713559  39.3011184  58.3905659  31.2990637  37.8259323  57.2562871
  31.8163965  37.7709421  56.2984552  32.2200637  37.2239323  58.3532871
  31.7512736  37.3988686  59.3216529  32.4460637  35.7339323  58.1622871
  32.9152810  35.5582347  57.1942652  33.0957925  35.3600869  58.9536105
  31.4895084  35.2128306  58.2017406  33.5580637  37.9559323  58.4212871
  33.3863748  39.0070721  58.6530843  34.1779441  37.5094916  59.1988080
  34.0665325  37.8746105  57.4605857  30.0120637  37.0129323  57.0742871
  29.1330637  37.0559323  57.9452871  29.8910637  36.3319323  55.9252871
  30.6237821  36.4228606  55.2361172  28.7420637  35.4749323  55.6102871
  27.9008286  35.7473336  56.2476412  28.3200637  35.6309323  54.1532871
  29.1471511  35.1684137  53.6146757  27.4112165  35.0520463  53.9890076
  28.1120637  37.0739323  53.6372871  29.0533785  37.6176340  53.7173863
  27.6560637  37.0619323  52.1872871  26.7145036  36.5187657  52.1064572
  27.5149555  38.0860408  51.8417571  28.4112800  36.5723719  51.5724055
  27.1380637  37.8269323  54.5112871  27.5234818  37.8727907  55.5298397
  27.0102096  38.8384651  54.1258575  26.1763305  37.3139345  54.5100374
  29.1660637  34.0379323  55.8922871  30.3300637  33.6809323  55.6822871
  28.2410637  33.2229323  56.3852871  27.3214234  33.5959073  56.5730387
  28.5070637  31.8199323  56.7292871  29.4824317  31.4866591  56.3747656
  28.4290637  31.5839323  58.2642871  27.4526014  31.9197321  58.6133702
  28.6190637  30.1069323  58.6232871  29.5955650  29.7705130  58.2749076
  28.5576925  29.9845153  59.7046511  27.8393230  29.5132877  58.1461162
  29.4540637  32.4469323  59.0132871  29.2575931  33.5004045  58.8140445
  29.3745697  32.2592231  60.0840558  30.4588900  32.1948356  58.6743591
  27.4980637  30.9719323  55.9712871  26.2820637  31.1829323  56.0802871
  28.0110637  30.0049323  55.2202871  29.0078401  29.8508729  55.1673531
  27.1350637  29.1339323  54.4462871  26.4694523  28.6343300  55.1501750
  26.5495969  29.7695544  53.7819735  27.8530637  28.0889323  53.6212871
  29.0930637  27.9949323  53.6632871  27.0560637  27.3489323  52.8122871
  25.5760637  27.4009323  52.7112871  25.2677583  28.4172639  52.4660974
  25.1398571  27.1100385  53.6669040  25.2620637  26.4269323  51.6212871
  25.2056560  26.9510010  50.6672069  24.3070553  25.9432899  51.8265925
  26.3760637  25.4329323  51.6322871  26.5300963  24.9442564  50.6702223
  26.1877458  24.6786821  52.3963176  27.6150637  26.2549323  52.0032871
  28.2519432  25.6768342  52.6728283  28.4120637  26.6719323  50.7842871
  27.9470637  26.5899323  49.6482871  29.6450637  27.0869323  51.0242871
  29.9591010  27.1849503  51.9792072  30.5400637  27.4869323  49.9652871
  29.9972977  27.6289465  49.0307625  31.2560637  28.8179323  50.3312871
  30.5026654  29.6052154  50.3572958  31.9790637  28.7539323  51.6912871
  32.7329843  27.9671297  51.6658890  32.4601233  29.7110048  51.8930122
  31.2560242  28.5383430  52.4779482  32.2040637  29.1279323  49.3122871
  32.6512197  29.9489784  49.5303126  31.5390637  26.3829323  49.6652871
  31.9830637  25.6859323  50.5962871  31.9630637  26.2289323  48.3882871
  31.5420637  26.9509323  47.1682871  32.0622810  27.9067580  47.1060663
  30.4662551  27.1243715  47.1938519  31.9390637  26.0139323  46.0862871
  32.1029076  26.5690014  45.1626246  31.1506368  25.2772846  45.9319024
  33.1610637  25.3769323  46.5462871  33.9937944  26.0489682  46.3388591
  33.3567065  24.4057430  46.0917381  32.9830637  25.2189323  48.0642871
  32.6037094  24.2429720  48.3670907  34.3120637  25.4929323  48.7762871
  35.0360637  24.5669323  49.0712871  34.6200637  26.7859323  49.0602871
  33.9127007  27.4843226  48.8814357  35.8610637  27.2049323  49.7442871
  36.2900248  26.6906138  50.6042686  37.0160637  27.6379323  48.7972871
  37.1711796  28.7034816  48.9665293  38.3210637  26.9029323  48.9892871
  38.1668334  25.8373012  48.8197457  39.0586715  27.2800001  48.2808698
  38.6810444  27.0601779  50.0060415  36.6090637  28.0059323  47.3712871
  35.9091888  28.8411746  47.3967304  37.4940155  28.2913063  46.8024975
  36.1332214  27.1482153  46.8958963  35.6120637  28.4809323  50.5042871
  34.8140637  29.3169323  50.0622871  36.4100637  28.7179323  51.5772871
  37.0964206  28.0564142  51.9110648  36.3160637  30.0169323  52.2452871
  35.2923687  30.1847577  52.5799246  37.2430637  30.0679323  53.4622871
  38.2477151  29.7902654  53.1434206  37.2534961  31.0875315  53.8475254
  36.8160637  29.1409323  54.5672871  35.6250637  28.8939323  54.7722871
  37.7730637  28.6089323  55.3022871  37.5360858  27.9800993  56.0562834
  38.7385522  28.8327829  55.1078038  36.7920637  31.0809323  51.2652871
  37.8490637  30.9269323  50.6552871  36.0270637  32.1829323  51.1402871
  35.1957055  32.2773048  51.7060050  36.3610637  33.2609323  50.2172871
  37.3209727  33.1728874  49.7084432  35.2120637  33.3099323  49.1572871
  34.2725060  33.1345809  49.6812944  35.1380637  34.6369323  48.4132871
  36.0771624  34.8127684  47.8886196  34.3205160  34.6051736  47.6930734
  34.9634825  35.4438468  49.1249820  35.3290637  32.1049323  48.1772871
  35.8947076  32.4006705  47.2937224  35.8347067  31.2749282  48.6707624
  33.9370637  31.6739323  47.7642871  33.4309312  32.5033295  47.2702933
  34.0061307  30.8302629  47.0775914  33.3709292  31.3775892  48.6473343
  36.4530637  34.5839323  50.9172871  35.5570637  34.9259323  51.7002871
  37.5360637  35.3419323  50.6132871  38.2540473  34.9550371  50.0175430
  37.7120637  36.7029323  51.1162871  37.0118792  36.9084049  51.9259919
  39.1560637  37.0209323  51.5882871  39.8373203  36.8892250  50.7476665
  39.2580637  38.4789323  52.1132871  38.5773832  38.6112849  52.9542732
  40.2792672  38.6780324  52.4382537  38.9892320  39.1722623  51.3163416
  39.6580637  36.0029323  52.6602871  39.7857392  35.0439376  52.1581627
  40.6257124  36.3590840  53.0137153  38.6610637  35.8239323  53.9142871
  37.6932822  35.4673354  53.5616720  39.0815474  35.1007732  54.6130959
  38.5332536  36.7824830  54.4172235  37.3310637  37.5689323  49.9112871
  38.0460637  37.5749323  48.8992871  36.2180637  38.2759323  50.0372871
  35.7158505  38.2072680  50.9108811  35.6790637  39.1409323  48.9972871
  36.0105154  38.7476441  48.0362651  34.5918564  39.0887150  49.0551909
  36.1090637  40.5859323  49.1122871  36.8500637  40.9879323  50.0272871
  35.6090637  41.4039323  48.1822871  35.0113047  41.0490265  47.4496034
  36.0390637  42.8019323  48.1112871  37.1267624  42.8408495  48.0521579
  35.4600637  43.5049323  46.8912871  34.3769927  43.3927325  46.9409613
  35.7197906  44.5601121  46.9763605  35.9710637  42.9579323  45.5462871
  37.0606132  42.9383841  45.5707958  35.5927992  41.9438003  45.4176237
  35.4990637  43.8359323  44.3682871  35.8238915  44.8646883  44.5240018
  35.9218632  43.4589783  43.4370268  34.0360637  43.8159323  44.2622871
  33.6303772  42.9983653  43.8297342  33.2200637  44.7779323  44.6952871
  31.9030637  44.6239323  44.6192871  31.5185996  43.7741853  44.2317083
  31.2920672  45.3572779  44.9494190  33.7150637  45.9039323  45.2182871
  34.7150312  46.0283985  45.2866480  33.0868872  46.6251936  45.5427484
  35.7800637  43.6019323  49.3672871  36.5770637  44.5059323  49.6792871
  34.7060637  43.2689323  50.1132871  34.0209338  42.5876028  49.8192011
  34.4440637  44.0359323  51.3382871  34.3202517  45.0896072  51.0882092
  33.1830637  43.5499323  52.0282871  32.9018341  44.2870387  52.7804064
  32.3916705  43.4721437  51.2828036  33.3430637  42.2129323  52.7012871
  33.7340637  41.2179323  52.0702871  33.0360637  42.1689323  54.0102871
  33.1231950  41.2997961  54.5173476  32.7198337  43.0052341  54.4800729
  35.6620637  44.0539323  52.2962871  35.9370637  45.1019323  52.8972871
  36.4090637  42.9099323  52.4002871  36.0984464  42.0686683  51.9356462
  37.5900637  42.8299323  53.2682871  37.5521009  43.6454230  53.9905287
  37.6650637  41.5049323  54.0302871  37.7482353  40.7476946  53.2506893
  38.5634166  41.4904971  54.6474206  36.4340637  41.2049323  54.9082871
  35.5474167  41.1446658  54.2771565  36.6260637  39.8989323  55.6282871
  37.5123233  39.9585903  56.2600178  35.7526966  39.6927241  56.2470026
  36.7525535  39.0973989  54.9005200  36.1510637  42.3479323  55.9172871
  35.9650761  43.2746830  55.3744785  35.2757256  42.0962480  56.5160688
  37.0131816  42.4774419  56.5715646  38.8920637  43.0899323  52.4992871
  39.8530637  43.5819323  53.0902871  38.9390637  42.7679323  51.1812871
  38.1826741  42.2917669  50.7109250  40.1620637  43.0649323  50.4142871
  41.0166056  42.5780727  50.8842075  40.0390637  42.5559323  48.9762871
  39.1332078  43.0360660  48.6061576  40.8964938  42.9076532  48.4025223
  39.9110637  41.0409323  48.8232871  39.1049499  40.6853771  49.4650517
  39.6120637  40.6869323  47.4102871  40.4180141  41.0417803  46.7679277
  39.5237858  39.6045051  47.3172326  38.6749121  41.1546614  47.1084980
  41.1480637  40.3229323  49.2922871  41.3210783  40.5459424  50.3451080
  41.0149809  39.2484684  49.1661225  42.0051822  40.6537059  48.7057416
  40.4410637  44.5999323  50.4382871  41.5980637  45.0139323  50.5292871
  39.3850637  45.4399323  50.3922871  38.4553838  45.0798296  50.2306684
  39.5640637  46.8999323  50.4742871  40.3505839  47.2459718  49.8036591
  38.2770637  47.6499323  50.1442871  38.4385822  48.7082272  50.3492843
  37.8640637  47.4709323  48.6792871  37.7019054  46.4128608  48.4736443
  36.9429644  48.0224720  48.4909283  38.6531741  47.8499742  48.0298777
  37.2410637  47.2089323  51.0192871  36.4287492  47.6781992  50.8154880
  40.1000637  47.3099323  51.8502871  40.9210637  48.2349323  51.9382871
  39.6500637  46.6259323  52.9302871  38.9274456  45.9263289  52.8382139
  40.1500637  46.9409323  54.2812871  40.0305477  48.0094601  54.4603500
  39.4020637  46.1759323  55.3732871  39.4088156  45.1226936  55.0926773
  39.9597958  46.3079697  56.3004339  37.9740637  46.6349323  55.5742871
  37.9239796  47.7149591  55.4359599  37.3433786  46.1445486  54.8327602
  37.4520637  46.3009323  56.9462871  38.2200637  46.0449323  57.9042871
  36.1460637  46.3029323  57.0682871  35.7249718  46.0877275  57.9607388
  35.5676182  46.5196695  56.2692082  41.6380637  46.6789323  54.4302871
  42.2960637  47.3809323  55.2072871  42.1800637  45.6799323  53.7162871
  41.5956741  45.0428775  53.1940331  43.6090637  45.3749323  53.8332871
  44.0829651  45.8457854  54.6945734  43.8620637  43.8389323  53.8772871
  44.9298788  43.6620381  54.0060496  43.0820637  43.1829323  55.0542871
  42.0140620  43.3590187  54.9259655  43.2741821  42.1100493  55.0649371
  43.4110975  43.6198161  55.9971384  43.5530637  43.1649323  52.5172871
  42.4769095  43.2402757  52.3613509  44.0719083  43.7407648  51.7509212
  43.9960637  41.6409323  52.4252871  43.4772445  41.0643434  53.1911015
  43.7428772  41.2472123  51.4409191  45.0722438  41.5648324  52.5806743
  44.4590637  46.1099323  52.7652871  45.6750637  45.9019323  52.7012871
  43.8190637  46.9689323  51.9642871  42.8210297  47.0704954  52.0813867
  44.4820637  47.7679323  50.9302871  43.7867586  48.5431560  50.6082964
  45.3611883  48.2319928  51.3773746  44.9120637  46.9579323  49.7222871
  45.9350637  47.2699323  49.0922871  44.1220637  45.9259323  49.3732871
  43.3204581  45.6872596  49.9394700  44.4550637  45.0619323  48.2482871
  45.5368808  44.9688700  48.1528383  43.8610637  43.6659323  48.4742871
  44.1166700  43.3041987  49.4702357  42.7768373  43.6955716  48.3662383
  44.4460637  42.4049323  47.3172871  43.7328378  41.4055378  47.8285775
  44.0150637  45.6619323  46.9112871  42.8890637  46.1599323  46.7952871
  44.8960637  45.6059323  45.8992871  45.8190534  45.2318711  46.0674171
  44.5720637  46.0759323  44.5492871  43.4964285  46.1597725  44.3941135
  45.2280637  47.4429323  44.2222871  45.0149961  47.6691401  43.1775228
  44.7150637  48.5889323  45.1092871  44.9282037  48.3636397  46.1542341
  45.2135535  49.5169266  44.8292272  43.6391771  48.6999459  44.9742153
  46.6500637  47.3219323  44.3212871  47.0579632  48.1671449  44.1192129
  45.0740637  45.0339323  43.5372871  45.8880637  44.1799323  43.8892871
  44.5890637  45.1209323  42.2942871  43.8974113  45.8331737  42.1087382
  45.0310637  44.2729323  41.1802871  45.4945604  43.3663521  41.5693660
  43.8490637  43.8779323  40.3042871  43.2495176  44.7853519  40.2319449
  44.2213295  43.6092640  39.3156843  43.0070637  42.7669323  40.8372871
  42.7730113  42.9605257  41.8841118  41.7110637  42.6729323  40.0352871
  41.9443052  42.4788764  38.9883680  41.0987693  41.8607578  40.4271657
  41.1636781  43.6119684  40.1170217  43.7690637  41.4429323  40.7992871
  44.6698372  41.5239548  41.4076800  43.1360646  40.6474033  41.1924118
  44.0456038  41.2116759  39.7706254  45.9850637  45.1089323  40.3642871
  45.7140637  46.2889323  40.1422871  47.1070637  44.5289323  39.9372871
  47.2886000  43.5571839  40.1442872  48.1160637  45.2789323  39.1892871
  47.6773142  46.1833973  38.7679309  49.2590637  45.6799323  40.1252871
  49.6801860  44.7701312  40.5530925  50.0201424  46.1886983  39.5336653
  48.8370637  46.5859323  41.2452871  48.9640637  47.8049323  41.1482871
  48.3310637  46.0019323  42.3232871  48.0314981  46.5659041  43.1057806
  48.2476435  44.9959381  42.3567171  48.7010637  44.5079323  38.0242871
  49.0570637  43.3409323  38.1732871  48.8310637  45.1799323  36.8712871
  48.3674026  46.0744150  36.8004461  49.4500637  44.6169323  35.6602871
  50.3670469  44.1029461  35.9484872  48.5330637  43.6139323  34.9172871
  49.1161853  43.2180803  34.0858007  48.2535360  42.7989020  35.5848872
  47.2490637  44.1499323  34.3282871  46.0780637  44.1769323  35.0802871
  46.0970435  43.8212596  36.1104505  44.8880637  44.6529323  34.5282871
  43.9815951  44.6738563  35.1332478  44.8560637  45.0959323  33.2222871
  43.9261502  45.4717749  32.7955518  46.0010637  45.0629323  32.4572871
  45.9772240  45.4090934  31.4239893  47.1970637  44.5839323  33.0082871
  48.1012693  44.5483145  32.4006329  49.9880637  45.7369323  34.7552871
  50.4260637  45.4589323  33.6162871  49.9910637  46.9009323  35.2132871
  28.2350637  37.6919323  42.5662871  29.3050637  36.3869323  44.2572871
  29.2730637  37.6309323  43.6502871  29.9840637  38.5909323  43.9262871
  30.3030637  36.0539323  45.2602871  30.9730637  34.7169323  45.0272871
  31.8820637  34.7529323  43.8172871  32.6150637  30.6059323  44.1152871
  31.4700637  31.0719323  43.2752871  31.0810637  32.5029323  43.4212871
  32.3230637  33.3709323  43.4112871  33.2490637  32.8689323  44.3882871
  33.7450637  31.6019323  43.9452871  27.4730637  38.8879323  42.8792871
  26.2490637  38.7979323  43.5072871  25.7320637  37.7549323  43.8972871
  25.7160637  40.0529323  43.6482871  25.3070637  40.3609323  44.9802871
  28.8950637  37.7689323  41.1892871  28.0270637  38.2489323  40.0622871
  28.3410637  39.4629323  39.4752871  27.5700637  39.9309323  38.4262871
  26.4880637  39.2039323  37.9642871  26.1710637  37.9949323  38.5412871
  26.9500637  37.5219323  39.5842871  29.6530637  36.5419323  40.7822871
  30.9840637  36.6899323  40.4522871  31.7450637  35.6099323  40.0622871
  31.1500637  34.3719323  39.9782871  29.8130637  34.2149323  40.2822871
  29.0580637  35.2969323  40.6902871  27.6119805  36.8235658  42.5276998
  28.6346661  35.7110930  44.0037869  29.8259774  36.0310143  46.2176922
  31.0662906  36.8011214  45.2037971  30.2191810  33.9727458  44.8738291
  31.5676089  34.4859131  45.8867732  32.7470529  35.3387825  44.0496776
  31.3364683  35.1819146  43.0032381  32.3188384  30.5618144  45.1423865
  32.9276560  29.6284885  43.8134167  30.6577208  30.5035491  43.5141292
  31.7846131  30.9739785  42.3104349  30.5603769  32.6374316  44.3466175
  30.4458757  32.7832897  42.6079042  32.7935294  33.3750912  42.4500053
  34.0348355  31.6591259  42.9168834  34.6046633  31.3074033  44.5109225
  27.8344049  39.7717925  42.6402859  24.9042830  41.3518624  45.0095993
  26.1511086  40.2999639  45.6358999  24.5593670  39.6623424  45.2945224
  29.6109033  38.5449857  41.3608937  29.1435022  40.0142632  39.8168904
  27.8060630  40.8331040  37.9841960  25.9172982  39.5680891  37.1853760
  25.3637908  37.4483486  38.2010421  26.7241450  36.6112079  40.0126595
  31.4163782  37.6261134  40.4987740  32.7457123  35.7265165  39.8366358
  31.7078293  33.5546712  39.6854683  29.3750244  33.2837671  40.2040056
  28.0602516  35.1784276  40.9244163  37.7460670  20.8969800  55.9980030
  57.2265930  32.3550310   9.7226930   5.2541250  60.6878210  31.2086760
   8.5171760   5.2205860  29.2838480  51.8837530  59.9912700  22.8950680
  41.4046510   6.1048540   3.1571430  67.5792930  17.8553410  46.8585660
  61.2562370  51.3975810  14.9942900  62.6664370  52.0413560  20.2487430
  61.3834190  36.4362900  80.9965310  17.0648270  49.9055470  22.5778640
   4.7653460  12.1904160  45.7525850  10.8122630  26.9075590  82.3555610
  66.3670270  22.2469020  75.4647610  60.1790000   6.1048540  78.2545390
  17.5921180  51.8126570  39.4318710  68.0457210  40.8675620  64.6183230
  17.6129150  37.7281470  40.3226060  41.2968740   7.9537920  26.2593530
  46.1991650  58.4319540   2.3976930  67.1683910  11.0160240  28.7793360
  66.4291110   8.9382930  22.6091780  18.7902360  54.3793580  70.8901980
   2.5688150  59.2022220   6.9370470  20.9591640  11.0219930  35.7564430
  24.3767110   7.7549040  12.0630990  66.3670270  41.0212510  75.4647610
  29.5866120  64.4562570  26.0325140  21.7964880  24.5489910  69.3171200
  64.8890730  48.8673960  39.4027920  13.2557650  19.0278160  55.6692760
  54.1487970  59.2688710  36.3917970  34.8918540  64.3901950   3.5139930
  29.1233970  53.1969520   7.9256960   8.6912030  26.9055760  15.4627240
  12.7446970   9.4854370  50.1692990  10.1033960  20.1536510  49.5490810
  42.9996280   9.0692240  14.8585250  10.3490480  53.1969520  64.2487430
  34.9909930  56.4865580  17.2343620  47.5926780  59.7956000  56.6904120
  57.2265930  51.1293800   9.7226930  34.1702790  10.3172760  29.9868630
   5.4951130  63.0257120  75.9518020  36.3872640  37.7281470   2.7739080
  28.0103300   4.6994820  62.8158180  37.1982330  43.6698860   7.4409000
  64.8890730  11.3186980  58.1771410  62.2975640  42.9837780  62.9676080
  33.9549200  52.0647340  75.7469770  60.3641700  49.8919790  50.3047940
  48.9679610   7.5369200  11.1561220  37.3695250  42.8649160  10.1101180
   5.6737200  20.1492510  23.6723690  14.7584730   6.5319320  63.6728360
  33.9549200  33.2903850  75.7469770  52.0627250  41.3009080  82.7400700
  29.5083210  53.3763590  32.7687400  17.5538480  50.7726060  62.8647250
  65.5806510  14.0200760  66.1050420  18.2140650  66.1939320  59.1983370
  25.6531780  14.0518690  62.6083830  24.9667410   9.6980620  38.7905680
  32.4840560  52.4008940   6.2836250  15.9926050  13.1259910  32.8268620
  61.5472150  58.8551090  19.5363660  65.9628340  61.3956060  78.2296100
  65.8822390  60.4810670  77.9587810  65.5492760  61.8923130  77.5235810
  64.0946380  63.1735080  80.1105370  63.3188480  62.6935520  80.4003940
  64.7459310  62.4940730  79.9361530  58.1112210  63.4854890  80.9881130
  57.2797090  63.2303600  81.3877640  58.7193190  63.5565660  81.7239050
  56.5204160  58.4456780  74.7723520  55.6320860  58.7872750  74.6703400
  56.8045350  58.2457100  73.8804350  54.4837170  61.0462430  80.6563220
  55.0553280  60.2784630  80.6566860  54.4838710  61.3451190  79.7469830
  63.5355370  65.8492270  80.1175530  63.4663650  64.9082210  79.9564660
  64.2975230  65.9393680  80.6898100  55.7262040  56.4546790  82.4432150
  55.5464880  55.5572540  82.7234910  55.3242120  57.0018660  83.1179100
  64.5660540  58.6562650  80.3444460  64.9425360  57.7834530  80.2318130
  64.4680050  58.9921350  79.4534900  58.6965550  57.0288280  75.8061900
  58.8032300  57.9292010  76.1130660  57.7857910  56.9806250  75.5156550
  56.3448710  58.9507290  81.0514490  57.0258820  59.2145660  81.6701890
  56.0296760  58.1108160  81.3852500  60.5373280  59.9974650  80.1387080
  61.0451500  60.4955620  80.7792100  61.0686520  59.2209850  79.9626440
  65.2080470  64.7492520  75.9040400  64.5897740  65.2141970  75.3403120
  65.7203720  65.4420000  76.3209910  68.5846140  58.0913470  80.0500340
  67.8801710  58.3798360  80.6303450  68.9458300  58.9013580  79.6899900
  58.5024710  56.3483170  82.4120950  58.8441520  57.1925220  82.1174820
  57.5640520  56.4966910  82.5286290  54.5763670  65.4349050  73.2780030
  54.1991650  65.9236150  72.5464930  54.8336740  66.1074330  73.9086560
  62.1852600  53.8365440  78.7365540  62.4927580  53.2812330  78.0201040
  61.2553300  53.9709900  78.5538530  67.1353100  64.4562570  82.3555610
  67.5521890  64.2422680  81.5209070  67.8592920  64.7135360  82.9264230
  64.5733360  61.9014270  75.4725660  63.6462640  61.8351650  75.7014130
  64.7258180  62.8394400  75.3580900  64.5602440  58.1731270  72.4692820
  63.6206110  58.3345230  72.5545280  64.8785700  58.8916950  71.9228810
  68.6030650  63.4634570  75.9760910  67.9843070  63.1254120  75.3287210
  68.5855100  62.8194330  76.6840100  60.1790000  62.4279010  78.2545390
  59.7747000  61.7156260  77.7591290  60.2653120  62.0832250  79.1433430
  60.6471700  66.1146570  80.4184600  60.3499990  65.5092040  79.7392380
  61.5971520  66.1523880  80.3073960  58.8918620  59.2022220  82.0344430
  59.4433210  59.3117560  81.2597680  59.4062130  59.5759820  82.7499660
  66.7795350  62.7021380  72.9833660  67.2188630  61.8643810  72.8371480
  67.4923770  63.3350780  73.0697800  56.8794630  61.3223990  75.7552040
  56.7592230  62.0486080  75.1433310  56.5695520  60.5526900  75.2779950
  54.5180000  64.4939130  81.5620680  54.5960420  64.6287900  80.6176400
  55.1321680  63.7855020  81.7548800  55.7627630  66.1939320  77.9726860
  55.3555710  66.3353910  77.1180460  56.6540640  65.9099480  77.7698070
  59.3458290  54.6659060  79.1375710  58.9026440  55.4468600  78.8060230
  59.9043280  54.9888950  79.8446650  62.4617110  54.2869760  74.0181540
  61.8371290  54.2829630  74.7434850  62.3747230  53.4200720  73.6217510
  61.3834190  55.2106390  80.9965310  61.6806520  56.1169220  80.9157330
  61.9319750  54.7225170  80.3824880  59.1372510  59.7892630  76.8656960
  58.9113430  59.5729800  77.7703580  58.3565040  60.2221090  76.5202930
  66.3670270  59.7956000  75.4647610  65.7679160  60.5191800  75.2811230
  66.9149880  59.7332780  74.6824060  64.9735140  58.4319540  77.4950890
  65.3664710  58.7491740  76.6819580  65.3351990  57.5531420  77.6095410
  54.0099310  55.0220340  79.7181090  53.7212360  55.5923200  80.4306070
  54.7545070  54.5424790  80.0812320  54.1969540  58.9640460  70.9283810
  54.1144210  59.9071220  71.0698800  53.8452600  58.8215370  70.0496160
  65.5590280  61.0225290  81.5901670  64.8271400  61.5312100  81.9391770
  65.1614620  60.2055270  81.2890450  61.9967670  57.6979490  79.9954160
  62.0003730  57.2569440  79.1458700  62.8918790  58.0196820  80.1025980
  57.8470050  57.5805980  78.9548370  57.5070100  58.0581210  79.7115420
  57.0847370  57.1271100  78.5949470  62.0587820  58.6991570  72.9860920
  62.1800640  58.6578050  73.9346740  61.6736330  59.5615720  72.8307650
  66.0216190  56.4758970  81.0024610  66.0388930  56.9267620  81.8466460
  65.7731770  55.5764610  81.2158050  61.0709320  61.0092710  72.3844220
  60.5026220  60.5610960  71.7580130  61.7798320  61.3685490  71.8509370
  62.2975640  61.7581270  81.7419570  62.6645770  61.2839840  82.4880910
  62.1080700  62.6322840  82.0827910  55.1616130  56.5024960  77.8713040
  54.8763050  56.1380630  78.7091660  55.0994990  55.7705420  77.2576180
  58.6156800  65.0050900  74.6570630  57.8419060  64.4648520  74.4969350
  59.3451430  64.4857510  74.3188390  64.8354720  55.3954220  74.5926410
  64.0219330  54.8967390  74.5171720  64.6416670  56.2352470  74.1762760
  67.5503110  59.7673870  72.8888570  68.4382730  60.0791100  72.7139910
  67.5208200  58.8946120  72.4969150  58.6594200  64.6731280  78.2949440
  59.1772870  63.8699540  78.2406330  58.2078220  64.6110420  79.1366270
  66.4291110  65.2613400  78.9322250  66.7814930  64.6641530  78.2723620
  65.5453440  64.9357630  79.1030500  54.6546790  61.6383910  71.8309740
  55.5241640  61.9208710  72.1145660  54.1637110  62.4519780  71.7158550
  61.8181600  63.0257120  75.9518020  62.2744380  63.8362370  76.1778210
  61.4669810  62.7080260  76.7836510  57.7193380  53.3694770  76.4240540
  57.5908010  53.3612670  77.3725460  56.8955400  53.7077860  76.0731550
  56.6393300  63.4557380  73.9591800  56.0321250  64.1956280  73.9687100
  57.1142650  63.5456740  73.1330000  61.5472150  58.8551090  75.8594130
  60.8388300  59.3237430  76.3007740  61.8316630  58.1973100  76.4939320
  65.5787580  55.5801750  77.2989920  65.4555360  55.5987880  76.3499430
  66.5272140  55.6280690  77.4188320  59.7507170  57.1636170  73.2344840
  60.5997700  57.6006320  73.1685030  59.3838440  57.4756430  74.0616900
  58.6498590  63.4168530  71.7080370  59.4161860  63.3049890  72.2705800
  58.7273280  62.7206500  71.0557140  57.3445350  60.8493600  72.3913260
  57.4248940  59.9021110  72.5030660  58.2365100  61.1800480  72.4973920
  61.7739770  65.3922710  71.1815720  61.6690410  64.7775060  71.9077100
  61.6063990  64.8688600  70.3978730  65.0142500  64.4542740  71.7857710
  64.4652600  64.9012040  72.4300450  65.6361760  63.9491990  72.3095380
  60.6817620  63.4133660  73.6823010  61.1034040  63.2473530  74.5254400
  60.8068460  62.6033890  73.1878150  63.1945260  62.4371270  70.9300110
  63.7150920  61.7220290  70.5641260  63.8413660  63.0757140  71.2300620
  59.5776520  59.4866890  70.6281170  59.3765580  58.6234250  70.9894510
  59.4068570  59.4000250  69.6902770  67.0564830  54.2975120  73.1568050
  67.3367120  53.4543020  73.5127470  66.2830560  54.5298230  73.6706800
  58.3759320  56.5867510  70.6159050  58.6785220  56.5934940  69.7078200
  59.1153910  56.2365370  71.1126710  61.5944250  55.5302130  71.6015250
  61.2466250  54.8526120  71.0217700  61.7957020  55.0691640  72.4158640
  57.3989450  65.8909930  71.4488850  57.8364320  66.4339600  72.1046430
  57.8837180  65.0656880  71.4585190  54.9349890  62.0589780  77.9979620
  54.2798730  61.7901420  77.3539320  55.7727840  61.9494260  77.5481600
  67.8840330  56.8531070  72.2198110  68.3025210  56.6662050  71.3794770
  67.5776390  56.0010120  72.5301040  54.1487970  59.2688710  73.9404950
  53.2452050  59.5318910  73.7656610  54.6328590  59.5399880  73.1604910
  56.6915180  58.3254250  71.8499330  57.4006880  57.9037470  71.3646610
  55.9755120  58.3929480  71.2182680  56.3389340  54.3793580  70.8901980
  57.0617470  54.9202520  71.2083200  56.6113860  54.1057000  70.0143520
  56.0281530  53.6299770  80.7924600  56.6757720  53.0797150  80.3519760
  56.4483370  53.8842920  81.6140410  64.4195770  54.1139360  81.9623830
  63.6367560  54.5884860  82.2420590  64.1258700  53.2094190  81.8537010
  55.7636180  54.4186840  74.4837550  56.5215540  54.5315720  73.9101580
  55.3013350  55.2556040  74.4380980  62.3049990  56.5326110  77.4739860
  61.4924500  56.1583000  77.1335740  62.8091630  55.7771190  77.7761050
  66.8074970  53.1968560  78.7122930  67.4104340  53.7688770  79.1871450
  66.0667960  53.7608000  78.4896830  58.1361330  54.9450890  73.0239520
  58.6654090  54.1580690  72.8947470  58.7689650  55.6242080  73.2575050
  60.3299170  54.6826030  76.0784910  59.7001910  53.9813340  76.2455040
  59.7904310  55.4430160  75.8618070  65.9628340  61.3956060  59.4552610
  65.8822390  60.4810670  59.1844320  65.5492760  61.8923130  58.7492320
  64.0946380  63.1735080  61.3361880  63.3188480  62.6935520  61.6260450
  64.7459310  62.4940730  61.1618040  58.1112210  63.4854890  62.2137640
  57.2797090  63.2303600  62.6134150  58.7193190  63.5565660  62.9495560
  56.5204160  58.4456780  55.9980030  55.6320860  58.7872750  55.8959910
  56.8045350  58.2457100  55.1060860  54.4837170  61.0462430  61.8819730
  55.0553280  60.2784630  61.8823370  54.4838710  61.3451190  60.9726340
  63.5355370  65.8492270  61.3432040  63.4663650  64.9082210  61.1821170
  64.2975230  65.9393680  61.9154610  55.7262040  56.4546790  63.6688660
  55.5464880  55.5572540  63.9491420  55.3242120  57.0018660  64.3435610
  64.5660540  58.6562650  61.5700970  64.9425360  57.7834530  61.4574640
  64.4680050  58.9921350  60.6791410  58.6965550  57.0288280  57.0318410
  58.8032300  57.9292010  57.3387170  57.7857910  56.9806250  56.7413060
  56.3448710  58.9507290  62.2771000  57.0258820  59.2145660  62.8958400
  56.0296760  58.1108160  62.6109010  60.5373280  59.9974650  61.3643590
  61.0451500  60.4955620  62.0048610  61.0686520  59.2209850  61.1882950
  58.8209380  54.6373210  65.6307010  58.8227820  55.1545600  64.8252910
  57.9913690  54.1603390  65.6076940  65.2080470  64.7492520  57.1296910
  64.5897740  65.2141970  56.5659630  65.7203720  65.4420000  57.5466420
  60.0712230  64.2768390  63.8080510  59.7381610  64.9037310  64.4501580
  60.2478910  64.8030270  63.0282180  68.5846140  58.0913470  61.2756850
  67.8801710  58.3798360  61.8559960  68.9458300  58.9013580  60.9156410
  58.5024710  56.3483170  63.6377460  58.8441520  57.1925220  63.3431330
  57.5640520  56.4966910  63.7542800  54.5763670  65.4349050  54.5036540
  54.1991650  65.9236150  53.7721440  54.8336740  66.1074330  55.1343070
  62.1852600  53.8365440  59.9622050  62.4927580  53.2812330  59.2457550
  61.2553300  53.9709900  59.7795040  67.1353100  64.4562570  63.5812120
  67.5521890  64.2422680  62.7465580  67.8592920  64.7135360  64.1520740
  64.5733360  61.9014270  56.6982170  63.6462640  61.8351650  56.9270640
  64.7258180  62.8394400  56.5837410  64.5602440  58.1731270  53.6949330
  63.6206110  58.3345230  53.7801790  64.8785700  58.8916950  53.1485320
  68.6030650  63.4634570  57.2017420  67.9843070  63.1254120  56.5543720
  68.5855100  62.8194330  57.9096610  68.0457210  59.6419110  64.6183230
  67.6328390  60.4672820  64.8723220  67.3133160  59.0564150  64.4259590
  60.1790000  62.4279010  59.4801900  59.7747000  61.7156260  58.9847800
  60.2653120  62.0832250  60.3689940  60.6471700  66.1146570  61.6441110
  60.3499990  65.5092040  60.9648890  61.5971520  66.1523880  61.5330470
  58.8918620  59.2022220  63.2600940  59.4433210  59.3117560  62.4854190
  59.4062130  59.5759820  63.9756170  59.7390130  65.8528260  68.2948910
  58.8418660  66.0768230  68.5422310  59.7643000  65.9763200  67.3460310
  66.7795350  62.7021380  54.2090170  67.2188630  61.8643810  54.0627990
  67.4923770  63.3350780  54.2954310  58.5661350  62.7241580  66.8706280
  58.4269120  63.5964380  67.2393680  57.6842710  62.3814390  66.7254220
  56.8794630  61.3223990  56.9808550  56.7592230  62.0486080  56.3689820
  56.5695520  60.5526900  56.5036460  54.5180000  64.4939130  62.7877190
  54.5960420  64.6287900  61.8432910  55.1321680  63.7855020  62.9805310
  55.7627630  66.1939320  59.1983370  55.3555710  66.3353910  58.3436970
  56.6540640  65.9099480  58.9954580  54.5739520  65.5353300  65.3271650
  54.7370560  65.0658660  64.5091020  55.0391970  65.0276860  65.9920490
  59.3458290  54.6659060  60.3632220  58.9026440  55.4468600  60.0316740
  59.9043280  54.9888950  61.0703160  63.6328100  57.5327580  65.9667540
  63.1707470  57.7410600  66.7787480  63.2306210  56.7186930  65.6638210
  68.6332610  58.7536530  67.0964200  67.7826200  58.4542280  67.4173270
  68.4734400  58.9978540  66.1848020  65.7282320  60.2538280  69.1962990
  66.0535730  59.4202030  68.8565220  66.5162650  60.7766800  69.3441320
  62.4617110  54.2869760  55.2438050  61.8371290  54.2829630  55.9691360
  62.3747230  53.4200720  54.8474020  61.3834190  55.2106390  62.2221820
  61.6806520  56.1169220  62.1413840  61.9319750  54.7225170  61.6081390
  59.1372510  59.7892630  58.0913470  58.9113430  59.5729800  58.9960090
  58.3565040  60.2221090  57.7459440  66.3670270  59.7956000  56.6904120
  65.7679160  60.5191800  56.5067740  66.9149880  59.7332780  55.9080570
  61.5771720  60.6878210  68.7573740  61.4815320  59.7472940  68.6074140
  62.4203700  60.9093280  68.3621810  64.9735140  58.4319540  58.7207400
  65.3664710  58.7491740  57.9076090  65.3351990  57.5531420  58.8351920
  56.7082260  57.0991880  66.9107520  56.3145650  57.9467090  67.1180300
  56.0200660  56.4618250  67.1016160  63.2827310  57.1826850  69.9804260
  62.5925630  56.9899050  70.6150350  64.0259610  57.4661490  70.5128560
  54.0099310  55.0220340  60.9437600  53.7212360  55.5923200  61.6562580
  54.7545070  54.5424790  61.3068830  54.1969540  58.9640460  52.1540320
  54.1144210  59.9071220  52.2955310  53.8452600  58.8215370  51.2752670
  65.5590280  61.0225290  62.8158180  64.8271400  61.5312100  63.1648280
  65.1614620  60.2055270  62.5146960  61.9967670  57.6979490  61.2210670
  62.0003730  57.2569440  60.3715210  62.8918790  58.0196820  61.3282490
  57.8470050  57.5805980  60.1804880  57.5070100  58.0581210  60.9371930
  57.0847370  57.1271100  59.8205980  62.0587820  58.6991570  54.2117430
  62.1800640  58.6578050  55.1603250  61.6736330  59.5615720  54.0564160
  66.0216190  56.4758970  62.2281120  66.0388930  56.9267620  63.0722970
  65.7731770  55.5764610  62.4414560  61.0709320  61.0092710  53.6100730
  60.5026220  60.5610960  52.9836640  61.7798320  61.3685490  53.0765880
  56.1478500  64.9104730  67.4867460  55.7633290  64.2698400  68.0850420
  56.4590690  65.6140850  68.0562190  62.2975640  61.7581270  62.9676080
  62.6645770  61.2839840  63.7137420  62.1080700  62.6322840  63.3084420
  55.1616130  56.5024960  59.0969550  54.8763050  56.1380630  59.9348170
  55.0994990  55.7705420  58.4832690  60.0875010  60.7989910  65.2860290
  59.7832080  61.6781890  65.5110650  61.0421470  60.8589700  65.3217730
  58.6156800  65.0050900  55.8827140  57.8419060  64.4648520  55.7225860
  59.3451430  64.4857510  55.5444900  64.8354720  55.3954220  55.8182920
  64.0219330  54.8967390  55.7428230  64.6416670  56.2352470  55.4019270
  64.7563580  64.0725320  67.5622530  64.6900890  63.1520990  67.3080120
  64.1268720  64.1700760  68.2767170  67.5503110  59.7673870  54.1145080
  68.4382730  60.0791100  53.9396420  67.5208200  58.8946120  53.7225660
  58.6594200  64.6731280  59.5205950  59.1772870  63.8699540  59.4662840
  58.2078220  64.6110420  60.3622780  56.1438740  61.6392650  66.4331650
  55.7853680  62.3046500  67.0204990  55.8493300  60.8076200  66.8044270
  59.3451860  62.0976890  69.3171200  59.0452000  62.2434070  68.4199020
  60.1163100  61.5382180  69.2244590  66.4291110  65.2613400  60.1578760
  66.7814930  64.6641530  59.4980130  65.5453440  64.9357630  60.3287010
  54.6546790  61.6383910  53.0566250  55.5241640  61.9208710  53.3402170
  54.1637110  62.4519780  52.9415060  61.8181600  63.0257120  57.1774530
  62.2744380  63.8362370  57.4034720  61.4669810  62.7080260  58.0093020
  57.7193380  53.3694770  57.6497050  57.5908010  53.3612670  58.5981970
  56.8955400  53.7077860  57.2988060  54.7187310  55.1285890  67.1103750
  54.0045830  55.3282810  67.7156360  55.1382350  54.3525460  67.4818550
  56.6393300  63.4557380  55.1848310  56.0321250  64.1956280  55.1943610
  57.1142650  63.5456740  54.3586510  66.2126090  57.6208200  64.8605200
  66.5806910  56.8003410  65.1884770  65.3524290  57.6810090  65.2760850
  61.5472150  58.8551090  57.0850640  60.8388300  59.3237430  57.5264250
  61.8316630  58.1973100  57.7195830  63.1728080  60.2747790  65.0843170
  63.6713330  60.7493610  65.7495020  63.3151030  59.3511310  65.2913200
  65.5787580  55.5801750  58.5246430  65.4555360  55.5987880  57.5755940
  66.5272140  55.6280690  58.6444830  59.7507170  57.1636170  54.4601350
  60.5997700  57.6006320  54.3941540  59.3838440  57.4756430  55.2873410
  58.6498590  63.4168530  52.9336880  59.4161860  63.3049890  53.4962310
  58.7273280  62.7206500  52.2813650  57.3445350  60.8493600  53.6169770
  57.4248940  59.9021110  53.7287170  58.2365100  61.1800480  53.7230430
  65.9882970  66.2914930  69.8565300  65.3821130  66.3146530  69.1161050
  65.6837080  65.5597970  70.3932550  54.8716150  62.6708520  68.8525940
  55.3755170  62.0915800  69.4242170  54.1323570  62.9548750  69.3902310
  61.7739770  65.3922710  52.4072230  61.6690410  64.7775060  53.1333610
  61.6063990  64.8688600  51.6235240  61.9254090  64.0779510  68.3861460
  61.1599760  64.6464510  68.3016130  62.1070050  63.7855720  67.4929690
  65.0142500  64.4542740  53.0114220  64.4652600  64.9012040  53.6556960
  65.6361760  63.9491990  53.5351890  56.9039230  60.8138110  69.7476010
  56.9444570  60.5151980  70.6561240  57.7584730  61.2145720  69.5883530
  60.6817620  63.4133660  54.9079520  61.1034040  63.2473530  55.7510910
  60.8068460  62.6033890  54.4134660  58.8445040  59.3930210  67.7150500
  58.3141500  58.9021160  67.0873840  59.5133110  59.8214410  67.1808430
  63.1945260  62.4371270  52.1556620  63.7150920  61.7220290  51.7897770
  63.8413660  63.0757140  52.4557130  67.7423100  63.8599670  67.4791690
  68.1564120  64.0144750  68.3282110  66.8074100  63.9854890  67.6417470
  68.2145270  61.1995830  69.4830840  68.7966040  60.4448150  69.3951320
  68.3907040  61.7303270  68.7062320  59.3317340  56.3592580  67.7947790
  59.2374210  55.7413330  67.0698660  58.7514730  57.0858870  67.5677700
  62.0978780  54.9165820  64.8275180  61.6496080  54.9390080  63.9820730
  61.4643980  54.5184840  65.4245480  62.5038330  63.8120150  65.4487620
  62.9226440  64.6552880  65.2763860  61.5846960  63.9492190  65.2194400
  64.8402230  61.5436330  66.8325460  64.9598440  60.9477470  67.5720300
  65.6996230  61.5806020  66.4126760  67.1790130  62.0973520  65.4087970
  66.6525350  62.6216140  64.8053110  67.5221470  62.7300910  66.0397700
  59.5776520  59.4866890  51.8537680  59.3765580  58.6234250  52.2151020
  59.4068570  59.4000250  50.9159280  61.6071000  58.0857680  68.0901280
  62.1970690  57.7773530  68.7779100  60.7891240  57.6137430  68.2461180
  66.4264430  57.7023490  68.3234300  65.7379950  57.0405030  68.2584290
  67.1470450  57.2561760  68.7682760  67.0564830  54.2975120  54.3824560
  67.3367120  53.4543020  54.7383980  66.2830560  54.5298230  54.8963310
  58.3759320  56.5867510  51.8415560  58.6785220  56.5934940  50.9334710
  59.1153910  56.2365370  52.3383220  61.5944250  55.5302130  52.8271760
  61.2466250  54.8526120  52.2474210  61.7957020  55.0691640  53.6415150
  57.3989450  65.8909930  52.6745360  57.8364320  66.4339600  53.3302940
  57.8837180  65.0656880  52.6841700  54.9349890  62.0589780  59.2236130
  54.2798730  61.7901420  58.5795830  55.7727840  61.9494260  58.7738110
  67.8840330  56.8531070  53.4454620  68.3025210  56.6662050  52.6051280
  67.5776390  56.0010120  53.7557550  55.9725820  62.4442350  63.7639470
  56.3398860  62.3569750  64.6435490  55.4036640  61.6808900  63.6646330
  55.5241820  59.3551440  67.6697890  54.6297870  59.3218200  68.0091600
  56.0639370  59.5538230  68.4349140  54.1487970  59.2688710  55.1661460
  53.2452050  59.5318910  54.9913120  54.6328590  59.5399880  54.3861420
  56.6915180  58.3254250  53.0755840  57.4006880  57.9037470  52.5903120
  55.9755120  58.3929480  52.4439190  56.3389340  54.3793580  52.1158490
  57.0617470  54.9202520  52.4339710  56.6113860  54.1057000  51.2400030
  56.0281530  53.6299770  62.0181110  56.6757720  53.0797150  61.5776270
  56.4483370  53.8842920  62.8396920  55.7813530  53.7855440  64.7606430
  55.4328350  54.2419260  65.5264610  55.4501230  52.8912570  64.8428860
  63.2938350  54.9767320  68.2825850  63.2327240  55.5689150  69.0321260
  64.2338730  54.8693280  68.1376110  65.9312910  54.6337380  67.9218140
  66.5453320  54.9516670  67.2599220  66.4762470  54.1485970  68.5414000
  56.4534170  53.3131640  68.0357200  57.0017160  53.1319690  67.2723310
  56.5189480  52.5225750  68.5713510  66.6720950  53.1969520  64.2487430
  65.7980790  53.5304630  64.0460360  66.5631700  52.7242700  65.0739300
  67.5792930  55.4040390  65.6329150  67.2506290  54.5892150  65.2530880
  68.5275230  55.3610200  65.5094840  64.4195770  54.1139360  63.1880340
  63.6367560  54.5884860  63.4677100  64.1258700  53.2094190  63.0793520
  55.7636180  54.4186840  55.7094060  56.5215540  54.5315720  55.1358090
  55.3013350  55.2556040  55.6637490  62.3049990  56.5326110  58.6996370
  61.4924500  56.1583000  58.3592250  62.8091630  55.7771190  59.0017560
  66.8074970  53.1968560  59.9379440  67.4104340  53.7688770  60.4127960
  66.0667960  53.7608000  59.7153340  58.1361330  54.9450890  54.2496030
  58.6654090  54.1580690  54.1203980  58.7689650  55.6242080  54.4831560
  60.3299170  54.6826030  57.3041420  59.7001910  53.9813340  57.4711550
  59.7904310  55.4430160  57.0874580  60.4554730  53.9610010  69.7393910
  60.1739000  54.4643610  68.9754730  60.8374430  53.1631760  69.3736040
  67.0570190  53.3763590  70.3174380  66.9435640  53.6958200  71.2125900
  67.8739930  53.7776100  70.0211660  65.9628340  61.3956060  40.6809120
  65.8822390  60.4810670  40.4100830  65.5492760  61.8923130  39.9748830
  64.0946380  63.1735080  42.5618390  63.3188480  62.6935520  42.8516960
  64.7459310  62.4940730  42.3874550  58.1112210  63.4854890  43.4394150
  57.2797090  63.2303600  43.8390660  58.7193190  63.5565660  44.1752070
  56.5204160  58.4456780  37.2236540  55.6320860  58.7872750  37.1216420
  56.8045350  58.2457100  36.3317370  54.4837170  61.0462430  43.1076240
  55.0553280  60.2784630  43.1079880  54.4838710  61.3451190  42.1982850
  63.5355370  65.8492270  42.5688550  63.4663650  64.9082210  42.4077680
  64.2975230  65.9393680  43.1411120  55.7262040  56.4546790  44.8945170
  55.5464880  55.5572540  45.1747930  55.3242120  57.0018660  45.5692120
  64.5660540  58.6562650  42.7957480  64.9425360  57.7834530  42.6831150
  64.4680050  58.9921350  41.9047920  58.6965550  57.0288280  38.2574920
  58.8032300  57.9292010  38.5643680  57.7857910  56.9806250  37.9669570
  56.3448710  58.9507290  43.5027510  57.0258820  59.2145660  44.1214910
  56.0296760  58.1108160  43.8365520  60.5373280  59.9974650  42.5900100
  61.0451500  60.4955620  43.2305120  61.0686520  59.2209850  42.4139460
  58.8209380  54.6373210  46.8563520  58.8227820  55.1545600  46.0509420
  57.9913690  54.1603390  46.8333450  65.2080470  64.7492520  38.3553420
  64.5897740  65.2141970  37.7916140  65.7203720  65.4420000  38.7722930
  60.0712230  64.2768390  45.0337020  59.7381610  64.9037310  45.6758090
  60.2478910  64.8030270  44.2538690  68.5846140  58.0913470  42.5013360
  67.8801710  58.3798360  43.0816470  68.9458300  58.9013580  42.1412920
  58.5024710  56.3483170  44.8633970  58.8441520  57.1925220  44.5687840
  57.5640520  56.4966910  44.9799310  54.5763670  65.4349050  35.7293050
  54.1991650  65.9236150  34.9977950  54.8336740  66.1074330  36.3599580
  62.1852600  53.8365440  41.1878560  62.4927580  53.2812330  40.4714060
  61.2553300  53.9709900  41.0051550  67.1353100  64.4562570  44.8068630
  67.5521890  64.2422680  43.9722090  67.8592920  64.7135360  45.3777250
  64.5733360  61.9014270  37.9238680  63.6462640  61.8351650  38.1527150
  64.7258180  62.8394400  37.8093920  64.5602440  58.1731270  34.9205840
  63.6206110  58.3345230  35.0058300  64.8785700  58.8916950  34.3741830
  68.6030650  63.4634570  38.4273930  67.9843070  63.1254120  37.7800230
  68.5855100  62.8194330  39.1353120  68.0457210  59.6419110  45.8439740
  67.6328390  60.4672820  46.0979730  67.3133160  59.0564150  45.6516100
  60.1790000  62.4279010  40.7058410  59.7747000  61.7156260  40.2104310
  60.2653120  62.0832250  41.5946450  60.6471700  66.1146570  42.8697620
  60.3499990  65.5092040  42.1905400  61.5971520  66.1523880  42.7586980
  58.8918620  59.2022220  44.4857450  59.4433210  59.3117560  43.7110700
  59.4062130  59.5759820  45.2012680  59.7390130  65.8528260  49.5205420
  58.8418660  66.0768230  49.7678820  59.7643000  65.9763200  48.5716820
  66.7795350  62.7021380  35.4346680  67.2188630  61.8643810  35.2884500
  67.4923770  63.3350780  35.5210820  58.5661350  62.7241580  48.0962790
  58.4269120  63.5964380  48.4650190  57.6842710  62.3814390  47.9510730
  56.8794630  61.3223990  38.2065060  56.7592230  62.0486080  37.5946330
  56.5695520  60.5526900  37.7292970  54.5180000  64.4939130  44.0133700
  54.5960420  64.6287900  43.0689420  55.1321680  63.7855020  44.2061820
  55.7627630  66.1939320  40.4239880  55.3555710  66.3353910  39.5693480
  56.6540640  65.9099480  40.2211090  54.5739520  65.5353300  46.5528160
  54.7370560  65.0658660  45.7347530  55.0391970  65.0276860  47.2177000
  59.3458290  54.6659060  41.5888730  58.9026440  55.4468600  41.2573250
  59.9043280  54.9888950  42.2959670  63.6328100  57.5327580  47.1924050
  63.1707470  57.7410600  48.0043990  63.2306210  56.7186930  46.8894720
  68.6332610  58.7536530  48.3220710  67.7826200  58.4542280  48.6429780
  68.4734400  58.9978540  47.4104530  65.7282320  60.2538280  50.4219500
  66.0535730  59.4202030  50.0821730  66.5162650  60.7766800  50.5697830
  62.4617110  54.2869760  36.4694560  61.8371290  54.2829630  37.1947870
  62.3747230  53.4200720  36.0730530  61.3834190  55.2106390  43.4478330
  61.6806520  56.1169220  43.3670350  61.9319750  54.7225170  42.8337900
  59.1372510  59.7892630  39.3169980  58.9113430  59.5729800  40.2216600
  58.3565040  60.2221090  38.9715950  66.3670270  59.7956000  37.9160630
  65.7679160  60.5191800  37.7324250  66.9149880  59.7332780  37.1337080
  61.5771720  60.6878210  49.9830250  61.4815320  59.7472940  49.8330650
  62.4203700  60.9093280  49.5878320  64.9735140  58.4319540  39.9463910
  65.3664710  58.7491740  39.1332600  65.3351990  57.5531420  40.0608430
  56.7082260  57.0991880  48.1364030  56.3145650  57.9467090  48.3436810
  56.0200660  56.4618250  48.3272670  63.2827310  57.1826850  51.2060770
  62.5925630  56.9899050  51.8406860  64.0259610  57.4661490  51.7385070
  54.0099310  55.0220340  42.1694110  53.7212360  55.5923200  42.8819090
  54.7545070  54.5424790  42.5325340  54.1969540  58.9640460  33.3796830
  54.1144210  59.9071220  33.5211820  53.8452600  58.8215370  32.5009180
  65.5590280  61.0225290  44.0414690  64.8271400  61.5312100  44.3904790
  65.1614620  60.2055270  43.7403470  61.9967670  57.6979490  42.4467180
  62.0003730  57.2569440  41.5971720  62.8918790  58.0196820  42.5539000
  57.8470050  57.5805980  41.4061390  57.5070100  58.0581210  42.1628440
  57.0847370  57.1271100  41.0462490  62.0587820  58.6991570  35.4373940
  62.1800640  58.6578050  36.3859760  61.6736330  59.5615720  35.2820670
  66.0216190  56.4758970  43.4537630  66.0388930  56.9267620  44.2979480
  65.7731770  55.5764610  43.6671070  61.0709320  61.0092710  34.8357240
  60.5026220  60.5610960  34.2093150  61.7798320  61.3685490  34.3022390
  56.1478500  64.9104730  48.7123970  55.7633290  64.2698400  49.3106930
  56.4590690  65.6140850  49.2818700  62.2975640  61.7581270  44.1932590
  62.6645770  61.2839840  44.9393930  62.1080700  62.6322840  44.5340930
  55.1616130  56.5024960  40.3226060  54.8763050  56.1380630  41.1604680
  55.0994990  55.7705420  39.7089200  60.0875010  60.7989910  46.5116800
  59.7832080  61.6781890  46.7367160  61.0421470  60.8589700  46.5474240
  58.6156800  65.0050900  37.1083650  57.8419060  64.4648520  36.9482370
  59.3451430  64.4857510  36.7701410  64.8354720  55.3954220  37.0439430
  64.0219330  54.8967390  36.9684740  64.6416670  56.2352470  36.6275780
  64.7563580  64.0725320  48.7879040  64.6900890  63.1520990  48.5336630
  64.1268720  64.1700760  49.5023680  67.5503110  59.7673870  35.3401590
  68.4382730  60.0791100  35.1652930  67.5208200  58.8946120  34.9482170
  58.6594200  64.6731280  40.7462460  59.1772870  63.8699540  40.6919350
  58.2078220  64.6110420  41.5879290  56.1438740  61.6392650  47.6588160
  55.7853680  62.3046500  48.2461500  55.8493300  60.8076200  48.0300780
  59.3451860  62.0976890  50.5427710  59.0452000  62.2434070  49.6455530
  60.1163100  61.5382180  50.4501100  66.4291110  65.2613400  41.3835270
  66.7814930  64.6641530  40.7236640  65.5453440  64.9357630  41.5543520
  54.6546790  61.6383910  34.2822760  55.5241640  61.9208710  34.5658680
  54.1637110  62.4519780  34.1671570  61.8181600  63.0257120  38.4031040
  62.2744380  63.8362370  38.6291230  61.4669810  62.7080260  39.2349530
  57.7193380  53.3694770  38.8753560  57.5908010  53.3612670  39.8238480
  56.8955400  53.7077860  38.5244570  54.7187310  55.1285890  48.3360260
  54.0045830  55.3282810  48.9412870  55.1382350  54.3525460  48.7075060
  56.6393300  63.4557380  36.4104820  56.0321250  64.1956280  36.4200120
  57.1142650  63.5456740  35.5843020  66.2126090  57.6208200  46.0861710
  66.5806910  56.8003410  46.4141280  65.3524290  57.6810090  46.5017360
  61.5472150  58.8551090  38.3107150  60.8388300  59.3237430  38.7520760
  61.8316630  58.1973100  38.9452340  63.1728080  60.2747790  46.3099680
  63.6713330  60.7493610  46.9751530  63.3151030  59.3511310  46.5169710
  65.5787580  55.5801750  39.7502940  65.4555360  55.5987880  38.8012450
  66.5272140  55.6280690  39.8701340  59.7507170  57.1636170  35.6857860
  60.5997700  57.6006320  35.6198050  59.3838440  57.4756430  36.5129920
  58.6498590  63.4168530  34.1593390  59.4161860  63.3049890  34.7218820
  58.7273280  62.7206500  33.5070160  57.3445350  60.8493600  34.8426280
  57.4248940  59.9021110  34.9543680  58.2365100  61.1800480  34.9486940
  65.9882970  66.2914930  51.0821810  65.3821130  66.3146530  50.3417560
  65.6837080  65.5597970  51.6189060  54.8716150  62.6708520  50.0782450
  55.3755170  62.0915800  50.6498680  54.1323570  62.9548750  50.6158820
  61.7739770  65.3922710  33.6328740  61.6690410  64.7775060  34.3590120
  61.6063990  64.8688600  32.8491750  61.9254090  64.0779510  49.6117970
  61.1599760  64.6464510  49.5272640  62.1070050  63.7855720  48.7186200
  65.0142500  64.4542740  34.2370730  64.4652600  64.9012040  34.8813470
  65.6361760  63.9491990  34.7608400  56.9039230  60.8138110  50.9732520
  56.9444570  60.5151980  51.8817750  57.7584730  61.2145720  50.8140040
  60.6817620  63.4133660  36.1336030  61.1034040  63.2473530  36.9767420
  60.8068460  62.6033890  35.6391170  58.8445040  59.3930210  48.9407010
  58.3141500  58.9021160  48.3130350  59.5133110  59.8214410  48.4064940
  63.1945260  62.4371270  33.3813130  63.7150920  61.7220290  33.0154280
  63.8413660  63.0757140  33.6813640  67.7423100  63.8599670  48.7048200
  68.1564120  64.0144750  49.5538620  66.8074100  63.9854890  48.8673980
  68.2145270  61.1995830  50.7087350  68.7966040  60.4448150  50.6207830
  68.3907040  61.7303270  49.9318830  59.3317340  56.3592580  49.0204300
  59.2374210  55.7413330  48.2955170  58.7514730  57.0858870  48.7934210
  62.0978780  54.9165820  46.0531690  61.6496080  54.9390080  45.2077240
  61.4643980  54.5184840  46.6501990  62.5038330  63.8120150  46.6744130
  62.9226440  64.6552880  46.5020370  61.5846960  63.9492190  46.4450910
  64.8402230  61.5436330  48.0581970  64.9598440  60.9477470  48.7976810
  65.6996230  61.5806020  47.6383270  67.1790130  62.0973520  46.6344480
  66.6525350  62.6216140  46.0309620  67.5221470  62.7300910  47.2654210
  59.5776520  59.4866890  33.0794190  59.3765580  58.6234250  33.4407530
  59.4068570  59.4000250  32.1415790  61.6071000  58.0857680  49.3157790
  62.1970690  57.7773530  50.0035610  60.7891240  57.6137430  49.4717690
  66.4264430  57.7023490  49.5490810  65.7379950  57.0405030  49.4840800
  67.1470450  57.2561760  49.9939270  67.0564830  54.2975120  35.6081070
  67.3367120  53.4543020  35.9640490  66.2830560  54.5298230  36.1219820
  58.3759320  56.5867510  33.0672070  58.6785220  56.5934940  32.1591220
  59.1153910  56.2365370  33.5639730  61.5944250  55.5302130  34.0528270
  61.2466250  54.8526120  33.4730720  61.7957020  55.0691640  34.8671660
  57.3989450  65.8909930  33.9001870  57.8364320  66.4339600  34.5559450
  57.8837180  65.0656880  33.9098210  54.9349890  62.0589780  40.4492640
  54.2798730  61.7901420  39.8052340  55.7727840  61.9494260  39.9994620
  67.8840330  56.8531070  34.6711130  68.3025210  56.6662050  33.8307790
  67.5776390  56.0010120  34.9814060  55.9725820  62.4442350  44.9895980
  56.3398860  62.3569750  45.8692000  55.4036640  61.6808900  44.8902840
  55.5241820  59.3551440  48.8954400  54.6297870  59.3218200  49.2348110
  56.0639370  59.5538230  49.6605650  56.6915180  58.3254250  34.3012350
  57.4006880  57.9037470  33.8159630  55.9755120  58.3929480  33.6695700
  56.3389340  54.3793580  33.3415000  57.0617470  54.9202520  33.6596220
  56.6113860  54.1057000  32.4656540  56.0281530  53.6299770  43.2437620
  56.6757720  53.0797150  42.8032780  56.4483370  53.8842920  44.0653430
  55.7813530  53.7855440  45.9862940  55.4328350  54.2419260  46.7521120
  55.4501230  52.8912570  46.0685370  63.2938350  54.9767320  49.5082360
  63.2327240  55.5689150  50.2577770  64.2338730  54.8693280  49.3632620
  65.9312910  54.6337380  49.1474650  66.5453320  54.9516670  48.4855730
  66.4762470  54.1485970  49.7670510  56.4534170  53.3131640  49.2613710
  57.0017160  53.1319690  48.4979820  56.5189480  52.5225750  49.7970020
  66.6720950  53.1969520  45.4743940  65.7980790  53.5304630  45.2716870
  66.5631700  52.7242700  46.2995810  67.5792930  55.4040390  46.8585660
  67.2506290  54.5892150  46.4787390  68.5275230  55.3610200  46.7351350
  64.4195770  54.1139360  44.4136850  63.6367560  54.5884860  44.6933610
  64.1258700  53.2094190  44.3050030  55.7636180  54.4186840  36.9350570
  56.5215540  54.5315720  36.3614600  55.3013350  55.2556040  36.8894000
  62.3049990  56.5326110  39.9252880  61.4924500  56.1583000  39.5848760
  62.8091630  55.7771190  40.2274070  66.8074970  53.1968560  41.1635950
  67.4104340  53.7688770  41.6384470  66.0667960  53.7608000  40.9409850
  58.1361330  54.9450890  35.4752540  58.6654090  54.1580690  35.3460490
  58.7689650  55.6242080  35.7088070  60.3299170  54.6826030  38.5297930
  59.7001910  53.9813340  38.6968060  59.7904310  55.4430160  38.3131090
  60.4554730  53.9610010  50.9650420  60.1739000  54.4643610  50.2011240
  60.8374430  53.1631760  50.5992550  67.0570190  53.3763590  51.5430890
  66.9435640  53.6958200  52.4382410  67.8739930  53.7776100  51.2468170
  65.9628340  61.3956060  21.9065630  65.8822390  60.4810670  21.6357340
  65.5492760  61.8923130  21.2005340  64.0946380  63.1735080  23.7874900
  63.3188480  62.6935520  24.0773470  64.7459310  62.4940730  23.6131060
  58.1112210  63.4854890  24.6650660  57.2797090  63.2303600  25.0647170
  58.7193190  63.5565660  25.4008580  56.5204160  58.4456780  18.4493050
  55.6320860  58.7872750  18.3472930  56.8045350  58.2457100  17.5573880
  54.4837170  61.0462430  24.3332750  55.0553280  60.2784630  24.3336390
  54.4838710  61.3451190  23.4239360  63.5355370  65.8492270  23.7945060
  63.4663650  64.9082210  23.6334190  64.2975230  65.9393680  24.3667630
  55.7262040  56.4546790  26.1201680  55.5464880  55.5572540  26.4004440
  55.3242120  57.0018660  26.7948630  64.5660540  58.6562650  24.0213990
  64.9425360  57.7834530  23.9087660  64.4680050  58.9921350  23.1304430
  58.6965550  57.0288280  19.4831430  58.8032300  57.9292010  19.7900190
  57.7857910  56.9806250  19.1926080  56.3448710  58.9507290  24.7284020
  57.0258820  59.2145660  25.3471420  56.0296760  58.1108160  25.0622030
  60.5373280  59.9974650  23.8156610  61.0451500  60.4955620  24.4561630
  61.0686520  59.2209850  23.6395970  58.8209380  54.6373210  28.0820030
  58.8227820  55.1545600  27.2765930  57.9913690  54.1603390  28.0589960
  65.2080470  64.7492520  19.5809930  64.5897740  65.2141970  19.0172650
  65.7203720  65.4420000  19.9979440  60.0712230  64.2768390  26.2593530
  59.7381610  64.9037310  26.9014600  60.2478910  64.8030270  25.4795200
  68.5846140  58.0913470  23.7269870  67.8801710  58.3798360  24.3072980
  68.9458300  58.9013580  23.3669430  58.5024710  56.3483170  26.0890480
  58.8441520  57.1925220  25.7944350  57.5640520  56.4966910  26.2055820
  54.5763670  65.4349050  16.9549560  54.1991650  65.9236150  16.2234460
  54.8336740  66.1074330  17.5856090  62.1852600  53.8365440  22.4135070
  62.4927580  53.2812330  21.6970570  61.2553300  53.9709900  22.2308060
  67.1353100  64.4562570  26.0325140  67.5521890  64.2422680  25.1978600
  67.8592920  64.7135360  26.6033760  64.5733360  61.9014270  19.1495190
  63.6462640  61.8351650  19.3783660  64.7258180  62.8394400  19.0350430
  64.5602440  58.1731270  16.1462350  63.6206110  58.3345230  16.2314810
  64.8785700  58.8916950  15.5998340  68.6030650  63.4634570  19.6530440
  67.9843070  63.1254120  19.0056740  68.5855100  62.8194330  20.3609630
  68.0457210  59.6419110  27.0696250  67.6328390  60.4672820  27.3236240
  67.3133160  59.0564150  26.8772610  60.1790000  62.4279010  21.9314920
  59.7747000  61.7156260  21.4360820  60.2653120  62.0832250  22.8202960
  60.6471700  66.1146570  24.0954130  60.3499990  65.5092040  23.4161910
  61.5971520  66.1523880  23.9843490  58.8918620  59.2022220  25.7113960
  59.4433210  59.3117560  24.9367210  59.4062130  59.5759820  26.4269190
  59.7390130  65.8528260  30.7461930  58.8418660  66.0768230  30.9935330
  59.7643000  65.9763200  29.7973330  66.7795350  62.7021380  16.6603190
  67.2188630  61.8643810  16.5141010  67.4923770  63.3350780  16.7467330
  58.5661350  62.7241580  29.3219300  58.4269120  63.5964380  29.6906700
  57.6842710  62.3814390  29.1767240  56.8794630  61.3223990  19.4321570
  56.7592230  62.0486080  18.8202840  56.5695520  60.5526900  18.9549480
  54.5180000  64.4939130  25.2390210  54.5960420  64.6287900  24.2945930
  55.1321680  63.7855020  25.4318330  55.7627630  66.1939320  21.6496390
  55.3555710  66.3353910  20.7949990  56.6540640  65.9099480  21.4467600
  54.5739520  65.5353300  27.7784670  54.7370560  65.0658660  26.9604040
  55.0391970  65.0276860  28.4433510  59.3458290  54.6659060  22.8145240
  58.9026440  55.4468600  22.4829760  59.9043280  54.9888950  23.5216180
  63.6328100  57.5327580  28.4180560  63.1707470  57.7410600  29.2300500
  63.2306210  56.7186930  28.1151230  68.6332610  58.7536530  29.5477220
  67.7826200  58.4542280  29.8686290  68.4734400  58.9978540  28.6361040
  65.7282320  60.2538280  31.6476010  66.0535730  59.4202030  31.3078240
  66.5162650  60.7766800  31.7954340  62.4617110  54.2869760  17.6951070
  61.8371290  54.2829630  18.4204380  62.3747230  53.4200720  17.2987040
  61.3834190  55.2106390  24.6734840  61.6806520  56.1169220  24.5926860
  61.9319750  54.7225170  24.0594410  59.1372510  59.7892630  20.5426490
  58.9113430  59.5729800  21.4473110  58.3565040  60.2221090  20.1972460
  66.3670270  59.7956000  19.1417140  65.7679160  60.5191800  18.9580760
  66.9149880  59.7332780  18.3593590  61.5771720  60.6878210  31.2086760
  61.4815320  59.7472940  31.0587160  62.4203700  60.9093280  30.8134830
  64.9735140  58.4319540  21.1720420  65.3664710  58.7491740  20.3589110
  65.3351990  57.5531420  21.2864940  56.7082260  57.0991880  29.3620540
  56.3145650  57.9467090  29.5693320  56.0200660  56.4618250  29.5529180
  63.2827310  57.1826850  32.4317280  62.5925630  56.9899050  33.0663370
  64.0259610  57.4661490  32.9641580  54.0099310  55.0220340  23.3950620
  53.7212360  55.5923200  24.1075600  54.7545070  54.5424790  23.7581850
  54.1969540  58.9640460  14.6053340  54.1144210  59.9071220  14.7468330
  53.8452600  58.8215370  13.7265690  65.5590280  61.0225290  25.2671200
  64.8271400  61.5312100  25.6161300  65.1614620  60.2055270  24.9659980
  61.9967670  57.6979490  23.6723690  62.0003730  57.2569440  22.8228230
  62.8918790  58.0196820  23.7795510  57.8470050  57.5805980  22.6317900
  57.5070100  58.0581210  23.3884950  57.0847370  57.1271100  22.2719000
  62.0587820  58.6991570  16.6630450  62.1800640  58.6578050  17.6116270
  61.6736330  59.5615720  16.5077180  66.0216190  56.4758970  24.6794140
  66.0388930  56.9267620  25.5235990  65.7731770  55.5764610  24.8927580
  61.0709320  61.0092710  16.0613750  60.5026220  60.5610960  15.4349660
  61.7798320  61.3685490  15.5278900  56.1478500  64.9104730  29.9380480
  55.7633290  64.2698400  30.5363440  56.4590690  65.6140850  30.5075210
  62.2975640  61.7581270  25.4189100  62.6645770  61.2839840  26.1650440
  62.1080700  62.6322840  25.7597440  55.1616130  56.5024960  21.5482570
  54.8763050  56.1380630  22.3861190  55.0994990  55.7705420  20.9345710
  60.0875010  60.7989910  27.7373310  59.7832080  61.6781890  27.9623670
  61.0421470  60.8589700  27.7730750  58.6156800  65.0050900  18.3340160
  57.8419060  64.4648520  18.1738880  59.3451430  64.4857510  17.9957920
  64.8354720  55.3954220  18.2695940  64.0219330  54.8967390  18.1941250
  64.6416670  56.2352470  17.8532290  64.7563580  64.0725320  30.0135550
  64.6900890  63.1520990  29.7593140  64.1268720  64.1700760  30.7280190
  67.5503110  59.7673870  16.5658100  68.4382730  60.0791100  16.3909440
  67.5208200  58.8946120  16.1738680  58.6594200  64.6731280  21.9718970
  59.1772870  63.8699540  21.9175860  58.2078220  64.6110420  22.8135800
  56.1438740  61.6392650  28.8844670  55.7853680  62.3046500  29.4718010
  55.8493300  60.8076200  29.2557290  59.3451860  62.0976890  31.7684220
  59.0452000  62.2434070  30.8712040  60.1163100  61.5382180  31.6757610
  66.4291110  65.2613400  22.6091780  66.7814930  64.6641530  21.9493150
  65.5453440  64.9357630  22.7800030  54.6546790  61.6383910  15.5079270
  55.5241640  61.9208710  15.7915190  54.1637110  62.4519780  15.3928080
  61.8181600  63.0257120  19.6287550  62.2744380  63.8362370  19.8547740
  61.4669810  62.7080260  20.4606040  57.7193380  53.3694770  20.1010070
  57.5908010  53.3612670  21.0494990  56.8955400  53.7077860  19.7501080
  54.7187310  55.1285890  29.5616770  54.0045830  55.3282810  30.1669380
  55.1382350  54.3525460  29.9331570  56.6393300  63.4557380  17.6361330
  56.0321250  64.1956280  17.6456630  57.1142650  63.5456740  16.8099530
  66.2126090  57.6208200  27.3118220  66.5806910  56.8003410  27.6397790
  65.3524290  57.6810090  27.7273870  63.1728080  60.2747790  27.5356190
  63.6713330  60.7493610  28.2008040  63.3151030  59.3511310  27.7426220
  65.5787580  55.5801750  20.9759450  65.4555360  55.5987880  20.0268960
  66.5272140  55.6280690  21.0957850  59.7507170  57.1636170  16.9114370
  60.5997700  57.6006320  16.8454560  59.3838440  57.4756430  17.7386430
  58.6498590  63.4168530  15.3849900  59.4161860  63.3049890  15.9475330
  58.7273280  62.7206500  14.7326670  57.3445350  60.8493600  16.0682790
  57.4248940  59.9021110  16.1800190  58.2365100  61.1800480  16.1743450
  65.9882970  66.2914930  32.3078320  65.3821130  66.3146530  31.5674070
  65.6837080  65.5597970  32.8445570  54.8716150  62.6708520  31.3038960
  55.3755170  62.0915800  31.8755190  54.1323570  62.9548750  31.8415330
  61.7739770  65.3922710  14.8585250  61.6690410  64.7775060  15.5846630
  61.6063990  64.8688600  14.0748260  61.9254090  64.0779510  30.8374480
  61.1599760  64.6464510  30.7529150  62.1070050  63.7855720  29.9442710
  65.0142500  64.4542740  15.4627240  64.4652600  64.9012040  16.1069980
  65.6361760  63.9491990  15.9864910  56.9039230  60.8138110  32.1989030
  56.9444570  60.5151980  33.1074260  57.7584730  61.2145720  32.0396550
  60.6817620  63.4133660  17.3592540  61.1034040  63.2473530  18.2023930
  60.8068460  62.6033890  16.8647680  58.8445040  59.3930210  30.1663520
  58.3141500  58.9021160  29.5386860  59.5133110  59.8214410  29.6321450
  63.1945260  62.4371270  14.6069640  63.7150920  61.7220290  14.2410790
  63.8413660  63.0757140  14.9070150  67.7423100  63.8599670  29.9304710
  68.1564120  64.0144750  30.7795130  66.8074100  63.9854890  30.0930490
  68.2145270  61.1995830  31.9343860  68.7966040  60.4448150  31.8464340
  68.3907040  61.7303270  31.1575340  59.3317340  56.3592580  30.2460810
  59.2374210  55.7413330  29.5211680  58.7514730  57.0858870  30.0190720
  62.0978780  54.9165820  27.2788200  61.6496080  54.9390080  26.4333750
  61.4643980  54.5184840  27.8758500  62.5038330  63.8120150  27.9000640
  62.9226440  64.6552880  27.7276880  61.5846960  63.9492190  27.6707420
  64.8402230  61.5436330  29.2838480  64.9598440  60.9477470  30.0233320
  65.6996230  61.5806020  28.8639780  67.1790130  62.0973520  27.8600990
  66.6525350  62.6216140  27.2566130  67.5221470  62.7300910  28.4910720
  59.5776520  59.4866890  14.3050700  59.3765580  58.6234250  14.6664040
  59.4068570  59.4000250  13.3672300  61.6071000  58.0857680  30.5414300
  62.1970690  57.7773530  31.2292120  60.7891240  57.6137430  30.6974200
  66.4264430  57.7023490  30.7747320  65.7379950  57.0405030  30.7097310
  67.1470450  57.2561760  31.2195780  67.0564830  54.2975120  16.8337580
  67.3367120  53.4543020  17.1897000  66.2830560  54.5298230  17.3476330
  58.3759320  56.5867510  14.2928580  58.6785220  56.5934940  13.3847730
  59.1153910  56.2365370  14.7896240  61.5944250  55.5302130  15.2784780
  61.2466250  54.8526120  14.6987230  61.7957020  55.0691640  16.0928170
  57.3989450  65.8909930  15.1258380  57.8364320  66.4339600  15.7815960
  57.8837180  65.0656880  15.1354720  54.9349890  62.0589780  21.6749150
  54.2798730  61.7901420  21.0308850  55.7727840  61.9494260  21.2251130
  67.8840330  56.8531070  15.8967640  68.3025210  56.6662050  15.0564300
  67.5776390  56.0010120  16.2070570  55.9725820  62.4442350  26.2152490
  56.3398860  62.3569750  27.0948510  55.4036640  61.6808900  26.1159350
  55.5241820  59.3551440  30.1210910  54.6297870  59.3218200  30.4604620
  56.0639370  59.5538230  30.8862160  54.1487970  59.2688710  17.6174480
  53.2452050  59.5318910  17.4426140  54.6328590  59.5399880  16.8374440
  56.6915180  58.3254250  15.5268860  57.4006880  57.9037470  15.0416140
  55.9755120  58.3929480  14.8952210  56.3389340  54.3793580  14.5671510
  57.0617470  54.9202520  14.8852730  56.6113860  54.1057000  13.6913050
  56.0281530  53.6299770  24.4694130  56.6757720  53.0797150  24.0289290
  56.4483370  53.8842920  25.2909940  55.7813530  53.7855440  27.2119450
  55.4328350  54.2419260  27.9777630  55.4501230  52.8912570  27.2941880
  63.2938350  54.9767320  30.7338870  63.2327240  55.5689150  31.4834280
  64.2338730  54.8693280  30.5889130  65.9312910  54.6337380  30.3731160
  66.5453320  54.9516670  29.7112240  66.4762470  54.1485970  30.9927020
  56.4534170  53.3131640  30.4870220  57.0017160  53.1319690  29.7236330
  56.5189480  52.5225750  31.0226530  66.6720950  53.1969520  26.7000450
  65.7980790  53.5304630  26.4973380  66.5631700  52.7242700  27.5252320
  67.5792930  55.4040390  28.0842170  67.2506290  54.5892150  27.7043900
  68.5275230  55.3610200  27.9607860  64.4195770  54.1139360  25.6393360
  63.6367560  54.5884860  25.9190120  64.1258700  53.2094190  25.5306540
  55.7636180  54.4186840  18.1607080  56.5215540  54.5315720  17.5871110
  55.3013350  55.2556040  18.1150510  62.3049990  56.5326110  21.1509390
  61.4924500  56.1583000  20.8105270  62.8091630  55.7771190  21.4530580
  66.8074970  53.1968560  22.3892460  67.4104340  53.7688770  22.8640980
  66.0667960  53.7608000  22.1666360  58.1361330  54.9450890  16.7009050
  58.6654090  54.1580690  16.5717000  58.7689650  55.6242080  16.9344580
  60.3299170  54.6826030  19.7554440  59.7001910  53.9813340  19.9224570
  59.7904310  55.4430160  19.5387600  60.4554730  53.9610010  32.1906930
  60.1739000  54.4643610  31.4267750  60.8374430  53.1631760  31.8249060
  67.0570190  53.3763590  32.7687400  66.9435640  53.6958200  33.6638920
  67.8739930  53.7776100  32.4724680  65.9628340  61.3956060   3.1322140
  65.8822390  60.4810670   2.8613850  65.5492760  61.8923130   2.4261850
  64.0946380  63.1735080   5.0131410  63.3188480  62.6935520   5.3029980
  64.7459310  62.4940730   4.8387570  58.1112210  63.4854890   5.8907170
  57.2797090  63.2303600   6.2903680  58.7193190  63.5565660   6.6265090
  54.4837170  61.0462430   5.5589260  55.0553280  60.2784630   5.5592900
  54.4838710  61.3451190   4.6495870  63.5355370  65.8492270   5.0201570
  63.4663650  64.9082210   4.8590700  64.2975230  65.9393680   5.5924140
  55.7262040  56.4546790   7.3458190  55.5464880  55.5572540   7.6260950
  55.3242120  57.0018660   8.0205140  64.5660540  58.6562650   5.2470500
  64.9425360  57.7834530   5.1344170  64.4680050  58.9921350   4.3560940
  56.3448710  58.9507290   5.9540530  57.0258820  59.2145660   6.5727930
  56.0296760  58.1108160   6.2878540  60.5373280  59.9974650   5.0413120
  61.0451500  60.4955620   5.6818140  61.0686520  59.2209850   4.8652480
  58.8209380  54.6373210   9.3076540  58.8227820  55.1545600   8.5022440
  57.9913690  54.1603390   9.2846470  60.0712230  64.2768390   7.4850040
  59.7381610  64.9037310   8.1271110  60.2478910  64.8030270   6.7051710
  68.5846140  58.0913470   4.9526380  67.8801710  58.3798360   5.5329490
  68.9458300  58.9013580   4.5925940  58.5024710  56.3483170   7.3146990
  58.8441520  57.1925220   7.0200860  57.5640520  56.4966910   7.4312330
  62.1852600  53.8365440   3.6391580  62.4927580  53.2812330   2.9227080
  61.2553300  53.9709900   3.4564570  67.1353100  64.4562570   7.2581650
  67.5521890  64.2422680   6.4235110  67.8592920  64.7135360   7.8290270
  68.0457210  59.6419110   8.2952760  67.6328390  60.4672820   8.5492750
  67.3133160  59.0564150   8.1029120  60.1790000  62.4279010   3.1571430
  59.7747000  61.7156260   2.6617330  60.2653120  62.0832250   4.0459470
  60.6471700  66.1146570   5.3210640  60.3499990  65.5092040   4.6418420
  61.5971520  66.1523880   5.2100000  58.8918620  59.2022220   6.9370470
  59.4433210  59.3117560   6.1623720  59.4062130  59.5759820   7.6525700
  59.7390130  65.8528260  11.9718440  58.8418660  66.0768230  12.2191840
  59.7643000  65.9763200  11.0229840  58.5661350  62.7241580  10.5475810
  58.4269120  63.5964380  10.9163210  57.6842710  62.3814390  10.4023750
  54.5180000  64.4939130   6.4646720  54.5960420  64.6287900   5.5202440
  55.1321680  63.7855020   6.6574840  55.7627630  66.1939320   2.8752900
  55.3555710  66.3353910   2.0206500  56.6540640  65.9099480   2.6724110
  54.5739520  65.5353300   9.0041180  54.7370560  65.0658660   8.1860550
  55.0391970  65.0276860   9.6690020  59.3458290  54.6659060   4.0401750
  58.9026440  55.4468600   3.7086270  59.9043280  54.9888950   4.7472690
  63.6328100  57.5327580   9.6437070  63.1707470  57.7410600  10.4557010
  63.2306210  56.7186930   9.3407740  68.6332610  58.7536530  10.7733730
  67.7826200  58.4542280  11.0942800  68.4734400  58.9978540   9.8617550
  65.7282320  60.2538280  12.8732520  66.0535730  59.4202030  12.5334750
  66.5162650  60.7766800  13.0210850  61.3834190  55.2106390   5.8991350
  61.6806520  56.1169220   5.8183370  61.9319750  54.7225170   5.2850920
  59.1372510  59.7892630   1.7683000  58.9113430  59.5729800   2.6729620
  58.3565040  60.2221090   1.4228970  61.5771720  60.6878210  12.4343270
  61.4815320  59.7472940  12.2843670  62.4203700  60.9093280  12.0391340
  64.9735140  58.4319540   2.3976930  65.3664710  58.7491740   1.5845620
  65.3351990  57.5531420   2.5121450  56.7082260  57.0991880  10.5877050
  56.3145650  57.9467090  10.7949830  56.0200660  56.4618250  10.7785690
  63.2827310  57.1826850  13.6573790  62.5925630  56.9899050  14.2919880
  64.0259610  57.4661490  14.1898090  54.0099310  55.0220340   4.6207130
  53.7212360  55.5923200   5.3332110  54.7545070  54.5424790   4.9838360
  65.5590280  61.0225290   6.4927710  64.8271400  61.5312100   6.8417810
  65.1614620  60.2055270   6.1916490  61.9967670  57.6979490   4.8980200
  62.0003730  57.2569440   4.0484740  62.8918790  58.0196820   5.0052020
  57.8470050  57.5805980   3.8574410  57.5070100  58.0581210   4.6141460
  57.0847370  57.1271100   3.4975510  66.0216190  56.4758970   5.9050650
  66.0388930  56.9267620   6.7492500  65.7731770  55.5764610   6.1184090
  56.1478500  64.9104730  11.1636990  55.7633290  64.2698400  11.7619950
  56.4590690  65.6140850  11.7331720  62.2975640  61.7581270   6.6445610
  62.6645770  61.2839840   7.3906950  62.1080700  62.6322840   6.9853950
  55.1616130  56.5024960   2.7739080  54.8763050  56.1380630   3.6117700
  55.0994990  55.7705420   2.1602220  60.0875010  60.7989910   8.9629820
  59.7832080  61.6781890   9.1880180  61.0421470  60.8589700   8.9987260
  64.7563580  64.0725320  11.2392060  64.6900890  63.1520990  10.9849650
  64.1268720  64.1700760  11.9536700  58.6594200  64.6731280   3.1975480
  59.1772870  63.8699540   3.1432370  58.2078220  64.6110420   4.0392310
  56.1438740  61.6392650  10.1101180  55.7853680  62.3046500  10.6974520
  55.8493300  60.8076200  10.4813800  59.3451860  62.0976890  12.9940730
  59.0452000  62.2434070  12.0968550  60.1163100  61.5382180  12.9014120
  66.4291110  65.2613400   3.8348290  66.7814930  64.6641530   3.1749660
  65.5453440  64.9357630   4.0056540  54.7187310  55.1285890  10.7873280
  54.0045830  55.3282810  11.3925890  55.1382350  54.3525460  11.1588080
  66.2126090  57.6208200   8.5374730  66.5806910  56.8003410   8.8654300
  65.3524290  57.6810090   8.9530380  63.1728080  60.2747790   8.7612700
  63.6713330  60.7493610   9.4264550  63.3151030  59.3511310   8.9682730
  65.9882970  66.2914930  13.5334830  65.3821130  66.3146530  12.7930580
  65.6837080  65.5597970  14.0702080  54.8716150  62.6708520  12.5295470
  55.3755170  62.0915800  13.1011700  54.1323570  62.9548750  13.0671840
  61.9254090  64.0779510  12.0630990  61.1599760  64.6464510  11.9785660
  62.1070050  63.7855720  11.1699220  56.9039230  60.8138110  13.4245540
  56.9444570  60.5151980  14.3330770  57.7584730  61.2145720  13.2653060
  58.8445040  59.3930210  11.3920030  58.3141500  58.9021160  10.7643370
  59.5133110  59.8214410  10.8577960  67.7423100  63.8599670  11.1561220
  68.1564120  64.0144750  12.0051640  66.8074100  63.9854890  11.3187000
  68.2145270  61.1995830  13.1600370  68.7966040  60.4448150  13.0720850
  68.3907040  61.7303270  12.3831850  59.3317340  56.3592580  11.4717320
  59.2374210  55.7413330  10.7468190  58.7514730  57.0858870  11.2447230
  62.0978780  54.9165820   8.5044710  61.6496080  54.9390080   7.6590260
  61.4643980  54.5184840   9.1015010  62.5038330  63.8120150   9.1257150
  62.9226440  64.6552880   8.9533390  61.5846960  63.9492190   8.8963930
  64.8402230  61.5436330  10.5094990  64.9598440  60.9477470  11.2489830
  65.6996230  61.5806020  10.0896290  67.1790130  62.0973520   9.0857500
  66.6525350  62.6216140   8.4822640  67.5221470  62.7300910   9.7167230
  61.6071000  58.0857680  11.7670810  62.1970690  57.7773530  12.4548630
  60.7891240  57.6137430  11.9230710  66.4264430  57.7023490  12.0003830
  65.7379950  57.0405030  11.9353820  67.1470450  57.2561760  12.4452290
  54.9349890  62.0589780   2.9005660  54.2798730  61.7901420   2.2565360
  55.7727840  61.9494260   2.4507640  55.9725820  62.4442350   7.4409000
  56.3398860  62.3569750   8.3205020  55.4036640  61.6808900   7.3415860
  55.5241820  59.3551440  11.3467420  54.6297870  59.3218200  11.6861130
  56.0639370  59.5538230  12.1118670  56.0281530  53.6299770   5.6950640
  56.6757720  53.0797150   5.2545800  56.4483370  53.8842920   6.5166450
  55.7813530  53.7855440   8.4375960  55.4328350  54.2419260   9.2034140
  55.4501230  52.8912570   8.5198390  63.2938350  54.9767320  11.9595380
  63.2327240  55.5689150  12.7090790  64.2338730  54.8693280  11.8145640
  65.9312910  54.6337380  11.5987670  66.5453320  54.9516670  10.9368750
  66.4762470  54.1485970  12.2183530  56.4534170  53.3131640  11.7126730
  57.0017160  53.1319690  10.9492840  56.5189480  52.5225750  12.2483040
  66.6720950  53.1969520   7.9256960  65.7980790  53.5304630   7.7229890
  66.5631700  52.7242700   8.7508830  67.5792930  55.4040390   9.3098680
  67.2506290  54.5892150   8.9300410  68.5275230  55.3610200   9.1864370
  64.4195770  54.1139360   6.8649870  63.6367560  54.5884860   7.1446630
  64.1258700  53.2094190   6.7563050  62.3049990  56.5326110   2.3765900
  61.4924500  56.1583000   2.0361780  62.8091630  55.7771190   2.6787090
  66.8074970  53.1968560   3.6148970  67.4104340  53.7688770   4.0897490
  66.0667960  53.7608000   3.3922870  60.4554730  53.9610010  13.4163440
  60.1739000  54.4643610  12.6524260  60.8374430  53.1631760  13.0505570
  67.0570190  53.3763590  13.9943910  66.9435640  53.6958200  14.8895430
  67.8739930  53.7776100  13.6981190  65.9628340  42.6212570  78.2296100
  65.8822390  41.7067180  77.9587810  65.5492760  43.1179640  77.5235810
  64.0946380  44.3991590  80.1105370  63.3188480  43.9192030  80.4003940
  64.7459310  43.7197240  79.9361530  58.1112210  44.7111400  80.9881130
  57.2797090  44.4560110  81.3877640  58.7193190  44.7822170  81.7239050
  68.1153810  48.8051780  78.8904500  67.6535340  48.0339020  79.2191670
  68.9279360  48.8317850  79.3956950  58.0913470  48.7451490  81.1839150
  58.3941510  47.8549230  81.0049370  58.8357060  49.3021710  80.9561400
  56.5204160  39.6713290  74.7723520  55.6320860  40.0129260  74.6703400
  56.8045350  39.4713610  73.8804350  54.4837170  42.2718940  80.6563220
  55.0553280  41.5041140  80.6566860  54.4838710  42.5707700  79.7469830
  64.3417120  51.0909790  78.5108490  63.7228560  51.5467290  77.9402930
  65.1968900  51.2461250  78.1098190  63.5355370  47.0748780  80.1175530
  63.4663650  46.1338720  79.9564660  64.2975230  47.1650190  80.6898100
  55.7262040  37.6803300  82.4432150  55.5464880  36.7829050  82.7234910
  55.3242120  38.2275170  83.1179100  64.5660540  39.8819160  80.3444460
  64.9425360  39.0091040  80.2318130  64.4680050  40.2177860  79.4534900
  58.6965550  38.2544790  75.8061900  58.8032300  39.1548520  76.1130660
  57.7857910  38.2062760  75.5156550  56.3448710  40.1763800  81.0514490
  57.0258820  40.4402170  81.6701890  56.0296760  39.3364670  81.3852500
  60.5373280  41.2231160  80.1387080  61.0451500  41.7212130  80.7792100
  61.0686520  40.4466360  79.9626440  65.2080470  45.9749030  75.9040400
  64.5897740  46.4398480  75.3403120  65.7203720  46.6676510  76.3209910
  68.5846140  39.3169980  80.0500340  67.8801710  39.6054870  80.6303450
  68.9458300  40.1270090  79.6899900  58.5024710  37.5739680  82.4120950
  58.8441520  38.4181730  82.1174820  57.5640520  37.7223420  82.5286290
  54.5763670  46.6605560  73.2780030  54.1991650  47.1492660  72.5464930
  54.8336740  47.3330840  73.9086560  62.1852600  35.0621950  78.7365540
  62.4927580  34.5068840  78.0201040  61.2553300  35.1966410  78.5538530
  67.7367660  50.7789240  81.0273000  67.7494820  50.3751530  80.1595260
  67.1842880  51.5536530  80.9234430  67.1353100  45.6819080  82.3555610
  67.5521890  45.4679190  81.5209070  67.8592920  45.9391870  82.9264230
  64.5733360  43.1270780  75.4725660  63.6462640  43.0608160  75.7014130
  64.7258180  44.0650910  75.3580900  64.5602440  39.3987780  72.4692820
  63.6206110  39.5601740  72.5545280  64.8785700  40.1173460  71.9228810
  68.6030650  44.6891080  75.9760910  67.9843070  44.3510630  75.3287210
  68.5855100  44.0450840  76.6840100  60.1790000  43.6535520  78.2545390
  59.7747000  42.9412770  77.7591290  60.2653120  43.3088760  79.1433430
  60.6471700  47.3403080  80.4184600  60.3499990  46.7348550  79.7392380
  61.5971520  47.3780390  80.3073960  58.8918620  40.4278730  82.0344430
  59.4433210  40.5374070  81.2597680  59.4062130  40.8016330  82.7499660
  66.7795350  43.9277890  72.9833660  67.2188630  43.0900320  72.8371480
  67.4923770  44.5607290  73.0697800  64.8890730  48.8673960  76.9514900
  65.3286640  49.6098290  76.5370290  64.8277620  49.1100530  77.8753860
  56.8794630  42.5480500  75.7552040  56.7592230  43.2742590  75.1433310
  56.5695520  41.7783410  75.2779950  54.5180000  45.7195640  81.5620680
  54.5960420  45.8544410  80.6176400  55.1321680  45.0111530  81.7548800
  55.7627630  47.4195830  77.9726860  55.3555710  47.5610420  77.1180460
  56.6540640  47.1355990  77.7698070  67.5560910  51.8543080  74.3077910
  67.3962050  51.5646020  75.2059740  67.3907620  51.0783210  73.7723140
  60.0349290  51.6341610  76.0849530  59.8591770  50.7177150  75.8717330
  59.1805030  51.9928900  76.3247330  67.2587040  49.3630640  72.8675910
  66.5652200  49.3607930  72.2078190  68.0009900  48.9389960  72.4370080
  66.8236970  50.9893350  76.9424400  67.2793920  50.2082730  77.2563020
  67.1629490  51.7000170  77.4865580  59.3458290  35.8915570  79.1375710
  58.9026440  36.6725110  78.8060230  59.9043280  36.2145460  79.8446650
  62.4617110  35.5126270  74.0181540  61.8371290  35.5086140  74.7434850
  62.3747230  34.6457230  73.6217510  59.1372510  41.0149140  76.8656960
  58.9113430  40.7986310  77.7703580  58.3565040  41.4477600  76.5202930
  64.9735140  39.6576050  77.4950890  65.3664710  39.9748250  76.6819580
  65.3351990  38.7787930  77.6095410  54.0099310  36.2476850  79.7181090
  53.7212360  36.8179710  80.4306070  54.7545070  35.7681300  80.0812320
  54.1969540  40.1896970  70.9283810  54.1144210  41.1327730  71.0698800
  53.8452600  40.0471880  70.0496160  65.5590280  42.2481800  81.5901670
  64.8271400  42.7568610  81.9391770  65.1614620  41.4311780  81.2890450
  61.9967670  38.9236000  79.9954160  62.0003730  38.4825950  79.1458700
  62.8918790  39.2453330  80.1025980  57.8470050  38.8062490  78.9548370
  57.5070100  39.2837720  79.7115420  57.0847370  38.3527610  78.5949470
  62.0587820  39.9248080  72.9860920  62.1800640  39.8834560  73.9346740
  61.6736330  40.7872230  72.8307650  66.0216190  37.7015480  81.0024610
  66.0388930  38.1524130  81.8466460  65.7731770  36.8021120  81.2158050
  61.0709320  42.2349220  72.3844220  60.5026220  41.7867470  71.7580130
  61.7798320  42.5942000  71.8509370  62.2975640  42.9837780  81.7419570
  62.6645770  42.5096350  82.4880910  62.1080700  43.8579350  82.0827910
  55.1616130  37.7281470  77.8713040  54.8763050  37.3637140  78.7091660
  55.0994990  36.9961930  77.2576180  58.6156800  46.2307410  74.6570630
  57.8419060  45.6905030  74.4969350  59.3451430  45.7114020  74.3188390
  64.8354720  36.6210730  74.5926410  64.0219330  36.1223900  74.5171720
  64.6416670  37.4608980  74.1762760  67.5503110  40.9930380  72.8888570
  68.4382730  41.3047610  72.7139910  67.5208200  40.1202630  72.4969150
  58.6594200  45.8987790  78.2949440  59.1772870  45.0956050  78.2406330
  58.2078220  45.8366930  79.1366270  63.5463700  47.1654070  73.5676740
  63.8879400  47.9096300  73.0720060  62.7176410  47.4785190  73.9301570
  66.4291110  46.4869910  78.9322250  66.7814930  45.8898040  78.2723620
  65.5453440  46.1614140  79.1030500  62.5154390  47.2467600  76.3392660
  63.2025520  47.7936810  76.7200250  61.7286810  47.7908330  76.3742270
  54.6546790  42.8640420  71.8309740  55.5241640  43.1465220  72.1145660
  54.1637110  43.6776290  71.7158550  61.8181600  44.2513630  75.9518020
  62.2744380  45.0618880  76.1778210  61.4669810  43.9336770  76.7836510
  57.7193380  34.5951280  76.4240540  57.5908010  34.5869180  77.3725460
  56.8955400  34.9334370  76.0731550  65.3946290  47.7652320  81.8987770
  66.0368520  47.0645480  82.0119940  65.9195640  48.5450760  81.7184660
  55.0218040  52.0767800  72.3971370  55.3815680  52.6757140  71.7428640
  54.8810380  52.6227690  73.1706400  61.0386660  49.4599000  73.2145040
  61.0296760  50.1928690  72.5989550  60.1185020  49.2130580  73.3072000
  56.6393300  44.6813890  73.9591800  56.0321250  45.4212790  73.9687100
  57.1142650  44.7713250  73.1330000  64.0246260  49.5227240  71.8770230
  64.1258240  49.3191230  70.9472210  63.1248000  49.2685520  72.0818010
  61.5472150  40.0807600  75.8594130  60.8388300  40.5493940  76.3007740
  61.8316630  39.4229610  76.4939320  65.5787580  36.8058260  77.2989920
  65.4555360  36.8244390  76.3499430  66.5272140  36.8537200  77.4188320
  62.6664370  52.0413560  76.5717900  62.9205870  52.0034950  75.6497270
  61.7176850  51.9146890  76.5646150  59.7507170  38.3892680  73.2344840
  60.5997700  38.8262830  73.1685030  59.3838440  38.7012940  74.0616900
  58.6498590  44.6425040  71.7080370  59.4161860  44.5306400  72.2705800
  58.7273280  43.9463010  71.0557140  57.3445350  42.0750110  72.3913260
  57.4248940  41.1277620  72.5030660  58.2365100  42.4056990  72.4973920
  58.1460060  52.2245500  79.4947800  58.8822540  51.6760960  79.7656370
  58.5300980  53.0901510  79.3553790  55.0305540  48.2919070  75.3689310
  54.1045320  48.5340210  75.3594720  55.4961970  49.1193330  75.2474060
  61.2562370  51.3975810  71.3173370  62.0490980  51.6864640  70.8655160
  60.7366720  50.9667980  70.6385850  61.7739770  46.6179220  71.1815720
  61.6690410  46.0031570  71.9077100  61.6063990  46.0945110  70.3978730
  65.0142500  45.6799250  71.7857710  64.4652600  46.1268550  72.4300450
  65.6361760  45.1748500  72.3095380  60.6817620  44.6390170  73.6823010
  61.1034040  44.4730040  74.5254400  60.8068460  43.8290400  73.1878150
  63.1945260  43.6627780  70.9300110  63.7150920  42.9476800  70.5641260
  63.8413660  44.3013650  71.2300620  59.5776520  40.7123400  70.6281170
  59.3765580  39.8490760  70.9894510  59.4068570  40.6256760  69.6902770
  67.0564830  35.5231630  73.1568050  67.3367120  34.6799530  73.5127470
  66.2830560  35.7554740  73.6706800  58.3759320  37.8124020  70.6159050
  58.6785220  37.8191450  69.7078200  59.1153910  37.4621880  71.1126710
  61.5944250  36.7558640  71.6015250  61.2466250  36.0782630  71.0217700
  61.7957020  36.2948150  72.4158640  63.7593290  51.7439390  73.2201850
  64.6544080  52.0824360  73.2420610  63.7910920  51.0218800  72.5926130
  57.3989450  47.1166440  71.4488850  57.8364320  47.6596110  72.1046430
  57.8837180  46.2913390  71.4585190  54.6135250  49.9055470  78.9009110
  54.9438260  49.0376530  78.6687750  55.0426250  50.1113990  79.7314070
  59.2097170  48.2364480  76.5611080  58.9092710  48.1129450  77.4614990
  59.1034660  47.3773070  76.1526810  55.1025460  50.7726060  81.6390740
  54.6656450  50.9526860  82.4714890  55.6703140  51.5300680  81.4972460
  54.9349890  43.2846290  77.9979620  54.2798730  43.0157930  77.3539320
  55.7727840  43.1750770  77.5481600  67.8840330  38.0787580  72.2198110
  68.3025210  37.8918560  71.3794770  67.5776390  37.2266630  72.5301040
  54.1487970  40.4945220  73.9404950  53.2452050  40.7575420  73.7656610
  54.6328590  40.7656390  73.1604910  56.6915180  39.5510760  71.8499330
  57.4006880  39.1293980  71.3646610  55.9755120  39.6185990  71.2182680
  56.3389340  35.6050090  70.8901980  57.0617470  36.1459030  71.2083200
  56.6113860  35.3313510  70.0143520  56.0281530  34.8556280  80.7924600
  56.6757720  34.3053660  80.3519760  56.4483370  35.1099430  81.6140410
  60.4623260  50.7097180  80.5558340  60.9788280  50.0984540  80.0306600
  61.1120640  51.2125960  81.0469350  63.2018760  51.6005670  81.3827320
  63.4896570  51.3459970  80.5060330  63.7141980  51.0483030  81.9732890
  64.4195770  35.3395870  81.9623830  63.6367560  35.8141370  82.2420590
  64.1258700  34.4350700  81.8537010  55.1408160  51.8126570  76.9805690
  54.9730200  51.1797250  77.6787580  54.2742670  52.0185970  76.6299880
  55.7636180  35.6443350  74.4837550  56.5215540  35.7572230  73.9101580
  55.3013350  36.4812550  74.4380980  62.3049990  37.7582620  77.4739860
  61.4924500  37.3839510  77.1335740  62.8091630  37.0027700  77.7761050
  66.8074970  34.4225070  78.7122930  67.4104340  34.9945280  79.1871450
  66.0667960  34.9864510  78.4896830  56.7470860  50.5059800  74.4255830
  56.2218480  50.8867830  73.7217790  56.6715440  51.1310570  75.1465540
  58.1361330  36.1707400  73.0239520  58.6654090  35.3837200  72.8947470
  58.7689650  36.8498590  73.2575050  60.3299170  35.9082540  76.0784910
  59.7001910  35.2069850  76.2455040  59.7904310  36.6686670  75.8618070
  59.3463830  52.4542180  73.3005080  60.0782650  52.1701460  72.7528970
  59.6057500  52.2155460  74.1904460  58.5078620  48.5706910  73.3051410
  57.8787500  49.0392010  73.8537240  58.6226450  47.7256130  73.7397600
  65.9628340  42.6212570  59.4552610  65.8822390  41.7067180  59.1844320
  65.5492760  43.1179640  58.7492320  64.0946380  44.3991590  61.3361880
  63.3188480  43.9192030  61.6260450  64.7459310  43.7197240  61.1618040
  58.1112210  44.7111400  62.2137640  57.2797090  44.4560110  62.6134150
  58.7193190  44.7822170  62.9495560  68.1153810  48.8051780  60.1161010
  67.6535340  48.0339020  60.4448180  68.9279360  48.8317850  60.6213460
  58.0913470  48.7451490  62.4095660  58.3941510  47.8549230  62.2305880
  58.8357060  49.3021710  62.1817910  56.5204160  39.6713290  55.9980030
  55.6320860  40.0129260  55.8959910  56.8045350  39.4713610  55.1060860
  54.4837170  42.2718940  61.8819730  55.0553280  41.5041140  61.8823370
  54.4838710  42.5707700  60.9726340  64.3417120  51.0909790  59.7365000
  63.7228560  51.5467290  59.1659440  65.1968900  51.2461250  59.3354700
  63.5355370  47.0748780  61.3432040  63.4663650  46.1338720  61.1821170
  64.2975230  47.1650190  61.9154610  55.7262040  37.6803300  63.6688660
  55.5464880  36.7829050  63.9491420  55.3242120  38.2275170  64.3435610
  64.5660540  39.8819160  61.5700970  64.9425360  39.0091040  61.4574640
  64.4680050  40.2177860  60.6791410  58.6965550  38.2544790  57.0318410
  58.8032300  39.1548520  57.3387170  57.7857910  38.2062760  56.7413060
  56.3448710  40.1763800  62.2771000  57.0258820  40.4402170  62.8958400
  56.0296760  39.3364670  62.6109010  60.5373280  41.2231160  61.3643590
  61.0451500  41.7212130  62.0048610  61.0686520  40.4466360  61.1882950
  58.8209380  35.8629720  65.6307010  58.8227820  36.3802110  64.8252910
  57.9913690  35.3859900  65.6076940  65.2080470  45.9749030  57.1296910
  64.5897740  46.4398480  56.5659630  65.7203720  46.6676510  57.5466420
  60.0712230  45.5024900  63.8080510  59.7381610  46.1293820  64.4501580
  60.2478910  46.0286780  63.0282180  68.5846140  39.3169980  61.2756850
  67.8801710  39.6054870  61.8559960  68.9458300  40.1270090  60.9156410
  58.5024710  37.5739680  63.6377460  58.8441520  38.4181730  63.3431330
  57.5640520  37.7223420  63.7542800  59.2831330  47.4705700  65.6229690
  59.9005330  48.1456780  65.3414140  58.4224450  47.8793680  65.5317190
  54.5763670  46.6605560  54.5036540  54.1991650  47.1492660  53.7721440
  54.8336740  47.3330840  55.1343070  62.1852600  35.0621950  59.9622050
  62.4927580  34.5068840  59.2457550  61.2553300  35.1966410  59.7795040
  67.7367660  50.7789240  62.2529510  67.7494820  50.3751530  61.3851770
  67.1842880  51.5536530  62.1490940  67.1353100  45.6819080  63.5812120
  67.5521890  45.4679190  62.7465580  67.8592920  45.9391870  64.1520740
  64.5733360  43.1270780  56.6982170  63.6462640  43.0608160  56.9270640
  64.7258180  44.0650910  56.5837410  64.5602440  39.3987780  53.6949330
  63.6206110  39.5601740  53.7801790  64.8785700  40.1173460  53.1485320
  68.6030650  44.6891080  57.2017420  67.9843070  44.3510630  56.5543720
  68.5855100  44.0450840  57.9096610  60.1790000  43.6535520  59.4801900
  59.7747000  42.9412770  58.9847800  60.2653120  43.3088760  60.3689940
  60.6471700  47.3403080  61.6441110  60.3499990  46.7348550  60.9648890
  61.5971520  47.3780390  61.5330470  58.8918620  40.4278730  63.2600940
  59.4433210  40.5374070  62.4854190  59.4062130  40.8016330  63.9756170
  68.7357310  50.9134950  65.3064210  68.2587870  51.7207140  65.1136820
  68.0519100  50.2613280  65.4590420  59.7390130  47.0784770  68.2948910
  58.8418660  47.3024740  68.5422310  59.7643000  47.2019710  67.3460310
  66.7795350  43.9277890  54.2090170  67.2188630  43.0900320  54.0627990
  67.4923770  44.5607290  54.2954310  58.5661350  43.9498090  66.8706280
  58.4269120  44.8220890  67.2393680  57.6842710  43.6070900  66.7254220
  64.8890730  48.8673960  58.1771410  65.3286640  49.6098290  57.7626800
  64.8277620  49.1100530  59.1010370  60.3641700  49.8919790  69.0791430
  60.3357130  50.2962740  68.2119860  60.2006670  48.9630150  68.9163030
  56.8794630  42.5480500  56.9808550  56.7592230  43.2742590  56.3689820
  56.5695520  41.7783410  56.5036460  54.5180000  45.7195640  62.7877190
  54.5960420  45.8544410  61.8432910  55.1321680  45.0111530  62.9805310
  55.7627630  47.4195830  59.1983370  55.3555710  47.5610420  58.3436970
  56.6540640  47.1355990  58.9954580  65.5806510  51.5687740  66.1050420
  66.0951180  51.4795750  66.9072850  64.7375590  51.9147440  66.3978330
  67.5560910  51.8543080  55.5334420  67.3962050  51.5646020  56.4316250
  67.3907620  51.0783210  54.9979650  60.0349290  51.6341610  57.3106040
  59.8591770  50.7177150  57.0973840  59.1805030  51.9928900  57.5503840
  67.2587040  49.3630640  54.0932420  66.5652200  49.3607930  53.4334700
  68.0009900  48.9389960  53.6626590  66.8236970  50.9893350  58.1680910
  67.2793920  50.2082730  58.4819530  67.1629490  51.7000170  58.7122090
  54.5739520  46.7609810  65.3271650  54.7370560  46.2915170  64.5091020
  55.0391970  46.2533370  65.9920490  59.3458290  35.8915570  60.3632220
  58.9026440  36.6725110  60.0316740  59.9043280  36.2145460  61.0703160
  63.6328100  38.7584090  65.9667540  63.1707470  38.9667110  66.7787480
  63.2306210  37.9443440  65.6638210  68.6332610  39.9793040  67.0964200
  67.7826200  39.6798790  67.4173270  68.4734400  40.2235050  66.1848020
  65.7282320  41.4794790  69.1962990  66.0535730  40.6458540  68.8565220
  66.5162650  42.0023310  69.3441320  62.4617110  35.5126270  55.2438050
  61.8371290  35.5086140  55.9691360  62.3747230  34.6457230  54.8474020
  61.3834190  36.4362900  62.2221820  61.6806520  37.3425730  62.1413840
  61.9319750  35.9481680  61.6081390  59.1372510  41.0149140  58.0913470
  58.9113430  40.7986310  58.9960090  58.3565040  41.4477600  57.7459440
  66.3670270  41.0212510  56.6904120  65.7679160  41.7448310  56.5067740
  66.9149880  40.9589290  55.9080570  61.5771720  41.9134720  68.7573740
  61.4815320  40.9729450  68.6074140  62.4203700  42.1349790  68.3621810
  64.9735140  39.6576050  58.7207400  65.3664710  39.9748250  57.9076090
  65.3351990  38.7787930  58.8351920  56.7082260  38.3248390  66.9107520
  56.3145650  39.1723600  67.1180300  56.0200660  37.6874760  67.1016160
  63.2827310  38.4083360  69.9804260  62.5925630  38.2155560  70.6150350
  64.0259610  38.6918000  70.5128560  54.0099310  36.2476850  60.9437600
  53.7212360  36.8179710  61.6562580  54.7545070  35.7681300  61.3068830
  65.5590280  42.2481800  62.8158180  64.8271400  42.7568610  63.1648280
  65.1614620  41.4311780  62.5146960  61.9967670  38.9236000  61.2210670
  62.0003730  38.4825950  60.3715210  62.8918790  39.2453330  61.3282490
  57.8470050  38.8062490  60.1804880  57.5070100  39.2837720  60.9371930
  57.0847370  38.3527610  59.8205980  62.0587820  39.9248080  54.2117430
  62.1800640  39.8834560  55.1603250  61.6736330  40.7872230  54.0564160
  66.0216190  37.7015480  62.2281120  66.0388930  38.1524130  63.0722970
  65.7731770  36.8021120  62.4414560  61.0709320  42.2349220  53.6100730
  60.5026220  41.7867470  52.9836640  61.7798320  42.5942000  53.0765880
  56.1478500  46.1361240  67.4867460  55.7633290  45.4954910  68.0850420
  56.4590690  46.8397360  68.0562190  55.1616130  37.7281470  59.0969550
  54.8763050  37.3637140  59.9348170  55.0994990  36.9961930  58.4832690
  60.0875010  42.0246420  65.2860290  59.7832080  42.9038400  65.5110650
  61.0421470  42.0846210  65.3217730  58.6156800  46.2307410  55.8827140
  57.8419060  45.6905030  55.7225860  59.3451430  45.7114020  55.5444900
  64.8354720  36.6210730  55.8182920  64.0219330  36.1223900  55.7428230
  64.6416670  37.4608980  55.4019270  64.7563580  45.2981830  67.5622530
  64.6900890  44.3777500  67.3080120  64.1268720  45.3957270  68.2767170
  67.5503110  40.9930380  54.1145080  68.4382730  41.3047610  53.9396420
  67.5208200  40.1202630  53.7225660  58.6594200  45.8987790  59.5205950
  59.1772870  45.0956050  59.4662840  58.2078220  45.8366930  60.3622780
  63.5463700  47.1654070  54.7933250  63.8879400  47.9096300  54.2976570
  62.7176410  47.4785190  55.1558080  56.1438740  42.8649160  66.4331650
  55.7853680  43.5303010  67.0204990  55.8493300  42.0332710  66.8044270
  59.3451860  43.3233400  69.3171200  59.0452000  43.4690580  68.4199020
  60.1163100  42.7638690  69.2244590  64.6880310  48.1202400  67.3126330
  64.7024850  47.1883360  67.0945240  63.9805410  48.2062160  67.9516100
  66.4291110  46.4869910  60.1578760  66.7814930  45.8898040  59.4980130
  65.5453440  46.1614140  60.3287010  62.5154390  47.2467600  57.5649170
  63.2025520  47.7936810  57.9456760  61.7286810  47.7908330  57.5998780
  61.8181600  44.2513630  57.1774530  62.2744380  45.0618880  57.4034720
  61.4669810  43.9336770  58.0093020  64.1214210  49.7619970  64.4066830
  64.7656430  49.9679350  65.0840250  64.4843650  49.0008370  63.9537680
  57.7193380  34.5951280  57.6497050  57.5908010  34.5869180  58.5981970
  56.8955400  34.9334370  57.2988060  65.3946290  47.7652320  63.1244280
  66.0368520  47.0645480  63.2376450  65.9195640  48.5450760  62.9441170
  67.1683910  48.5647220  66.3280340  67.5040150  49.1513910  67.0058260
  66.2484250  48.4339930  66.5578130  55.0218040  52.0767800  53.6227880
  55.3815680  52.6757140  52.9685150  54.8810380  52.6227690  54.3962910
  54.7187310  36.3542400  67.1103750  54.0045830  36.5539320  67.7156360
  55.1382350  35.5781970  67.4818550  55.0059900  50.3422660  68.0970280
  55.1151020  49.4017400  67.9565670  54.3540460  50.6077410  67.4484010
  62.9972490  48.6138550  69.4968400  62.6769360  47.8947790  70.0414090
  62.3230850  49.2893620  69.5704460  61.0386660  49.4599000  54.4401550
  61.0296760  50.1928690  53.8246060  60.1185020  49.2130580  54.5328510
  56.6393300  44.6813890  55.1848310  56.0321250  45.4212790  55.1943610
  57.1142650  44.7713250  54.3586510  66.2126090  38.8464710  64.8605200
  66.5806910  38.0259920  65.1884770  65.3524290  38.9066600  65.2760850
  64.0246260  49.5227240  53.1026740  64.1258240  49.3191230  52.1728720
  63.1248000  49.2685520  53.3074520  61.5472150  40.0807600  57.0850640
  60.8388300  40.5493940  57.5264250  61.8316630  39.4229610  57.7195830
  63.1728080  41.5004300  65.0843170  63.6713330  41.9750120  65.7495020
  63.3151030  40.5767820  65.2913200  65.5787580  36.8058260  58.5246430
  65.4555360  36.8244390  57.5755940  66.5272140  36.8537200  58.6444830
  62.6664370  52.0413560  57.7974410  62.9205870  52.0034950  56.8753780
  61.7176850  51.9146890  57.7902660  59.7507170  38.3892680  54.4601350
  60.5997700  38.8262830  54.3941540  59.3838440  38.7012940  55.2873410
  58.6498590  44.6425040  52.9336880  59.4161860  44.5306400  53.4962310
  58.7273280  43.9463010  52.2813650  57.3445350  42.0750110  53.6169770
  57.4248940  41.1277620  53.7287170  58.2365100  42.4056990  53.7230430
  58.1460060  52.2245500  60.7204310  58.8822540  51.6760960  60.9912880
  58.5300980  53.0901510  60.5810300  55.0305540  48.2919070  56.5945820
  54.1045320  48.5340210  56.5851230  55.4961970  49.1193330  56.4730570
  57.1518340  51.4091570  69.9089890  57.9531070  51.7303620  70.3225290
  56.6370160  51.0487150  70.6309800  61.2562370  51.3975810  52.5429880
  62.0490980  51.6864640  52.0911670  60.7366720  50.9667980  51.8642360
  65.9882970  47.5171440  69.8565300  65.3821130  47.5403040  69.1161050
  65.6837080  46.7854480  70.3932550  67.4183340  51.2451730  68.4674710
  68.3705090  51.1609750  68.4174950  67.2711560  51.9093440  69.1408500
  54.8716150  43.8965030  68.8525940  55.3755170  43.3172310  69.4242170
  54.1323570  44.1805260  69.3902310  61.7739770  46.6179220  52.4072230
  61.6690410  46.0031570  53.1333610  61.6063990  46.0945110  51.6235240
  61.9254090  45.3036020  68.3861460  61.1599760  45.8721020  68.3016130
  62.1070050  45.0112230  67.4929690  65.0142500  45.6799250  53.0114220
  64.4652600  46.1268550  53.6556960  65.6361760  45.1748500  53.5351890
  56.9039230  42.0394620  69.7476010  56.9444570  41.7408490  70.6561240
  57.7584730  42.4402230  69.5883530  60.6817620  44.6390170  54.9079520
  61.1034040  44.4730040  55.7510910  60.8068460  43.8290400  54.4134660
  58.8445040  40.6186720  67.7150500  58.3141500  40.1277670  67.0873840
  59.5133110  41.0470920  67.1808430  63.1945260  43.6627780  52.1556620
  63.7150920  42.9476800  51.7897770  63.8413660  44.3013650  52.4557130
  67.7423100  45.0856180  67.4791690  68.1564120  45.2401260  68.3282110
  66.8074100  45.2111400  67.6417470  68.2145270  42.4252340  69.4830840
  68.7966040  41.6704660  69.3951320  68.3907040  42.9559780  68.7062320
  59.3317340  37.5849090  67.7947790  59.2374210  36.9669840  67.0698660
  58.7514730  38.3115380  67.5677700  62.0978780  36.1422330  64.8275180
  61.6496080  36.1646590  63.9820730  61.4643980  35.7441350  65.4245480
  62.5038330  45.0376660  65.4487620  62.9226440  45.8809390  65.2763860
  61.5846960  45.1748700  65.2194400  64.8402230  42.7692840  66.8325460
  64.9598440  42.1733980  67.5720300  65.6996230  42.8062530  66.4126760
  67.1790130  43.3230030  65.4087970  66.6525350  43.8472650  64.8053110
  67.5221470  43.9557420  66.0397700  59.5776520  40.7123400  51.8537680
  59.3765580  39.8490760  52.2151020  59.4068570  40.6256760  50.9159280
  60.3545750  51.3429670  66.5645350  59.8166840  52.0675730  66.2454050
  60.6079710  50.8660010  65.7742690  61.6071000  39.3114190  68.0901280
  62.1970690  39.0030040  68.7779100  60.7891240  38.8393940  68.2461180
  66.4264430  38.9280000  68.3234300  65.7379950  38.2661540  68.2584290
  67.1470450  38.4818270  68.7682760  67.0564830  35.5231630  54.3824560
  67.3367120  34.6799530  54.7383980  66.2830560  35.7554740  54.8963310
  58.3759320  37.8124020  51.8415560  58.6785220  37.8191450  50.9334710
  59.1153910  37.4621880  52.3383220  63.2107960  52.5780880  66.8232000
  63.1366660  53.4816020  67.1304370  62.3086800  52.2592780  66.7954070
  61.5944250  36.7558640  52.8271760  61.2466250  36.0782630  52.2474210
  61.7957020  36.2948150  53.6415150  63.7593290  51.7439390  54.4458360
  64.6544080  52.0824360  54.4677120  63.7910920  51.0218800  53.8182640
  57.3989450  47.1166440  52.6745360  57.8364320  47.6596110  53.3302940
  57.8837180  46.2913390  52.6841700  54.6135250  49.9055470  60.1265620
  54.9438260  49.0376530  59.8944260  55.0426250  50.1113990  60.9570580
  59.2097170  48.2364480  57.7867590  58.9092710  48.1129450  58.6871500
  59.1034660  47.3773070  57.3783320  55.1025460  50.7726060  62.8647250
  54.6656450  50.9526860  63.6971400  55.6703140  51.5300680  62.7228970
  54.9349890  43.2846290  59.2236130  54.2798730  43.0157930  58.5795830
  55.7727840  43.1750770  58.7738110  67.8840330  38.0787580  53.4454620
  68.3025210  37.8918560  52.6051280  67.5776390  37.2266630  53.7557550
  55.9725820  43.6698860  63.7639470  56.3398860  43.5826260  64.6435490
  55.4036640  42.9065410  63.6646330  55.5241820  40.5807950  67.6697890
  54.6297870  40.5474710  68.0091600  56.0639370  40.7794740  68.4349140
  54.1487970  40.4945220  55.1661460  53.2452050  40.7575420  54.9913120
  54.6328590  40.7656390  54.3861420  56.6915180  39.5510760  53.0755840
  57.4006880  39.1293980  52.5903120  55.9755120  39.6185990  52.4439190
  56.3389340  35.6050090  52.1158490  57.0617470  36.1459030  52.4339710
  56.6113860  35.3313510  51.2400030  56.0281530  34.8556280  62.0181110
  56.6757720  34.3053660  61.5776270  56.4483370  35.1099430  62.8396920
  55.7813530  35.0111950  64.7606430  55.4328350  35.4675770  65.5264610
  55.4501230  34.1169080  64.8428860  57.3877900  48.1831550  68.9259620
  57.3447530  47.8124460  69.8074080  57.5188910  49.1209120  69.0661440
  61.0883930  49.7391140  64.5269340  60.8475290  50.0065700  63.6399860
  62.0286570  49.9096870  64.5820200  63.2938350  36.2023830  68.2825850
  63.2327240  36.7945660  69.0321260  64.2338730  36.0949790  68.1376110
  65.9312910  35.8593890  67.9218140  66.5453320  36.1773180  67.2599220
  66.4762470  35.3742480  68.5414000  56.4534170  34.5388150  68.0357200
  57.0017160  34.3576200  67.2723310  56.5189480  33.7482260  68.5713510
  57.2265930  51.1293800  66.0457400  56.6326250  50.9978500  66.7847440
  57.2189770  50.2931940  65.5799500  66.6720950  34.4226030  64.2487430
  65.7980790  34.7561140  64.0460360  66.5631700  33.9499210  65.0739300
  67.5792930  36.6296900  65.6329150  67.2506290  35.8148660  65.2530880
  68.5275230  36.5866710  65.5094840  56.8578160  48.4952180  64.9965440
  56.1312220  47.8757470  64.9291390  56.9187310  48.8892790  64.1263520
  60.4623260  50.7097180  61.7814850  60.9788280  50.0984540  61.2563110
  61.1120640  51.2125960  62.2725860  63.2018760  51.6005670  62.6083830
  63.4896570  51.3459970  61.7316840  63.7141980  51.0483030  63.1989400
  64.4195770  35.3395870  63.1880340  63.6367560  35.8141370  63.4677100
  64.1258700  34.4350700  63.0793520  55.1408160  51.8126570  58.2062200
  54.9730200  51.1797250  58.9044090  54.2742670  52.0185970  57.8556390
  55.7636180  35.6443350  55.7094060  56.5215540  35.7572230  55.1358090
  55.3013350  36.4812550  55.6637490  62.3049990  37.7582620  58.6996370
  61.4924500  37.3839510  58.3592250  62.8091630  37.0027700  59.0017560
  66.8074970  34.4225070  59.9379440  67.4104340  34.9945280  60.4127960
  66.0667960  34.9864510  59.7153340  56.7470860  50.5059800  55.6512340
  56.2218480  50.8867830  54.9474300  56.6715440  51.1310570  56.3722050
  58.1361330  36.1707400  54.2496030  58.6654090  35.3837200  54.1203980
  58.7689650  36.8498590  54.4831560  60.3299170  35.9082540  57.3041420
  59.7001910  35.2069850  57.4711550  59.7904310  36.6686670  57.0874580
  63.2691120  52.5221770  69.9752030  64.1958430  52.2866040  70.0187990
  63.2541550  53.3493770  69.4938060  60.4554730  35.1866520  69.7393910
  60.1739000  35.6900120  68.9754730  60.8374430  34.3888270  69.3736040
  59.3463830  52.4542180  54.5261590  60.0782650  52.1701460  53.9785480
  59.6057500  52.2155460  55.4160970  58.5078620  48.5706910  54.5307920
  57.8787500  49.0392010  55.0793750  58.6226450  47.7256130  54.9654110
  67.0570190  34.6020100  70.3174380  66.9435640  34.9214710  71.2125900
  67.8739930  35.0032610  70.0211660  65.9628340  42.6212570  40.6809120
  65.8822390  41.7067180  40.4100830  65.5492760  43.1179640  39.9748830
  64.0946380  44.3991590  42.5618390  63.3188480  43.9192030  42.8516960
  64.7459310  43.7197240  42.3874550  58.1112210  44.7111400  43.4394150
  57.2797090  44.4560110  43.8390660  58.7193190  44.7822170  44.1752070
  68.1153810  48.8051780  41.3417520  67.6535340  48.0339020  41.6704690
  68.9279360  48.8317850  41.8469970  58.0913470  48.7451490  43.6352170
  58.3941510  47.8549230  43.4562390  58.8357060  49.3021710  43.4074420
  56.5204160  39.6713290  37.2236540  55.6320860  40.0129260  37.1216420
  56.8045350  39.4713610  36.3317370  64.3417120  51.0909790  40.9621510
  63.7228560  51.5467290  40.3915950  65.1968900  51.2461250  40.5611210
  63.5355370  47.0748780  42.5688550  63.4663650  46.1338720  42.4077680
  64.2975230  47.1650190  43.1411120  64.5660540  39.8819160  42.7957480
  64.9425360  39.0091040  42.6831150  64.4680050  40.2177860  41.9047920
  58.6965550  38.2544790  38.2574920  58.8032300  39.1548520  38.5643680
  57.7857910  38.2062760  37.9669570  60.5373280  41.2231160  42.5900100
  61.0451500  41.7212130  43.2305120  61.0686520  40.4466360  42.4139460
  58.8209380  35.8629720  46.8563520  58.8227820  36.3802110  46.0509420
  57.9913690  35.3859900  46.8333450  65.2080470  45.9749030  38.3553420
  64.5897740  46.4398480  37.7916140  65.7203720  46.6676510  38.7722930
  60.0712230  45.5024900  45.0337020  59.7381610  46.1293820  45.6758090
  60.2478910  46.0286780  44.2538690  68.5846140  39.3169980  42.5013360
  67.8801710  39.6054870  43.0816470  68.9458300  40.1270090  42.1412920
  58.5024710  37.5739680  44.8633970  58.8441520  38.4181730  44.5687840
  57.5640520  37.7223420  44.9799310  59.2831330  47.4705700  46.8486200
  59.9005330  48.1456780  46.5670650  58.4224450  47.8793680  46.7573700
  54.5763670  46.6605560  35.7293050  54.1991650  47.1492660  34.9977950
  54.8336740  47.3330840  36.3599580  62.1852600  35.0621950  41.1878560
  62.4927580  34.5068840  40.4714060  61.2553300  35.1966410  41.0051550
  67.7367660  50.7789240  43.4786020  67.7494820  50.3751530  42.6108280
  67.1842880  51.5536530  43.3747450  67.1353100  45.6819080  44.8068630
  67.5521890  45.4679190  43.9722090  67.8592920  45.9391870  45.3777250
  64.5733360  43.1270780  37.9238680  63.6462640  43.0608160  38.1527150
  64.7258180  44.0650910  37.8093920  64.5602440  39.3987780  34.9205840
  63.6206110  39.5601740  35.0058300  64.8785700  40.1173460  34.3741830
  68.6030650  44.6891080  38.4273930  67.9843070  44.3510630  37.7800230
  68.5855100  44.0450840  39.1353120  68.0457210  40.8675620  45.8439740
  67.6328390  41.6929330  46.0979730  67.3133160  40.2820660  45.6516100
  60.1790000  43.6535520  40.7058410  59.7747000  42.9412770  40.2104310
  60.2653120  43.3088760  41.5946450  60.6471700  47.3403080  42.8697620
  60.3499990  46.7348550  42.1905400  61.5971520  47.3780390  42.7586980
  58.8918620  40.4278730  44.4857450  59.4433210  40.5374070  43.7110700
  59.4062130  40.8016330  45.2012680  68.7357310  50.9134950  46.5320720
  68.2587870  51.7207140  46.3393330  68.0519100  50.2613280  46.6846930
  59.7390130  47.0784770  49.5205420  58.8418660  47.3024740  49.7678820
  59.7643000  47.2019710  48.5716820  66.7795350  43.9277890  35.4346680
  67.2188630  43.0900320  35.2884500  67.4923770  44.5607290  35.5210820
  58.5661350  43.9498090  48.0962790  58.4269120  44.8220890  48.4650190
  57.6842710  43.6070900  47.9510730  56.8794630  42.5480500  38.2065060
  56.7592230  43.2742590  37.5946330  56.5695520  41.7783410  37.7292970
  55.7627630  47.4195830  40.4239880  55.3555710  47.5610420  39.5693480
  56.6540640  47.1355990  40.2211090  65.5806510  51.5687740  47.3306930
  66.0951180  51.4795750  48.1329360  64.7375590  51.9147440  47.6234840
  67.5560910  51.8543080  36.7590930  67.3962050  51.5646020  37.6572760
  67.3907620  51.0783210  36.2236160  60.0349290  51.6341610  38.5362550
  59.8591770  50.7177150  38.3230350  59.1805030  51.9928900  38.7760350
  67.2587040  49.3630640  35.3188930  66.5652200  49.3607930  34.6591210
  68.0009900  48.9389960  34.8883100  66.8236970  50.9893350  39.3937420
  67.2793920  50.2082730  39.7076040  67.1629490  51.7000170  39.9378600
  54.5739520  46.7609810  46.5528160  54.7370560  46.2915170  45.7347530
  55.0391970  46.2533370  47.2177000  59.3458290  35.8915570  41.5888730
  58.9026440  36.6725110  41.2573250  59.9043280  36.2145460  42.2959670
  63.6328100  38.7584090  47.1924050  63.1707470  38.9667110  48.0043990
  63.2306210  37.9443440  46.8894720  68.6332610  39.9793040  48.3220710
  67.7826200  39.6798790  48.6429780  68.4734400  40.2235050  47.4104530
  65.7282320  41.4794790  50.4219500  66.0535730  40.6458540  50.0821730
  66.5162650  42.0023310  50.5697830  62.4617110  35.5126270  36.4694560
  61.8371290  35.5086140  37.1947870  62.3747230  34.6457230  36.0730530
  61.3834190  36.4362900  43.4478330  61.6806520  37.3425730  43.3670350
  61.9319750  35.9481680  42.8337900  59.1372510  41.0149140  39.3169980
  58.9113430  40.7986310  40.2216600  58.3565040  41.4477600  38.9715950
  66.3670270  41.0212510  37.9160630  65.7679160  41.7448310  37.7324250
  66.9149880  40.9589290  37.1337080  61.5771720  41.9134720  49.9830250
  61.4815320  40.9729450  49.8330650  62.4203700  42.1349790  49.5878320
  64.9735140  39.6576050  39.9463910  65.3664710  39.9748250  39.1332600
  65.3351990  38.7787930  40.0608430  56.7082260  38.3248390  48.1364030
  56.3145650  39.1723600  48.3436810  56.0200660  37.6874760  48.3272670
  63.2827310  38.4083360  51.2060770  62.5925630  38.2155560  51.8406860
  64.0259610  38.6918000  51.7385070  65.5590280  42.2481800  44.0414690
  64.8271400  42.7568610  44.3904790  65.1614620  41.4311780  43.7403470
  61.9967670  38.9236000  42.4467180  62.0003730  38.4825950  41.5971720
  62.8918790  39.2453330  42.5539000  62.0587820  39.9248080  35.4373940
  62.1800640  39.8834560  36.3859760  61.6736330  40.7872230  35.2820670
  66.0216190  37.7015480  43.4537630  66.0388930  38.1524130  44.2979480
  65.7731770  36.8021120  43.6671070  61.0709320  42.2349220  34.8357240
  60.5026220  41.7867470  34.2093150  61.7798320  42.5942000  34.3022390
  56.1478500  46.1361240  48.7123970  55.7633290  45.4954910  49.3106930
  56.4590690  46.8397360  49.2818700  62.2975640  42.9837780  44.1932590
  62.6645770  42.5096350  44.9393930  62.1080700  43.8579350  44.5340930
  60.0875010  42.0246420  46.5116800  59.7832080  42.9038400  46.7367160
  61.0421470  42.0846210  46.5474240  58.6156800  46.2307410  37.1083650
  57.8419060  45.6905030  36.9482370  59.3451430  45.7114020  36.7701410
  64.8354720  36.6210730  37.0439430  64.0219330  36.1223900  36.9684740
  64.6416670  37.4608980  36.6275780  64.7563580  45.2981830  48.7879040
  64.6900890  44.3777500  48.5336630  64.1268720  45.3957270  49.5023680
  67.5503110  40.9930380  35.3401590  68.4382730  41.3047610  35.1652930
  67.5208200  40.1202630  34.9482170  58.6594200  45.8987790  40.7462460
  59.1772870  45.0956050  40.6919350  58.2078220  45.8366930  41.5879290
  63.5463700  47.1654070  36.0189760  63.8879400  47.9096300  35.5233080
  62.7176410  47.4785190  36.3814590  56.1438740  42.8649160  47.6588160
  55.7853680  43.5303010  48.2461500  55.8493300  42.0332710  48.0300780
  59.3451860  43.3233400  50.5427710  59.0452000  43.4690580  49.6455530
  60.1163100  42.7638690  50.4501100  64.6880310  48.1202400  48.5382840
  64.7024850  47.1883360  48.3201750  63.9805410  48.2062160  49.1772610
  66.4291110  46.4869910  41.3835270  66.7814930  45.8898040  40.7236640
  65.5453440  46.1614140  41.5543520  62.5154390  47.2467600  38.7905680
  63.2025520  47.7936810  39.1713270  61.7286810  47.7908330  38.8255290
  54.6546790  42.8640420  34.2822760  55.5241640  43.1465220  34.5658680
  54.1637110  43.6776290  34.1671570  61.8181600  44.2513630  38.4031040
  62.2744380  45.0618880  38.6291230  61.4669810  43.9336770  39.2349530
  64.1214210  49.7619970  45.6323340  64.7656430  49.9679350  46.3096760
  64.4843650  49.0008370  45.1794190  57.7193380  34.5951280  38.8753560
  57.5908010  34.5869180  39.8238480  56.8955400  34.9334370  38.5244570
  65.3946290  47.7652320  44.3500790  66.0368520  47.0645480  44.4632960
  65.9195640  48.5450760  44.1697680  67.1683910  48.5647220  47.5536850
  67.5040150  49.1513910  48.2314770  66.2484250  48.4339930  47.7834640
  55.0218040  52.0767800  34.8484390  55.3815680  52.6757140  34.1941660
  54.8810380  52.6227690  35.6219420  55.0059900  50.3422660  49.3226790
  55.1151020  49.4017400  49.1822180  54.3540460  50.6077410  48.6740520
  62.9972490  48.6138550  50.7224910  62.6769360  47.8947790  51.2670600
  62.3230850  49.2893620  50.7960970  61.0386660  49.4599000  35.6658060
  61.0296760  50.1928690  35.0502570  60.1185020  49.2130580  35.7585020
  56.6393300  44.6813890  36.4104820  56.0321250  45.4212790  36.4200120
  57.1142650  44.7713250  35.5843020  66.2126090  38.8464710  46.0861710
  66.5806910  38.0259920  46.4141280  65.3524290  38.9066600  46.5017360
  64.0246260  49.5227240  34.3283250  64.1258240  49.3191230  33.3985230
  63.1248000  49.2685520  34.5331030  61.5472150  40.0807600  38.3107150
  60.8388300  40.5493940  38.7520760  61.8316630  39.4229610  38.9452340
  63.1728080  41.5004300  46.3099680  63.6713330  41.9750120  46.9751530
  63.3151030  40.5767820  46.5169710  65.5787580  36.8058260  39.7502940
  65.4555360  36.8244390  38.8012450  66.5272140  36.8537200  39.8701340
  62.6664370  52.0413560  39.0230920  62.9205870  52.0034950  38.1010290
  61.7176850  51.9146890  39.0159170  59.7507170  38.3892680  35.6857860
  60.5997700  38.8262830  35.6198050  59.3838440  38.7012940  36.5129920
  58.6498590  44.6425040  34.1593390  59.4161860  44.5306400  34.7218820
  58.7273280  43.9463010  33.5070160  57.3445350  42.0750110  34.8426280
  57.4248940  41.1277620  34.9543680  58.2365100  42.4056990  34.9486940
  58.1460060  52.2245500  41.9460820  58.8822540  51.6760960  42.2169390
  58.5300980  53.0901510  41.8066810  55.0305540  48.2919070  37.8202330
  54.1045320  48.5340210  37.8107740  55.4961970  49.1193330  37.6987080
  57.1518340  51.4091570  51.1346400  57.9531070  51.7303620  51.5481800
  56.6370160  51.0487150  51.8566310  61.2562370  51.3975810  33.7686390
  62.0490980  51.6864640  33.3168180  60.7366720  50.9667980  33.0898870
  65.9882970  47.5171440  51.0821810  65.3821130  47.5403040  50.3417560
  65.6837080  46.7854480  51.6189060  67.4183340  51.2451730  49.6931220
  68.3705090  51.1609750  49.6431460  67.2711560  51.9093440  50.3665010
  61.7739770  46.6179220  33.6328740  61.6690410  46.0031570  34.3590120
  61.6063990  46.0945110  32.8491750  61.9254090  45.3036020  49.6117970
  61.1599760  45.8721020  49.5272640  62.1070050  45.0112230  48.7186200
  65.0142500  45.6799250  34.2370730  64.4652600  46.1268550  34.8813470
  65.6361760  45.1748500  34.7608400  56.9039230  42.0394620  50.9732520
  56.9444570  41.7408490  51.8817750  57.7584730  42.4402230  50.8140040
  60.6817620  44.6390170  36.1336030  61.1034040  44.4730040  36.9767420
  60.8068460  43.8290400  35.6391170  58.8445040  40.6186720  48.9407010
  58.3141500  40.1277670  48.3130350  59.5133110  41.0470920  48.4064940
  63.1945260  43.6627780  33.3813130  63.7150920  42.9476800  33.0154280
  63.8413660  44.3013650  33.6813640  67.7423100  45.0856180  48.7048200
  68.1564120  45.2401260  49.5538620  66.8074100  45.2111400  48.8673980
  68.2145270  42.4252340  50.7087350  68.7966040  41.6704660  50.6207830
  68.3907040  42.9559780  49.9318830  59.3317340  37.5849090  49.0204300
  59.2374210  36.9669840  48.2955170  58.7514730  38.3115380  48.7934210
  62.0978780  36.1422330  46.0531690  61.6496080  36.1646590  45.2077240
  61.4643980  35.7441350  46.6501990  62.5038330  45.0376660  46.6744130
  62.9226440  45.8809390  46.5020370  61.5846960  45.1748700  46.4450910
  64.8402230  42.7692840  48.0581970  64.9598440  42.1733980  48.7976810
  65.6996230  42.8062530  47.6383270  67.1790130  43.3230030  46.6344480
  66.6525350  43.8472650  46.0309620  67.5221470  43.9557420  47.2654210
  59.5776520  40.7123400  33.0794190  59.3765580  39.8490760  33.4407530
  59.4068570  40.6256760  32.1415790  60.3545750  51.3429670  47.7901860
  59.8166840  52.0675730  47.4710560  60.6079710  50.8660010  46.9999200
  61.6071000  39.3114190  49.3157790  62.1970690  39.0030040  50.0035610
  60.7891240  38.8393940  49.4717690  66.4264430  38.9280000  49.5490810
  65.7379950  38.2661540  49.4840800  67.1470450  38.4818270  49.9939270
  67.0564830  35.5231630  35.6081070  67.3367120  34.6799530  35.9640490
  66.2830560  35.7554740  36.1219820  58.3759320  37.8124020  33.0672070
  58.6785220  37.8191450  32.1591220  59.1153910  37.4621880  33.5639730
  63.2107960  52.5780880  48.0488510  63.1366660  53.4816020  48.3560880
  62.3086800  52.2592780  48.0210580  61.5944250  36.7558640  34.0528270
  61.2466250  36.0782630  33.4730720  61.7957020  36.2948150  34.8671660
  63.7593290  51.7439390  35.6714870  64.6544080  52.0824360  35.6933630
  63.7910920  51.0218800  35.0439150  57.3989450  47.1166440  33.9001870
  57.8364320  47.6596110  34.5559450  57.8837180  46.2913390  33.9098210
  54.6135250  49.9055470  41.3522130  54.9438260  49.0376530  41.1200770
  55.0426250  50.1113990  42.1827090  59.2097170  48.2364480  39.0124100
  58.9092710  48.1129450  39.9128010  59.1034660  47.3773070  38.6039830
  55.1025460  50.7726060  44.0903760  54.6656450  50.9526860  44.9227910
  55.6703140  51.5300680  43.9485480  67.8840330  38.0787580  34.6711130
  68.3025210  37.8918560  33.8307790  67.5776390  37.2266630  34.9814060
  56.6915180  39.5510760  34.3012350  57.4006880  39.1293980  33.8159630
  55.9755120  39.6185990  33.6695700  56.3389340  35.6050090  33.3415000
  57.0617470  36.1459030  33.6596220  56.6113860  35.3313510  32.4656540
  55.7813530  35.0111950  45.9862940  55.4328350  35.4675770  46.7521120
  55.4501230  34.1169080  46.0685370  57.3877900  48.1831550  50.1516130
  57.3447530  47.8124460  51.0330590  57.5188910  49.1209120  50.2917950
  61.0883930  49.7391140  45.7525850  60.8475290  50.0065700  44.8656370
  62.0286570  49.9096870  45.8076710  63.2938350  36.2023830  49.5082360
  63.2327240  36.7945660  50.2577770  64.2338730  36.0949790  49.3632620
  65.9312910  35.8593890  49.1474650  66.5453320  36.1773180  48.4855730
  66.4762470  35.3742480  49.7670510  56.4534170  34.5388150  49.2613710
  57.0017160  34.3576200  48.4979820  56.5189480  33.7482260  49.7970020
  57.2265930  51.1293800  47.2713910  56.6326250  50.9978500  48.0103950
  57.2189770  50.2931940  46.8056010  66.6720950  34.4226030  45.4743940
  65.7980790  34.7561140  45.2716870  66.5631700  33.9499210  46.2995810
  67.5792930  36.6296900  46.8585660  67.2506290  35.8148660  46.4787390
  68.5275230  36.5866710  46.7351350  56.8578160  48.4952180  46.2221950
  56.1312220  47.8757470  46.1547900  56.9187310  48.8892790  45.3520030
  60.4623260  50.7097180  43.0071360  60.9788280  50.0984540  42.4819620
  61.1120640  51.2125960  43.4982370  63.2018760  51.6005670  43.8340340
  63.4896570  51.3459970  42.9573350  63.7141980  51.0483030  44.4245910
  64.4195770  35.3395870  44.4136850  63.6367560  35.8141370  44.6933610
  64.1258700  34.4350700  44.3050030  55.1408160  51.8126570  39.4318710
  54.9730200  51.1797250  40.1300600  54.2742670  52.0185970  39.0812900
  62.3049990  37.7582620  39.9252880  61.4924500  37.3839510  39.5848760
  62.8091630  37.0027700  40.2274070  66.8074970  34.4225070  41.1635950
  67.4104340  34.9945280  41.6384470  66.0667960  34.9864510  40.9409850
  56.7470860  50.5059800  36.8768850  56.2218480  50.8867830  36.1730810
  56.6715440  51.1310570  37.5978560  58.1361330  36.1707400  35.4752540
  58.6654090  35.3837200  35.3460490  58.7689650  36.8498590  35.7088070
  60.3299170  35.9082540  38.5297930  59.7001910  35.2069850  38.6968060
  59.7904310  36.6686670  38.3131090  63.2691120  52.5221770  51.2008540
  64.1958430  52.2866040  51.2444500  63.2541550  53.3493770  50.7194570
  60.4554730  35.1866520  50.9650420  60.1739000  35.6900120  50.2011240
  60.8374430  34.3888270  50.5992550  59.3463830  52.4542180  35.7518100
  60.0782650  52.1701460  35.2041990  59.6057500  52.2155460  36.6417480
  58.5078620  48.5706910  35.7564430  57.8787500  49.0392010  36.3050260
  58.6226450  47.7256130  36.1910620  67.0570190  34.6020100  51.5430890
  66.9435640  34.9214710  52.4382410  67.8739930  35.0032610  51.2468170
  65.9628340  42.6212570  21.9065630  65.8822390  41.7067180  21.6357340
  65.5492760  43.1179640  21.2005340  64.0946380  44.3991590  23.7874900
  63.3188480  43.9192030  24.0773470  64.7459310  43.7197240  23.6131060
  58.1112210  44.7111400  24.6650660  57.2797090  44.4560110  25.0647170
  58.7193190  44.7822170  25.4008580  68.1153810  48.8051780  22.5674030
  67.6535340  48.0339020  22.8961200  68.9279360  48.8317850  23.0726480
  58.0913470  48.7451490  24.8608680  58.3941510  47.8549230  24.6818900
  58.8357060  49.3021710  24.6330930  56.5204160  39.6713290  18.4493050
  55.6320860  40.0129260  18.3472930  56.8045350  39.4713610  17.5573880
  54.4837170  42.2718940  24.3332750  55.0553280  41.5041140  24.3336390
  54.4838710  42.5707700  23.4239360  64.3417120  51.0909790  22.1878020
  63.7228560  51.5467290  21.6172460  65.1968900  51.2461250  21.7867720
  63.5355370  47.0748780  23.7945060  63.4663650  46.1338720  23.6334190
  64.2975230  47.1650190  24.3667630  55.7262040  37.6803300  26.1201680
  55.5464880  36.7829050  26.4004440  55.3242120  38.2275170  26.7948630
  64.5660540  39.8819160  24.0213990  64.9425360  39.0091040  23.9087660
  64.4680050  40.2177860  23.1304430  58.6965550  38.2544790  19.4831430
  58.8032300  39.1548520  19.7900190  57.7857910  38.2062760  19.1926080
  56.3448710  40.1763800  24.7284020  57.0258820  40.4402170  25.3471420
  56.0296760  39.3364670  25.0622030  60.5373280  41.2231160  23.8156610
  61.0451500  41.7212130  24.4561630  61.0686520  40.4466360  23.6395970
  58.8209380  35.8629720  28.0820030  58.8227820  36.3802110  27.2765930
  57.9913690  35.3859900  28.0589960  65.2080470  45.9749030  19.5809930
  64.5897740  46.4398480  19.0172650  65.7203720  46.6676510  19.9979440
  60.0712230  45.5024900  26.2593530  59.7381610  46.1293820  26.9014600
  60.2478910  46.0286780  25.4795200  68.5846140  39.3169980  23.7269870
  67.8801710  39.6054870  24.3072980  68.9458300  40.1270090  23.3669430
  58.5024710  37.5739680  26.0890480  58.8441520  38.4181730  25.7944350
  57.5640520  37.7223420  26.2055820  59.2831330  47.4705700  28.0742710
  59.9005330  48.1456780  27.7927160  58.4224450  47.8793680  27.9830210
  54.5763670  46.6605560  16.9549560  54.1991650  47.1492660  16.2234460
  54.8336740  47.3330840  17.5856090  62.1852600  35.0621950  22.4135070
  62.4927580  34.5068840  21.6970570  61.2553300  35.1966410  22.2308060
  67.7367660  50.7789240  24.7042530  67.7494820  50.3751530  23.8364790
  67.1842880  51.5536530  24.6003960  67.1353100  45.6819080  26.0325140
  67.5521890  45.4679190  25.1978600  67.8592920  45.9391870  26.6033760
  64.5733360  43.1270780  19.1495190  63.6462640  43.0608160  19.3783660
  64.7258180  44.0650910  19.0350430  64.5602440  39.3987780  16.1462350
  63.6206110  39.5601740  16.2314810  64.8785700  40.1173460  15.5998340
  68.6030650  44.6891080  19.6530440  67.9843070  44.3510630  19.0056740
  68.5855100  44.0450840  20.3609630  68.0457210  40.8675620  27.0696250
  67.6328390  41.6929330  27.3236240  67.3133160  40.2820660  26.8772610
  60.1790000  43.6535520  21.9314920  59.7747000  42.9412770  21.4360820
  60.2653120  43.3088760  22.8202960  60.6471700  47.3403080  24.0954130
  60.3499990  46.7348550  23.4161910  61.5971520  47.3780390  23.9843490
  58.8918620  40.4278730  25.7113960  59.4433210  40.5374070  24.9367210
  59.4062130  40.8016330  26.4269190  68.7357310  50.9134950  27.7577230
  68.2587870  51.7207140  27.5649840  68.0519100  50.2613280  27.9103440
  59.7390130  47.0784770  30.7461930  58.8418660  47.3024740  30.9935330
  59.7643000  47.2019710  29.7973330  66.7795350  43.9277890  16.6603190
  67.2188630  43.0900320  16.5141010  67.4923770  44.5607290  16.7467330
  58.5661350  43.9498090  29.3219300  58.4269120  44.8220890  29.6906700
  57.6842710  43.6070900  29.1767240  64.8890730  48.8673960  20.6284430
  65.3286640  49.6098290  20.2139820  64.8277620  49.1100530  21.5523390
  60.3641700  49.8919790  31.5304450  60.3357130  50.2962740  30.6632880
  60.2006670  48.9630150  31.3676050  56.8794630  42.5480500  19.4321570
  56.7592230  43.2742590  18.8202840  56.5695520  41.7783410  18.9549480
  54.5180000  45.7195640  25.2390210  54.5960420  45.8544410  24.2945930
  55.1321680  45.0111530  25.4318330  55.7627630  47.4195830  21.6496390
  55.3555710  47.5610420  20.7949990  56.6540640  47.1355990  21.4467600
  65.5806510  51.5687740  28.5563440  66.0951180  51.4795750  29.3585870
  64.7375590  51.9147440  28.8491350  67.5560910  51.8543080  17.9847440
  67.3962050  51.5646020  18.8829270  67.3907620  51.0783210  17.4492670
  60.0349290  51.6341610  19.7619060  59.8591770  50.7177150  19.5486860
  59.1805030  51.9928900  20.0016860  67.2587040  49.3630640  16.5445440
  66.5652200  49.3607930  15.8847720  68.0009900  48.9389960  16.1139610
  66.8236970  50.9893350  20.6193930  67.2793920  50.2082730  20.9332550
  67.1629490  51.7000170  21.1635110  54.5739520  46.7609810  27.7784670
  54.7370560  46.2915170  26.9604040  55.0391970  46.2533370  28.4433510
  59.3458290  35.8915570  22.8145240  58.9026440  36.6725110  22.4829760
  59.9043280  36.2145460  23.5216180  63.6328100  38.7584090  28.4180560
  63.1707470  38.9667110  29.2300500  63.2306210  37.9443440  28.1151230
  68.6332610  39.9793040  29.5477220  67.7826200  39.6798790  29.8686290
  68.4734400  40.2235050  28.6361040  65.7282320  41.4794790  31.6476010
  66.0535730  40.6458540  31.3078240  66.5162650  42.0023310  31.7954340
  62.4617110  35.5126270  17.6951070  61.8371290  35.5086140  18.4204380
  62.3747230  34.6457230  17.2987040  61.3834190  36.4362900  24.6734840
  61.6806520  37.3425730  24.5926860  61.9319750  35.9481680  24.0594410
  59.1372510  41.0149140  20.5426490  58.9113430  40.7986310  21.4473110
  58.3565040  41.4477600  20.1972460  66.3670270  41.0212510  19.1417140
  65.7679160  41.7448310  18.9580760  66.9149880  40.9589290  18.3593590
  61.5771720  41.9134720  31.2086760  61.4815320  40.9729450  31.0587160
  62.4203700  42.1349790  30.8134830  64.9735140  39.6576050  21.1720420
  65.3664710  39.9748250  20.3589110  65.3351990  38.7787930  21.2864940
  56.7082260  38.3248390  29.3620540  56.3145650  39.1723600  29.5693320
  56.0200660  37.6874760  29.5529180  63.2827310  38.4083360  32.4317280
  62.5925630  38.2155560  33.0663370  64.0259610  38.6918000  32.9641580
  54.0099310  36.2476850  23.3950620  53.7212360  36.8179710  24.1075600
  54.7545070  35.7681300  23.7581850  54.1969540  40.1896970  14.6053340
  54.1144210  41.1327730  14.7468330  53.8452600  40.0471880  13.7265690
  65.5590280  42.2481800  25.2671200  64.8271400  42.7568610  25.6161300
  65.1614620  41.4311780  24.9659980  61.9967670  38.9236000  23.6723690
  62.0003730  38.4825950  22.8228230  62.8918790  39.2453330  23.7795510
  57.8470050  38.8062490  22.6317900  57.5070100  39.2837720  23.3884950
  57.0847370  38.3527610  22.2719000  62.0587820  39.9248080  16.6630450
  62.1800640  39.8834560  17.6116270  61.6736330  40.7872230  16.5077180
  66.0216190  37.7015480  24.6794140  66.0388930  38.1524130  25.5235990
  65.7731770  36.8021120  24.8927580  61.0709320  42.2349220  16.0613750
  60.5026220  41.7867470  15.4349660  61.7798320  42.5942000  15.5278900
  56.1478500  46.1361240  29.9380480  55.7633290  45.4954910  30.5363440
  56.4590690  46.8397360  30.5075210  62.2975640  42.9837780  25.4189100
  62.6645770  42.5096350  26.1650440  62.1080700  43.8579350  25.7597440
  55.1616130  37.7281470  21.5482570  54.8763050  37.3637140  22.3861190
  55.0994990  36.9961930  20.9345710  60.0875010  42.0246420  27.7373310
  59.7832080  42.9038400  27.9623670  61.0421470  42.0846210  27.7730750
  58.6156800  46.2307410  18.3340160  57.8419060  45.6905030  18.1738880
  59.3451430  45.7114020  17.9957920  64.8354720  36.6210730  18.2695940
  64.0219330  36.1223900  18.1941250  64.6416670  37.4608980  17.8532290
  64.7563580  45.2981830  30.0135550  64.6900890  44.3777500  29.7593140
  64.1268720  45.3957270  30.7280190  67.5503110  40.9930380  16.5658100
  68.4382730  41.3047610  16.3909440  67.5208200  40.1202630  16.1738680
  58.6594200  45.8987790  21.9718970  59.1772870  45.0956050  21.9175860
  58.2078220  45.8366930  22.8135800  63.5463700  47.1654070  17.2446270
  63.8879400  47.9096300  16.7489590  62.7176410  47.4785190  17.6071100
  56.1438740  42.8649160  28.8844670  55.7853680  43.5303010  29.4718010
  55.8493300  42.0332710  29.2557290  59.3451860  43.3233400  31.7684220
  59.0452000  43.4690580  30.8712040  60.1163100  42.7638690  31.6757610
  64.6880310  48.1202400  29.7639350  64.7024850  47.1883360  29.5458260
  63.9805410  48.2062160  30.4029120  66.4291110  46.4869910  22.6091780
  66.7814930  45.8898040  21.9493150  65.5453440  46.1614140  22.7800030
  62.5154390  47.2467600  20.0162190  63.2025520  47.7936810  20.3969780
  61.7286810  47.7908330  20.0511800  54.6546790  42.8640420  15.5079270
  55.5241640  43.1465220  15.7915190  54.1637110  43.6776290  15.3928080
  61.8181600  44.2513630  19.6287550  62.2744380  45.0618880  19.8547740
  61.4669810  43.9336770  20.4606040  64.1214210  49.7619970  26.8579850
  64.7656430  49.9679350  27.5353270  64.4843650  49.0008370  26.4050700
  57.7193380  34.5951280  20.1010070  57.5908010  34.5869180  21.0494990
  56.8955400  34.9334370  19.7501080  65.3946290  47.7652320  25.5757300
  66.0368520  47.0645480  25.6889470  65.9195640  48.5450760  25.3954190
  67.1683910  48.5647220  28.7793360  67.5040150  49.1513910  29.4571280
  66.2484250  48.4339930  29.0091150  55.0218040  52.0767800  16.0740900
  55.3815680  52.6757140  15.4198170  54.8810380  52.6227690  16.8475930
  54.7187310  36.3542400  29.5616770  54.0045830  36.5539320  30.1669380
  55.1382350  35.5781970  29.9331570  55.0059900  50.3422660  30.5483300
  55.1151020  49.4017400  30.4078690  54.3540460  50.6077410  29.8997030
  62.9972490  48.6138550  31.9481420  62.6769360  47.8947790  32.4927110
  62.3230850  49.2893620  32.0217480  61.0386660  49.4599000  16.8914570
  61.0296760  50.1928690  16.2759080  60.1185020  49.2130580  16.9841530
  56.6393300  44.6813890  17.6361330  56.0321250  45.4212790  17.6456630
  57.1142650  44.7713250  16.8099530  66.2126090  38.8464710  27.3118220
  66.5806910  38.0259920  27.6397790  65.3524290  38.9066600  27.7273870
  64.0246260  49.5227240  15.5539760  64.1258240  49.3191230  14.6241740
  63.1248000  49.2685520  15.7587540  61.5472150  40.0807600  19.5363660
  60.8388300  40.5493940  19.9777270  61.8316630  39.4229610  20.1708850
  63.1728080  41.5004300  27.5356190  63.6713330  41.9750120  28.2008040
  63.3151030  40.5767820  27.7426220  65.5787580  36.8058260  20.9759450
  65.4555360  36.8244390  20.0268960  66.5272140  36.8537200  21.0957850
  59.7507170  38.3892680  16.9114370  60.5997700  38.8262830  16.8454560
  59.3838440  38.7012940  17.7386430  58.6498590  44.6425040  15.3849900
  59.4161860  44.5306400  15.9475330  58.7273280  43.9463010  14.7326670
  57.3445350  42.0750110  16.0682790  57.4248940  41.1277620  16.1800190
  58.2365100  42.4056990  16.1743450  58.1460060  52.2245500  23.1717330
  58.8822540  51.6760960  23.4425900  58.5300980  53.0901510  23.0323320
  55.0305540  48.2919070  19.0458840  54.1045320  48.5340210  19.0364250
  55.4961970  49.1193330  18.9243590  57.1518340  51.4091570  32.3602910
  57.9531070  51.7303620  32.7738310  56.6370160  51.0487150  33.0822820
  65.9882970  47.5171440  32.3078320  65.3821130  47.5403040  31.5674070
  65.6837080  46.7854480  32.8445570  67.4183340  51.2451730  30.9187730
  68.3705090  51.1609750  30.8687970  67.2711560  51.9093440  31.5921520
  54.8716150  43.8965030  31.3038960  55.3755170  43.3172310  31.8755190
  54.1323570  44.1805260  31.8415330  61.7739770  46.6179220  14.8585250
  61.6690410  46.0031570  15.5846630  61.6063990  46.0945110  14.0748260
  61.9254090  45.3036020  30.8374480  61.1599760  45.8721020  30.7529150
  62.1070050  45.0112230  29.9442710  65.0142500  45.6799250  15.4627240
  64.4652600  46.1268550  16.1069980  65.6361760  45.1748500  15.9864910
  56.9039230  42.0394620  32.1989030  56.9444570  41.7408490  33.1074260
  57.7584730  42.4402230  32.0396550  60.6817620  44.6390170  17.3592540
  61.1034040  44.4730040  18.2023930  60.8068460  43.8290400  16.8647680
  58.8445040  40.6186720  30.1663520  58.3141500  40.1277670  29.5386860
  59.5133110  41.0470920  29.6321450  63.1945260  43.6627780  14.6069640
  63.7150920  42.9476800  14.2410790  63.8413660  44.3013650  14.9070150
  67.7423100  45.0856180  29.9304710  68.1564120  45.2401260  30.7795130
  66.8074100  45.2111400  30.0930490  68.2145270  42.4252340  31.9343860
  68.7966040  41.6704660  31.8464340  68.3907040  42.9559780  31.1575340
  59.3317340  37.5849090  30.2460810  59.2374210  36.9669840  29.5211680
  58.7514730  38.3115380  30.0190720  62.0978780  36.1422330  27.2788200
  61.6496080  36.1646590  26.4333750  61.4643980  35.7441350  27.8758500
  62.5038330  45.0376660  27.9000640  62.9226440  45.8809390  27.7276880
  61.5846960  45.1748700  27.6707420  64.8402230  42.7692840  29.2838480
  64.9598440  42.1733980  30.0233320  65.6996230  42.8062530  28.8639780
  67.1790130  43.3230030  27.8600990  66.6525350  43.8472650  27.2566130
  67.5221470  43.9557420  28.4910720  59.5776520  40.7123400  14.3050700
  59.3765580  39.8490760  14.6664040  59.4068570  40.6256760  13.3672300
  60.3545750  51.3429670  29.0158370  59.8166840  52.0675730  28.6967070
  60.6079710  50.8660010  28.2255710  61.6071000  39.3114190  30.5414300
  62.1970690  39.0030040  31.2292120  60.7891240  38.8393940  30.6974200
  66.4264430  38.9280000  30.7747320  65.7379950  38.2661540  30.7097310
  67.1470450  38.4818270  31.2195780  67.0564830  35.5231630  16.8337580
  67.3367120  34.6799530  17.1897000  66.2830560  35.7554740  17.3476330
  58.3759320  37.8124020  14.2928580  58.6785220  37.8191450  13.3847730
  59.1153910  37.4621880  14.7896240  63.2107960  52.5780880  29.2745020
  63.1366660  53.4816020  29.5817390  62.3086800  52.2592780  29.2467090
  61.5944250  36.7558640  15.2784780  61.2466250  36.0782630  14.6987230
  61.7957020  36.2948150  16.0928170  63.7593290  51.7439390  16.8971380
  64.6544080  52.0824360  16.9190140  63.7910920  51.0218800  16.2695660
  57.3989450  47.1166440  15.1258380  57.8364320  47.6596110  15.7815960
  57.8837180  46.2913390  15.1354720  54.6135250  49.9055470  22.5778640
  54.9438260  49.0376530  22.3457280  55.0426250  50.1113990  23.4083600
  59.2097170  48.2364480  20.2380610  58.9092710  48.1129450  21.1384520
  59.1034660  47.3773070  19.8296340  55.1025460  50.7726060  25.3160270
  54.6656450  50.9526860  26.1484420  55.6703140  51.5300680  25.1741990
  54.9349890  43.2846290  21.6749150  54.2798730  43.0157930  21.0308850
  55.7727840  43.1750770  21.2251130  67.8840330  38.0787580  15.8967640
  68.3025210  37.8918560  15.0564300  67.5776390  37.2266630  16.2070570
  55.9725820  43.6698860  26.2152490  56.3398860  43.5826260  27.0948510
  55.4036640  42.9065410  26.1159350  55.5241820  40.5807950  30.1210910
  54.6297870  40.5474710  30.4604620  56.0639370  40.7794740  30.8862160
  54.1487970  40.4945220  17.6174480  53.2452050  40.7575420  17.4426140
  54.6328590  40.7656390  16.8374440  56.6915180  39.5510760  15.5268860
  57.4006880  39.1293980  15.0416140  55.9755120  39.6185990  14.8952210
  56.3389340  35.6050090  14.5671510  57.0617470  36.1459030  14.8852730
  56.6113860  35.3313510  13.6913050  56.0281530  34.8556280  24.4694130
  56.6757720  34.3053660  24.0289290  56.4483370  35.1099430  25.2909940
  55.7813530  35.0111950  27.2119450  55.4328350  35.4675770  27.9777630
  55.4501230  34.1169080  27.2941880  57.3877900  48.1831550  31.3772640
  57.3447530  47.8124460  32.2587100  57.5188910  49.1209120  31.5174460
  61.0883930  49.7391140  26.9782360  60.8475290  50.0065700  26.0912880
  62.0286570  49.9096870  27.0333220  63.2938350  36.2023830  30.7338870
  63.2327240  36.7945660  31.4834280  64.2338730  36.0949790  30.5889130
  65.9312910  35.8593890  30.3731160  66.5453320  36.1773180  29.7112240
  66.4762470  35.3742480  30.9927020  56.4534170  34.5388150  30.4870220
  57.0017160  34.3576200  29.7236330  56.5189480  33.7482260  31.0226530
  57.2265930  51.1293800  28.4970420  56.6326250  50.9978500  29.2360460
  57.2189770  50.2931940  28.0312520  66.6720950  34.4226030  26.7000450
  65.7980790  34.7561140  26.4973380  66.5631700  33.9499210  27.5252320
  67.5792930  36.6296900  28.0842170  67.2506290  35.8148660  27.7043900
  68.5275230  36.5866710  27.9607860  56.8578160  48.4952180  27.4478460
  56.1312220  47.8757470  27.3804410  56.9187310  48.8892790  26.5776540
  60.4623260  50.7097180  24.2327870  60.9788280  50.0984540  23.7076130
  61.1120640  51.2125960  24.7238880  63.2018760  51.6005670  25.0596850
  63.4896570  51.3459970  24.1829860  63.7141980  51.0483030  25.6502420
  64.4195770  35.3395870  25.6393360  63.6367560  35.8141370  25.9190120
  64.1258700  34.4350700  25.5306540  55.1408160  51.8126570  20.6575220
  54.9730200  51.1797250  21.3557110  54.2742670  52.0185970  20.3069410
  55.7636180  35.6443350  18.1607080  56.5215540  35.7572230  17.5871110
  55.3013350  36.4812550  18.1150510  62.3049990  37.7582620  21.1509390
  61.4924500  37.3839510  20.8105270  62.8091630  37.0027700  21.4530580
  66.8074970  34.4225070  22.3892460  67.4104340  34.9945280  22.8640980
  66.0667960  34.9864510  22.1666360  56.7470860  50.5059800  18.1025360
  56.2218480  50.8867830  17.3987320  56.6715440  51.1310570  18.8235070
  58.1361330  36.1707400  16.7009050  58.6654090  35.3837200  16.5717000
  58.7689650  36.8498590  16.9344580  60.3299170  35.9082540  19.7554440
  59.7001910  35.2069850  19.9224570  59.7904310  36.6686670  19.5387600
  63.2691120  52.5221770  32.4265050  64.1958430  52.2866040  32.4701010
  63.2541550  53.3493770  31.9451080  60.4554730  35.1866520  32.1906930
  60.1739000  35.6900120  31.4267750  60.8374430  34.3888270  31.8249060
  59.3463830  52.4542180  16.9774610  60.0782650  52.1701460  16.4298500
  59.6057500  52.2155460  17.8673990  58.5078620  48.5706910  16.9820940
  57.8787500  49.0392010  17.5306770  58.6226450  47.7256130  17.4167130
  67.0570190  34.6020100  32.7687400  66.9435640  34.9214710  33.6638920
  67.8739930  35.0032610  32.4724680  65.9628340  42.6212570   3.1322140
  65.8822390  41.7067180   2.8613850  65.5492760  43.1179640   2.4261850
  64.0946380  44.3991590   5.0131410  63.3188480  43.9192030   5.3029980
  64.7459310  43.7197240   4.8387570  58.1112210  44.7111400   5.8907170
  57.2797090  44.4560110   6.2903680  58.7193190  44.7822170   6.6265090
  68.1153810  48.8051780   3.7930540  67.6535340  48.0339020   4.1217710
  68.9279360  48.8317850   4.2982990  58.0913470  48.7451490   6.0865190
  58.3941510  47.8549230   5.9075410  58.8357060  49.3021710   5.8587440
  54.4837170  42.2718940   5.5589260  55.0553280  41.5041140   5.5592900
  54.4838710  42.5707700   4.6495870  64.3417120  51.0909790   3.4134530
  63.7228560  51.5467290   2.8428970  65.1968900  51.2461250   3.0124230
  63.5355370  47.0748780   5.0201570  63.4663650  46.1338720   4.8590700
  64.2975230  47.1650190   5.5924140  55.7262040  37.6803300   7.3458190
  55.5464880  36.7829050   7.6260950  55.3242120  38.2275170   8.0205140
  64.5660540  39.8819160   5.2470500  64.9425360  39.0091040   5.1344170
  64.4680050  40.2177860   4.3560940  56.3448710  40.1763800   5.9540530
  57.0258820  40.4402170   6.5727930  56.0296760  39.3364670   6.2878540
  60.5373280  41.2231160   5.0413120  61.0451500  41.7212130   5.6818140
  61.0686520  40.4466360   4.8652480  58.8209380  35.8629720   9.3076540
  58.8227820  36.3802110   8.5022440  57.9913690  35.3859900   9.2846470
  60.0712230  45.5024900   7.4850040  59.7381610  46.1293820   8.1271110
  60.2478910  46.0286780   6.7051710  68.5846140  39.3169980   4.9526380
  67.8801710  39.6054870   5.5329490  68.9458300  40.1270090   4.5925940
  58.5024710  37.5739680   7.3146990  58.8441520  38.4181730   7.0200860
  57.5640520  37.7223420   7.4312330  59.2831330  47.4705700   9.2999220
  59.9005330  48.1456780   9.0183670  58.4224450  47.8793680   9.2086720
  62.1852600  35.0621950   3.6391580  62.4927580  34.5068840   2.9227080
  61.2553300  35.1966410   3.4564570  67.7367660  50.7789240   5.9299040
  67.7494820  50.3751530   5.0621300  67.1842880  51.5536530   5.8260470
  67.1353100  45.6819080   7.2581650  67.5521890  45.4679190   6.4235110
  67.8592920  45.9391870   7.8290270  68.0457210  40.8675620   8.2952760
  67.6328390  41.6929330   8.5492750  67.3133160  40.2820660   8.1029120
  60.1790000  43.6535520   3.1571430  59.7747000  42.9412770   2.6617330
  60.2653120  43.3088760   4.0459470  60.6471700  47.3403080   5.3210640
  60.3499990  46.7348550   4.6418420  61.5971520  47.3780390   5.2100000
  58.8918620  40.4278730   6.9370470  59.4433210  40.5374070   6.1623720
  59.4062130  40.8016330   7.6525700  68.7357310  50.9134950   8.9833740
  68.2587870  51.7207140   8.7906350  68.0519100  50.2613280   9.1359950
  59.7390130  47.0784770  11.9718440  58.8418660  47.3024740  12.2191840
  59.7643000  47.2019710  11.0229840  58.5661350  43.9498090  10.5475810
  58.4269120  44.8220890  10.9163210  57.6842710  43.6070900  10.4023750
  64.8890730  48.8673960   1.8540940  65.3286640  49.6098290   1.4396330
  64.8277620  49.1100530   2.7779900  60.3641700  49.8919790  12.7560960
  60.3357130  50.2962740  11.8889390  60.2006670  48.9630150  12.5932560
  54.5180000  45.7195640   6.4646720  54.5960420  45.8544410   5.5202440
  55.1321680  45.0111530   6.6574840  55.7627630  47.4195830   2.8752900
  55.3555710  47.5610420   2.0206500  56.6540640  47.1355990   2.6724110
  65.5806510  51.5687740   9.7819950  66.0951180  51.4795750  10.5842380
  64.7375590  51.9147440  10.0747860  66.8236970  50.9893350   1.8450440
  67.2793920  50.2082730   2.1589060  67.1629490  51.7000170   2.3891620
  54.5739520  46.7609810   9.0041180  54.7370560  46.2915170   8.1860550
  55.0391970  46.2533370   9.6690020  59.3458290  35.8915570   4.0401750
  58.9026440  36.6725110   3.7086270  59.9043280  36.2145460   4.7472690
  63.6328100  38.7584090   9.6437070  63.1707470  38.9667110  10.4557010
  63.2306210  37.9443440   9.3407740  68.6332610  39.9793040  10.7733730
  67.7826200  39.6798790  11.0942800  68.4734400  40.2235050   9.8617550
  65.7282320  41.4794790  12.8732520  66.0535730  40.6458540  12.5334750
  66.5162650  42.0023310  13.0210850  61.3834190  36.4362900   5.8991350
  61.6806520  37.3425730   5.8183370  61.9319750  35.9481680   5.2850920
  59.1372510  41.0149140   1.7683000  58.9113430  40.7986310   2.6729620
  58.3565040  41.4477600   1.4228970  61.5771720  41.9134720  12.4343270
  61.4815320  40.9729450  12.2843670  62.4203700  42.1349790  12.0391340
  64.9735140  39.6576050   2.3976930  65.3664710  39.9748250   1.5845620
  65.3351990  38.7787930   2.5121450  56.7082260  38.3248390  10.5877050
  56.3145650  39.1723600  10.7949830  56.0200660  37.6874760  10.7785690
  63.2827310  38.4083360  13.6573790  62.5925630  38.2155560  14.2919880
  64.0259610  38.6918000  14.1898090  54.0099310  36.2476850   4.6207130
  53.7212360  36.8179710   5.3332110  54.7545070  35.7681300   4.9838360
  65.5590280  42.2481800   6.4927710  64.8271400  42.7568610   6.8417810
  65.1614620  41.4311780   6.1916490  61.9967670  38.9236000   4.8980200
  62.0003730  38.4825950   4.0484740  62.8918790  39.2453330   5.0052020
  57.8470050  38.8062490   3.8574410  57.5070100  39.2837720   4.6141460
  57.0847370  38.3527610   3.4975510  66.0216190  37.7015480   5.9050650
  66.0388930  38.1524130   6.7492500  65.7731770  36.8021120   6.1184090
  56.1478500  46.1361240  11.1636990  55.7633290  45.4954910  11.7619950
  56.4590690  46.8397360  11.7331720  62.2975640  42.9837780   6.6445610
  62.6645770  42.5096350   7.3906950  62.1080700  43.8579350   6.9853950
  55.1616130  37.7281470   2.7739080  54.8763050  37.3637140   3.6117700
  55.0994990  36.9961930   2.1602220  60.0875010  42.0246420   8.9629820
  59.7832080  42.9038400   9.1880180  61.0421470  42.0846210   8.9987260
  64.7563580  45.2981830  11.2392060  64.6900890  44.3777500  10.9849650
  64.1268720  45.3957270  11.9536700  58.6594200  45.8987790   3.1975480
  59.1772870  45.0956050   3.1432370  58.2078220  45.8366930   4.0392310
  56.1438740  42.8649160  10.1101180  55.7853680  43.5303010  10.6974520
  55.8493300  42.0332710  10.4813800  59.3451860  43.3233400  12.9940730
  59.0452000  43.4690580  12.0968550  60.1163100  42.7638690  12.9014120
  64.6880310  48.1202400  10.9895860  64.7024850  47.1883360  10.7714770
  63.9805410  48.2062160  11.6285630  66.4291110  46.4869910   3.8348290
  66.7814930  45.8898040   3.1749660  65.5453440  46.1614140   4.0056540
  64.1214210  49.7619970   8.0836360  64.7656430  49.9679350   8.7609780
  64.4843650  49.0008370   7.6307210  65.3946290  47.7652320   6.8013810
  66.0368520  47.0645480   6.9145980  65.9195640  48.5450760   6.6210700
  67.1683910  48.5647220  10.0049870  67.5040150  49.1513910  10.6827790
  66.2484250  48.4339930  10.2347660  54.7187310  36.3542400  10.7873280
  54.0045830  36.5539320  11.3925890  55.1382350  35.5781970  11.1588080
  55.0059900  50.3422660  11.7739810  55.1151020  49.4017400  11.6335200
  54.3540460  50.6077410  11.1253540  62.9972490  48.6138550  13.1737930
  62.6769360  47.8947790  13.7183620  62.3230850  49.2893620  13.2473990
  66.2126090  38.8464710   8.5374730  66.5806910  38.0259920   8.8654300
  65.3524290  38.9066600   8.9530380  63.1728080  41.5004300   8.7612700
  63.6713330  41.9750120   9.4264550  63.3151030  40.5767820   8.9682730
  58.1460060  52.2245500   4.3973840  58.8822540  51.6760960   4.6682410
  58.5300980  53.0901510   4.2579830  57.1518340  51.4091570  13.5859420
  57.9531070  51.7303620  13.9994820  56.6370160  51.0487150  14.3079330
  65.9882970  47.5171440  13.5334830  65.3821130  47.5403040  12.7930580
  65.6837080  46.7854480  14.0702080  67.4183340  51.2451730  12.1444240
  68.3705090  51.1609750  12.0944480  67.2711560  51.9093440  12.8178030
  54.8716150  43.8965030  12.5295470  55.3755170  43.3172310  13.1011700
  54.1323570  44.1805260  13.0671840  61.9254090  45.3036020  12.0630990
  61.1599760  45.8721020  11.9785660  62.1070050  45.0112230  11.1699220
  56.9039230  42.0394620  13.4245540  56.9444570  41.7408490  14.3330770
  57.7584730  42.4402230  13.2653060  58.8445040  40.6186720  11.3920030
  58.3141500  40.1277670  10.7643370  59.5133110  41.0470920  10.8577960
  67.7423100  45.0856180  11.1561220  68.1564120  45.2401260  12.0051640
  66.8074100  45.2111400  11.3187000  68.2145270  42.4252340  13.1600370
  68.7966040  41.6704660  13.0720850  68.3907040  42.9559780  12.3831850
  59.3317340  37.5849090  11.4717320  59.2374210  36.9669840  10.7468190
  58.7514730  38.3115380  11.2447230  62.0978780  36.1422330   8.5044710
  61.6496080  36.1646590   7.6590260  61.4643980  35.7441350   9.1015010
  62.5038330  45.0376660   9.1257150  62.9226440  45.8809390   8.9533390
  61.5846960  45.1748700   8.8963930  64.8402230  42.7692840  10.5094990
  64.9598440  42.1733980  11.2489830  65.6996230  42.8062530  10.0896290
  67.1790130  43.3230030   9.0857500  66.6525350  43.8472650   8.4822640
  67.5221470  43.9557420   9.7167230  60.3545750  51.3429670  10.2414880
  59.8166840  52.0675730   9.9223580  60.6079710  50.8660010   9.4512220
  61.6071000  39.3114190  11.7670810  62.1970690  39.0030040  12.4548630
  60.7891240  38.8393940  11.9230710  66.4264430  38.9280000  12.0003830
  65.7379950  38.2661540  11.9353820  67.1470450  38.4818270  12.4452290
  63.2107960  52.5780880  10.5001530  63.1366660  53.4816020  10.8073900
  62.3086800  52.2592780  10.4723600  54.6135250  49.9055470   3.8035150
  54.9438260  49.0376530   3.5713790  55.0426250  50.1113990   4.6340110
  55.1025460  50.7726060   6.5416780  54.6656450  50.9526860   7.3740930
  55.6703140  51.5300680   6.3998500  54.9349890  43.2846290   2.9005660
  54.2798730  43.0157930   2.2565360  55.7727840  43.1750770   2.4507640
  55.9725820  43.6698860   7.4409000  56.3398860  43.5826260   8.3205020
  55.4036640  42.9065410   7.3415860  55.5241820  40.5807950  11.3467420
  54.6297870  40.5474710  11.6861130  56.0639370  40.7794740  12.1118670
  56.0281530  34.8556280   5.6950640  56.6757720  34.3053660   5.2545800
  56.4483370  35.1099430   6.5166450  55.7813530  35.0111950   8.4375960
  55.4328350  35.4675770   9.2034140  55.4501230  34.1169080   8.5198390
  57.3877900  48.1831550  12.6029150  57.3447530  47.8124460  13.4843610
  57.5188910  49.1209120  12.7430970  61.0883930  49.7391140   8.2038870
  60.8475290  50.0065700   7.3169390  62.0286570  49.9096870   8.2589730
  63.2938350  36.2023830  11.9595380  63.2327240  36.7945660  12.7090790
  64.2338730  36.0949790  11.8145640  65.9312910  35.8593890  11.5987670
  66.5453320  36.1773180  10.9368750  66.4762470  35.3742480  12.2183530
  56.4534170  34.5388150  11.7126730  57.0017160  34.3576200  10.9492840
  56.5189480  33.7482260  12.2483040  66.6720950  34.4226030   7.9256960
  65.7980790  34.7561140   7.7229890  66.5631700  33.9499210   8.7508830
  67.5792930  36.6296900   9.3098680  67.2506290  35.8148660   8.9300410
  68.5275230  36.5866710   9.1864370  56.8578160  48.4952180   8.6734970
  56.1312220  47.8757470   8.6060920  56.9187310  48.8892790   7.8033050
  60.4623260  50.7097180   5.4584380  60.9788280  50.0984540   4.9332640
  61.1120640  51.2125960   5.9495390  63.2018760  51.6005670   6.2853360
  63.4896570  51.3459970   5.4086370  63.7141980  51.0483030   6.8758930
  64.4195770  35.3395870   6.8649870  63.6367560  35.8141370   7.1446630
  64.1258700  34.4350700   6.7563050  55.1408160  51.8126570   1.8831730
  54.9730200  51.1797250   2.5813620  54.2742670  52.0185970   1.5325920
  62.3049990  37.7582620   2.3765900  61.4924500  37.3839510   2.0361780
  62.8091630  37.0027700   2.6787090  66.8074970  34.4225070   3.6148970
  67.4104340  34.9945280   4.0897490  66.0667960  34.9864510   3.3922870
  63.2691120  52.5221770  13.6521560  64.1958430  52.2866040  13.6957520
  63.2541550  53.3493770  13.1707590  60.4554730  35.1866520  13.4163440
  60.1739000  35.6900120  12.6524260  60.8374430  34.3888270  13.0505570
  67.0570190  34.6020100  13.9943910  66.9435640  34.9214710  14.8895430
  67.8739930  35.0032610  13.6981190  65.9628340  23.8469080  78.2296100
  65.8822390  22.9323690  77.9587810  65.5492760  24.3436150  77.5235810
  64.0946380  25.6248100  80.1105370  63.3188480  25.1448540  80.4003940
  64.7459310  24.9453750  79.9361530  58.1112210  25.9367910  80.9881130
  57.2797090  25.6816620  81.3877640  58.7193190  26.0078680  81.7239050
  68.1153810  30.0308290  78.8904500  67.6535340  29.2595530  79.2191670
  68.9279360  30.0574360  79.3956950  58.0913470  29.9708000  81.1839150
  58.3941510  29.0805740  81.0049370  58.8357060  30.5278220  80.9561400
  56.5204160  20.8969800  74.7723520  55.6320860  21.2385770  74.6703400
  56.8045350  20.6970120  73.8804350  54.4837170  23.4975450  80.6563220
  55.0553280  22.7297650  80.6566860  54.4838710  23.7964210  79.7469830
  64.3417120  32.3166300  78.5108490  63.7228560  32.7723800  77.9402930
  65.1968900  32.4717760  78.1098190  63.5355370  28.3005290  80.1175530
  63.4663650  27.3595230  79.9564660  64.2975230  28.3906700  80.6898100
  55.7262040  18.9059810  82.4432150  55.5464880  18.0085560  82.7234910
  55.3242120  19.4531680  83.1179100  64.5660540  21.1075670  80.3444460
  64.9425360  20.2347550  80.2318130  64.4680050  21.4434370  79.4534900
  58.6965550  19.4801300  75.8061900  58.8032300  20.3805030  76.1130660
  57.7857910  19.4319270  75.5156550  56.3448710  21.4020310  81.0514490
  57.0258820  21.6658680  81.6701890  56.0296760  20.5621180  81.3852500
  60.5373280  22.4487670  80.1387080  61.0451500  22.9468640  80.7792100
  61.0686520  21.6722870  79.9626440  65.2080470  27.2005540  75.9040400
  64.5897740  27.6654990  75.3403120  65.7203720  27.8933020  76.3209910
  68.5846140  20.5426490  80.0500340  67.8801710  20.8311380  80.6303450
  68.9458300  21.3526600  79.6899900  58.5024710  18.7996190  82.4120950
  58.8441520  19.6438240  82.1174820  57.5640520  18.9479930  82.5286290
  54.5763670  27.8862070  73.2780030  54.1991650  28.3749170  72.5464930
  54.8336740  28.5587350  73.9086560  62.1852600  16.2878460  78.7365540
  62.4927580  15.7325350  78.0201040  61.2553300  16.4222920  78.5538530
  67.7367660  32.0045750  81.0273000  67.7494820  31.6008040  80.1595260
  67.1842880  32.7793040  80.9234430  67.1353100  26.9075590  82.3555610
  67.5521890  26.6935700  81.5209070  67.8592920  27.1648380  82.9264230
  64.5733360  24.3527290  75.4725660  63.6462640  24.2864670  75.7014130
  64.7258180  25.2907420  75.3580900  64.5602440  20.6244290  72.4692820
  63.6206110  20.7858250  72.5545280  64.8785700  21.3429970  71.9228810
  68.6030650  25.9147590  75.9760910  67.9843070  25.5767140  75.3287210
  68.5855100  25.2707350  76.6840100  60.1790000  24.8792030  78.2545390
  59.7747000  24.1669280  77.7591290  60.2653120  24.5345270  79.1433430
  60.6471700  28.5659590  80.4184600  60.3499990  27.9605060  79.7392380
  61.5971520  28.6036900  80.3073960  58.8918620  21.6535240  82.0344430
  59.4433210  21.7630580  81.2597680  59.4062130  22.0272840  82.7499660
  66.7795350  25.1534400  72.9833660  67.2188630  24.3156830  72.8371480
  67.4923770  25.7863800  73.0697800  64.8890730  30.0930470  76.9514900
  65.3286640  30.8354800  76.5370290  64.8277620  30.3357040  77.8753860
  56.8794630  23.7737010  75.7552040  56.7592230  24.4999100  75.1433310
  56.5695520  23.0039920  75.2779950  54.5180000  26.9452150  81.5620680
  54.5960420  27.0800920  80.6176400  55.1321680  26.2368040  81.7548800
  55.7627630  28.6452340  77.9726860  55.3555710  28.7866930  77.1180460
  56.6540640  28.3612500  77.7698070  67.5560910  33.0799590  74.3077910
  67.3962050  32.7902530  75.2059740  67.3907620  32.3039720  73.7723140
  60.0349290  32.8598120  76.0849530  59.8591770  31.9433660  75.8717330
  59.1805030  33.2185410  76.3247330  67.2587040  30.5887150  72.8675910
  66.5652200  30.5864440  72.2078190  68.0009900  30.1646470  72.4370080
  66.8236970  32.2149860  76.9424400  67.2793920  31.4339240  77.2563020
  67.1629490  32.9256680  77.4865580  59.3458290  17.1172080  79.1375710
  58.9026440  17.8981620  78.8060230  59.9043280  17.4401970  79.8446650
  62.4617110  16.7382780  74.0181540  61.8371290  16.7342650  74.7434850
  62.3747230  15.8713740  73.6217510  61.3834190  17.6619410  80.9965310
  61.6806520  18.5682240  80.9157330  61.9319750  17.1738190  80.3824880
  59.1372510  22.2405650  76.8656960  58.9113430  22.0242820  77.7703580
  58.3565040  22.6734110  76.5202930  64.9735140  20.8832560  77.4950890
  65.3664710  21.2004760  76.6819580  65.3351990  20.0044440  77.6095410
  54.0099310  17.4733360  79.7181090  53.7212360  18.0436220  80.4306070
  54.7545070  16.9937810  80.0812320  54.1969540  21.4153480  70.9283810
  54.1144210  22.3584240  71.0698800  53.8452600  21.2728390  70.0496160
  65.5590280  23.4738310  81.5901670  64.8271400  23.9825120  81.9391770
  65.1614620  22.6568290  81.2890450  61.9967670  20.1492510  79.9954160
  62.0003730  19.7082460  79.1458700  62.8918790  20.4709840  80.1025980
  57.8470050  20.0319000  78.9548370  57.5070100  20.5094230  79.7115420
  57.0847370  19.5784120  78.5949470  62.0587820  21.1504590  72.9860920
  62.1800640  21.1091070  73.9346740  61.6736330  22.0128740  72.8307650
  66.0216190  18.9271990  81.0024610  66.0388930  19.3780640  81.8466460
  65.7731770  18.0277630  81.2158050  61.0709320  23.4605730  72.3844220
  60.5026220  23.0123980  71.7580130  61.7798320  23.8198510  71.8509370
  62.2975640  24.2094290  81.7419570  62.6645770  23.7352860  82.4880910
  62.1080700  25.0835860  82.0827910  55.1616130  18.9537980  77.8713040
  54.8763050  18.5893650  78.7091660  55.0994990  18.2218440  77.2576180
  58.6156800  27.4563920  74.6570630  57.8419060  26.9161540  74.4969350
  59.3451430  26.9370530  74.3188390  64.8354720  17.8467240  74.5926410
  64.0219330  17.3480410  74.5171720  64.6416670  18.6865490  74.1762760
  67.5503110  22.2186890  72.8888570  68.4382730  22.5304120  72.7139910
  67.5208200  21.3459140  72.4969150  58.6594200  27.1244300  78.2949440
  59.1772870  26.3212560  78.2406330  58.2078220  27.0623440  79.1366270
  63.5463700  28.3910580  73.5676740  63.8879400  29.1352810  73.0720060
  62.7176410  28.7041700  73.9301570  66.4291110  27.7126420  78.9322250
  66.7814930  27.1154550  78.2723620  65.5453440  27.3870650  79.1030500
  62.5154390  28.4724110  76.3392660  63.2025520  29.0193320  76.7200250
  61.7286810  29.0164840  76.3742270  54.6546790  24.0896930  71.8309740
  55.5241640  24.3721730  72.1145660  54.1637110  24.9032800  71.7158550
  61.8181600  25.4770140  75.9518020  62.2744380  26.2875390  76.1778210
  61.4669810  25.1593280  76.7836510  57.7193380  15.8207790  76.4240540
  57.5908010  15.8125690  77.3725460  56.8955400  16.1590880  76.0731550
  65.3946290  28.9908830  81.8987770  66.0368520  28.2901990  82.0119940
  65.9195640  29.7707270  81.7184660  55.0218040  33.3024310  72.3971370
  55.3815680  33.9013650  71.7428640  54.8810380  33.8484200  73.1706400
  61.0386660  30.6855510  73.2145040  61.0296760  31.4185200  72.5989550
  60.1185020  30.4387090  73.3072000  56.6393300  25.9070400  73.9591800
  56.0321250  26.6469300  73.9687100  57.1142650  25.9969760  73.1330000
  64.0246260  30.7483750  71.8770230  64.1258240  30.5447740  70.9472210
  63.1248000  30.4942030  72.0818010  61.5472150  21.3064110  75.8594130
  60.8388300  21.7750450  76.3007740  61.8316630  20.6486120  76.4939320
  65.5787580  18.0314770  77.2989920  65.4555360  18.0500900  76.3499430
  66.5272140  18.0793710  77.4188320  62.6664370  33.2670070  76.5717900
  62.9205870  33.2291460  75.6497270  61.7176850  33.1403400  76.5646150
  59.7507170  19.6149190  73.2344840  60.5997700  20.0519340  73.1685030
  59.3838440  19.9269450  74.0616900  58.6498590  25.8681550  71.7080370
  59.4161860  25.7562910  72.2705800  58.7273280  25.1719520  71.0557140
  57.3445350  23.3006620  72.3913260  57.4248940  22.3534130  72.5030660
  58.2365100  23.6313500  72.4973920  58.1460060  33.4502010  79.4947800
  58.8822540  32.9017470  79.7656370  58.5300980  34.3158020  79.3553790
  55.0305540  29.5175580  75.3689310  54.1045320  29.7596720  75.3594720
  55.4961970  30.3449840  75.2474060  61.2562370  32.6232320  71.3173370
  62.0490980  32.9121150  70.8655160  60.7366720  32.1924490  70.6385850
  61.7739770  27.8435730  71.1815720  61.6690410  27.2288080  71.9077100
  61.6063990  27.3201620  70.3978730  65.0142500  26.9055760  71.7857710
  64.4652600  27.3525060  72.4300450  65.6361760  26.4005010  72.3095380
  60.6817620  25.8646680  73.6823010  61.1034040  25.6986550  74.5254400
  60.8068460  25.0546910  73.1878150  63.1945260  24.8884290  70.9300110
  63.7150920  24.1733310  70.5641260  63.8413660  25.5270160  71.2300620
  59.5776520  21.9379910  70.6281170  59.3765580  21.0747270  70.9894510
  59.4068570  21.8513270  69.6902770  67.0564830  16.7488140  73.1568050
  67.3367120  15.9056040  73.5127470  66.2830560  16.9811250  73.6706800
  58.3759320  19.0380530  70.6159050  58.6785220  19.0447960  69.7078200
  59.1153910  18.6878390  71.1126710  61.5944250  17.9815150  71.6015250
  61.2466250  17.3039140  71.0217700  61.7957020  17.5204660  72.4158640
  63.7593290  32.9695900  73.2201850  64.6544080  33.3080870  73.2420610
  63.7910920  32.2475310  72.5926130  57.3989450  28.3422950  71.4488850
  57.8364320  28.8852620  72.1046430  57.8837180  27.5169900  71.4585190
  54.6135250  31.1311980  78.9009110  54.9438260  30.2633040  78.6687750
  55.0426250  31.3370500  79.7314070  59.2097170  29.4620990  76.5611080
  58.9092710  29.3385960  77.4614990  59.1034660  28.6029580  76.1526810
  55.1025460  31.9982570  81.6390740  54.6656450  32.1783370  82.4714890
  55.6703140  32.7557190  81.4972460  54.9349890  24.5102800  77.9979620
  54.2798730  24.2414440  77.3539320  55.7727840  24.4007280  77.5481600
  67.8840330  19.3044090  72.2198110  68.3025210  19.1175070  71.3794770
  67.5776390  18.4523140  72.5301040  54.1487970  21.7201730  73.9404950
  53.2452050  21.9831930  73.7656610  54.6328590  21.9912900  73.1604910
  56.6915180  20.7767270  71.8499330  57.4006880  20.3550490  71.3646610
  55.9755120  20.8442500  71.2182680  56.3389340  16.8306600  70.8901980
  57.0617470  17.3715540  71.2083200  56.6113860  16.5570020  70.0143520
  56.0281530  16.0812790  80.7924600  56.6757720  15.5310170  80.3519760
  56.4483370  16.3355940  81.6140410  60.4623260  31.9353690  80.5558340
  60.9788280  31.3241050  80.0306600  61.1120640  32.4382470  81.0469350
  63.2018760  32.8262180  81.3827320  63.4896570  32.5716480  80.5060330
  63.7141980  32.2739540  81.9732890  64.4195770  16.5652380  81.9623830
  63.6367560  17.0397880  82.2420590  64.1258700  15.6607210  81.8537010
  55.1408160  33.0383080  76.9805690  54.9730200  32.4053760  77.6787580
  54.2742670  33.2442480  76.6299880  55.7636180  16.8699860  74.4837550
  56.5215540  16.9828740  73.9101580  55.3013350  17.7069060  74.4380980
  62.3049990  18.9839130  77.4739860  61.4924500  18.6096020  77.1335740
  62.8091630  18.2284210  77.7761050  66.8074970  15.6481580  78.7122930
  67.4104340  16.2201790  79.1871450  66.0667960  16.2121020  78.4896830
  56.7470860  31.7316310  74.4255830  56.2218480  32.1124340  73.7217790
  56.6715440  32.3567080  75.1465540  58.1361330  17.3963910  73.0239520
  58.6654090  16.6093710  72.8947470  58.7689650  18.0755100  73.2575050
  60.3299170  17.1339050  76.0784910  59.7001910  16.4326360  76.2455040
  59.7904310  17.8943180  75.8618070  59.3463830  33.6798690  73.3005080
  60.0782650  33.3957970  72.7528970  59.6057500  33.4411970  74.1904460
  58.5078620  29.7963420  73.3051410  57.8787500  30.2648520  73.8537240
  58.6226450  28.9512640  73.7397600  65.9628340  23.8469080  59.4552610
  65.8822390  22.9323690  59.1844320  65.5492760  24.3436150  58.7492320
  64.0946380  25.6248100  61.3361880  63.3188480  25.1448540  61.6260450
  64.7459310  24.9453750  61.1618040  58.1112210  25.9367910  62.2137640
  57.2797090  25.6816620  62.6134150  58.7193190  26.0078680  62.9495560
  68.1153810  30.0308290  60.1161010  67.6535340  29.2595530  60.4448180
  68.9279360  30.0574360  60.6213460  58.0913470  29.9708000  62.4095660
  58.3941510  29.0805740  62.2305880  58.8357060  30.5278220  62.1817910
  56.5204160  20.8969800  55.9980030  55.6320860  21.2385770  55.8959910
  56.8045350  20.6970120  55.1060860  54.4837170  23.4975450  61.8819730
  55.0553280  22.7297650  61.8823370  54.4838710  23.7964210  60.9726340
  64.3417120  32.3166300  59.7365000  63.7228560  32.7723800  59.1659440
  65.1968900  32.4717760  59.3354700  63.5355370  28.3005290  61.3432040
  63.4663650  27.3595230  61.1821170  64.2975230  28.3906700  61.9154610
  55.7262040  18.9059810  63.6688660  55.5464880  18.0085560  63.9491420
  55.3242120  19.4531680  64.3435610  64.5660540  21.1075670  61.5700970
  64.9425360  20.2347550  61.4574640  64.4680050  21.4434370  60.6791410
  58.6965550  19.4801300  57.0318410  58.8032300  20.3805030  57.3387170
  57.7857910  19.4319270  56.7413060  56.3448710  21.4020310  62.2771000
  57.0258820  21.6658680  62.8958400  56.0296760  20.5621180  62.6109010
  60.5373280  22.4487670  61.3643590  61.0451500  22.9468640  62.0048610
  61.0686520  21.6722870  61.1882950  58.8209380  17.0886230  65.6307010
  58.8227820  17.6058620  64.8252910  57.9913690  16.6116410  65.6076940
  65.2080470  27.2005540  57.1296910  64.5897740  27.6654990  56.5659630
  65.7203720  27.8933020  57.5466420  60.0712230  26.7281410  63.8080510
  59.7381610  27.3550330  64.4501580  60.2478910  27.2543290  63.0282180
  68.5846140  20.5426490  61.2756850  67.8801710  20.8311380  61.8559960
  68.9458300  21.3526600  60.9156410  58.5024710  18.7996190  63.6377460
  58.8441520  19.6438240  63.3431330  57.5640520  18.9479930  63.7542800
  59.2831330  28.6962210  65.6229690  59.9005330  29.3713290  65.3414140
  58.4224450  29.1050190  65.5317190  54.5763670  27.8862070  54.5036540
  54.1991650  28.3749170  53.7721440  54.8336740  28.5587350  55.1343070
  62.1852600  16.2878460  59.9622050  62.4927580  15.7325350  59.2457550
  61.2553300  16.4222920  59.7795040  67.7367660  32.0045750  62.2529510
  67.7494820  31.6008040  61.3851770  67.1842880  32.7793040  62.1490940
  67.1353100  26.9075590  63.5812120  67.5521890  26.6935700  62.7465580
  67.8592920  27.1648380  64.1520740  64.5733360  24.3527290  56.6982170
  63.6462640  24.2864670  56.9270640  64.7258180  25.2907420  56.5837410
  64.5602440  20.6244290  53.6949330  63.6206110  20.7858250  53.7801790
  64.8785700  21.3429970  53.1485320  68.6030650  25.9147590  57.2017420
  67.9843070  25.5767140  56.5543720  68.5855100  25.2707350  57.9096610
  68.0457210  22.0932130  64.6183230  67.6328390  22.9185840  64.8723220
  67.3133160  21.5077170  64.4259590  60.1790000  24.8792030  59.4801900
  59.7747000  24.1669280  58.9847800  60.2653120  24.5345270  60.3689940
  60.6471700  28.5659590  61.6441110  60.3499990  27.9605060  60.9648890
  61.5971520  28.6036900  61.5330470  58.8918620  21.6535240  63.2600940
  59.4433210  21.7630580  62.4854190  59.4062130  22.0272840  63.9756170
  68.7357310  32.1391460  65.3064210  68.2587870  32.9463650  65.1136820
  68.0519100  31.4869790  65.4590420  59.7390130  28.3041280  68.2948910
  58.8418660  28.5281250  68.5422310  59.7643000  28.4276220  67.3460310
  66.7795350  25.1534400  54.2090170  67.2188630  24.3156830  54.0627990
  67.4923770  25.7863800  54.2954310  58.5661350  25.1754600  66.8706280
  58.4269120  26.0477400  67.2393680  57.6842710  24.8327410  66.7254220
  64.8890730  30.0930470  58.1771410  65.3286640  30.8354800  57.7626800
  64.8277620  30.3357040  59.1010370  60.3641700  31.1176300  69.0791430
  60.3357130  31.5219250  68.2119860  60.2006670  30.1886660  68.9163030
  56.8794630  23.7737010  56.9808550  56.7592230  24.4999100  56.3689820
  56.5695520  23.0039920  56.5036460  54.5180000  26.9452150  62.7877190
  54.5960420  27.0800920  61.8432910  55.1321680  26.2368040  62.9805310
  55.7627630  28.6452340  59.1983370  55.3555710  28.7866930  58.3436970
  56.6540640  28.3612500  58.9954580  65.5806510  32.7944250  66.1050420
  66.0951180  32.7052260  66.9072850  64.7375590  33.1403950  66.3978330
  67.5560910  33.0799590  55.5334420  67.3962050  32.7902530  56.4316250
  67.3907620  32.3039720  54.9979650  60.0349290  32.8598120  57.3106040
  59.8591770  31.9433660  57.0973840  59.1805030  33.2185410  57.5503840
  67.2587040  30.5887150  54.0932420  66.5652200  30.5864440  53.4334700
  68.0009900  30.1646470  53.6626590  66.8236970  32.2149860  58.1680910
  67.2793920  31.4339240  58.4819530  67.1629490  32.9256680  58.7122090
  54.5739520  27.9866320  65.3271650  54.7370560  27.5171680  64.5091020
  55.0391970  27.4789880  65.9920490  59.3458290  17.1172080  60.3632220
  58.9026440  17.8981620  60.0316740  59.9043280  17.4401970  61.0703160
  63.6328100  19.9840600  65.9667540  63.1707470  20.1923620  66.7787480
  63.2306210  19.1699950  65.6638210  68.6332610  21.2049550  67.0964200
  67.7826200  20.9055300  67.4173270  68.4734400  21.4491560  66.1848020
  65.7282320  22.7051300  69.1962990  66.0535730  21.8715050  68.8565220
  66.5162650  23.2279820  69.3441320  62.4617110  16.7382780  55.2438050
  61.8371290  16.7342650  55.9691360  62.3747230  15.8713740  54.8474020
  61.3834190  17.6619410  62.2221820  61.6806520  18.5682240  62.1413840
  61.9319750  17.1738190  61.6081390  59.1372510  22.2405650  58.0913470
  58.9113430  22.0242820  58.9960090  58.3565040  22.6734110  57.7459440
  66.3670270  22.2469020  56.6904120  65.7679160  22.9704820  56.5067740
  66.9149880  22.1845800  55.9080570  61.5771720  23.1391230  68.7573740
  61.4815320  22.1985960  68.6074140  62.4203700  23.3606300  68.3621810
  64.9735140  20.8832560  58.7207400  65.3664710  21.2004760  57.9076090
  65.3351990  20.0044440  58.8351920  56.7082260  19.5504900  66.9107520
  56.3145650  20.3980110  67.1180300  56.0200660  18.9131270  67.1016160
  63.2827310  19.6339870  69.9804260  62.5925630  19.4412070  70.6150350
  64.0259610  19.9174510  70.5128560  54.0099310  17.4733360  60.9437600
  53.7212360  18.0436220  61.6562580  54.7545070  16.9937810  61.3068830
  54.1969540  21.4153480  52.1540320  54.1144210  22.3584240  52.2955310
  53.8452600  21.2728390  51.2752670  65.5590280  23.4738310  62.8158180
  64.8271400  23.9825120  63.1648280  65.1614620  22.6568290  62.5146960
  61.9967670  20.1492510  61.2210670  62.0003730  19.7082460  60.3715210
  62.8918790  20.4709840  61.3282490  57.8470050  20.0319000  60.1804880
  57.5070100  20.5094230  60.9371930  57.0847370  19.5784120  59.8205980
  62.0587820  21.1504590  54.2117430  62.1800640  21.1091070  55.1603250
  61.6736330  22.0128740  54.0564160  66.0216190  18.9271990  62.2281120
  66.0388930  19.3780640  63.0722970  65.7731770  18.0277630  62.4414560
  61.0709320  23.4605730  53.6100730  60.5026220  23.0123980  52.9836640
  61.7798320  23.8198510  53.0765880  56.1478500  27.3617750  67.4867460
  55.7633290  26.7211420  68.0850420  56.4590690  28.0653870  68.0562190
  62.2975640  24.2094290  62.9676080  62.6645770  23.7352860  63.7137420
  62.1080700  25.0835860  63.3084420  55.1616130  18.9537980  59.0969550
  54.8763050  18.5893650  59.9348170  55.0994990  18.2218440  58.4832690
  60.0875010  23.2502930  65.2860290  59.7832080  24.1294910  65.5110650
  61.0421470  23.3102720  65.3217730  58.6156800  27.4563920  55.8827140
  57.8419060  26.9161540  55.7225860  59.3451430  26.9370530  55.5444900
  64.8354720  17.8467240  55.8182920  64.0219330  17.3480410  55.7428230
  64.6416670  18.6865490  55.4019270  64.7563580  26.5238340  67.5622530
  64.6900890  25.6034010  67.3080120  64.1268720  26.6213780  68.2767170
  67.5503110  22.2186890  54.1145080  68.4382730  22.5304120  53.9396420
  67.5208200  21.3459140  53.7225660  58.6594200  27.1244300  59.5205950
  59.1772870  26.3212560  59.4662840  58.2078220  27.0623440  60.3622780
  63.5463700  28.3910580  54.7933250  63.8879400  29.1352810  54.2976570
  62.7176410  28.7041700  55.1558080  56.1438740  24.0905670  66.4331650
  55.7853680  24.7559520  67.0204990  55.8493300  23.2589220  66.8044270
  59.3451860  24.5489910  69.3171200  59.0452000  24.6947090  68.4199020
  60.1163100  23.9895200  69.2244590  64.6880310  29.3458910  67.3126330
  64.7024850  28.4139870  67.0945240  63.9805410  29.4318670  67.9516100
  66.4291110  27.7126420  60.1578760  66.7814930  27.1154550  59.4980130
  65.5453440  27.3870650  60.3287010  62.5154390  28.4724110  57.5649170
  63.2025520  29.0193320  57.9456760  61.7286810  29.0164840  57.5998780
  54.6546790  24.0896930  53.0566250  55.5241640  24.3721730  53.3402170
  54.1637110  24.9032800  52.9415060  61.8181600  25.4770140  57.1774530
  62.2744380  26.2875390  57.4034720  61.4669810  25.1593280  58.0093020
  64.1214210  30.9876480  64.4066830  64.7656430  31.1935860  65.0840250
  64.4843650  30.2264880  63.9537680  57.7193380  15.8207790  57.6497050
  57.5908010  15.8125690  58.5981970  56.8955400  16.1590880  57.2988060
  65.3946290  28.9908830  63.1244280  66.0368520  28.2901990  63.2376450
  65.9195640  29.7707270  62.9441170  67.1683910  29.7903730  66.3280340
  67.5040150  30.3770420  67.0058260  66.2484250  29.6596440  66.5578130
  55.0218040  33.3024310  53.6227880  55.3815680  33.9013650  52.9685150
  54.8810380  33.8484200  54.3962910  54.7187310  17.5798910  67.1103750
  54.0045830  17.7795830  67.7156360  55.1382350  16.8038480  67.4818550
  55.0059900  31.5679170  68.0970280  55.1151020  30.6273910  67.9565670
  54.3540460  31.8333920  67.4484010  62.9972490  29.8395060  69.4968400
  62.6769360  29.1204300  70.0414090  62.3230850  30.5150130  69.5704460
  61.0386660  30.6855510  54.4401550  61.0296760  31.4185200  53.8246060
  60.1185020  30.4387090  54.5328510  56.6393300  25.9070400  55.1848310
  56.0321250  26.6469300  55.1943610  57.1142650  25.9969760  54.3586510
  66.2126090  20.0721220  64.8605200  66.5806910  19.2516430  65.1884770
  65.3524290  20.1323110  65.2760850  64.0246260  30.7483750  53.1026740
  64.1258240  30.5447740  52.1728720  63.1248000  30.4942030  53.3074520
  61.5472150  21.3064110  57.0850640  60.8388300  21.7750450  57.5264250
  61.8316630  20.6486120  57.7195830  63.1728080  22.7260810  65.0843170
  63.6713330  23.2006630  65.7495020  63.3151030  21.8024330  65.2913200
  65.5787580  18.0314770  58.5246430  65.4555360  18.0500900  57.5755940
  66.5272140  18.0793710  58.6444830  62.6664370  33.2670070  57.7974410
  62.9205870  33.2291460  56.8753780  61.7176850  33.1403400  57.7902660
  59.7507170  19.6149190  54.4601350  60.5997700  20.0519340  54.3941540
  59.3838440  19.9269450  55.2873410  58.6498590  25.8681550  52.9336880
  59.4161860  25.7562910  53.4962310  58.7273280  25.1719520  52.2813650
  57.3445350  23.3006620  53.6169770  57.4248940  22.3534130  53.7287170
  58.2365100  23.6313500  53.7230430  58.1460060  33.4502010  60.7204310
  58.8822540  32.9017470  60.9912880  58.5300980  34.3158020  60.5810300
  55.0305540  29.5175580  56.5945820  54.1045320  29.7596720  56.5851230
  55.4961970  30.3449840  56.4730570  57.1518340  32.6348080  69.9089890
  57.9531070  32.9560130  70.3225290  56.6370160  32.2743660  70.6309800
  61.2562370  32.6232320  52.5429880  62.0490980  32.9121150  52.0911670
  60.7366720  32.1924490  51.8642360  65.9882970  28.7427950  69.8565300
  65.3821130  28.7659550  69.1161050  65.6837080  28.0110990  70.3932550
  67.4183340  32.4708240  68.4674710  68.3705090  32.3866260  68.4174950
  67.2711560  33.1349950  69.1408500  54.8716150  25.1221540  68.8525940
  55.3755170  24.5428820  69.4242170  54.1323570  25.4061770  69.3902310
  61.7739770  27.8435730  52.4072230  61.6690410  27.2288080  53.1333610
  61.6063990  27.3201620  51.6235240  61.9254090  26.5292530  68.3861460
  61.1599760  27.0977530  68.3016130  62.1070050  26.2368740  67.4929690
  65.0142500  26.9055760  53.0114220  64.4652600  27.3525060  53.6556960
  65.6361760  26.4005010  53.5351890  56.9039230  23.2651130  69.7476010
  56.9444570  22.9665000  70.6561240  57.7584730  23.6658740  69.5883530
  60.6817620  25.8646680  54.9079520  61.1034040  25.6986550  55.7510910
  60.8068460  25.0546910  54.4134660  58.8445040  21.8443230  67.7150500
  58.3141500  21.3534180  67.0873840  59.5133110  22.2727430  67.1808430
  63.1945260  24.8884290  52.1556620  63.7150920  24.1733310  51.7897770
  63.8413660  25.5270160  52.4557130  67.7423100  26.3112690  67.4791690
  68.1564120  26.4657770  68.3282110  66.8074100  26.4367910  67.6417470
  68.2145270  23.6508850  69.4830840  68.7966040  22.8961170  69.3951320
  68.3907040  24.1816290  68.7062320  59.3317340  18.8105600  67.7947790
  59.2374210  18.1926350  67.0698660  58.7514730  19.5371890  67.5677700
  62.0978780  17.3678840  64.8275180  61.6496080  17.3903100  63.9820730
  61.4643980  16.9697860  65.4245480  62.5038330  26.2633170  65.4487620
  62.9226440  27.1065900  65.2763860  61.5846960  26.4005210  65.2194400
  64.8402230  23.9949350  66.8325460  64.9598440  23.3990490  67.5720300
  65.6996230  24.0319040  66.4126760  67.1790130  24.5486540  65.4087970
  66.6525350  25.0729160  64.8053110  67.5221470  25.1813930  66.0397700
  59.5776520  21.9379910  51.8537680  59.3765580  21.0747270  52.2151020
  59.4068570  21.8513270  50.9159280  60.3545750  32.5686180  66.5645350
  59.8166840  33.2932240  66.2454050  60.6079710  32.0916520  65.7742690
  61.6071000  20.5370700  68.0901280  62.1970690  20.2286550  68.7779100
  60.7891240  20.0650450  68.2461180  66.4264430  20.1536510  68.3234300
  65.7379950  19.4918050  68.2584290  67.1470450  19.7074780  68.7682760
  67.0564830  16.7488140  54.3824560  67.3367120  15.9056040  54.7383980
  66.2830560  16.9811250  54.8963310  58.3759320  19.0380530  51.8415560
  58.6785220  19.0447960  50.9334710  59.1153910  18.6878390  52.3383220
  63.2107960  33.8037390  66.8232000  63.1366660  34.7072530  67.1304370
  62.3086800  33.4849290  66.7954070  61.5944250  17.9815150  52.8271760
  61.2466250  17.3039140  52.2474210  61.7957020  17.5204660  53.6415150
  63.7593290  32.9695900  54.4458360  64.6544080  33.3080870  54.4677120
  63.7910920  32.2475310  53.8182640  57.3989450  28.3422950  52.6745360
  57.8364320  28.8852620  53.3302940  57.8837180  27.5169900  52.6841700
  54.6135250  31.1311980  60.1265620  54.9438260  30.2633040  59.8944260
  55.0426250  31.3370500  60.9570580  59.2097170  29.4620990  57.7867590
  58.9092710  29.3385960  58.6871500  59.1034660  28.6029580  57.3783320
  55.1025460  31.9982570  62.8647250  54.6656450  32.1783370  63.6971400
  55.6703140  32.7557190  62.7228970  54.9349890  24.5102800  59.2236130
  54.2798730  24.2414440  58.5795830  55.7727840  24.4007280  58.7738110
  67.8840330  19.3044090  53.4454620  68.3025210  19.1175070  52.6051280
  67.5776390  18.4523140  53.7557550  55.9725820  24.8955370  63.7639470
  56.3398860  24.8082770  64.6435490  55.4036640  24.1321920  63.6646330
  55.5241820  21.8064460  67.6697890  54.6297870  21.7731220  68.0091600
  56.0639370  22.0051250  68.4349140  54.1487970  21.7201730  55.1661460
  53.2452050  21.9831930  54.9913120  54.6328590  21.9912900  54.3861420
  56.6915180  20.7767270  53.0755840  57.4006880  20.3550490  52.5903120
  55.9755120  20.8442500  52.4439190  56.3389340  16.8306600  52.1158490
  57.0617470  17.3715540  52.4339710  56.6113860  16.5570020  51.2400030
  56.0281530  16.0812790  62.0181110  56.6757720  15.5310170  61.5776270
  56.4483370  16.3355940  62.8396920  55.7813530  16.2368460  64.7606430
  55.4328350  16.6932280  65.5264610  55.4501230  15.3425590  64.8428860
  57.3877900  29.4088060  68.9259620  57.3447530  29.0380970  69.8074080
  57.5188910  30.3465630  69.0661440  61.0883930  30.9647650  64.5269340
  60.8475290  31.2322210  63.6399860  62.0286570  31.1353380  64.5820200
  63.2938350  17.4280340  68.2825850  63.2327240  18.0202170  69.0321260
  64.2338730  17.3206300  68.1376110  65.9312910  17.0850400  67.9218140
  66.5453320  17.4029690  67.2599220  66.4762470  16.5998990  68.5414000
  56.4534170  15.7644660  68.0357200  57.0017160  15.5832710  67.2723310
  56.5189480  14.9738770  68.5713510  57.2265930  32.3550310  66.0457400
  56.6326250  32.2235010  66.7847440  57.2189770  31.5188450  65.5799500
  66.6720950  15.6482540  64.2487430  65.7980790  15.9817650  64.0460360
  66.5631700  15.1755720  65.0739300  67.5792930  17.8553410  65.6329150
  67.2506290  17.0405170  65.2530880  68.5275230  17.8123220  65.5094840
  56.8578160  29.7208690  64.9965440  56.1312220  29.1013980  64.9291390
  56.9187310  30.1149300  64.1263520  60.4623260  31.9353690  61.7814850
  60.9788280  31.3241050  61.2563110  61.1120640  32.4382470  62.2725860
  63.2018760  32.8262180  62.6083830  63.4896570  32.5716480  61.7316840
  63.7141980  32.2739540  63.1989400  64.4195770  16.5652380  63.1880340
  63.6367560  17.0397880  63.4677100  64.1258700  15.6607210  63.0793520
  55.1408160  33.0383080  58.2062200  54.9730200  32.4053760  58.9044090
  54.2742670  33.2442480  57.8556390  55.7636180  16.8699860  55.7094060
  56.5215540  16.9828740  55.1358090  55.3013350  17.7069060  55.6637490
  62.3049990  18.9839130  58.6996370  61.4924500  18.6096020  58.3592250
  62.8091630  18.2284210  59.0017560  66.8074970  15.6481580  59.9379440
  67.4104340  16.2201790  60.4127960  66.0667960  16.2121020  59.7153340
  56.7470860  31.7316310  55.6512340  56.2218480  32.1124340  54.9474300
  56.6715440  32.3567080  56.3722050  58.1361330  17.3963910  54.2496030
  58.6654090  16.6093710  54.1203980  58.7689650  18.0755100  54.4831560
  60.3299170  17.1339050  57.3041420  59.7001910  16.4326360  57.4711550
  59.7904310  17.8943180  57.0874580  63.2691120  33.7478280  69.9752030
  64.1958430  33.5122550  70.0187990  63.2541550  34.5750280  69.4938060
  60.4554730  16.4123030  69.7393910  60.1739000  16.9156630  68.9754730
  60.8374430  15.6144780  69.3736040  59.3463830  33.6798690  54.5261590
  60.0782650  33.3957970  53.9785480  59.6057500  33.4411970  55.4160970
  58.5078620  29.7963420  54.5307920  57.8787500  30.2648520  55.0793750
  58.6226450  28.9512640  54.9654110  67.0570190  15.8276610  70.3174380
  66.9435640  16.1471220  71.2125900  67.8739930  16.2289120  70.0211660
  65.9628340  23.8469080  40.6809120  65.8822390  22.9323690  40.4100830
  65.5492760  24.3436150  39.9748830  64.0946380  25.6248100  42.5618390
  63.3188480  25.1448540  42.8516960  64.7459310  24.9453750  42.3874550
  58.1112210  25.9367910  43.4394150  57.2797090  25.6816620  43.8390660
  58.7193190  26.0078680  44.1752070  68.1153810  30.0308290  41.3417520
  67.6535340  29.2595530  41.6704690  68.9279360  30.0574360  41.8469970
  58.0913470  29.9708000  43.6352170  58.3941510  29.0805740  43.4562390
  58.8357060  30.5278220  43.4074420  56.5204160  20.8969800  37.2236540
  55.6320860  21.2385770  37.1216420  56.8045350  20.6970120  36.3317370
  54.4837170  23.4975450  43.1076240  55.0553280  22.7297650  43.1079880
  54.4838710  23.7964210  42.1982850  64.3417120  32.3166300  40.9621510
  63.7228560  32.7723800  40.3915950  65.1968900  32.4717760  40.5611210
  63.5355370  28.3005290  42.5688550  63.4663650  27.3595230  42.4077680
  64.2975230  28.3906700  43.1411120  55.7262040  18.9059810  44.8945170
  55.5464880  18.0085560  45.1747930  55.3242120  19.4531680  45.5692120
  64.5660540  21.1075670  42.7957480  64.9425360  20.2347550  42.6831150
  64.4680050  21.4434370  41.9047920  58.6965550  19.4801300  38.2574920
  58.8032300  20.3805030  38.5643680  57.7857910  19.4319270  37.9669570
  56.3448710  21.4020310  43.5027510  57.0258820  21.6658680  44.1214910
  56.0296760  20.5621180  43.8365520  60.5373280  22.4487670  42.5900100
  61.0451500  22.9468640  43.2305120  61.0686520  21.6722870  42.4139460
  58.8209380  17.0886230  46.8563520  58.8227820  17.6058620  46.0509420
  57.9913690  16.6116410  46.8333450  65.2080470  27.2005540  38.3553420
  64.5897740  27.6654990  37.7916140  65.7203720  27.8933020  38.7722930
  60.0712230  26.7281410  45.0337020  59.7381610  27.3550330  45.6758090
  60.2478910  27.2543290  44.2538690  68.5846140  20.5426490  42.5013360
  67.8801710  20.8311380  43.0816470  68.9458300  21.3526600  42.1412920
  58.5024710  18.7996190  44.8633970  58.8441520  19.6438240  44.5687840
  57.5640520  18.9479930  44.9799310  59.2831330  28.6962210  46.8486200
  59.9005330  29.3713290  46.5670650  58.4224450  29.1050190  46.7573700
  54.5763670  27.8862070  35.7293050  54.1991650  28.3749170  34.9977950
  54.8336740  28.5587350  36.3599580  62.1852600  16.2878460  41.1878560
  62.4927580  15.7325350  40.4714060  61.2553300  16.4222920  41.0051550
  67.7367660  32.0045750  43.4786020  67.7494820  31.6008040  42.6108280
  67.1842880  32.7793040  43.3747450  67.1353100  26.9075590  44.8068630
  67.5521890  26.6935700  43.9722090  67.8592920  27.1648380  45.3777250
  64.5733360  24.3527290  37.9238680  63.6462640  24.2864670  38.1527150
  64.7258180  25.2907420  37.8093920  64.5602440  20.6244290  34.9205840
  63.6206110  20.7858250  35.0058300  64.8785700  21.3429970  34.3741830
  68.6030650  25.9147590  38.4273930  67.9843070  25.5767140  37.7800230
  68.5855100  25.2707350  39.1353120  68.0457210  22.0932130  45.8439740
  67.6328390  22.9185840  46.0979730  67.3133160  21.5077170  45.6516100
  60.1790000  24.8792030  40.7058410  59.7747000  24.1669280  40.2104310
  60.2653120  24.5345270  41.5946450  60.6471700  28.5659590  42.8697620
  60.3499990  27.9605060  42.1905400  61.5971520  28.6036900  42.7586980
  58.8918620  21.6535240  44.4857450  59.4433210  21.7630580  43.7110700
  59.4062130  22.0272840  45.2012680  68.7357310  32.1391460  46.5320720
  68.2587870  32.9463650  46.3393330  68.0519100  31.4869790  46.6846930
  59.7390130  28.3041280  49.5205420  58.8418660  28.5281250  49.7678820
  59.7643000  28.4276220  48.5716820  66.7795350  25.1534400  35.4346680
  67.2188630  24.3156830  35.2884500  67.4923770  25.7863800  35.5210820
  58.5661350  25.1754600  48.0962790  58.4269120  26.0477400  48.4650190
  57.6842710  24.8327410  47.9510730  64.8890730  30.0930470  39.4027920
  65.3286640  30.8354800  38.9883310  64.8277620  30.3357040  40.3266880
  60.3641700  31.1176300  50.3047940  60.3357130  31.5219250  49.4376370
  60.2006670  30.1886660  50.1419540  56.8794630  23.7737010  38.2065060
  56.7592230  24.4999100  37.5946330  56.5695520  23.0039920  37.7292970
  54.5180000  26.9452150  44.0133700  54.5960420  27.0800920  43.0689420
  55.1321680  26.2368040  44.2061820  55.7627630  28.6452340  40.4239880
  55.3555710  28.7866930  39.5693480  56.6540640  28.3612500  40.2211090
  65.5806510  32.7944250  47.3306930  66.0951180  32.7052260  48.1329360
  64.7375590  33.1403950  47.6234840  67.5560910  33.0799590  36.7590930
  67.3962050  32.7902530  37.6572760  67.3907620  32.3039720  36.2236160
  60.0349290  32.8598120  38.5362550  59.8591770  31.9433660  38.3230350
  59.1805030  33.2185410  38.7760350  67.2587040  30.5887150  35.3188930
  66.5652200  30.5864440  34.6591210  68.0009900  30.1646470  34.8883100
  66.8236970  32.2149860  39.3937420  67.2793920  31.4339240  39.7076040
  67.1629490  32.9256680  39.9378600  54.5739520  27.9866320  46.5528160
  54.7370560  27.5171680  45.7347530  55.0391970  27.4789880  47.2177000
  59.3458290  17.1172080  41.5888730  58.9026440  17.8981620  41.2573250
  59.9043280  17.4401970  42.2959670  63.6328100  19.9840600  47.1924050
  63.1707470  20.1923620  48.0043990  63.2306210  19.1699950  46.8894720
  68.6332610  21.2049550  48.3220710  67.7826200  20.9055300  48.6429780
  68.4734400  21.4491560  47.4104530  65.7282320  22.7051300  50.4219500
  66.0535730  21.8715050  50.0821730  66.5162650  23.2279820  50.5697830
  62.4617110  16.7382780  36.4694560  61.8371290  16.7342650  37.1947870
  62.3747230  15.8713740  36.0730530  61.3834190  17.6619410  43.4478330
  61.6806520  18.5682240  43.3670350  61.9319750  17.1738190  42.8337900
  59.1372510  22.2405650  39.3169980  58.9113430  22.0242820  40.2216600
  58.3565040  22.6734110  38.9715950  66.3670270  22.2469020  37.9160630
  65.7679160  22.9704820  37.7324250  66.9149880  22.1845800  37.1337080
  61.5771720  23.1391230  49.9830250  61.4815320  22.1985960  49.8330650
  62.4203700  23.3606300  49.5878320  64.9735140  20.8832560  39.9463910
  65.3664710  21.2004760  39.1332600  65.3351990  20.0044440  40.0608430
  56.7082260  19.5504900  48.1364030  56.3145650  20.3980110  48.3436810
  56.0200660  18.9131270  48.3272670  63.2827310  19.6339870  51.2060770
  62.5925630  19.4412070  51.8406860  64.0259610  19.9174510  51.7385070
  54.0099310  17.4733360  42.1694110  53.7212360  18.0436220  42.8819090
  54.7545070  16.9937810  42.5325340  54.1969540  21.4153480  33.3796830
  54.1144210  22.3584240  33.5211820  53.8452600  21.2728390  32.5009180
  65.5590280  23.4738310  44.0414690  64.8271400  23.9825120  44.3904790
  65.1614620  22.6568290  43.7403470  61.9967670  20.1492510  42.4467180
  62.0003730  19.7082460  41.5971720  62.8918790  20.4709840  42.5539000
  57.8470050  20.0319000  41.4061390  57.5070100  20.5094230  42.1628440
  57.0847370  19.5784120  41.0462490  62.0587820  21.1504590  35.4373940
  62.1800640  21.1091070  36.3859760  61.6736330  22.0128740  35.2820670
  66.0216190  18.9271990  43.4537630  66.0388930  19.3780640  44.2979480
  65.7731770  18.0277630  43.6671070  61.0709320  23.4605730  34.8357240
  60.5026220  23.0123980  34.2093150  61.7798320  23.8198510  34.3022390
  56.1478500  27.3617750  48.7123970  55.7633290  26.7211420  49.3106930
  56.4590690  28.0653870  49.2818700  62.2975640  24.2094290  44.1932590
  62.6645770  23.7352860  44.9393930  62.1080700  25.0835860  44.5340930
  55.1616130  18.9537980  40.3226060  54.8763050  18.5893650  41.1604680
  55.0994990  18.2218440  39.7089200  60.0875010  23.2502930  46.5116800
  59.7832080  24.1294910  46.7367160  61.0421470  23.3102720  46.5474240
  58.6156800  27.4563920  37.1083650  57.8419060  26.9161540  36.9482370
  59.3451430  26.9370530  36.7701410  64.8354720  17.8467240  37.0439430
  64.0219330  17.3480410  36.9684740  64.6416670  18.6865490  36.6275780
  64.7563580  26.5238340  48.7879040  64.6900890  25.6034010  48.5336630
  64.1268720  26.6213780  49.5023680  67.5503110  22.2186890  35.3401590
  68.4382730  22.5304120  35.1652930  67.5208200  21.3459140  34.9482170
  58.6594200  27.1244300  40.7462460  59.1772870  26.3212560  40.6919350
  58.2078220  27.0623440  41.5879290  63.5463700  28.3910580  36.0189760
  63.8879400  29.1352810  35.5233080  62.7176410  28.7041700  36.3814590
  56.1438740  24.0905670  47.6588160  55.7853680  24.7559520  48.2461500
  55.8493300  23.2589220  48.0300780  59.3451860  24.5489910  50.5427710
  59.0452000  24.6947090  49.6455530  60.1163100  23.9895200  50.4501100
  64.6880310  29.3458910  48.5382840  64.7024850  28.4139870  48.3201750
  63.9805410  29.4318670  49.1772610  66.4291110  27.7126420  41.3835270
  66.7814930  27.1154550  40.7236640  65.5453440  27.3870650  41.5543520
  62.5154390  28.4724110  38.7905680  63.2025520  29.0193320  39.1713270
  61.7286810  29.0164840  38.8255290  54.6546790  24.0896930  34.2822760
  55.5241640  24.3721730  34.5658680  54.1637110  24.9032800  34.1671570
  61.8181600  25.4770140  38.4031040  62.2744380  26.2875390  38.6291230
  61.4669810  25.1593280  39.2349530  64.1214210  30.9876480  45.6323340
  64.7656430  31.1935860  46.3096760  64.4843650  30.2264880  45.1794190
  57.7193380  15.8207790  38.8753560  57.5908010  15.8125690  39.8238480
  56.8955400  16.1590880  38.5244570  65.3946290  28.9908830  44.3500790
  66.0368520  28.2901990  44.4632960  65.9195640  29.7707270  44.1697680
  67.1683910  29.7903730  47.5536850  67.5040150  30.3770420  48.2314770
  66.2484250  29.6596440  47.7834640  54.7187310  17.5798910  48.3360260
  54.0045830  17.7795830  48.9412870  55.1382350  16.8038480  48.7075060
  55.0059900  31.5679170  49.3226790  55.1151020  30.6273910  49.1822180
  54.3540460  31.8333920  48.6740520  62.9972490  29.8395060  50.7224910
  62.6769360  29.1204300  51.2670600  62.3230850  30.5150130  50.7960970
  61.0386660  30.6855510  35.6658060  61.0296760  31.4185200  35.0502570
  60.1185020  30.4387090  35.7585020  56.6393300  25.9070400  36.4104820
  56.0321250  26.6469300  36.4200120  57.1142650  25.9969760  35.5843020
  66.2126090  20.0721220  46.0861710  66.5806910  19.2516430  46.4141280
  65.3524290  20.1323110  46.5017360  64.0246260  30.7483750  34.3283250
  64.1258240  30.5447740  33.3985230  63.1248000  30.4942030  34.5331030
  61.5472150  21.3064110  38.3107150  60.8388300  21.7750450  38.7520760
  61.8316630  20.6486120  38.9452340  63.1728080  22.7260810  46.3099680
  63.6713330  23.2006630  46.9751530  63.3151030  21.8024330  46.5169710
  65.5787580  18.0314770  39.7502940  65.4555360  18.0500900  38.8012450
  66.5272140  18.0793710  39.8701340  62.6664370  33.2670070  39.0230920
  62.9205870  33.2291460  38.1010290  61.7176850  33.1403400  39.0159170
  59.7507170  19.6149190  35.6857860  60.5997700  20.0519340  35.6198050
  59.3838440  19.9269450  36.5129920  58.6498590  25.8681550  34.1593390
  59.4161860  25.7562910  34.7218820  58.7273280  25.1719520  33.5070160
  57.3445350  23.3006620  34.8426280  57.4248940  22.3534130  34.9543680
  58.2365100  23.6313500  34.9486940  58.1460060  33.4502010  41.9460820
  58.8822540  32.9017470  42.2169390  58.5300980  34.3158020  41.8066810
  57.1518340  32.6348080  51.1346400  57.9531070  32.9560130  51.5481800
  56.6370160  32.2743660  51.8566310  61.2562370  32.6232320  33.7686390
  62.0490980  32.9121150  33.3168180  60.7366720  32.1924490  33.0898870
  65.9882970  28.7427950  51.0821810  65.3821130  28.7659550  50.3417560
  65.6837080  28.0110990  51.6189060  67.4183340  32.4708240  49.6931220
  68.3705090  32.3866260  49.6431460  67.2711560  33.1349950  50.3665010
  54.8716150  25.1221540  50.0782450  55.3755170  24.5428820  50.6498680
  54.1323570  25.4061770  50.6158820  61.7739770  27.8435730  33.6328740
  61.6690410  27.2288080  34.3590120  61.6063990  27.3201620  32.8491750
  61.9254090  26.5292530  49.6117970  61.1599760  27.0977530  49.5272640
  62.1070050  26.2368740  48.7186200  65.0142500  26.9055760  34.2370730
  64.4652600  27.3525060  34.8813470  65.6361760  26.4005010  34.7608400
  56.9039230  23.2651130  50.9732520  56.9444570  22.9665000  51.8817750
  57.7584730  23.6658740  50.8140040  60.6817620  25.8646680  36.1336030
  61.1034040  25.6986550  36.9767420  60.8068460  25.0546910  35.6391170
  58.8445040  21.8443230  48.9407010  58.3141500  21.3534180  48.3130350
  59.5133110  22.2727430  48.4064940  63.1945260  24.8884290  33.3813130
  63.7150920  24.1733310  33.0154280  63.8413660  25.5270160  33.6813640
  67.7423100  26.3112690  48.7048200  68.1564120  26.4657770  49.5538620
  66.8074100  26.4367910  48.8673980  68.2145270  23.6508850  50.7087350
  68.7966040  22.8961170  50.6207830  68.3907040  24.1816290  49.9318830
  59.3317340  18.8105600  49.0204300  59.2374210  18.1926350  48.2955170
  58.7514730  19.5371890  48.7934210  62.0978780  17.3678840  46.0531690
  61.6496080  17.3903100  45.2077240  61.4643980  16.9697860  46.6501990
  62.5038330  26.2633170  46.6744130  62.9226440  27.1065900  46.5020370
  61.5846960  26.4005210  46.4450910  64.8402230  23.9949350  48.0581970
  64.9598440  23.3990490  48.7976810  65.6996230  24.0319040  47.6383270
  67.1790130  24.5486540  46.6344480  66.6525350  25.0729160  46.0309620
  67.5221470  25.1813930  47.2654210  59.5776520  21.9379910  33.0794190
  59.3765580  21.0747270  33.4407530  59.4068570  21.8513270  32.1415790
  60.3545750  32.5686180  47.7901860  59.8166840  33.2932240  47.4710560
  60.6079710  32.0916520  46.9999200  61.6071000  20.5370700  49.3157790
  62.1970690  20.2286550  50.0035610  60.7891240  20.0650450  49.4717690
  66.4264430  20.1536510  49.5490810  65.7379950  19.4918050  49.4840800
  67.1470450  19.7074780  49.9939270  67.0564830  16.7488140  35.6081070
  67.3367120  15.9056040  35.9640490  66.2830560  16.9811250  36.1219820
  58.3759320  19.0380530  33.0672070  58.6785220  19.0447960  32.1591220
  59.1153910  18.6878390  33.5639730  63.2107960  33.8037390  48.0488510
  63.1366660  34.7072530  48.3560880  62.3086800  33.4849290  48.0210580
  61.5944250  17.9815150  34.0528270  61.2466250  17.3039140  33.4730720
  61.7957020  17.5204660  34.8671660  63.7593290  32.9695900  35.6714870
  64.6544080  33.3080870  35.6933630  63.7910920  32.2475310  35.0439150
  57.3989450  28.3422950  33.9001870  57.8364320  28.8852620  34.5559450
  57.8837180  27.5169900  33.9098210  59.2097170  29.4620990  39.0124100
  58.9092710  29.3385960  39.9128010  59.1034660  28.6029580  38.6039830
  55.1025460  31.9982570  44.0903760  54.6656450  32.1783370  44.9227910
  55.6703140  32.7557190  43.9485480  54.9349890  24.5102800  40.4492640
  54.2798730  24.2414440  39.8052340  55.7727840  24.4007280  39.9994620
  67.8840330  19.3044090  34.6711130  68.3025210  19.1175070  33.8307790
  67.5776390  18.4523140  34.9814060  55.9725820  24.8955370  44.9895980
  56.3398860  24.8082770  45.8692000  55.4036640  24.1321920  44.8902840
  55.5241820  21.8064460  48.8954400  54.6297870  21.7731220  49.2348110
  56.0639370  22.0051250  49.6605650  54.1487970  21.7201730  36.3917970
  53.2452050  21.9831930  36.2169630  54.6328590  21.9912900  35.6117930
  56.6915180  20.7767270  34.3012350  57.4006880  20.3550490  33.8159630
  55.9755120  20.8442500  33.6695700  56.3389340  16.8306600  33.3415000
  57.0617470  17.3715540  33.6596220  56.6113860  16.5570020  32.4656540
  56.0281530  16.0812790  43.2437620  56.6757720  15.5310170  42.8032780
  56.4483370  16.3355940  44.0653430  55.7813530  16.2368460  45.9862940
  55.4328350  16.6932280  46.7521120  55.4501230  15.3425590  46.0685370
  57.3877900  29.4088060  50.1516130  57.3447530  29.0380970  51.0330590
  57.5188910  30.3465630  50.2917950  61.0883930  30.9647650  45.7525850
  60.8475290  31.2322210  44.8656370  62.0286570  31.1353380  45.8076710
  63.2938350  17.4280340  49.5082360  63.2327240  18.0202170  50.2577770
  64.2338730  17.3206300  49.3632620  65.9312910  17.0850400  49.1474650
  66.5453320  17.4029690  48.4855730  66.4762470  16.5998990  49.7670510
  56.4534170  15.7644660  49.2613710  57.0017160  15.5832710  48.4979820
  56.5189480  14.9738770  49.7970020  57.2265930  32.3550310  47.2713910
  56.6326250  32.2235010  48.0103950  57.2189770  31.5188450  46.8056010
  66.6720950  15.6482540  45.4743940  65.7980790  15.9817650  45.2716870
  66.5631700  15.1755720  46.2995810  56.8578160  29.7208690  46.2221950
  56.1312220  29.1013980  46.1547900  56.9187310  30.1149300  45.3520030
  60.4623260  31.9353690  43.0071360  60.9788280  31.3241050  42.4819620
  61.1120640  32.4382470  43.4982370  63.2018760  32.8262180  43.8340340
  63.4896570  32.5716480  42.9573350  63.7141980  32.2739540  44.4245910
  64.4195770  16.5652380  44.4136850  63.6367560  17.0397880  44.6933610
  64.1258700  15.6607210  44.3050030  55.7636180  16.8699860  36.9350570
  56.5215540  16.9828740  36.3614600  55.3013350  17.7069060  36.8894000
  62.3049990  18.9839130  39.9252880  61.4924500  18.6096020  39.5848760
  62.8091630  18.2284210  40.2274070  66.8074970  15.6481580  41.1635950
  67.4104340  16.2201790  41.6384470  66.0667960  16.2121020  40.9409850
  56.7470860  31.7316310  36.8768850  56.2218480  32.1124340  36.1730810
  56.6715440  32.3567080  37.5978560  58.1361330  17.3963910  35.4752540
  58.6654090  16.6093710  35.3460490  58.7689650  18.0755100  35.7088070
  60.3299170  17.1339050  38.5297930  59.7001910  16.4326360  38.6968060
  59.7904310  17.8943180  38.3131090  63.2691120  33.7478280  51.2008540
  64.1958430  33.5122550  51.2444500  63.2541550  34.5750280  50.7194570
  60.4554730  16.4123030  50.9650420  60.1739000  16.9156630  50.2011240
  60.8374430  15.6144780  50.5992550  59.3463830  33.6798690  35.7518100
  60.0782650  33.3957970  35.2041990  59.6057500  33.4411970  36.6417480
  58.5078620  29.7963420  35.7564430  57.8787500  30.2648520  36.3050260
  58.6226450  28.9512640  36.1910620  67.0570190  15.8276610  51.5430890
  66.9435640  16.1471220  52.4382410  67.8739930  16.2289120  51.2468170
  65.9628340  23.8469080  21.9065630  65.8822390  22.9323690  21.6357340
  65.5492760  24.3436150  21.2005340  64.0946380  25.6248100  23.7874900
  63.3188480  25.1448540  24.0773470  64.7459310  24.9453750  23.6131060
  58.1112210  25.9367910  24.6650660  57.2797090  25.6816620  25.0647170
  58.7193190  26.0078680  25.4008580  68.1153810  30.0308290  22.5674030
  67.6535340  29.2595530  22.8961200  68.9279360  30.0574360  23.0726480
  58.0913470  29.9708000  24.8608680  58.3941510  29.0805740  24.6818900
  58.8357060  30.5278220  24.6330930  56.5204160  20.8969800  18.4493050
  55.6320860  21.2385770  18.3472930  56.8045350  20.6970120  17.5573880
  54.4837170  23.4975450  24.3332750  55.0553280  22.7297650  24.3336390
  54.4838710  23.7964210  23.4239360  64.3417120  32.3166300  22.1878020
  63.7228560  32.7723800  21.6172460  65.1968900  32.4717760  21.7867720
  63.5355370  28.3005290  23.7945060  63.4663650  27.3595230  23.6334190
  64.2975230  28.3906700  24.3667630  55.7262040  18.9059810  26.1201680
  55.5464880  18.0085560  26.4004440  55.3242120  19.4531680  26.7948630
  64.5660540  21.1075670  24.0213990  64.9425360  20.2347550  23.9087660
  64.4680050  21.4434370  23.1304430  58.6965550  19.4801300  19.4831430
  58.8032300  20.3805030  19.7900190  57.7857910  19.4319270  19.1926080
  56.3448710  21.4020310  24.7284020  57.0258820  21.6658680  25.3471420
  56.0296760  20.5621180  25.0622030  60.5373280  22.4487670  23.8156610
  61.0451500  22.9468640  24.4561630  61.0686520  21.6722870  23.6395970
  58.8209380  17.0886230  28.0820030  58.8227820  17.6058620  27.2765930
  57.9913690  16.6116410  28.0589960  65.2080470  27.2005540  19.5809930
  64.5897740  27.6654990  19.0172650  65.7203720  27.8933020  19.9979440
  60.0712230  26.7281410  26.2593530  59.7381610  27.3550330  26.9014600
  60.2478910  27.2543290  25.4795200  68.5846140  20.5426490  23.7269870
  67.8801710  20.8311380  24.3072980  68.9458300  21.3526600  23.3669430
  58.5024710  18.7996190  26.0890480  58.8441520  19.6438240  25.7944350
  57.5640520  18.9479930  26.2055820  59.2831330  28.6962210  28.0742710
  59.9005330  29.3713290  27.7927160  58.4224450  29.1050190  27.9830210
  54.5763670  27.8862070  16.9549560  54.1991650  28.3749170  16.2234460
  54.8336740  28.5587350  17.5856090  62.1852600  16.2878460  22.4135070
  62.4927580  15.7325350  21.6970570  61.2553300  16.4222920  22.2308060
  67.7367660  32.0045750  24.7042530  67.7494820  31.6008040  23.8364790
  67.1842880  32.7793040  24.6003960  67.1353100  26.9075590  26.0325140
  67.5521890  26.6935700  25.1978600  67.8592920  27.1648380  26.6033760
  64.5733360  24.3527290  19.1495190  63.6462640  24.2864670  19.3783660
  64.7258180  25.2907420  19.0350430  64.5602440  20.6244290  16.1462350
  63.6206110  20.7858250  16.2314810  64.8785700  21.3429970  15.5998340
  68.6030650  25.9147590  19.6530440  67.9843070  25.5767140  19.0056740
  68.5855100  25.2707350  20.3609630  68.0457210  22.0932130  27.0696250
  67.6328390  22.9185840  27.3236240  67.3133160  21.5077170  26.8772610
  60.1790000  24.8792030  21.9314920  59.7747000  24.1669280  21.4360820
  60.2653120  24.5345270  22.8202960  60.6471700  28.5659590  24.0954130
  60.3499990  27.9605060  23.4161910  61.5971520  28.6036900  23.9843490
  58.8918620  21.6535240  25.7113960  59.4433210  21.7630580  24.9367210
  59.4062130  22.0272840  26.4269190  68.7357310  32.1391460  27.7577230
  68.2587870  32.9463650  27.5649840  68.0519100  31.4869790  27.9103440
  59.7390130  28.3041280  30.7461930  58.8418660  28.5281250  30.9935330
  59.7643000  28.4276220  29.7973330  66.7795350  25.1534400  16.6603190
  67.2188630  24.3156830  16.5141010  67.4923770  25.7863800  16.7467330
  58.5661350  25.1754600  29.3219300  58.4269120  26.0477400  29.6906700
  57.6842710  24.8327410  29.1767240  64.8890730  30.0930470  20.6284430
  65.3286640  30.8354800  20.2139820  64.8277620  30.3357040  21.5523390
  60.3641700  31.1176300  31.5304450  60.3357130  31.5219250  30.6632880
  60.2006670  30.1886660  31.3676050  56.8794630  23.7737010  19.4321570
  56.7592230  24.4999100  18.8202840  56.5695520  23.0039920  18.9549480
  54.5180000  26.9452150  25.2390210  54.5960420  27.0800920  24.2945930
  55.1321680  26.2368040  25.4318330  55.7627630  28.6452340  21.6496390
  55.3555710  28.7866930  20.7949990  56.6540640  28.3612500  21.4467600
  65.5806510  32.7944250  28.5563440  66.0951180  32.7052260  29.3585870
  64.7375590  33.1403950  28.8491350  67.5560910  33.0799590  17.9847440
  67.3962050  32.7902530  18.8829270  67.3907620  32.3039720  17.4492670
  60.0349290  32.8598120  19.7619060  59.8591770  31.9433660  19.5486860
  59.1805030  33.2185410  20.0016860  67.2587040  30.5887150  16.5445440
  66.5652200  30.5864440  15.8847720  68.0009900  30.1646470  16.1139610
  66.8236970  32.2149860  20.6193930  67.2793920  31.4339240  20.9332550
  67.1629490  32.9256680  21.1635110  54.5739520  27.9866320  27.7784670
  54.7370560  27.5171680  26.9604040  55.0391970  27.4789880  28.4433510
  59.3458290  17.1172080  22.8145240  58.9026440  17.8981620  22.4829760
  59.9043280  17.4401970  23.5216180  63.6328100  19.9840600  28.4180560
  63.1707470  20.1923620  29.2300500  63.2306210  19.1699950  28.1151230
  68.6332610  21.2049550  29.5477220  67.7826200  20.9055300  29.8686290
  68.4734400  21.4491560  28.6361040  65.7282320  22.7051300  31.6476010
  66.0535730  21.8715050  31.3078240  66.5162650  23.2279820  31.7954340
  62.4617110  16.7382780  17.6951070  61.8371290  16.7342650  18.4204380
  62.3747230  15.8713740  17.2987040  61.3834190  17.6619410  24.6734840
  61.6806520  18.5682240  24.5926860  61.9319750  17.1738190  24.0594410
  59.1372510  22.2405650  20.5426490  58.9113430  22.0242820  21.4473110
  58.3565040  22.6734110  20.1972460  66.3670270  22.2469020  19.1417140
  65.7679160  22.9704820  18.9580760  66.9149880  22.1845800  18.3593590
  61.5771720  23.1391230  31.2086760  61.4815320  22.1985960  31.0587160
  62.4203700  23.3606300  30.8134830  64.9735140  20.8832560  21.1720420
  65.3664710  21.2004760  20.3589110  65.3351990  20.0044440  21.2864940
  56.7082260  19.5504900  29.3620540  56.3145650  20.3980110  29.5693320
  56.0200660  18.9131270  29.5529180  63.2827310  19.6339870  32.4317280
  62.5925630  19.4412070  33.0663370  64.0259610  19.9174510  32.9641580
  54.0099310  17.4733360  23.3950620  53.7212360  18.0436220  24.1075600
  54.7545070  16.9937810  23.7581850  54.1969540  21.4153480  14.6053340
  54.1144210  22.3584240  14.7468330  53.8452600  21.2728390  13.7265690
  65.5590280  23.4738310  25.2671200  64.8271400  23.9825120  25.6161300
  65.1614620  22.6568290  24.9659980  61.9967670  20.1492510  23.6723690
  62.0003730  19.7082460  22.8228230  62.8918790  20.4709840  23.7795510
  57.8470050  20.0319000  22.6317900  57.5070100  20.5094230  23.3884950
  57.0847370  19.5784120  22.2719000  62.0587820  21.1504590  16.6630450
  62.1800640  21.1091070  17.6116270  61.6736330  22.0128740  16.5077180
  66.0216190  18.9271990  24.6794140  66.0388930  19.3780640  25.5235990
  65.7731770  18.0277630  24.8927580  61.0709320  23.4605730  16.0613750
  60.5026220  23.0123980  15.4349660  61.7798320  23.8198510  15.5278900
  56.1478500  27.3617750  29.9380480  55.7633290  26.7211420  30.5363440
  56.4590690  28.0653870  30.5075210  62.2975640  24.2094290  25.4189100
  62.6645770  23.7352860  26.1650440  62.1080700  25.0835860  25.7597440
  55.1616130  18.9537980  21.5482570  54.8763050  18.5893650  22.3861190
  55.0994990  18.2218440  20.9345710  60.0875010  23.2502930  27.7373310
  59.7832080  24.1294910  27.9623670  61.0421470  23.3102720  27.7730750
  58.6156800  27.4563920  18.3340160  57.8419060  26.9161540  18.1738880
  59.3451430  26.9370530  17.9957920  64.8354720  17.8467240  18.2695940
  64.0219330  17.3480410  18.1941250  64.6416670  18.6865490  17.8532290
  64.7563580  26.5238340  30.0135550  64.6900890  25.6034010  29.7593140
  64.1268720  26.6213780  30.7280190  67.5503110  22.2186890  16.5658100
  68.4382730  22.5304120  16.3909440  67.5208200  21.3459140  16.1738680
  58.6594200  27.1244300  21.9718970  59.1772870  26.3212560  21.9175860
  58.2078220  27.0623440  22.8135800  63.5463700  28.3910580  17.2446270
  63.8879400  29.1352810  16.7489590  62.7176410  28.7041700  17.6071100
  56.1438740  24.0905670  28.8844670  55.7853680  24.7559520  29.4718010
  55.8493300  23.2589220  29.2557290  59.3451860  24.5489910  31.7684220
  59.0452000  24.6947090  30.8712040  60.1163100  23.9895200  31.6757610
  64.6880310  29.3458910  29.7639350  64.7024850  28.4139870  29.5458260
  63.9805410  29.4318670  30.4029120  66.4291110  27.7126420  22.6091780
  66.7814930  27.1154550  21.9493150  65.5453440  27.3870650  22.7800030
  62.5154390  28.4724110  20.0162190  63.2025520  29.0193320  20.3969780
  61.7286810  29.0164840  20.0511800  54.6546790  24.0896930  15.5079270
  55.5241640  24.3721730  15.7915190  54.1637110  24.9032800  15.3928080
  61.8181600  25.4770140  19.6287550  62.2744380  26.2875390  19.8547740
  61.4669810  25.1593280  20.4606040  64.1214210  30.9876480  26.8579850
  64.7656430  31.1935860  27.5353270  64.4843650  30.2264880  26.4050700
  57.7193380  15.8207790  20.1010070  57.5908010  15.8125690  21.0494990
  56.8955400  16.1590880  19.7501080  65.3946290  28.9908830  25.5757300
  66.0368520  28.2901990  25.6889470  65.9195640  29.7707270  25.3954190
  67.1683910  29.7903730  28.7793360  67.5040150  30.3770420  29.4571280
  66.2484250  29.6596440  29.0091150  55.0218040  33.3024310  16.0740900
  55.3815680  33.9013650  15.4198170  54.8810380  33.8484200  16.8475930
  54.7187310  17.5798910  29.5616770  54.0045830  17.7795830  30.1669380
  55.1382350  16.8038480  29.9331570  55.0059900  31.5679170  30.5483300
  55.1151020  30.6273910  30.4078690  54.3540460  31.8333920  29.8997030
  62.9972490  29.8395060  31.9481420  62.6769360  29.1204300  32.4927110
  62.3230850  30.5150130  32.0217480  61.0386660  30.6855510  16.8914570
  61.0296760  31.4185200  16.2759080  60.1185020  30.4387090  16.9841530
  56.6393300  25.9070400  17.6361330  56.0321250  26.6469300  17.6456630
  57.1142650  25.9969760  16.8099530  66.2126090  20.0721220  27.3118220
  66.5806910  19.2516430  27.6397790  65.3524290  20.1323110  27.7273870
  64.0246260  30.7483750  15.5539760  64.1258240  30.5447740  14.6241740
  63.1248000  30.4942030  15.7587540  61.5472150  21.3064110  19.5363660
  60.8388300  21.7750450  19.9777270  61.8316630  20.6486120  20.1708850
  63.1728080  22.7260810  27.5356190  63.6713330  23.2006630  28.2008040
  63.3151030  21.8024330  27.7426220  65.5787580  18.0314770  20.9759450
  65.4555360  18.0500900  20.0268960  66.5272140  18.0793710  21.0957850
  62.6664370  33.2670070  20.2487430  62.9205870  33.2291460  19.3266800
  61.7176850  33.1403400  20.2415680  59.7507170  19.6149190  16.9114370
  60.5997700  20.0519340  16.8454560  59.3838440  19.9269450  17.7386430
  58.6498590  25.8681550  15.3849900  59.4161860  25.7562910  15.9475330
  58.7273280  25.1719520  14.7326670  57.3445350  23.3006620  16.0682790
  57.4248940  22.3534130  16.1800190  58.2365100  23.6313500  16.1743450
  58.1460060  33.4502010  23.1717330  58.8822540  32.9017470  23.4425900
  58.5300980  34.3158020  23.0323320  55.0305540  29.5175580  19.0458840
  54.1045320  29.7596720  19.0364250  55.4961970  30.3449840  18.9243590
  57.1518340  32.6348080  32.3602910  57.9531070  32.9560130  32.7738310
  56.6370160  32.2743660  33.0822820  61.2562370  32.6232320  14.9942900
  62.0490980  32.9121150  14.5424690  60.7366720  32.1924490  14.3155380
  65.9882970  28.7427950  32.3078320  65.3821130  28.7659550  31.5674070
  65.6837080  28.0110990  32.8445570  67.4183340  32.4708240  30.9187730
  68.3705090  32.3866260  30.8687970  67.2711560  33.1349950  31.5921520
  54.8716150  25.1221540  31.3038960  55.3755170  24.5428820  31.8755190
  54.1323570  25.4061770  31.8415330  61.7739770  27.8435730  14.8585250
  61.6690410  27.2288080  15.5846630  61.6063990  27.3201620  14.0748260
  61.9254090  26.5292530  30.8374480  61.1599760  27.0977530  30.7529150
  62.1070050  26.2368740  29.9442710  65.0142500  26.9055760  15.4627240
  64.4652600  27.3525060  16.1069980  65.6361760  26.4005010  15.9864910
  56.9039230  23.2651130  32.1989030  56.9444570  22.9665000  33.1074260
  57.7584730  23.6658740  32.0396550  60.6817620  25.8646680  17.3592540
  61.1034040  25.6986550  18.2023930  60.8068460  25.0546910  16.8647680
  58.8445040  21.8443230  30.1663520  58.3141500  21.3534180  29.5386860
  59.5133110  22.2727430  29.6321450  63.1945260  24.8884290  14.6069640
  63.7150920  24.1733310  14.2410790  63.8413660  25.5270160  14.9070150
  67.7423100  26.3112690  29.9304710  68.1564120  26.4657770  30.7795130
  66.8074100  26.4367910  30.0930490  68.2145270  23.6508850  31.9343860
  68.7966040  22.8961170  31.8464340  68.3907040  24.1816290  31.1575340
  59.3317340  18.8105600  30.2460810  59.2374210  18.1926350  29.5211680
  58.7514730  19.5371890  30.0190720  62.0978780  17.3678840  27.2788200
  61.6496080  17.3903100  26.4333750  61.4643980  16.9697860  27.8758500
  62.5038330  26.2633170  27.9000640  62.9226440  27.1065900  27.7276880
  61.5846960  26.4005210  27.6707420  64.8402230  23.9949350  29.2838480
  64.9598440  23.3990490  30.0233320  65.6996230  24.0319040  28.8639780
  67.1790130  24.5486540  27.8600990  66.6525350  25.0729160  27.2566130
  67.5221470  25.1813930  28.4910720  59.5776520  21.9379910  14.3050700
  59.3765580  21.0747270  14.6664040  59.4068570  21.8513270  13.3672300
  60.3545750  32.5686180  29.0158370  59.8166840  33.2932240  28.6967070
  60.6079710  32.0916520  28.2255710  61.6071000  20.5370700  30.5414300
  62.1970690  20.2286550  31.2292120  60.7891240  20.0650450  30.6974200
  66.4264430  20.1536510  30.7747320  65.7379950  19.4918050  30.7097310
  67.1470450  19.7074780  31.2195780  67.0564830  16.7488140  16.8337580
  67.3367120  15.9056040  17.1897000  66.2830560  16.9811250  17.3476330
  58.3759320  19.0380530  14.2928580  58.6785220  19.0447960  13.3847730
  59.1153910  18.6878390  14.7896240  63.2107960  33.8037390  29.2745020
  63.1366660  34.7072530  29.5817390  62.3086800  33.4849290  29.2467090
  61.5944250  17.9815150  15.2784780  61.2466250  17.3039140  14.6987230
  61.7957020  17.5204660  16.0928170  63.7593290  32.9695900  16.8971380
  64.6544080  33.3080870  16.9190140  63.7910920  32.2475310  16.2695660
  57.3989450  28.3422950  15.1258380  57.8364320  28.8852620  15.7815960
  57.8837180  27.5169900  15.1354720  54.6135250  31.1311980  22.5778640
  54.9438260  30.2633040  22.3457280  55.0426250  31.3370500  23.4083600
  59.2097170  29.4620990  20.2380610  58.9092710  29.3385960  21.1384520
  59.1034660  28.6029580  19.8296340  55.1025460  31.9982570  25.3160270
  54.6656450  32.1783370  26.1484420  55.6703140  32.7557190  25.1741990
  54.9349890  24.5102800  21.6749150  54.2798730  24.2414440  21.0308850
  55.7727840  24.4007280  21.2251130  67.8840330  19.3044090  15.8967640
  68.3025210  19.1175070  15.0564300  67.5776390  18.4523140  16.2070570
  55.9725820  24.8955370  26.2152490  56.3398860  24.8082770  27.0948510
  55.4036640  24.1321920  26.1159350  55.5241820  21.8064460  30.1210910
  54.6297870  21.7731220  30.4604620  56.0639370  22.0051250  30.8862160
  54.1487970  21.7201730  17.6174480  53.2452050  21.9831930  17.4426140
  54.6328590  21.9912900  16.8374440  56.6915180  20.7767270  15.5268860
  57.4006880  20.3550490  15.0416140  55.9755120  20.8442500  14.8952210
  56.3389340  16.8306600  14.5671510  57.0617470  17.3715540  14.8852730
  56.6113860  16.5570020  13.6913050  56.0281530  16.0812790  24.4694130
  56.6757720  15.5310170  24.0289290  56.4483370  16.3355940  25.2909940
  55.7813530  16.2368460  27.2119450  55.4328350  16.6932280  27.9777630
  55.4501230  15.3425590  27.2941880  57.3877900  29.4088060  31.3772640
  57.3447530  29.0380970  32.2587100  57.5188910  30.3465630  31.5174460
  61.0883930  30.9647650  26.9782360  60.8475290  31.2322210  26.0912880
  62.0286570  31.1353380  27.0333220  63.2938350  17.4280340  30.7338870
  63.2327240  18.0202170  31.4834280  64.2338730  17.3206300  30.5889130
  65.9312910  17.0850400  30.3731160  66.5453320  17.4029690  29.7112240
  66.4762470  16.5998990  30.9927020  56.4534170  15.7644660  30.4870220
  57.0017160  15.5832710  29.7236330  56.5189480  14.9738770  31.0226530
  57.2265930  32.3550310  28.4970420  56.6326250  32.2235010  29.2360460
  57.2189770  31.5188450  28.0312520  66.6720950  15.6482540  26.7000450
  65.7980790  15.9817650  26.4973380  66.5631700  15.1755720  27.5252320
  67.5792930  17.8553410  28.0842170  67.2506290  17.0405170  27.7043900
  68.5275230  17.8123220  27.9607860  56.8578160  29.7208690  27.4478460
  56.1312220  29.1013980  27.3804410  56.9187310  30.1149300  26.5776540
  60.4623260  31.9353690  24.2327870  60.9788280  31.3241050  23.7076130
  61.1120640  32.4382470  24.7238880  63.2018760  32.8262180  25.0596850
  63.4896570  32.5716480  24.1829860  63.7141980  32.2739540  25.6502420
  64.4195770  16.5652380  25.6393360  63.6367560  17.0397880  25.9190120
  64.1258700  15.6607210  25.5306540  55.1408160  33.0383080  20.6575220
  54.9730200  32.4053760  21.3557110  54.2742670  33.2442480  20.3069410
  55.7636180  16.8699860  18.1607080  56.5215540  16.9828740  17.5871110
  55.3013350  17.7069060  18.1150510  62.3049990  18.9839130  21.1509390
  61.4924500  18.6096020  20.8105270  62.8091630  18.2284210  21.4530580
  66.8074970  15.6481580  22.3892460  67.4104340  16.2201790  22.8640980
  66.0667960  16.2121020  22.1666360  56.7470860  31.7316310  18.1025360
  56.2218480  32.1124340  17.3987320  56.6715440  32.3567080  18.8235070
  58.1361330  17.3963910  16.7009050  58.6654090  16.6093710  16.5717000
  58.7689650  18.0755100  16.9344580  60.3299170  17.1339050  19.7554440
  59.7001910  16.4326360  19.9224570  59.7904310  17.8943180  19.5387600
  63.2691120  33.7478280  32.4265050  64.1958430  33.5122550  32.4701010
  63.2541550  34.5750280  31.9451080  60.4554730  16.4123030  32.1906930
  60.1739000  16.9156630  31.4267750  60.8374430  15.6144780  31.8249060
  59.3463830  33.6798690  16.9774610  60.0782650  33.3957970  16.4298500
  59.6057500  33.4411970  17.8673990  58.5078620  29.7963420  16.9820940
  57.8787500  30.2648520  17.5306770  58.6226450  28.9512640  17.4167130
  67.0570190  15.8276610  32.7687400  66.9435640  16.1471220  33.6638920
  67.8739930  16.2289120  32.4724680  65.9628340  23.8469080   3.1322140
  65.8822390  22.9323690   2.8613850  65.5492760  24.3436150   2.4261850
  64.0946380  25.6248100   5.0131410  63.3188480  25.1448540   5.3029980
  64.7459310  24.9453750   4.8387570  58.1112210  25.9367910   5.8907170
  57.2797090  25.6816620   6.2903680  58.7193190  26.0078680   6.6265090
  68.1153810  30.0308290   3.7930540  67.6535340  29.2595530   4.1217710
  68.9279360  30.0574360   4.2982990  58.0913470  29.9708000   6.0865190
  58.3941510  29.0805740   5.9075410  58.8357060  30.5278220   5.8587440
  54.4837170  23.4975450   5.5589260  55.0553280  22.7297650   5.5592900
  54.4838710  23.7964210   4.6495870  64.3417120  32.3166300   3.4134530
  63.7228560  32.7723800   2.8428970  65.1968900  32.4717760   3.0124230
  63.5355370  28.3005290   5.0201570  63.4663650  27.3595230   4.8590700
  64.2975230  28.3906700   5.5924140  55.7262040  18.9059810   7.3458190
  55.5464880  18.0085560   7.6260950  55.3242120  19.4531680   8.0205140
  64.5660540  21.1075670   5.2470500  64.9425360  20.2347550   5.1344170
  64.4680050  21.4434370   4.3560940  56.3448710  21.4020310   5.9540530
  57.0258820  21.6658680   6.5727930  56.0296760  20.5621180   6.2878540
  60.5373280  22.4487670   5.0413120  61.0451500  22.9468640   5.6818140
  61.0686520  21.6722870   4.8652480  58.8209380  17.0886230   9.3076540
  58.8227820  17.6058620   8.5022440  57.9913690  16.6116410   9.2846470
  60.0712230  26.7281410   7.4850040  59.7381610  27.3550330   8.1271110
  60.2478910  27.2543290   6.7051710  68.5846140  20.5426490   4.9526380
  67.8801710  20.8311380   5.5329490  68.9458300  21.3526600   4.5925940
  58.5024710  18.7996190   7.3146990  58.8441520  19.6438240   7.0200860
  57.5640520  18.9479930   7.4312330  59.2831330  28.6962210   9.2999220
  59.9005330  29.3713290   9.0183670  58.4224450  29.1050190   9.2086720
  62.1852600  16.2878460   3.6391580  62.4927580  15.7325350   2.9227080
  61.2553300  16.4222920   3.4564570  67.7367660  32.0045750   5.9299040
  67.7494820  31.6008040   5.0621300  67.1842880  32.7793040   5.8260470
  67.1353100  26.9075590   7.2581650  67.5521890  26.6935700   6.4235110
  67.8592920  27.1648380   7.8290270  68.0457210  22.0932130   8.2952760
  67.6328390  22.9185840   8.5492750  67.3133160  21.5077170   8.1029120
  60.1790000  24.8792030   3.1571430  59.7747000  24.1669280   2.6617330
  60.2653120  24.5345270   4.0459470  60.6471700  28.5659590   5.3210640
  60.3499990  27.9605060   4.6418420  61.5971520  28.6036900   5.2100000
  58.8918620  21.6535240   6.9370470  59.4433210  21.7630580   6.1623720
  59.4062130  22.0272840   7.6525700  68.7357310  32.1391460   8.9833740
  68.2587870  32.9463650   8.7906350  68.0519100  31.4869790   9.1359950
  59.7390130  28.3041280  11.9718440  58.8418660  28.5281250  12.2191840
  59.7643000  28.4276220  11.0229840  58.5661350  25.1754600  10.5475810
  58.4269120  26.0477400  10.9163210  57.6842710  24.8327410  10.4023750
  64.8890730  30.0930470   1.8540940  65.3286640  30.8354800   1.4396330
  64.8277620  30.3357040   2.7779900  60.3641700  31.1176300  12.7560960
  60.3357130  31.5219250  11.8889390  60.2006670  30.1886660  12.5932560
  54.5180000  26.9452150   6.4646720  54.5960420  27.0800920   5.5202440
  55.1321680  26.2368040   6.6574840  55.7627630  28.6452340   2.8752900
  55.3555710  28.7866930   2.0206500  56.6540640  28.3612500   2.6724110
  65.5806510  32.7944250   9.7819950  66.0951180  32.7052260  10.5842380
  64.7375590  33.1403950  10.0747860  66.8236970  32.2149860   1.8450440
  67.2793920  31.4339240   2.1589060  67.1629490  32.9256680   2.3891620
  54.5739520  27.9866320   9.0041180  54.7370560  27.5171680   8.1860550
  55.0391970  27.4789880   9.6690020  59.3458290  17.1172080   4.0401750
  58.9026440  17.8981620   3.7086270  59.9043280  17.4401970   4.7472690
  63.6328100  19.9840600   9.6437070  63.1707470  20.1923620  10.4557010
  63.2306210  19.1699950   9.3407740  68.6332610  21.2049550  10.7733730
  67.7826200  20.9055300  11.0942800  68.4734400  21.4491560   9.8617550
  65.7282320  22.7051300  12.8732520  66.0535730  21.8715050  12.5334750
  66.5162650  23.2279820  13.0210850  61.3834190  17.6619410   5.8991350
  61.6806520  18.5682240   5.8183370  61.9319750  17.1738190   5.2850920
  59.1372510  22.2405650   1.7683000  58.9113430  22.0242820   2.6729620
  58.3565040  22.6734110   1.4228970  61.5771720  23.1391230  12.4343270
  61.4815320  22.1985960  12.2843670  62.4203700  23.3606300  12.0391340
  64.9735140  20.8832560   2.3976930  65.3664710  21.2004760   1.5845620
  65.3351990  20.0044440   2.5121450  56.7082260  19.5504900  10.5877050
  56.3145650  20.3980110  10.7949830  56.0200660  18.9131270  10.7785690
  63.2827310  19.6339870  13.6573790  62.5925630  19.4412070  14.2919880
  64.0259610  19.9174510  14.1898090  54.0099310  17.4733360   4.6207130
  53.7212360  18.0436220   5.3332110  54.7545070  16.9937810   4.9838360
  65.5590280  23.4738310   6.4927710  64.8271400  23.9825120   6.8417810
  65.1614620  22.6568290   6.1916490  61.9967670  20.1492510   4.8980200
  62.0003730  19.7082460   4.0484740  62.8918790  20.4709840   5.0052020
  57.8470050  20.0319000   3.8574410  57.5070100  20.5094230   4.6141460
  57.0847370  19.5784120   3.4975510  66.0216190  18.9271990   5.9050650
  66.0388930  19.3780640   6.7492500  65.7731770  18.0277630   6.1184090
  56.1478500  27.3617750  11.1636990  55.7633290  26.7211420  11.7619950
  56.4590690  28.0653870  11.7331720  62.2975640  24.2094290   6.6445610
  62.6645770  23.7352860   7.3906950  62.1080700  25.0835860   6.9853950
  55.1616130  18.9537980   2.7739080  54.8763050  18.5893650   3.6117700
  55.0994990  18.2218440   2.1602220  60.0875010  23.2502930   8.9629820
  59.7832080  24.1294910   9.1880180  61.0421470  23.3102720   8.9987260
  64.7563580  26.5238340  11.2392060  64.6900890  25.6034010  10.9849650
  64.1268720  26.6213780  11.9536700  58.6594200  27.1244300   3.1975480
  59.1772870  26.3212560   3.1432370  58.2078220  27.0623440   4.0392310
  56.1438740  24.0905670  10.1101180  55.7853680  24.7559520  10.6974520
  55.8493300  23.2589220  10.4813800  59.3451860  24.5489910  12.9940730
  59.0452000  24.6947090  12.0968550  60.1163100  23.9895200  12.9014120
  64.6880310  29.3458910  10.9895860  64.7024850  28.4139870  10.7714770
  63.9805410  29.4318670  11.6285630  66.4291110  27.7126420   3.8348290
  66.7814930  27.1154550   3.1749660  65.5453440  27.3870650   4.0056540
  64.1214210  30.9876480   8.0836360  64.7656430  31.1935860   8.7609780
  64.4843650  30.2264880   7.6307210  65.3946290  28.9908830   6.8013810
  66.0368520  28.2901990   6.9145980  65.9195640  29.7707270   6.6210700
  67.1683910  29.7903730  10.0049870  67.5040150  30.3770420  10.6827790
  66.2484250  29.6596440  10.2347660  54.7187310  17.5798910  10.7873280
  54.0045830  17.7795830  11.3925890  55.1382350  16.8038480  11.1588080
  55.0059900  31.5679170  11.7739810  55.1151020  30.6273910  11.6335200
  54.3540460  31.8333920  11.1253540  62.9972490  29.8395060  13.1737930
  62.6769360  29.1204300  13.7183620  62.3230850  30.5150130  13.2473990
  66.2126090  20.0721220   8.5374730  66.5806910  19.2516430   8.8654300
  65.3524290  20.1323110   8.9530380  63.1728080  22.7260810   8.7612700
  63.6713330  23.2006630   9.4264550  63.3151030  21.8024330   8.9682730
  58.1460060  33.4502010   4.3973840  58.8822540  32.9017470   4.6682410
  58.5300980  34.3158020   4.2579830  57.1518340  32.6348080  13.5859420
  57.9531070  32.9560130  13.9994820  56.6370160  32.2743660  14.3079330
  65.9882970  28.7427950  13.5334830  65.3821130  28.7659550  12.7930580
  65.6837080  28.0110990  14.0702080  67.4183340  32.4708240  12.1444240
  68.3705090  32.3866260  12.0944480  67.2711560  33.1349950  12.8178030
  54.8716150  25.1221540  12.5295470  55.3755170  24.5428820  13.1011700
  54.1323570  25.4061770  13.0671840  61.9254090  26.5292530  12.0630990
  61.1599760  27.0977530  11.9785660  62.1070050  26.2368740  11.1699220
  56.9039230  23.2651130  13.4245540  56.9444570  22.9665000  14.3330770
  57.7584730  23.6658740  13.2653060  58.8445040  21.8443230  11.3920030
  58.3141500  21.3534180  10.7643370  59.5133110  22.2727430  10.8577960
  67.7423100  26.3112690  11.1561220  68.1564120  26.4657770  12.0051640
  66.8074100  26.4367910  11.3187000  68.2145270  23.6508850  13.1600370
  68.7966040  22.8961170  13.0720850  68.3907040  24.1816290  12.3831850
  59.3317340  18.8105600  11.4717320  59.2374210  18.1926350  10.7468190
  58.7514730  19.5371890  11.2447230  62.0978780  17.3678840   8.5044710
  61.6496080  17.3903100   7.6590260  61.4643980  16.9697860   9.1015010
  62.5038330  26.2633170   9.1257150  62.9226440  27.1065900   8.9533390
  61.5846960  26.4005210   8.8963930  64.8402230  23.9949350  10.5094990
  64.9598440  23.3990490  11.2489830  65.6996230  24.0319040  10.0896290
  67.1790130  24.5486540   9.0857500  66.6525350  25.0729160   8.4822640
  67.5221470  25.1813930   9.7167230  60.3545750  32.5686180  10.2414880
  59.8166840  33.2932240   9.9223580  60.6079710  32.0916520   9.4512220
  61.6071000  20.5370700  11.7670810  62.1970690  20.2286550  12.4548630
  60.7891240  20.0650450  11.9230710  66.4264430  20.1536510  12.0003830
  65.7379950  19.4918050  11.9353820  67.1470450  19.7074780  12.4452290
  63.2107960  33.8037390  10.5001530  63.1366660  34.7072530  10.8073900
  62.3086800  33.4849290  10.4723600  54.6135250  31.1311980   3.8035150
  54.9438260  30.2633040   3.5713790  55.0426250  31.3370500   4.6340110
  55.1025460  31.9982570   6.5416780  54.6656450  32.1783370   7.3740930
  55.6703140  32.7557190   6.3998500  54.9349890  24.5102800   2.9005660
  54.2798730  24.2414440   2.2565360  55.7727840  24.4007280   2.4507640
  55.9725820  24.8955370   7.4409000  56.3398860  24.8082770   8.3205020
  55.4036640  24.1321920   7.3415860  55.5241820  21.8064460  11.3467420
  54.6297870  21.7731220  11.6861130  56.0639370  22.0051250  12.1118670
  56.0281530  16.0812790   5.6950640  56.6757720  15.5310170   5.2545800
  56.4483370  16.3355940   6.5166450  55.7813530  16.2368460   8.4375960
  55.4328350  16.6932280   9.2034140  55.4501230  15.3425590   8.5198390
  57.3877900  29.4088060  12.6029150  57.3447530  29.0380970  13.4843610
  57.5188910  30.3465630  12.7430970  61.0883930  30.9647650   8.2038870
  60.8475290  31.2322210   7.3169390  62.0286570  31.1353380   8.2589730
  63.2938350  17.4280340  11.9595380  63.2327240  18.0202170  12.7090790
  64.2338730  17.3206300  11.8145640  65.9312910  17.0850400  11.5987670
  66.5453320  17.4029690  10.9368750  66.4762470  16.5998990  12.2183530
  56.4534170  15.7644660  11.7126730  57.0017160  15.5832710  10.9492840
  56.5189480  14.9738770  12.2483040  66.6720950  15.6482540   7.9256960
  65.7980790  15.9817650   7.7229890  66.5631700  15.1755720   8.7508830
  67.5792930  17.8553410   9.3098680  67.2506290  17.0405170   8.9300410
  68.5275230  17.8123220   9.1864370  56.8578160  29.7208690   8.6734970
  56.1312220  29.1013980   8.6060920  56.9187310  30.1149300   7.8033050
  60.4623260  31.9353690   5.4584380  60.9788280  31.3241050   4.9332640
  61.1120640  32.4382470   5.9495390  63.2018760  32.8262180   6.2853360
  63.4896570  32.5716480   5.4086370  63.7141980  32.2739540   6.8758930
  64.4195770  16.5652380   6.8649870  63.6367560  17.0397880   7.1446630
  64.1258700  15.6607210   6.7563050  55.1408160  33.0383080   1.8831730
  54.9730200  32.4053760   2.5813620  54.2742670  33.2442480   1.5325920
  62.3049990  18.9839130   2.3765900  61.4924500  18.6096020   2.0361780
  62.8091630  18.2284210   2.6787090  66.8074970  15.6481580   3.6148970
  67.4104340  16.2201790   4.0897490  66.0667960  16.2121020   3.3922870
  63.2691120  33.7478280  13.6521560  64.1958430  33.5122550  13.6957520
  63.2541550  34.5750280  13.1707590  60.4554730  16.4123030  13.4163440
  60.1739000  16.9156630  12.6524260  60.8374430  15.6144780  13.0505570
  67.0570190  15.8276610  13.9943910  66.9435640  16.1471220  14.8895430
  67.8739930  16.2289120  13.6981190  65.9628340   5.0725590  78.2296100
  65.8822390   4.1580200  77.9587810  65.5492760   5.5692660  77.5235810
  64.0946380   6.8504610  80.1105370  63.3188480   6.3705050  80.4003940
  64.7459310   6.1710260  79.9361530  58.1112210   7.1624420  80.9881130
  57.2797090   6.9073130  81.3877640  58.7193190   7.2335190  81.7239050
  68.1153810  11.2564800  78.8904500  67.6535340  10.4852040  79.2191670
  68.9279360  11.2830870  79.3956950  58.0913470  11.1964510  81.1839150
  58.3941510  10.3062250  81.0049370  58.8357060  11.7534730  80.9561400
  56.5204160   2.1226310  74.7723520  55.6320860   2.4642280  74.6703400
  56.8045350   1.9226630  73.8804350  54.4837170   4.7231960  80.6563220
  55.0553280   3.9554160  80.6566860  54.4838710   5.0220720  79.7469830
  64.3417120  13.5422810  78.5108490  63.7228560  13.9980310  77.9402930
  65.1968900  13.6974270  78.1098190  63.5355370   9.5261800  80.1175530
  63.4663650   8.5851740  79.9564660  64.2975230   9.6163210  80.6898100
  56.3448710   2.6276820  81.0514490  57.0258820   2.8915190  81.6701890
  56.0296760   1.7877690  81.3852500  60.5373280   3.6744180  80.1387080
  61.0451500   4.1725150  80.7792100  61.0686520   2.8979380  79.9626440
  65.2080470   8.4262050  75.9040400  64.5897740   8.8911500  75.3403120
  65.7203720   9.1189530  76.3209910  68.5846140   1.7683000  80.0500340
  67.8801710   2.0567890  80.6303450  68.9458300   2.5783110  79.6899900
  54.5763670   9.1118580  73.2780030  54.1991650   9.6005680  72.5464930
  54.8336740   9.7843860  73.9086560  67.7367660  13.2302260  81.0273000
  67.7494820  12.8264550  80.1595260  67.1842880  14.0049550  80.9234430
  67.1353100   8.1332100  82.3555610  67.5521890   7.9192210  81.5209070
  67.8592920   8.3904890  82.9264230  64.5733360   5.5783800  75.4725660
  63.6462640   5.5121180  75.7014130  64.7258180   6.5163930  75.3580900
  64.5602440   1.8500800  72.4692820  63.6206110   2.0114760  72.5545280
  64.8785700   2.5686480  71.9228810  68.6030650   7.1404100  75.9760910
  67.9843070   6.8023650  75.3287210  68.5855100   6.4963860  76.6840100
  60.6471700   9.7916100  80.4184600  60.3499990   9.1861570  79.7392380
  61.5971520   9.8293410  80.3073960  58.8918620   2.8791750  82.0344430
  59.4433210   2.9887090  81.2597680  59.4062130   3.2529350  82.7499660
  66.7795350   6.3790910  72.9833660  67.2188630   5.5413340  72.8371480
  67.4923770   7.0120310  73.0697800  64.8890730  11.3186980  76.9514900
  65.3286640  12.0611310  76.5370290  64.8277620  11.5613550  77.8753860
  56.8794630   4.9993520  75.7552040  56.7592230   5.7255610  75.1433310
  56.5695520   4.2296430  75.2779950  54.5180000   8.1708660  81.5620680
  54.5960420   8.3057430  80.6176400  55.1321680   7.4624550  81.7548800
  55.7627630   9.8708850  77.9726860  55.3555710  10.0123440  77.1180460
  56.6540640   9.5869010  77.7698070  67.5560910  14.3056100  74.3077910
  67.3962050  14.0159040  75.2059740  67.3907620  13.5296230  73.7723140
  60.0349290  14.0854630  76.0849530  59.8591770  13.1690170  75.8717330
  59.1805030  14.4441920  76.3247330  67.2587040  11.8143660  72.8675910
  66.5652200  11.8120950  72.2078190  68.0009900  11.3902980  72.4370080
  66.8236970  13.4406370  76.9424400  67.2793920  12.6595750  77.2563020
  67.1629490  14.1513190  77.4865580  59.1372510   3.4662160  76.8656960
  58.9113430   3.2499330  77.7703580  58.3565040   3.8990620  76.5202930
  66.3670270   3.4725530  75.4647610  65.7679160   4.1961330  75.2811230
  66.9149880   3.4102310  74.6824060  54.1969540   2.6409990  70.9283810
  54.1144210   3.5840750  71.0698800  53.8452600   2.4984900  70.0496160
  65.5590280   4.6994820  81.5901670  64.8271400   5.2081630  81.9391770
  65.1614620   3.8824800  81.2890450  62.0587820   2.3761100  72.9860920
  62.1800640   2.3347580  73.9346740  61.6736330   3.2385250  72.8307650
  61.0709320   4.6862240  72.3844220  60.5026220   4.2380490  71.7580130
  61.7798320   5.0455020  71.8509370  62.2975640   5.4350800  81.7419570
  62.6645770   4.9609370  82.4880910  62.1080700   6.3092370  82.0827910
  58.6156800   8.6820430  74.6570630  57.8419060   8.1418050  74.4969350
  59.3451430   8.1627040  74.3188390  67.5503110   3.4443400  72.8888570
  68.4382730   3.7560630  72.7139910  67.5208200   2.5715650  72.4969150
  58.6594200   8.3500810  78.2949440  59.1772870   7.5469070  78.2406330
  58.2078220   8.2879950  79.1366270  63.5463700   9.6167090  73.5676740
  63.8879400  10.3609320  73.0720060  62.7176410   9.9298210  73.9301570
  66.4291110   8.9382930  78.9322250  66.7814930   8.3411060  78.2723620
  65.5453440   8.6127160  79.1030500  62.5154390   9.6980620  76.3392660
  63.2025520  10.2449830  76.7200250  61.7286810  10.2421350  76.3742270
  54.6546790   5.3153440  71.8309740  55.5241640   5.5978240  72.1145660
  54.1637110   6.1289310  71.7158550  61.8181600   6.7026650  75.9518020
  62.2744380   7.5131900  76.1778210  61.4669810   6.3849790  76.7836510
  65.3946290  10.2165340  81.8987770  66.0368520   9.5158500  82.0119940
  65.9195640  10.9963780  81.7184660  55.0218040  14.5280820  72.3971370
  55.3815680  15.1270160  71.7428640  54.8810380  15.0740710  73.1706400
  61.0386660  11.9112020  73.2145040  61.0296760  12.6441710  72.5989550
  60.1185020  11.6643600  73.3072000  56.6393300   7.1326910  73.9591800
  56.0321250   7.8725810  73.9687100  57.1142650   7.2226270  73.1330000
  64.0246260  11.9740260  71.8770230  64.1258240  11.7704250  70.9472210
  63.1248000  11.7198540  72.0818010  61.5472150   2.5320620  75.8594130
  60.8388300   3.0006960  76.3007740  61.8316630   1.8742630  76.4939320
  62.6664370  14.4926580  76.5717900  62.9205870  14.4547970  75.6497270
  61.7176850  14.3659910  76.5646150  58.6498590   7.0938060  71.7080370
  59.4161860   6.9819420  72.2705800  58.7273280   6.3976030  71.0557140
  57.3445350   4.5263130  72.3913260  57.4248940   3.5790640  72.5030660
  58.2365100   4.8570010  72.4973920  58.1460060  14.6758520  79.4947800
  58.8822540  14.1273980  79.7656370  58.5300980  15.5414530  79.3553790
  55.0305540  10.7432090  75.3689310  54.1045320  10.9853230  75.3594720
  55.4961970  11.5706350  75.2474060  61.2562370  13.8488830  71.3173370
  62.0490980  14.1377660  70.8655160  60.7366720  13.4181000  70.6385850
  61.7739770   9.0692240  71.1815720  61.6690410   8.4544590  71.9077100
  61.6063990   8.5458130  70.3978730  65.0142500   8.1312270  71.7857710
  64.4652600   8.5781570  72.4300450  65.6361760   7.6261520  72.3095380
  60.6817620   7.0903190  73.6823010  61.1034040   6.9243060  74.5254400
  60.8068460   6.2803420  73.1878150  63.1945260   6.1140800  70.9300110
  63.7150920   5.3989820  70.5641260  63.8413660   6.7526670  71.2300620
  59.5776520   3.1636420  70.6281170  59.3765580   2.3003780  70.9894510
  59.4068570   3.0769780  69.6902770  63.7593290  14.1952410  73.2201850
  64.6544080  14.5337380  73.2420610  63.7910920  13.4731820  72.5926130
  57.3989450   9.5679460  71.4488850  57.8364320  10.1109130  72.1046430
  57.8837180   8.7426410  71.4585190  54.6135250  12.3568490  78.9009110
  54.9438260  11.4889550  78.6687750  55.0426250  12.5627010  79.7314070
  59.2097170  10.6877500  76.5611080  58.9092710  10.5642470  77.4614990
  59.1034660   9.8286090  76.1526810  55.1025460  13.2239080  81.6390740
  54.6656450  13.4039880  82.4714890  55.6703140  13.9813700  81.4972460
  54.9349890   5.7359310  77.9979620  54.2798730   5.4670950  77.3539320
  55.7727840   5.6263790  77.5481600  54.1487970   2.9458240  73.9404950
  53.2452050   3.2088440  73.7656610  54.6328590   3.2169410  73.1604910
  56.6915180   2.0023780  71.8499330  57.4006880   1.5807000  71.3646610
  55.9755120   2.0699010  71.2182680  60.4623260  13.1610200  80.5558340
  60.9788280  12.5497560  80.0306600  61.1120640  13.6638980  81.0469350
  63.2018760  14.0518690  81.3827320  63.4896570  13.7972990  80.5060330
  63.7141980  13.4996050  81.9732890  55.1408160  14.2639590  76.9805690
  54.9730200  13.6310270  77.6787580  54.2742670  14.4698990  76.6299880
  56.7470860  12.9572820  74.4255830  56.2218480  13.3380850  73.7217790
  56.6715440  13.5823590  75.1465540  59.3463830  14.9055200  73.3005080
  60.0782650  14.6214480  72.7528970  59.6057500  14.6668480  74.1904460
  58.5078620  11.0219930  73.3051410  57.8787500  11.4905030  73.8537240
  58.6226450  10.1769150  73.7397600  65.9628340   5.0725590  59.4552610
  65.8822390   4.1580200  59.1844320  65.5492760   5.5692660  58.7492320
  64.0946380   6.8504610  61.3361880  63.3188480   6.3705050  61.6260450
  64.7459310   6.1710260  61.1618040  58.1112210   7.1624420  62.2137640
  57.2797090   6.9073130  62.6134150  58.7193190   7.2335190  62.9495560
  68.1153810  11.2564800  60.1161010  67.6535340  10.4852040  60.4448180
  68.9279360  11.2830870  60.6213460  58.0913470  11.1964510  62.4095660
  58.3941510  10.3062250  62.2305880  58.8357060  11.7534730  62.1817910
  56.5204160   2.1226310  55.9980030  55.6320860   2.4642280  55.8959910
  56.8045350   1.9226630  55.1060860  54.4837170   4.7231960  61.8819730
  55.0553280   3.9554160  61.8823370  54.4838710   5.0220720  60.9726340
  64.3417120  13.5422810  59.7365000  63.7228560  13.9980310  59.1659440
  65.1968900  13.6974270  59.3354700  63.5355370   9.5261800  61.3432040
  63.4663650   8.5851740  61.1821170  64.2975230   9.6163210  61.9154610
  56.3448710   2.6276820  62.2771000  57.0258820   2.8915190  62.8958400
  56.0296760   1.7877690  62.6109010  60.5373280   3.6744180  61.3643590
  61.0451500   4.1725150  62.0048610  61.0686520   2.8979380  61.1882950
  65.2080470   8.4262050  57.1296910  64.5897740   8.8911500  56.5659630
  65.7203720   9.1189530  57.5466420  60.0712230   7.9537920  63.8080510
  59.7381610   8.5806840  64.4501580  60.2478910   8.4799800  63.0282180
  68.5846140   1.7683000  61.2756850  67.8801710   2.0567890  61.8559960
  68.9458300   2.5783110  60.9156410  59.2831330   9.9218720  65.6229690
  59.9005330  10.5969800  65.3414140  58.4224450  10.3306700  65.5317190
  54.5763670   9.1118580  54.5036540  54.1991650   9.6005680  53.7721440
  54.8336740   9.7843860  55.1343070  67.7367660  13.2302260  62.2529510
  67.7494820  12.8264550  61.3851770  67.1842880  14.0049550  62.1490940
  67.1353100   8.1332100  63.5812120  67.5521890   7.9192210  62.7465580
  67.8592920   8.3904890  64.1520740  64.5733360   5.5783800  56.6982170
  63.6462640   5.5121180  56.9270640  64.7258180   6.5163930  56.5837410
  64.5602440   1.8500800  53.6949330  63.6206110   2.0114760  53.7801790
  64.8785700   2.5686480  53.1485320  68.6030650   7.1404100  57.2017420
  67.9843070   6.8023650  56.5543720  68.5855100   6.4963860  57.9096610
  68.0457210   3.3188640  64.6183230  67.6328390   4.1442350  64.8723220
  67.3133160   2.7333680  64.4259590  60.1790000   6.1048540  59.4801900
  59.7747000   5.3925790  58.9847800  60.2653120   5.7601780  60.3689940
  60.6471700   9.7916100  61.6441110  60.3499990   9.1861570  60.9648890
  61.5971520   9.8293410  61.5330470  58.8918620   2.8791750  63.2600940
  59.4433210   2.9887090  62.4854190  59.4062130   3.2529350  63.9756170
  68.7357310  13.3647970  65.3064210  68.2587870  14.1720160  65.1136820
  68.0519100  12.7126300  65.4590420  59.7390130   9.5297790  68.2948910
  58.8418660   9.7537760  68.5422310  59.7643000   9.6532730  67.3460310
  66.7795350   6.3790910  54.2090170  67.2188630   5.5413340  54.0627990
  67.4923770   7.0120310  54.2954310  58.5661350   6.4011110  66.8706280
  58.4269120   7.2733910  67.2393680  57.6842710   6.0583920  66.7254220
  60.3641700  12.3432810  69.0791430  60.3357130  12.7475760  68.2119860
  60.2006670  11.4143170  68.9163030  56.8794630   4.9993520  56.9808550
  56.7592230   5.7255610  56.3689820  56.5695520   4.2296430  56.5036460
  54.5180000   8.1708660  62.7877190  54.5960420   8.3057430  61.8432910
  55.1321680   7.4624550  62.9805310  55.7627630   9.8708850  59.1983370
  55.3555710  10.0123440  58.3436970  56.6540640   9.5869010  58.9954580
  67.5560910  14.3056100  55.5334420  67.3962050  14.0159040  56.4316250
  67.3907620  13.5296230  54.9979650  60.0349290  14.0854630  57.3106040
  59.8591770  13.1690170  57.0973840  59.1805030  14.4441920  57.5503840
  67.2587040  11.8143660  54.0932420  66.5652200  11.8120950  53.4334700
  68.0009900  11.3902980  53.6626590  66.8236970  13.4406370  58.1680910
  67.2793920  12.6595750  58.4819530  67.1629490  14.1513190  58.7122090
  54.5739520   9.2122830  65.3271650  54.7370560   8.7428190  64.5091020
  55.0391970   8.7046390  65.9920490  68.6332610   2.4306060  67.0964200
  67.7826200   2.1311810  67.4173270  68.4734400   2.6748070  66.1848020
  65.7282320   3.9307810  69.1962990  66.0535730   3.0971560  68.8565220
  66.5162650   4.4536330  69.3441320  59.1372510   3.4662160  58.0913470
  58.9113430   3.2499330  58.9960090  58.3565040   3.8990620  57.7459440
  66.3670270   3.4725530  56.6904120  65.7679160   4.1961330  56.5067740
  66.9149880   3.4102310  55.9080570  61.5771720   4.3647740  68.7573740
  61.4815320   3.4242470  68.6074140  62.4203700   4.5862810  68.3621810
  54.1969540   2.6409990  52.1540320  54.1144210   3.5840750  52.2955310
  53.8452600   2.4984900  51.2752670  65.5590280   4.6994820  62.8158180
  64.8271400   5.2081630  63.1648280  65.1614620   3.8824800  62.5146960
  62.0587820   2.3761100  54.2117430  62.1800640   2.3347580  55.1603250
  61.6736330   3.2385250  54.0564160  61.0709320   4.6862240  53.6100730
  60.5026220   4.2380490  52.9836640  61.7798320   5.0455020  53.0765880
  56.1478500   8.5874260  67.4867460  55.7633290   7.9467930  68.0850420
  56.4590690   9.2910380  68.0562190  62.2975640   5.4350800  62.9676080
  62.6645770   4.9609370  63.7137420  62.1080700   6.3092370  63.3084420
  60.0875010   4.4759440  65.2860290  59.7832080   5.3551420  65.5110650
  61.0421470   4.5359230  65.3217730  58.6156800   8.6820430  55.8827140
  57.8419060   8.1418050  55.7225860  59.3451430   8.1627040  55.5444900
  64.7563580   7.7494850  67.5622530  64.6900890   6.8290520  67.3080120
  64.1268720   7.8470290  68.2767170  67.5503110   3.4443400  54.1145080
  68.4382730   3.7560630  53.9396420  67.5208200   2.5715650  53.7225660
  58.6594200   8.3500810  59.5205950  59.1772870   7.5469070  59.4662840
  58.2078220   8.2879950  60.3622780  63.5463700   9.6167090  54.7933250
  63.8879400  10.3609320  54.2976570  62.7176410   9.9298210  55.1558080
  56.1438740   5.3162180  66.4331650  55.7853680   5.9816030  67.0204990
  55.8493300   4.4845730  66.8044270  59.3451860   5.7746420  69.3171200
  59.0452000   5.9203600  68.4199020  60.1163100   5.2151710  69.2244590
  64.6880310  10.5715420  67.3126330  64.7024850   9.6396380  67.0945240
  63.9805410  10.6575180  67.9516100  66.4291110   8.9382930  60.1578760
  66.7814930   8.3411060  59.4980130  65.5453440   8.6127160  60.3287010
  62.5154390   9.6980620  57.5649170  63.2025520  10.2449830  57.9456760
  61.7286810  10.2421350  57.5998780  54.6546790   5.3153440  53.0566250
  55.5241640   5.5978240  53.3402170  54.1637110   6.1289310  52.9415060
  61.8181600   6.7026650  57.1774530  62.2744380   7.5131900  57.4034720
  61.4669810   6.3849790  58.0093020  64.1214210  12.2132990  64.4066830
  64.7656430  12.4192370  65.0840250  64.4843650  11.4521390  63.9537680
  65.3946290  10.2165340  63.1244280  66.0368520   9.5158500  63.2376450
  65.9195640  10.9963780  62.9441170  67.1683910  11.0160240  66.3280340
  67.5040150  11.6026930  67.0058260  66.2484250  10.8852950  66.5578130
  55.0218040  14.5280820  53.6227880  55.3815680  15.1270160  52.9685150
  54.8810380  15.0740710  54.3962910  55.0059900  12.7935680  68.0970280
  55.1151020  11.8530420  67.9565670  54.3540460  13.0590430  67.4484010
  62.9972490  11.0651570  69.4968400  62.6769360  10.3460810  70.0414090
  62.3230850  11.7406640  69.5704460  61.0386660  11.9112020  54.4401550
  61.0296760  12.6441710  53.8246060  60.1185020  11.6643600  54.5328510
  56.6393300   7.1326910  55.1848310  56.0321250   7.8725810  55.1943610
  57.1142650   7.2226270  54.3586510  64.0246260  11.9740260  53.1026740
  64.1258240  11.7704250  52.1728720  63.1248000  11.7198540  53.3074520
  61.5472150   2.5320620  57.0850640  60.8388300   3.0006960  57.5264250
  61.8316630   1.8742630  57.7195830  63.1728080   3.9517320  65.0843170
  63.6713330   4.4263140  65.7495020  63.3151030   3.0280840  65.2913200
  62.6664370  14.4926580  57.7974410  62.9205870  14.4547970  56.8753780
  61.7176850  14.3659910  57.7902660  58.6498590   7.0938060  52.9336880
  59.4161860   6.9819420  53.4962310  58.7273280   6.3976030  52.2813650
  57.3445350   4.5263130  53.6169770  57.4248940   3.5790640  53.7287170
  58.2365100   4.8570010  53.7230430  58.1460060  14.6758520  60.7204310
  58.8822540  14.1273980  60.9912880  58.5300980  15.5414530  60.5810300
  55.0305540  10.7432090  56.5945820  54.1045320  10.9853230  56.5851230
  55.4961970  11.5706350  56.4730570  57.1518340  13.8604590  69.9089890
  57.9531070  14.1816640  70.3225290  56.6370160  13.5000170  70.6309800
  61.2562370  13.8488830  52.5429880  62.0490980  14.1377660  52.0911670
  60.7366720  13.4181000  51.8642360  65.9882970   9.9684460  69.8565300
  65.3821130   9.9916060  69.1161050  65.6837080   9.2367500  70.3932550
  67.4183340  13.6964750  68.4674710  68.3705090  13.6122770  68.4174950
  67.2711560  14.3606460  69.1408500  54.8716150   6.3478050  68.8525940
  55.3755170   5.7685330  69.4242170  54.1323570   6.6318280  69.3902310
  61.7739770   9.0692240  52.4072230  61.6690410   8.4544590  53.1333610
  61.6063990   8.5458130  51.6235240  61.9254090   7.7549040  68.3861460
  61.1599760   8.3234040  68.3016130  62.1070050   7.4625250  67.4929690
  65.0142500   8.1312270  53.0114220  64.4652600   8.5781570  53.6556960
  65.6361760   7.6261520  53.5351890  56.9039230   4.4907640  69.7476010
  56.9444570   4.1921510  70.6561240  57.7584730   4.8915250  69.5883530
  60.6817620   7.0903190  54.9079520  61.1034040   6.9243060  55.7510910
  60.8068460   6.2803420  54.4134660  58.8445040   3.0699740  67.7150500
  58.3141500   2.5790690  67.0873840  59.5133110   3.4983940  67.1808430
  63.1945260   6.1140800  52.1556620  63.7150920   5.3989820  51.7897770
  63.8413660   6.7526670  52.4557130  67.7423100   7.5369200  67.4791690
  68.1564120   7.6914280  68.3282110  66.8074100   7.6624420  67.6417470
  68.2145270   4.8765360  69.4830840  68.7966040   4.1217680  69.3951320
  68.3907040   5.4072800  68.7062320  62.5038330   7.4889680  65.4487620
  62.9226440   8.3322410  65.2763860  61.5846960   7.6261720  65.2194400
  64.8402230   5.2205860  66.8325460  64.9598440   4.6247000  67.5720300
  65.6996230   5.2575550  66.4126760  67.1790130   5.7743050  65.4087970
  66.6525350   6.2985670  64.8053110  67.5221470   6.4070440  66.0397700
  59.5776520   3.1636420  51.8537680  59.3765580   2.3003780  52.2151020
  59.4068570   3.0769780  50.9159280  60.3545750  13.7942690  66.5645350
  59.8166840  14.5188750  66.2454050  60.6079710  13.3173030  65.7742690
  63.2107960  15.0293900  66.8232000  63.1366660  15.9329040  67.1304370
  62.3086800  14.7105800  66.7954070  63.7593290  14.1952410  54.4458360
  64.6544080  14.5337380  54.4677120  63.7910920  13.4731820  53.8182640
  57.3989450   9.5679460  52.6745360  57.8364320  10.1109130  53.3302940
  57.8837180   8.7426410  52.6841700  54.6135250  12.3568490  60.1265620
  54.9438260  11.4889550  59.8944260  55.0426250  12.5627010  60.9570580
  59.2097170  10.6877500  57.7867590  58.9092710  10.5642470  58.6871500
  59.1034660   9.8286090  57.3783320  55.1025460  13.2239080  62.8647250
  54.6656450  13.4039880  63.6971400  55.6703140  13.9813700  62.7228970
  54.9349890   5.7359310  59.2236130  54.2798730   5.4670950  58.5795830
  55.7727840   5.6263790  58.7738110  55.9725820   6.1211880  63.7639470
  56.3398860   6.0339280  64.6435490  55.4036640   5.3578430  63.6646330
  55.5241820   3.0320970  67.6697890  54.6297870   2.9987730  68.0091600
  56.0639370   3.2307760  68.4349140  54.1487970   2.9458240  55.1661460
  53.2452050   3.2088440  54.9913120  54.6328590   3.2169410  54.3861420
  56.6915180   2.0023780  53.0755840  57.4006880   1.5807000  52.5903120
  55.9755120   2.0699010  52.4439190  57.3877900  10.6344570  68.9259620
  57.3447530  10.2637480  69.8074080  57.5188910  11.5722140  69.0661440
  61.0883930  12.1904160  64.5269340  60.8475290  12.4578720  63.6399860
  62.0286570  12.3609890  64.5820200  57.2265930  13.5806820  66.0457400
  56.6326250  13.4491520  66.7847440  57.2189770  12.7444960  65.5799500
  56.8578160  10.9465200  64.9965440  56.1312220  10.3270490  64.9291390
  56.9187310  11.3405810  64.1263520  60.4623260  13.1610200  61.7814850
  60.9788280  12.5497560  61.2563110  61.1120640  13.6638980  62.2725860
  63.2018760  14.0518690  62.6083830  63.4896570  13.7972990  61.7316840
  63.7141980  13.4996050  63.1989400  55.1408160  14.2639590  58.2062200
  54.9730200  13.6310270  58.9044090  54.2742670  14.4698990  57.8556390
  56.7470860  12.9572820  55.6512340  56.2218480  13.3380850  54.9474300
  56.6715440  13.5823590  56.3722050  63.2691120  14.9734790  69.9752030
  64.1958430  14.7379060  70.0187990  63.2541550  15.8006790  69.4938060
  59.3463830  14.9055200  54.5261590  60.0782650  14.6214480  53.9785480
  59.6057500  14.6668480  55.4160970  58.5078620  11.0219930  54.5307920
  57.8787500  11.4905030  55.0793750  58.6226450  10.1769150  54.9654110
  65.9628340   5.0725590  40.6809120  65.8822390   4.1580200  40.4100830
  65.5492760   5.5692660  39.9748830  64.0946380   6.8504610  42.5618390
  63.3188480   6.3705050  42.8516960  64.7459310   6.1710260  42.3874550
  58.1112210   7.1624420  43.4394150  57.2797090   6.9073130  43.8390660
  58.7193190   7.2335190  44.1752070  68.1153810  11.2564800  41.3417520
  67.6535340  10.4852040  41.6704690  68.9279360  11.2830870  41.8469970
  58.0913470  11.1964510  43.6352170  58.3941510  10.3062250  43.4562390
  58.8357060  11.7534730  43.4074420  56.5204160   2.1226310  37.2236540
  55.6320860   2.4642280  37.1216420  56.8045350   1.9226630  36.3317370
  54.4837170   4.7231960  43.1076240  55.0553280   3.9554160  43.1079880
  54.4838710   5.0220720  42.1982850  64.3417120  13.5422810  40.9621510
  63.7228560  13.9980310  40.3915950  65.1968900  13.6974270  40.5611210
  63.5355370   9.5261800  42.5688550  63.4663650   8.5851740  42.4077680
  64.2975230   9.6163210  43.1411120  56.3448710   2.6276820  43.5027510
  57.0258820   2.8915190  44.1214910  56.0296760   1.7877690  43.8365520
  60.5373280   3.6744180  42.5900100  61.0451500   4.1725150  43.2305120
  61.0686520   2.8979380  42.4139460  65.2080470   8.4262050  38.3553420
  64.5897740   8.8911500  37.7916140  65.7203720   9.1189530  38.7722930
  60.0712230   7.9537920  45.0337020  59.7381610   8.5806840  45.6758090
  60.2478910   8.4799800  44.2538690  68.5846140   1.7683000  42.5013360
  67.8801710   2.0567890  43.0816470  68.9458300   2.5783110  42.1412920
  59.2831330   9.9218720  46.8486200  59.9005330  10.5969800  46.5670650
  58.4224450  10.3306700  46.7573700  54.5763670   9.1118580  35.7293050
  54.1991650   9.6005680  34.9977950  54.8336740   9.7843860  36.3599580
  67.7367660  13.2302260  43.4786020  67.7494820  12.8264550  42.6108280
  67.1842880  14.0049550  43.3747450  67.1353100   8.1332100  44.8068630
  67.5521890   7.9192210  43.9722090  67.8592920   8.3904890  45.3777250
  64.5733360   5.5783800  37.9238680  63.6462640   5.5121180  38.1527150
  64.7258180   6.5163930  37.8093920  64.5602440   1.8500800  34.9205840
  63.6206110   2.0114760  35.0058300  64.8785700   2.5686480  34.3741830
  68.6030650   7.1404100  38.4273930  67.9843070   6.8023650  37.7800230
  68.5855100   6.4963860  39.1353120  68.0457210   3.3188640  45.8439740
  67.6328390   4.1442350  46.0979730  67.3133160   2.7333680  45.6516100
  60.1790000   6.1048540  40.7058410  59.7747000   5.3925790  40.2104310
  60.2653120   5.7601780  41.5946450  60.6471700   9.7916100  42.8697620
  60.3499990   9.1861570  42.1905400  61.5971520   9.8293410  42.7586980
  58.8918620   2.8791750  44.4857450  59.4433210   2.9887090  43.7110700
  59.4062130   3.2529350  45.2012680  68.7357310  13.3647970  46.5320720
  68.2587870  14.1720160  46.3393330  68.0519100  12.7126300  46.6846930
  59.7390130   9.5297790  49.5205420  58.8418660   9.7537760  49.7678820
  59.7643000   9.6532730  48.5716820  66.7795350   6.3790910  35.4346680
  67.2188630   5.5413340  35.2884500  67.4923770   7.0120310  35.5210820
  58.5661350   6.4011110  48.0962790  58.4269120   7.2733910  48.4650190
  57.6842710   6.0583920  47.9510730  64.8890730  11.3186980  39.4027920
  65.3286640  12.0611310  38.9883310  64.8277620  11.5613550  40.3266880
  60.3641700  12.3432810  50.3047940  60.3357130  12.7475760  49.4376370
  60.2006670  11.4143170  50.1419540  56.8794630   4.9993520  38.2065060
  56.7592230   5.7255610  37.5946330  56.5695520   4.2296430  37.7292970
  54.5180000   8.1708660  44.0133700  54.5960420   8.3057430  43.0689420
  55.1321680   7.4624550  44.2061820  55.7627630   9.8708850  40.4239880
  55.3555710  10.0123440  39.5693480  56.6540640   9.5869010  40.2211090
  65.5806510  14.0200760  47.3306930  66.0951180  13.9308770  48.1329360
  64.7375590  14.3660460  47.6234840  67.5560910  14.3056100  36.7590930
  67.3962050  14.0159040  37.6572760  67.3907620  13.5296230  36.2236160
  60.0349290  14.0854630  38.5362550  59.8591770  13.1690170  38.3230350
  59.1805030  14.4441920  38.7760350  67.2587040  11.8143660  35.3188930
  66.5652200  11.8120950  34.6591210  68.0009900  11.3902980  34.8883100
  66.8236970  13.4406370  39.3937420  67.2793920  12.6595750  39.7076040
  67.1629490  14.1513190  39.9378600  54.5739520   9.2122830  46.5528160
  54.7370560   8.7428190  45.7347530  55.0391970   8.7046390  47.2177000
  68.6332610   2.4306060  48.3220710  67.7826200   2.1311810  48.6429780
  68.4734400   2.6748070  47.4104530  65.7282320   3.9307810  50.4219500
  66.0535730   3.0971560  50.0821730  66.5162650   4.4536330  50.5697830
  59.1372510   3.4662160  39.3169980  58.9113430   3.2499330  40.2216600
  58.3565040   3.8990620  38.9715950  66.3670270   3.4725530  37.9160630
  65.7679160   4.1961330  37.7324250  66.9149880   3.4102310  37.1337080
  61.5771720   4.3647740  49.9830250  61.4815320   3.4242470  49.8330650
  62.4203700   4.5862810  49.5878320  54.1969540   2.6409990  33.3796830
  54.1144210   3.5840750  33.5211820  53.8452600   2.4984900  32.5009180
  65.5590280   4.6994820  44.0414690  64.8271400   5.2081630  44.3904790
  65.1614620   3.8824800  43.7403470  62.0587820   2.3761100  35.4373940
  62.1800640   2.3347580  36.3859760  61.6736330   3.2385250  35.2820670
  61.0709320   4.6862240  34.8357240  60.5026220   4.2380490  34.2093150
  61.7798320   5.0455020  34.3022390  56.1478500   8.5874260  48.7123970
  55.7633290   7.9467930  49.3106930  56.4590690   9.2910380  49.2818700
  62.2975640   5.4350800  44.1932590  62.6645770   4.9609370  44.9393930
  62.1080700   6.3092370  44.5340930  60.0875010   4.4759440  46.5116800
  59.7832080   5.3551420  46.7367160  61.0421470   4.5359230  46.5474240
  58.6156800   8.6820430  37.1083650  57.8419060   8.1418050  36.9482370
  59.3451430   8.1627040  36.7701410  64.7563580   7.7494850  48.7879040
  64.6900890   6.8290520  48.5336630  64.1268720   7.8470290  49.5023680
  67.5503110   3.4443400  35.3401590  68.4382730   3.7560630  35.1652930
  67.5208200   2.5715650  34.9482170  58.6594200   8.3500810  40.7462460
  59.1772870   7.5469070  40.6919350  58.2078220   8.2879950  41.5879290
  63.5463700   9.6167090  36.0189760  63.8879400  10.3609320  35.5233080
  62.7176410   9.9298210  36.3814590  56.1438740   5.3162180  47.6588160
  55.7853680   5.9816030  48.2461500  55.8493300   4.4845730  48.0300780
  59.3451860   5.7746420  50.5427710  59.0452000   5.9203600  49.6455530
  60.1163100   5.2151710  50.4501100  64.6880310  10.5715420  48.5382840
  64.7024850   9.6396380  48.3201750  63.9805410  10.6575180  49.1772610
  66.4291110   8.9382930  41.3835270  66.7814930   8.3411060  40.7236640
  65.5453440   8.6127160  41.5543520  62.5154390   9.6980620  38.7905680
  63.2025520  10.2449830  39.1713270  61.7286810  10.2421350  38.8255290
  54.6546790   5.3153440  34.2822760  55.5241640   5.5978240  34.5658680
  54.1637110   6.1289310  34.1671570  61.8181600   6.7026650  38.4031040
  62.2744380   7.5131900  38.6291230  61.4669810   6.3849790  39.2349530
  64.1214210  12.2132990  45.6323340  64.7656430  12.4192370  46.3096760
  64.4843650  11.4521390  45.1794190  65.3946290  10.2165340  44.3500790
  66.0368520   9.5158500  44.4632960  65.9195640  10.9963780  44.1697680
  67.1683910  11.0160240  47.5536850  67.5040150  11.6026930  48.2314770
  66.2484250  10.8852950  47.7834640  55.0218040  14.5280820  34.8484390
  55.3815680  15.1270160  34.1941660  54.8810380  15.0740710  35.6219420
  55.0059900  12.7935680  49.3226790  55.1151020  11.8530420  49.1822180
  54.3540460  13.0590430  48.6740520  62.9972490  11.0651570  50.7224910
  62.6769360  10.3460810  51.2670600  62.3230850  11.7406640  50.7960970
  61.0386660  11.9112020  35.6658060  61.0296760  12.6441710  35.0502570
  60.1185020  11.6643600  35.7585020  56.6393300   7.1326910  36.4104820
  56.0321250   7.8725810  36.4200120  57.1142650   7.2226270  35.5843020
  64.0246260  11.9740260  34.3283250  64.1258240  11.7704250  33.3985230
  63.1248000  11.7198540  34.5331030  61.5472150   2.5320620  38.3107150
  60.8388300   3.0006960  38.7520760  61.8316630   1.8742630  38.9452340
  63.1728080   3.9517320  46.3099680  63.6713330   4.4263140  46.9751530
  63.3151030   3.0280840  46.5169710  62.6664370  14.4926580  39.0230920
  62.9205870  14.4547970  38.1010290  61.7176850  14.3659910  39.0159170
  58.6498590   7.0938060  34.1593390  59.4161860   6.9819420  34.7218820
  58.7273280   6.3976030  33.5070160  57.3445350   4.5263130  34.8426280
  57.4248940   3.5790640  34.9543680  58.2365100   4.8570010  34.9486940
  58.1460060  14.6758520  41.9460820  58.8822540  14.1273980  42.2169390
  58.5300980  15.5414530  41.8066810  55.0305540  10.7432090  37.8202330
  54.1045320  10.9853230  37.8107740  55.4961970  11.5706350  37.6987080
  57.1518340  13.8604590  51.1346400  57.9531070  14.1816640  51.5481800
  56.6370160  13.5000170  51.8566310  61.2562370  13.8488830  33.7686390
  62.0490980  14.1377660  33.3168180  60.7366720  13.4181000  33.0898870
  65.9882970   9.9684460  51.0821810  65.3821130   9.9916060  50.3417560
  65.6837080   9.2367500  51.6189060  67.4183340  13.6964750  49.6931220
  68.3705090  13.6122770  49.6431460  67.2711560  14.3606460  50.3665010
  54.8716150   6.3478050  50.0782450  55.3755170   5.7685330  50.6498680
  54.1323570   6.6318280  50.6158820  61.7739770   9.0692240  33.6328740
  61.6690410   8.4544590  34.3590120  61.6063990   8.5458130  32.8491750
  61.9254090   7.7549040  49.6117970  61.1599760   8.3234040  49.5272640
  62.1070050   7.4625250  48.7186200  65.0142500   8.1312270  34.2370730
  64.4652600   8.5781570  34.8813470  65.6361760   7.6261520  34.7608400
  56.9039230   4.4907640  50.9732520  56.9444570   4.1921510  51.8817750
  57.7584730   4.8915250  50.8140040  60.6817620   7.0903190  36.1336030
  61.1034040   6.9243060  36.9767420  60.8068460   6.2803420  35.6391170
  58.8445040   3.0699740  48.9407010  58.3141500   2.5790690  48.3130350
  59.5133110   3.4983940  48.4064940  63.1945260   6.1140800  33.3813130
  63.7150920   5.3989820  33.0154280  63.8413660   6.7526670  33.6813640
  67.7423100   7.5369200  48.7048200  68.1564120   7.6914280  49.5538620
  66.8074100   7.6624420  48.8673980  68.2145270   4.8765360  50.7087350
  68.7966040   4.1217680  50.6207830  68.3907040   5.4072800  49.9318830
  62.5038330   7.4889680  46.6744130  62.9226440   8.3322410  46.5020370
  61.5846960   7.6261720  46.4450910  64.8402230   5.2205860  48.0581970
  64.9598440   4.6247000  48.7976810  65.6996230   5.2575550  47.6383270
  67.1790130   5.7743050  46.6344480  66.6525350   6.2985670  46.0309620
  67.5221470   6.4070440  47.2654210  59.5776520   3.1636420  33.0794190
  59.3765580   2.3003780  33.4407530  59.4068570   3.0769780  32.1415790
  60.3545750  13.7942690  47.7901860  59.8166840  14.5188750  47.4710560
  60.6079710  13.3173030  46.9999200  63.2107960  15.0293900  48.0488510
  63.1366660  15.9329040  48.3560880  62.3086800  14.7105800  48.0210580
  63.7593290  14.1952410  35.6714870  64.6544080  14.5337380  35.6933630
  63.7910920  13.4731820  35.0439150  57.3989450   9.5679460  33.9001870
  57.8364320  10.1109130  34.5559450  57.8837180   8.7426410  33.9098210
  54.6135250  12.3568490  41.3522130  54.9438260  11.4889550  41.1200770
  55.0426250  12.5627010  42.1827090  59.2097170  10.6877500  39.0124100
  58.9092710  10.5642470  39.9128010  59.1034660   9.8286090  38.6039830
  55.1025460  13.2239080  44.0903760  54.6656450  13.4039880  44.9227910
  55.6703140  13.9813700  43.9485480  54.9349890   5.7359310  40.4492640
  54.2798730   5.4670950  39.8052340  55.7727840   5.6263790  39.9994620
  55.9725820   6.1211880  44.9895980  56.3398860   6.0339280  45.8692000
  55.4036640   5.3578430  44.8902840  55.5241820   3.0320970  48.8954400
  54.6297870   2.9987730  49.2348110  56.0639370   3.2307760  49.6605650
  54.1487970   2.9458240  36.3917970  53.2452050   3.2088440  36.2169630
  54.6328590   3.2169410  35.6117930  56.6915180   2.0023780  34.3012350
  57.4006880   1.5807000  33.8159630  55.9755120   2.0699010  33.6695700
  57.3877900  10.6344570  50.1516130  57.3447530  10.2637480  51.0330590
  57.5188910  11.5722140  50.2917950  61.0883930  12.1904160  45.7525850
  60.8475290  12.4578720  44.8656370  62.0286570  12.3609890  45.8076710
  57.2265930  13.5806820  47.2713910  56.6326250  13.4491520  48.0103950
  57.2189770  12.7444960  46.8056010  56.8578160  10.9465200  46.2221950
  56.1312220  10.3270490  46.1547900  56.9187310  11.3405810  45.3520030
  60.4623260  13.1610200  43.0071360  60.9788280  12.5497560  42.4819620
  61.1120640  13.6638980  43.4982370  63.2018760  14.0518690  43.8340340
  63.4896570  13.7972990  42.9573350  63.7141980  13.4996050  44.4245910
  55.1408160  14.2639590  39.4318710  54.9730200  13.6310270  40.1300600
  54.2742670  14.4698990  39.0812900  56.7470860  12.9572820  36.8768850
  56.2218480  13.3380850  36.1730810  56.6715440  13.5823590  37.5978560
  63.2691120  14.9734790  51.2008540  64.1958430  14.7379060  51.2444500
  63.2541550  15.8006790  50.7194570  59.3463830  14.9055200  35.7518100
  60.0782650  14.6214480  35.2041990  59.6057500  14.6668480  36.6417480
  58.5078620  11.0219930  35.7564430  57.8787500  11.4905030  36.3050260
  58.6226450  10.1769150  36.1910620  65.9628340   5.0725590  21.9065630
  65.8822390   4.1580200  21.6357340  65.5492760   5.5692660  21.2005340
  64.0946380   6.8504610  23.7874900  63.3188480   6.3705050  24.0773470
  64.7459310   6.1710260  23.6131060  58.1112210   7.1624420  24.6650660
  57.2797090   6.9073130  25.0647170  58.7193190   7.2335190  25.4008580
  68.1153810  11.2564800  22.5674030  67.6535340  10.4852040  22.8961200
  68.9279360  11.2830870  23.0726480  58.0913470  11.1964510  24.8608680
  58.3941510  10.3062250  24.6818900  58.8357060  11.7534730  24.6330930
  56.5204160   2.1226310  18.4493050  55.6320860   2.4642280  18.3472930
  56.8045350   1.9226630  17.5573880  54.4837170   4.7231960  24.3332750
  55.0553280   3.9554160  24.3336390  54.4838710   5.0220720  23.4239360
  64.3417120  13.5422810  22.1878020  63.7228560  13.9980310  21.6172460
  65.1968900  13.6974270  21.7867720  63.5355370   9.5261800  23.7945060
  63.4663650   8.5851740  23.6334190  64.2975230   9.6163210  24.3667630
  56.3448710   2.6276820  24.7284020  57.0258820   2.8915190  25.3471420
  56.0296760   1.7877690  25.0622030  60.5373280   3.6744180  23.8156610
  61.0451500   4.1725150  24.4561630  61.0686520   2.8979380  23.6395970
  65.2080470   8.4262050  19.5809930  64.5897740   8.8911500  19.0172650
  65.7203720   9.1189530  19.9979440  60.0712230   7.9537920  26.2593530
  59.7381610   8.5806840  26.9014600  60.2478910   8.4799800  25.4795200
  68.5846140   1.7683000  23.7269870  67.8801710   2.0567890  24.3072980
  68.9458300   2.5783110  23.3669430  59.2831330   9.9218720  28.0742710
  59.9005330  10.5969800  27.7927160  58.4224450  10.3306700  27.9830210
  54.5763670   9.1118580  16.9549560  54.1991650   9.6005680  16.2234460
  54.8336740   9.7843860  17.5856090  67.7367660  13.2302260  24.7042530
  67.7494820  12.8264550  23.8364790  67.1842880  14.0049550  24.6003960
  67.1353100   8.1332100  26.0325140  67.5521890   7.9192210  25.1978600
  67.8592920   8.3904890  26.6033760  64.5733360   5.5783800  19.1495190
  63.6462640   5.5121180  19.3783660  64.7258180   6.5163930  19.0350430
  64.5602440   1.8500800  16.1462350  63.6206110   2.0114760  16.2314810
  64.8785700   2.5686480  15.5998340  68.6030650   7.1404100  19.6530440
  67.9843070   6.8023650  19.0056740  68.5855100   6.4963860  20.3609630
  68.0457210   3.3188640  27.0696250  67.6328390   4.1442350  27.3236240
  67.3133160   2.7333680  26.8772610  60.1790000   6.1048540  21.9314920
  59.7747000   5.3925790  21.4360820  60.2653120   5.7601780  22.8202960
  60.6471700   9.7916100  24.0954130  60.3499990   9.1861570  23.4161910
  61.5971520   9.8293410  23.9843490  58.8918620   2.8791750  25.7113960
  59.4433210   2.9887090  24.9367210  59.4062130   3.2529350  26.4269190
  68.7357310  13.3647970  27.7577230  68.2587870  14.1720160  27.5649840
  68.0519100  12.7126300  27.9103440  59.7390130   9.5297790  30.7461930
  58.8418660   9.7537760  30.9935330  59.7643000   9.6532730  29.7973330
  66.7795350   6.3790910  16.6603190  67.2188630   5.5413340  16.5141010
  67.4923770   7.0120310  16.7467330  58.5661350   6.4011110  29.3219300
  58.4269120   7.2733910  29.6906700  57.6842710   6.0583920  29.1767240
  64.8890730  11.3186980  20.6284430  65.3286640  12.0611310  20.2139820
  64.8277620  11.5613550  21.5523390  60.3641700  12.3432810  31.5304450
  60.3357130  12.7475760  30.6632880  60.2006670  11.4143170  31.3676050
  56.8794630   4.9993520  19.4321570  56.7592230   5.7255610  18.8202840
  56.5695520   4.2296430  18.9549480  54.5180000   8.1708660  25.2390210
  54.5960420   8.3057430  24.2945930  55.1321680   7.4624550  25.4318330
  55.7627630   9.8708850  21.6496390  55.3555710  10.0123440  20.7949990
  56.6540640   9.5869010  21.4467600  65.5806510  14.0200760  28.5563440
  66.0951180  13.9308770  29.3585870  64.7375590  14.3660460  28.8491350
  67.5560910  14.3056100  17.9847440  67.3962050  14.0159040  18.8829270
  67.3907620  13.5296230  17.4492670  60.0349290  14.0854630  19.7619060
  59.8591770  13.1690170  19.5486860  59.1805030  14.4441920  20.0016860
  67.2587040  11.8143660  16.5445440  66.5652200  11.8120950  15.8847720
  68.0009900  11.3902980  16.1139610  66.8236970  13.4406370  20.6193930
  67.2793920  12.6595750  20.9332550  67.1629490  14.1513190  21.1635110
  54.5739520   9.2122830  27.7784670  54.7370560   8.7428190  26.9604040
  55.0391970   8.7046390  28.4433510  68.6332610   2.4306060  29.5477220
  67.7826200   2.1311810  29.8686290  68.4734400   2.6748070  28.6361040
  65.7282320   3.9307810  31.6476010  66.0535730   3.0971560  31.3078240
  66.5162650   4.4536330  31.7954340  59.1372510   3.4662160  20.5426490
  58.9113430   3.2499330  21.4473110  58.3565040   3.8990620  20.1972460
  66.3670270   3.4725530  19.1417140  65.7679160   4.1961330  18.9580760
  66.9149880   3.4102310  18.3593590  61.5771720   4.3647740  31.2086760
  61.4815320   3.4242470  31.0587160  62.4203700   4.5862810  30.8134830
  54.1969540   2.6409990  14.6053340  54.1144210   3.5840750  14.7468330
  53.8452600   2.4984900  13.7265690  65.5590280   4.6994820  25.2671200
  64.8271400   5.2081630  25.6161300  65.1614620   3.8824800  24.9659980
  62.0587820   2.3761100  16.6630450  62.1800640   2.3347580  17.6116270
  61.6736330   3.2385250  16.5077180  61.0709320   4.6862240  16.0613750
  60.5026220   4.2380490  15.4349660  61.7798320   5.0455020  15.5278900
  56.1478500   8.5874260  29.9380480  55.7633290   7.9467930  30.5363440
  56.4590690   9.2910380  30.5075210  62.2975640   5.4350800  25.4189100
  62.6645770   4.9609370  26.1650440  62.1080700   6.3092370  25.7597440
  60.0875010   4.4759440  27.7373310  59.7832080   5.3551420  27.9623670
  61.0421470   4.5359230  27.7730750  58.6156800   8.6820430  18.3340160
  57.8419060   8.1418050  18.1738880  59.3451430   8.1627040  17.9957920
  64.7563580   7.7494850  30.0135550  64.6900890   6.8290520  29.7593140
  64.1268720   7.8470290  30.7280190  67.5503110   3.4443400  16.5658100
  68.4382730   3.7560630  16.3909440  67.5208200   2.5715650  16.1738680
  58.6594200   8.3500810  21.9718970  59.1772870   7.5469070  21.9175860
  58.2078220   8.2879950  22.8135800  63.5463700   9.6167090  17.2446270
  63.8879400  10.3609320  16.7489590  62.7176410   9.9298210  17.6071100
  56.1438740   5.3162180  28.8844670  55.7853680   5.9816030  29.4718010
  55.8493300   4.4845730  29.2557290  59.3451860   5.7746420  31.7684220
  59.0452000   5.9203600  30.8712040  60.1163100   5.2151710  31.6757610
  64.6880310  10.5715420  29.7639350  64.7024850   9.6396380  29.5458260
  63.9805410  10.6575180  30.4029120  62.5154390   9.6980620  20.0162190
  63.2025520  10.2449830  20.3969780  61.7286810  10.2421350  20.0511800
  54.6546790   5.3153440  15.5079270  55.5241640   5.5978240  15.7915190
  54.1637110   6.1289310  15.3928080  61.8181600   6.7026650  19.6287550
  62.2744380   7.5131900  19.8547740  61.4669810   6.3849790  20.4606040
  64.1214210  12.2132990  26.8579850  64.7656430  12.4192370  27.5353270
  64.4843650  11.4521390  26.4050700  65.3946290  10.2165340  25.5757300
  66.0368520   9.5158500  25.6889470  65.9195640  10.9963780  25.3954190
  55.0218040  14.5280820  16.0740900  55.3815680  15.1270160  15.4198170
  54.8810380  15.0740710  16.8475930  55.0059900  12.7935680  30.5483300
  55.1151020  11.8530420  30.4078690  54.3540460  13.0590430  29.8997030
  62.9972490  11.0651570  31.9481420  62.6769360  10.3460810  32.4927110
  62.3230850  11.7406640  32.0217480  61.0386660  11.9112020  16.8914570
  61.0296760  12.6441710  16.2759080  60.1185020  11.6643600  16.9841530
  56.6393300   7.1326910  17.6361330  56.0321250   7.8725810  17.6456630
  57.1142650   7.2226270  16.8099530  64.0246260  11.9740260  15.5539760
  64.1258240  11.7704250  14.6241740  63.1248000  11.7198540  15.7587540
  61.5472150   2.5320620  19.5363660  60.8388300   3.0006960  19.9777270
  61.8316630   1.8742630  20.1708850  63.1728080   3.9517320  27.5356190
  63.6713330   4.4263140  28.2008040  63.3151030   3.0280840  27.7426220
  62.6664370  14.4926580  20.2487430  62.9205870  14.4547970  19.3266800
  61.7176850  14.3659910  20.2415680  58.6498590   7.0938060  15.3849900
  59.4161860   6.9819420  15.9475330  58.7273280   6.3976030  14.7326670
  57.3445350   4.5263130  16.0682790  57.4248940   3.5790640  16.1800190
  58.2365100   4.8570010  16.1743450  58.1460060  14.6758520  23.1717330
  58.8822540  14.1273980  23.4425900  58.5300980  15.5414530  23.0323320
  55.0305540  10.7432090  19.0458840  54.1045320  10.9853230  19.0364250
  55.4961970  11.5706350  18.9243590  57.1518340  13.8604590  32.3602910
  57.9531070  14.1816640  32.7738310  56.6370160  13.5000170  33.0822820
  61.2562370  13.8488830  14.9942900  62.0490980  14.1377660  14.5424690
  60.7366720  13.4181000  14.3155380  65.9882970   9.9684460  32.3078320
  65.3821130   9.9916060  31.5674070  65.6837080   9.2367500  32.8445570
  67.4183340  13.6964750  30.9187730  68.3705090  13.6122770  30.8687970
  67.2711560  14.3606460  31.5921520  54.8716150   6.3478050  31.3038960
  55.3755170   5.7685330  31.8755190  54.1323570   6.6318280  31.8415330
  61.7739770   9.0692240  14.8585250  61.6690410   8.4544590  15.5846630
  61.6063990   8.5458130  14.0748260  61.9254090   7.7549040  30.8374480
  61.1599760   8.3234040  30.7529150  62.1070050   7.4625250  29.9442710
  65.0142500   8.1312270  15.4627240  64.4652600   8.5781570  16.1069980
  65.6361760   7.6261520  15.9864910  56.9039230   4.4907640  32.1989030
  56.9444570   4.1921510  33.1074260  57.7584730   4.8915250  32.0396550
  60.6817620   7.0903190  17.3592540  61.1034040   6.9243060  18.2023930
  60.8068460   6.2803420  16.8647680  58.8445040   3.0699740  30.1663520
  58.3141500   2.5790690  29.5386860  59.5133110   3.4983940  29.6321450
  63.1945260   6.1140800  14.6069640  63.7150920   5.3989820  14.2410790
  63.8413660   6.7526670  14.9070150  67.7423100   7.5369200  29.9304710
  68.1564120   7.6914280  30.7795130  66.8074100   7.6624420  30.0930490
  68.2145270   4.8765360  31.9343860  68.7966040   4.1217680  31.8464340
  68.3907040   5.4072800  31.1575340  62.5038330   7.4889680  27.9000640
  62.9226440   8.3322410  27.7276880  61.5846960   7.6261720  27.6707420
  64.8402230   5.2205860  29.2838480  64.9598440   4.6247000  30.0233320
  65.6996230   5.2575550  28.8639780  67.1790130   5.7743050  27.8600990
  66.6525350   6.2985670  27.2566130  67.5221470   6.4070440  28.4910720
  59.5776520   3.1636420  14.3050700  59.3765580   2.3003780  14.6664040
  59.4068570   3.0769780  13.3672300  60.3545750  13.7942690  29.0158370
  59.8166840  14.5188750  28.6967070  60.6079710  13.3173030  28.2255710
  63.2107960  15.0293900  29.2745020  63.1366660  15.9329040  29.5817390
  62.3086800  14.7105800  29.2467090  63.7593290  14.1952410  16.8971380
  64.6544080  14.5337380  16.9190140  63.7910920  13.4731820  16.2695660
  57.3989450   9.5679460  15.1258380  57.8364320  10.1109130  15.7815960
  57.8837180   8.7426410  15.1354720  54.6135250  12.3568490  22.5778640
  54.9438260  11.4889550  22.3457280  55.0426250  12.5627010  23.4083600
  59.2097170  10.6877500  20.2380610  58.9092710  10.5642470  21.1384520
  59.1034660   9.8286090  19.8296340  55.1025460  13.2239080  25.3160270
  54.6656450  13.4039880  26.1484420  55.6703140  13.9813700  25.1741990
  54.9349890   5.7359310  21.6749150  54.2798730   5.4670950  21.0308850
  55.7727840   5.6263790  21.2251130  55.9725820   6.1211880  26.2152490
  56.3398860   6.0339280  27.0948510  55.4036640   5.3578430  26.1159350
  55.5241820   3.0320970  30.1210910  54.6297870   2.9987730  30.4604620
  56.0639370   3.2307760  30.8862160  54.1487970   2.9458240  17.6174480
  53.2452050   3.2088440  17.4426140  54.6328590   3.2169410  16.8374440
  56.6915180   2.0023780  15.5268860  57.4006880   1.5807000  15.0416140
  55.9755120   2.0699010  14.8952210  57.3877900  10.6344570  31.3772640
  57.3447530  10.2637480  32.2587100  57.5188910  11.5722140  31.5174460
  61.0883930  12.1904160  26.9782360  60.8475290  12.4578720  26.0912880
  62.0286570  12.3609890  27.0333220  57.2265930  13.5806820  28.4970420
  56.6326250  13.4491520  29.2360460  57.2189770  12.7444960  28.0312520
  56.8578160  10.9465200  27.4478460  56.1312220  10.3270490  27.3804410
  56.9187310  11.3405810  26.5776540  60.4623260  13.1610200  24.2327870
  60.9788280  12.5497560  23.7076130  61.1120640  13.6638980  24.7238880
  63.2018760  14.0518690  25.0596850  63.4896570  13.7972990  24.1829860
  63.7141980  13.4996050  25.6502420  55.1408160  14.2639590  20.6575220
  54.9730200  13.6310270  21.3557110  54.2742670  14.4698990  20.3069410
  56.7470860  12.9572820  18.1025360  56.2218480  13.3380850  17.3987320
  56.6715440  13.5823590  18.8235070  63.2691120  14.9734790  32.4265050
  64.1958430  14.7379060  32.4701010  63.2541550  15.8006790  31.9451080
  59.3463830  14.9055200  16.9774610  60.0782650  14.6214480  16.4298500
  59.6057500  14.6668480  17.8673990  58.5078620  11.0219930  16.9820940
  57.8787500  11.4905030  17.5306770  58.6226450  10.1769150  17.4167130
  65.9628340   5.0725590   3.1322140  65.8822390   4.1580200   2.8613850
  65.5492760   5.5692660   2.4261850  64.0946380   6.8504610   5.0131410
  63.3188480   6.3705050   5.3029980  64.7459310   6.1710260   4.8387570
  58.1112210   7.1624420   5.8907170  57.2797090   6.9073130   6.2903680
  58.7193190   7.2335190   6.6265090  68.1153810  11.2564800   3.7930540
  67.6535340  10.4852040   4.1217710  68.9279360  11.2830870   4.2982990
  58.0913470  11.1964510   6.0865190  58.3941510  10.3062250   5.9075410
  58.8357060  11.7534730   5.8587440  54.4837170   4.7231960   5.5589260
  55.0553280   3.9554160   5.5592900  54.4838710   5.0220720   4.6495870
  64.3417120  13.5422810   3.4134530  63.7228560  13.9980310   2.8428970
  65.1968900  13.6974270   3.0124230  63.5355370   9.5261800   5.0201570
  63.4663650   8.5851740   4.8590700  64.2975230   9.6163210   5.5924140
  56.3448710   2.6276820   5.9540530  57.0258820   2.8915190   6.5727930
  56.0296760   1.7877690   6.2878540  60.5373280   3.6744180   5.0413120
  61.0451500   4.1725150   5.6818140  61.0686520   2.8979380   4.8652480
  60.0712230   7.9537920   7.4850040  59.7381610   8.5806840   8.1271110
  60.2478910   8.4799800   6.7051710  68.5846140   1.7683000   4.9526380
  67.8801710   2.0567890   5.5329490  68.9458300   2.5783110   4.5925940
  59.2831330   9.9218720   9.2999220  59.9005330  10.5969800   9.0183670
  58.4224450  10.3306700   9.2086720  67.7367660  13.2302260   5.9299040
  67.7494820  12.8264550   5.0621300  67.1842880  14.0049550   5.8260470
  67.1353100   8.1332100   7.2581650  67.5521890   7.9192210   6.4235110
  67.8592920   8.3904890   7.8290270  68.0457210   3.3188640   8.2952760
  67.6328390   4.1442350   8.5492750  67.3133160   2.7333680   8.1029120
  60.1790000   6.1048540   3.1571430  59.7747000   5.3925790   2.6617330
  60.2653120   5.7601780   4.0459470  60.6471700   9.7916100   5.3210640
  60.3499990   9.1861570   4.6418420  61.5971520   9.8293410   5.2100000
  58.8918620   2.8791750   6.9370470  59.4433210   2.9887090   6.1623720
  59.4062130   3.2529350   7.6525700  68.7357310  13.3647970   8.9833740
  68.2587870  14.1720160   8.7906350  68.0519100  12.7126300   9.1359950
  59.7390130   9.5297790  11.9718440  58.8418660   9.7537760  12.2191840
  59.7643000   9.6532730  11.0229840  58.5661350   6.4011110  10.5475810
  58.4269120   7.2733910  10.9163210  57.6842710   6.0583920  10.4023750
  64.8890730  11.3186980   1.8540940  65.3286640  12.0611310   1.4396330
  64.8277620  11.5613550   2.7779900  60.3641700  12.3432810  12.7560960
  60.3357130  12.7475760  11.8889390  60.2006670  11.4143170  12.5932560
  54.5180000   8.1708660   6.4646720  54.5960420   8.3057430   5.5202440
  55.1321680   7.4624550   6.6574840  55.7627630   9.8708850   2.8752900
  55.3555710  10.0123440   2.0206500  56.6540640   9.5869010   2.6724110
  65.5806510  14.0200760   9.7819950  66.0951180  13.9308770  10.5842380
  64.7375590  14.3660460  10.0747860  66.8236970  13.4406370   1.8450440
  67.2793920  12.6595750   2.1589060  67.1629490  14.1513190   2.3891620
  54.5739520   9.2122830   9.0041180  54.7370560   8.7428190   8.1860550
  55.0391970   8.7046390   9.6690020  68.6332610   2.4306060  10.7733730
  67.7826200   2.1311810  11.0942800  68.4734400   2.6748070   9.8617550
  65.7282320   3.9307810  12.8732520  66.0535730   3.0971560  12.5334750
  66.5162650   4.4536330  13.0210850  59.1372510   3.4662160   1.7683000
  58.9113430   3.2499330   2.6729620  58.3565040   3.8990620   1.4228970
  61.5771720   4.3647740  12.4343270  61.4815320   3.4242470  12.2843670
  62.4203700   4.5862810  12.0391340  65.5590280   4.6994820   6.4927710
  64.8271400   5.2081630   6.8417810  65.1614620   3.8824800   6.1916490
  56.1478500   8.5874260  11.1636990  55.7633290   7.9467930  11.7619950
  56.4590690   9.2910380  11.7331720  62.2975640   5.4350800   6.6445610
  62.6645770   4.9609370   7.3906950  62.1080700   6.3092370   6.9853950
  60.0875010   4.4759440   8.9629820  59.7832080   5.3551420   9.1880180
  61.0421470   4.5359230   8.9987260  64.7563580   7.7494850  11.2392060
  64.6900890   6.8290520  10.9849650  64.1268720   7.8470290  11.9536700
  58.6594200   8.3500810   3.1975480  59.1772870   7.5469070   3.1432370
  58.2078220   8.2879950   4.0392310  56.1438740   5.3162180  10.1101180
  55.7853680   5.9816030  10.6974520  55.8493300   4.4845730  10.4813800
  59.3451860   5.7746420  12.9940730  59.0452000   5.9203600  12.0968550
  60.1163100   5.2151710  12.9014120  64.6880310  10.5715420  10.9895860
  64.7024850   9.6396380  10.7714770  63.9805410  10.6575180  11.6285630
  66.4291110   8.9382930   3.8348290  66.7814930   8.3411060   3.1749660
  65.5453440   8.6127160   4.0056540  64.1214210  12.2132990   8.0836360
  64.7656430  12.4192370   8.7609780  64.4843650  11.4521390   7.6307210
  65.3946290  10.2165340   6.8013810  66.0368520   9.5158500   6.9145980
  65.9195640  10.9963780   6.6210700  67.1683910  11.0160240  10.0049870
  67.5040150  11.6026930  10.6827790  66.2484250  10.8852950  10.2347660
  55.0059900  12.7935680  11.7739810  55.1151020  11.8530420  11.6335200
  54.3540460  13.0590430  11.1253540  62.9972490  11.0651570  13.1737930
  62.6769360  10.3460810  13.7183620  62.3230850  11.7406640  13.2473990
  63.1728080   3.9517320   8.7612700  63.6713330   4.4263140   9.4264550
  63.3151030   3.0280840   8.9682730  58.1460060  14.6758520   4.3973840
  58.8822540  14.1273980   4.6682410  58.5300980  15.5414530   4.2579830
  57.1518340  13.8604590  13.5859420  57.9531070  14.1816640  13.9994820
  56.6370160  13.5000170  14.3079330  65.9882970   9.9684460  13.5334830
  65.3821130   9.9916060  12.7930580  65.6837080   9.2367500  14.0702080
  67.4183340  13.6964750  12.1444240  68.3705090  13.6122770  12.0944480
  67.2711560  14.3606460  12.8178030  54.8716150   6.3478050  12.5295470
  55.3755170   5.7685330  13.1011700  54.1323570   6.6318280  13.0671840
  61.9254090   7.7549040  12.0630990  61.1599760   8.3234040  11.9785660
  62.1070050   7.4625250  11.1699220  56.9039230   4.4907640  13.4245540
  56.9444570   4.1921510  14.3330770  57.7584730   4.8915250  13.2653060
  58.8445040   3.0699740  11.3920030  58.3141500   2.5790690  10.7643370
  59.5133110   3.4983940  10.8577960  67.7423100   7.5369200  11.1561220
  68.1564120   7.6914280  12.0051640  66.8074100   7.6624420  11.3187000
  68.2145270   4.8765360  13.1600370  68.7966040   4.1217680  13.0720850
  68.3907040   5.4072800  12.3831850  62.5038330   7.4889680   9.1257150
  62.9226440   8.3322410   8.9533390  61.5846960   7.6261720   8.8963930
  64.8402230   5.2205860  10.5094990  64.9598440   4.6247000  11.2489830
  65.6996230   5.2575550  10.0896290  67.1790130   5.7743050   9.0857500
  66.6525350   6.2985670   8.4822640  67.5221470   6.4070440   9.7167230
  60.3545750  13.7942690  10.2414880  59.8166840  14.5188750   9.9223580
  60.6079710  13.3173030   9.4512220  63.2107960  15.0293900  10.5001530
  63.1366660  15.9329040  10.8073900  62.3086800  14.7105800  10.4723600
  54.6135250  12.3568490   3.8035150  54.9438260  11.4889550   3.5713790
  55.0426250  12.5627010   4.6340110  55.1025460  13.2239080   6.5416780
  54.6656450  13.4039880   7.3740930  55.6703140  13.9813700   6.3998500
  54.9349890   5.7359310   2.9005660  54.2798730   5.4670950   2.2565360
  55.7727840   5.6263790   2.4507640  55.9725820   6.1211880   7.4409000
  56.3398860   6.0339280   8.3205020  55.4036640   5.3578430   7.3415860
  55.5241820   3.0320970  11.3467420  54.6297870   2.9987730  11.6861130
  56.0639370   3.2307760  12.1118670  57.3877900  10.6344570  12.6029150
  57.3447530  10.2637480  13.4843610  57.5188910  11.5722140  12.7430970
  61.0883930  12.1904160   8.2038870  60.8475290  12.4578720   7.3169390
  62.0286570  12.3609890   8.2589730  57.2265930  13.5806820   9.7226930
  56.6326250  13.4491520  10.4616970  57.2189770  12.7444960   9.2569030
  56.8578160  10.9465200   8.6734970  56.1312220  10.3270490   8.6060920
  56.9187310  11.3405810   7.8033050  60.4623260  13.1610200   5.4584380
  60.9788280  12.5497560   4.9332640  61.1120640  13.6638980   5.9495390
  63.2018760  14.0518690   6.2853360  63.4896570  13.7972990   5.4086370
  63.7141980  13.4996050   6.8758930  55.1408160  14.2639590   1.8831730
  54.9730200  13.6310270   2.5813620  54.2742670  14.4698990   1.5325920
  63.2691120  14.9734790  13.6521560  64.1958430  14.7379060  13.6957520
  63.2541550  15.8006790  13.1707590  47.1884850  61.3956060  78.2296100
  47.1078900  60.4810670  77.9587810  46.7749270  61.8923130  77.5235810
  45.3202890  63.1735080  80.1105370  44.5444990  62.6935520  80.4003940
  45.9715820  62.4940730  79.9361530  39.3368720  63.4854890  80.9881130
  38.5053600  63.2303600  81.3877640  39.9449700  63.5565660  81.7239050
  37.7460670  58.4456780  74.7723520  36.8577370  58.7872750  74.6703400
  38.0301860  58.2457100  73.8804350  35.7093680  61.0462430  80.6563220
  36.2809790  60.2784630  80.6566860  35.7095220  61.3451190  79.7469830
  44.7611880  65.8492270  80.1175530  44.6920160  64.9082210  79.9564660
  45.5231740  65.9393680  80.6898100  36.9518550  56.4546790  82.4432150
  36.7721390  55.5572540  82.7234910  36.5498630  57.0018660  83.1179100
  45.7917050  58.6562650  80.3444460  46.1681870  57.7834530  80.2318130
  45.6936560  58.9921350  79.4534900  39.9222060  57.0288280  75.8061900
  40.0288810  57.9292010  76.1130660  39.0114420  56.9806250  75.5156550
  49.5741170  56.1513090  77.2772800  50.3950790  55.6609660  77.3198280
  49.6075250  56.7410750  78.0304640  37.5705220  58.9507290  81.0514490
  38.2515330  59.2145660  81.6701890  37.2553270  58.1108160  81.3852500
  41.7629790  59.9974650  80.1387080  42.2708010  60.4955620  80.7792100
  42.2943030  59.2209850  79.9626440  46.4336980  64.7492520  75.9040400
  45.8154250  65.2141970  75.3403120  46.9460230  65.4420000  76.3209910
  49.8102650  58.0913470  80.0500340  49.1058220  58.3798360  80.6303450
  50.1714810  58.9013580  79.6899900  39.7281220  56.3483170  82.4120950
  40.0698030  57.1925220  82.1174820  38.7897030  56.4966910  82.5286290
  35.8020180  65.4349050  73.2780030  35.4248160  65.9236150  72.5464930
  36.0593250  66.1074330  73.9086560  52.8789570  57.5368260  80.4409550
  51.9314480  57.5707240  80.5724980  53.2039560  58.3507210  80.8258910
  43.4109110  53.8365440  78.7365540  43.7184090  53.2812330  78.0201040
  42.4809810  53.9709900  78.5538530  48.3609610  64.4562570  82.3555610
  48.7778400  64.2422680  81.5209070  49.0849430  64.7135360  82.9264230
  45.7989870  61.9014270  75.4725660  44.8719150  61.8351650  75.7014130
  45.9514690  62.8394400  75.3580900  45.7858950  58.1731270  72.4692820
  44.8462620  58.3345230  72.5545280  46.1042210  58.8916950  71.9228810
  52.3071710  62.8549790  82.4471850  51.4790340  62.9242880  81.9721980
  52.9022190  63.4404100  81.9787680  49.8287160  63.4634570  75.9760910
  49.2099580  63.1254120  75.3287210  49.8111610  62.8194330  76.6840100
  41.4046510  62.4279010  78.2545390  41.0003510  61.7156260  77.7591290
  41.4909630  62.0832250  79.1433430  41.8728210  66.1146570  80.4184600
  41.5756500  65.5092040  79.7392380  42.8228030  66.1523880  80.3073960
  40.1175130  59.2022220  82.0344430  40.6689720  59.3117560  81.2597680
  40.6318640  59.5759820  82.7499660  48.0051860  62.7021380  72.9833660
  48.4445140  61.8643810  72.8371480  48.7180280  63.3350780  73.0697800
  51.5869000  53.9564190  71.2974700  51.2741660  54.0491020  72.1973770
  52.3481470  54.5345220  71.2472130  38.1051140  61.3223990  75.7552040
  37.9848740  62.0486080  75.1433310  37.7952030  60.5526900  75.2779950
  35.7436510  64.4939130  81.5620680  35.8216930  64.6287900  80.6176400
  36.3578190  63.7855020  81.7548800  36.9884140  66.1939320  77.9726860
  36.5812220  66.3353910  77.1180460  37.8797150  65.9099480  77.7698070
  40.5714800  54.6659060  79.1375710  40.1282950  55.4468600  78.8060230
  41.1299790  54.9888950  79.8446650  43.6873620  54.2869760  74.0181540
  43.0627800  54.2829630  74.7434850  43.6003740  53.4200720  73.6217510
  42.6090700  55.2106390  80.9965310  42.9063030  56.1169220  80.9157330
  43.1576260  54.7225170  80.3824880  40.3629020  59.7892630  76.8656960
  40.1369940  59.5729800  77.7703580  39.5821550  60.2221090  76.5202930
  47.5926780  59.7956000  75.4647610  46.9935670  60.5191800  75.2811230
  48.1406390  59.7332780  74.6824060  46.1991650  58.4319540  77.4950890
  46.5921220  58.7491740  76.6819580  46.5608500  57.5531420  77.6095410
  35.2355820  55.0220340  79.7181090  34.9468870  55.5923200  80.4306070
  35.9801580  54.5424790  80.0812320  35.4226050  58.9640460  70.9283810
  35.3400720  59.9071220  71.0698800  35.0709110  58.8215370  70.0496160
  46.7846790  61.0225290  81.5901670  46.0527910  61.5312100  81.9391770
  46.3871130  60.2055270  81.2890450  43.2224180  57.6979490  79.9954160
  43.2260240  57.2569440  79.1458700  44.1175300  58.0196820  80.1025980
  39.0726560  57.5805980  78.9548370  38.7326610  58.0581210  79.7115420
  38.3103880  57.1271100  78.5949470  43.2844330  58.6991570  72.9860920
  43.4057150  58.6578050  73.9346740  42.8992840  59.5615720  72.8307650
  47.2472700  56.4758970  81.0024610  47.2645440  56.9267620  81.8466460
  46.9988280  55.5764610  81.2158050  42.2965830  61.0092710  72.3844220
  41.7282730  60.5610960  71.7580130  43.0054830  61.3685490  71.8509370
  43.5232150  61.7581270  81.7419570  43.8902280  61.2839840  82.4880910
  43.3337210  62.6322840  82.0827910  36.3872640  56.5024960  77.8713040
  36.1019560  56.1380630  78.7091660  36.3251500  55.7705420  77.2576180
  39.8413310  65.0050900  74.6570630  39.0675570  64.4648520  74.4969350
  40.5707940  64.4857510  74.3188390  50.6001290  64.0016260  80.4497020
  51.3200410  64.4971550  80.0593130  50.3983110  63.3234150  79.8050890
  46.0611230  55.3954220  74.5926410  45.2475840  54.8967390  74.5171720
  45.8673180  56.2352470  74.1762760  48.7759620  59.7673870  72.8888570
  49.6639240  60.0791100  72.7139910  48.7464710  58.8946120  72.4969150
  39.8850710  64.6731280  78.2949440  40.4029380  63.8699540  78.2406330
  39.4334730  64.6110420  79.1366270  51.0473890  61.0785710  72.3568430
  50.9637610  61.5099930  71.5064870  51.7668080  61.5384060  72.7895250
  47.6547620  65.2613400  78.9322250  48.0071440  64.6641530  78.2723620
  46.7709950  64.9357630  79.1030500  35.8803300  61.6383910  71.8309740
  36.7498150  61.9208710  72.1145660  35.3893620  62.4519780  71.7158550
  43.0438110  63.0257120  75.9518020  43.5000890  63.8362370  76.1778210
  42.6926320  62.7080260  76.7836510  38.9449890  53.3694770  76.4240540
  38.8164520  53.3612670  77.3725460  38.1211910  53.7077860  76.0731550
  50.0474770  64.7416370  73.2841070  49.7596470  65.2029060  74.0718950
  50.8426940  64.2814140  73.5525290  37.8649810  63.4557380  73.9591800
  37.2577760  64.1956280  73.9687100  38.3399160  63.5456740  73.1330000
  50.8044630  56.5765140  74.4436250  50.1757790  56.6810810  73.7294480
  50.3096550  56.7961920  75.2330130  42.7728660  58.8551090  75.8594130
  42.0644810  59.3237430  76.3007740  43.0573140  58.1973100  76.4939320
  46.8044090  55.5801750  77.2989920  46.6811870  55.5987880  76.3499430
  47.7528650  55.6280690  77.4188320  40.9763680  57.1636170  73.2344840
  41.8254210  57.6006320  73.1685030  40.6094950  57.4756430  74.0616900
  49.8973460  61.7348930  78.1476410  48.9563600  61.7499160  78.3224100
  50.2117530  60.9484890  78.5936710  39.8755100  63.4168530  71.7080370
  40.6418370  63.3049890  72.2705800  39.9529790  62.7206500  71.0557140
  38.5701860  60.8493600  72.3913260  38.6505450  59.9021110  72.5030660
  39.4621610  61.1800480  72.4973920  42.9996280  65.3922710  71.1815720
  42.8946920  64.7775060  71.9077100  42.8320500  64.8688600  70.3978730
  46.2399010  64.4542740  71.7857710  45.6909110  64.9012040  72.4300450
  46.8618270  63.9491990  72.3095380  41.9074130  63.4133660  73.6823010
  42.3290550  63.2473530  74.5254400  42.0324970  62.6033890  73.1878150
  44.4201770  62.4371270  70.9300110  44.9407430  61.7220290  70.5641260
  45.0670170  63.0757140  71.2300620  40.8033030  59.4866890  70.6281170
  40.6022090  58.6234250  70.9894510  40.6325080  59.4000250  69.6902770
  48.2821340  54.2975120  73.1568050  48.5623630  53.4543020  73.5127470
  47.5087070  54.5298230  73.6706800  39.6015830  56.5867510  70.6159050
  39.9041730  56.5934940  69.7078200  40.3410420  56.2365370  71.1126710
  42.8200760  55.5302130  71.6015250  42.4722760  54.8526120  71.0217700
  43.0213530  55.0691640  72.4158640  38.6245960  65.8909930  71.4488850
  39.0620830  66.4339600  72.1046430  39.1093690  65.0656880  71.4585190
  52.6602060  63.5351850  73.7671960  53.4220970  64.1048500  73.8731650
  52.6756430  62.9679050  74.5380270  36.1606400  62.0589780  77.9979620
  35.5055240  61.7901420  77.3539320  36.9984350  61.9494260  77.5481600
  53.6662030  64.3901950  78.6113890  54.0370860  63.6069270  78.2049860
  54.3063960  65.0791050  78.4331190  52.7121230  63.8286220  70.9244480
  52.9870070  64.7365100  70.7963700  52.5231970  63.7648750  71.8606470
  49.1096840  56.8531070  72.2198110  49.5281720  56.6662050  71.3794770
  48.8032900  56.0010120  72.5301040  52.6086570  61.7655210  75.9173910
  52.2330170  60.9983140  75.4855200  51.8789690  62.1477910  76.4048840
  35.3744480  59.2688710  73.9404950  34.4708560  59.5318910  73.7656610
  35.8585100  59.5399880  73.1604910  51.8837530  59.9912700  79.2181150
  52.4075010  59.4975350  78.5871320  52.4696950  60.1263060  79.9628720
  52.0627250  60.0752570  82.7400700  51.1129960  60.0416110  82.8545690
  52.2440260  60.9852680  82.5050470  37.9171690  58.3254250  71.8499330
  38.6263390  57.9037470  71.3646610  37.2011630  58.3929480  71.2182680
  37.5645850  54.3793580  70.8901980  38.2873980  54.9202520  71.2083200
  37.8370370  54.1057000  70.0143520  51.3737500  59.2486050  75.1573560
  51.8696620  59.0156920  75.9422440  51.1753570  58.4097890  74.7411200
  37.2538040  53.6299770  80.7924600  37.9014230  53.0797150  80.3519760
  37.6739880  53.8842920  81.6140410  52.8024660  57.8847000  77.6911240
  52.6923940  57.7303040  78.6293510  53.5632250  57.3567940  77.4486650
  53.6914930  55.7154920  70.9317380  54.6164240  55.5836100  70.7235670
  53.6690720  55.7947740  71.8853830  53.7653420  56.4865580  73.5574090
  52.9704920  56.4210700  74.0867000  53.9696700  57.4216220  73.5459440
  45.6452280  54.1139360  81.9623830  44.8624070  54.5884860  82.2420590
  45.3515210  53.2094190  81.8537010  50.1973350  54.8162460  80.0072920
  50.6381440  54.7607560  79.1594520  49.9280940  55.7320470  80.0783100
  52.0611920  54.4477700  78.0181740  52.0000320  53.5038920  77.8712760
  52.8403950  54.5557790  78.5635200  36.9892690  54.4186840  74.4837550
  37.7472050  54.5315720  73.9101580  36.5269860  55.2556040  74.4380980
  43.5306500  56.5326110  77.4739860  42.7181010  56.1583000  77.1335740
  44.0348140  55.7771190  77.7761050  48.0331480  53.1968560  78.7122930
  48.6360850  53.7688770  79.1871450  47.2924470  53.7608000  78.4896830
  51.1766080  53.5990120  73.9863210  51.3716710  54.4973570  74.2530640
  50.3895950  53.3677200  74.4796160  39.3617840  54.9450890  73.0239520
  39.8910600  54.1580690  72.8947470  39.9946160  55.6242080  73.2575050
  41.5555680  54.6826030  76.0784910  40.9258420  53.9813340  76.2455040
  41.0160820  55.4430160  75.8618070  47.1884850  61.3956060  59.4552610
  47.1078900  60.4810670  59.1844320  46.7749270  61.8923130  58.7492320
  45.3202890  63.1735080  61.3361880  44.5444990  62.6935520  61.6260450
  45.9715820  62.4940730  61.1618040  39.3368720  63.4854890  62.2137640
  38.5053600  63.2303600  62.6134150  39.9449700  63.5565660  62.9495560
  37.7460670  58.4456780  55.9980030  36.8577370  58.7872750  55.8959910
  38.0301860  58.2457100  55.1060860  35.7093680  61.0462430  61.8819730
  36.2809790  60.2784630  61.8823370  35.7095220  61.3451190  60.9726340
  44.7611880  65.8492270  61.3432040  44.6920160  64.9082210  61.1821170
  45.5231740  65.9393680  61.9154610  36.9518550  56.4546790  63.6688660
  36.7721390  55.5572540  63.9491420  36.5498630  57.0018660  64.3435610
  45.7917050  58.6562650  61.5700970  46.1681870  57.7834530  61.4574640
  45.6936560  58.9921350  60.6791410  39.9222060  57.0288280  57.0318410
  40.0288810  57.9292010  57.3387170  39.0114420  56.9806250  56.7413060
  49.5741170  56.1513090  58.5029310  50.3950790  55.6609660  58.5454790
  49.6075250  56.7410750  59.2561150  37.5705220  58.9507290  62.2771000
  38.2515330  59.2145660  62.8958400  37.2553270  58.1108160  62.6109010
  41.7629790  59.9974650  61.3643590  42.2708010  60.4955620  62.0048610
  42.2943030  59.2209850  61.1882950  53.8640720  58.1679840  65.0672940
  53.1592890  58.5561550  64.5488050  54.1298640  58.8630130  65.6693870
  40.0465890  54.6373210  65.6307010  40.0484330  55.1545600  64.8252910
  39.2170200  54.1603390  65.6076940  46.4336980  64.7492520  57.1296910
[truncated: 790,190 more chars]
