# Supplementary material for: Correction to “BAT2: an Open-Source Tool for Flexible, Automated, and Low Cost Absolute Binding Free Energy Calculations”
Source: J Chem Theory Comput. 2024 Sep 17;20(19):8740. doi: 10.1021/acs.jctc.4c01153 (PMC11465461; doi:10.1021/acs.jctc.4c01153)
Supplement: Supplementary file 1 — ct4c01153_si_001.zip [file ct4c01153_si_001.zip › All-files/HIV-1/equil/pose3/tleap_solvate.in]

source leaprc.protein.ff14SB
source leaprc.gaff

# Load the dummy atom parameters
loadamberparams dum.frcmod
DUM = loadmol2 dum.mol2

# Load the necessary parameters
loadamberparams unl.frcmod
UNL = loadmol2 unl.mol2

# Load the water and jc ion parameters
source leaprc.water.tip3p

model = loadpdb build.pdb

# Create water box with chosen model
solvatebox model TIP3PBOX {12.0 12.0 12.0}

# Add ions for neutralization/ionization
addionsrand model Na+ 30
addionsrand model Cl- 36

desc model
savepdb model full.pdb
saveamberparm model full.prmtop full.inpcrd
quit
