# Supplementary material for: Correction to “BAT2: an Open-Source Tool for Flexible, Automated, and Low Cost Absolute Binding Free Energy Calculations”
Source: J Chem Theory Comput. 2024 Sep 17;20(19):8740. doi: 10.1021/acs.jctc.4c01153 (PMC11465461; doi:10.1021/acs.jctc.4c01153)
Supplement: Supplementary file 1 — ct4c01153_si_001.zip [file ct4c01153_si_001.zip › All-files/HIV-1/equil/pose3/vac_ligand.pdb]

ATOM      1  C   UNL     1      -8.504   2.254   0.289  1.00  0.00
ATOM      2  N   UNL     1      -7.434   0.949   1.980  1.00  0.00
ATOM      3  C1  UNL     1      -7.466   2.193   1.373  1.00  0.00
ATOM      4  O   UNL     1      -6.755   3.153   1.649  1.00  0.00
ATOM      5  C2  UNL     1      -6.436   0.616   2.983  1.00  0.00
ATOM      6  C3  UNL     1      -5.766  -0.721   2.750  1.00  0.00
ATOM      7  C4  UNL     1      -4.857  -0.685   1.540  1.00  0.00
ATOM      8  C5  UNL     1      -4.124  -4.832   1.838  1.00  0.00
ATOM      9  N1  UNL     1      -5.269  -4.366   0.998  1.00  0.00
ATOM     10  C6  UNL     1      -5.658  -2.935   1.144  1.00  0.00
ATOM     11  C7  UNL     1      -4.416  -2.067   1.134  1.00  0.00
ATOM     12  O1  UNL     1      -3.490  -2.569   2.111  1.00  0.00
ATOM     13  C8  UNL     1      -2.994  -3.836   1.668  1.00  0.00
ATOM     14  N2  UNL     1      -9.266   3.450   0.602  1.00  0.00
ATOM     15  C9  UNL     1     -10.490   3.360   1.230  1.00  0.00
ATOM     16  O2  UNL     1     -11.007   2.317   1.620  1.00  0.00
ATOM     17  O3  UNL     1     -11.023   4.615   1.371  1.00  0.00
ATOM     18  C10 UNL     1     -11.432   4.923   2.703  1.00  0.00
ATOM     19  C11 UNL     1      -7.844   2.331  -1.088  1.00  0.00
ATOM     20  C12 UNL     1      -8.712   2.811  -2.215  1.00  0.00
ATOM     21  C13 UNL     1      -8.398   4.025  -2.802  1.00  0.00
ATOM     22  C14 UNL     1      -9.169   4.493  -3.851  1.00  0.00
ATOM     23  C15 UNL     1     -10.251   3.766  -4.313  1.00  0.00
ATOM     24  C16 UNL     1     -10.568   2.557  -3.736  1.00  0.00
ATOM     25  C17 UNL     1      -9.789   2.084  -2.693  1.00  0.00
ATOM     26  C18 UNL     1      -7.086   1.104  -1.495  1.00  0.00
ATOM     27  C19 UNL     1      -5.755   1.252  -1.825  1.00  0.00
ATOM     28  C20 UNL     1      -4.994   0.172  -2.215  1.00  0.00
ATOM     29  C21 UNL     1      -5.589  -1.066  -2.299  1.00  0.00
ATOM     30  C22 UNL     1      -6.926  -1.223  -1.995  1.00  0.00
ATOM     31  C23 UNL     1      -7.681  -0.141  -1.587  1.00  0.00
ATOM     32  H   UNL     1      -9.127   1.386   0.250  1.00  0.00
ATOM     33  H1  UNL     1      -8.104   0.273   1.726  1.00  0.00
ATOM     34  H2  UNL     1      -6.913   0.593   3.940  1.00  0.00
ATOM     35  H3  UNL     1      -5.673   1.363   2.927  1.00  0.00
ATOM     36  H4  UNL     1      -6.520  -1.465   2.597  1.00  0.00
ATOM     37  H5  UNL     1      -5.171  -0.952   3.609  1.00  0.00
ATOM     38  H6  UNL     1      -3.992  -0.099   1.772  1.00  0.00
ATOM     39  H7  UNL     1      -5.403  -0.256   0.726  1.00  0.00
ATOM     40  H8  UNL     1      -4.420  -4.876   2.865  1.00  0.00
ATOM     41  H9  UNL     1      -3.811  -5.809   1.536  1.00  0.00
ATOM     42  H10 UNL     1      -6.081  -4.934   1.237  1.00  0.00
ATOM     43  H11 UNL     1      -4.954  -4.464   0.033  1.00  0.00
ATOM     44  H12 UNL     1      -6.179  -2.801   2.069  1.00  0.00
ATOM     45  H13 UNL     1      -6.293  -2.655   0.331  1.00  0.00
ATOM     46  H14 UNL     1      -3.946  -2.063   0.173  1.00  0.00
ATOM     47  H15 UNL     1      -2.704  -3.779   0.640  1.00  0.00
ATOM     48  H16 UNL     1      -2.134  -4.131   2.234  1.00  0.00
ATOM     49  H17 UNL     1      -8.905   4.334   0.363  1.00  0.00
ATOM     50  H18 UNL     1     -11.835   5.914   2.732  1.00  0.00
ATOM     51  H19 UNL     1     -10.588   4.862   3.359  1.00  0.00
ATOM     52  H20 UNL     1     -12.180   4.224   3.017  1.00  0.00
ATOM     53  H21 UNL     1      -7.128   3.107  -0.916  1.00  0.00
ATOM     54  H22 UNL     1      -7.596   4.576  -2.460  1.00  0.00
ATOM     55  H23 UNL     1      -8.933   5.395  -4.293  1.00  0.00
ATOM     56  H24 UNL     1     -10.822   4.130  -5.092  1.00  0.00
ATOM     57  H25 UNL     1     -11.375   2.010  -4.076  1.00  0.00
ATOM     58  H26 UNL     1     -10.015   1.173  -2.265  1.00  0.00
ATOM     59  H27 UNL     1      -5.323   2.188  -1.779  1.00  0.00
ATOM     60  H28 UNL     1      -3.993   0.289  -2.441  1.00  0.00
ATOM     61  H29 UNL     1      -5.031  -1.883  -2.592  1.00  0.00
ATOM     62  H30 UNL     1      -7.364  -2.154  -2.073  1.00  0.00
ATOM     63  H31 UNL     1      -8.679  -0.260  -1.353  1.00  0.00
TER   
END   
