# Supplementary material for: Correction to “BAT2: an Open-Source Tool for Flexible, Automated, and Low Cost Absolute Binding Free Energy Calculations”
Source: J Chem Theory Comput. 2024 Sep 17;20(19):8740. doi: 10.1021/acs.jctc.4c01153 (PMC11465461; doi:10.1021/acs.jctc.4c01153)
Supplement: Supplementary file 1 — ct4c01153_si_001.zip [file ct4c01153_si_001.zip › All-files/HIV-1/equil/pose5/assign.dat]

#Frame             r0           r1           r2           r3           r4           r5           r6           r7           r8           r9          r10          r11          r12          r13          r14          r15          r16          r17          r18          r19          r20          r21          r22          r23          r24          r25          r26          r27          r28          r29          r30          r31          r32          r33          r34          r35          r36          r37          r38          r39          r40          r41          r42          r43          r44          r45          r46          r47          r48          r49          r50          r51          r52          r53          r54          r55          r56          r57          r58          r59          r60          r61          r62          r63          r64          r65          r66          r67          r68          r69          r70          r71          r72          r73          r74          r75          r76          r77          r78          r79          r80          r81          r82          r83          r84          r85          r86          r87          r88          r89          r90          r91          r92          r93          r94          r95          r96          r97          r98
       1      16.1638      10.3148      19.6145     127.4534    -122.2001     138.0041    -120.9635     146.9907    -148.7698    -154.2266     -68.1467     138.9560      94.0627     -12.3577     117.2374    -155.7112    -109.8591     156.2169    -131.1317     149.9859     -90.8529     129.8417     175.3383    -168.9240     -79.9886      57.7221     -79.7632     139.9465     -71.5525     -18.3568    -144.9744     144.2269     -75.9330     127.5346    -122.9754     141.0993    -100.0497     134.6795    -126.1414    -170.6078     -62.3411     -32.2628     -95.6802      -4.0012     135.9192    -158.1768    -105.7392     149.4511    -132.0807     153.1415     -91.9830     125.9267     179.1824    -174.6714     -74.7759      78.0921    -101.8115     146.5817     -62.0066     -29.2479    -151.4557     154.2559     -65.3207      14.2963      72.3203    -115.8890      91.6555      74.8339      38.1639       1.3904      -0.0136       0.4333    -179.7031      59.9936      45.1487    -161.5744      -0.8834      -0.0870       0.5584       0.1910      -0.5250       0.6461    -179.9283     178.6108     156.3417     -48.9634     -72.7743    -169.6531    -175.5516     -10.5977    -168.7649    -101.5795      62.1780     -90.4577    -137.0990     174.8422       3.2103      80.4568    -145.6182
