# Supplementary material for: Correction to “BAT2: an Open-Source Tool for Flexible, Automated, and Low Cost Absolute Binding Free Energy Calculations”
Source: J Chem Theory Comput. 2024 Sep 17;20(19):8740. doi: 10.1021/acs.jctc.4c01153 (PMC11465461; doi:10.1021/acs.jctc.4c01153)
Supplement: Supplementary file 1 — ct4c01153_si_001.zip [file ct4c01153_si_001.zip › All-files/HIV-1/equil/pose5/disang.rest]

# Anchor atoms  :89@CA  :12@CA  :20@CA  :200@C23  :200@O  :200@C6  stage = equil  weight = 5.0 
&rst iat= 1383,187,               r1=     0.0000, r2=    16.1638, r3=    16.1638, r4=   999.0000, rk2=   5.0000000, rk3=   5.0000000, &end #Rec_C 
&rst iat= 187,308,                r1=     0.0000, r2=    10.3148, r3=    10.3148, r4=   999.0000, rk2=   5.0000000, rk3=   5.0000000, &end #Rec_C 
&rst iat= 308,1383,               r1=     0.0000, r2=    19.6145, r3=    19.6145, r4=   999.0000, rk2=   5.0000000, rk3=   5.0000000, &end #Rec_C 
&rst iat= 733,735,748,750,        r1=   -52.5466, r2=   127.4534, r3=   127.4534, r4=   307.4534, rk2=  50.0000000, rk3=  50.0000000, &end #Rec_D 
&rst iat= 748,750,752,767,        r1=  -302.2001, r2=  -122.2001, r3=  -122.2001, r4=    57.7999, rk2=  50.0000000, rk3=  50.0000000, &end #Rec_D 
&rst iat= 750,752,767,769,        r1=   -41.9959, r2=   138.0041, r3=   138.0041, r4=   318.0041, rk2=  50.0000000, rk3=  50.0000000, &end #Rec_D 
&rst iat= 767,769,771,774,        r1=  -300.9635, r2=  -120.9635, r3=  -120.9635, r4=    59.0365, rk2=  50.0000000, rk3=  50.0000000, &end #Rec_D 
&rst iat= 769,771,774,776,        r1=   -33.0093, r2=   146.9907, r3=   146.9907, r4=   326.9907, rk2=  50.0000000, rk3=  50.0000000, &end #Rec_D 
&rst iat= 774,776,778,781,        r1=  -328.7698, r2=  -148.7698, r3=  -148.7698, r4=    31.2302, rk2=  50.0000000, rk3=  50.0000000, &end #Rec_D 
&rst iat= 776,778,781,783,        r1=  -334.2266, r2=  -154.2266, r3=  -154.2266, r4=    25.7734, rk2=  50.0000000, rk3=  50.0000000, &end #Rec_D 
&rst iat= 781,783,785,800,        r1=  -248.1467, r2=   -68.1467, r3=   -68.1467, r4=   111.8533, rk2=  50.0000000, rk3=  50.0000000, &end #Rec_D 
&rst iat= 783,785,800,802,        r1=   -41.0440, r2=   138.9560, r3=   138.9560, r4=   318.9560, rk2=  50.0000000, rk3=  50.0000000, &end #Rec_D 
&rst iat= 800,802,804,807,        r1=   -85.9373, r2=    94.0627, r3=    94.0627, r4=   274.0627, rk2=  50.0000000, rk3=  50.0000000, &end #Rec_D 
&rst iat= 802,804,807,809,        r1=  -192.3577, r2=   -12.3577, r3=   -12.3577, r4=   167.6423, rk2=  50.0000000, rk3=  50.0000000, &end #Rec_D 
&rst iat= 807,809,811,814,        r1=   -62.7626, r2=   117.2374, r3=   117.2374, r4=   297.2374, rk2=  50.0000000, rk3=  50.0000000, &end #Rec_D 
&rst iat= 809,811,814,816,        r1=  -335.7112, r2=  -155.7112, r3=  -155.7112, r4=    24.2888, rk2=  50.0000000, rk3=  50.0000000, &end #Rec_D 
&rst iat= 814,816,818,834,        r1=  -289.8591, r2=  -109.8591, r3=  -109.8591, r4=    70.1409, rk2=  50.0000000, rk3=  50.0000000, &end #Rec_D 
&rst iat= 816,818,834,836,        r1=   -23.7831, r2=   156.2169, r3=   156.2169, r4=   336.2169, rk2=  50.0000000, rk3=  50.0000000, &end #Rec_D 
&rst iat= 834,836,838,853,        r1=  -311.1317, r2=  -131.1317, r3=  -131.1317, r4=    48.8683, rk2=  50.0000000, rk3=  50.0000000, &end #Rec_D 
&rst iat= 836,838,853,855,        r1=   -30.0141, r2=   149.9859, r3=   149.9859, r4=   329.9859, rk2=  50.0000000, rk3=  50.0000000, &end #Rec_D 
&rst iat= 853,855,857,875,        r1=  -270.8529, r2=   -90.8529, r3=   -90.8529, r4=    89.1471, rk2=  50.0000000, rk3=  50.0000000, &end #Rec_D 
&rst iat= 1217,1219,1231,1233,    r1=   -50.1583, r2=   129.8417, r3=   129.8417, r4=   309.8417, rk2=  50.0000000, rk3=  50.0000000, &end #Rec_D 
&rst iat= 1231,1233,1235,1238,    r1=    -4.6617, r2=   175.3383, r3=   175.3383, r4=   355.3383, rk2=  50.0000000, rk3=  50.0000000, &end #Rec_D 
&rst iat= 1233,1235,1238,1240,    r1=  -348.9240, r2=  -168.9240, r3=  -168.9240, r4=    11.0760, rk2=  50.0000000, rk3=  50.0000000, &end #Rec_D 
&rst iat= 1238,1240,1250,1252,    r1=  -259.9886, r2=   -79.9886, r3=   -79.9886, r4=   100.0114, rk2=  50.0000000, rk3=  50.0000000, &end #Rec_D 
&rst iat= 1240,1250,1252,1254,    r1=  -122.2779, r2=    57.7221, r3=    57.7221, r4=   237.7221, rk2=  50.0000000, rk3=  50.0000000, &end #Rec_D 
&rst iat= 1252,1254,1256,1266,    r1=  -259.7632, r2=   -79.7632, r3=   -79.7632, r4=   100.2368, rk2=  50.0000000, rk3=  50.0000000, &end #Rec_D 
&rst iat= 1254,1256,1266,1268,    r1=   -40.0535, r2=   139.9465, r3=   139.9465, r4=   319.9465, rk2=  50.0000000, rk3=  50.0000000, &end #Rec_D 
&rst iat= 1266,1268,1278,1280,    r1=  -251.5525, r2=   -71.5525, r3=   -71.5525, r4=   108.4475, rk2=  50.0000000, rk3=  50.0000000, &end #Rec_D 
&rst iat= 1268,1278,1280,1282,    r1=  -198.3568, r2=   -18.3568, r3=   -18.3568, r4=   161.6432, rk2=  50.0000000, rk3=  50.0000000, &end #Rec_D 
&rst iat= 1280,1282,1284,1296,    r1=  -324.9744, r2=  -144.9744, r3=  -144.9744, r4=    35.0256, rk2=  50.0000000, rk3=  50.0000000, &end #Rec_D 
&rst iat= 1282,1284,1296,1298,    r1=   -35.7731, r2=   144.2269, r3=   144.2269, r4=   324.2269, rk2=  50.0000000, rk3=  50.0000000, &end #Rec_D 
&rst iat= 1296,1298,1300,1310,    r1=  -255.9330, r2=   -75.9330, r3=   -75.9330, r4=   104.0670, rk2=  50.0000000, rk3=  50.0000000, &end #Rec_D 
&rst iat= 2301,2303,2316,2318,    r1=   -52.4654, r2=   127.5346, r3=   127.5346, r4=   307.5346, rk2=  50.0000000, rk3=  50.0000000, &end #Rec_D 
&rst iat= 2316,2318,2320,2335,    r1=  -302.9754, r2=  -122.9754, r3=  -122.9754, r4=    57.0246, rk2=  50.0000000, rk3=  50.0000000, &end #Rec_D 
&rst iat= 2318,2320,2335,2337,    r1=   -38.9007, r2=   141.0993, r3=   141.0993, r4=   321.0993, rk2=  50.0000000, rk3=  50.0000000, &end #Rec_D 
&rst iat= 2335,2337,2339,2342,    r1=  -280.0497, r2=  -100.0497, r3=  -100.0497, r4=    79.9503, rk2=  50.0000000, rk3=  50.0000000, &end #Rec_D 
&rst iat= 2337,2339,2342,2344,    r1=   -45.3205, r2=   134.6795, r3=   134.6795, r4=   314.6795, rk2=  50.0000000, rk3=  50.0000000, &end #Rec_D 
&rst iat= 2342,2344,2346,2349,    r1=  -306.1414, r2=  -126.1414, r3=  -126.1414, r4=    53.8586, rk2=  50.0000000, rk3=  50.0000000, &end #Rec_D 
&rst iat= 2344,2346,2349,2351,    r1=  -350.6078, r2=  -170.6078, r3=  -170.6078, r4=     9.3922, rk2=  50.0000000, rk3=  50.0000000, &end #Rec_D 
&rst iat= 2349,2351,2353,2368,    r1=  -242.3411, r2=   -62.3411, r3=   -62.3411, r4=   117.6589, rk2=  50.0000000, rk3=  50.0000000, &end #Rec_D 
&rst iat= 2351,2353,2368,2370,    r1=  -212.2628, r2=   -32.2628, r3=   -32.2628, r4=   147.7372, rk2=  50.0000000, rk3=  50.0000000, &end #Rec_D 
&rst iat= 2368,2370,2372,2375,    r1=  -275.6802, r2=   -95.6802, r3=   -95.6802, r4=    84.3198, rk2=  50.0000000, rk3=  50.0000000, &end #Rec_D 
&rst iat= 2370,2372,2375,2377,    r1=  -184.0012, r2=    -4.0012, r3=    -4.0012, r4=   175.9988, rk2=  50.0000000, rk3=  50.0000000, &end #Rec_D 
&rst iat= 2375,2377,2379,2382,    r1=   -44.0808, r2=   135.9192, r3=   135.9192, r4=   315.9192, rk2=  50.0000000, rk3=  50.0000000, &end #Rec_D 
&rst iat= 2377,2379,2382,2384,    r1=  -338.1768, r2=  -158.1768, r3=  -158.1768, r4=    21.8232, rk2=  50.0000000, rk3=  50.0000000, &end #Rec_D 
&rst iat= 2382,2384,2386,2402,    r1=  -285.7392, r2=  -105.7392, r3=  -105.7392, r4=    74.2608, rk2=  50.0000000, rk3=  50.0000000, &end #Rec_D 
&rst iat= 2384,2386,2402,2404,    r1=   -30.5489, r2=   149.4511, r3=   149.4511, r4=   329.4511, rk2=  50.0000000, rk3=  50.0000000, &end #Rec_D 
&rst iat= 2402,2404,2406,2421,    r1=  -312.0807, r2=  -132.0807, r3=  -132.0807, r4=    47.9193, rk2=  50.0000000, rk3=  50.0000000, &end #Rec_D 
&rst iat= 2404,2406,2421,2423,    r1=   -26.8585, r2=   153.1415, r3=   153.1415, r4=   333.1415, rk2=  50.0000000, rk3=  50.0000000, &end #Rec_D 
&rst iat= 2421,2423,2425,2443,    r1=  -271.9830, r2=   -91.9830, r3=   -91.9830, r4=    88.0170, rk2=  50.0000000, rk3=  50.0000000, &end #Rec_D 
&rst iat= 2785,2787,2799,2801,    r1=   -54.0733, r2=   125.9267, r3=   125.9267, r4=   305.9267, rk2=  50.0000000, rk3=  50.0000000, &end #Rec_D 
&rst iat= 2799,2801,2803,2806,    r1=    -0.8176, r2=   179.1824, r3=   179.1824, r4=   359.1824, rk2=  50.0000000, rk3=  50.0000000, &end #Rec_D 
&rst iat= 2801,2803,2806,2808,    r1=  -354.6714, r2=  -174.6714, r3=  -174.6714, r4=     5.3286, rk2=  50.0000000, rk3=  50.0000000, &end #Rec_D 
&rst iat= 2806,2808,2818,2820,    r1=  -254.7759, r2=   -74.7759, r3=   -74.7759, r4=   105.2241, rk2=  50.0000000, rk3=  50.0000000, &end #Rec_D 
&rst iat= 2808,2818,2820,2822,    r1=  -101.9079, r2=    78.0921, r3=    78.0921, r4=   258.0921, rk2=  50.0000000, rk3=  50.0000000, &end #Rec_D 
&rst iat= 2820,2822,2824,2834,    r1=  -281.8115, r2=  -101.8115, r3=  -101.8115, r4=    78.1885, rk2=  50.0000000, rk3=  50.0000000, &end #Rec_D 
&rst iat= 2822,2824,2834,2836,    r1=   -33.4183, r2=   146.5817, r3=   146.5817, r4=   326.5817, rk2=  50.0000000, rk3=  50.0000000, &end #Rec_D 
&rst iat= 2834,2836,2846,2848,    r1=  -242.0066, r2=   -62.0066, r3=   -62.0066, r4=   117.9934, rk2=  50.0000000, rk3=  50.0000000, &end #Rec_D 
&rst iat= 2836,2846,2848,2850,    r1=  -209.2479, r2=   -29.2479, r3=   -29.2479, r4=   150.7521, rk2=  50.0000000, rk3=  50.0000000, &end #Rec_D 
&rst iat= 2848,2850,2852,2864,    r1=  -331.4557, r2=  -151.4557, r3=  -151.4557, r4=    28.5443, rk2=  50.0000000, rk3=  50.0000000, &end #Rec_D 
&rst iat= 2850,2852,2864,2866,    r1=   -25.7441, r2=   154.2559, r3=   154.2559, r4=   334.2559, rk2=  50.0000000, rk3=  50.0000000, &end #Rec_D 
&rst iat= 2864,2866,2868,2878,    r1=  -245.3207, r2=   -65.3207, r3=   -65.3207, r4=   114.6793, rk2=  50.0000000, rk3=  50.0000000, &end #Rec_D 
&rst iat= 1383,3167,              r1=     0.0000, r2=    14.2963, r3=    14.2963, r4=   999.0000, rk2=   0.2500000, rk3=   0.2500000, &end #Lig_TR 
&rst iat= 187,1383,3167,          r1=     0.0000, r2=    72.3203, r3=    72.3203, r4=   180.0000, rk2=  12.5000000, rk3=  12.5000000, &end #Lig_TR 
&rst iat= 308,187,1383,3167,      r1=  -295.8890, r2=  -115.8890, r3=  -115.8890, r4=    64.1110, rk2=  12.5000000, rk3=  12.5000000, &end #Lig_TR 
&rst iat= 1383,3167,3140,         r1=     0.0000, r2=    91.6555, r3=    91.6555, r4=   180.0000, rk2=  12.5000000, rk3=  12.5000000, &end #Lig_TR 
&rst iat= 187,1383,3167,3140,     r1=  -105.1661, r2=    74.8339, r3=    74.8339, r4=   254.8339, rk2=  12.5000000, rk3=  12.5000000, &end #Lig_TR 
&rst iat= 1383,3167,3140,3146,    r1=  -141.8361, r2=    38.1639, r3=    38.1639, r4=   218.1639, rk2=  12.5000000, rk3=  12.5000000, &end #Lig_TR 
&rst iat= 3162,3163,3164,3165,    r1=  -178.6096, r2=     1.3904, r3=     1.3904, r4=   181.3904, rk2=   3.5000000, rk3=   3.5000000, &end #Lig_D 
&rst iat= 3158,3159,3160,3161,    r1=  -180.0136, r2=    -0.0136, r3=    -0.0136, r4=   179.9864, rk2=   3.5000000, rk3=   3.5000000, &end #Lig_D 
&rst iat= 3156,3157,3158,3159,    r1=  -179.5667, r2=     0.4333, r3=     0.4333, r4=   180.4333, rk2=   3.5000000, rk3=   3.5000000, &end #Lig_D 
&rst iat= 3155,3162,3163,3164,    r1=  -359.7031, r2=  -179.7031, r3=  -179.7031, r4=     0.2969, rk2=   3.5000000, rk3=   3.5000000, &end #Lig_D 
&rst iat= 3145,3144,3149,3148,    r1=  -120.0064, r2=    59.9936, r3=    59.9936, r4=   239.9936, rk2=   3.5000000, rk3=   3.5000000, &end #Lig_D 
&rst iat= 3144,3145,3146,3147,    r1=  -134.8513, r2=    45.1487, r3=    45.1487, r4=   225.1487, rk2=   3.5000000, rk3=   3.5000000, &end #Lig_D 
&rst iat= 3138,3141,3142,3143,    r1=  -341.5744, r2=  -161.5744, r3=  -161.5744, r4=    18.4256, rk2=   3.5000000, rk3=   3.5000000, &end #Lig_D 
&rst iat= 3164,3165,3166,3167,    r1=  -180.8834, r2=    -0.8834, r3=    -0.8834, r4=   179.1166, rk2=   3.5000000, rk3=   3.5000000, &end #Lig_D 
&rst iat= 3163,3164,3165,3166,    r1=  -180.0870, r2=    -0.0870, r3=    -0.0870, r4=   179.9130, rk2=   3.5000000, rk3=   3.5000000, &end #Lig_D 
&rst iat= 3162,3167,3166,3165,    r1=  -179.4416, r2=     0.5584, r3=     0.5584, r4=   180.5584, rk2=   3.5000000, rk3=   3.5000000, &end #Lig_D 
&rst iat= 3158,3157,3156,3161,    r1=  -179.8090, r2=     0.1910, r3=     0.1910, r4=   180.1910, rk2=   3.5000000, rk3=   3.5000000, &end #Lig_D 
&rst iat= 3157,3158,3159,3160,    r1=  -180.5250, r2=    -0.5250, r3=    -0.5250, r4=   179.4750, rk2=   3.5000000, rk3=   3.5000000, &end #Lig_D 
&rst iat= 3156,3161,3160,3159,    r1=  -179.3539, r2=     0.6461, r3=     0.6461, r4=   180.6461, rk2=   3.5000000, rk3=   3.5000000, &end #Lig_D 
&rst iat= 3155,3156,3161,3160,    r1=  -359.9283, r2=  -179.9283, r3=  -179.9283, r4=     0.0717, rk2=   3.5000000, rk3=   3.5000000, &end #Lig_D 
&rst iat= 3155,3162,3167,3166,    r1=    -1.3892, r2=   178.6108, r3=   178.6108, r4=   358.6108, rk2=   3.5000000, rk3=   3.5000000, &end #Lig_D 
&rst iat= 3152,3151,3153,3154,    r1=   -23.6583, r2=   156.3417, r3=   156.3417, r4=   336.3417, rk2=   3.5000000, rk3=   3.5000000, &end #Lig_D 
&rst iat= 3146,3145,3144,3149,    r1=  -228.9634, r2=   -48.9634, r3=   -48.9634, r4=   131.0366, rk2=   3.5000000, rk3=   3.5000000, &end #Lig_D 
&rst iat= 3144,3149,3148,3147,    r1=  -252.7743, r2=   -72.7743, r3=   -72.7743, r4=   107.2257, rk2=   3.5000000, rk3=   3.5000000, &end #Lig_D 
&rst iat= 3143,3147,3146,3145,    r1=  -349.6531, r2=  -169.6531, r3=  -169.6531, r4=    10.3469, rk2=   3.5000000, rk3=   3.5000000, &end #Lig_D 
&rst iat= 3143,3147,3148,3149,    r1=  -355.5516, r2=  -175.5516, r3=  -175.5516, r4=     4.4484, rk2=   3.5000000, rk3=   3.5000000, &end #Lig_D 
&rst iat= 3142,3143,3147,3148,    r1=  -190.5977, r2=   -10.5977, r3=   -10.5977, r4=   169.4023, rk2=   3.5000000, rk3=   3.5000000, &end #Lig_D 
&rst iat= 3141,3142,3143,3147,    r1=  -348.7649, r2=  -168.7649, r3=  -168.7649, r4=    11.2351, rk2=   3.5000000, rk3=   3.5000000, &end #Lig_D 
&rst iat= 3139,3137,3150,3151,    r1=  -281.5795, r2=  -101.5795, r3=  -101.5795, r4=    78.4205, rk2=   3.5000000, rk3=   3.5000000, &end #Lig_D 
&rst iat= 3139,3137,3155,3162,    r1=  -117.8220, r2=    62.1780, r3=    62.1780, r4=   242.1780, rk2=   3.5000000, rk3=   3.5000000, &end #Lig_D 
&rst iat= 3139,3138,3141,3142,    r1=  -270.4577, r2=   -90.4577, r3=   -90.4577, r4=    89.5423, rk2=   3.5000000, rk3=   3.5000000, &end #Lig_D 
&rst iat= 3155,3137,3139,3138,    r1=  -317.0990, r2=  -137.0990, r3=  -137.0990, r4=    42.9010, rk2=   3.5000000, rk3=   3.5000000, &end #Lig_D 
&rst iat= 3137,3139,3138,3141,    r1=    -5.1578, r2=   174.8422, r3=   174.8422, r4=   354.8422, rk2=   3.5000000, rk3=   3.5000000, &end #Lig_D 
&rst iat= 3137,3150,3151,3152,    r1=  -176.7897, r2=     3.2103, r3=     3.2103, r4=   183.2103, rk2=   3.5000000, rk3=   3.5000000, &end #Lig_D 
&rst iat= 3137,3155,3156,3157,    r1=   -99.5432, r2=    80.4568, r3=    80.4568, r4=   260.4568, rk2=   3.5000000, rk3=   3.5000000, &end #Lig_D 
&rst iat= 3137,3155,3162,3163,    r1=  -325.6182, r2=  -145.6182, r3=  -145.6182, r4=    34.3818, rk2=   3.5000000, rk3=   3.5000000, &end #Lig_D 
