# Supplementary material for: Correction to “BAT2: an Open-Source Tool for Flexible, Automated, and Low Cost Absolute Binding Free Energy Calculations”
Source: J Chem Theory Comput. 2024 Sep 17;20(19):8740. doi: 10.1021/acs.jctc.4c01153 (PMC11465461; doi:10.1021/acs.jctc.4c01153)
Supplement: Supplementary file 1 — ct4c01153_si_001.zip [file ct4c01153_si_001.zip › All-files/HIV-1/equil/pose5/PBS-run]

#!/bin/tcsh

#PBS -l walltime=40:00:00,nodes=1:ppn=2:gpu -q home-gibbs -A mgilson-gibbs
#PBS -j oe -r n -m n 
#PBS -N equil-pose5

### Set Environment
source /home/gheinzel/.tcshrc
conda activate Germano2
module add cuda/11.2.0

### Copy input files to scratch folder
cd $PBS_O_WORKDIR

source run-local.bash
