# Supplementary material for: Correction to “BAT2: an Open-Source Tool for Flexible, Automated, and Low Cost Absolute Binding Free Energy Calculations”
Source: J Chem Theory Comput. 2024 Sep 17;20(19):8740. doi: 10.1021/acs.jctc.4c01153 (PMC11465461; doi:10.1021/acs.jctc.4c01153)
Supplement: Supplementary file 1 — ct4c01153_si_001.zip [file ct4c01153_si_001.zip › All-files/HIV-1/equil/pose5/convert.log]

CPPTRAJ: Trajectory Analysis. V6.18.1 (AmberTools)
    ___  ___  ___  ___
     | \/ | \/ | \/ | 
    _|_/\_|_/\_|_/\_|_

| Date/time: 02/08/24 06:16:18
| Available memory: 349.352 MB

INPUT: Reading input from 'convert.in'
  [parm full.prmtop]
	Reading 'full.prmtop' as Amber Topology
	Radius Set: modified Bondi radii (mbondi)
  [trajin md08.dcd]
TIME: Total execution time: 0.0523 seconds.
