# Supplementary material for: Correction to “BAT2: an Open-Source Tool for Flexible, Automated, and Low Cost Absolute Binding Free Energy Calculations”
Source: J Chem Theory Comput. 2024 Sep 17;20(19):8740. doi: 10.1021/acs.jctc.4c01153 (PMC11465461; doi:10.1021/acs.jctc.4c01153)
Supplement: Supplementary file 1 — ct4c01153_si_001.zip [file ct4c01153_si_001.zip › All-files/HIV-1/equil/pose5/vac_ligand.inpcrd]

default_name
    63
  -4.5680000  -2.4300000  -0.4200000  -3.4600000  -3.2540000  -2.3690000
  -4.5090000  -3.4790000  -1.4940000  -5.3120000  -4.4040000  -1.5450000
  -3.1350000  -4.1990000  -3.4260000  -2.1310000  -5.2520000  -3.0090000
  -1.4910000  -5.9160000  -4.2100000  -0.5600000  -9.5380000  -2.2520000
  -0.9260000  -9.5800000  -3.7000000  -1.5100000  -8.3360000  -4.2720000
  -0.7030000  -7.1380000  -3.8140000  -0.5840000  -7.1770000  -2.3840000
   0.2510000  -8.2790000  -2.0190000  -5.6440000  -1.5530000  -0.8460000
  -5.3690000  -0.3440000  -1.4510000  -4.2450000   0.0650000  -1.7290000
  -6.5440000   0.3090000  -1.7140000  -7.6800000  -0.5510000  -1.7930000
  -4.8430000  -3.0660000   0.9430000  -5.2410000  -2.1290000   2.0460000
  -6.5590000  -1.7070000   2.0960000  -6.9630000  -0.8530000   3.1060000
  -6.0650000  -0.4100000   4.0590000  -4.7530000  -0.8260000   4.0180000
  -4.3510000  -1.6900000   3.0130000  -3.7930000  -4.0220000   1.4190000
  -4.2040000  -5.1140000   2.1560000  -3.2960000  -6.0330000   2.6330000
  -1.9570000  -5.8340000   2.3890000  -1.5300000  -4.7320000   1.6760000
  -2.4450000  -3.8230000   1.1820000  -3.6486040  -1.8975472  -0.2975790
  -2.9215099  -2.4346741  -2.2731486  -2.7305881  -3.6549023  -4.2537498
  -4.0395633  -4.7108745  -3.6784832  -2.6306114  -5.9969722  -2.4249565
  -1.3607692  -4.7742958  -2.4396906  -0.8330733  -5.2176194  -4.6841614
  -2.2693569  -6.2222789  -4.8768806  -1.4461810  -9.5172804  -1.6529316
   0.0068589 -10.4045381  -1.9836368  -1.6063577 -10.3290423  -3.8267086
  -0.0469553  -9.7198766  -4.1971830  -2.5219563  -8.2314815  -3.9396428
  -1.4867874  -8.3920622  -5.3396957   0.2750525  -7.1320007  -4.2485058
   1.1321842  -8.2900732  -2.6258317   0.5593340  -8.2045994  -0.9967492
  -6.5791311  -1.8233798  -0.6999777  -8.5540750   0.0307175  -1.9994744
  -7.8050653  -1.0635470  -0.8615435  -7.5331611  -1.2650536  -2.5768290
  -5.7171199  -3.6377341   0.7124168  -7.2346323  -2.0275382   1.3851257
  -7.9466670  -0.5436066   3.1475812  -6.3781320   0.2333305   4.8027475
  -4.0782379  -0.4979634   4.7274351  -3.3717275  -2.0127271   2.9841276
  -5.2090749  -5.2433842   2.3524082  -3.6144122  -6.8583837   3.1651310
  -1.2661788  -6.5142401   2.7422711  -0.5216745  -4.5862714   1.5113249
  -2.1269607  -3.0037479   0.6414761
