# Supplementary material for: Correction to “BAT2: an Open-Source Tool for Flexible, Automated, and Low Cost Absolute Binding Free Energy Calculations”
Source: J Chem Theory Comput. 2024 Sep 17;20(19):8740. doi: 10.1021/acs.jctc.4c01153 (PMC11465461; doi:10.1021/acs.jctc.4c01153)
Supplement: Supplementary file 1 — ct4c01153_si_001.zip [file ct4c01153_si_001.zip › All-files/HIV-1/equil/pose5/full.pdb]

CRYST1   70.504   68.060   84.508  90.00  90.00  90.00 P 1           1
ATOM      1  Pb  DUM     1       1.487   1.408   0.023  1.00  0.00
TER   
ATOM      2  N   PRO     2      12.867  14.839  -7.513  1.00  0.00
ATOM      3  H2  PRO     2      13.168  14.128  -6.861  1.00  0.00
ATOM      4  H3  PRO     2      13.552  15.392  -8.008  1.00  0.00
ATOM      5  CD  PRO     2      12.047  14.231  -8.581  1.00  0.00
ATOM      6  HD2 PRO     2      12.232  13.157  -8.610  1.00  0.00
ATOM      7  HD3 PRO     2      12.319  14.673  -9.540  1.00  0.00
ATOM      8  CG  PRO     2      10.639  14.563  -8.176  1.00  0.00
ATOM      9  HG2 PRO     2      10.223  13.733  -7.605  1.00  0.00
ATOM     10  HG3 PRO     2      10.036  14.728  -9.069  1.00  0.00
ATOM     11  CB  PRO     2      10.720  15.796  -7.357  1.00  0.00
ATOM     12  HB2 PRO     2       9.916  15.792  -6.621  1.00  0.00
ATOM     13  HB3 PRO     2      10.662  16.707  -7.952  1.00  0.00
ATOM     14  CA  PRO     2      12.079  15.720  -6.646  1.00  0.00
ATOM     15  HA  PRO     2      12.593  16.680  -6.595  1.00  0.00
ATOM     16  C   PRO     2      11.897  15.167  -5.240  1.00  0.00
ATOM     17  O   PRO     2      12.185  13.997  -4.998  1.00  0.00
ATOM     18  N   GLN     3      11.420  16.018  -4.321  1.00  0.00
ATOM     19  H   GLN     3      11.290  16.988  -4.569  1.00  0.00
ATOM     20  CA  GLN     3      11.098  15.602  -2.959  1.00  0.00
ATOM     21  HA  GLN     3      11.441  14.577  -2.820  1.00  0.00
ATOM     22  CB  GLN     3      11.749  16.482  -1.897  1.00  0.00
ATOM     23  HB2 GLN     3      12.832  16.403  -1.994  1.00  0.00
ATOM     24  HB3 GLN     3      11.444  17.515  -2.065  1.00  0.00
ATOM     25  CG  GLN     3      11.330  16.049  -0.490  1.00  0.00
ATOM     26  HG2 GLN     3      10.310  16.380  -0.296  1.00  0.00
ATOM     27  HG3 GLN     3      11.377  14.962  -0.424  1.00  0.00
ATOM     28  CD  GLN     3      12.228  16.630   0.555  1.00  0.00
ATOM     29  OE1 GLN     3      11.884  17.614   1.219  1.00  0.00
ATOM     30  NE2 GLN     3      13.396  16.028   0.726  1.00  0.00
ATOM     31 HE21 GLN     3      14.044  16.377   1.418  1.00  0.00
ATOM     32 HE22 GLN     3      13.633  15.223   0.164  1.00  0.00
ATOM     33  C   GLN     3       9.581  15.682  -2.881  1.00  0.00
ATOM     34  O   GLN     3       9.000  16.758  -3.068  1.00  0.00
ATOM     35  N   ILE     4       8.940  14.534  -2.626  1.00  0.00
ATOM     36  H   ILE     4       9.484  13.684  -2.591  1.00  0.00
ATOM     37  CA  ILE     4       7.498  14.430  -2.539  1.00  0.00
ATOM     38  HA  ILE     4       7.003  15.368  -2.788  1.00  0.00
ATOM     39  CB  ILE     4       6.966  13.306  -3.459  1.00  0.00
ATOM     40  HB  ILE     4       7.498  12.384  -3.225  1.00  0.00
ATOM     41  CG2 ILE     4       5.448  13.091  -3.258  1.00  0.00
ATOM     42 HG21 ILE     4       4.916  14.013  -3.492  1.00  0.00
ATOM     43 HG22 ILE     4       5.103  12.295  -3.918  1.00  0.00
ATOM     44 HG23 ILE     4       5.254  12.813  -2.222  1.00  0.00
ATOM     45  CG1 ILE     4       7.315  13.630  -4.942  1.00  0.00
ATOM     46 HG12 ILE     4       6.643  14.431  -5.249  1.00  0.00
ATOM     47 HG13 ILE     4       8.341  13.997  -4.944  1.00  0.00
ATOM     48  CD1 ILE     4       7.196  12.508  -5.876  1.00  0.00
ATOM     49 HD11 ILE     4       6.170  12.141  -5.875  1.00  0.00
ATOM     50 HD12 ILE     4       7.461  12.840  -6.880  1.00  0.00
ATOM     51 HD13 ILE     4       7.869  11.707  -5.570  1.00  0.00
ATOM     52  C   ILE     4       7.080  14.283  -1.084  1.00  0.00
ATOM     53  O   ILE     4       7.469  13.324  -0.393  1.00  0.00
ATOM     54  N   THR     5       6.297  15.255  -0.611  1.00  0.00
ATOM     55  H   THR     5       6.113  16.093  -1.143  1.00  0.00
ATOM     56  CA  THR     5       5.828  15.194   0.756  1.00  0.00
ATOM     57  HA  THR     5       6.518  14.671   1.419  1.00  0.00
ATOM     58  CB  THR     5       5.549  16.575   1.336  1.00  0.00
ATOM     59  HB  THR     5       5.154  16.449   2.344  1.00  0.00
ATOM     60  CG2 THR     5       6.808  17.436   1.388  1.00  0.00
ATOM     61 HG21 THR     5       7.204  17.563   0.380  1.00  0.00
ATOM     62 HG22 THR     5       6.564  18.412   1.808  1.00  0.00
ATOM     63 HG23 THR     5       7.557  16.949   2.013  1.00  0.00
ATOM     64  OG1 THR     5       4.502  17.190   0.599  1.00  0.00
ATOM     65  HG1 THR     5       4.324  18.061   0.962  1.00  0.00
ATOM     66  C   THR     5       4.645  14.239   0.836  1.00  0.00
ATOM     67  O   THR     5       4.088  13.827  -0.196  1.00  0.00
ATOM     68  N   LEU     6       4.298  13.867   2.055  1.00  0.00
ATOM     69  H   LEU     6       4.862  14.170   2.836  1.00  0.00
ATOM     70  CA  LEU     6       3.223  12.919   2.307  1.00  0.00
ATOM     71  HA  LEU     6       2.792  12.584   1.364  1.00  0.00
ATOM     72  CB  LEU     6       3.771  11.684   3.067  1.00  0.00
ATOM     73  HB2 LEU     6       4.198  12.119   3.971  1.00  0.00
ATOM     74  HB3 LEU     6       2.975  10.991   3.340  1.00  0.00
ATOM     75  CG  LEU     6       4.878  10.921   2.286  1.00  0.00
ATOM     76  HG  LEU     6       5.638  11.639   1.979  1.00  0.00
ATOM     77  CD1 LEU     6       5.508   9.856   3.119  1.00  0.00
ATOM     78 HD11 LEU     6       4.748   9.137   3.426  1.00  0.00
ATOM     79 HD12 LEU     6       6.276   9.346   2.538  1.00  0.00
ATOM     80 HD13 LEU     6       5.961  10.305   4.003  1.00  0.00
ATOM     81  CD2 LEU     6       4.350  10.353   0.956  1.00  0.00
ATOM     82 HD21 LEU     6       3.990  11.169   0.330  1.00  0.00
ATOM     83 HD22 LEU     6       5.154   9.827   0.440  1.00  0.00
ATOM     84 HD23 LEU     6       3.532   9.660   1.155  1.00  0.00
ATOM     85  C   LEU     6       2.025  13.540   2.998  1.00  0.00
ATOM     86  O   LEU     6       1.189  12.815   3.545  1.00  0.00
ATOM     87  N   TRP     7       1.911  14.894   2.960  1.00  0.00
ATOM     88  H   TRP     7       2.625  15.458   2.521  1.00  0.00
ATOM     89  CA  TRP     7       0.744  15.571   3.532  1.00  0.00
ATOM     90  HA  TRP     7       0.621  15.275   4.574  1.00  0.00
ATOM     91  CB  TRP     7       0.917  17.093   3.473  1.00  0.00
ATOM     92  HB2 TRP     7       1.146  17.421   2.459  1.00  0.00
ATOM     93  HB3 TRP     7      -0.016  17.552   3.801  1.00  0.00
ATOM     94  CG  TRP     7       2.001  17.644   4.358  1.00  0.00
ATOM     95  CD1 TRP     7       3.135  18.286   3.962  1.00  0.00
ATOM     96  HD1 TRP     7       3.292  18.395   2.889  1.00  0.00
ATOM     97  NE1 TRP     7       3.869  18.675   5.065  1.00  0.00
ATOM     98  HE1 TRP     7       4.767  19.137   5.038  1.00  0.00
ATOM     99  CE2 TRP     7       3.204  18.295   6.200  1.00  0.00
ATOM    100  CZ2 TRP     7       3.552  18.447   7.554  1.00  0.00
ATOM    101  HZ2 TRP     7       4.488  18.948   7.802  1.00  0.00
ATOM    102  CH2 TRP     7       2.674  17.946   8.492  1.00  0.00
ATOM    103  HH2 TRP     7       2.908  18.046   9.552  1.00  0.00
ATOM    104  CZ3 TRP     7       1.485  17.309   8.116  1.00  0.00
ATOM    105  HZ3 TRP     7       0.793  16.927   8.867  1.00  0.00
ATOM    106  CE3 TRP     7       1.150  17.144   6.775  1.00  0.00
ATOM    107  HE3 TRP     7       0.199  16.667   6.539  1.00  0.00
ATOM    108  CD2 TRP     7       2.025  17.629   5.793  1.00  0.00
ATOM    109  C   TRP     7      -0.500  15.191   2.709  1.00  0.00
ATOM    110  O   TRP     7      -1.610  15.230   3.230  1.00  0.00
ATOM    111  N   GLN     8      -0.294  14.878   1.418  1.00  0.00
ATOM    112  H   GLN     8       0.651  14.963   1.071  1.00  0.00
ATOM    113  CA  GLN     8      -1.343  14.446   0.484  1.00  0.00
ATOM    114  HA  GLN     8      -2.273  14.298   1.032  1.00  0.00
ATOM    115  CB  GLN     8      -1.584  15.490  -0.621  1.00  0.00
ATOM    116  HB2 GLN     8      -0.631  15.657  -1.123  1.00  0.00
ATOM    117  HB3 GLN     8      -2.295  15.059  -1.325  1.00  0.00
ATOM    118  CG  GLN     8      -2.126  16.823  -0.101  1.00  0.00
ATOM    119  HG2 GLN     8      -2.682  17.310  -0.902  1.00  0.00
ATOM    120  HG3 GLN     8      -2.803  16.588   0.720  1.00  0.00
ATOM    121  CD  GLN     8      -1.067  17.782   0.405  1.00  0.00
ATOM    122  OE1 GLN     8       0.077  17.816  -0.091  1.00  0.00
ATOM    123  NE2 GLN     8      -1.437  18.604   1.393  1.00  0.00
ATOM    124 HE21 GLN     8      -0.774  19.265   1.771  1.00  0.00
ATOM    125 HE22 GLN     8      -2.378  18.560   1.757  1.00  0.00
ATOM    126  C   GLN     8      -0.907  13.114  -0.142  1.00  0.00
ATOM    127  O   GLN     8       0.275  12.752  -0.098  1.00  0.00
ATOM    128  N   ARG     9      -1.853  12.401  -0.763  1.00  0.00
ATOM    129  H   ARG     9      -2.813  12.715  -0.793  1.00  0.00
ATOM    130  CA  ARG     9      -1.507  11.153  -1.452  1.00  0.00
ATOM    131  HA  ARG     9      -1.123  10.429  -0.733  1.00  0.00
ATOM    132  CB  ARG     9      -2.739  10.558  -2.134  1.00  0.00
ATOM    133  HB2 ARG     9      -3.148  11.315  -2.803  1.00  0.00
ATOM    134  HB3 ARG     9      -2.414   9.696  -2.716  1.00  0.00
ATOM    135  CG  ARG     9      -3.797  10.131  -1.155  1.00  0.00
ATOM    136  HG2 ARG     9      -3.377   9.357  -0.513  1.00  0.00
ATOM    137  HG3 ARG     9      -4.073  10.995  -0.550  1.00  0.00
ATOM    138  CD  ARG     9      -5.027   9.593  -1.856  1.00  0.00
ATOM    139  HD2 ARG     9      -5.524  10.392  -2.406  1.00  0.00
ATOM    140  HD3 ARG     9      -4.746   8.798  -2.546  1.00  0.00
ATOM    141  NE  ARG     9      -5.962   9.050  -0.871  1.00  0.00
ATOM    142  HE  ARG     9      -5.585   8.775   0.025  1.00  0.00
ATOM    143  CZ  ARG     9      -7.265   8.887  -1.089  1.00  0.00
ATOM    144  NH1 ARG     9      -7.800   9.236  -2.252  1.00  0.00
ATOM    145 HH11 ARG     9      -7.215   9.628  -2.976  1.00  0.00
ATOM    146 HH12 ARG     9      -8.790   9.108  -2.408  1.00  0.00
ATOM    147  NH2 ARG     9      -8.042   8.387  -0.141  1.00  0.00
ATOM    148 HH21 ARG     9      -7.643   8.129   0.750  1.00  0.00
ATOM    149 HH22 ARG     9      -9.030   8.266  -0.313  1.00  0.00
ATOM    150  C   ARG     9      -0.461  11.489  -2.537  1.00  0.00
ATOM    151  O   ARG     9      -0.641  12.476  -3.277  1.00  0.00
ATOM    152  N   PRO    10       0.609  10.671  -2.643  1.00  0.00
ATOM    153  CD  PRO    10       0.966   9.517  -1.793  1.00  0.00
ATOM    154  HD2 PRO    10       0.193   8.754  -1.881  1.00  0.00
ATOM    155  HD3 PRO    10       1.037   9.844  -0.755  1.00  0.00
ATOM    156  CG  PRO    10       2.290   9.064  -2.343  1.00  0.00
ATOM    157  HG2 PRO    10       2.122   8.195  -2.979  1.00  0.00
ATOM    158  HG3 PRO    10       2.934   8.784  -1.509  1.00  0.00
ATOM    159  CB  PRO    10       2.875  10.190  -3.109  1.00  0.00
ATOM    160  HB2 PRO    10       3.455   9.795  -3.943  1.00  0.00
ATOM    161  HB3 PRO    10       3.505  10.844  -2.506  1.00  0.00
ATOM    162  CA  PRO    10       1.669  10.970  -3.638  1.00  0.00
ATOM    163  HA  PRO    10       1.852  12.044  -3.629  1.00  0.00
ATOM    164  C   PRO    10       1.270  10.534  -5.048  1.00  0.00
ATOM    165  O   PRO    10       1.740   9.512  -5.550  1.00  0.00
ATOM    166  N   LEU    11       0.371  11.308  -5.672  1.00  0.00
ATOM    167  H   LEU    11      -0.021  12.102  -5.187  1.00  0.00
ATOM    168  CA  LEU    11      -0.113  11.011  -7.023  1.00  0.00
ATOM    169  HA  LEU    11      -0.109   9.933  -7.185  1.00  0.00
ATOM    170  CB  LEU    11      -1.550  11.533  -7.215  1.00  0.00
ATOM    171  HB2 LEU    11      -1.530  12.572  -6.884  1.00  0.00
ATOM    172  HB3 LEU    11      -1.760  11.496  -8.284  1.00  0.00
ATOM    173  CG  LEU    11      -2.646  10.774  -6.452  1.00  0.00
ATOM    174  HG  LEU    11      -2.352  10.678  -5.407  1.00  0.00
ATOM    175  CD1 LEU    11      -3.969  11.528  -6.541  1.00  0.00
ATOM    176 HD11 LEU    11      -4.264  11.624  -7.586  1.00  0.00
ATOM    177 HD12 LEU    11      -4.738  10.980  -5.996  1.00  0.00
ATOM    178 HD13 LEU    11      -3.853  12.520  -6.104  1.00  0.00
ATOM    179  CD2 LEU    11      -2.847   9.356  -7.014  1.00  0.00
ATOM    180 HD21 LEU    11      -1.916   8.795  -6.928  1.00  0.00
ATOM    181 HD22 LEU    11      -3.630   8.849  -6.450  1.00  0.00
ATOM    182 HD23 LEU    11      -3.138   9.418  -8.063  1.00  0.00
ATOM    183  C   LEU    11       0.798  11.604  -8.073  1.00  0.00
ATOM    184  O   LEU    11       1.244  12.765  -7.963  1.00  0.00
ATOM    185  N   VAL    12       1.065  10.810  -9.111  1.00  0.00
ATOM    186  H   VAL    12       0.723   9.860  -9.104  1.00  0.00
ATOM    187  CA  VAL    12       1.912  11.235 -10.229  1.00  0.00
ATOM    188  HA  VAL    12       1.985  12.320 -10.305  1.00  0.00
ATOM    189  CB  VAL    12       3.352  10.641 -10.189  1.00  0.00
ATOM    190  HB  VAL    12       3.876  10.945 -11.095  1.00  0.00
ATOM    191  CG1 VAL    12       4.125  11.127  -8.969  1.00  0.00
ATOM    192 HG11 VAL    12       3.602  10.823  -8.062  1.00  0.00
ATOM    193 HG12 VAL    12       5.125  10.692  -8.975  1.00  0.00
ATOM    194 HG13 VAL    12       4.202  12.214  -8.996  1.00  0.00
ATOM    195  CG2 VAL    12       3.334   9.110 -10.270  1.00  0.00
ATOM    196 HG21 VAL    12       2.861   8.801 -11.202  1.00  0.00
ATOM    197 HG22 VAL    12       4.356   8.732 -10.239  1.00  0.00
ATOM    198 HG23 VAL    12       2.773   8.708  -9.427  1.00  0.00
ATOM    199  C   VAL    12       1.250  10.893 -11.544  1.00  0.00
ATOM    200  O   VAL    12       0.426   9.979 -11.608  1.00  0.00
ATOM    201  N   THR    13       1.661  11.591 -12.614  1.00  0.00
ATOM    202  H   THR    13       2.313  12.354 -12.499  1.00  0.00
ATOM    203  CA  THR    13       1.182  11.288 -13.956  1.00  0.00
ATOM    204  HA  THR    13       0.193  10.832 -13.924  1.00  0.00
ATOM    205  CB  THR    13       1.111  12.559 -14.825  1.00  0.00
ATOM    206  HB  THR    13       2.108  12.999 -14.852  1.00  0.00
ATOM    207  CG2 THR    13       0.637  12.278 -16.257  1.00  0.00
ATOM    208 HG21 THR    13      -0.360  11.838 -16.230  1.00  0.00
ATOM    209 HG22 THR    13       0.607  13.211 -16.820  1.00  0.00
ATOM    210 HG23 THR    13       1.326  11.585 -16.739  1.00  0.00
ATOM    211  OG1 THR    13       0.231  13.496 -14.204  1.00  0.00
ATOM    212  HG1 THR    13       0.181  14.291 -14.739  1.00  0.00
ATOM    213  C   THR    13       2.189  10.292 -14.508  1.00  0.00
ATOM    214  O   THR    13       3.406  10.472 -14.369  1.00  0.00
ATOM    215  N   ILE    14       1.686   9.231 -15.112  1.00  0.00
ATOM    216  H   ILE    14       0.685   9.095 -15.098  1.00  0.00
ATOM    217  CA  ILE    14       2.513   8.208 -15.734  1.00  0.00
ATOM    218  HA  ILE    14       3.565   8.490 -15.785  1.00  0.00
ATOM    219  CB  ILE    14       2.381   6.832 -15.030  1.00  0.00
ATOM    220  HB  ILE    14       2.988   6.107 -15.573  1.00  0.00
ATOM    221  CG2 ILE    14       2.853   6.899 -13.554  1.00  0.00
ATOM    222 HG21 ILE    14       2.246   7.623 -13.010  1.00  0.00
ATOM    223 HG22 ILE    14       2.746   5.917 -13.093  1.00  0.00
ATOM    224 HG23 ILE    14       3.899   7.204 -13.520  1.00  0.00
ATOM    225  CG1 ILE    14       0.938   6.258 -15.152  1.00  0.00
ATOM    226 HG12 ILE    14       0.333   6.815 -14.437  1.00  0.00
ATOM    227 HG13 ILE    14       0.608   6.489 -16.165  1.00  0.00
ATOM    228  CD1 ILE    14       0.786   4.820 -14.905  1.00  0.00
ATOM    229 HD11 ILE    14       1.115   4.588 -13.892  1.00  0.00
ATOM    230 HD12 ILE    14      -0.261   4.540 -15.019  1.00  0.00
ATOM    231 HD13 ILE    14       1.391   4.262 -15.620  1.00  0.00
ATOM    232  C   ILE    14       2.119   8.128 -17.220  1.00  0.00
ATOM    233  O   ILE    14       1.006   8.543 -17.582  1.00  0.00
ATOM    234  N   LYS    15       3.031   7.598 -18.057  1.00  0.00
ATOM    235  H   LYS    15       3.936   7.367 -17.672  1.00  0.00
ATOM    236  CA  LYS    15       2.805   7.370 -19.492  1.00  0.00
ATOM    237  HA  LYS    15       1.779   7.636 -19.747  1.00  0.00
ATOM    238  CB  LYS    15       3.763   8.227 -20.343  1.00  0.00
ATOM    239  HB2 LYS    15       3.807   9.217 -19.888  1.00  0.00
ATOM    240  HB3 LYS    15       4.747   7.761 -20.295  1.00  0.00
ATOM    241  CG  LYS    15       3.332   8.357 -21.804  1.00  0.00
ATOM    242  HG2 LYS    15       3.254   7.352 -22.219  1.00  0.00
ATOM    243  HG3 LYS    15       2.352   8.834 -21.821  1.00  0.00
ATOM    244  CD  LYS    15       4.319   9.184 -22.646  1.00  0.00
ATOM    245  HD2 LYS    15       5.323   8.930 -22.307  1.00  0.00
ATOM    246  HD3 LYS    15       4.197   8.873 -23.683  1.00  0.00
ATOM    247  CE  LYS    15       4.114  10.681 -22.541  1.00  0.00
ATOM    248  HE2 LYS    15       3.083  10.905 -22.815  1.00  0.00
ATOM    249  HE3 LYS    15       4.288  10.978 -21.507  1.00  0.00
ATOM    250  NZ  LYS    15       5.039  11.432 -23.435  1.00  0.00
ATOM    251  HZ1 LYS    15       4.878  11.157 -24.393  1.00  0.00
ATOM    252  HZ2 LYS    15       4.872  12.423 -23.336  1.00  0.00
ATOM    253  HZ3 LYS    15       5.994  11.225 -23.181  1.00  0.00
ATOM    254  C   LYS    15       3.022   5.870 -19.725  1.00  0.00
ATOM    255  O   LYS    15       4.099   5.344 -19.443  1.00  0.00
ATOM    256  N   ILE    16       1.985   5.165 -20.204  1.00  0.00
ATOM    257  H   ILE    16       1.119   5.659 -20.365  1.00  0.00
ATOM    258  CA  ILE    16       2.010   3.709 -20.424  1.00  0.00
ATOM    259  HA  ILE    16       2.956   3.343 -20.822  1.00  0.00
ATOM    260  CB  ILE    16       1.654   2.921 -19.119  1.00  0.00
ATOM    261  HB  ILE    16       2.448   3.087 -18.391  1.00  0.00
ATOM    262  CG2 ILE    16       0.284   3.386 -18.513  1.00  0.00
ATOM    263 HG21 ILE    16      -0.511   3.220 -19.240  1.00  0.00
ATOM    264 HG22 ILE    16       0.074   2.815 -17.609  1.00  0.00
ATOM    265 HG23 ILE    16       0.336   4.447 -18.268  1.00  0.00
ATOM    266  CG1 ILE    16       1.710   1.378 -19.357  1.00  0.00
ATOM    267 HG12 ILE    16       0.908   1.164 -20.063  1.00  0.00
ATOM    268 HG13 ILE    16       2.672   1.193 -19.834  1.00  0.00
ATOM    269  CD1 ILE    16       1.572   0.509 -18.181  1.00  0.00
ATOM    270 HD11 ILE    16       0.610   0.693 -17.703  1.00  0.00
ATOM    271 HD12 ILE    16       1.629  -0.534 -18.491  1.00  0.00
ATOM    272 HD13 ILE    16       2.375   0.722 -17.475  1.00  0.00
ATOM    273  C   ILE    16       1.081   3.284 -21.569  1.00  0.00
ATOM    274  O   ILE    16      -0.056   3.731 -21.617  1.00  0.00
ATOM    275  N   GLY    17       1.574   2.397 -22.439  1.00  0.00
ATOM    276  H   GLY    17       2.527   2.098 -22.289  1.00  0.00
ATOM    277  CA  GLY    17       0.841   1.837 -23.576  1.00  0.00
ATOM    278  HA2 GLY    17       1.574   1.347 -24.216  1.00  0.00
ATOM    279  HA3 GLY    17       0.154   1.092 -23.175  1.00  0.00
ATOM    280  C   GLY    17       0.056   2.840 -24.402  1.00  0.00
ATOM    281  O   GLY    17      -1.076   2.551 -24.802  1.00  0.00
ATOM    282  N   GLY    18       0.648   4.015 -24.635  1.00  0.00
ATOM    283  H   GLY    18       1.573   4.168 -24.259  1.00  0.00
ATOM    284  CA  GLY    18       0.028   5.089 -25.404  1.00  0.00
ATOM    285  HA2 GLY    18       0.824   5.764 -25.720  1.00  0.00
ATOM    286  HA3 GLY    18      -0.433   4.636 -26.282  1.00  0.00
ATOM    287  C   GLY    18      -1.028   5.887 -24.644  1.00  0.00
ATOM    288  O   GLY    18      -1.758   6.678 -25.247  1.00  0.00
ATOM    289  N   GLN    19      -1.106   5.709 -23.305  1.00  0.00
ATOM    290  H   GLN    19      -0.472   5.044 -22.885  1.00  0.00
ATOM    291  CA  GLN    19      -2.084   6.382 -22.438  1.00  0.00
ATOM    292  HA  GLN    19      -2.656   7.112 -23.011  1.00  0.00
ATOM    293  CB  GLN    19      -3.068   5.332 -21.846  1.00  0.00
ATOM    294  HB2 GLN    19      -2.474   4.674 -21.211  1.00  0.00
ATOM    295  HB3 GLN    19      -3.778   5.885 -21.231  1.00  0.00
ATOM    296  CG  GLN    19      -3.840   4.483 -22.892  1.00  0.00
ATOM    297  HG2 GLN    19      -4.308   5.160 -23.607  1.00  0.00
ATOM    298  HG3 GLN    19      -3.106   3.863 -23.406  1.00  0.00
ATOM    299  CD  GLN    19      -4.915   3.577 -22.303  1.00  0.00
ATOM    300  OE1 GLN    19      -5.509   3.855 -21.253  1.00  0.00
ATOM    301  NE2 GLN    19      -5.203   2.470 -22.983  1.00  0.00
ATOM    302 HE21 GLN    19      -5.908   1.836 -22.635  1.00  0.00
ATOM    303 HE22 GLN    19      -4.715   2.269 -23.844  1.00  0.00
ATOM    304  C   GLN    19      -1.415   7.178 -21.286  1.00  0.00
ATOM    305  O   GLN    19      -0.295   6.862 -20.873  1.00  0.00
ATOM    306  N   LEU    20      -2.111   8.218 -20.785  1.00  0.00
ATOM    307  H   LEU    20      -3.004   8.425 -21.209  1.00  0.00
ATOM    308  CA  LEU    20      -1.670   9.042 -19.650  1.00  0.00
ATOM    309  HA  LEU    20      -0.635   8.783 -19.427  1.00  0.00
ATOM    310  CB  LEU    20      -1.754  10.561 -19.909  1.00  0.00
ATOM    311  HB2 LEU    20      -2.732  10.692 -20.371  1.00  0.00
ATOM    312  HB3 LEU    20      -1.754  11.024 -18.922  1.00  0.00
ATOM    313  CG  LEU    20      -0.686  11.222 -20.781  1.00  0.00
ATOM    314  HG  LEU    20      -0.505  10.601 -21.658  1.00  0.00
ATOM    315  CD1 LEU    20      -1.149  12.595 -21.222  1.00  0.00
ATOM    316 HD11 LEU    20      -1.329  13.217 -20.345  1.00  0.00
ATOM    317 HD12 LEU    20      -0.381  13.056 -21.842  1.00  0.00
ATOM    318 HD13 LEU    20      -2.071  12.501 -21.796  1.00  0.00
ATOM    319  CD2 LEU    20       0.642  11.366 -20.045  1.00  0.00
ATOM    320 HD21 LEU    20       1.004  10.381 -19.751  1.00  0.00
ATOM    321 HD22 LEU    20       1.372  11.840 -20.701  1.00  0.00
ATOM    322 HD23 LEU    20       0.500  11.980 -19.156  1.00  0.00
ATOM    323  C   LEU    20      -2.621   8.691 -18.530  1.00  0.00
ATOM    324  O   LEU    20      -3.841   8.766 -18.705  1.00  0.00
ATOM    325  N   LYS    21      -2.072   8.265 -17.393  1.00  0.00
ATOM    326  H   LYS    21      -1.068   8.175 -17.323  1.00  0.00
ATOM    327  CA  LYS    21      -2.881   7.884 -16.243  1.00  0.00
ATOM    328  HA  LYS    21      -3.902   8.242 -16.377  1.00  0.00
ATOM    329  CB  LYS    21      -2.913   6.349 -16.084  1.00  0.00
ATOM    330  HB2 LYS    21      -1.874   6.019 -16.062  1.00  0.00
ATOM    331  HB3 LYS    21      -3.378   6.148 -15.119  1.00  0.00
ATOM    332  CG  LYS    21      -3.671   5.586 -17.187  1.00  0.00
ATOM    333  HG2 LYS    21      -4.598   6.118 -17.400  1.00  0.00
ATOM    334  HG3 LYS    21      -3.050   5.567 -18.082  1.00  0.00
ATOM    335  CD  LYS    21      -3.992   4.155 -16.759  1.00  0.00
ATOM    336  HD2 LYS    21      -3.047   3.640 -16.584  1.00  0.00
ATOM    337  HD3 LYS    21      -4.555   4.205 -15.827  1.00  0.00
ATOM    338  CE  LYS    21      -4.796   3.397 -17.795  1.00  0.00
ATOM    339  HE2 LYS    21      -4.397   3.651 -18.777  1.00  0.00
ATOM    340  HE3 LYS    21      -4.656   2.332 -17.610  1.00  0.00
ATOM    341  NZ  LYS    21      -6.253   3.723 -17.751  1.00  0.00
ATOM    342  HZ1 LYS    21      -6.382   4.710 -17.922  1.00  0.00
ATOM    343  HZ2 LYS    21      -6.738   3.192 -18.460  1.00  0.00
ATOM    344  HZ3 LYS    21      -6.623   3.488 -16.841  1.00  0.00
ATOM    345  C   LYS    21      -2.299   8.546 -14.977  1.00  0.00
ATOM    346  O   LYS    21      -1.155   9.011 -14.988  1.00  0.00
ATOM    347  N   GLU    22      -3.101   8.620 -13.919  1.00  0.00
ATOM    348  H   GLU    22      -4.031   8.234 -13.996  1.00  0.00
ATOM    349  CA  GLU    22      -2.679   9.167 -12.621  1.00  0.00
ATOM    350  HA  GLU    22      -1.814   9.816 -12.756  1.00  0.00
ATOM    351  CB  GLU    22      -3.817   9.989 -11.990  1.00  0.00
ATOM    352  HB2 GLU    22      -4.174  10.683 -12.750  1.00  0.00
ATOM    353  HB3 GLU    22      -4.614   9.292 -11.732  1.00  0.00
ATOM    354  CG  GLU    22      -3.402  10.765 -10.751  1.00  0.00
ATOM    355  HG2 GLU    22      -3.237  10.029  -9.964  1.00  0.00
ATOM    356  HG3 GLU    22      -2.455  11.239 -11.008  1.00  0.00
ATOM    357  CD  GLU    22      -4.379  11.820 -10.261  1.00  0.00
ATOM    358  OE1 GLU    22      -5.591  11.519 -10.159  1.00  0.00
ATOM    359  OE2 GLU    22      -3.925  12.950  -9.965  1.00  0.00
ATOM    360  C   GLU    22      -2.435   7.918 -11.770  1.00  0.00
ATOM    361  O   GLU    22      -3.244   7.000 -11.823  1.00  0.00
ATOM    362  N   ALA    23      -1.351   7.887 -10.977  1.00  0.00
ATOM    363  H   ALA    23      -0.695   8.654 -10.956  1.00  0.00
ATOM    364  CA  ALA    23      -1.070   6.714 -10.157  1.00  0.00
ATOM    365  HA  ALA    23      -2.004   6.212  -9.904  1.00  0.00
ATOM    366  CB  ALA    23      -0.177   5.732 -10.914  1.00  0.00
ATOM    367  HB1 ALA    23       0.766   6.218 -11.166  1.00  0.00
ATOM    368  HB2 ALA    23       0.019   4.862 -10.288  1.00  0.00
ATOM    369  HB3 ALA    23      -0.678   5.415 -11.829  1.00  0.00
ATOM    370  C   ALA    23      -0.410   7.129  -8.858  1.00  0.00
ATOM    371  O   ALA    23       0.227   8.185  -8.777  1.00  0.00
ATOM    372  N   LEU    24      -0.550   6.279  -7.854  1.00  0.00
ATOM    373  H   LEU    24      -1.037   5.408  -8.010  1.00  0.00
ATOM    374  CA  LEU    24      -0.015   6.543  -6.524  1.00  0.00
ATOM    375  HA  LEU    24       0.066   7.609  -6.312  1.00  0.00
ATOM    376  CB  LEU    24      -1.035   5.925  -5.553  1.00  0.00
ATOM    377  HB2 LEU    24      -1.984   6.388  -5.824  1.00  0.00
ATOM    378  HB3 LEU    24      -1.031   4.885  -5.881  1.00  0.00
ATOM    379  CG  LEU    24      -0.860   5.980  -4.072  1.00  0.00
ATOM    380  HG  LEU    24       0.155   5.669  -3.826  1.00  0.00
ATOM    381  CD1 LEU    24      -1.098   7.385  -3.553  1.00  0.00
ATOM    382 HD11 LEU    24      -2.113   7.696  -3.798  1.00  0.00
ATOM    383 HD12 LEU    24      -0.965   7.401  -2.471  1.00  0.00
ATOM    384 HD13 LEU    24      -0.387   8.069  -4.016  1.00  0.00
ATOM    385  CD2 LEU    24      -1.906   5.074  -3.422  1.00  0.00
ATOM    386 HD21 LEU    24      -1.770   4.051  -3.773  1.00  0.00
ATOM    387 HD22 LEU    24      -1.790   5.104  -2.338  1.00  0.00
ATOM    388 HD23 LEU    24      -2.904   5.420  -3.690  1.00  0.00
ATOM    389  C   LEU    24       1.354   5.883  -6.367  1.00  0.00
ATOM    390  O   LEU    24       1.496   4.697  -6.681  1.00  0.00
ATOM    391  N   LEU    25       2.352   6.628  -5.854  1.00  0.00
ATOM    392  H   LEU    25       2.175   7.597  -5.629  1.00  0.00
ATOM    393  CA  LEU    25       3.705   6.078  -5.582  1.00  0.00
ATOM    394  HA  LEU    25       3.994   5.419  -6.401  1.00  0.00
ATOM    395  CB  LEU    25       4.758   7.189  -5.451  1.00  0.00
ATOM    396  HB2 LEU    25       4.375   7.811  -4.642  1.00  0.00
ATOM    397  HB3 LEU    25       5.693   6.724  -5.139  1.00  0.00
ATOM    398  CG  LEU    25       5.005   8.050  -6.678  1.00  0.00
ATOM    399  HG  LEU    25       4.083   8.568  -6.942  1.00  0.00
ATOM    400  CD1 LEU    25       6.094   9.069  -6.393  1.00  0.00
ATOM    401 HD11 LEU    25       7.016   8.552  -6.129  1.00  0.00
ATOM    402 HD12 LEU    25       6.262   9.680  -7.280  1.00  0.00
ATOM    403 HD13 LEU    25       5.787   9.708  -5.565  1.00  0.00
ATOM    404  CD2 LEU    25       5.384   7.204  -7.902  1.00  0.00
ATOM    405 HD21 LEU    25       4.575   6.510  -8.129  1.00  0.00
ATOM    406 HD22 LEU    25       5.552   7.858  -8.758  1.00  0.00
ATOM    407 HD23 LEU    25       6.294   6.643  -7.689  1.00  0.00
ATOM    408  C   LEU    25       3.537   5.343  -4.252  1.00  0.00
ATOM    409  O   LEU    25       3.344   5.968  -3.199  1.00  0.00
ATOM    410  N   ASP    26       3.550   4.009  -4.318  1.00  0.00
ATOM    411  H   ASP    26       3.752   3.575  -5.207  1.00  0.00
ATOM    412  CA  ASP    26       3.225   3.148  -3.185  1.00  0.00
ATOM    413  HA  ASP    26       2.953   3.721  -2.298  1.00  0.00
ATOM    414  CB  ASP    26       2.016   2.326  -3.625  1.00  0.00
ATOM    415  HB2 ASP    26       1.338   3.008  -4.139  1.00  0.00
ATOM    416  HB3 ASP    26       2.387   1.582  -4.330  1.00  0.00
ATOM    417  CG  ASP    26       1.279   1.634  -2.506  1.00  0.00
ATOM    418  OD1 ASP    26       1.867   1.478  -1.409  1.00  0.00
ATOM    419  OD2 ASP    26       0.110   1.250  -2.720  1.00  0.00
ATOM    420  C   ASP    26       4.327   2.233  -2.681  1.00  0.00
ATOM    421  O   ASP    26       4.521   1.123  -3.201  1.00  0.00
ATOM    422  N   THR    27       5.006   2.656  -1.598  1.00  0.00
ATOM    423  H   THR    27       4.852   3.578  -1.214  1.00  0.00
ATOM    424  CA  THR    27       6.088   1.838  -1.033  1.00  0.00
ATOM    425  HA  THR    27       6.734   1.466  -1.829  1.00  0.00
ATOM    426  CB  THR    27       6.939   2.664  -0.056  1.00  0.00
ATOM    427  HB  THR    27       7.735   2.024   0.326  1.00  0.00
ATOM    428  CG2 THR    27       7.550   3.890  -0.723  1.00  0.00
ATOM    429 HG21 THR    27       6.755   4.530  -1.105  1.00  0.00
ATOM    430 HG22 THR    27       8.143   4.443   0.006  1.00  0.00
ATOM    431 HG23 THR    27       8.190   3.575  -1.547  1.00  0.00
ATOM    432  OG1 THR    27       6.103   3.087   1.030  1.00  0.00
ATOM    433  HG1 THR    27       6.622   3.605   1.650  1.00  0.00
ATOM    434  C   THR    27       5.576   0.529  -0.387  1.00  0.00
ATOM    435  O   THR    27       6.365  -0.399  -0.186  1.00  0.00
ATOM    436  N   GLY    28       4.279   0.472  -0.055  1.00  0.00
ATOM    437  H   GLY    28       3.656   1.249  -0.221  1.00  0.00
ATOM    438  CA  GLY    28       3.734  -0.732   0.562  1.00  0.00
ATOM    439  HA2 GLY    28       4.483  -1.132   1.246  1.00  0.00
ATOM    440  HA3 GLY    28       2.842  -0.452   1.123  1.00  0.00
ATOM    441  C   GLY    28       3.367  -1.801  -0.446  1.00  0.00
ATOM    442  O   GLY    28       3.023  -2.914  -0.047  1.00  0.00
ATOM    443  N   ALA    29       3.443  -1.492  -1.758  1.00  0.00
ATOM    444  H   ALA    29       3.763  -0.576  -2.038  1.00  0.00
ATOM    445  CA  ALA    29       3.075  -2.448  -2.803  1.00  0.00
ATOM    446  HA  ALA    29       2.435  -3.228  -2.391  1.00  0.00
ATOM    447  CB  ALA    29       2.313  -1.724  -3.901  1.00  0.00
ATOM    448  HB1 ALA    29       2.944  -0.945  -4.329  1.00  0.00
ATOM    449  HB2 ALA    29       2.034  -2.434  -4.679  1.00  0.00
ATOM    450  HB3 ALA    29       1.414  -1.272  -3.483  1.00  0.00
ATOM    451  C   ALA    29       4.294  -3.106  -3.423  1.00  0.00
ATOM    452  O   ALA    29       5.203  -2.409  -3.880  1.00  0.00
ATOM    453  N   ASP    30       4.304  -4.448  -3.504  1.00  0.00
ATOM    454  H   ASP    30       3.536  -5.014  -3.173  1.00  0.00
ATOM    455  CA  ASP    30       5.437  -5.120  -4.143  1.00  0.00
ATOM    456  HA  ASP    30       6.374  -4.768  -3.711  1.00  0.00
ATOM    457  CB  ASP    30       5.334  -6.643  -3.924  1.00  0.00
ATOM    458  HB2 ASP    30       4.403  -6.958  -4.396  1.00  0.00
ATOM    459  HB3 ASP    30       6.178  -7.073  -4.463  1.00  0.00
ATOM    460  CG  ASP    30       5.358  -7.119  -2.491  1.00  0.00
ATOM    461  OD1 ASP    30       4.776  -8.197  -2.220  1.00  0.00
ATOM    462  OD2 ASP    30       5.970  -6.419  -1.630  1.00  0.00
ATOM    463  C   ASP    30       5.405  -4.888  -5.647  1.00  0.00
ATOM    464  O   ASP    30       6.464  -4.779  -6.292  1.00  0.00
ATOM    465  N   ASP    31       4.179  -4.873  -6.205  1.00  0.00
ATOM    466  H   ASP    31       3.387  -4.925  -5.581  1.00  0.00
ATOM    467  CA  ASP    31       3.925  -4.785  -7.639  1.00  0.00
ATOM    468  HA  ASP    31       4.859  -4.776  -8.202  1.00  0.00
ATOM    469  CB  ASP    31       3.106  -6.032  -8.058  1.00  0.00
ATOM    470  HB2 ASP    31       2.074  -5.832  -7.771  1.00  0.00
ATOM    471  HB3 ASP    31       3.176  -6.093  -9.144  1.00  0.00
ATOM    472  CG  ASP    31       3.556  -7.353  -7.446  1.00  0.00
ATOM    473  OD1 ASP    31       4.722  -7.744  -7.672  1.00  0.00
ATOM    474  OD2 ASP    31       2.737  -7.990  -6.741  1.00  0.00
ATOM    475  C   ASP    31       3.143  -3.557  -8.066  1.00  0.00
ATOM    476  O   ASP    31       2.479  -2.913  -7.262  1.00  0.00
ATOM    477  N   THR    32       3.227  -3.244  -9.355  1.00  0.00
ATOM    478  H   THR    32       3.848  -3.787  -9.938  1.00  0.00
ATOM    479  CA  THR    32       2.510  -2.131  -9.959  1.00  0.00
ATOM    480  HA  THR    32       2.283  -1.352  -9.231  1.00  0.00
ATOM    481  CB  THR    32       3.377  -1.527 -11.066  1.00  0.00
ATOM    482  HB  THR    32       3.729  -2.343 -11.697  1.00  0.00
ATOM    483  CG2 THR    32       2.620  -0.513 -11.920  1.00  0.00
ATOM    484 HG21 THR    32       2.268   0.303 -11.289  1.00  0.00
ATOM    485 HG22 THR    32       3.284  -0.117 -12.689  1.00  0.00
ATOM    486 HG23 THR    32       1.767  -1.000 -12.393  1.00  0.00
ATOM    487  OG1 THR    32       4.500  -0.901 -10.430  1.00  0.00
ATOM    488  HG1 THR    32       5.068  -0.509 -11.097  1.00  0.00
ATOM    489  C   THR    32       1.194  -2.707 -10.465  1.00  0.00
ATOM    490  O   THR    32       1.192  -3.740 -11.146  1.00  0.00
ATOM    491  N   VAL    33       0.069  -2.054 -10.102  1.00  0.00
ATOM    492  H   VAL    33       0.130  -1.224  -9.529  1.00  0.00
ATOM    493  CA  VAL    33      -1.260  -2.544 -10.474  1.00  0.00
ATOM    494  HA  VAL    33      -1.226  -3.279 -11.278  1.00  0.00
ATOM    495  CB  VAL    33      -2.027  -3.159  -9.273  1.00  0.00
ATOM    496  HB  VAL    33      -2.375  -2.359  -8.619  1.00  0.00
ATOM    497  CG1 VAL    33      -3.237  -3.968  -9.784  1.00  0.00
ATOM    498 HG11 VAL    33      -2.890  -4.768 -10.437  1.00  0.00
ATOM    499 HG12 VAL    33      -3.772  -4.397  -8.937  1.00  0.00
ATOM    500 HG13 VAL    33      -3.906  -3.311 -10.339  1.00  0.00
ATOM    501  CG2 VAL    33      -1.104  -4.004  -8.381  1.00  0.00
ATOM    502 HG21 VAL    33      -0.302  -3.378  -7.991  1.00  0.00
ATOM    503 HG22 VAL    33      -1.678  -4.417  -7.552  1.00  0.00
ATOM    504 HG23 VAL    33      -0.676  -4.817  -8.967  1.00  0.00
ATOM    505  C   VAL    33      -2.056  -1.409 -11.065  1.00  0.00
ATOM    506  O   VAL    33      -2.211  -0.368 -10.414  1.00  0.00
ATOM    507  N   LEU    34      -2.553  -1.607 -12.287  1.00  0.00
ATOM    508  H   LEU    34      -2.358  -2.464 -12.784  1.00  0.00
ATOM    509  CA  LEU    34      -3.346  -0.578 -12.963  1.00  0.00
ATOM    510  HA  LEU    34      -3.472   0.274 -12.295  1.00  0.00
ATOM    511  CB  LEU    34      -2.660  -0.091 -14.262  1.00  0.00
ATOM    512  HB2 LEU    34      -2.652  -0.956 -14.925  1.00  0.00
ATOM    513  HB3 LEU    34      -3.306   0.681 -14.680  1.00  0.00
ATOM    514  CG  LEU    34      -1.226   0.461 -14.119  1.00  0.00
ATOM    515  HG  LEU    34      -0.589  -0.308 -13.682  1.00  0.00
ATOM    516  CD1 LEU    34      -0.680   0.857 -15.474  1.00  0.00
ATOM    517 HD11 LEU    34      -1.316   1.627 -15.912  1.00  0.00
ATOM    518 HD12 LEU    34       0.332   1.245 -15.359  1.00  0.00
ATOM    519 HD13 LEU    34      -0.663  -0.015 -16.128  1.00  0.00
ATOM    520  CD2 LEU    34      -1.179   1.685 -13.200  1.00  0.00
ATOM    521 HD21 LEU    34      -1.541   1.410 -12.209  1.00  0.00
ATOM    522 HD22 LEU    34      -0.153   2.044 -13.125  1.00  0.00
ATOM    523 HD23 LEU    34      -1.810   2.473 -13.611  1.00  0.00
ATOM    524  C   LEU    34      -4.734  -1.056 -13.300  1.00  0.00
ATOM    525  O   LEU    34      -4.959  -2.256 -13.483  1.00  0.00
ATOM    526  N   GLU    35      -5.684  -0.104 -13.379  1.00  0.00
ATOM    527  H   GLU    35      -5.450   0.848 -13.135  1.00  0.00
ATOM    528  CA  GLU    35      -7.059  -0.400 -13.776  1.00  0.00
ATOM    529  HA  GLU    35      -7.506  -1.118 -13.088  1.00  0.00
ATOM    530  CB  GLU    35      -7.889   0.893 -13.743  1.00  0.00
ATOM    531  HB2 GLU    35      -8.932   0.617 -13.900  1.00  0.00
ATOM    532  HB3 GLU    35      -7.775   1.330 -12.751  1.00  0.00
ATOM    533  CG  GLU    35      -7.469   1.910 -14.798  1.00  0.00
ATOM    534  HG2 GLU    35      -6.398   1.753 -14.930  1.00  0.00
ATOM    535  HG3 GLU    35      -7.994   1.613 -15.706  1.00  0.00
ATOM    536  CD  GLU    35      -7.734   3.377 -14.518  1.00  0.00
ATOM    537  OE1 GLU    35      -8.664   3.695 -13.742  1.00  0.00
ATOM    538  OE2 GLU    35      -6.998   4.213 -15.089  1.00  0.00
ATOM    539  C   GLU    35      -7.070  -1.025 -15.209  1.00  0.00
ATOM    540  O   GLU    35      -6.079  -0.939 -15.955  1.00  0.00
ATOM    541  N   GLU    36      -8.197  -1.659 -15.589  1.00  0.00
ATOM    542  H   GLU    36      -8.970  -1.755 -14.946  1.00  0.00
ATOM    543  CA  GLU    36      -8.303  -2.293 -16.894  1.00  0.00
ATOM    544  HA  GLU    36      -7.635  -3.154 -16.932  1.00  0.00
ATOM    545  CB  GLU    36      -9.737  -2.771 -17.172  1.00  0.00
ATOM    546  HB2 GLU    36     -10.409  -1.993 -16.809  1.00  0.00
ATOM    547  HB3 GLU    36      -9.839  -2.862 -18.253  1.00  0.00
ATOM    548  CG  GLU    36     -10.091  -4.087 -16.520  1.00  0.00
ATOM    549  HG2 GLU    36      -9.999  -3.910 -15.448  1.00  0.00
ATOM    550  HG3 GLU    36     -11.139  -4.249 -16.772  1.00  0.00
ATOM    551  CD  GLU    36      -9.284  -5.314 -16.901  1.00  0.00
ATOM    552  OE1 GLU    36      -8.612  -5.312 -17.960  1.00  0.00
ATOM    553  OE2 GLU    36      -9.324  -6.289 -16.119  1.00  0.00
ATOM    554  C   GLU    36      -7.840  -1.409 -18.048  1.00  0.00
ATOM    555  O   GLU    36      -8.256  -0.260 -18.177  1.00  0.00
ATOM    556  N   MET    37      -6.973  -1.967 -18.880  1.00  0.00
ATOM    557  H   MET    37      -6.670  -2.907 -18.670  1.00  0.00
ATOM    558  CA  MET    37      -6.423  -1.312 -20.059  1.00  0.00
ATOM    559  HA  MET    37      -7.220  -0.794 -20.592  1.00  0.00
ATOM    560  CB  MET    37      -5.342  -0.285 -19.672  1.00  0.00
ATOM    561  HB2 MET    37      -5.089   0.277 -20.571  1.00  0.00
ATOM    562  HB3 MET    37      -5.781   0.388 -18.935  1.00  0.00
ATOM    563  CG  MET    37      -4.085  -0.912 -19.098  1.00  0.00
ATOM    564  HG2 MET    37      -4.345  -1.434 -18.177  1.00  0.00
ATOM    565  HG3 MET    37      -3.690  -1.626 -19.821  1.00  0.00
ATOM    566  SD  MET    37      -2.818   0.334 -18.738  1.00  0.00
ATOM    567  CE  MET    37      -2.479   0.940 -20.390  1.00  0.00
ATOM    568  HE1 MET    37      -3.391   1.353 -20.820  1.00  0.00
ATOM    569  HE2 MET    37      -1.716   1.717 -20.343  1.00  0.00
ATOM    570  HE3 MET    37      -2.123   0.119 -21.013  1.00  0.00
ATOM    571  C   MET    37      -5.825  -2.362 -20.955  1.00  0.00
ATOM    572  O   MET    37      -5.535  -3.476 -20.495  1.00  0.00
ATOM    573  N   ASN    38      -5.599  -2.012 -22.220  1.00  0.00
ATOM    574  H   ASN    38      -5.944  -1.142 -22.599  1.00  0.00
ATOM    575  CA  ASN    38      -4.995  -2.967 -23.129  1.00  0.00
ATOM    576  HA  ASN    38      -5.153  -3.971 -22.736  1.00  0.00
ATOM    577  CB  ASN    38      -5.596  -2.893 -24.566  1.00  0.00
ATOM    578  HB2 ASN    38      -5.216  -3.773 -25.085  1.00  0.00
ATOM    579  HB3 ASN    38      -6.680  -2.964 -24.476  1.00  0.00
ATOM    580  CG  ASN    38      -5.261  -1.676 -25.377  1.00  0.00
ATOM    581  OD1 ASN    38      -5.751  -0.569 -25.127  1.00  0.00
ATOM    582  ND2 ASN    38      -4.434  -1.863 -26.395  1.00  0.00
ATOM    583 HD21 ASN    38      -4.171  -1.081 -26.978  1.00  0.00
ATOM    584 HD22 ASN    38      -4.070  -2.786 -26.583  1.00  0.00
ATOM    585  C   ASN    38      -3.469  -2.815 -23.084  1.00  0.00
ATOM    586  O   ASN    38      -2.965  -1.689 -23.028  1.00  0.00
ATOM    587  N   LEU    39      -2.741  -3.947 -23.045  1.00  0.00
ATOM    588  H   LEU    39      -3.204  -4.840 -22.950  1.00  0.00
ATOM    589  CA  LEU    39      -1.276  -3.923 -23.065  1.00  0.00
ATOM    590  HA  LEU    39      -0.948  -2.939 -23.399  1.00  0.00
ATOM    591  CB  LEU    39      -0.658  -4.205 -21.689  1.00  0.00
ATOM    592  HB2 LEU    39      -1.273  -5.018 -21.303  1.00  0.00
ATOM    593  HB3 LEU    39       0.366  -4.555 -21.819  1.00  0.00
ATOM    594  CG  LEU    39      -0.676  -3.030 -20.692  1.00  0.00
ATOM    595  HG  LEU    39      -1.711  -2.729 -20.530  1.00  0.00
ATOM    596  CD1 LEU    39      -0.049  -3.421 -19.364  1.00  0.00
ATOM    597 HD11 LEU    39       0.986  -3.722 -19.525  1.00  0.00
ATOM    598 HD12 LEU    39      -0.078  -2.570 -18.683  1.00  0.00
ATOM    599 HD13 LEU    39      -0.605  -4.252 -18.930  1.00  0.00
ATOM    600  CD2 LEU    39       0.026  -1.768 -21.270  1.00  0.00
ATOM    601 HD21 LEU    39      -0.485  -1.452 -22.179  1.00  0.00
ATOM    602 HD22 LEU    39      -0.009  -0.964 -20.535  1.00  0.00
ATOM    603 HD23 LEU    39       1.065  -2.003 -21.501  1.00  0.00
ATOM    604  C   LEU    39      -0.781  -4.928 -24.092  1.00  0.00
ATOM    605  O   LEU    39      -1.481  -5.909 -24.328  1.00  0.00
ATOM    606  N   PRO    40       0.399  -4.710 -24.722  1.00  0.00
ATOM    607  CD  PRO    40       1.349  -3.585 -24.574  1.00  0.00
ATOM    608  HD2 PRO    40       1.726  -3.569 -23.551  1.00  0.00
ATOM    609  HD3 PRO    40       0.830  -2.650 -24.784  1.00  0.00
ATOM    610  CG  PRO    40       2.436  -3.886 -25.592  1.00  0.00
ATOM    611  HG2 PRO    40       3.299  -4.313 -25.082  1.00  0.00
ATOM    612  HG3 PRO    40       2.729  -2.962 -26.090  1.00  0.00
ATOM    613  CB  PRO    40       1.848  -4.848 -26.562  1.00  0.00
ATOM    614  HB2 PRO    40       2.621  -5.494 -26.979  1.00  0.00
ATOM    615  HB3 PRO    40       1.312  -4.353 -27.372  1.00  0.00
ATOM    616  CA  PRO    40       0.871  -5.680 -25.719  1.00  0.00
ATOM    617  HA  PRO    40       0.002  -6.006 -26.290  1.00  0.00
ATOM    618  C   PRO    40       1.568  -6.897 -25.115  1.00  0.00
ATOM    619  O   PRO    40       2.050  -6.851 -23.983  1.00  0.00
ATOM    620  N   GLY    41       1.639  -7.958 -25.907  1.00  0.00
ATOM    621  H   GLY    41       1.198  -7.902 -26.814  1.00  0.00
ATOM    622  CA  GLY    41       2.315  -9.195 -25.544  1.00  0.00
ATOM    623  HA2 GLY    41       2.678  -9.633 -26.474  1.00  0.00
ATOM    624  HA3 GLY    41       3.164  -8.912 -24.921  1.00  0.00
ATOM    625  C   GLY    41       1.485 -10.220 -24.808  1.00  0.00
ATOM    626  O   GLY    41       0.264 -10.083 -24.653  1.00  0.00
ATOM    627  N   ARG    42       2.168 -11.280 -24.373  1.00  0.00
ATOM    628  H   ARG    42       3.158 -11.326 -24.567  1.00  0.00
ATOM    629  CA  ARG    42       1.556 -12.380 -23.647  1.00  0.00
ATOM    630  HA  ARG    42       0.597 -12.632 -24.099  1.00  0.00
ATOM    631  CB  ARG    42       2.461 -13.622 -23.689  1.00  0.00
ATOM    632  HB2 ARG    42       3.472 -13.302 -23.435  1.00  0.00
ATOM    633  HB3 ARG    42       2.100 -14.318 -22.932  1.00  0.00
ATOM    634  CG  ARG    42       2.473 -14.315 -25.056  1.00  0.00
ATOM    635  HG2 ARG    42       1.457 -14.299 -25.450  1.00  0.00
ATOM    636  HG3 ARG    42       3.127 -13.746 -25.716  1.00  0.00
ATOM    637  CD  ARG    42       2.963 -15.754 -24.974  1.00  0.00
ATOM    638  HD2 ARG    42       3.198 -16.108 -25.978  1.00  0.00
ATOM    639  HD3 ARG    42       3.861 -15.790 -24.357  1.00  0.00
ATOM    640  NE  ARG    42       1.954 -16.641 -24.387  1.00  0.00
ATOM    641  HE  ARG    42       1.079 -16.220 -24.109  1.00  0.00
ATOM    642  CZ  ARG    42       2.119 -17.947 -24.196  1.00  0.00
ATOM    643  NH1 ARG    42       3.254 -18.540 -24.548  1.00  0.00
ATOM    644 HH11 ARG    42       3.997 -17.996 -24.963  1.00  0.00
ATOM    645 HH12 ARG    42       3.369 -19.532 -24.399  1.00  0.00
ATOM    646  NH2 ARG    42       1.148 -18.671 -23.656  1.00  0.00
ATOM    647 HH21 ARG    42       0.281 -18.228 -23.389  1.00  0.00
ATOM    648 HH22 ARG    42       1.281 -19.662 -23.514  1.00  0.00
ATOM    649  C   ARG    42       1.326 -11.969 -22.207  1.00  0.00
ATOM    650  O   ARG    42       1.960 -11.044 -21.710  1.00  0.00
ATOM    651  N   TRP    43       0.419 -12.662 -21.537  1.00  0.00
ATOM    652  H   TRP    43      -0.130 -13.371 -22.001  1.00  0.00
ATOM    653  CA  TRP    43       0.138 -12.378 -20.131  1.00  0.00
ATOM    654  HA  TRP    43       1.027 -11.958 -19.661  1.00  0.00
ATOM    655  CB  TRP    43      -1.016 -11.373 -19.986  1.00  0.00
ATOM    656  HB2 TRP    43      -1.214 -11.193 -18.929  1.00  0.00
ATOM    657  HB3 TRP    43      -0.755 -10.433 -20.471  1.00  0.00
ATOM    658  CG  TRP    43      -2.315 -11.826 -20.596  1.00  0.00
ATOM    659  CD1 TRP    43      -2.746 -11.589 -21.869  1.00  0.00
ATOM    660  HD1 TRP    43      -2.079 -11.023 -22.519  1.00  0.00
ATOM    661  NE1 TRP    43      -3.991 -12.147 -22.057  1.00  0.00
ATOM    662  HE1 TRP    43      -4.535 -12.089 -22.906  1.00  0.00
ATOM    663  CE2 TRP    43      -4.379 -12.778 -20.906  1.00  0.00
ATOM    664  CZ2 TRP    43      -5.548 -13.487 -20.610  1.00  0.00
ATOM    665  HZ2 TRP    43      -6.306 -13.588 -21.387  1.00  0.00
ATOM    666  CH2 TRP    43      -5.667 -14.018 -19.342  1.00  0.00
ATOM    667  HH2 TRP    43      -6.555 -14.592 -19.079  1.00  0.00
ATOM    668  CZ3 TRP    43      -4.666 -13.835 -18.377  1.00  0.00
ATOM    669  HZ3 TRP    43      -4.778 -14.242 -17.372  1.00  0.00
ATOM    670  CE3 TRP    43      -3.508 -13.134 -18.669  1.00  0.00
ATOM    671  HE3 TRP    43      -2.757 -13.035 -17.885  1.00  0.00
ATOM    672  CD2 TRP    43      -3.349 -12.588 -19.955  1.00  0.00
ATOM    673  C   TRP    43      -0.176 -13.663 -19.393  1.00  0.00
ATOM    674  O   TRP    43      -0.523 -14.680 -20.010  1.00  0.00
ATOM    675  N   LYS    44      -0.068 -13.619 -18.074  1.00  0.00
ATOM    676  H   LYS    44       0.364 -12.832 -17.612  1.00  0.00
ATOM    677  CA  LYS    44      -0.425 -14.785 -17.268  1.00  0.00
ATOM    678  HA  LYS    44      -1.072 -15.430 -17.863  1.00  0.00
ATOM    679  CB  LYS    44       0.792 -15.599 -16.810  1.00  0.00
ATOM    680  HB2 LYS    44       0.383 -16.455 -16.273  1.00  0.00
ATOM    681  HB3 LYS    44       1.273 -15.941 -17.726  1.00  0.00
ATOM    682  CG  LYS    44       1.808 -14.899 -15.940  1.00  0.00
ATOM    683  HG2 LYS    44       2.078 -13.934 -16.369  1.00  0.00
ATOM    684  HG3 LYS    44       1.414 -14.752 -14.935  1.00  0.00
ATOM    685  CD  LYS    44       3.047 -15.792 -15.875  1.00  0.00
ATOM    686  HD2 LYS    44       2.725 -16.761 -15.494  1.00  0.00
ATOM    687  HD3 LYS    44       3.414 -15.907 -16.895  1.00  0.00
ATOM    688  CE  LYS    44       4.147 -15.252 -15.005  1.00  0.00
ATOM    689  HE2 LYS    44       4.273 -14.191 -15.219  1.00  0.00
ATOM    690  HE3 LYS    44       3.862 -15.380 -13.961  1.00  0.00
ATOM    691  NZ  LYS    44       5.424 -15.963 -15.259  1.00  0.00
ATOM    692  HZ1 LYS    44       5.689 -15.844 -16.226  1.00  0.00
ATOM    693  HZ2 LYS    44       6.146 -15.582 -14.663  1.00  0.00
ATOM    694  HZ3 LYS    44       5.307 -16.946 -15.060  1.00  0.00
ATOM    695  C   LYS    44      -1.322 -14.354 -16.120  1.00  0.00
ATOM    696  O   LYS    44      -1.166 -13.235 -15.620  1.00  0.00
ATOM    697  N   PRO    45      -2.295 -15.178 -15.713  1.00  0.00
ATOM    698  CD  PRO    45      -2.647 -16.536 -16.200  1.00  0.00
ATOM    699  HD2 PRO    45      -1.782 -17.191 -16.097  1.00  0.00
ATOM    700  HD3 PRO    45      -2.937 -16.479 -17.249  1.00  0.00
ATOM    701  CG  PRO    45      -3.787 -16.943 -15.313  1.00  0.00
ATOM    702  HG2 PRO    45      -3.407 -17.645 -14.571  1.00  0.00
ATOM    703  HG3 PRO    45      -4.538 -17.437 -15.929  1.00  0.00
ATOM    704  CB  PRO    45      -4.344 -15.730 -14.673  1.00  0.00
ATOM    705  HB2 PRO    45      -4.674 -15.984 -13.666  1.00  0.00
ATOM    706  HB3 PRO    45      -5.169 -15.278 -15.222  1.00  0.00
ATOM    707  CA  PRO    45      -3.165 -14.754 -14.604  1.00  0.00
ATOM    708  HA  PRO    45      -3.491 -13.730 -14.787  1.00  0.00
ATOM    709  C   PRO    45      -2.425 -14.821 -13.268  1.00  0.00
ATOM    710  O   PRO    45      -1.493 -15.622 -13.087  1.00  0.00
ATOM    711  N   LYS    46      -2.847 -13.965 -12.336  1.00  0.00
ATOM    712  H   LYS    46      -3.637 -13.371 -12.541  1.00  0.00
ATOM    713  CA  LYS    46      -2.248 -13.884 -11.010  1.00  0.00
ATOM    714  HA  LYS    46      -1.830 -14.846 -10.713  1.00  0.00
ATOM    715  CB  LYS    46      -1.102 -12.838 -11.056  1.00  0.00
ATOM    716  HB2 LYS    46      -0.456 -13.123 -11.886  1.00  0.00
ATOM    717  HB3 LYS    46      -1.569 -11.877 -11.273  1.00  0.00
ATOM    718  CG  LYS    46      -0.271 -12.723  -9.781  1.00  0.00
ATOM    719  HG2 LYS    46      -0.933 -12.462  -8.956  1.00  0.00
ATOM    720  HG3 LYS    46       0.195 -13.688  -9.581  1.00  0.00
ATOM    721  CD  LYS    46       0.808 -11.658  -9.922  1.00  0.00
ATOM    722  HD2 LYS    46       1.443 -11.941 -10.762  1.00  0.00
ATOM    723  HD3 LYS    46       0.312 -10.713 -10.145  1.00  0.00
ATOM    724  CE  LYS    46       1.659 -11.500  -8.676  1.00  0.00
ATOM    725  HE2 LYS    46       2.294 -10.625  -8.815  1.00  0.00
ATOM    726  HE3 LYS    46       0.988 -11.331  -7.834  1.00  0.00
ATOM    727  NZ  LYS    46       2.505 -12.685  -8.403  1.00  0.00
ATOM    728  HZ1 LYS    46       3.127 -12.841  -9.183  1.00  0.00
ATOM    729  HZ2 LYS    46       3.048 -12.526  -7.566  1.00  0.00
ATOM    730  HZ3 LYS    46       1.917 -13.496  -8.273  1.00  0.00
ATOM    731  C   LYS    46      -3.314 -13.400 -10.053  1.00  0.00
ATOM    732  O   LYS    46      -4.221 -12.670 -10.472  1.00  0.00
ATOM    733  N   MET    47      -3.200 -13.774  -8.767  1.00  0.00
ATOM    734  H   MET    47      -2.454 -14.405  -8.512  1.00  0.00
ATOM    735  CA  MET    47      -4.092 -13.295  -7.714  1.00  0.00
ATOM    736  HA  MET    47      -4.896 -12.718  -8.171  1.00  0.00
ATOM    737  CB  MET    47      -4.713 -14.444  -6.899  1.00  0.00
ATOM    738  HB2 MET    47      -3.914 -15.141  -6.644  1.00  0.00
ATOM    739  HB3 MET    47      -5.127 -14.018  -5.985  1.00  0.00
ATOM    740  CG  MET    47      -5.791 -15.171  -7.644  1.00  0.00
ATOM    741  HG2 MET    47      -5.500 -15.278  -8.689  1.00  0.00
ATOM    742  HG3 MET    47      -5.933 -16.158  -7.204  1.00  0.00
ATOM    743  SD  MET    47      -7.333 -14.255  -7.551  1.00  0.00
ATOM    744  CE  MET    47      -7.972 -14.866  -5.955  1.00  0.00
ATOM    745  HE1 MET    47      -7.264 -14.622  -5.162  1.00  0.00
ATOM    746  HE2 MET    47      -8.931 -14.394  -5.743  1.00  0.00
ATOM    747  HE3 MET    47      -8.102 -15.947  -6.005  1.00  0.00
ATOM    748  C   MET    47      -3.235 -12.445  -6.796  1.00  0.00
ATOM    749  O   MET    47      -2.152 -12.886  -6.365  1.00  0.00
ATOM    750  N   ILE    48      -3.677 -11.211  -6.534  1.00  0.00
ATOM    751  H   ILE    48      -4.471 -10.840  -7.035  1.00  0.00
ATOM    752  CA  ILE    48      -2.942 -10.315  -5.636  1.00  0.00
ATOM    753  HA  ILE    48      -2.189 -10.855  -5.062  1.00  0.00
ATOM    754  CB  ILE    48      -2.289  -9.115  -6.332  1.00  0.00
ATOM    755  HB  ILE    48      -1.898  -8.427  -5.583  1.00  0.00
ATOM    756  CG2 ILE    48      -1.148  -9.605  -7.217  1.00  0.00
ATOM    757 HG21 ILE    48      -1.539 -10.293  -7.967  1.00  0.00
ATOM    758 HG22 ILE    48      -0.681  -8.754  -7.713  1.00  0.00
ATOM    759 HG23 ILE    48      -0.407 -10.119  -6.604  1.00  0.00
ATOM    760  CG1 ILE    48      -3.333  -8.271  -7.094  1.00  0.00
ATOM    761 HG12 ILE    48      -3.653  -8.857  -7.955  1.00  0.00
ATOM    762 HG13 ILE    48      -4.178  -8.123  -6.422  1.00  0.00
ATOM    763  CD1 ILE    48      -2.826  -6.944  -7.556  1.00  0.00
ATOM    764 HD11 ILE    48      -1.981  -7.091  -8.228  1.00  0.00
ATOM    765 HD12 ILE    48      -3.620  -6.414  -8.082  1.00  0.00
ATOM    766 HD13 ILE    48      -2.506  -6.357  -6.695  1.00  0.00
ATOM    767  C   ILE    48      -3.842  -9.899  -4.507  1.00  0.00
ATOM    768  O   ILE    48      -5.018  -9.628  -4.729  1.00  0.00
ATOM    769  N   GLY    49      -3.292  -9.878  -3.303  1.00  0.00
ATOM    770  H   GLY    49      -2.312 -10.095  -3.191  1.00  0.00
ATOM    771  CA  GLY    49      -4.064  -9.548  -2.117  1.00  0.00
ATOM    772  HA2 GLY    49      -5.086  -9.356  -2.444  1.00  0.00
ATOM    773  HA3 GLY    49      -4.049 -10.426  -1.471  1.00  0.00
ATOM    774  C   GLY    49      -3.568  -8.361  -1.340  1.00  0.00
ATOM    775  O   GLY    49      -2.376  -8.092  -1.268  1.00  0.00
ATOM    776  N   GLY    50      -4.518  -7.664  -0.756  1.00  0.00
ATOM    777  H   GLY    50      -5.479  -7.945  -0.888  1.00  0.00
ATOM    778  CA  GLY    50      -4.247  -6.502   0.075  1.00  0.00
ATOM    779  HA2 GLY    50      -3.275  -6.592   0.560  1.00  0.00
ATOM    780  HA3 GLY    50      -4.274  -5.588  -0.518  1.00  0.00
ATOM    781  C   GLY    50      -5.315  -6.432   1.130  1.00  0.00
ATOM    782  O   GLY    50      -5.913  -7.448   1.489  1.00  0.00
ATOM    783  N   ILE    51      -5.567  -5.235   1.628  1.00  0.00
ATOM    784  H   ILE    51      -5.022  -4.414   1.407  1.00  0.00
ATOM    785  CA  ILE    51      -6.631  -5.110   2.600  1.00  0.00
ATOM    786  HA  ILE    51      -6.544  -5.876   3.371  1.00  0.00
ATOM    787  CB  ILE    51      -6.556  -3.725   3.247  1.00  0.00
ATOM    788  HB  ILE    51      -6.240  -3.002   2.495  1.00  0.00
ATOM    789  CG2 ILE    51      -7.922  -3.311   3.811  1.00  0.00
ATOM    790 HG21 ILE    51      -8.239  -4.033   4.564  1.00  0.00
ATOM    791 HG22 ILE    51      -7.844  -2.323   4.266  1.00  0.00
ATOM    792 HG23 ILE    51      -8.655  -3.282   3.005  1.00  0.00
ATOM    793  CG1 ILE    51      -5.487  -3.774   4.382  1.00  0.00
ATOM    794 HG12 ILE    51      -5.922  -4.373   5.182  1.00  0.00
ATOM    795 HG13 ILE    51      -4.626  -4.296   3.965  1.00  0.00
ATOM    796  CD1 ILE    51      -5.052  -2.457   4.928  1.00  0.00
ATOM    797 HD11 ILE    51      -5.912  -1.934   5.346  1.00  0.00
ATOM    798 HD12 ILE    51      -4.309  -2.615   5.710  1.00  0.00
ATOM    799 HD13 ILE    51      -4.616  -1.858   4.129  1.00  0.00
ATOM    800  C   ILE    51      -7.925  -5.388   1.801  1.00  0.00
ATOM    801  O   ILE    51      -8.029  -4.968   0.654  1.00  0.00
ATOM    802  N   GLY    52      -8.844  -6.125   2.388  1.00  0.00
ATOM    803  H   GLY    52      -8.679  -6.486   3.317  1.00  0.00
ATOM    804  CA  GLY    52     -10.107  -6.443   1.739  1.00  0.00
ATOM    805  HA2 GLY    52     -10.871  -6.461   2.516  1.00  0.00
ATOM    806  HA3 GLY    52     -10.320  -5.635   1.039  1.00  0.00
ATOM    807  C   GLY    52     -10.132  -7.757   0.995  1.00  0.00
ATOM    808  O   GLY    52     -11.202  -8.211   0.594  1.00  0.00
ATOM    809  N   GLY    53      -8.965  -8.355   0.791  1.00  0.00
ATOM    810  H   GLY    53      -8.107  -7.931   1.115  1.00  0.00
ATOM    811  CA  GLY    53      -8.885  -9.630   0.100  1.00  0.00
ATOM    812  HA2 GLY    53      -8.407 -10.340   0.775  1.00  0.00
ATOM    813  HA3 GLY    53      -9.904  -9.956  -0.107  1.00  0.00
ATOM    814  C   GLY    53      -8.111  -9.585  -1.195  1.00  0.00
ATOM    815  O   GLY    53      -7.267  -8.715  -1.397  1.00  0.00
ATOM    816  N   PHE    54      -8.412 -10.524  -2.084  1.00  0.00
ATOM    817  H   PHE    54      -9.172 -11.161  -1.896  1.00  0.00
ATOM    818  CA  PHE    54      -7.692 -10.660  -3.344  1.00  0.00
ATOM    819  HA  PHE    54      -6.787 -10.053  -3.341  1.00  0.00
ATOM    820  CB  PHE    54      -7.289 -12.153  -3.519  1.00  0.00
ATOM    821  HB2 PHE    54      -8.140 -12.809  -3.334  1.00  0.00
ATOM    822  HB3 PHE    54      -6.937 -12.295  -4.541  1.00  0.00
ATOM    823  CG  PHE    54      -6.178 -12.620  -2.611  1.00  0.00
ATOM    824  CD1 PHE    54      -4.885 -12.777  -3.091  1.00  0.00
ATOM    825  HD1 PHE    54      -4.685 -12.588  -4.146  1.00  0.00
ATOM    826  CE1 PHE    54      -3.847 -13.171  -2.243  1.00  0.00
ATOM    827  HE1 PHE    54      -2.835 -13.282  -2.633  1.00  0.00
ATOM    828  CZ  PHE    54      -4.103 -13.419  -0.913  1.00  0.00
ATOM    829  HZ  PHE    54      -3.294 -13.727  -0.251  1.00  0.00
ATOM    830  CE2 PHE    54      -5.378 -13.278  -0.420  1.00  0.00
ATOM    831  HE2 PHE    54      -5.578 -13.484   0.632  1.00  0.00
ATOM    832  CD2 PHE    54      -6.417 -12.872  -1.262  1.00  0.00
ATOM    833  HD2 PHE    54      -7.425 -12.750  -0.864  1.00  0.00
ATOM    834  C   PHE    54      -8.491 -10.276  -4.575  1.00  0.00
ATOM    835  O   PHE    54      -9.728 -10.343  -4.597  1.00  0.00
ATOM    836  N   ILE    55      -7.758  -9.918  -5.626  1.00  0.00
ATOM    837  H   ILE    55      -6.765  -9.780  -5.500  1.00  0.00
ATOM    838  CA  ILE    55      -8.337  -9.625  -6.932  1.00  0.00
ATOM    839  HA  ILE    55      -9.327 -10.067  -7.045  1.00  0.00
ATOM    840  CB  ILE    55      -8.404  -8.101  -7.283  1.00  0.00
ATOM    841  HB  ILE    55      -8.709  -7.992  -8.324  1.00  0.00
ATOM    842  CG2 ILE    55      -9.418  -7.373  -6.371  1.00  0.00
ATOM    843 HG21 ILE    55      -9.114  -7.481  -5.330  1.00  0.00
ATOM    844 HG22 ILE    55      -9.448  -6.315  -6.632  1.00  0.00
ATOM    845 HG23 ILE    55     -10.408  -7.809  -6.507  1.00  0.00
ATOM    846  CG1 ILE    55      -7.007  -7.414  -7.264  1.00  0.00
ATOM    847 HG12 ILE    55      -6.731  -7.297  -6.216  1.00  0.00
ATOM    848 HG13 ILE    55      -6.314  -8.103  -7.746  1.00  0.00
ATOM    849  CD1 ILE    55      -6.941  -6.028  -7.976  1.00  0.00
ATOM    850 HD11 ILE    55      -7.633  -5.338  -7.494  1.00  0.00
ATOM    851 HD12 ILE    55      -5.928  -5.632  -7.908  1.00  0.00
ATOM    852 HD13 ILE    55      -7.216  -6.144  -9.024  1.00  0.00
ATOM    853  C   ILE    55      -7.528 -10.412  -7.974  1.00  0.00
ATOM    854  O   ILE    55      -6.326 -10.648  -7.783  1.00  0.00
ATOM    855  N   LYS    56      -8.192 -10.801  -9.077  1.00  0.00
ATOM    856  H   LYS    56      -9.183 -10.616  -9.139  1.00  0.00
ATOM    857  CA  LYS    56      -7.545 -11.495 -10.190  1.00  0.00
ATOM    858  HA  LYS    56      -6.693 -12.060  -9.812  1.00  0.00
ATOM    859  CB  LYS    56      -8.509 -12.470 -10.894  1.00  0.00
ATOM    860  HB2 LYS    56      -8.967 -13.094 -10.126  1.00  0.00
ATOM    861  HB3 LYS    56      -9.279 -11.876 -11.385  1.00  0.00
ATOM    862  CG  LYS    56      -7.817 -13.358 -11.925  1.00  0.00
ATOM    863  HG2 LYS    56      -7.346 -12.724 -12.676  1.00  0.00
ATOM    864  HG3 LYS    56      -7.054 -13.952 -11.422  1.00  0.00
ATOM    865  CD  LYS    56      -8.823 -14.290 -12.603  1.00  0.00
ATOM    866  HD2 LYS    56      -9.242 -14.951 -11.844  1.00  0.00
ATOM    867  HD3 LYS    56      -9.618 -13.680 -13.032  1.00  0.00
ATOM    868  CE  LYS    56      -8.182 -15.116 -13.690  1.00  0.00
ATOM    869  HE2 LYS    56      -7.634 -14.445 -14.352  1.00  0.00
ATOM    870  HE3 LYS    56      -7.487 -15.815 -13.225  1.00  0.00
ATOM    871  NZ  LYS    56      -9.192 -15.872 -14.477  1.00  0.00
ATOM    872  HZ1 LYS    56      -9.836 -15.225 -14.909  1.00  0.00
ATOM    873  HZ2 LYS    56      -8.726 -16.411 -15.193  1.00  0.00
ATOM    874  HZ3 LYS    56      -9.700 -16.494 -13.864  1.00  0.00
ATOM    875  C   LYS    56      -7.075 -10.420 -11.166  1.00  0.00
ATOM    876  O   LYS    56      -7.844  -9.529 -11.539  1.00  0.00
ATOM    877  N   VAL    57      -5.822 -10.520 -11.578  1.00  0.00
ATOM    878  H   VAL    57      -5.266 -11.274 -11.200  1.00  0.00
ATOM    879  CA  VAL    57      -5.184  -9.585 -12.503  1.00  0.00
ATOM    880  HA  VAL    57      -5.888  -8.953 -13.044  1.00  0.00
ATOM    881  CB  VAL    57      -4.169  -8.668 -11.748  1.00  0.00
ATOM    882  HB  VAL    57      -3.663  -8.038 -12.480  1.00  0.00
ATOM    883  CG1 VAL    57      -4.871  -7.782 -10.710  1.00  0.00
ATOM    884 HG11 VAL    57      -5.377  -8.411  -9.977  1.00  0.00
ATOM    885 HG12 VAL    57      -4.133  -7.158 -10.205  1.00  0.00
ATOM    886 HG13 VAL    57      -5.602  -7.147 -11.209  1.00  0.00
ATOM    887  CG2 VAL    57      -3.042  -9.482 -11.108  1.00  0.00
ATOM    888 HG21 VAL    57      -2.502 -10.027 -11.882  1.00  0.00
ATOM    889 HG22 VAL    57      -2.356  -8.810 -10.592  1.00  0.00
ATOM    890 HG23 VAL    57      -3.464 -10.189 -10.393  1.00  0.00
ATOM    891  C   VAL    57      -4.469 -10.338 -13.635  1.00  0.00
ATOM    892  O   VAL    57      -4.221 -11.557 -13.526  1.00  0.00
ATOM    893  N   ARG    58      -4.112  -9.601 -14.700  1.00  0.00
ATOM    894  H   ARG    58      -4.386  -8.629 -14.724  1.00  0.00
ATOM    895  CA  ARG    58      -3.343 -10.131 -15.822  1.00  0.00
ATOM    896  HA  ARG    58      -3.364 -11.220 -15.772  1.00  0.00
ATOM    897  CB  ARG    58      -3.892  -9.690 -17.194  1.00  0.00
ATOM    898  HB2 ARG    58      -3.901  -8.600 -17.206  1.00  0.00
ATOM    899  HB3 ARG    58      -3.201 -10.055 -17.954  1.00  0.00
ATOM    900  CG  ARG    58      -5.294 -10.213 -17.489  1.00  0.00
ATOM    901  HG2 ARG    58      -5.298 -11.275 -17.245  1.00  0.00
ATOM    902  HG3 ARG    58      -5.980  -9.685 -16.826  1.00  0.00
ATOM    903  CD  ARG    58      -5.742 -10.021 -18.947  1.00  0.00
ATOM    904  HD2 ARG    58      -5.258 -10.793 -19.545  1.00  0.00
ATOM    905  HD3 ARG    58      -6.823 -10.159 -18.981  1.00  0.00
ATOM    906  NE  ARG    58      -5.416  -8.703 -19.523  1.00  0.00
ATOM    907  HE  ARG    58      -4.578  -8.650 -20.084  1.00  0.00
ATOM    908  CZ  ARG    58      -6.131  -7.595 -19.344  1.00  0.00
ATOM    909  NH1 ARG    58      -7.231  -7.618 -18.606  1.00  0.00
ATOM    910 HH11 ARG    58      -7.529  -8.482 -18.176  1.00  0.00
ATOM    911 HH12 ARG    58      -7.766  -6.771 -18.476  1.00  0.00
ATOM    912  NH2 ARG    58      -5.757  -6.456 -19.917  1.00  0.00
ATOM    913 HH21 ARG    58      -4.926  -6.432 -20.491  1.00  0.00
ATOM    914 HH22 ARG    58      -6.305  -5.619 -19.776  1.00  0.00
ATOM    915  C   ARG    58      -1.944  -9.587 -15.630  1.00  0.00
ATOM    916  O   ARG    58      -1.762  -8.375 -15.451  1.00  0.00
ATOM    917  N   GLN    59      -0.954 -10.461 -15.649  1.00  0.00
ATOM    918  H   GLN    59      -1.161 -11.444 -15.750  1.00  0.00
ATOM    919  CA  GLN    59       0.429 -10.065 -15.477  1.00  0.00
ATOM    920  HA  GLN    59       0.479  -9.098 -14.977  1.00  0.00
ATOM    921  CB  GLN    59       1.175 -11.098 -14.622  1.00  0.00
ATOM    922  HB2 GLN    59       0.769 -11.052 -13.611  1.00  0.00
ATOM    923  HB3 GLN    59       0.983 -12.084 -15.045  1.00  0.00
ATOM    924  CG  GLN    59       2.668 -10.850 -14.578  1.00  0.00
ATOM    925  HG2 GLN    59       3.029 -10.811 -15.606  1.00  0.00
ATOM    926  HG3 GLN    59       2.848  -9.890 -14.093  1.00  0.00
ATOM    927  CD  GLN    59       3.436 -11.915 -13.838  1.00  0.00
ATOM    928  OE1 GLN    59       2.882 -12.652 -13.026  1.00  0.00
ATOM    929  NE2 GLN    59       4.743 -12.005 -14.102  1.00  0.00
ATOM    930 HE21 GLN    59       5.303 -12.702 -13.633  1.00  0.00
ATOM    931 HE22 GLN    59       5.165 -11.375 -14.770  1.00  0.00
ATOM    932  C   GLN    59       1.121  -9.898 -16.824  1.00  0.00
ATOM    933  O   GLN    59       1.229 -10.873 -17.575  1.00  0.00
ATOM    934  N   TYR    60       1.601  -8.670 -17.118  1.00  0.00
ATOM    935  H   TYR    60       1.451  -7.925 -16.453  1.00  0.00
ATOM    936  CA  TYR    60       2.348  -8.365 -18.353  1.00  0.00
ATOM    937  HA  TYR    60       2.311  -9.231 -19.014  1.00  0.00
ATOM    938  CB  TYR    60       1.763  -7.156 -19.096  1.00  0.00
ATOM    939  HB2 TYR    60       1.685  -6.314 -18.408  1.00  0.00
ATOM    940  HB3 TYR    60       2.487  -6.922 -19.876  1.00  0.00
ATOM    941  CG  TYR    60       0.420  -7.418 -19.721  1.00  0.00
ATOM    942  CD1 TYR    60      -0.757  -7.253 -18.990  1.00  0.00
ATOM    943  HD1 TYR    60      -0.686  -6.952 -17.945  1.00  0.00
ATOM    944  CE1 TYR    60      -2.001  -7.465 -19.569  1.00  0.00
ATOM    945  HE1 TYR    60      -2.908  -7.360 -18.974  1.00  0.00
ATOM    946  CZ  TYR    60      -2.084  -7.851 -20.897  1.00  0.00
ATOM    947  OH  TYR    60      -3.313  -8.038 -21.470  1.00  0.00
ATOM    948  HH  TYR    60      -4.039  -7.875 -20.863  1.00  0.00
ATOM    949  CE2 TYR    60      -0.931  -8.006 -21.650  1.00  0.00
ATOM    950  HE2 TYR    60      -0.995  -8.303 -22.697  1.00  0.00
ATOM    951  CD2 TYR    60       0.313  -7.781 -21.064  1.00  0.00
ATOM    952  HD2 TYR    60       1.222  -7.888 -21.656  1.00  0.00
ATOM    953  C   TYR    60       3.770  -8.044 -17.957  1.00  0.00
ATOM    954  O   TYR    60       3.995  -7.236 -17.057  1.00  0.00
ATOM    955  N   ASP    61       4.738  -8.626 -18.657  1.00  0.00
ATOM    956  H   ASP    61       4.506  -9.285 -19.386  1.00  0.00
ATOM    957  CA  ASP    61       6.138  -8.401 -18.353  1.00  0.00
ATOM    958  HA  ASP    61       6.240  -7.906 -17.387  1.00  0.00
ATOM    959  CB  ASP    61       6.884  -9.765 -18.293  1.00  0.00
ATOM    960  HB2 ASP    61       6.748 -10.232 -19.268  1.00  0.00
ATOM    961  HB3 ASP    61       7.940  -9.543 -18.141  1.00  0.00
ATOM    962  CG  ASP    61       6.400 -10.721 -17.197  1.00  0.00
ATOM    963  OD1 ASP    61       5.998 -10.239 -16.122  1.00  0.00
ATOM    964  OD2 ASP    61       6.434 -11.957 -17.421  1.00  0.00
ATOM    965  C   ASP    61       6.806  -7.456 -19.362  1.00  0.00
ATOM    966  O   ASP    61       6.301  -7.268 -20.470  1.00  0.00
ATOM    967  N   GLN    62       7.938  -6.861 -18.959  1.00  0.00
ATOM    968  H   GLN    62       8.176  -6.972 -17.984  1.00  0.00
ATOM    969  CA  GLN    62       8.776  -5.985 -19.784  1.00  0.00
ATOM    970  HA  GLN    62       9.502  -5.474 -19.152  1.00  0.00
ATOM    971  CB  GLN    62       9.544  -6.802 -20.864  1.00  0.00
ATOM    972  HB2 GLN    62       8.802  -7.144 -21.585  1.00  0.00
ATOM    973  HB3 GLN    62      10.231  -6.110 -21.351  1.00  0.00
ATOM    974  CG  GLN    62      10.330  -8.010 -20.326  1.00  0.00
ATOM    975  HG2 GLN    62      11.003  -7.666 -19.540  1.00  0.00
ATOM    976  HG3 GLN    62       9.631  -8.737 -19.913  1.00  0.00
ATOM    977  CD  GLN    62      11.149  -8.685 -21.402  1.00  0.00
ATOM    978  OE1 GLN    62      10.627  -9.166 -22.416  1.00  0.00
ATOM    979  NE2 GLN    62      12.458  -8.743 -21.203  1.00  0.00
ATOM    980 HE21 GLN    62      13.051  -9.184 -21.891  1.00  0.00
ATOM    981 HE22 GLN    62      12.856  -8.346 -20.364  1.00  0.00
ATOM    982  C   GLN    62       7.976  -4.840 -20.409  1.00  0.00
ATOM    983  O   GLN    62       8.043  -4.608 -21.628  1.00  0.00
ATOM    984  N   ILE    63       7.203  -4.148 -19.579  1.00  0.00
ATOM    985  H   ILE    63       7.133  -4.457 -18.620  1.00  0.00
ATOM    986  CA  ILE    63       6.382  -3.009 -20.005  1.00  0.00
ATOM    987  HA  ILE    63       6.247  -2.951 -21.085  1.00  0.00
ATOM    988  CB  ILE    63       4.982  -3.029 -19.304  1.00  0.00
ATOM    989  HB  ILE    63       5.135  -3.088 -18.226  1.00  0.00
ATOM    990  CG2 ILE    63       4.166  -1.763 -19.639  1.00  0.00
ATOM    991 HG21 ILE    63       4.012  -1.704 -20.716  1.00  0.00
ATOM    992 HG22 ILE    63       3.200  -1.809 -19.136  1.00  0.00
ATOM    993 HG23 ILE    63       4.709  -0.880 -19.301  1.00  0.00
ATOM    994  CG1 ILE    63       4.200  -4.321 -19.624  1.00  0.00
ATOM    995 HG12 ILE    63       4.832  -5.140 -19.281  1.00  0.00
ATOM    996 HG13 ILE    63       3.298  -4.278 -19.013  1.00  0.00
ATOM    997  CD1 ILE    63       3.808  -4.557 -21.113  1.00  0.00
ATOM    998 HD11 ILE    63       4.710  -4.601 -21.724  1.00  0.00
ATOM    999 HD12 ILE    63       3.264  -5.497 -21.201  1.00  0.00
ATOM   1000 HD13 ILE    63       3.176  -3.738 -21.457  1.00  0.00
ATOM   1001  C   ILE    63       7.136  -1.701 -19.731  1.00  0.00
ATOM   1002  O   ILE    63       7.643  -1.482 -18.619  1.00  0.00
ATOM   1003  N   LEU    64       7.193  -0.835 -20.756  1.00  0.00
ATOM   1004  H   LEU    64       6.769  -1.099 -21.634  1.00  0.00
ATOM   1005  CA  LEU    64       7.857   0.456 -20.671  1.00  0.00
ATOM   1006  HA  LEU    64       8.738   0.379 -20.034  1.00  0.00
ATOM   1007  CB  LEU    64       8.303   0.925 -22.077  1.00  0.00
ATOM   1008  HB2 LEU    64       7.455   0.681 -22.717  1.00  0.00
ATOM   1009  HB3 LEU    64       8.395   2.008 -21.993  1.00  0.00
ATOM   1010  CG  LEU    64       9.611   0.339 -22.700  1.00  0.00
ATOM   1011  HG  LEU    64      10.446   0.652 -22.073  1.00  0.00
ATOM   1012  CD1 LEU    64       9.593  -1.185 -22.801  1.00  0.00
ATOM   1013 HD11 LEU    64       8.759  -1.498 -23.428  1.00  0.00
ATOM   1014 HD12 LEU    64      10.528  -1.532 -23.241  1.00  0.00
ATOM   1015 HD13 LEU    64       9.480  -1.614 -21.805  1.00  0.00
ATOM   1016  CD2 LEU    64       9.836   0.888 -24.114  1.00  0.00
ATOM   1017 HD21 LEU    64       9.923   1.974 -24.073  1.00  0.00
ATOM   1018 HD22 LEU    64      10.752   0.466 -24.527  1.00  0.00
ATOM   1019 HD23 LEU    64       8.993   0.615 -24.749  1.00  0.00
ATOM   1020  C   LEU    64       6.865   1.451 -20.051  1.00  0.00
ATOM   1021  O   LEU    64       5.704   1.532 -20.467  1.00  0.00
ATOM   1022  N   ILE    65       7.299   2.180 -19.033  1.00  0.00
ATOM   1023  H   ILE    65       8.166   1.924 -18.583  1.00  0.00
ATOM   1024  CA  ILE    65       6.454   3.167 -18.387  1.00  0.00
ATOM   1025  HA  ILE    65       5.877   3.741 -19.112  1.00  0.00
ATOM   1026  CB  ILE    65       5.493   2.636 -17.252  1.00  0.00
ATOM   1027  HB  ILE    65       4.470   2.761 -17.607  1.00  0.00
ATOM   1028  CG2 ILE    65       5.730   1.161 -16.880  1.00  0.00
ATOM   1029 HG21 ILE    65       6.753   1.035 -16.524  1.00  0.00
ATOM   1030 HG22 ILE    65       5.034   0.867 -16.094  1.00  0.00
ATOM   1031 HG23 ILE    65       5.572   0.534 -17.758  1.00  0.00
ATOM   1032  CG1 ILE    65       5.492   3.531 -16.002  1.00  0.00
ATOM   1033 HG12 ILE    65       6.307   3.178 -15.370  1.00  0.00
ATOM   1034 HG13 ILE    65       5.711   4.542 -16.347  1.00  0.00
ATOM   1035  CD1 ILE    65       4.203   3.538 -15.206  1.00  0.00
ATOM   1036 HD11 ILE    65       3.983   2.528 -14.860  1.00  0.00
ATOM   1037 HD12 ILE    65       4.310   4.200 -14.347  1.00  0.00
ATOM   1038 HD13 ILE    65       3.388   3.891 -15.837  1.00  0.00
ATOM   1039  C   ILE    65       7.321   4.369 -17.996  1.00  0.00
ATOM   1040  O   ILE    65       8.469   4.204 -17.578  1.00  0.00
ATOM   1041  N   GLU    66       6.790   5.567 -18.188  1.00  0.00
ATOM   1042  H   GLU    66       5.882   5.639 -18.624  1.00  0.00
ATOM   1043  CA  GLU    66       7.497   6.795 -17.860  1.00  0.00
ATOM   1044  HA  GLU    66       8.520   6.565 -17.561  1.00  0.00
ATOM   1045  CB  GLU    66       7.539   7.726 -19.076  1.00  0.00
ATOM   1046  HB2 GLU    66       7.707   7.108 -19.958  1.00  0.00
ATOM   1047  HB3 GLU    66       6.566   8.211 -19.153  1.00  0.00
ATOM   1048  CG  GLU    66       8.622   8.781 -18.985  1.00  0.00
ATOM   1049  HG2 GLU    66       8.433   9.365 -18.084  1.00  0.00
ATOM   1050  HG3 GLU    66       9.588   8.283 -18.899  1.00  0.00
ATOM   1051  CD  GLU    66       8.633   9.698 -20.187  1.00  0.00
ATOM   1052  OE1 GLU    66       8.181  10.856 -20.054  1.00  0.00
ATOM   1053  OE2 GLU    66       9.081   9.252 -21.269  1.00  0.00
ATOM   1054  C   GLU    66       6.835   7.463 -16.665  1.00  0.00
ATOM   1055  O   GLU    66       5.629   7.700 -16.694  1.00  0.00
ATOM   1056  N   ILE    67       7.617   7.734 -15.605  1.00  0.00
ATOM   1057  H   ILE    67       8.588   7.462 -15.658  1.00  0.00
ATOM   1058  CA  ILE    67       7.134   8.362 -14.362  1.00  0.00
ATOM   1059  HA  ILE    67       6.126   8.766 -14.450  1.00  0.00
ATOM   1060  CB  ILE    67       7.196   7.376 -13.151  1.00  0.00
ATOM   1061  HB  ILE    67       8.239   7.117 -12.970  1.00  0.00
ATOM   1062  CG2 ILE    67       6.592   8.006 -11.874  1.00  0.00
ATOM   1063 HG21 ILE    67       5.549   8.265 -12.054  1.00  0.00
ATOM   1064 HG22 ILE    67       6.652   7.292 -11.052  1.00  0.00
ATOM   1065 HG23 ILE    67       7.149   8.906 -11.614  1.00  0.00
ATOM   1066  CG1 ILE    67       6.551   6.009 -13.466  1.00  0.00
ATOM   1067 HG12 ILE    67       5.486   6.107 -13.256  1.00  0.00
ATOM   1068 HG13 ILE    67       6.696   5.830 -14.531  1.00  0.00
ATOM   1069  CD1 ILE    67       7.132   4.812 -12.655  1.00  0.00
ATOM   1070 HD11 ILE    67       6.987   4.990 -11.589  1.00  0.00
ATOM   1071 HD12 ILE    67       6.619   3.894 -12.942  1.00  0.00
ATOM   1072 HD13 ILE    67       8.197   4.713 -12.865  1.00  0.00
ATOM   1073  C   ILE    67       8.002   9.598 -14.113  1.00  0.00
ATOM   1074  O   ILE    67       9.199   9.451 -13.918  1.00  0.00
ATOM   1075  N   CYS    68       7.401  10.811 -14.130  1.00  0.00
ATOM   1076  H   CYS    68       6.431  10.843 -14.408  1.00  0.00
ATOM   1077  CA  CYS    68       8.106  12.087 -13.902  1.00  0.00
ATOM   1078  HA  CYS    68       7.497  12.914 -14.266  1.00  0.00
ATOM   1079  CB  CYS    68       8.372  12.296 -12.409  1.00  0.00
ATOM   1080  HB2 CYS    68       9.005  11.498 -12.021  1.00  0.00
ATOM   1081  HB3 CYS    68       8.857  13.258 -12.241  1.00  0.00
ATOM   1082  SG  CYS    68       6.878  12.299 -11.378  1.00  0.00
ATOM   1083  HG  CYS    68       7.507  12.496 -10.223  1.00  0.00
ATOM   1084  C   CYS    68       9.396  12.225 -14.745  1.00  0.00
ATOM   1085  O   CYS    68      10.452  12.598 -14.227  1.00  0.00
ATOM   1086  N   GLY    69       9.299  11.879 -16.029  1.00  0.00
ATOM   1087  H   GLY    69       8.408  11.552 -16.374  1.00  0.00
ATOM   1088  CA  GLY    69      10.418  11.949 -16.962  1.00  0.00
ATOM   1089  HA2 GLY    69       9.991  12.008 -17.963  1.00  0.00
ATOM   1090  HA3 GLY    69      10.956  12.871 -16.742  1.00  0.00
ATOM   1091  C   GLY    69      11.391  10.785 -16.907  1.00  0.00
ATOM   1092  O   GLY    69      12.262  10.688 -17.774  1.00  0.00
ATOM   1093  N   HIE    70      11.254   9.886 -15.900  1.00  0.00
ATOM   1094  H   HIE    70      10.514  10.032 -15.228  1.00  0.00
ATOM   1095  CA  HIE    70      12.127   8.721 -15.730  1.00  0.00
ATOM   1096  HA  HIE    70      13.106   8.934 -16.160  1.00  0.00
ATOM   1097  CB  HIE    70      12.308   8.377 -14.243  1.00  0.00
ATOM   1098  HB2 HIE    70      11.316   8.339 -13.792  1.00  0.00
ATOM   1099  HB3 HIE    70      12.799   7.412 -14.121  1.00  0.00
ATOM   1100  CG  HIE    70      13.101   9.364 -13.448  1.00  0.00
ATOM   1101  ND1 HIE    70      12.580  10.595 -13.102  1.00  0.00
ATOM   1102  CE1 HIE    70      13.528  11.203 -12.405  1.00  0.00
ATOM   1103  HE1 HIE    70      13.325  12.213 -12.050  1.00  0.00
ATOM   1104  NE2 HIE    70      14.603  10.425 -12.263  1.00  0.00
ATOM   1105  HE2 HIE    70      15.459  10.637 -11.770  1.00  0.00
ATOM   1106  CD2 HIE    70      14.344   9.248 -12.921  1.00  0.00
ATOM   1107  HD2 HIE    70      15.092   8.455 -12.934  1.00  0.00
ATOM   1108  C   HIE    70      11.526   7.514 -16.443  1.00  0.00
ATOM   1109  O   HIE    70      10.401   7.108 -16.119  1.00  0.00
ATOM   1110  N   LYS    71      12.276   6.934 -17.396  1.00  0.00
ATOM   1111  H   LYS    71      13.163   7.349 -17.645  1.00  0.00
ATOM   1112  CA  LYS    71      11.832   5.748 -18.134  1.00  0.00
ATOM   1113  HA  LYS    71      10.746   5.765 -18.219  1.00  0.00
ATOM   1114  CB  LYS    71      12.436   5.698 -19.550  1.00  0.00
ATOM   1115  HB2 LYS    71      13.487   5.975 -19.469  1.00  0.00
ATOM   1116  HB3 LYS    71      12.359   4.670 -19.904  1.00  0.00
ATOM   1117  CG  LYS    71      11.742   6.626 -20.534  1.00  0.00
ATOM   1118  HG2 LYS    71      10.755   6.219 -20.751  1.00  0.00
ATOM   1119  HG3 LYS    71      11.636   7.604 -20.065  1.00  0.00
ATOM   1120  CD  LYS    71      12.528   6.767 -21.829  1.00  0.00
ATOM   1121  HD2 LYS    71      13.513   7.163 -21.581  1.00  0.00
ATOM   1122  HD3 LYS    71      12.636   5.774 -22.265  1.00  0.00
ATOM   1123  CE  LYS    71      11.852   7.683 -22.824  1.00  0.00
ATOM   1124  HE2 LYS    71      12.366   7.583 -23.780  1.00  0.00
ATOM   1125  HE3 LYS    71      10.817   7.359 -22.933  1.00  0.00
ATOM   1126  NZ  LYS    71      11.883   9.108 -22.390  1.00  0.00
ATOM   1127  HZ1 LYS    71      12.842   9.408 -22.289  1.00  0.00
ATOM   1128  HZ2 LYS    71      11.422   9.681 -23.082  1.00  0.00
ATOM   1129  HZ3 LYS    71      11.406   9.201 -21.504  1.00  0.00
ATOM   1130  C   LYS    71      12.213   4.505 -17.338  1.00  0.00
ATOM   1131  O   LYS    71      13.371   4.348 -16.924  1.00  0.00
ATOM   1132  N   ALA    72      11.233   3.634 -17.097  1.00  0.00
ATOM   1133  H   ALA    72      10.301   3.828 -17.434  1.00  0.00
ATOM   1134  CA  ALA    72      11.454   2.404 -16.346  1.00  0.00
ATOM   1135  HA  ALA    72      12.513   2.149 -16.294  1.00  0.00
ATOM   1136  CB  ALA    72      10.923   2.560 -14.935  1.00  0.00
ATOM   1137  HB1 ALA    72       9.862   2.806 -14.971  1.00  0.00
ATOM   1138  HB2 ALA    72      11.061   1.627 -14.389  1.00  0.00
ATOM   1139  HB3 ALA    72      11.464   3.360 -14.429  1.00  0.00
ATOM   1140  C   ALA    72      10.745   1.268 -17.041  1.00  0.00
ATOM   1141  O   ALA    72       9.688   1.481 -17.651  1.00  0.00
ATOM   1142  N   ILE    73      11.312   0.056 -16.939  1.00  0.00
ATOM   1143  H   ILE    73      12.215  -0.025 -16.494  1.00  0.00
ATOM   1144  CA  ILE    73      10.728  -1.139 -17.544  1.00  0.00
ATOM   1145  HA  ILE    73       9.742  -0.912 -17.951  1.00  0.00
ATOM   1146  CB  ILE    73      11.635  -1.721 -18.673  1.00  0.00
ATOM   1147  HB  ILE    73      12.604  -1.970 -18.241  1.00  0.00
ATOM   1148  CG2 ILE    73      11.021  -2.973 -19.302  1.00  0.00
ATOM   1149 HG21 ILE    73      10.052  -2.725 -19.734  1.00  0.00
ATOM   1150 HG22 ILE    73      11.681  -3.349 -20.083  1.00  0.00
ATOM   1151 HG23 ILE    73      10.892  -3.739 -18.537  1.00  0.00
ATOM   1152  CG1 ILE    73      11.903  -0.672 -19.783  1.00  0.00
ATOM   1153 HG12 ILE    73      11.881  -1.202 -20.735  1.00  0.00
ATOM   1154 HG13 ILE    73      11.083   0.046 -19.748  1.00  0.00
ATOM   1155  CD1 ILE    73      13.204   0.051 -19.646  1.00  0.00
ATOM   1156 HD11 ILE    73      14.024  -0.666 -19.681  1.00  0.00
ATOM   1157 HD12 ILE    73      13.311   0.765 -20.462  1.00  0.00
ATOM   1158 HD13 ILE    73      13.227   0.582 -18.694  1.00  0.00
ATOM   1159  C   ILE    73      10.440  -2.144 -16.422  1.00  0.00
ATOM   1160  O   ILE    73      11.208  -2.226 -15.465  1.00  0.00
ATOM   1161  N   GLY    74       9.324  -2.861 -16.525  1.00  0.00
ATOM   1162  H   GLY    74       8.694  -2.722 -17.302  1.00  0.00
ATOM   1163  CA  GLY    74       8.979  -3.860 -15.529  1.00  0.00
ATOM   1164  HA2 GLY    74       9.759  -4.621 -15.543  1.00  0.00
ATOM   1165  HA3 GLY    74       8.971  -3.366 -14.557  1.00  0.00
ATOM   1166  C   GLY    74       7.645  -4.521 -15.754  1.00  0.00
ATOM   1167  O   GLY    74       6.998  -4.307 -16.779  1.00  0.00
ATOM   1168  N   THR    75       7.263  -5.363 -14.795  1.00  0.00
ATOM   1169  H   THR    75       7.928  -5.577 -14.065  1.00  0.00
ATOM   1170  CA  THR    75       6.003  -6.077 -14.807  1.00  0.00
ATOM   1171  HA  THR    75       5.731  -6.355 -15.825  1.00  0.00
ATOM   1172  CB  THR    75       6.108  -7.361 -13.957  1.00  0.00
ATOM   1173  HB  THR    75       6.496  -7.078 -12.978  1.00  0.00
ATOM   1174  CG2 THR    75       4.770  -8.080 -13.786  1.00  0.00
ATOM   1175 HG21 THR    75       4.382  -8.364 -14.764  1.00  0.00
ATOM   1176 HG22 THR    75       4.912  -8.974 -13.179  1.00  0.00
ATOM   1177 HG23 THR    75       4.060  -7.416 -13.293  1.00  0.00
ATOM   1178  OG1 THR    75       7.028  -8.262 -14.581  1.00  0.00
ATOM   1179  HG1 THR    75       7.097  -9.063 -14.056  1.00  0.00
ATOM   1180  C   THR    75       4.879  -5.134 -14.365  1.00  0.00
ATOM   1181  O   THR    75       5.028  -4.334 -13.435  1.00  0.00
ATOM   1182  N   VAL    76       3.758  -5.213 -15.077  1.00  0.00
ATOM   1183  H   VAL    76       3.739  -5.798 -15.900  1.00  0.00
ATOM   1184  CA  VAL    76       2.575  -4.423 -14.764  1.00  0.00
ATOM   1185  HA  VAL    76       2.666  -3.970 -13.776  1.00  0.00
ATOM   1186  CB  VAL    76       2.290  -3.301 -15.800  1.00  0.00
ATOM   1187  HB  VAL    76       2.261  -3.751 -16.792  1.00  0.00
ATOM   1188  CG1 VAL    76       0.953  -2.587 -15.521  1.00  0.00
ATOM   1189 HG11 VAL    76       0.981  -2.136 -14.529  1.00  0.00
ATOM   1190 HG12 VAL    76       0.793  -1.810 -16.268  1.00  0.00
ATOM   1191 HG13 VAL    76       0.138  -3.309 -15.568  1.00  0.00
ATOM   1192  CG2 VAL    76       3.434  -2.293 -15.808  1.00  0.00
ATOM   1193 HG21 VAL    76       4.362  -2.798 -16.074  1.00  0.00
ATOM   1194 HG22 VAL    76       3.225  -1.511 -16.537  1.00  0.00
ATOM   1195 HG23 VAL    76       3.534  -1.848 -14.818  1.00  0.00
ATOM   1196  C   VAL    76       1.425  -5.385 -14.648  1.00  0.00
ATOM   1197  O   VAL    76       1.226  -6.229 -15.546  1.00  0.00
ATOM   1198  N   LEU    77       0.670  -5.245 -13.541  1.00  0.00
ATOM   1199  H   LEU    77       0.936  -4.571 -12.838  1.00  0.00
ATOM   1200  CA  LEU    77      -0.513  -6.068 -13.299  1.00  0.00
ATOM   1201  HA  LEU    77      -0.470  -6.956 -13.930  1.00  0.00
ATOM   1202  CB  LEU    77      -0.597  -6.509 -11.843  1.00  0.00
ATOM   1203  HB2 LEU    77      -0.784  -5.584 -11.297  1.00  0.00
ATOM   1204  HB3 LEU    77      -1.447  -7.180 -11.722  1.00  0.00
ATOM   1205  CG  LEU    77       0.666  -7.181 -11.293  1.00  0.00
ATOM   1206  HG  LEU    77       1.498  -6.480 -11.360  1.00  0.00
ATOM   1207  CD1 LEU    77       0.467  -7.581  -9.870  1.00  0.00
ATOM   1208 HD11 LEU    77      -0.365  -8.282  -9.802  1.00  0.00
ATOM   1209 HD12 LEU    77       1.374  -8.056  -9.495  1.00  0.00
ATOM   1210 HD13 LEU    77       0.247  -6.697  -9.271  1.00  0.00
ATOM   1211  CD2 LEU    77       1.084  -8.408 -12.142  1.00  0.00
ATOM   1212 HD21 LEU    77       1.285  -8.091 -13.165  1.00  0.00
ATOM   1213 HD22 LEU    77       1.983  -8.855 -11.718  1.00  0.00
ATOM   1214 HD23 LEU    77       0.279  -9.143 -12.141  1.00  0.00
ATOM   1215  C   LEU    77      -1.719  -5.242 -13.688  1.00  0.00
ATOM   1216  O   LEU    77      -1.769  -4.056 -13.370  1.00  0.00
ATOM   1217  N   VAL    78      -2.670  -5.849 -14.402  1.00  0.00
ATOM   1218  H   VAL    78      -2.551  -6.811 -14.686  1.00  0.00
ATOM   1219  CA  VAL    78      -3.875  -5.137 -14.844  1.00  0.00
ATOM   1220  HA  VAL    78      -3.963  -4.132 -14.432  1.00  0.00
ATOM   1221  CB  VAL    78      -3.922  -5.044 -16.400  1.00  0.00
ATOM   1222  HB  VAL    78      -3.842  -6.052 -16.807  1.00  0.00
ATOM   1223  CG1 VAL    78      -5.211  -4.403 -16.885  1.00  0.00
ATOM   1224 HG11 VAL    78      -5.291  -3.395 -16.478  1.00  0.00
ATOM   1225 HG12 VAL    78      -5.207  -4.356 -17.974  1.00  0.00
ATOM   1226 HG13 VAL    78      -6.061  -4.998 -16.551  1.00  0.00
ATOM   1227  CG2 VAL    78      -2.690  -4.304 -16.952  1.00  0.00
ATOM   1228 HG21 VAL    78      -1.785  -4.839 -16.663  1.00  0.00
ATOM   1229 HG22 VAL    78      -2.752  -4.255 -18.039  1.00  0.00
ATOM   1230 HG23 VAL    78      -2.660  -3.293 -16.545  1.00  0.00
ATOM   1231  C   VAL    78      -5.129  -5.825 -14.315  1.00  0.00
ATOM   1232  O   VAL    78      -5.292  -7.035 -14.477  1.00  0.00
ATOM   1233  N   GLY    79      -6.013  -5.050 -13.706  1.00  0.00
ATOM   1234  H   GLY    79      -5.881  -4.053 -13.615  1.00  0.00
ATOM   1235  CA  GLY    79      -7.215  -5.638 -13.147  1.00  0.00
ATOM   1236  HA2 GLY    79      -7.800  -6.055 -13.966  1.00  0.00
ATOM   1237  HA3 GLY    79      -6.917  -6.438 -12.470  1.00  0.00
ATOM   1238  C   GLY    79      -8.062  -4.650 -12.394  1.00  0.00
ATOM   1239  O   GLY    79      -7.821  -3.444 -12.461  1.00  0.00
ATOM   1240  N   PRO    80      -9.059  -5.159 -11.662  1.00  0.00
ATOM   1241  CD  PRO    80      -9.440  -6.589 -11.534  1.00  0.00
ATOM   1242  HD2 PRO    80      -8.620  -7.138 -11.071  1.00  0.00
ATOM   1243  HD3 PRO    80      -9.636  -6.997 -12.525  1.00  0.00
ATOM   1244  CG  PRO    80     -10.678  -6.557 -10.669  1.00  0.00
ATOM   1245  HG2 PRO    80     -10.410  -6.755  -9.631  1.00  0.00
ATOM   1246  HG3 PRO    80     -11.388  -7.310 -11.010  1.00  0.00
ATOM   1247  CB  PRO    80     -11.253  -5.146 -10.839  1.00  0.00
ATOM   1248  HB2 PRO    80     -11.847  -4.804  -9.991  1.00  0.00
ATOM   1249  HB3 PRO    80     -11.858  -5.107 -11.745  1.00  0.00
ATOM   1250  CA  PRO    80     -10.022  -4.264 -10.998  1.00  0.00
ATOM   1251  HA  PRO    80     -10.252  -3.476 -11.716  1.00  0.00
ATOM   1252  C   PRO    80      -9.550  -3.634  -9.683  1.00  0.00
ATOM   1253  O   PRO    80     -10.189  -3.778  -8.622  1.00  0.00
ATOM   1254  N   THR    81      -8.428  -2.910  -9.756  1.00  0.00
ATOM   1255  H   THR    81      -7.897  -2.899 -10.615  1.00  0.00
ATOM   1256  CA  THR    81      -7.891  -2.192  -8.599  1.00  0.00
ATOM   1257  HA  THR    81      -8.071  -2.771  -7.693  1.00  0.00
ATOM   1258  CB  THR    81      -6.372  -1.935  -8.728  1.00  0.00
ATOM   1259  HB  THR    81      -5.868  -2.901  -8.713  1.00  0.00
ATOM   1260  CG2 THR    81      -6.001  -1.184 -10.018  1.00  0.00
ATOM   1261 HG21 THR    81      -6.504  -0.217 -10.034  1.00  0.00
ATOM   1262 HG22 THR    81      -4.922  -1.032 -10.053  1.00  0.00
ATOM   1263 HG23 THR    81      -6.313  -1.770 -10.883  1.00  0.00
ATOM   1264  OG1 THR    81      -5.941  -1.162  -7.603  1.00  0.00
ATOM   1265  HG1 THR    81      -4.998  -0.995  -7.671  1.00  0.00
ATOM   1266  C   THR    81      -8.669  -0.878  -8.415  1.00  0.00
ATOM   1267  O   THR    81      -8.964  -0.204  -9.411  1.00  0.00
ATOM   1268  N   PRO    82      -8.989  -0.470  -7.165  1.00  0.00
ATOM   1269  CD  PRO    82      -8.734  -1.147  -5.875  1.00  0.00
ATOM   1270  HD2 PRO    82      -7.669  -1.361  -5.788  1.00  0.00
ATOM   1271  HD3 PRO    82      -9.296  -2.080  -5.844  1.00  0.00
ATOM   1272  CG  PRO    82      -9.208  -0.160  -4.851  1.00  0.00
ATOM   1273  HG2 PRO    82      -8.345   0.381  -4.463  1.00  0.00
ATOM   1274  HG3 PRO    82      -9.689  -0.705  -4.039  1.00  0.00
ATOM   1275  CB  PRO    82     -10.163   0.752  -5.513  1.00  0.00
ATOM   1276  HB2 PRO    82     -10.107   1.747  -5.072  1.00  0.00
ATOM   1277  HB3 PRO    82     -11.187   0.385  -5.452  1.00  0.00
ATOM   1278  CA  PRO    82      -9.712   0.805  -6.980  1.00  0.00
ATOM   1279  HA  PRO    82     -10.566   0.799  -7.658  1.00  0.00
ATOM   1280  C   PRO    82      -8.848   2.044  -7.258  1.00  0.00
ATOM   1281  O   PRO    82      -9.379   3.129  -7.477  1.00  0.00
ATOM   1282  N   VAL    83      -7.513   1.877  -7.252  1.00  0.00
ATOM   1283  H   VAL    83      -7.136   0.971  -7.011  1.00  0.00
ATOM   1284  CA  VAL    83      -6.575   2.976  -7.500  1.00  0.00
ATOM   1285  HA  VAL    83      -6.956   3.730  -8.188  1.00  0.00
ATOM   1286  CB  VAL    83      -6.155   3.684  -6.161  1.00  0.00
ATOM   1287  HB  VAL    83      -7.047   4.122  -5.714  1.00  0.00
ATOM   1288  CG1 VAL    83      -5.518   2.715  -5.176  1.00  0.00
ATOM   1289 HG11 VAL    83      -4.625   2.277  -5.622  1.00  0.00
ATOM   1290 HG12 VAL    83      -5.244   3.249  -4.266  1.00  0.00
ATOM   1291 HG13 VAL    83      -6.228   1.924  -4.933  1.00  0.00
ATOM   1292  CG2 VAL    83      -5.244   4.888  -6.406  1.00  0.00
ATOM   1293 HG21 VAL    83      -5.764   5.618  -7.026  1.00  0.00
ATOM   1294 HG22 VAL    83      -4.980   5.345  -5.452  1.00  0.00
ATOM   1295 HG23 VAL    83      -4.337   4.561  -6.915  1.00  0.00
ATOM   1296  C   VAL    83      -5.360   2.447  -8.261  1.00  0.00
ATOM   1297  O   VAL    83      -4.936   1.316  -8.017  1.00  0.00
ATOM   1298  N   ASN    84      -4.812   3.255  -9.168  1.00  0.00
ATOM   1299  H   ASN    84      -5.216   4.166  -9.333  1.00  0.00
ATOM   1300  CA  ASN    84      -3.629   2.881  -9.920  1.00  0.00
ATOM   1301  HA  ASN    84      -3.733   1.858 -10.281  1.00  0.00
ATOM   1302  CB  ASN    84      -3.436   3.798 -11.112  1.00  0.00
ATOM   1303  HB2 ASN    84      -3.471   4.827 -10.753  1.00  0.00
ATOM   1304  HB3 ASN    84      -2.458   3.600 -11.552  1.00  0.00
ATOM   1305  CG  ASN    84      -4.484   3.625 -12.174  1.00  0.00
ATOM   1306  OD1 ASN    84      -5.044   2.535 -12.342  1.00  0.00
ATOM   1307  ND2 ASN    84      -4.757   4.704 -12.918  1.00  0.00
ATOM   1308 HD21 ASN    84      -5.453   4.648 -13.648  1.00  0.00
ATOM   1309 HD22 ASN    84      -4.266   5.570 -12.746  1.00  0.00
ATOM   1310  C   ASN    84      -2.464   3.036  -8.956  1.00  0.00
ATOM   1311  O   ASN    84      -2.315   4.090  -8.326  1.00  0.00
ATOM   1312  N   ILE    85      -1.657   1.971  -8.841  1.00  0.00
ATOM   1313  H   ILE    85      -1.849   1.163  -9.416  1.00  0.00
ATOM   1314  CA  ILE    85      -0.530   1.909  -7.914  1.00  0.00
ATOM   1315  HA  ILE    85      -0.300   2.826  -7.372  1.00  0.00
ATOM   1316  CB  ILE    85      -0.827   0.761  -6.893  1.00  0.00
ATOM   1317  HB  ILE    85      -1.222  -0.085  -7.455  1.00  0.00
ATOM   1318  CG2 ILE    85       0.421   0.313  -6.096  1.00  0.00
ATOM   1319 HG21 ILE    85       0.816   1.159  -5.533  1.00  0.00
ATOM   1320 HG22 ILE    85       0.145  -0.485  -5.406  1.00  0.00
ATOM   1321 HG23 ILE    85       1.182  -0.051  -6.786  1.00  0.00
ATOM   1322  CG1 ILE    85      -1.996   1.136  -5.971  1.00  0.00
ATOM   1323 HG12 ILE    85      -1.626   1.823  -5.210  1.00  0.00
ATOM   1324 HG13 ILE    85      -2.759   1.634  -6.569  1.00  0.00
ATOM   1325  CD1 ILE    85      -2.580  -0.050  -5.320  1.00  0.00
ATOM   1326 HD11 ILE    85      -1.818  -0.549  -4.721  1.00  0.00
ATOM   1327 HD12 ILE    85      -3.404   0.257  -4.676  1.00  0.00
ATOM   1328 HD13 ILE    85      -2.951  -0.737  -6.081  1.00  0.00
ATOM   1329  C   ILE    85       0.806   1.644  -8.611  1.00  0.00
ATOM   1330  O   ILE    85       0.907   0.692  -9.389  1.00  0.00
ATOM   1331  N   ILE    86       1.834   2.450  -8.281  1.00  0.00
ATOM   1332  H   ILE    86       1.656   3.249  -7.690  1.00  0.00
ATOM   1333  CA  ILE    86       3.198   2.233  -8.762  1.00  0.00
ATOM   1334  HA  ILE    86       3.218   1.508  -9.575  1.00  0.00
ATOM   1335  CB  ILE    86       3.926   3.524  -9.205  1.00  0.00
ATOM   1336  HB  ILE    86       3.975   4.224  -8.371  1.00  0.00
ATOM   1337  CG2 ILE    86       5.354   3.163  -9.657  1.00  0.00
ATOM   1338 HG21 ILE    86       5.306   2.463 -10.491  1.00  0.00
ATOM   1339 HG22 ILE    86       5.876   4.067  -9.971  1.00  0.00
ATOM   1340 HG23 ILE    86       5.893   2.703  -8.828  1.00  0.00
ATOM   1341  CG1 ILE    86       3.147   4.308 -10.291  1.00  0.00
ATOM   1342 HG12 ILE    86       2.249   4.687  -9.803  1.00  0.00
ATOM   1343 HG13 ILE    86       3.786   5.145 -10.575  1.00  0.00
ATOM   1344  CD1 ILE    86       2.748   3.507 -11.561  1.00  0.00
ATOM   1345 HD11 ILE    86       2.109   2.671 -11.278  1.00  0.00
ATOM   1346 HD12 ILE    86       2.209   4.159 -12.248  1.00  0.00
ATOM   1347 HD13 ILE    86       3.646   3.129 -12.049  1.00  0.00
ATOM   1348  C   ILE    86       3.908   1.583  -7.578  1.00  0.00
ATOM   1349  O   ILE    86       4.129   2.233  -6.540  1.00  0.00
ATOM   1350  N   GLY    87       4.232   0.311  -7.729  1.00  0.00
ATOM   1351  H   GLY    87       4.039  -0.137  -8.613  1.00  0.00
ATOM   1352  CA  GLY    87       4.855  -0.477  -6.680  1.00  0.00
ATOM   1353  HA2 GLY    87       4.527  -0.076  -5.721  1.00  0.00
ATOM   1354  HA3 GLY    87       4.507  -1.505  -6.782  1.00  0.00
ATOM   1355  C   GLY    87       6.364  -0.462  -6.728  1.00  0.00
ATOM   1356  O   GLY    87       6.963   0.110  -7.644  1.00  0.00
ATOM   1357  N   ARG    88       6.970  -1.133  -5.744  1.00  0.00
ATOM   1358  H   ARG    88       6.407  -1.581  -5.035  1.00  0.00
ATOM   1359  CA  ARG    88       8.433  -1.159  -5.592  1.00  0.00
ATOM   1360  HA  ARG    88       8.801  -0.142  -5.458  1.00  0.00
ATOM   1361  CB  ARG    88       8.852  -1.993  -4.382  1.00  0.00
ATOM   1362  HB2 ARG    88       8.439  -2.992  -4.519  1.00  0.00
ATOM   1363  HB3 ARG    88       9.941  -2.047  -4.388  1.00  0.00
ATOM   1364  CG  ARG    88       8.378  -1.426  -3.046  1.00  0.00
ATOM   1365  HG2 ARG    88       8.647  -0.371  -2.988  1.00  0.00
ATOM   1366  HG3 ARG    88       7.295  -1.529  -2.976  1.00  0.00
ATOM   1367  CD  ARG    88       9.035  -2.182  -1.896  1.00  0.00
ATOM   1368  HD2 ARG    88      10.117  -2.181  -2.031  1.00  0.00
ATOM   1369  HD3 ARG    88       8.787  -1.696  -0.952  1.00  0.00
ATOM   1370  NE  ARG    88       8.569  -3.572  -1.845  1.00  0.00
ATOM   1371  HE  ARG    88       7.657  -3.732  -1.442  1.00  0.00
ATOM   1372  CZ  ARG    88       9.270  -4.621  -2.266  1.00  0.00
ATOM   1373  NH1 ARG    88       8.749  -5.844  -2.206  1.00  0.00
ATOM   1374 HH11 ARG    88       7.817  -5.975  -1.839  1.00  0.00
ATOM   1375 HH12 ARG    88       9.288  -6.635  -2.528  1.00  0.00
ATOM   1376  NH2 ARG    88      10.515  -4.460  -2.729  1.00  0.00
ATOM   1377 HH21 ARG    88      10.924  -3.537  -2.759  1.00  0.00
ATOM   1378 HH22 ARG    88      11.040  -5.262  -3.047  1.00  0.00
ATOM   1379  C   ARG    88       9.172  -1.633  -6.810  1.00  0.00
ATOM   1380  O   ARG    88      10.282  -1.148  -7.074  1.00  0.00
ATOM   1381  N   ASN    89       8.573  -2.572  -7.579  1.00  0.00
ATOM   1382  H   ASN    89       7.711  -3.011  -7.288  1.00  0.00
ATOM   1383  CA  ASN    89       9.252  -3.093  -8.779  1.00  0.00
ATOM   1384  HA  ASN    89      10.228  -3.487  -8.497  1.00  0.00
ATOM   1385  CB  ASN    89       8.446  -4.211  -9.441  1.00  0.00
ATOM   1386  HB2 ASN    89       9.086  -4.775 -10.119  1.00  0.00
ATOM   1387  HB3 ASN    89       8.091  -4.868  -8.647  1.00  0.00
ATOM   1388  CG  ASN    89       7.260  -3.704 -10.211  1.00  0.00
ATOM   1389  OD1 ASN    89       6.433  -2.944  -9.676  1.00  0.00
ATOM   1390  ND2 ASN    89       7.163  -4.085 -11.497  1.00  0.00
ATOM   1391 HD21 ASN    89       6.383  -3.770 -12.056  1.00  0.00
ATOM   1392 HD22 ASN    89       7.870  -4.684 -11.898  1.00  0.00
ATOM   1393  C   ASN    89       9.638  -1.975  -9.786  1.00  0.00
ATOM   1394  O   ASN    89      10.651  -2.116 -10.467  1.00  0.00
ATOM   1395  N   LEU    90       8.857  -0.877  -9.850  1.00  0.00
ATOM   1396  H   LEU    90       7.991  -0.868  -9.331  1.00  0.00
ATOM   1397  CA  LEU    90       9.155   0.263 -10.730  1.00  0.00
ATOM   1398  HA  LEU    90       9.933  -0.031 -11.434  1.00  0.00
ATOM   1399  CB  LEU    90       7.929   0.729 -11.522  1.00  0.00
ATOM   1400  HB2 LEU    90       7.189   0.990 -10.765  1.00  0.00
ATOM   1401  HB3 LEU    90       8.198   1.620 -12.088  1.00  0.00
ATOM   1402  CG  LEU    90       7.342  -0.317 -12.468  1.00  0.00
ATOM   1403  HG  LEU    90       7.064  -1.200 -11.893  1.00  0.00
ATOM   1404  CD1 LEU    90       6.120   0.233 -13.170  1.00  0.00
ATOM   1405 HD11 LEU    90       6.398   1.116 -13.746  1.00  0.00
ATOM   1406 HD12 LEU    90       5.714  -0.524 -13.840  1.00  0.00
ATOM   1407 HD13 LEU    90       5.367   0.505 -12.430  1.00  0.00
ATOM   1408  CD2 LEU    90       8.375  -0.776 -13.500  1.00  0.00
ATOM   1409 HD21 LEU    90       9.231  -1.214 -12.987  1.00  0.00
ATOM   1410 HD22 LEU    90       7.926  -1.520 -14.158  1.00  0.00
ATOM   1411 HD23 LEU    90       8.704   0.079 -14.090  1.00  0.00
ATOM   1412  C   LEU    90       9.777   1.431  -9.949  1.00  0.00
ATOM   1413  O   LEU    90      10.616   2.157 -10.503  1.00  0.00
ATOM   1414  N   LEU    91       9.401   1.599  -8.636  1.00  0.00
ATOM   1415  H   LEU    91       8.671   1.042  -8.215  1.00  0.00
ATOM   1416  CA  LEU    91      10.008   2.678  -7.834  1.00  0.00
ATOM   1417  HA  LEU    91       9.834   3.635  -8.325  1.00  0.00
ATOM   1418  CB  LEU    91       9.406   2.734  -6.426  1.00  0.00
ATOM   1419  HB2 LEU    91       9.586   1.747  -5.999  1.00  0.00
ATOM   1420  HB3 LEU    91       9.950   3.483  -5.850  1.00  0.00
ATOM   1421  CG  LEU    91       7.910   3.044  -6.380  1.00  0.00
ATOM   1422  HG  LEU    91       7.380   2.348  -7.030  1.00  0.00
ATOM   1423  CD1 LEU    91       7.391   2.904  -4.958  1.00  0.00
ATOM   1424 HD11 LEU    91       7.920   3.600  -4.307  1.00  0.00
ATOM   1425 HD12 LEU    91       6.324   3.127  -4.936  1.00  0.00
ATOM   1426 HD13 LEU    91       7.556   1.885  -4.609  1.00  0.00
ATOM   1427  CD2 LEU    91       7.638   4.441  -6.901  1.00  0.00
ATOM   1428 HD21 LEU    91       7.983   4.518  -7.932  1.00  0.00
ATOM   1429 HD22 LEU    91       6.568   4.643  -6.860  1.00  0.00
ATOM   1430 HD23 LEU    91       8.168   5.168  -6.286  1.00  0.00
ATOM   1431  C   LEU    91      11.530   2.559  -7.746  1.00  0.00
ATOM   1432  O   LEU    91      12.235   3.577  -7.770  1.00  0.00
ATOM   1433  N   THR    92      12.045   1.312  -7.646  1.00  0.00
ATOM   1434  H   THR    92      11.458   0.490  -7.637  1.00  0.00
ATOM   1435  CA  THR    92      13.501   1.130  -7.561  1.00  0.00
ATOM   1436  HA  THR    92      13.956   1.675  -6.734  1.00  0.00
ATOM   1437  CB  THR    92      13.854  -0.350  -7.423  1.00  0.00
ATOM   1438  HB  THR    92      14.938  -0.445  -7.490  1.00  0.00
ATOM   1439  CG2 THR    92      13.377  -0.939  -6.116  1.00  0.00
ATOM   1440 HG21 THR    92      12.293  -0.845  -6.049  1.00  0.00
ATOM   1441 HG22 THR    92      13.654  -1.992  -6.069  1.00  0.00
ATOM   1442 HG23 THR    92      13.840  -0.405  -5.286  1.00  0.00
ATOM   1443  OG1 THR    92      13.328  -1.068  -8.550  1.00  0.00
ATOM   1444  HG1 THR    92      13.548  -1.999  -8.467  1.00  0.00
ATOM   1445  C   THR    92      14.179   1.652  -8.816  1.00  0.00
ATOM   1446  O   THR    92      15.256   2.229  -8.730  1.00  0.00
ATOM   1447  N   GLN    93      13.535   1.434  -9.990  1.00  0.00
ATOM   1448  H   GLN    93      12.671   0.912  -9.971  1.00  0.00
ATOM   1449  CA  GLN    93      14.097   1.800 -11.291  1.00  0.00
ATOM   1450  HA  GLN    93      15.127   1.451 -11.360  1.00  0.00
ATOM   1451  CB  GLN    93      13.282   1.158 -12.429  1.00  0.00
ATOM   1452  HB2 GLN    93      12.290   1.609 -12.411  1.00  0.00
ATOM   1453  HB3 GLN    93      13.779   1.412 -13.365  1.00  0.00
ATOM   1454  CG  GLN    93      13.152  -0.373 -12.315  1.00  0.00
ATOM   1455  HG2 GLN    93      12.633  -0.606 -11.385  1.00  0.00
ATOM   1456  HG3 GLN    93      12.585  -0.771 -13.156  1.00  0.00
ATOM   1457  CD  GLN    93      14.506  -1.035 -12.290  1.00  0.00
ATOM   1458  OE1 GLN    93      15.027  -1.418 -11.219  1.00  0.00
ATOM   1459  NE2 GLN    93      15.108  -1.158 -13.450  1.00  0.00
ATOM   1460 HE21 GLN    93      16.018  -1.593 -13.499  1.00  0.00
ATOM   1461 HE22 GLN    93      14.658  -0.817 -14.287  1.00  0.00
ATOM   1462  C   GLN    93      14.260   3.297 -11.510  1.00  0.00
ATOM   1463  O   GLN    93      15.117   3.712 -12.281  1.00  0.00
ATOM   1464  N   ILE    94      13.442   4.105 -10.839  1.00  0.00
ATOM   1465  H   ILE    94      12.662   3.710 -10.333  1.00  0.00
ATOM   1466  CA  ILE    94      13.528   5.563 -10.954  1.00  0.00
ATOM   1467  HA  ILE    94      14.135   5.880 -11.802  1.00  0.00
ATOM   1468  CB  ILE    94      12.107   6.211 -11.058  1.00  0.00
ATOM   1469  HB  ILE    94      12.219   7.280 -11.237  1.00  0.00
ATOM   1470  CG2 ILE    94      11.296   5.574 -12.220  1.00  0.00
ATOM   1471 HG21 ILE    94      11.183   4.505 -12.041  1.00  0.00
ATOM   1472 HG22 ILE    94      10.312   6.039 -12.274  1.00  0.00
ATOM   1473 HG23 ILE    94      11.824   5.731 -13.161  1.00  0.00
ATOM   1474  CG1 ILE    94      11.338   6.131  -9.724  1.00  0.00
ATOM   1475 HG12 ILE    94      11.184   5.074  -9.509  1.00  0.00
ATOM   1476 HG13 ILE    94      11.982   6.567  -8.960  1.00  0.00
ATOM   1477  CD1 ILE    94       9.963   6.866  -9.726  1.00  0.00
ATOM   1478 HD11 ILE    94       9.319   6.430 -10.490  1.00  0.00
ATOM   1479 HD12 ILE    94       9.492   6.759  -8.749  1.00  0.00
ATOM   1480 HD13 ILE    94      10.116   7.924  -9.940  1.00  0.00
ATOM   1481  C   ILE    94      14.408   6.153  -9.835  1.00  0.00
ATOM   1482  O   ILE    94      14.605   7.366  -9.805  1.00  0.00
ATOM   1483  N   GLY    95      14.941   5.289  -8.948  1.00  0.00
ATOM   1484  H   GLY    95      14.720   4.310  -9.056  1.00  0.00
ATOM   1485  CA  GLY    95      15.815   5.684  -7.846  1.00  0.00
ATOM   1486  HA2 GLY    95      16.357   4.800  -7.509  1.00  0.00
ATOM   1487  HA3 GLY    95      16.523   6.422  -8.222  1.00  0.00
ATOM   1488  C   GLY    95      15.060   6.278  -6.671  1.00  0.00
ATOM   1489  O   GLY    95      15.616   7.087  -5.913  1.00  0.00
ATOM   1490  N   CYS    96      13.781   5.868  -6.500  1.00  0.00
ATOM   1491  H   CYS    96      13.370   5.255  -7.189  1.00  0.00
ATOM   1492  CA  CYS    96      12.941   6.355  -5.427  1.00  0.00
ATOM   1493  HA  CYS    96      13.087   7.427  -5.293  1.00  0.00
ATOM   1494  CB  CYS    96      11.473   6.101  -5.761  1.00  0.00
ATOM   1495  HB2 CYS    96      11.231   6.496  -6.748  1.00  0.00
ATOM   1496  HB3 CYS    96      11.253   5.034  -5.733  1.00  0.00
ATOM   1497  SG  CYS    96      10.314   6.882  -4.610  1.00  0.00
ATOM   1498  HG  CYS    96       9.209   6.449  -5.210  1.00  0.00
ATOM   1499  C   CYS    96      13.305   5.776  -4.073  1.00  0.00
ATOM   1500  O   CYS    96      13.386   4.554  -3.922  1.00  0.00
ATOM   1501  N   THR    97      13.505   6.650  -3.079  1.00  0.00
ATOM   1502  H   THR    97      13.446   7.641  -3.266  1.00  0.00
ATOM   1503  CA  THR    97      13.817   6.218  -1.714  1.00  0.00
ATOM   1504  HA  THR    97      13.634   5.157  -1.546  1.00  0.00
ATOM   1505  CB  THR    97      15.286   6.537  -1.318  1.00  0.00
ATOM   1506  HB  THR    97      15.411   6.263  -0.270  1.00  0.00
ATOM   1507  CG2 THR    97      16.313   5.795  -2.162  1.00  0.00
ATOM   1508 HG21 THR    97      16.189   6.069  -3.210  1.00  0.00
ATOM   1509 HG22 THR    97      17.317   6.063  -1.833  1.00  0.00
ATOM   1510 HG23 THR    97      16.169   4.721  -2.049  1.00  0.00
ATOM   1511  OG1 THR    97      15.492   7.954  -1.355  1.00  0.00
ATOM   1512  HG1 THR    97      16.399   8.152  -1.110  1.00  0.00
ATOM   1513  C   THR    97      12.897   6.919  -0.703  1.00  0.00
ATOM   1514  O   THR    97      12.341   7.987  -1.008  1.00  0.00
ATOM   1515  N   LEU    98      12.785   6.340   0.509  1.00  0.00
ATOM   1516  H   LEU    98      13.270   5.464   0.644  1.00  0.00
ATOM   1517  CA  LEU    98      12.084   6.926   1.649  1.00  0.00
ATOM   1518  HA  LEU    98      11.318   7.611   1.286  1.00  0.00
ATOM   1519  CB  LEU    98      11.410   5.848   2.515  1.00  0.00
ATOM   1520  HB2 LEU    98      12.185   5.089   2.620  1.00  0.00
ATOM   1521  HB3 LEU    98      11.174   6.263   3.495  1.00  0.00
ATOM   1522  CG  LEU    98      10.175   5.225   1.924  1.00  0.00
ATOM   1523  HG  LEU    98      10.345   5.027   0.866  1.00  0.00
ATOM   1524  CD1 LEU    98       9.851   3.906   2.647  1.00  0.00
ATOM   1525 HD11 LEU    98       9.681   4.104   3.705  1.00  0.00
ATOM   1526 HD12 LEU    98       8.955   3.463   2.212  1.00  0.00
ATOM   1527 HD13 LEU    98      10.687   3.216   2.537  1.00  0.00
ATOM   1528  CD2 LEU    98       8.999   6.212   1.978  1.00  0.00
ATOM   1529 HD21 LEU    98       9.250   7.109   1.411  1.00  0.00
ATOM   1530 HD22 LEU    98       8.113   5.746   1.547  1.00  0.00
ATOM   1531 HD23 LEU    98       8.798   6.483   3.015  1.00  0.00
ATOM   1532  C   LEU    98      13.169   7.588   2.513  1.00  0.00
ATOM   1533  O   LEU    98      14.231   6.989   2.737  1.00  0.00
ATOM   1534  N   ASN    99      12.916   8.806   3.003  1.00  0.00
ATOM   1535  H   ASN    99      12.036   9.264   2.812  1.00  0.00
ATOM   1536  CA  ASN    99      13.902   9.514   3.809  1.00  0.00
ATOM   1537  HA  ASN    99      14.637   8.809   4.197  1.00  0.00
ATOM   1538  CB  ASN    99      14.632  10.568   2.962  1.00  0.00
ATOM   1539  HB2 ASN    99      13.883  11.277   2.608  1.00  0.00
ATOM   1540  HB3 ASN    99      15.362  11.090   3.580  1.00  0.00
ATOM   1541  CG  ASN    99      15.340   9.984   1.774  1.00  0.00
ATOM   1542  OD1 ASN    99      14.740   9.729   0.717  1.00  0.00
ATOM   1543  ND2 ASN    99      16.620   9.741   1.947  1.00  0.00
ATOM   1544 HD21 ASN    99      17.163   9.348   1.192  1.00  0.00
ATOM   1545 HD22 ASN    99      17.055   9.949   2.835  1.00  0.00
ATOM   1546  C   ASN    99      13.263  10.202   4.980  1.00  0.00
ATOM   1547  O   ASN    99      12.227  10.833   4.818  1.00  0.00
ATOM   1548  N   PHE   100      13.889  10.091   6.150  1.00  0.00
ATOM   1549  H   PHE   100      14.650   9.430   6.213  1.00  0.00
ATOM   1550  CA  PHE   100      13.436  10.751   7.382  1.00  0.00
ATOM   1551  HA  PHE   100      13.167  11.781   7.146  1.00  0.00
ATOM   1552  CB  PHE   100      12.213  10.056   8.024  1.00  0.00
ATOM   1553  HB2 PHE   100      11.859  10.613   8.892  1.00  0.00
ATOM   1554  HB3 PHE   100      11.434  10.037   7.262  1.00  0.00
ATOM   1555  CG  PHE   100      12.409   8.629   8.477  1.00  0.00
ATOM   1556  CD1 PHE   100      12.696   8.337   9.806  1.00  0.00
ATOM   1557  HD1 PHE   100      12.788   9.153  10.522  1.00  0.00
ATOM   1558  CE1 PHE   100      12.866   7.013  10.228  1.00  0.00
ATOM   1559  HE1 PHE   100      13.108   6.798  11.269  1.00  0.00
ATOM   1560  CZ  PHE   100      12.727   5.979   9.323  1.00  0.00
ATOM   1561  HZ  PHE   100      12.863   4.947   9.647  1.00  0.00
ATOM   1562  CE2 PHE   100      12.416   6.254   8.008  1.00  0.00
ATOM   1563  HE2 PHE   100      12.302   5.437   7.295  1.00  0.00
ATOM   1564  CD2 PHE   100      12.247   7.574   7.589  1.00  0.00
ATOM   1565  HD2 PHE   100      11.984   7.788   6.553  1.00  0.00
ATOM   1566  C   PHE   100      14.601  10.928   8.362  1.00  0.00
ATOM   1567  O   PHE   100      14.380  11.360   9.513  1.00  0.00
ATOM   1568  OXT PHE   100      15.750  10.658   7.961  1.00  0.00
TER   
ATOM   1569  N   PRO   101      17.355   8.366   8.310  1.00  0.00
ATOM   1570  H2  PRO   101      16.754   8.901   7.700  1.00  0.00
ATOM   1571  H3  PRO   101      18.105   8.823   8.809  1.00  0.00
ATOM   1572  CD  PRO   101      16.555   7.720   9.367  1.00  0.00
ATOM   1573  HD2 PRO   101      15.601   8.238   9.469  1.00  0.00
ATOM   1574  HD3 PRO   101      17.096   7.767  10.312  1.00  0.00
ATOM   1575  CG  PRO   101      16.396   6.305   8.864  1.00  0.00
ATOM   1576  HG2 PRO   101      15.503   6.223   8.244  1.00  0.00
ATOM   1577  HG3 PRO   101      16.320   5.613   9.703  1.00  0.00
ATOM   1578  CB  PRO   101      17.637   6.047   8.071  1.00  0.00
ATOM   1579  HB2 PRO   101      17.448   5.276   7.324  1.00  0.00
ATOM   1580  HB3 PRO   101      18.488   5.755   8.687  1.00  0.00
ATOM   1581  CA  PRO   101      17.926   7.381   7.380  1.00  0.00
ATOM   1582  HA  PRO   101      18.992   7.592   7.292  1.00  0.00
ATOM   1583  C   PRO   101      17.284   7.415   5.994  1.00  0.00
ATOM   1584  O   PRO   101      16.235   8.027   5.812  1.00  0.00
ATOM   1585  N   GLN   102      17.938   6.756   5.026  1.00  0.00
ATOM   1586  H   GLN   102      18.814   6.324   5.285  1.00  0.00
ATOM   1587  CA  GLN   102      17.477   6.618   3.641  1.00  0.00
ATOM   1588  HA  GLN   102      16.592   7.235   3.488  1.00  0.00
ATOM   1589  CB  GLN   102      18.567   7.066   2.650  1.00  0.00
ATOM   1590  HB2 GLN   102      18.700   8.141   2.771  1.00  0.00
ATOM   1591  HB3 GLN   102      19.490   6.553   2.922  1.00  0.00
ATOM   1592  CG  GLN   102      18.221   6.755   1.189  1.00  0.00
ATOM   1593  HG2 GLN   102      18.469   5.714   0.985  1.00  0.00
ATOM   1594  HG3 GLN   102      17.155   6.913   1.024  1.00  0.00
ATOM   1595  CD  GLN   102      18.987   7.626   0.238  1.00  0.00
ATOM   1596  OE1 GLN   102      18.791   8.844   0.179  1.00  0.00
ATOM   1597  NE2 GLN   102      19.870   7.019  -0.536  1.00  0.00
ATOM   1598 HE21 GLN   102      20.414   7.558  -1.195  1.00  0.00
ATOM   1599 HE22 GLN   102      19.997   6.020  -0.465  1.00  0.00
ATOM   1600  C   GLN   102      17.162   5.134   3.458  1.00  0.00
ATOM   1601  O   GLN   102      18.007   4.276   3.753  1.00  0.00
ATOM   1602  N   ILE   103      15.943   4.829   2.980  1.00  0.00
ATOM   1603  H   ILE   103      15.268   5.561   2.810  1.00  0.00
ATOM   1604  CA  ILE   103      15.527   3.450   2.789  1.00  0.00
ATOM   1605  HA  ILE   103      16.337   2.742   2.966  1.00  0.00
ATOM   1606  CB  ILE   103      14.307   3.083   3.695  1.00  0.00
ATOM   1607  HB  ILE   103      13.495   3.782   3.493  1.00  0.00
ATOM   1608  CG2 ILE   103      13.830   1.649   3.412  1.00  0.00
ATOM   1609 HG21 ILE   103      14.641   0.949   3.614  1.00  0.00
ATOM   1610 HG22 ILE   103      12.980   1.415   4.054  1.00  0.00
ATOM   1611 HG23 ILE   103      13.530   1.565   2.368  1.00  0.00
ATOM   1612  CG1 ILE   103      14.624   3.297   5.212  1.00  0.00
ATOM   1613 HG12 ILE   103      15.329   2.514   5.492  1.00  0.00
ATOM   1614 HG13 ILE   103      15.112   4.269   5.290  1.00  0.00
ATOM   1615  CD1 ILE   103      13.415   3.256   6.153  1.00  0.00
ATOM   1616 HD11 ILE   103      12.927   2.284   6.076  1.00  0.00
ATOM   1617 HD12 ILE   103      13.747   3.415   7.179  1.00  0.00
ATOM   1618 HD13 ILE   103      12.710   4.039   5.874  1.00  0.00
ATOM   1619  C   ILE   103      15.232   3.203   1.319  1.00  0.00
ATOM   1620  O   ILE   103      14.350   3.854   0.738  1.00  0.00
ATOM   1621  N   THR   104      16.000   2.273   0.706  1.00  0.00
ATOM   1622  H   THR   104      16.790   1.876   1.195  1.00  0.00
ATOM   1623  CA  THR   104      15.792   1.902  -0.685  1.00  0.00
ATOM   1624  HA  THR   104      15.438   2.752  -1.268  1.00  0.00
ATOM   1625  CB  THR   104      17.074   1.378  -1.318  1.00  0.00
ATOM   1626  HB  THR   104      16.857   1.112  -2.352  1.00  0.00
ATOM   1627  CG2 THR   104      18.200   2.412  -1.284  1.00  0.00
ATOM   1628 HG21 THR   104      18.418   2.679  -0.250  1.00  0.00
ATOM   1629 HG22 THR   104      19.093   1.992  -1.746  1.00  0.00
ATOM   1630 HG23 THR   104      17.892   3.303  -1.831  1.00  0.00
ATOM   1631  OG1 THR   104      17.470   0.193  -0.628  1.00  0.00
ATOM   1632  HG1 THR   104      18.278  -0.149  -1.017  1.00  0.00
ATOM   1633  C   THR   104      14.638   0.906  -0.741  1.00  0.00
ATOM   1634  O   THR   104      14.190   0.423   0.311  1.00  0.00
ATOM   1635  N   LEU   105      14.129   0.625  -1.946  1.00  0.00
ATOM   1636  H   LEU   105      14.515   1.061  -2.771  1.00  0.00
ATOM   1637  CA  LEU   105      12.925  -0.206  -2.095  1.00  0.00
ATOM   1638  HA  LEU   105      12.550  -0.520  -1.121  1.00  0.00
ATOM   1639  CB  LEU   105      11.833   0.631  -2.799  1.00  0.00
ATOM   1640  HB2 LEU   105      12.332   0.892  -3.732  1.00  0.00
ATOM   1641  HB3 LEU   105      10.920   0.077  -3.019  1.00  0.00
ATOM   1642  CG  LEU   105      11.476   1.931  -2.020  1.00  0.00
ATOM   1643  HG  LEU   105      12.404   2.430  -1.740  1.00  0.00
ATOM   1644  CD1 LEU   105      10.633   2.866  -2.853  1.00  0.00
ATOM   1645 HD11 LEU   105       9.705   2.368  -3.132  1.00  0.00
ATOM   1646 HD12 LEU   105      10.404   3.762  -2.275  1.00  0.00
ATOM   1647 HD13 LEU   105      11.180   3.145  -3.753  1.00  0.00
ATOM   1648  CD2 LEU   105      10.856   1.608  -0.629  1.00  0.00
ATOM   1649 HD21 LEU   105      11.570   1.035  -0.037  1.00  0.00
ATOM   1650 HD22 LEU   105      10.619   2.538  -0.112  1.00  0.00
ATOM   1651 HD23 LEU   105       9.945   1.025  -0.763  1.00  0.00
ATOM   1652  C   LEU   105      13.137  -1.556  -2.791  1.00  0.00
ATOM   1653  O   LEU   105      12.178  -2.158  -3.291  1.00  0.00
ATOM   1654  N   TRP   106      14.388  -2.045  -2.802  1.00  0.00
ATOM   1655  H   TRP   106      15.157  -1.476  -2.479  1.00  0.00
ATOM   1656  CA  TRP   106      14.691  -3.343  -3.403  1.00  0.00
ATOM   1657  HA  TRP   106      14.211  -3.405  -4.380  1.00  0.00
ATOM   1658  CB  TRP   106      16.187  -3.549  -3.583  1.00  0.00
ATOM   1659  HB2 TRP   106      16.608  -3.489  -2.579  1.00  0.00
ATOM   1660  HB3 TRP   106      16.493  -4.485  -4.049  1.00  0.00
ATOM   1661  CG  TRP   106      16.817  -2.448  -4.379  1.00  0.00
ATOM   1662  CD1 TRP   106      17.418  -1.328  -3.888  1.00  0.00
ATOM   1663  HD1 TRP   106      17.503  -1.252  -2.804  1.00  0.00
ATOM   1664  NE1 TRP   106      17.802  -0.502  -4.920  1.00  0.00
ATOM   1665  HE1 TRP   106      18.277   0.383  -4.816  1.00  0.00
ATOM   1666  CE2 TRP   106      17.437  -1.076  -6.114  1.00  0.00
ATOM   1667  CZ2 TRP   106      17.622  -0.632  -7.428  1.00  0.00
ATOM   1668  HZ2 TRP   106      18.117   0.326  -7.589  1.00  0.00
ATOM   1669  CH2 TRP   106      17.162  -1.443  -8.444  1.00  0.00
ATOM   1670  HH2 TRP   106      17.310  -1.140  -9.480  1.00  0.00
ATOM   1671  CZ3 TRP   106      16.505  -2.656  -8.176  1.00  0.00
ATOM   1672  HZ3 TRP   106      16.124  -3.278  -8.986  1.00  0.00
ATOM   1673  CE3 TRP   106      16.321  -3.100  -6.867  1.00  0.00
ATOM   1674  HE3 TRP   106      15.867  -4.079  -6.713  1.00  0.00
ATOM   1675  CD2 TRP   106      16.788  -2.296  -5.809  1.00  0.00
ATOM   1676  C   TRP   106      14.031  -4.453  -2.597  1.00  0.00
ATOM   1677  O   TRP   106      13.688  -5.483  -3.161  1.00  0.00
ATOM   1678  N   GLN   107      13.841  -4.222  -1.278  1.00  0.00
ATOM   1679  H   GLN   107      14.226  -3.374  -0.888  1.00  0.00
ATOM   1680  CA  GLN   107      13.129  -5.133  -0.386  1.00  0.00
ATOM   1681  HA  GLN   107      12.730  -5.963  -0.970  1.00  0.00
ATOM   1682  CB  GLN   107      14.050  -5.703   0.717  1.00  0.00
ATOM   1683  HB2 GLN   107      14.405  -4.856   1.305  1.00  0.00
ATOM   1684  HB3 GLN   107      13.434  -6.347   1.345  1.00  0.00
ATOM   1685  CG  GLN   107      15.254  -6.501   0.189  1.00  0.00
ATOM   1686  HG2 GLN   107      15.837  -5.827  -0.438  1.00  0.00
ATOM   1687  HG3 GLN   107      15.844  -6.789   1.059  1.00  0.00
ATOM   1688  CD  GLN   107      14.928  -7.756  -0.616  1.00  0.00
ATOM   1689  OE1 GLN   107      15.655  -8.128  -1.549  1.00  0.00
ATOM   1690  NE2 GLN   107      13.841  -8.446  -0.283  1.00  0.00
ATOM   1691 HE21 GLN   107      13.599  -9.281  -0.797  1.00  0.00
ATOM   1692 HE22 GLN   107      13.262  -8.132   0.483  1.00  0.00
ATOM   1693  C   GLN   107      11.972  -4.354   0.258  1.00  0.00
ATOM   1694  O   GLN   107      11.913  -3.118   0.187  1.00  0.00
ATOM   1695  N   ARG   108      11.053  -5.073   0.900  1.00  0.00
ATOM   1696  H   ARG   108      11.065  -6.083   0.920  1.00  0.00
ATOM   1697  CA  ARG   108       9.971  -4.382   1.584  1.00  0.00
ATOM   1698  HA  ARG   108       9.425  -3.769   0.867  1.00  0.00
ATOM   1699  CB  ARG   108       8.993  -5.370   2.229  1.00  0.00
ATOM   1700  HB2 ARG   108       9.582  -6.056   2.838  1.00  0.00
ATOM   1701  HB3 ARG   108       8.329  -4.793   2.873  1.00  0.00
ATOM   1702  CG  ARG   108       8.169  -6.160   1.231  1.00  0.00
ATOM   1703  HG2 ARG   108       7.503  -5.476   0.704  1.00  0.00
ATOM   1704  HG3 ARG   108       8.841  -6.634   0.516  1.00  0.00
ATOM   1705  CD  ARG   108       7.351  -7.219   1.932  1.00  0.00
ATOM   1706  HD2 ARG   108       8.011  -7.949   2.401  1.00  0.00
ATOM   1707  HD3 ARG   108       6.720  -6.759   2.692  1.00  0.00
ATOM   1708  NE  ARG   108       6.496  -7.911   0.969  1.00  0.00
ATOM   1709  HE  ARG   108       6.241  -7.404   0.134  1.00  0.00
ATOM   1710  CZ  ARG   108       6.022  -9.141   1.133  1.00  0.00
ATOM   1711  NH1 ARG   108       5.232  -9.681   0.215  1.00  0.00
ATOM   1712 HH11 ARG   108       4.990  -9.154  -0.612  1.00  0.00
ATOM   1713 HH12 ARG   108       4.876 -10.617   0.347  1.00  0.00
ATOM   1714  NH2 ARG   108       6.315  -9.833   2.228  1.00  0.00
ATOM   1715 HH21 ARG   108       6.902  -9.421   2.940  1.00  0.00
ATOM   1716 HH22 ARG   108       5.950 -10.768   2.344  1.00  0.00
ATOM   1717  C   ARG   108      10.531  -3.451   2.682  1.00  0.00
ATOM   1718  O   ARG   108      11.421  -3.869   3.421  1.00  0.00
ATOM   1719  N   PRO   109      10.013  -2.202   2.781  1.00  0.00
ATOM   1720  CD  PRO   109       9.008  -1.560   1.903  1.00  0.00
ATOM   1721  HD2 PRO   109       8.081  -2.132   1.944  1.00  0.00
ATOM   1722  HD3 PRO   109       9.383  -1.550   0.880  1.00  0.00
ATOM   1723  CG  PRO   109       8.856  -0.158   2.480  1.00  0.00
ATOM   1724  HG2 PRO   109       7.959  -0.115   3.098  1.00  0.00
ATOM   1725  HG3 PRO   109       8.771   0.562   1.667  1.00  0.00
ATOM   1726  CB  PRO   109      10.105   0.096   3.299  1.00  0.00
ATOM   1727  HB2 PRO   109       9.860   0.753   4.134  1.00  0.00
ATOM   1728  HB3 PRO   109      10.928   0.526   2.729  1.00  0.00
ATOM   1729  CA  PRO   109      10.499  -1.285   3.823  1.00  0.00
ATOM   1730  HA  PRO   109      11.583  -1.377   3.891  1.00  0.00
ATOM   1731  C   PRO   109       9.872  -1.612   5.187  1.00  0.00
ATOM   1732  O   PRO   109       9.053  -0.848   5.709  1.00  0.00
ATOM   1733  N   LEU   110      10.270  -2.771   5.743  1.00  0.00
ATOM   1734  H   LEU   110      10.915  -3.352   5.226  1.00  0.00
ATOM   1735  CA  LEU   110       9.804  -3.243   7.045  1.00  0.00
ATOM   1736  HA  LEU   110       8.780  -2.907   7.209  1.00  0.00
ATOM   1737  CB  LEU   110       9.836  -4.789   7.121  1.00  0.00
ATOM   1738  HB2 LEU   110      10.827  -5.071   6.765  1.00  0.00
ATOM   1739  HB3 LEU   110       9.744  -5.043   8.177  1.00  0.00
ATOM   1740  CG  LEU   110       8.772  -5.544   6.321  1.00  0.00
ATOM   1741  HG  LEU   110       8.631  -5.048   5.361  1.00  0.00
ATOM   1742  CD1 LEU   110       9.201  -6.976   6.090  1.00  0.00
ATOM   1743 HD11 LEU   110       9.341  -7.473   7.050  1.00  0.00
ATOM   1744 HD12 LEU   110       8.433  -7.498   5.520  1.00  0.00
ATOM   1745 HD13 LEU   110      10.138  -6.990   5.534  1.00  0.00
ATOM   1746  CD2 LEU   110       7.407  -5.558   7.049  1.00  0.00
ATOM   1747 HD21 LEU   110       7.062  -4.534   7.195  1.00  0.00
ATOM   1748 HD22 LEU   110       6.680  -6.104   6.448  1.00  0.00
ATOM   1749 HD23 LEU   110       7.516  -6.046   8.018  1.00  0.00
ATOM   1750  C   LEU   110      10.709  -2.644   8.102  1.00  0.00
ATOM   1751  O   LEU   110      11.938  -2.673   7.970  1.00  0.00
ATOM   1752  N   VAL   111      10.109  -2.090   9.153  1.00  0.00
ATOM   1753  H   VAL   111       9.101  -2.056   9.200  1.00  0.00
ATOM   1754  CA  VAL   111      10.872  -1.468  10.227  1.00  0.00
ATOM   1755  HA  VAL   111      11.906  -1.807  10.281  1.00  0.00
ATOM   1756  CB  VAL   111      10.862   0.085  10.152  1.00  0.00
ATOM   1757  HB  VAL   111      11.449   0.469  10.987  1.00  0.00
ATOM   1758  CG1 VAL   111      11.448   0.603   8.835  1.00  0.00
ATOM   1759 HG11 VAL   111      10.861   0.220   8.000  1.00  0.00
ATOM   1760 HG12 VAL   111      11.420   1.693   8.828  1.00  0.00
ATOM   1761 HG13 VAL   111      12.480   0.266   8.738  1.00  0.00
ATOM   1762  CG2 VAL   111       9.473   0.660  10.415  1.00  0.00
ATOM   1763 HG21 VAL   111       9.140   0.365  11.410  1.00  0.00
ATOM   1764 HG22 VAL   111       9.512   1.748  10.353  1.00  0.00
ATOM   1765 HG23 VAL   111       8.774   0.279   9.670  1.00  0.00
ATOM   1766  C   VAL   111      10.311  -1.937  11.548  1.00  0.00
ATOM   1767  O   VAL   111       9.189  -2.440  11.610  1.00  0.00
ATOM   1768  N   THR   112      11.095  -1.776  12.612  1.00  0.00
ATOM   1769  H   THR   112      12.043  -1.438  12.525  1.00  0.00
ATOM   1770  CA  THR   112      10.609  -2.139  13.938  1.00  0.00
ATOM   1771  HA  THR   112       9.857  -2.926  13.887  1.00  0.00
ATOM   1772  CB  THR   112      11.766  -2.620  14.840  1.00  0.00
ATOM   1773  HB  THR   112      12.461  -1.790  14.970  1.00  0.00
ATOM   1774  CG2 THR   112      11.275  -3.096  16.216  1.00  0.00
ATOM   1775 HG21 THR   112      10.581  -3.926  16.087  1.00  0.00
ATOM   1776 HG22 THR   112      12.126  -3.424  16.813  1.00  0.00
ATOM   1777 HG23 THR   112      10.769  -2.276  16.726  1.00  0.00
ATOM   1778  OG1 THR   112      12.474  -3.673  14.179  1.00  0.00
ATOM   1779  HG1 THR   112      13.194  -3.974  14.738  1.00  0.00
ATOM   1780  C   THR   112       9.909  -0.924  14.541  1.00  0.00
ATOM   1781  O   THR   112      10.404   0.222  14.452  1.00  0.00
ATOM   1782  N   ILE   113       8.737  -1.171  15.129  1.00  0.00
ATOM   1783  H   ILE   113       8.356  -2.105  15.075  1.00  0.00
ATOM   1784  CA  ILE   113       7.957  -0.145  15.811  1.00  0.00
ATOM   1785  HA  ILE   113       8.513   0.790  15.875  1.00  0.00
ATOM   1786  CB  ILE   113       6.565   0.121  15.154  1.00  0.00
ATOM   1787  HB  ILE   113       6.040   0.888  15.723  1.00  0.00
ATOM   1788  CG2 ILE   113       6.755   0.607  13.672  1.00  0.00
ATOM   1789 HG21 ILE   113       7.280  -0.160  13.102  1.00  0.00
ATOM   1790 HG22 ILE   113       5.780   0.790  13.221  1.00  0.00
ATOM   1791 HG23 ILE   113       7.338   1.528  13.663  1.00  0.00
ATOM   1792  CG1 ILE   113       5.658  -1.137  15.245  1.00  0.00
ATOM   1793 HG12 ILE   113       6.053  -1.847  14.519  1.00  0.00
ATOM   1794 HG13 ILE   113       5.792  -1.534  16.251  1.00  0.00
ATOM   1795  CD1 ILE   113       4.084  -0.901  14.965  1.00  0.00
ATOM   1796 HD11 ILE   113       3.949  -0.505  13.959  1.00  0.00
ATOM   1797 HD12 ILE   113       3.552  -1.848  15.056  1.00  0.00
ATOM   1798 HD13 ILE   113       3.688  -0.191  15.691  1.00  0.00
ATOM   1799  C   ILE   113       7.777  -0.593  17.259  1.00  0.00
ATOM   1800  O   ILE   113       7.942  -1.778  17.568  1.00  0.00
ATOM   1801  N   LYS   114       7.410   0.330  18.149  1.00  0.00
ATOM   1802  H   LYS   114       7.313   1.295  17.869  1.00  0.00
ATOM   1803  CA  LYS   114       7.131  -0.018  19.537  1.00  0.00
ATOM   1804  HA  LYS   114       7.109  -1.104  19.626  1.00  0.00
ATOM   1805  CB  LYS   114       8.186   0.536  20.517  1.00  0.00
ATOM   1806  HB2 LYS   114       9.171   0.173  20.224  1.00  0.00
ATOM   1807  HB3 LYS   114       8.174   1.625  20.476  1.00  0.00
ATOM   1808  CG  LYS   114       7.877   0.075  21.946  1.00  0.00
ATOM   1809  HG2 LYS   114       7.053   0.687  22.314  1.00  0.00
ATOM   1810  HG3 LYS   114       7.558  -0.966  21.890  1.00  0.00
ATOM   1811  CD  LYS   114       9.057   0.192  22.895  1.00  0.00
ATOM   1812  HD2 LYS   114       8.813  -0.340  23.815  1.00  0.00
ATOM   1813  HD3 LYS   114       9.923  -0.274  22.425  1.00  0.00
ATOM   1814  CE  LYS   114       9.371   1.621  23.214  1.00  0.00
ATOM   1815  HE2 LYS   114       9.714   2.121  22.308  1.00  0.00
ATOM   1816  HE3 LYS   114       8.469   2.111  23.579  1.00  0.00
ATOM   1817  NZ  LYS   114      10.447   1.698  24.269  1.00  0.00
ATOM   1818  HZ1 LYS   114      11.284   1.244  23.931  1.00  0.00
ATOM   1819  HZ2 LYS   114      10.649   2.666  24.474  1.00  0.00
ATOM   1820  HZ3 LYS   114      10.129   1.235  25.109  1.00  0.00
ATOM   1821  C   LYS   114       5.787   0.586  19.863  1.00  0.00
ATOM   1822  O   LYS   114       5.585   1.787  19.671  1.00  0.00
ATOM   1823  N   ILE   115       4.874  -0.235  20.369  1.00  0.00
ATOM   1824  H   ILE   115       5.086  -1.222  20.406  1.00  0.00
ATOM   1825  CA  ILE   115       3.515   0.204  20.745  1.00  0.00
ATOM   1826  HA  ILE   115       3.473   1.187  21.215  1.00  0.00
ATOM   1827  CB  ILE   115       2.534   0.165  19.537  1.00  0.00
ATOM   1828  HB  ILE   115       2.886   0.876  18.790  1.00  0.00
ATOM   1829  CG2 ILE   115       2.445  -1.256  18.901  1.00  0.00
ATOM   1830 HG21 ILE   115       2.093  -1.967  19.648  1.00  0.00
ATOM   1831 HG22 ILE   115       1.749  -1.236  18.062  1.00  0.00
ATOM   1832 HG23 ILE   115       3.431  -1.559  18.548  1.00  0.00
ATOM   1833  CG1 ILE   115       1.161   0.754  19.927  1.00  0.00
ATOM   1834 HG12 ILE   115       0.686   0.053  20.613  1.00  0.00
ATOM   1835 HG13 ILE   115       1.343   1.698  20.442  1.00  0.00
ATOM   1836  CD1 ILE   115       0.269   0.989  18.764  1.00  0.00
ATOM   1837 HD11 ILE   115       0.086   0.046  18.249  1.00  0.00
ATOM   1838 HD12 ILE   115      -0.678   1.403  19.110  1.00  0.00
ATOM   1839 HD13 ILE   115       0.743   1.691  18.078  1.00  0.00
ATOM   1840  C   ILE   115       3.078  -0.620  21.932  1.00  0.00
ATOM   1841  O   ILE   115       3.295  -1.831  21.939  1.00  0.00
ATOM   1842  N   GLY   116       2.559   0.056  22.966  1.00  0.00
ATOM   1843  H   GLY   116       2.428   1.054  22.889  1.00  0.00
ATOM   1844  CA  GLY   116       2.171  -0.600  24.215  1.00  0.00
ATOM   1845  HA2 GLY   116       1.830   0.164  24.914  1.00  0.00
ATOM   1846  HA3 GLY   116       1.353  -1.289  24.003  1.00  0.00
ATOM   1847  C   GLY   116       3.324  -1.377  24.850  1.00  0.00
ATOM   1848  O   GLY   116       3.123  -2.472  25.389  1.00  0.00
ATOM   1849  N   GLY   117       4.536  -0.825  24.753  1.00  0.00
ATOM   1850  H   GLY   117       4.614   0.061  24.274  1.00  0.00
ATOM   1851  CA  GLY   117       5.751  -1.427  25.298  1.00  0.00
ATOM   1852  HA2 GLY   117       6.503  -0.638  25.312  1.00  0.00
ATOM   1853  HA3 GLY   117       5.515  -1.720  26.321  1.00  0.00
ATOM   1854  C   GLY   117       6.310  -2.633  24.553  1.00  0.00
ATOM   1855  O   GLY   117       7.304  -3.232  24.993  1.00  0.00
ATOM   1856  N   GLN   118       5.691  -3.007  23.413  1.00  0.00
ATOM   1857  H   GLN   118       4.890  -2.490  23.079  1.00  0.00
ATOM   1858  CA  GLN   118       6.119  -4.188  22.660  1.00  0.00
ATOM   1859  HA  GLN   118       6.949  -4.672  23.174  1.00  0.00
ATOM   1860  CB  GLN   118       4.958  -5.201  22.533  1.00  0.00
ATOM   1861  HB2 GLN   118       4.149  -4.687  22.013  1.00  0.00
ATOM   1862  HB3 GLN   118       5.324  -6.021  21.915  1.00  0.00
ATOM   1863  CG  GLN   118       4.439  -5.756  23.860  1.00  0.00
ATOM   1864  HG2 GLN   118       4.141  -4.915  24.486  1.00  0.00
ATOM   1865  HG3 GLN   118       3.568  -6.376  23.647  1.00  0.00
ATOM   1866  CD  GLN   118       5.451  -6.587  24.617  1.00  0.00
ATOM   1867  OE1 GLN   118       6.171  -7.420  24.052  1.00  0.00
ATOM   1868  NE2 GLN   118       5.525  -6.371  25.919  1.00  0.00
ATOM   1869 HE21 GLN   118       6.182  -6.896  26.478  1.00  0.00
ATOM   1870 HE22 GLN   118       4.924  -5.682  26.349  1.00  0.00
ATOM   1871  C   GLN   118       6.631  -3.854  21.277  1.00  0.00
ATOM   1872  O   GLN   118       6.100  -2.956  20.607  1.00  0.00
ATOM   1873  N   LEU   119       7.644  -4.607  20.841  1.00  0.00
ATOM   1874  H   LEU   119       8.045  -5.308  21.447  1.00  0.00
ATOM   1875  CA  LEU   119       8.215  -4.433  19.521  1.00  0.00
ATOM   1876  HA  LEU   119       8.166  -3.380  19.243  1.00  0.00
ATOM   1877  CB  LEU   119       9.681  -4.883  19.481  1.00  0.00
ATOM   1878  HB2 LEU   119       9.631  -5.946  19.716  1.00  0.00
ATOM   1879  HB3 LEU   119      10.031  -4.754  18.457  1.00  0.00
ATOM   1880  CG  LEU   119      10.656  -4.191  20.446  1.00  0.00
ATOM   1881  HG  LEU   119      10.349  -4.391  21.473  1.00  0.00
ATOM   1882  CD1 LEU   119      12.079  -4.725  20.225  1.00  0.00
ATOM   1883 HD11 LEU   119      12.387  -4.525  19.199  1.00  0.00
ATOM   1884 HD12 LEU   119      12.764  -4.230  20.913  1.00  0.00
ATOM   1885 HD13 LEU   119      12.097  -5.800  20.407  1.00  0.00
ATOM   1886  CD2 LEU   119      10.625  -2.676  20.265  1.00  0.00
ATOM   1887 HD21 LEU   119       9.619  -2.307  20.462  1.00  0.00
ATOM   1888 HD22 LEU   119      11.324  -2.212  20.961  1.00  0.00
ATOM   1889 HD23 LEU   119      10.910  -2.426  19.243  1.00  0.00
ATOM   1890  C   LEU   119       7.410  -5.237  18.499  1.00  0.00
ATOM   1891  O   LEU   119       7.057  -6.405  18.741  1.00  0.00
ATOM   1892  N   LYS   120       7.167  -4.619  17.330  1.00  0.00
ATOM   1893  H   LYS   120       7.486  -3.668  17.207  1.00  0.00
ATOM   1894  CA  LYS   120       6.461  -5.268  16.213  1.00  0.00
ATOM   1895  HA  LYS   120       6.527  -6.351  16.321  1.00  0.00
ATOM   1896  CB  LYS   120       4.967  -4.863  16.187  1.00  0.00
ATOM   1897  HB2 LYS   120       4.938  -3.779  16.072  1.00  0.00
ATOM   1898  HB3 LYS   120       4.531  -5.333  15.306  1.00  0.00
ATOM   1899  CG  LYS   120       4.172  -5.263  17.420  1.00  0.00
ATOM   1900  HG2 LYS   120       4.131  -6.351  17.459  1.00  0.00
ATOM   1901  HG3 LYS   120       4.697  -4.888  18.299  1.00  0.00
ATOM   1902  CD  LYS   120       2.740  -4.696  17.397  1.00  0.00
ATOM   1903  HD2 LYS   120       2.800  -3.634  17.158  1.00  0.00
ATOM   1904  HD3 LYS   120       2.183  -5.213  16.615  1.00  0.00
ATOM   1905  CE  LYS   120       2.031  -4.876  18.725  1.00  0.00
ATOM   1906  HE2 LYS   120       2.550  -4.266  19.464  1.00  0.00
ATOM   1907  HE3 LYS   120       1.010  -4.513  18.608  1.00  0.00
ATOM   1908  NZ  LYS   120       2.005  -6.298  19.183  1.00  0.00
ATOM   1909  HZ1 LYS   120       2.951  -6.634  19.292  1.00  0.00
ATOM   1910  HZ2 LYS   120       1.523  -6.358  20.068  1.00  0.00
ATOM   1911  HZ3 LYS   120       1.524  -6.863  18.499  1.00  0.00
ATOM   1912  C   LYS   120       7.119  -4.825  14.910  1.00  0.00
ATOM   1913  O   LYS   120       7.790  -3.786  14.880  1.00  0.00
ATOM   1914  N   GLU   121       6.920  -5.595  13.826  1.00  0.00
ATOM   1915  H   GLU   121       6.399  -6.456  13.915  1.00  0.00
ATOM   1916  CA  GLU   121       7.438  -5.230  12.506  1.00  0.00
ATOM   1917  HA  GLU   121       8.262  -4.526  12.625  1.00  0.00
ATOM   1918  CB  GLU   121       7.954  -6.470  11.735  1.00  0.00
ATOM   1919  HB2 GLU   121       7.152  -7.208  11.728  1.00  0.00
ATOM   1920  HB3 GLU   121       8.166  -6.155  10.713  1.00  0.00
ATOM   1921  CG  GLU   121       9.206  -7.087  12.346  1.00  0.00
ATOM   1922  HG2 GLU   121       8.937  -7.394  13.357  1.00  0.00
ATOM   1923  HG3 GLU   121       9.439  -7.968  11.749  1.00  0.00
ATOM   1924  CD  GLU   121      10.422  -6.177  12.401  1.00  0.00
ATOM   1925  OE1 GLU   121      11.078  -5.991  11.352  1.00  0.00
ATOM   1926  OE2 GLU   121      10.718  -5.650  13.497  1.00  0.00
ATOM   1927  C   GLU   121       6.295  -4.580  11.721  1.00  0.00
ATOM   1928  O   GLU   121       5.167  -5.107  11.737  1.00  0.00
ATOM   1929  N   ALA   122       6.572  -3.466  11.022  1.00  0.00
ATOM   1930  H   ALA   122       7.487  -3.038  11.050  1.00  0.00
ATOM   1931  CA  ALA   122       5.528  -2.818  10.233  1.00  0.00
ATOM   1932  HA  ALA   122       4.752  -3.543   9.986  1.00  0.00
ATOM   1933  CB  ALA   122       4.899  -1.684  11.023  1.00  0.00
ATOM   1934  HB1 ALA   122       5.662  -0.946  11.270  1.00  0.00
ATOM   1935  HB2 ALA   122       4.118  -1.213  10.425  1.00  0.00
ATOM   1936  HB3 ALA   122       4.465  -2.078  11.942  1.00  0.00
ATOM   1937  C   ALA   122       6.093  -2.295   8.933  1.00  0.00
ATOM   1938  O   ALA   122       7.285  -2.005   8.839  1.00  0.00
ATOM   1939  N   LEU   123       5.235  -2.180   7.926  1.00  0.00
ATOM   1940  H   LEU   123       4.266  -2.405   8.101  1.00  0.00
ATOM   1941  CA  LEU   123       5.607  -1.731   6.600  1.00  0.00
ATOM   1942  HA  LEU   123       6.645  -1.959   6.359  1.00  0.00
ATOM   1943  CB  LEU   123       4.694  -2.521   5.643  1.00  0.00
ATOM   1944  HB2 LEU   123       4.773  -3.547   6.003  1.00  0.00
ATOM   1945  HB3 LEU   123       3.693  -2.142   5.846  1.00  0.00
ATOM   1946  CG  LEU   123       4.953  -2.488   4.153  1.00  0.00
ATOM   1947  HG  LEU   123       4.887  -1.455   3.813  1.00  0.00
ATOM   1948  CD1 LEU   123       6.332  -3.047   3.815  1.00  0.00
ATOM   1949 HD11 LEU   123       6.399  -4.081   4.155  1.00  0.00
ATOM   1950 HD12 LEU   123       6.486  -3.009   2.737  1.00  0.00
ATOM   1951 HD13 LEU   123       7.098  -2.452   4.312  1.00  0.00
ATOM   1952  CD2 LEU   123       3.888  -3.318   3.431  1.00  0.00
ATOM   1953 HD21 LEU   123       2.902  -2.903   3.637  1.00  0.00
ATOM   1954 HD22 LEU   123       4.074  -3.294   2.357  1.00  0.00
ATOM   1955 HD23 LEU   123       3.929  -4.348   3.784  1.00  0.00
ATOM   1956  C   LEU   123       5.370  -0.232   6.427  1.00  0.00
ATOM   1957  O   LEU   123       4.264   0.241   6.686  1.00  0.00
ATOM   1958  N   LEU   124       6.385   0.507   5.965  1.00  0.00
ATOM   1959  H   LEU   124       7.297   0.102   5.811  1.00  0.00
ATOM   1960  CA  LEU   124       6.201   1.947   5.686  1.00  0.00
ATOM   1961  HA  LEU   124       5.578   2.382   6.468  1.00  0.00
ATOM   1962  CB  LEU   124       7.524   2.700   5.643  1.00  0.00
ATOM   1963  HB2 LEU   124       8.071   2.306   4.787  1.00  0.00
ATOM   1964  HB3 LEU   124       7.272   3.745   5.463  1.00  0.00
ATOM   1965  CG  LEU   124       8.393   2.595   6.893  1.00  0.00
ATOM   1966  HG  LEU   124       8.697   1.557   7.031  1.00  0.00
ATOM   1967  CD1 LEU   124       9.629   3.470   6.749  1.00  0.00
ATOM   1968 HD11 LEU   124       9.326   4.508   6.612  1.00  0.00
ATOM   1969 HD12 LEU   124      10.241   3.386   7.647  1.00  0.00
ATOM   1970 HD13 LEU   124      10.207   3.144   5.885  1.00  0.00
ATOM   1971  CD2 LEU   124       7.621   3.054   8.149  1.00  0.00
ATOM   1972 HD21 LEU   124       6.740   2.426   8.284  1.00  0.00
ATOM   1973 HD22 LEU   124       8.266   2.968   9.024  1.00  0.00
ATOM   1974 HD23 LEU   124       7.312   4.092   8.027  1.00  0.00
ATOM   1975  C   LEU   124       5.492   2.019   4.333  1.00  0.00
ATOM   1976  O   LEU   124       6.079   1.662   3.316  1.00  0.00
ATOM   1977  N   ASH   125       4.216   2.430   4.327  1.00  0.00
ATOM   1978  H   ASH   125       3.790   2.702   5.202  1.00  0.00
ATOM   1979  CA  ASH   125       3.388   2.419   3.131  1.00  0.00
ATOM   1980  HA  ASH   125       3.950   2.074   2.263  1.00  0.00
ATOM   1981  CB  ASH   125       2.218   1.435   3.386  1.00  0.00
ATOM   1982  HB2 ASH   125       2.673   0.512   3.745  1.00  0.00
ATOM   1983  HB3 ASH   125       1.642   1.892   4.191  1.00  0.00
ATOM   1984  CG  ASH   125       1.294   1.124   2.213  1.00  0.00
ATOM   1985  OD1 ASH   125       1.462   1.743   1.134  1.00  0.00
ATOM   1986  OD2 ASH   125       0.415   0.250   2.369  1.00  0.00
ATOM   1987  HD2 ASH   125      -0.091   0.156   1.559  1.00  0.00
ATOM   1988  C   ASH   125       2.876   3.790   2.705  1.00  0.00
ATOM   1989  O   ASH   125       1.868   4.284   3.216  1.00  0.00
ATOM   1990  N   THR   126       3.550   4.401   1.726  1.00  0.00
ATOM   1991  H   THR   126       4.403   4.011   1.352  1.00  0.00
ATOM   1992  CA  THR   126       3.116   5.717   1.243  1.00  0.00
ATOM   1993  HA  THR   126       2.908   6.406   2.062  1.00  0.00
ATOM   1994  CB  THR   126       4.184   6.327   0.356  1.00  0.00
ATOM   1995  HB  THR   126       3.808   7.270  -0.042  1.00  0.00
ATOM   1996  CG2 THR   126       5.470   6.581   1.134  1.00  0.00
ATOM   1997 HG21 THR   126       5.847   5.639   1.532  1.00  0.00
ATOM   1998 HG22 THR   126       6.216   7.019   0.471  1.00  0.00
ATOM   1999 HG23 THR   126       5.268   7.268   1.956  1.00  0.00
ATOM   2000  OG1 THR   126       4.422   5.445  -0.762  1.00  0.00
ATOM   2001  HG1 THR   126       5.097   5.823  -1.330  1.00  0.00
ATOM   2002  C   THR   126       1.764   5.669   0.522  1.00  0.00
ATOM   2003  O   THR   126       1.153   6.724   0.318  1.00  0.00
ATOM   2004  N   GLY   127       1.303   4.468   0.178  1.00  0.00
ATOM   2005  H   GLY   127       1.855   3.647   0.381  1.00  0.00
ATOM   2006  CA  GLY   127       0.013   4.289  -0.491  1.00  0.00
ATOM   2007  HA2 GLY   127      -0.141   5.142  -1.152  1.00  0.00
ATOM   2008  HA3 GLY   127       0.068   3.376  -1.083  1.00  0.00
ATOM   2009  C   GLY   127      -1.162   4.187   0.467  1.00  0.00
ATOM   2010  O   GLY   127      -2.314   4.087   0.037  1.00  0.00
ATOM   2011  N   ALA   128      -0.877   4.224   1.777  1.00  0.00
ATOM   2012  H   ALA   128       0.083   4.334   2.072  1.00  0.00
ATOM   2013  CA  ALA   128      -1.908   4.115   2.804  1.00  0.00
ATOM   2014  HA  ALA   128      -2.859   3.779   2.391  1.00  0.00
ATOM   2015  CB  ALA   128      -1.461   3.123   3.861  1.00  0.00
ATOM   2016  HB1 ALA   128      -0.514   3.451   4.291  1.00  0.00
ATOM   2017  HB2 ALA   128      -2.215   3.064   4.646  1.00  0.00
ATOM   2018  HB3 ALA   128      -1.332   2.141   3.407  1.00  0.00
ATOM   2019  C   ALA   128      -2.132   5.471   3.453  1.00  0.00
ATOM   2020  O   ALA   128      -1.174   6.115   3.901  1.00  0.00
ATOM   2021  N   ASP   129      -3.401   5.908   3.526  1.00  0.00
ATOM   2022  H   ASP   129      -4.169   5.349   3.183  1.00  0.00
ATOM   2023  CA  ASP   129      -3.707   7.165   4.195  1.00  0.00
ATOM   2024  HA  ASP   129      -3.099   7.971   3.785  1.00  0.00
ATOM   2025  CB  ASP   129      -5.189   7.509   3.979  1.00  0.00
ATOM   2026  HB2 ASP   129      -5.761   6.663   4.361  1.00  0.00
ATOM   2027  HB3 ASP   129      -5.393   8.389   4.588  1.00  0.00
ATOM   2028  CG  ASP   129      -5.590   7.783   2.549  1.00  0.00
ATOM   2029  OD1 ASP   129      -6.786   7.636   2.237  1.00  0.00
ATOM   2030  OD2 ASP   129      -4.704   8.147   1.735  1.00  0.00
ATOM   2031  C   ASP   129      -3.531   6.999   5.717  1.00  0.00
ATOM   2032  O   ASP   129      -3.148   7.946   6.402  1.00  0.00
ATOM   2033  N   ASP   130      -3.847   5.795   6.222  1.00  0.00
ATOM   2034  H   ASP   130      -4.078   5.062   5.566  1.00  0.00
ATOM   2035  CA  ASP   130      -3.869   5.481   7.644  1.00  0.00
ATOM   2036  HA  ASP   130      -3.578   6.348   8.238  1.00  0.00
ATOM   2037  CB  ASP   130      -5.324   5.076   8.034  1.00  0.00
ATOM   2038  HB2 ASP   130      -5.485   4.048   7.710  1.00  0.00
ATOM   2039  HB3 ASP   130      -5.353   5.122   9.123  1.00  0.00
ATOM   2040  CG  ASP   130      -6.418   5.966   7.460  1.00  0.00
ATOM   2041  OD1 ASP   130      -6.426   7.163   7.776  1.00  0.00
ATOM   2042  OD2 ASP   130      -7.241   5.458   6.669  1.00  0.00
ATOM   2043  C   ASP   130      -2.958   4.336   8.045  1.00  0.00
ATOM   2044  O   ASP   130      -2.535   3.520   7.211  1.00  0.00
ATOM   2045  N   THR   131      -2.722   4.248   9.371  1.00  0.00
ATOM   2046  H   THR   131      -3.103   4.976   9.959  1.00  0.00
ATOM   2047  CA  THR   131      -1.907   3.209   9.995  1.00  0.00
ATOM   2048  HA  THR   131      -1.217   2.706   9.318  1.00  0.00
ATOM   2049  CB  THR   131      -1.097   3.861  11.126  1.00  0.00
ATOM   2050  HB  THR   131      -1.788   4.450  11.730  1.00  0.00
ATOM   2051  CG2 THR   131      -0.376   2.836  12.023  1.00  0.00
ATOM   2052 HG21 THR   131       0.315   2.247  11.420  1.00  0.00
ATOM   2053 HG22 THR   131       0.178   3.360  12.802  1.00  0.00
ATOM   2054 HG23 THR   131      -1.110   2.175  12.483  1.00  0.00
ATOM   2055  OG1 THR   131      -0.173   4.794  10.540  1.00  0.00
ATOM   2056  HG1 THR   131       0.343   5.212  11.234  1.00  0.00
ATOM   2057  C   THR   131      -2.854   2.121  10.468  1.00  0.00
ATOM   2058  O   THR   131      -3.798   2.406  11.214  1.00  0.00
ATOM   2059  N   VAL   132      -2.611   0.869  10.026  1.00  0.00
ATOM   2060  H   VAL   132      -1.824   0.719   9.411  1.00  0.00
ATOM   2061  CA  VAL   132      -3.461  -0.270  10.351  1.00  0.00
ATOM   2062  HA  VAL   132      -4.160  -0.029  11.152  1.00  0.00
ATOM   2063  CB  VAL   132      -4.271  -0.814   9.127  1.00  0.00
ATOM   2064  HB  VAL   132      -3.608  -1.393   8.485  1.00  0.00
ATOM   2065  CG1 VAL   132      -5.424  -1.713   9.620  1.00  0.00
ATOM   2066 HG11 VAL   132      -6.088  -1.134  10.262  1.00  0.00
ATOM   2067 HG12 VAL   132      -5.984  -2.089   8.764  1.00  0.00
ATOM   2068 HG13 VAL   132      -5.016  -2.552  10.183  1.00  0.00
ATOM   2069  CG2 VAL   132      -4.803   0.307   8.224  1.00  0.00
ATOM   2070 HG21 VAL   132      -3.967   0.891   7.838  1.00  0.00
ATOM   2071 HG22 VAL   132      -5.356  -0.128   7.392  1.00  0.00
ATOM   2072 HG23 VAL   132      -5.463   0.955   8.800  1.00  0.00
ATOM   2073  C   VAL   132      -2.601  -1.385  10.930  1.00  0.00
ATOM   2074  O   VAL   132      -1.640  -1.807  10.289  1.00  0.00
ATOM   2075  N   LEU   133      -2.943  -1.841  12.133  1.00  0.00
ATOM   2076  H   LEU   133      -3.725  -1.442  12.632  1.00  0.00
ATOM   2077  CA  LEU   133      -2.181  -2.912  12.778  1.00  0.00
ATOM   2078  HA  LEU   133      -1.351  -3.201  12.134  1.00  0.00
ATOM   2079  CB  LEU   133      -1.613  -2.461  14.143  1.00  0.00
ATOM   2080  HB2 LEU   133      -2.494  -2.291  14.762  1.00  0.00
ATOM   2081  HB3 LEU   133      -1.051  -3.308  14.537  1.00  0.00
ATOM   2082  CG  LEU   133      -0.723  -1.202  14.160  1.00  0.00
ATOM   2083  HG  LEU   133      -1.321  -0.348  13.842  1.00  0.00
ATOM   2084  CD1 LEU   133      -0.163  -0.939  15.561  1.00  0.00
ATOM   2085 HD11 LEU   133       0.436  -1.792  15.880  1.00  0.00
ATOM   2086 HD12 LEU   133       0.461  -0.045  15.542  1.00  0.00
ATOM   2087 HD13 LEU   133      -0.986  -0.792  16.260  1.00  0.00
ATOM   2088  CD2 LEU   133       0.442  -1.310  13.201  1.00  0.00
ATOM   2089 HD21 LEU   133       0.067  -1.444  12.187  1.00  0.00
ATOM   2090 HD22 LEU   133       1.039  -0.399  13.250  1.00  0.00
ATOM   2091 HD23 LEU   133       1.061  -2.164  13.475  1.00  0.00
ATOM   2092  C   LEU   133      -3.046  -4.129  12.992  1.00  0.00
ATOM   2093  O   LEU   133      -4.270  -4.026  13.130  1.00  0.00
ATOM   2094  N   GLU   134      -2.399  -5.297  13.079  1.00  0.00
ATOM   2095  H   GLU   134      -1.397  -5.290  12.951  1.00  0.00
ATOM   2096  CA  GLU   134      -3.050  -6.569  13.357  1.00  0.00
ATOM   2097  HA  GLU   134      -3.805  -6.790  12.602  1.00  0.00
ATOM   2098  CB  GLU   134      -1.971  -7.696  13.328  1.00  0.00
ATOM   2099  HB2 GLU   134      -1.221  -7.439  14.077  1.00  0.00
ATOM   2100  HB3 GLU   134      -2.469  -8.622  13.616  1.00  0.00
ATOM   2101  CG  GLU   134      -1.292  -7.883  11.970  1.00  0.00
ATOM   2102  HG2 GLU   134      -1.937  -8.595  11.455  1.00  0.00
ATOM   2103  HG3 GLU   134      -1.371  -6.908  11.489  1.00  0.00
ATOM   2104  CD  GLU   134       0.157  -8.367  11.904  1.00  0.00
ATOM   2105  OE1 GLU   134       0.878  -7.941  10.971  1.00  0.00
ATOM   2106  OE2 GLU   134       0.576  -9.174  12.767  1.00  0.00
ATOM   2107  C   GLU   134      -3.706  -6.516  14.760  1.00  0.00
ATOM   2108  O   GLU   134      -3.311  -5.701  15.615  1.00  0.00
ATOM   2109  N   GLU   135      -4.706  -7.384  15.003  1.00  0.00
ATOM   2110  H   GLU   135      -5.040  -7.965  14.247  1.00  0.00
ATOM   2111  CA  GLU   135      -5.392  -7.464  16.295  1.00  0.00
ATOM   2112  HA  GLU   135      -6.070  -6.617  16.400  1.00  0.00
ATOM   2113  CB  GLU   135      -6.211  -8.768  16.411  1.00  0.00
ATOM   2114  HB2 GLU   135      -6.959  -8.748  15.619  1.00  0.00
ATOM   2115  HB3 GLU   135      -5.522  -9.595  16.239  1.00  0.00
ATOM   2116  CG  GLU   135      -6.903  -8.954  17.759  1.00  0.00
ATOM   2117  HG2 GLU   135      -7.487  -9.871  17.677  1.00  0.00
ATOM   2118  HG3 GLU   135      -6.116  -9.090  18.501  1.00  0.00
ATOM   2119  CD  GLU   135      -7.809  -7.814  18.187  1.00  0.00
ATOM   2120  OE1 GLU   135      -8.493  -7.256  17.304  1.00  0.00
ATOM   2121  OE2 GLU   135      -7.831  -7.475  19.393  1.00  0.00
ATOM   2122  C   GLU   135      -4.436  -7.340  17.486  1.00  0.00
ATOM   2123  O   GLU   135      -3.422  -8.037  17.556  1.00  0.00
ATOM   2124  N   MET   136      -4.781  -6.453  18.415  1.00  0.00
ATOM   2125  H   MET   136      -5.632  -5.933  18.256  1.00  0.00
ATOM   2126  CA  MET   136      -4.010  -6.170  19.631  1.00  0.00
ATOM   2127  HA  MET   136      -3.730  -7.106  20.115  1.00  0.00
ATOM   2128  CB  MET   136      -2.720  -5.383  19.291  1.00  0.00
ATOM   2129  HB2 MET   136      -2.111  -5.339  20.194  1.00  0.00
ATOM   2130  HB3 MET   136      -2.186  -5.939  18.520  1.00  0.00
ATOM   2131  CG  MET   136      -2.998  -3.961  18.794  1.00  0.00
ATOM   2132  HG2 MET   136      -3.510  -4.057  17.836  1.00  0.00
ATOM   2133  HG3 MET   136      -3.669  -3.500  19.519  1.00  0.00
ATOM   2134  SD  MET   136      -1.535  -2.911  18.585  1.00  0.00
ATOM   2135  CE  MET   136      -0.834  -2.939  20.221  1.00  0.00
ATOM   2136  HE1 MET   136      -0.590  -3.965  20.495  1.00  0.00
ATOM   2137  HE2 MET   136       0.072  -2.334  20.239  1.00  0.00
ATOM   2138  HE3 MET   136      -1.554  -2.535  20.933  1.00  0.00
ATOM   2139  C   MET   136      -4.868  -5.359  20.584  1.00  0.00
ATOM   2140  O   MET   136      -5.930  -4.846  20.195  1.00  0.00
ATOM   2141  N   ASN   137      -4.390  -5.205  21.821  1.00  0.00
ATOM   2142  H   ASN   137      -3.527  -5.654  22.095  1.00  0.00
ATOM   2143  CA  ASN   137      -5.113  -4.443  22.817  1.00  0.00
ATOM   2144  HA  ASN   137      -6.159  -4.358  22.522  1.00  0.00
ATOM   2145  CB  ASN   137      -5.045  -5.131  24.203  1.00  0.00
ATOM   2146  HB2 ASN   137      -4.001  -5.383  24.391  1.00  0.00
ATOM   2147  HB3 ASN   137      -5.381  -4.404  24.942  1.00  0.00
ATOM   2148  CG  ASN   137      -5.879  -6.387  24.346  1.00  0.00
ATOM   2149  OD1 ASN   137      -6.397  -6.955  23.373  1.00  0.00
ATOM   2150  ND2 ASN   137      -6.029  -6.858  25.582  1.00  0.00
ATOM   2151 HD21 ASN   137      -6.575  -7.693  25.738  1.00  0.00
ATOM   2152 HD22 ASN   137      -5.596  -6.378  26.358  1.00  0.00
ATOM   2153  C   ASN   137      -4.558  -3.029  22.904  1.00  0.00
ATOM   2154  O   ASN   137      -3.342  -2.837  23.004  1.00  0.00
ATOM   2155  N   LEU   138      -5.451  -2.037  22.858  1.00  0.00
ATOM   2156  H   LEU   138      -6.414  -2.272  22.666  1.00  0.00
ATOM   2157  CA  LEU   138      -5.094  -0.623  22.990  1.00  0.00
ATOM   2158  HA  LEU   138      -4.078  -0.559  23.381  1.00  0.00
ATOM   2159  CB  LEU   138      -5.158   0.144  21.662  1.00  0.00
ATOM   2160  HB2 LEU   138      -6.099  -0.167  21.208  1.00  0.00
ATOM   2161  HB3 LEU   138      -5.197   1.211  21.883  1.00  0.00
ATOM   2162  CG  LEU   138      -3.996  -0.136  20.683  1.00  0.00
ATOM   2163  HG  LEU   138      -3.972  -1.203  20.462  1.00  0.00
ATOM   2164  CD1 LEU   138      -4.178   0.645  19.392  1.00  0.00
ATOM   2165 HD11 LEU   138      -4.202   1.712  19.613  1.00  0.00
ATOM   2166 HD12 LEU   138      -3.348   0.432  18.718  1.00  0.00
ATOM   2167 HD13 LEU   138      -5.115   0.352  18.918  1.00  0.00
ATOM   2168  CD2 LEU   138      -2.625   0.210  21.302  1.00  0.00
ATOM   2169 HD21 LEU   138      -2.468  -0.391  22.198  1.00  0.00
ATOM   2170 HD22 LEU   138      -1.836  -0.002  20.580  1.00  0.00
ATOM   2171 HD23 LEU   138      -2.601   1.267  21.566  1.00  0.00
ATOM   2172  C   LEU   138      -6.009   0.028  24.044  1.00  0.00
ATOM   2173  O   LEU   138      -7.158  -0.409  24.213  1.00  0.00
ATOM   2174  N   PRO   139      -5.518   1.066  24.755  1.00  0.00
ATOM   2175  CD  PRO   139      -4.162   1.664  24.704  1.00  0.00
ATOM   2176  HD2 PRO   139      -3.933   1.941  23.675  1.00  0.00
ATOM   2177  HD3 PRO   139      -3.435   0.931  25.053  1.00  0.00
ATOM   2178  CG  PRO   139      -4.257   2.860  25.619  1.00  0.00
ATOM   2179  HG2 PRO   139      -4.543   3.746  25.052  1.00  0.00
ATOM   2180  HG3 PRO   139      -3.299   3.036  26.109  1.00  0.00
ATOM   2181  CB  PRO   139      -5.308   2.487  26.618  1.00  0.00
ATOM   2182  HB2 PRO   139      -5.777   3.386  27.018  1.00  0.00
ATOM   2183  HB3 PRO   139      -4.916   1.887  27.439  1.00  0.00
ATOM   2184  CA  PRO   139      -6.337   1.672  25.816  1.00  0.00
ATOM   2185  HA  PRO   139      -6.791   0.856  26.377  1.00  0.00
ATOM   2186  C   PRO   139      -7.428   2.604  25.304  1.00  0.00
ATOM   2187  O   PRO   139      -7.332   3.122  24.195  1.00  0.00
ATOM   2188  N   GLY   140      -8.417   2.858  26.168  1.00  0.00
ATOM   2189  H   GLY   140      -8.426   2.359  27.046  1.00  0.00
ATOM   2190  CA  GLY   140      -9.479   3.815  25.908  1.00  0.00
ATOM   2191  HA2 GLY   140      -9.871   4.101  26.884  1.00  0.00
ATOM   2192  HA3 GLY   140      -9.000   4.676  25.443  1.00  0.00
ATOM   2193  C   GLY   140     -10.620   3.358  25.036  1.00  0.00
ATOM   2194  O   GLY   140     -10.884   2.154  24.894  1.00  0.00
ATOM   2195  N   ARG   141     -11.330   4.352  24.498  1.00  0.00
ATOM   2196  H   ARG   141     -11.115   5.311  24.731  1.00  0.00
ATOM   2197  CA  ARG   141     -12.468   4.092  23.627  1.00  0.00
ATOM   2198  HA  ARG   141     -12.872   3.102  23.838  1.00  0.00
ATOM   2199  CB  ARG   141     -13.576   5.132  23.850  1.00  0.00
ATOM   2200  HB2 ARG   141     -13.131   6.127  23.858  1.00  0.00
ATOM   2201  HB3 ARG   141     -14.296   5.063  23.035  1.00  0.00
ATOM   2202  CG  ARG   141     -14.290   4.880  25.187  1.00  0.00
ATOM   2203  HG2 ARG   141     -14.664   3.856  25.184  1.00  0.00
ATOM   2204  HG3 ARG   141     -13.560   4.997  25.988  1.00  0.00
ATOM   2205  CD  ARG   141     -15.429   5.826  25.408  1.00  0.00
ATOM   2206  HD2 ARG   141     -15.876   5.623  26.381  1.00  0.00
ATOM   2207  HD3 ARG   141     -15.050   6.848  25.389  1.00  0.00
ATOM   2208  NE  ARG   141     -16.465   5.689  24.377  1.00  0.00
ATOM   2209  HE  ARG   141     -16.399   6.294  23.571  1.00  0.00
ATOM   2210  CZ  ARG   141     -17.470   4.815  24.436  1.00  0.00
ATOM   2211  NH1 ARG   141     -17.573   3.974  25.460  1.00  0.00
ATOM   2212 HH11 ARG   141     -16.885   3.997  26.199  1.00  0.00
ATOM   2213 HH12 ARG   141     -18.339   3.316  25.494  1.00  0.00
ATOM   2214  NH2 ARG   141     -18.385   4.785  23.475  1.00  0.00
ATOM   2215 HH21 ARG   141     -18.318   5.427  22.698  1.00  0.00
ATOM   2216 HH22 ARG   141     -19.144   4.121  23.525  1.00  0.00
ATOM   2217  C   ARG   141     -12.035   4.072  22.192  1.00  0.00
ATOM   2218  O   ARG   141     -11.012   4.676  21.829  1.00  0.00
ATOM   2219  N   TRP   142     -12.808   3.358  21.365  1.00  0.00
ATOM   2220  H   TRP   142     -13.541   2.786  21.760  1.00  0.00
ATOM   2221  CA  TRP   142     -12.568   3.280  19.933  1.00  0.00
ATOM   2222  HA  TRP   142     -11.820   4.024  19.661  1.00  0.00
ATOM   2223  CB  TRP   142     -12.065   1.897  19.497  1.00  0.00
ATOM   2224  HB2 TRP   142     -11.970   1.960  18.413  1.00  0.00
ATOM   2225  HB3 TRP   142     -11.102   1.630  19.931  1.00  0.00
ATOM   2226  CG  TRP   142     -12.997   0.753  19.781  1.00  0.00
ATOM   2227  CD1 TRP   142     -13.072   0.024  20.931  1.00  0.00
ATOM   2228  HD1 TRP   142     -12.412   0.319  21.747  1.00  0.00
ATOM   2229  NE1 TRP   142     -14.013  -0.973  20.797  1.00  0.00
ATOM   2230  HE1 TRP   142     -14.222  -1.674  21.494  1.00  0.00
ATOM   2231  CE2 TRP   142     -14.553  -0.915  19.540  1.00  0.00
ATOM   2232  CZ2 TRP   142     -15.497  -1.744  18.917  1.00  0.00
ATOM   2233  HZ2 TRP   142     -15.913  -2.578  19.483  1.00  0.00
ATOM   2234  CH2 TRP   142     -15.842  -1.447  17.615  1.00  0.00
ATOM   2235  HH2 TRP   142     -16.610  -2.037  17.115  1.00  0.00
ATOM   2236  CZ3 TRP   142     -15.226  -0.398  16.914  1.00  0.00
ATOM   2237  HZ3 TRP   142     -15.482  -0.187  15.876  1.00  0.00
ATOM   2238  CE3 TRP   142     -14.270   0.404  17.526  1.00  0.00
ATOM   2239  HE3 TRP   142     -13.853   1.230  16.950  1.00  0.00
ATOM   2240  CD2 TRP   142     -13.911   0.142  18.857  1.00  0.00
ATOM   2241  C   TRP   142     -13.815   3.690  19.167  1.00  0.00
ATOM   2242  O   TRP   142     -14.928   3.677  19.719  1.00  0.00
ATOM   2243  N   LYS   143     -13.614   4.075  17.908  1.00  0.00
ATOM   2244  H   LYS   143     -12.664   4.048  17.565  1.00  0.00
ATOM   2245  CA  LYS   143     -14.674   4.513  16.990  1.00  0.00
ATOM   2246  HA  LYS   143     -15.640   4.445  17.490  1.00  0.00
ATOM   2247  CB  LYS   143     -14.451   5.981  16.540  1.00  0.00
ATOM   2248  HB2 LYS   143     -13.464   6.021  16.079  1.00  0.00
ATOM   2249  HB3 LYS   143     -15.211   6.197  15.789  1.00  0.00
ATOM   2250  CG  LYS   143     -14.532   7.017  17.658  1.00  0.00
ATOM   2251  HG2 LYS   143     -15.342   6.718  18.323  1.00  0.00
ATOM   2252  HG3 LYS   143     -13.587   6.987  18.201  1.00  0.00
ATOM   2253  CD  LYS   143     -14.787   8.449  17.151  1.00  0.00
ATOM   2254  HD2 LYS   143     -15.806   8.455  16.763  1.00  0.00
ATOM   2255  HD3 LYS   143     -14.729   9.094  18.028  1.00  0.00
ATOM   2256  CE  LYS   143     -13.839   8.958  16.086  1.00  0.00
ATOM   2257  HE2 LYS   143     -13.967   8.343  15.195  1.00  0.00
ATOM   2258  HE3 LYS   143     -14.107   9.989  15.857  1.00  0.00
ATOM   2259  NZ  LYS   143     -12.424   8.902  16.526  1.00  0.00
ATOM   2260  HZ1 LYS   143     -12.175   7.946  16.738  1.00  0.00
ATOM   2261  HZ2 LYS   143     -11.828   9.249  15.788  1.00  0.00
ATOM   2262  HZ3 LYS   143     -12.305   9.472  17.351  1.00  0.00
ATOM   2263  C   LYS   143     -14.633   3.613  15.757  1.00  0.00
ATOM   2264  O   LYS   143     -13.568   3.058  15.413  1.00  0.00
ATOM   2265  N   PRO   144     -15.755   3.466  15.047  1.00  0.00
ATOM   2266  CD  PRO   144     -17.103   4.046  15.284  1.00  0.00
ATOM   2267  HD2 PRO   144     -17.020   5.131  15.355  1.00  0.00
ATOM   2268  HD3 PRO   144     -17.506   3.651  16.217  1.00  0.00
ATOM   2269  CG  PRO   144     -17.893   3.606  14.088  1.00  0.00
ATOM   2270  HG2 PRO   144     -17.842   4.361  13.304  1.00  0.00
ATOM   2271  HG3 PRO   144     -18.934   3.439  14.364  1.00  0.00
ATOM   2272  CB  PRO   144     -17.244   2.331  13.660  1.00  0.00
ATOM   2273  HB2 PRO   144     -17.443   2.182  12.599  1.00  0.00
ATOM   2274  HB3 PRO   144     -17.547   1.442  14.214  1.00  0.00
ATOM   2275  CA  PRO   144     -15.752   2.599  13.877  1.00  0.00
ATOM   2276  HA  PRO   144     -15.176   1.703  14.111  1.00  0.00
ATOM   2277  C   PRO   144     -15.139   3.294  12.673  1.00  0.00
ATOM   2278  O   PRO   144     -15.231   4.521  12.546  1.00  0.00
ATOM   2279  N   LYS   145     -14.501   2.511  11.795  1.00  0.00
ATOM   2280  H   LYS   145     -14.366   1.526  11.971  1.00  0.00
ATOM   2281  CA  LYS   145     -13.934   3.077  10.586  1.00  0.00
ATOM   2282  HA  LYS   145     -14.574   3.887  10.237  1.00  0.00
ATOM   2283  CB  LYS   145     -12.516   3.636  10.823  1.00  0.00
ATOM   2284  HB2 LYS   145     -12.594   4.439  11.556  1.00  0.00
ATOM   2285  HB3 LYS   145     -11.906   2.830  11.232  1.00  0.00
ATOM   2286  CG  LYS   145     -11.865   4.171   9.550  1.00  0.00
ATOM   2287  HG2 LYS   145     -11.124   3.438   9.233  1.00  0.00
ATOM   2288  HG3 LYS   145     -12.647   4.247   8.794  1.00  0.00
ATOM   2289  CD  LYS   145     -11.206   5.504   9.721  1.00  0.00
ATOM   2290  HD2 LYS   145     -11.965   6.253   9.947  1.00  0.00
ATOM   2291  HD3 LYS   145     -10.495   5.449  10.545  1.00  0.00
ATOM   2292  CE  LYS   145     -10.483   5.888   8.460  1.00  0.00
ATOM   2293  HE2 LYS   145      -9.410   5.822   8.639  1.00  0.00
ATOM   2294  HE3 LYS   145     -10.763   5.191   7.671  1.00  0.00
ATOM   2295  NZ  LYS   145     -10.829   7.261   8.048  1.00  0.00
ATOM   2296  HZ1 LYS   145     -10.569   7.907   8.779  1.00  0.00
ATOM   2297  HZ2 LYS   145     -10.331   7.494   7.201  1.00  0.00
ATOM   2298  HZ3 LYS   145     -11.823   7.322   7.882  1.00  0.00
ATOM   2299  C   LYS   145     -13.933   1.989   9.545  1.00  0.00
ATOM   2300  O   LYS   145     -13.684   0.834   9.880  1.00  0.00
ATOM   2301  N   MET   146     -14.243   2.367   8.304  1.00  0.00
ATOM   2302  H   MET   146     -14.487   3.336   8.158  1.00  0.00
ATOM   2303  CA  MET   146     -14.214   1.477   7.145  1.00  0.00
ATOM   2304  HA  MET   146     -14.118   0.447   7.489  1.00  0.00
ATOM   2305  CB  MET   146     -15.494   1.595   6.296  1.00  0.00
ATOM   2306  HB2 MET   146     -15.648   2.655   6.091  1.00  0.00
ATOM   2307  HB3 MET   146     -15.309   1.068   5.360  1.00  0.00
ATOM   2308  CG  MET   146     -16.728   1.026   6.959  1.00  0.00
ATOM   2309  HG2 MET   146     -16.880   1.563   7.895  1.00  0.00
ATOM   2310  HG3 MET   146     -17.574   1.205   6.296  1.00  0.00
ATOM   2311  SD  MET   146     -16.607  -0.747   7.303  1.00  0.00
ATOM   2312  CE  MET   146     -16.580  -1.420   5.620  1.00  0.00
ATOM   2313  HE1 MET   146     -15.720  -1.020   5.082  1.00  0.00
ATOM   2314  HE2 MET   146     -16.508  -2.507   5.664  1.00  0.00
ATOM   2315  HE3 MET   146     -17.496  -1.138   5.101  1.00  0.00
ATOM   2316  C   MET   146     -13.030   1.931   6.306  1.00  0.00
ATOM   2317  O   MET   146     -12.906   3.124   6.001  1.00  0.00
ATOM   2318  N   ILE   147     -12.145   0.995   5.961  1.00  0.00
ATOM   2319  H   ILE   147     -12.193   0.069   6.362  1.00  0.00
ATOM   2320  CA  ILE   147     -10.987   1.331   5.122  1.00  0.00
ATOM   2321  HA  ILE   147     -11.095   2.294   4.622  1.00  0.00
ATOM   2322  CB  ILE   147      -9.650   1.292   5.871  1.00  0.00
ATOM   2323  HB  ILE   147      -8.840   1.462   5.162  1.00  0.00
ATOM   2324  CG2 ILE   147      -9.614   2.380   6.961  1.00  0.00
ATOM   2325 HG21 ILE   147     -10.424   2.211   7.671  1.00  0.00
ATOM   2326 HG22 ILE   147      -8.658   2.340   7.484  1.00  0.00
ATOM   2327 HG23 ILE   147      -9.734   3.361   6.501  1.00  0.00
ATOM   2328  CG1 ILE   147      -9.331  -0.125   6.413  1.00  0.00
ATOM   2329 HG12 ILE   147     -10.009  -0.286   7.251  1.00  0.00
ATOM   2330 HG13 ILE   147      -9.578  -0.817   5.608  1.00  0.00
ATOM   2331  CD1 ILE   147      -7.913  -0.364   6.862  1.00  0.00
ATOM   2332 HD11 ILE   147      -7.665   0.328   7.667  1.00  0.00
ATOM   2333 HD12 ILE   147      -7.812  -1.389   7.220  1.00  0.00
ATOM   2334 HD13 ILE   147      -7.234  -0.204   6.024  1.00  0.00
ATOM   2335  C   ILE   147     -10.995   0.454   3.870  1.00  0.00
ATOM   2336  O   ILE   147     -11.342  -0.729   3.956  1.00  0.00
ATOM   2337  N   GLY   148     -10.627   1.056   2.739  1.00  0.00
ATOM   2338  H   GLY   148     -10.353   2.027   2.786  1.00  0.00
ATOM   2339  CA  GLY   148     -10.598   0.392   1.442  1.00  0.00
ATOM   2340  HA2 GLY   148     -11.244  -0.485   1.489  1.00  0.00
ATOM   2341  HA3 GLY   148     -10.980   1.084   0.692  1.00  0.00
ATOM   2342  C   GLY   148      -9.214  -0.041   1.048  1.00  0.00
ATOM   2343  O   GLY   148      -8.265   0.726   1.195  1.00  0.00
ATOM   2344  N   GLY   149      -9.105  -1.271   0.558  1.00  0.00
ATOM   2345  H   GLY   149      -9.928  -1.852   0.494  1.00  0.00
ATOM   2346  CA  GLY   149      -7.837  -1.820   0.106  1.00  0.00
ATOM   2347  HA2 GLY   149      -7.071  -1.045   0.133  1.00  0.00
ATOM   2348  HA3 GLY   149      -7.542  -2.645   0.754  1.00  0.00
ATOM   2349  C   GLY   149      -7.970  -2.331  -1.311  1.00  0.00
ATOM   2350  O   GLY   149      -8.995  -2.106  -1.974  1.00  0.00
ATOM   2351  N   ILE   150      -6.941  -3.036  -1.787  1.00  0.00
ATOM   2352  H   ILE   150      -6.077  -3.120  -1.271  1.00  0.00
ATOM   2353  CA  ILE   150      -6.983  -3.545  -3.147  1.00  0.00
ATOM   2354  HA  ILE   150      -7.338  -2.842  -3.901  1.00  0.00
ATOM   2355  CB  ILE   150      -5.596  -4.092  -3.565  1.00  0.00
ATOM   2356  HB  ILE   150      -4.848  -3.435  -3.121  1.00  0.00
ATOM   2357  CG2 ILE   150      -5.331  -5.512  -3.140  1.00  0.00
ATOM   2358 HG21 ILE   150      -6.078  -6.170  -3.584  1.00  0.00
ATOM   2359 HG22 ILE   150      -4.338  -5.812  -3.474  1.00  0.00
ATOM   2360 HG23 ILE   150      -5.385  -5.583  -2.054  1.00  0.00
ATOM   2361  CG1 ILE   150      -5.349  -3.883  -5.054  1.00  0.00
ATOM   2362 HG12 ILE   150      -4.815  -4.751  -5.441  1.00  0.00
ATOM   2363 HG13 ILE   150      -6.313  -3.797  -5.555  1.00  0.00
ATOM   2364  CD1 ILE   150      -4.597  -2.731  -5.291  1.00  0.00
ATOM   2365 HD11 ILE   150      -3.633  -2.817  -4.790  1.00  0.00
ATOM   2366 HD12 ILE   150      -4.440  -2.613  -6.363  1.00  0.00
ATOM   2367 HD13 ILE   150      -5.130  -1.862  -4.905  1.00  0.00
ATOM   2368  C   ILE   150      -8.131  -4.541  -3.363  1.00  0.00
ATOM   2369  O   ILE   150      -8.704  -4.572  -4.460  1.00  0.00
ATOM   2370  N   GLY   151      -8.486  -5.307  -2.319  1.00  0.00
ATOM   2371  H   GLY   151      -8.031  -5.189  -1.425  1.00  0.00
ATOM   2372  CA  GLY   151      -9.529  -6.324  -2.437  1.00  0.00
ATOM   2373  HA2 GLY   151      -9.535  -6.615  -3.487  1.00  0.00
ATOM   2374  HA3 GLY   151      -9.188  -7.163  -1.830  1.00  0.00
ATOM   2375  C   GLY   151     -10.936  -5.955  -2.020  1.00  0.00
ATOM   2376  O   GLY   151     -11.854  -6.752  -2.196  1.00  0.00
ATOM   2377  N   GLY   152     -11.112  -4.753  -1.497  1.00  0.00
ATOM   2378  H   GLY   152     -10.320  -4.132  -1.414  1.00  0.00
ATOM   2379  CA  GLY   152     -12.413  -4.282  -1.030  1.00  0.00
ATOM   2380  HA2 GLY   152     -12.824  -3.584  -1.759  1.00  0.00
ATOM   2381  HA3 GLY   152     -13.085  -5.133  -0.924  1.00  0.00
ATOM   2382  C   GLY   152     -12.290  -3.583   0.306  1.00  0.00
ATOM   2383  O   GLY   152     -11.209  -3.147   0.661  1.00  0.00
ATOM   2384  N   PHE   153     -13.386  -3.491   1.071  1.00  0.00
ATOM   2385  H   PHE   153     -14.258  -3.866   0.727  1.00  0.00
ATOM   2386  CA  PHE   153     -13.392  -2.783   2.365  1.00  0.00
ATOM   2387  HA  PHE   153     -12.469  -2.217   2.489  1.00  0.00
ATOM   2388  CB  PHE   153     -14.587  -1.799   2.416  1.00  0.00
ATOM   2389  HB2 PHE   153     -15.520  -2.347   2.283  1.00  0.00
ATOM   2390  HB3 PHE   153     -14.605  -1.280   3.374  1.00  0.00
ATOM   2391  CG  PHE   153     -14.556  -0.730   1.345  1.00  0.00
ATOM   2392  CD1 PHE   153     -14.054   0.536   1.619  1.00  0.00
ATOM   2393  HD1 PHE   153     -13.690   0.759   2.622  1.00  0.00
ATOM   2394  CE1 PHE   153     -14.012   1.521   0.624  1.00  0.00
ATOM   2395  HE1 PHE   153     -13.613   2.509   0.852  1.00  0.00
ATOM   2396  CZ  PHE   153     -14.475   1.241  -0.643  1.00  0.00
ATOM   2397  HZ  PHE   153     -14.440   2.007  -1.418  1.00  0.00
ATOM   2398  CE2 PHE   153     -14.982  -0.006  -0.930  1.00  0.00
ATOM   2399  HE2 PHE   153     -15.344  -0.229  -1.934  1.00  0.00
ATOM   2400  CD2 PHE   153     -15.033  -0.988   0.067  1.00  0.00
ATOM   2401  HD2 PHE   153     -15.451  -1.970  -0.156  1.00  0.00
ATOM   2402  C   PHE   153     -13.420  -3.693   3.584  1.00  0.00
ATOM   2403  O   PHE   153     -13.995  -4.791   3.529  1.00  0.00
ATOM   2404  N   ILE   154     -12.812  -3.225   4.695  1.00  0.00
ATOM   2405  H   ILE   154     -12.290  -2.364   4.619  1.00  0.00
ATOM   2406  CA  ILE   154     -12.781  -3.947   5.973  1.00  0.00
ATOM   2407  HA  ILE   154     -13.601  -4.661   6.058  1.00  0.00
ATOM   2408  CB  ILE   154     -11.436  -4.659   6.309  1.00  0.00
ATOM   2409  HB  ILE   154     -11.535  -5.143   7.281  1.00  0.00
ATOM   2410  CG2 ILE   154     -11.073  -5.715   5.243  1.00  0.00
ATOM   2411 HG21 ILE   154     -10.974  -5.232   4.271  1.00  0.00
ATOM   2412 HG22 ILE   154     -10.130  -6.191   5.509  1.00  0.00
ATOM   2413 HG23 ILE   154     -11.859  -6.468   5.195  1.00  0.00
ATOM   2414  CG1 ILE   154     -10.296  -3.643   6.562  1.00  0.00
ATOM   2415 HG12 ILE   154     -10.020  -3.293   5.567  1.00  0.00
ATOM   2416 HG13 ILE   154     -10.774  -2.832   7.112  1.00  0.00
ATOM   2417  CD1 ILE   154      -9.015  -4.105   7.325  1.00  0.00
ATOM   2418 HD11 ILE   154      -8.537  -4.916   6.775  1.00  0.00
ATOM   2419 HD12 ILE   154      -8.322  -3.268   7.413  1.00  0.00
ATOM   2420 HD13 ILE   154      -9.290  -4.454   8.320  1.00  0.00
ATOM   2421  C   ILE   154     -13.172  -2.980   7.092  1.00  0.00
ATOM   2422  O   ILE   154     -12.962  -1.762   6.960  1.00  0.00
ATOM   2423  N   LYS   155     -13.731  -3.534   8.185  1.00  0.00
ATOM   2424  H   LYS   155     -13.882  -4.532   8.199  1.00  0.00
ATOM   2425  CA  LYS   155     -14.085  -2.765   9.371  1.00  0.00
ATOM   2426  HA  LYS   155     -14.342  -1.748   9.076  1.00  0.00
ATOM   2427  CB  LYS   155     -15.290  -3.383  10.111  1.00  0.00
ATOM   2428  HB2 LYS   155     -15.047  -4.433  10.271  1.00  0.00
ATOM   2429  HB3 LYS   155     -15.354  -2.875  11.073  1.00  0.00
ATOM   2430  CG  LYS   155     -16.630  -3.276   9.390  1.00  0.00
ATOM   2431  HG2 LYS   155     -16.740  -2.259   9.013  1.00  0.00
ATOM   2432  HG3 LYS   155     -16.630  -3.975   8.554  1.00  0.00
ATOM   2433  CD  LYS   155     -17.793  -3.601  10.324  1.00  0.00
ATOM   2434  HD2 LYS   155     -17.812  -4.680  10.480  1.00  0.00
ATOM   2435  HD3 LYS   155     -17.614  -3.100  11.276  1.00  0.00
ATOM   2436  CE  LYS   155     -19.120  -3.151   9.761  1.00  0.00
ATOM   2437  HE2 LYS   155     -19.047  -2.091   9.517  1.00  0.00
ATOM   2438  HE3 LYS   155     -19.318  -3.720   8.853  1.00  0.00
ATOM   2439  NZ  LYS   155     -20.229  -3.361  10.729  1.00  0.00
ATOM   2440  HZ1 LYS   155     -20.046  -2.833  11.571  1.00  0.00
ATOM   2441  HZ2 LYS   155     -21.098  -3.049  10.319  1.00  0.00
ATOM   2442  HZ3 LYS   155     -20.297  -4.343  10.956  1.00  0.00
ATOM   2443  C   LYS   155     -12.912  -2.804  10.310  1.00  0.00
ATOM   2444  O   LYS   155     -12.316  -3.865  10.532  1.00  0.00
ATOM   2445  N   VAL   156     -12.562  -1.655  10.888  1.00  0.00
ATOM   2446  H   VAL   156     -13.024  -0.792  10.641  1.00  0.00
ATOM   2447  CA  VAL   156     -11.459  -1.600  11.834  1.00  0.00
ATOM   2448  HA  VAL   156     -11.225  -2.586  12.236  1.00  0.00
ATOM   2449  CB  VAL   156     -10.174  -1.011  11.181  1.00  0.00
ATOM   2450  HB  VAL   156      -9.396  -0.944  11.942  1.00  0.00
ATOM   2451  CG1 VAL   156      -9.687  -1.889  10.033  1.00  0.00
ATOM   2452 HG11 VAL   156     -10.464  -1.956   9.272  1.00  0.00
ATOM   2453 HG12 VAL   156      -8.789  -1.452   9.597  1.00  0.00
ATOM   2454 HG13 VAL   156      -9.460  -2.887  10.409  1.00  0.00
ATOM   2455  CG2 VAL   156     -10.413   0.411  10.688  1.00  0.00
ATOM   2456 HG21 VAL   156     -10.699   1.044  11.528  1.00  0.00
ATOM   2457 HG22 VAL   156      -9.499   0.798  10.237  1.00  0.00
ATOM   2458 HG23 VAL   156     -11.212   0.410   9.946  1.00  0.00
ATOM   2459  C   VAL   156     -11.874  -0.783  13.059  1.00  0.00
ATOM   2460  O   VAL   156     -12.898  -0.089  13.011  1.00  0.00
ATOM   2461  N   ARG   157     -11.085  -0.860  14.136  1.00  0.00
ATOM   2462  H   ARG   157     -10.282  -1.472  14.107  1.00  0.00
ATOM   2463  CA  ARG   157     -11.329  -0.092  15.361  1.00  0.00
ATOM   2464  HA  ARG   157     -12.363   0.252  15.362  1.00  0.00
ATOM   2465  CB  ARG   157     -11.086  -0.930  16.637  1.00  0.00
ATOM   2466  HB2 ARG   157     -10.019  -1.149  16.682  1.00  0.00
ATOM   2467  HB3 ARG   157     -11.365  -0.310  17.489  1.00  0.00
ATOM   2468  CG  ARG   157     -11.882  -2.246  16.678  1.00  0.00
ATOM   2469  HG2 ARG   157     -12.883  -2.036  16.301  1.00  0.00
ATOM   2470  HG3 ARG   157     -11.384  -2.952  16.013  1.00  0.00
ATOM   2471  CD  ARG   157     -11.981  -2.844  18.064  1.00  0.00
ATOM   2472  HD2 ARG   157     -12.652  -2.211  18.644  1.00  0.00
ATOM   2473  HD3 ARG   157     -12.419  -3.837  17.959  1.00  0.00
ATOM   2474  NE  ARG   157     -10.703  -2.966  18.788  1.00  0.00
ATOM   2475  HE  ARG   157     -10.489  -2.241  19.458  1.00  0.00
ATOM   2476  CZ  ARG   157      -9.835  -3.961  18.631  1.00  0.00
ATOM   2477  NH1 ARG   157     -10.057  -4.912  17.733  1.00  0.00
ATOM   2478 HH11 ARG   157     -10.891  -4.880  17.164  1.00  0.00
ATOM   2479 HH12 ARG   157      -9.391  -5.663  17.622  1.00  0.00
ATOM   2480  NH2 ARG   157      -8.729  -4.004  19.359  1.00  0.00
ATOM   2481 HH21 ARG   157      -8.545  -3.277  20.036  1.00  0.00
ATOM   2482 HH22 ARG   157      -8.075  -4.763  19.234  1.00  0.00
ATOM   2483  C   ARG   157     -10.364   1.071  15.322  1.00  0.00
ATOM   2484  O   ARG   157      -9.167   0.863  15.150  1.00  0.00
ATOM   2485  N   GLN   158     -10.879   2.298  15.463  1.00  0.00
ATOM   2486  H   GLN   158     -11.879   2.423  15.521  1.00  0.00
ATOM   2487  CA  GLN   158     -10.036   3.481  15.455  1.00  0.00
ATOM   2488  HA  GLN   158      -9.067   3.247  15.013  1.00  0.00
ATOM   2489  CB  GLN   158     -10.697   4.591  14.627  1.00  0.00
ATOM   2490  HB2 GLN   158     -10.750   4.259  13.590  1.00  0.00
ATOM   2491  HB3 GLN   158     -11.706   4.748  15.009  1.00  0.00
ATOM   2492  CG  GLN   158      -9.912   5.904  14.703  1.00  0.00
ATOM   2493  HG2 GLN   158      -9.895   6.218  15.747  1.00  0.00
ATOM   2494  HG3 GLN   158      -8.892   5.735  14.358  1.00  0.00
ATOM   2495  CD  GLN   158     -10.523   7.009  13.877  1.00  0.00
ATOM   2496  OE1 GLN   158     -11.173   6.774  12.859  1.00  0.00
ATOM   2497  NE2 GLN   158     -10.305   8.250  14.292  1.00  0.00
ATOM   2498 HE21 GLN   158     -10.691   9.027  13.776  1.00  0.00
ATOM   2499 HE22 GLN   158      -9.754   8.412  15.123  1.00  0.00
ATOM   2500  C   GLN   158      -9.730   3.961  16.857  1.00  0.00
ATOM   2501  O   GLN   158     -10.655   4.280  17.611  1.00  0.00
ATOM   2502  N   TYR   159      -8.439   4.039  17.203  1.00  0.00
ATOM   2503  H   TYR   159      -7.747   3.750  16.526  1.00  0.00
ATOM   2504  CA  TYR   159      -7.977   4.540  18.493  1.00  0.00
ATOM   2505  HA  TYR   159      -8.841   4.731  19.130  1.00  0.00
ATOM   2506  CB  TYR   159      -7.054   3.538  19.204  1.00  0.00
ATOM   2507  HB2 TYR   159      -6.237   3.301  18.522  1.00  0.00
ATOM   2508  HB3 TYR   159      -6.656   4.041  20.086  1.00  0.00
ATOM   2509  CG  TYR   159      -7.747   2.262  19.622  1.00  0.00
ATOM   2510  CD1 TYR   159      -7.884   1.197  18.735  1.00  0.00
ATOM   2511  HD1 TYR   159      -7.504   1.310  17.720  1.00  0.00
ATOM   2512  CE1 TYR   159      -8.492   0.005  19.122  1.00  0.00
ATOM   2513  HE1 TYR   159      -8.585  -0.821  18.417  1.00  0.00
ATOM   2514  CZ  TYR   159      -9.017  -0.113  20.401  1.00  0.00
ATOM   2515  OH  TYR   159      -9.619  -1.298  20.773  1.00  0.00
ATOM   2516  HH  TYR   159      -9.614  -1.956  20.075  1.00  0.00
ATOM   2517  CE2 TYR   159      -8.899   0.935  21.303  1.00  0.00
ATOM   2518  HE2 TYR   159      -9.301   0.840  22.312  1.00  0.00
ATOM   2519  CD2 TYR   159      -8.262   2.115  20.913  1.00  0.00
ATOM   2520  HD2 TYR   159      -8.160   2.939  21.620  1.00  0.00
ATOM   2521  C   TYR   159      -7.188   5.817  18.217  1.00  0.00
ATOM   2522  O   TYR   159      -6.309   5.820  17.350  1.00  0.00
ATOM   2523  N   ASP   160      -7.479   6.883  18.955  1.00  0.00
ATOM   2524  H   ASP   160      -8.244   6.848  19.614  1.00  0.00
ATOM   2525  CA  ASP   160      -6.778   8.150  18.776  1.00  0.00
ATOM   2526  HA  ASP   160      -6.181   8.124  17.865  1.00  0.00
ATOM   2527  CB  ASP   160      -7.802   9.302  18.662  1.00  0.00
ATOM   2528  HB2 ASP   160      -8.346   9.343  19.606  1.00  0.00
ATOM   2529  HB3 ASP   160      -7.237  10.225  18.529  1.00  0.00
ATOM   2530  CG  ASP   160      -8.789   9.142  17.515  1.00  0.00
ATOM   2531  OD1 ASP   160      -9.982   9.409  17.722  1.00  0.00
ATOM   2532  OD2 ASP   160      -8.362   8.746  16.406  1.00  0.00
ATOM   2533  C   ASP   160      -5.757   8.456  19.871  1.00  0.00
ATOM   2534  O   ASP   160      -5.831   7.934  20.996  1.00  0.00
ATOM   2535  N   GLN   161      -4.790   9.338  19.527  1.00  0.00
ATOM   2536  H   GLN   161      -4.747   9.608  18.555  1.00  0.00
ATOM   2537  CA  GLN   161      -3.751   9.832  20.430  1.00  0.00
ATOM   2538  HA  GLN   161      -2.989  10.376  19.872  1.00  0.00
ATOM   2539  CB  GLN   161      -4.385  10.787  21.456  1.00  0.00
ATOM   2540  HB2 GLN   161      -5.408  10.986  21.138  1.00  0.00
ATOM   2541  HB3 GLN   161      -4.397  10.280  22.421  1.00  0.00
ATOM   2542  CG  GLN   161      -3.641  12.082  21.582  1.00  0.00
ATOM   2543  HG2 GLN   161      -2.724  11.922  22.149  1.00  0.00
ATOM   2544  HG3 GLN   161      -3.394  12.468  20.593  1.00  0.00
ATOM   2545  CD  GLN   161      -4.481  13.106  22.303  1.00  0.00
ATOM   2546  OE1 GLN   161      -5.668  13.308  22.011  1.00  0.00
ATOM   2547  NE2 GLN   161      -3.874  13.771  23.252  1.00  0.00
ATOM   2548 HE21 GLN   161      -4.379  14.472  23.775  1.00  0.00
ATOM   2549 HE22 GLN   161      -2.904  13.580  23.457  1.00  0.00
ATOM   2550  C   GLN   161      -2.965   8.695  21.099  1.00  0.00
ATOM   2551  O   GLN   161      -2.744   8.690  22.323  1.00  0.00
ATOM   2552  N   ILE   162      -2.557   7.722  20.274  1.00  0.00
ATOM   2553  H   ILE   162      -2.821   7.786  19.301  1.00  0.00
ATOM   2554  CA  ILE   162      -1.800   6.548  20.711  1.00  0.00
ATOM   2555  HA  ILE   162      -1.845   6.357  21.783  1.00  0.00
ATOM   2556  CB  ILE   162      -2.285   5.286  19.939  1.00  0.00
ATOM   2557  HB  ILE   162      -2.274   5.513  18.873  1.00  0.00
ATOM   2558  CG2 ILE   162      -1.370   4.041  20.218  1.00  0.00
ATOM   2559 HG21 ILE   162      -1.380   3.813  21.284  1.00  0.00
ATOM   2560 HG22 ILE   162      -1.744   3.182  19.660  1.00  0.00
ATOM   2561 HG23 ILE   162      -0.350   4.262  19.904  1.00  0.00
ATOM   2562  CG1 ILE   162      -3.795   4.964  20.213  1.00  0.00
ATOM   2563 HG12 ILE   162      -4.353   5.854  19.922  1.00  0.00
ATOM   2564 HG13 ILE   162      -4.055   4.139  19.550  1.00  0.00
ATOM   2565  CD1 ILE   162      -4.153   4.585  21.672  1.00  0.00
ATOM   2566 HD11 ILE   162      -3.894   5.410  22.336  1.00  0.00
ATOM   2567 HD12 ILE   162      -5.222   4.384  21.744  1.00  0.00
ATOM   2568 HD13 ILE   162      -3.596   3.695  21.964  1.00  0.00
ATOM   2569  C   ILE   162      -0.322   6.783  20.499  1.00  0.00
ATOM   2570  O   ILE   162       0.084   7.224  19.418  1.00  0.00
ATOM   2571  N   LEU   163       0.492   6.463  21.520  1.00  0.00
ATOM   2572  H   LEU   163       0.091   6.107  22.376  1.00  0.00
ATOM   2573  CA  LEU   163       1.942   6.594  21.438  1.00  0.00
ATOM   2574  HA  LEU   163       2.196   7.537  20.954  1.00  0.00
ATOM   2575  CB  LEU   163       2.574   6.573  22.831  1.00  0.00
ATOM   2576  HB2 LEU   163       1.934   5.896  23.397  1.00  0.00
ATOM   2577  HB3 LEU   163       3.570   6.139  22.739  1.00  0.00
ATOM   2578  CG  LEU   163       2.669   7.920  23.564  1.00  0.00
ATOM   2579  HG  LEU   163       3.078   8.661  22.877  1.00  0.00
ATOM   2580  CD1 LEU   163       1.298   8.384  24.055  1.00  0.00
ATOM   2581 HD11 LEU   163       0.888   7.644  24.743  1.00  0.00
ATOM   2582 HD12 LEU   163       1.400   9.340  24.569  1.00  0.00
ATOM   2583 HD13 LEU   163       0.627   8.500  23.204  1.00  0.00
ATOM   2584  CD2 LEU   163       3.642   7.815  24.736  1.00  0.00
ATOM   2585 HD21 LEU   163       4.630   7.540  24.366  1.00  0.00
ATOM   2586 HD22 LEU   163       3.701   8.776  25.248  1.00  0.00
ATOM   2587 HD23 LEU   163       3.291   7.054  25.433  1.00  0.00
ATOM   2588  C   LEU   163       2.471   5.407  20.634  1.00  0.00
ATOM   2589  O   LEU   163       2.165   4.234  20.918  1.00  0.00
ATOM   2590  N   ILE   164       3.251   5.720  19.632  1.00  0.00
ATOM   2591  H   ILE   164       3.368   6.690  19.374  1.00  0.00
ATOM   2592  CA  ILE   164       3.860   4.704  18.788  1.00  0.00
ATOM   2593  HA  ILE   164       4.174   3.802  19.313  1.00  0.00
ATOM   2594  CB  ILE   164       2.928   4.318  17.608  1.00  0.00
ATOM   2595  HB  ILE   164       2.094   3.741  18.007  1.00  0.00
ATOM   2596  CG2 ILE   164       2.382   5.574  16.862  1.00  0.00
ATOM   2597 HG21 ILE   164       3.216   6.151  16.463  1.00  0.00
ATOM   2598 HG22 ILE   164       1.735   5.258  16.044  1.00  0.00
ATOM   2599 HG23 ILE   164       1.813   6.192  17.557  1.00  0.00
ATOM   2600  CG1 ILE   164       3.619   3.282  16.659  1.00  0.00
ATOM   2601 HG12 ILE   164       4.425   3.803  16.142  1.00  0.00
ATOM   2602 HG13 ILE   164       4.039   2.496  17.287  1.00  0.00
ATOM   2603  CD1 ILE   164       2.654   2.650  15.613  1.00  0.00
ATOM   2604 HD11 ILE   164       2.234   3.435  14.985  1.00  0.00
ATOM   2605 HD12 ILE   164       3.204   1.943  14.992  1.00  0.00
ATOM   2606 HD13 ILE   164       1.848   2.129  16.130  1.00  0.00
ATOM   2607  C   ILE   164       5.228   5.196  18.353  1.00  0.00
ATOM   2608  O   ILE   164       5.363   6.329  17.884  1.00  0.00
ATOM   2609  N   GLU   165       6.244   4.350  18.522  1.00  0.00
ATOM   2610  H   GLU   165       6.090   3.435  18.920  1.00  0.00
ATOM   2611  CA  GLU   165       7.614   4.726  18.151  1.00  0.00
ATOM   2612  HA  GLU   165       7.688   5.803  18.003  1.00  0.00
ATOM   2613  CB  GLU   165       8.567   4.320  19.284  1.00  0.00
ATOM   2614  HB2 GLU   165       8.046   4.514  20.221  1.00  0.00
ATOM   2615  HB3 GLU   165       8.742   3.249  19.182  1.00  0.00
ATOM   2616  CG  GLU   165       9.880   5.043  19.284  1.00  0.00
ATOM   2617  HG2 GLU   165      10.390   4.815  18.348  1.00  0.00
ATOM   2618  HG3 GLU   165       9.769   6.123  19.384  1.00  0.00
ATOM   2619  CD  GLU   165      10.693   4.511  20.443  1.00  0.00
ATOM   2620  OE1 GLU   165      11.382   3.483  20.251  1.00  0.00
ATOM   2621  OE2 GLU   165      10.598   5.085  21.550  1.00  0.00
ATOM   2622  C   GLU   165       7.954   4.000  16.859  1.00  0.00
ATOM   2623  O   GLU   165       7.675   2.807  16.757  1.00  0.00
ATOM   2624  N   ILE   166       8.509   4.698  15.851  1.00  0.00
ATOM   2625  H   ILE   166       8.677   5.684  15.991  1.00  0.00
ATOM   2626  CA  ILE   166       8.826   4.119  14.544  1.00  0.00
ATOM   2627  HA  ILE   166       8.697   3.037  14.529  1.00  0.00
ATOM   2628  CB  ILE   166       7.925   4.768  13.437  1.00  0.00
ATOM   2629  HB  ILE   166       8.071   5.848  13.457  1.00  0.00
ATOM   2630  CG2 ILE   166       8.287   4.227  12.041  1.00  0.00
ATOM   2631 HG21 ILE   166       8.141   3.147  12.020  1.00  0.00
ATOM   2632 HG22 ILE   166       7.647   4.694  11.293  1.00  0.00
ATOM   2633 HG23 ILE   166       9.330   4.457  11.821  1.00  0.00
ATOM   2634  CG1 ILE   166       6.406   4.543  13.744  1.00  0.00
ATOM   2635 HG12 ILE   166       6.121   3.626  13.228  1.00  0.00
ATOM   2636 HG13 ILE   166       6.330   4.392  14.821  1.00  0.00
ATOM   2637  CD1 ILE   166       5.491   5.654  13.330  1.00  0.00
ATOM   2638 HD11 ILE   166       5.567   5.806  12.253  1.00  0.00
ATOM   2639 HD12 ILE   166       4.464   5.395  13.589  1.00  0.00
ATOM   2640 HD13 ILE   166       5.775   6.571  13.846  1.00  0.00
ATOM   2641  C   ILE   166      10.311   4.349  14.309  1.00  0.00
ATOM   2642  O   ILE   166      10.723   5.496  14.178  1.00  0.00
ATOM   2643  N   CYS   167      11.128   3.275  14.316  1.00  0.00
ATOM   2644  H   CYS   167      10.762   2.349  14.482  1.00  0.00
ATOM   2645  CA  CYS   167      12.592   3.432  14.151  1.00  0.00
ATOM   2646  HA  CYS   167      13.082   2.471  14.311  1.00  0.00
ATOM   2647  CB  CYS   167      12.935   3.927  12.751  1.00  0.00
ATOM   2648  HB2 CYS   167      12.391   4.844  12.524  1.00  0.00
ATOM   2649  HB3 CYS   167      14.006   4.109  12.660  1.00  0.00
ATOM   2650  SG  CYS   167      12.516   2.766  11.454  1.00  0.00
ATOM   2651  HG  CYS   167      12.945   3.522  10.447  1.00  0.00
ATOM   2652  C   CYS   167      13.170   4.378  15.200  1.00  0.00
ATOM   2653  O   CYS   167      14.089   5.132  14.881  1.00  0.00
ATOM   2654  N   GLY   168      12.608   4.378  16.406  1.00  0.00
ATOM   2655  H   GLY   168      11.835   3.762  16.613  1.00  0.00
ATOM   2656  CA  GLY   168      13.089   5.265  17.463  1.00  0.00
ATOM   2657  HA2 GLY   168      12.863   4.784  18.415  1.00  0.00
ATOM   2658  HA3 GLY   168      14.170   5.349  17.346  1.00  0.00
ATOM   2659  C   GLY   168      12.481   6.658  17.456  1.00  0.00
ATOM   2660  O   GLY   168      12.703   7.426  18.395  1.00  0.00
ATOM   2661  N   HIE   169      11.707   7.005  16.400  1.00  0.00
ATOM   2662  H   HIE   169      11.598   6.336  15.651  1.00  0.00
ATOM   2663  CA  HIE   169      11.032   8.300  16.279  1.00  0.00
ATOM   2664  HA  HIE   169      11.629   9.071  16.767  1.00  0.00
ATOM   2665  CB  HIE   169      10.844   8.686  14.797  1.00  0.00
ATOM   2666  HB2 HIE   169      10.348   7.869  14.274  1.00  0.00
ATOM   2667  HB3 HIE   169      10.238   9.588  14.719  1.00  0.00
ATOM   2668  CG  HIE   169      12.115   8.959  14.057  1.00  0.00
ATOM   2669  ND1 HIE   169      12.442  10.238  13.638  1.00  0.00
ATOM   2670  CE1 HIE   169      13.614  10.129  13.028  1.00  0.00
ATOM   2671  HE1 HIE   169      14.047  11.036  12.607  1.00  0.00
ATOM   2672  NE2 HIE   169      14.061   8.873  13.046  1.00  0.00
ATOM   2673  HE2 HIE   169      14.927   8.518  12.668  1.00  0.00
ATOM   2674  CD2 HIE   169      13.106   8.110  13.693  1.00  0.00
ATOM   2675  HD2 HIE   169      13.256   7.037  13.815  1.00  0.00
ATOM   2676  C   HIE   169       9.666   8.197  16.969  1.00  0.00
ATOM   2677  O   HIE   169       8.814   7.396  16.558  1.00  0.00
ATOM   2678  N   LYS   170       9.448   9.010  18.006  1.00  0.00
ATOM   2679  H   LYS   170      10.194   9.599  18.348  1.00  0.00
ATOM   2680  CA  LYS   170       8.197   8.982  18.746  1.00  0.00
ATOM   2681  HA  LYS   170       7.815   7.961  18.769  1.00  0.00
ATOM   2682  CB  LYS   170       8.387   9.473  20.204  1.00  0.00
ATOM   2683  HB2 LYS   170       8.761  10.495  20.153  1.00  0.00
ATOM   2684  HB3 LYS   170       7.404   9.470  20.676  1.00  0.00
ATOM   2685  CG  LYS   170       9.355   8.614  21.032  1.00  0.00
ATOM   2686  HG2 LYS   170       9.039   7.573  20.962  1.00  0.00
ATOM   2687  HG3 LYS   170      10.355   8.718  20.611  1.00  0.00
ATOM   2688  CD  LYS   170       9.373   9.044  22.502  1.00  0.00
ATOM   2689  HD2 LYS   170       9.715  10.078  22.551  1.00  0.00
ATOM   2690  HD3 LYS   170       8.356   8.979  22.889  1.00  0.00
ATOM   2691  CE  LYS   170      10.283   8.174  23.333  1.00  0.00
ATOM   2692  HE2 LYS   170       9.975   8.257  24.375  1.00  0.00
ATOM   2693  HE3 LYS   170      10.165   7.143  23.001  1.00  0.00
ATOM   2694  NZ  LYS   170      11.710   8.576  23.204  1.00  0.00
ATOM   2695  HZ1 LYS   170      11.820   9.532  23.512  1.00  0.00
ATOM   2696  HZ2 LYS   170      12.283   7.971  23.774  1.00  0.00
ATOM   2697  HZ3 LYS   170      11.996   8.499  22.238  1.00  0.00
ATOM   2698  C   LYS   170       7.101   9.758  18.026  1.00  0.00
ATOM   2699  O   LYS   170       7.320  10.894  17.598  1.00  0.00
ATOM   2700  N   ALA   171       5.943   9.123  17.855  1.00  0.00
ATOM   2701  H   ALA   171       5.896   8.171  18.190  1.00  0.00
ATOM   2702  CA  ALA   171       4.761   9.692  17.227  1.00  0.00
ATOM   2703  HA  ALA   171       4.847  10.767  17.066  1.00  0.00
ATOM   2704  CB  ALA   171       4.487   9.017  15.883  1.00  0.00
ATOM   2705  HB1 ALA   171       4.389   7.941  16.029  1.00  0.00
ATOM   2706  HB2 ALA   171       3.563   9.411  15.460  1.00  0.00
ATOM   2707  HB3 ALA   171       5.313   9.217  15.201  1.00  0.00
ATOM   2708  C   ALA   171       3.589   9.463  18.184  1.00  0.00
ATOM   2709  O   ALA   171       3.668   8.598  19.069  1.00  0.00
ATOM   2710  N   ILE   172       2.541  10.279  18.057  1.00  0.00
ATOM   2711  H   ILE   172       2.610  11.043  17.401  1.00  0.00
ATOM   2712  CA  ILE   172       1.323  10.168  18.870  1.00  0.00
ATOM   2713  HA  ILE   172       1.189   9.134  19.188  1.00  0.00
ATOM   2714  CB  ILE   172       1.239  11.108  20.112  1.00  0.00
ATOM   2715  HB  ILE   172       1.219  12.147  19.784  1.00  0.00
ATOM   2716  CG2 ILE   172      -0.036  10.797  20.893  1.00  0.00
ATOM   2717 HG21 ILE   172      -0.017   9.758  21.222  1.00  0.00
ATOM   2718 HG22 ILE   172      -0.099  11.452  21.762  1.00  0.00
ATOM   2719 HG23 ILE   172      -0.903  10.959  20.253  1.00  0.00
ATOM   2720  CG1 ILE   172       2.495  11.022  21.015  1.00  0.00
ATOM   2721 HG12 ILE   172       2.500  10.028  21.461  1.00  0.00
ATOM   2722 HG13 ILE   172       3.364  11.133  20.366  1.00  0.00
ATOM   2723  CD1 ILE   172       2.546  12.048  22.091  1.00  0.00
ATOM   2724 HD11 ILE   172       1.678  11.937  22.741  1.00  0.00
ATOM   2725 HD12 ILE   172       3.456  11.917  22.676  1.00  0.00
ATOM   2726 HD13 ILE   172       2.541  13.043  21.646  1.00  0.00
ATOM   2727  C   ILE   172       0.190  10.427  17.901  1.00  0.00
ATOM   2728  O   ILE   172       0.029  11.555  17.427  1.00  0.00
ATOM   2729  N   GLY   173      -0.580   9.402  17.584  1.00  0.00
ATOM   2730  H   GLY   173      -0.488   8.476  17.977  1.00  0.00
ATOM   2731  CA  GLY   173      -1.630   9.634  16.601  1.00  0.00
ATOM   2732  HA2 GLY   173      -2.168  10.536  16.891  1.00  0.00
ATOM   2733  HA3 GLY   173      -1.155   9.791  15.633  1.00  0.00
ATOM   2734  C   GLY   173      -2.609   8.494  16.488  1.00  0.00
ATOM   2735  O   GLY   173      -2.705   7.633  17.381  1.00  0.00
ATOM   2736  N   THR   174      -3.388   8.525  15.399  1.00  0.00
ATOM   2737  H   THR   174      -3.318   9.302  14.758  1.00  0.00
ATOM   2738  CA  THR   174      -4.443   7.541  15.181  1.00  0.00
ATOM   2739  HA  THR   174      -4.912   7.222  16.112  1.00  0.00
ATOM   2740  CB  THR   174      -5.524   8.103  14.257  1.00  0.00
ATOM   2741  HB  THR   174      -5.045   8.398  13.324  1.00  0.00
ATOM   2742  CG2 THR   174      -6.625   7.102  13.965  1.00  0.00
ATOM   2743 HG21 THR   174      -7.105   6.807  14.898  1.00  0.00
ATOM   2744 HG22 THR   174      -7.364   7.556  13.305  1.00  0.00
ATOM   2745 HG23 THR   174      -6.199   6.223  13.482  1.00  0.00
ATOM   2746  OG1 THR   174      -6.072   9.296  14.833  1.00  0.00
ATOM   2747  HG1 THR   174      -6.751   9.649  14.253  1.00  0.00
ATOM   2748  C   THR   174      -3.902   6.222  14.701  1.00  0.00
ATOM   2749  O   THR   174      -3.110   6.164  13.755  1.00  0.00
ATOM   2750  N   VAL   175      -4.358   5.146  15.351  1.00  0.00
ATOM   2751  H   VAL   175      -4.981   5.271  16.136  1.00  0.00
ATOM   2752  CA  VAL   175      -3.953   3.796  15.002  1.00  0.00
ATOM   2753  HA  VAL   175      -3.436   3.741  14.044  1.00  0.00
ATOM   2754  CB  VAL   175      -3.032   3.194  16.099  1.00  0.00
ATOM   2755  HB  VAL   175      -3.501   3.369  17.067  1.00  0.00
ATOM   2756  CG1 VAL   175      -2.806   1.704  15.908  1.00  0.00
ATOM   2757 HG11 VAL   175      -2.337   1.528  14.940  1.00  0.00
ATOM   2758 HG12 VAL   175      -2.156   1.330  16.699  1.00  0.00
ATOM   2759 HG13 VAL   175      -3.763   1.183  15.948  1.00  0.00
ATOM   2760  CG2 VAL   175      -1.694   3.926  16.167  1.00  0.00
ATOM   2761 HG21 VAL   175      -1.866   4.977  16.399  1.00  0.00
ATOM   2762 HG22 VAL   175      -1.074   3.480  16.945  1.00  0.00
ATOM   2763 HG23 VAL   175      -1.185   3.845  15.206  1.00  0.00
ATOM   2764  C   VAL   175      -5.240   2.983  14.820  1.00  0.00
ATOM   2765  O   VAL   175      -6.119   3.026  15.691  1.00  0.00
ATOM   2766  N   LEU   176      -5.361   2.302  13.671  1.00  0.00
ATOM   2767  H   LEU   176      -4.628   2.393  12.982  1.00  0.00
ATOM   2768  CA  LEU   176      -6.510   1.445  13.356  1.00  0.00
ATOM   2769  HA  LEU   176      -7.351   1.717  13.993  1.00  0.00
ATOM   2770  CB  LEU   176      -6.932   1.601  11.899  1.00  0.00
ATOM   2771  HB2 LEU   176      -6.105   1.139  11.360  1.00  0.00
ATOM   2772  HB3 LEU   176      -7.841   1.022  11.735  1.00  0.00
ATOM   2773  CG  LEU   176      -7.140   3.044  11.383  1.00  0.00
ATOM   2774  HG  LEU   176      -6.199   3.588  11.463  1.00  0.00
ATOM   2775  CD1 LEU   176      -7.596   3.032   9.933  1.00  0.00
ATOM   2776 HD11 LEU   176      -8.538   2.489   9.852  1.00  0.00
ATOM   2777 HD12 LEU   176      -7.737   4.056   9.588  1.00  0.00
ATOM   2778 HD13 LEU   176      -6.841   2.542   9.318  1.00  0.00
ATOM   2779  CD2 LEU   176      -8.114   3.797  12.257  1.00  0.00
ATOM   2780 HD21 LEU   176      -7.729   3.843  13.276  1.00  0.00
ATOM   2781 HD22 LEU   176      -8.242   4.809  11.872  1.00  0.00
ATOM   2782 HD23 LEU   176      -9.076   3.284  12.256  1.00  0.00
ATOM   2783  C   LEU   176      -6.086   0.008  13.638  1.00  0.00
ATOM   2784  O   LEU   176      -4.922  -0.349  13.428  1.00  0.00
ATOM   2785  N   VAL   177      -7.011  -0.807  14.131  1.00  0.00
ATOM   2786  H   VAL   177      -7.931  -0.434  14.319  1.00  0.00
ATOM   2787  CA  VAL   177      -6.745  -2.210  14.475  1.00  0.00
ATOM   2788  HA  VAL   177      -5.770  -2.543  14.121  1.00  0.00
ATOM   2789  CB  VAL   177      -6.823  -2.446  16.010  1.00  0.00
ATOM   2790  HB  VAL   177      -7.799  -2.110  16.359  1.00  0.00
ATOM   2791  CG1 VAL   177      -6.633  -3.923  16.369  1.00  0.00
ATOM   2792 HG11 VAL   177      -5.656  -4.259  16.021  1.00  0.00
ATOM   2793 HG12 VAL   177      -6.694  -4.045  17.450  1.00  0.00
ATOM   2794 HG13 VAL   177      -7.413  -4.517  15.892  1.00  0.00
ATOM   2795  CG2 VAL   177      -5.798  -1.583  16.759  1.00  0.00
ATOM   2796 HG21 VAL   177      -5.994  -0.529  16.560  1.00  0.00
ATOM   2797 HG22 VAL   177      -5.877  -1.771  17.830  1.00  0.00
ATOM   2798 HG23 VAL   177      -4.793  -1.835  16.420  1.00  0.00
ATOM   2799  C   VAL   177      -7.754  -3.058  13.717  1.00  0.00
ATOM   2800  O   VAL   177      -8.970  -2.847  13.826  1.00  0.00
ATOM   2801  N   GLY   178      -7.241  -4.025  12.966  1.00  0.00
ATOM   2802  H   GLY   178      -6.244  -4.179  12.913  1.00  0.00
ATOM   2803  CA  GLY   178      -8.117  -4.896  12.192  1.00  0.00
ATOM   2804  HA2 GLY   178      -8.783  -5.396  12.896  1.00  0.00
ATOM   2805  HA3 GLY   178      -8.702  -4.260  11.528  1.00  0.00
ATOM   2806  C   GLY   178      -7.399  -5.941  11.367  1.00  0.00
ATOM   2807  O   GLY   178      -6.159  -6.035  11.409  1.00  0.00
ATOM   2808  N   PRO   179      -8.196  -6.681  10.558  1.00  0.00
ATOM   2809  CD  PRO   179      -9.676  -6.629  10.457  1.00  0.00
ATOM   2810  HD2 PRO   179      -9.984  -5.613  10.212  1.00  0.00
ATOM   2811  HD3 PRO   179     -10.112  -6.920  11.413  1.00  0.00
ATOM   2812  CG  PRO   179      -9.990  -7.603   9.367  1.00  0.00
ATOM   2813  HG2 PRO   179     -10.046  -7.079   8.413  1.00  0.00
ATOM   2814  HG3 PRO   179     -10.945  -8.087   9.572  1.00  0.00
ATOM   2815  CB  PRO   179      -8.876  -8.597   9.378  1.00  0.00
ATOM   2816  HB2 PRO   179      -8.722  -9.086   8.416  1.00  0.00
ATOM   2817  HB3 PRO   179      -9.064  -9.351  10.142  1.00  0.00
ATOM   2818  CA  PRO   179      -7.637  -7.775   9.749  1.00  0.00
ATOM   2819  HA  PRO   179      -7.000  -8.353  10.419  1.00  0.00
ATOM   2820  C   PRO   179      -6.840  -7.358   8.530  1.00  0.00
ATOM   2821  O   PRO   179      -7.305  -7.440   7.394  1.00  0.00
ATOM   2822  N   THR   180      -5.607  -6.943   8.770  1.00  0.00
ATOM   2823  H   THR   180      -5.293  -6.845   9.725  1.00  0.00
ATOM   2824  CA  THR   180      -4.712  -6.543   7.711  1.00  0.00
ATOM   2825  HA  THR   180      -5.255  -6.401   6.777  1.00  0.00
ATOM   2826  CB  THR   180      -3.996  -5.212   8.077  1.00  0.00
ATOM   2827  HB  THR   180      -4.749  -4.425   8.103  1.00  0.00
ATOM   2828  CG2 THR   180      -3.273  -5.276   9.437  1.00  0.00
ATOM   2829 HG21 THR   180      -2.519  -6.063   9.412  1.00  0.00
ATOM   2830 HG22 THR   180      -2.792  -4.319   9.639  1.00  0.00
ATOM   2831 HG23 THR   180      -3.996  -5.492  10.224  1.00  0.00
ATOM   2832  OG1 THR   180      -3.048  -4.902   7.058  1.00  0.00
ATOM   2833  HG1 THR   180      -2.601  -4.081   7.276  1.00  0.00
ATOM   2834  C   THR   180      -3.713  -7.647   7.411  1.00  0.00
ATOM   2835  O   THR   180      -3.269  -8.344   8.342  1.00  0.00
ATOM   2836  N   PRO   181      -3.289  -7.801   6.134  1.00  0.00
ATOM   2837  CD  PRO   181      -3.710  -7.079   4.914  1.00  0.00
ATOM   2838  HD2 PRO   181      -3.190  -6.123   4.852  1.00  0.00
ATOM   2839  HD3 PRO   181      -4.786  -6.906   4.940  1.00  0.00
ATOM   2840  CG  PRO   181      -3.313  -8.016   3.832  1.00  0.00
ATOM   2841  HG2 PRO   181      -3.149  -7.461   2.908  1.00  0.00
ATOM   2842  HG3 PRO   181      -4.101  -8.753   3.678  1.00  0.00
ATOM   2843  CB  PRO   181      -2.091  -8.653   4.292  1.00  0.00
ATOM   2844  HB2 PRO   181      -1.258  -7.981   4.085  1.00  0.00
ATOM   2845  HB3 PRO   181      -1.895  -9.624   3.838  1.00  0.00
ATOM   2846  CA  PRO   181      -2.269  -8.811   5.810  1.00  0.00
ATOM   2847  HA  PRO   181      -2.648  -9.787   6.113  1.00  0.00
ATOM   2848  C   PRO   181      -0.940  -8.537   6.522  1.00  0.00
ATOM   2849  O   PRO   181      -0.216  -9.463   6.817  1.00  0.00
ATOM   2850  N   VAL   182      -0.632  -7.244   6.806  1.00  0.00
ATOM   2851  H   VAL   182      -1.339  -6.546   6.627  1.00  0.00
ATOM   2852  CA  VAL   182       0.609  -6.825   7.490  1.00  0.00
ATOM   2853  HA  VAL   182       1.038  -7.339   8.350  1.00  0.00
ATOM   2854  CB  VAL   182       1.764  -6.392   6.543  1.00  0.00
ATOM   2855  HB  VAL   182       1.919  -5.326   6.712  1.00  0.00
ATOM   2856  CG1 VAL   182       3.069  -7.127   6.735  1.00  0.00
ATOM   2857 HG11 VAL   182       2.915  -8.193   6.566  1.00  0.00
ATOM   2858 HG12 VAL   182       3.807  -6.750   6.027  1.00  0.00
ATOM   2859 HG13 VAL   182       3.429  -6.970   7.752  1.00  0.00
ATOM   2860  CG2 VAL   182       1.357  -6.024   5.117  1.00  0.00
ATOM   2861 HG21 VAL   182       0.657  -5.189   5.143  1.00  0.00
ATOM   2862 HG22 VAL   182       2.242  -5.739   4.548  1.00  0.00
ATOM   2863 HG23 VAL   182       0.881  -6.882   4.642  1.00  0.00
ATOM   2864  C   VAL   182       0.360  -5.549   8.250  1.00  0.00
ATOM   2865  O   VAL   182      -0.438  -4.713   7.808  1.00  0.00
ATOM   2866  N   ASN   183       1.158  -5.312   9.323  1.00  0.00
ATOM   2867  H   ASN   183       1.844  -5.973   9.657  1.00  0.00
ATOM   2868  CA  ASN   183       1.064  -4.013   9.991  1.00  0.00
ATOM   2869  HA  ASN   183       0.040  -3.845  10.326  1.00  0.00
ATOM   2870  CB  ASN   183       1.991  -3.962  11.208  1.00  0.00
ATOM   2871  HB2 ASN   183       2.996  -4.240  10.889  1.00  0.00
ATOM   2872  HB3 ASN   183       2.001  -2.942  11.593  1.00  0.00
ATOM   2873  CG  ASN   183       1.564  -4.889  12.313  1.00  0.00
ATOM   2874  OD1 ASN   183       0.373  -5.136  12.518  1.00  0.00
ATOM   2875  ND2 ASN   183       2.521  -5.421  13.048  1.00  0.00
ATOM   2876 HD21 ASN   183       2.284  -6.050  13.802  1.00  0.00
ATOM   2877 HD22 ASN   183       3.487  -5.197  12.854  1.00  0.00
ATOM   2878  C   ASN   183       1.540  -2.949   9.011  1.00  0.00
ATOM   2879  O   ASN   183       2.597  -3.103   8.401  1.00  0.00
ATOM   2880  N   ILE   184       0.775  -1.847   8.886  1.00  0.00
ATOM   2881  H   ILE   184      -0.056  -1.753   9.452  1.00  0.00
ATOM   2882  CA  ILE   184       1.109  -0.769   7.963  1.00  0.00
ATOM   2883  HA  ILE   184       2.069  -0.857   7.454  1.00  0.00
ATOM   2884  CB  ILE   184      -0.040  -0.720   6.903  1.00  0.00
ATOM   2885  HB  ILE   184      -0.980  -0.895   7.427  1.00  0.00
ATOM   2886  CG2 ILE   184      -0.114   0.607   6.159  1.00  0.00
ATOM   2887 HG21 ILE   184       0.825   0.783   5.634  1.00  0.00
ATOM   2888 HG22 ILE   184      -0.931   0.575   5.439  1.00  0.00
ATOM   2889 HG23 ILE   184      -0.289   1.414   6.871  1.00  0.00
ATOM   2890  CG1 ILE   184       0.077  -1.925   5.923  1.00  0.00
ATOM   2891 HG12 ILE   184       0.643  -1.629   5.040  1.00  0.00
ATOM   2892 HG13 ILE   184       0.583  -2.755   6.417  1.00  0.00
ATOM   2893  CD1 ILE   184      -1.315  -2.356   5.510  1.00  0.00
ATOM   2894 HD11 ILE   184      -1.821  -1.527   5.016  1.00  0.00
ATOM   2895 HD12 ILE   184      -1.246  -3.200   4.823  1.00  0.00
ATOM   2896 HD13 ILE   184      -1.881  -2.652   6.393  1.00  0.00
ATOM   2897  C   ILE   184       1.201   0.554   8.663  1.00  0.00
ATOM   2898  O   ILE   184       0.305   0.896   9.446  1.00  0.00
ATOM   2899  N   ILE   185       2.284   1.312   8.359  1.00  0.00
ATOM   2900  H   ILE   185       3.002   0.925   7.763  1.00  0.00
ATOM   2901  CA  ILE   185       2.460   2.673   8.862  1.00  0.00
ATOM   2902  HA  ILE   185       1.760   2.879   9.672  1.00  0.00
ATOM   2903  CB  ILE   185       3.904   2.991   9.334  1.00  0.00
ATOM   2904  HB  ILE   185       4.585   2.859   8.493  1.00  0.00
ATOM   2905  CG2 ILE   185       4.006   4.449   9.859  1.00  0.00
ATOM   2906 HG21 ILE   185       3.325   4.581  10.700  1.00  0.00
ATOM   2907 HG22 ILE   185       5.027   4.648  10.184  1.00  0.00
ATOM   2908 HG23 ILE   185       3.737   5.142   9.062  1.00  0.00
ATOM   2909  CG1 ILE   185       4.406   1.973  10.406  1.00  0.00
ATOM   2910 HG12 ILE   185       4.534   1.014   9.904  1.00  0.00
ATOM   2911 HG13 ILE   185       5.374   2.329  10.760  1.00  0.00
ATOM   2912  CD1 ILE   185       3.409   1.794  11.660  1.00  0.00
ATOM   2913 HD11 ILE   185       2.441   1.437  11.307  1.00  0.00
ATOM   2914 HD12 ILE   185       3.830   1.071  12.359  1.00  0.00
ATOM   2915 HD13 ILE   185       3.281   2.753  12.163  1.00  0.00
ATOM   2916  C   ILE   185       2.079   3.539   7.657  1.00  0.00
ATOM   2917  O   ILE   185       2.794   3.545   6.645  1.00  0.00
ATOM   2918  N   GLY   186       0.966   4.246   7.783  1.00  0.00
ATOM   2919  H   GLY   186       0.464   4.177   8.657  1.00  0.00
ATOM   2920  CA  GLY   186       0.427   5.111   6.743  1.00  0.00
ATOM   2921  HA2 GLY   186       0.758   4.718   5.782  1.00  0.00
ATOM   2922  HA3 GLY   186      -0.660   5.059   6.801  1.00  0.00
ATOM   2923  C   GLY   186       0.857   6.556   6.858  1.00  0.00
ATOM   2924  O   GLY   186       1.598   6.958   7.773  1.00  0.00
ATOM   2925  N   ARG   187       0.357   7.374   5.928  1.00  0.00
ATOM   2926  H   ARG   187      -0.241   7.019   5.195  1.00  0.00
ATOM   2927  CA  ARG   187       0.787   8.772   5.857  1.00  0.00
ATOM   2928  HA  ARG   187       1.875   8.811   5.798  1.00  0.00
ATOM   2929  CB  ARG   187       0.208   9.475   4.637  1.00  0.00
ATOM   2930  HB2 ARG   187      -0.875   9.363   4.687  1.00  0.00
ATOM   2931  HB3 ARG   187       0.468  10.530   4.722  1.00  0.00
ATOM   2932  CG  ARG   187       0.719   8.928   3.292  1.00  0.00
ATOM   2933  HG2 ARG   187       1.809   8.908   3.317  1.00  0.00
ATOM   2934  HG3 ARG   187       0.341   7.914   3.163  1.00  0.00
ATOM   2935  CD  ARG   187       0.247   9.806   2.114  1.00  0.00
ATOM   2936  HD2 ARG   187       0.572  10.835   2.270  1.00  0.00
ATOM   2937  HD3 ARG   187       0.670   9.429   1.183  1.00  0.00
ATOM   2938  NE  ARG   187      -1.216   9.786   2.008  1.00  0.00
ATOM   2939  HE  ARG   187      -1.622   8.968   1.576  1.00  0.00
ATOM   2940  CZ  ARG   187      -2.032  10.748   2.441  1.00  0.00
ATOM   2941  NH1 ARG   187      -3.349  10.594   2.365  1.00  0.00
ATOM   2942 HH11 ARG   187      -3.733   9.744   1.978  1.00  0.00
ATOM   2943 HH12 ARG   187      -3.960  11.327   2.695  1.00  0.00
ATOM   2944  NH2 ARG   187      -1.537  11.874   2.964  1.00  0.00
ATOM   2945 HH21 ARG   187      -0.537  11.999   3.032  1.00  0.00
ATOM   2946 HH22 ARG   187      -2.165  12.595   3.289  1.00  0.00
ATOM   2947  C   ARG   187       0.528   9.572   7.113  1.00  0.00
ATOM   2948  O   ARG   187       1.325  10.476   7.425  1.00  0.00
ATOM   2949  N   ASN   188      -0.546   9.239   7.859  1.00  0.00
ATOM   2950  H   ASN   188      -1.231   8.558   7.565  1.00  0.00
ATOM   2951  CA  ASN   188      -0.808  10.006   9.084  1.00  0.00
ATOM   2952  HA  ASN   188      -0.932  11.060   8.834  1.00  0.00
ATOM   2953  CB  ASN   188      -2.069   9.520   9.774  1.00  0.00
ATOM   2954  HB2 ASN   188      -2.350  10.257  10.526  1.00  0.00
ATOM   2955  HB3 ASN   188      -2.860   9.442   9.029  1.00  0.00
ATOM   2956  CG  ASN   188      -1.909   8.183  10.447  1.00  0.00
ATOM   2957  OD1 ASN   188      -1.518   7.188   9.816  1.00  0.00
ATOM   2958  ND2 ASN   188      -2.216   8.139  11.756  1.00  0.00
ATOM   2959 HD21 ASN   188      -2.129   7.270  12.263  1.00  0.00
ATOM   2960 HD22 ASN   188      -2.532   8.975  12.226  1.00  0.00
ATOM   2961  C   ASN   188       0.410  10.024  10.042  1.00  0.00
ATOM   2962  O   ASN   188       0.685  11.072  10.643  1.00  0.00
ATOM   2963  N   LEU   189       1.157   8.880  10.146  1.00  0.00
ATOM   2964  H   LEU   189       0.846   8.039   9.681  1.00  0.00
ATOM   2965  CA  LEU   189       2.338   8.800  11.014  1.00  0.00
ATOM   2966  HA  LEU   189       2.300   9.616  11.736  1.00  0.00
ATOM   2967  CB  LEU   189       2.413   7.475  11.776  1.00  0.00
ATOM   2968  HB2 LEU   189       2.496   6.718  10.997  1.00  0.00
ATOM   2969  HB3 LEU   189       3.311   7.461  12.393  1.00  0.00
ATOM   2970  CG  LEU   189       1.182   7.175  12.654  1.00  0.00
ATOM   2971  HG  LEU   189       0.295   7.115  12.023  1.00  0.00
ATOM   2972  CD1 LEU   189       1.374   5.869  13.374  1.00  0.00
ATOM   2973 HD11 LEU   189       2.260   5.929  14.006  1.00  0.00
ATOM   2974 HD12 LEU   189       0.501   5.663  13.993  1.00  0.00
ATOM   2975 HD13 LEU   189       1.501   5.068  12.646  1.00  0.00
ATOM   2976  CD2 LEU   189       0.899   8.318  13.663  1.00  0.00
ATOM   2977 HD21 LEU   189       0.713   9.245  13.120  1.00  0.00
ATOM   2978 HD22 LEU   189       0.024   8.066  14.262  1.00  0.00
ATOM   2979 HD23 LEU   189       1.761   8.448  14.317  1.00  0.00
ATOM   2980  C   LEU   189       3.640   9.060  10.245  1.00  0.00
ATOM   2981  O   LEU   189       4.601   9.552  10.836  1.00  0.00
ATOM   2982  N   LEU   190       3.687   8.738   8.927  1.00  0.00
ATOM   2983  H   LEU   190       2.931   8.262   8.457  1.00  0.00
ATOM   2984  CA  LEU   190       4.910   9.035   8.160  1.00  0.00
ATOM   2985  HA  LEU   190       5.765   8.548   8.630  1.00  0.00
ATOM   2986  CB  LEU   190       4.787   8.526   6.722  1.00  0.00
ATOM   2987  HB2 LEU   190       3.881   9.006   6.352  1.00  0.00
ATOM   2988  HB3 LEU   190       5.644   8.878   6.148  1.00  0.00
ATOM   2989  CG  LEU   190       4.659   7.011   6.569  1.00  0.00
ATOM   2990  HG  LEU   190       3.853   6.655   7.211  1.00  0.00
ATOM   2991  CD1 LEU   190       4.360   6.657   5.156  1.00  0.00
ATOM   2992 HD11 LEU   190       5.166   7.012   4.514  1.00  0.00
ATOM   2993 HD12 LEU   190       4.272   5.575   5.063  1.00  0.00
ATOM   2994 HD13 LEU   190       3.423   7.125   4.854  1.00  0.00
ATOM   2995  CD2 LEU   190       5.896   6.293   7.038  1.00  0.00
ATOM   2996 HD21 LEU   190       6.069   6.516   8.091  1.00  0.00
ATOM   2997 HD22 LEU   190       5.763   5.219   6.912  1.00  0.00
ATOM   2998 HD23 LEU   190       6.753   6.624   6.452  1.00  0.00
ATOM   2999  C   LEU   190       5.189  10.570   8.184  1.00  0.00
ATOM   3000  O   LEU   190       6.346  10.984   8.275  1.00  0.00
ATOM   3001  N   THR   191       4.133  11.410   8.138  1.00  0.00
ATOM   3002  H   THR   191       3.203  11.050   7.976  1.00  0.00
ATOM   3003  CA  THR   191       4.312  12.870   8.220  1.00  0.00
ATOM   3004  HA  THR   191       5.099  13.216   7.549  1.00  0.00
ATOM   3005  CB  THR   191       3.025  13.620   7.890  1.00  0.00
ATOM   3006  HB  THR   191       3.187  14.678   8.095  1.00  0.00
ATOM   3007  CG2 THR   191       2.612  13.441   6.425  1.00  0.00
ATOM   3008 HG21 THR   191       2.450  12.383   6.219  1.00  0.00
ATOM   3009 HG22 THR   191       1.691  13.993   6.237  1.00  0.00
ATOM   3010 HG23 THR   191       3.401  13.820   5.776  1.00  0.00
ATOM   3011  OG1 THR   191       1.989  13.179   8.765  1.00  0.00
ATOM   3012  HG1 THR   191       1.177  13.648   8.561  1.00  0.00
ATOM   3013  C   THR   191       4.848  13.280   9.596  1.00  0.00
ATOM   3014  O   THR   191       5.669  14.205   9.684  1.00  0.00
ATOM   3015  N   GLN   192       4.398  12.596  10.676  1.00  0.00
ATOM   3016  H   GLN   192       3.675  11.896  10.584  1.00  0.00
ATOM   3017  CA  GLN   192       4.898  12.911  12.027  1.00  0.00
ATOM   3018  HA  GLN   192       4.779  13.980  12.206  1.00  0.00
ATOM   3019  CB  GLN   192       4.150  12.146  13.119  1.00  0.00
ATOM   3020  HB2 GLN   192       4.157  11.093  12.838  1.00  0.00
ATOM   3021  HB3 GLN   192       4.708  12.278  14.046  1.00  0.00
ATOM   3022  CG  GLN   192       2.722  12.605  13.320  1.00  0.00
ATOM   3023  HG2 GLN   192       2.672  13.685  13.182  1.00  0.00
ATOM   3024  HG3 GLN   192       2.091  12.115  12.579  1.00  0.00
ATOM   3025  CD  GLN   192       2.200  12.271  14.692  1.00  0.00
ATOM   3026  OE1 GLN   192       2.968  12.015  15.650  1.00  0.00
ATOM   3027  NE2 GLN   192       0.894  12.273  14.814  1.00  0.00
ATOM   3028 HE21 GLN   192       0.473  12.058  15.707  1.00  0.00
ATOM   3029 HE22 GLN   192       0.316  12.490  14.015  1.00  0.00
ATOM   3030  C   GLN   192       6.386  12.649  12.176  1.00  0.00
ATOM   3031  O   GLN   192       7.044  13.351  12.953  1.00  0.00
ATOM   3032  N   ILE   193       6.928  11.650  11.462  1.00  0.00
ATOM   3033  H   ILE   193       6.344  11.013  10.940  1.00  0.00
ATOM   3034  CA  ILE   193       8.357  11.345  11.579  1.00  0.00
ATOM   3035  HA  ILE   193       8.831  11.816  12.440  1.00  0.00
ATOM   3036  CB  ILE   193       8.610   9.809  11.623  1.00  0.00
ATOM   3037  HB  ILE   193       9.678   9.632  11.752  1.00  0.00
ATOM   3038  CG2 ILE   193       7.830   9.153  12.800  1.00  0.00
ATOM   3039 HG21 ILE   193       6.762   9.329  12.672  1.00  0.00
ATOM   3040 HG22 ILE   193       8.022   8.080  12.811  1.00  0.00
ATOM   3041 HG23 ILE   193       8.159   9.590  13.743  1.00  0.00
ATOM   3042  CG1 ILE   193       8.301   9.135  10.263  1.00  0.00
ATOM   3043 HG12 ILE   193       7.225   9.210  10.107  1.00  0.00
ATOM   3044 HG13 ILE   193       8.820   9.711   9.497  1.00  0.00
ATOM   3045  CD1 ILE   193       8.744   7.611  10.171  1.00  0.00
ATOM   3046 HD11 ILE   193       8.225   7.034  10.937  1.00  0.00
ATOM   3047 HD12 ILE   193       8.491   7.217   9.187  1.00  0.00
ATOM   3048 HD13 ILE   193       9.820   7.535  10.326  1.00  0.00
ATOM   3049  C   ILE   193       9.207  12.080  10.511  1.00  0.00
ATOM   3050  O   ILE   193      10.423  11.872  10.447  1.00  0.00
ATOM   3051  N   GLY   194       8.567  12.939   9.710  1.00  0.00
ATOM   3052  H   GLY   194       7.569  13.041   9.827  1.00  0.00
ATOM   3053  CA  GLY   194       9.230  13.738   8.676  1.00  0.00
ATOM   3054  HA2 GLY   194       8.535  14.513   8.354  1.00  0.00
ATOM   3055  HA3 GLY   194      10.109  14.202   9.123  1.00  0.00
ATOM   3056  C   GLY   194       9.660  12.928   7.468  1.00  0.00
ATOM   3057  O   GLY   194      10.683  13.240   6.838  1.00  0.00
ATOM   3058  N   CYS   195       8.870  11.896   7.119  1.00  0.00
ATOM   3059  H   CYS   195       8.068  11.657   7.685  1.00  0.00
ATOM   3060  CA  CYS   195       9.203  11.032   5.994  1.00  0.00
ATOM   3061  HA  CYS   195      10.285  10.939   5.899  1.00  0.00
ATOM   3062  CB  CYS   195       8.609   9.636   6.220  1.00  0.00
ATOM   3063  HB2 CYS   195       8.865   9.274   7.216  1.00  0.00
ATOM   3064  HB3 CYS   195       7.525   9.666   6.112  1.00  0.00
ATOM   3065  SG  CYS   195       9.194   8.375   5.063  1.00  0.00
ATOM   3066  HG  CYS   195       8.481   7.376   5.574  1.00  0.00
ATOM   3067  C   CYS   195       8.763  11.632   4.657  1.00  0.00
ATOM   3068  O   CYS   195       7.637  12.130   4.541  1.00  0.00
ATOM   3069  N   THR   196       9.644  11.576   3.645  1.00  0.00
ATOM   3070  H   THR   196      10.567  11.202   3.813  1.00  0.00
ATOM   3071  CA  THR   196       9.320  12.046   2.295  1.00  0.00
ATOM   3072  HA  THR   196       8.244  12.130   2.140  1.00  0.00
ATOM   3073  CB  THR   196       9.976  13.413   1.968  1.00  0.00
ATOM   3074  HB  THR   196       9.763  13.639   0.923  1.00  0.00
ATOM   3075  CG2 THR   196       9.463  14.559   2.855  1.00  0.00
ATOM   3076 HG21 THR   196       9.676  14.334   3.900  1.00  0.00
ATOM   3077 HG22 THR   196       9.962  15.487   2.575  1.00  0.00
ATOM   3078 HG23 THR   196       8.387  14.670   2.720  1.00  0.00
ATOM   3079  OG1 THR   196      11.398  13.292   2.067  1.00  0.00
ATOM   3080  HG1 THR   196      11.806  14.137   1.865  1.00  0.00
ATOM   3081  C   THR   196       9.822  11.004   1.283  1.00  0.00
ATOM   3082  O   THR   196      10.636  10.150   1.635  1.00  0.00
ATOM   3083  N   LEU   197       9.337  11.091   0.040  1.00  0.00
ATOM   3084  H   LEU   197       8.645  11.803  -0.145  1.00  0.00
ATOM   3085  CA  LEU   197       9.779  10.243  -1.074  1.00  0.00
ATOM   3086  HA  LEU   197      10.243   9.336  -0.685  1.00  0.00
ATOM   3087  CB  LEU   197       8.597   9.848  -1.950  1.00  0.00
ATOM   3088  HB2 LEU   197       7.998  10.755  -2.022  1.00  0.00
ATOM   3089  HB3 LEU   197       8.969   9.579  -2.939  1.00  0.00
ATOM   3090  CG  LEU   197       7.755   8.737  -1.417  1.00  0.00
ATOM   3091  HG  LEU   197       7.521   8.931  -0.370  1.00  0.00
ATOM   3092  CD1 LEU   197       6.459   8.643  -2.219  1.00  0.00
ATOM   3093 HD11 LEU   197       6.692   8.449  -3.266  1.00  0.00
ATOM   3094 HD12 LEU   197       5.847   7.831  -1.827  1.00  0.00
ATOM   3095 HD13 LEU   197       5.912   9.582  -2.137  1.00  0.00
ATOM   3096  CD2 LEU   197       8.517   7.413  -1.455  1.00  0.00
ATOM   3097 HD21 LEU   197       9.418   7.494  -0.847  1.00  0.00
ATOM   3098 HD22 LEU   197       7.884   6.618  -1.062  1.00  0.00
ATOM   3099 HD23 LEU   197       8.794   7.182  -2.484  1.00  0.00
ATOM   3100  C   LEU   197      10.733  11.079  -1.890  1.00  0.00
ATOM   3101  O   LEU   197      10.462  12.259  -2.112  1.00  0.00
ATOM   3102  N   ASN   198      11.855  10.499  -2.317  1.00  0.00
ATOM   3103  H   ASN   198      12.037   9.527  -2.110  1.00  0.00
ATOM   3104  CA  ASN   198      12.864  11.249  -3.065  1.00  0.00
ATOM   3105  HA  ASN   198      12.425  12.154  -3.486  1.00  0.00
ATOM   3106  CB  ASN   198      14.007  11.650  -2.129  1.00  0.00
ATOM   3107  HB2 ASN   198      14.428  10.740  -1.701  1.00  0.00
ATOM   3108  HB3 ASN   198      14.768  12.159  -2.721  1.00  0.00
ATOM   3109  CG  ASN   198      13.585  12.556  -1.009  1.00  0.00
ATOM   3110  OD1 ASN   198      13.712  13.775  -1.106  1.00  0.00
ATOM   3111  ND2 ASN   198      13.079  11.972   0.069  1.00  0.00
ATOM   3112 HD21 ASN   198      12.779  12.536   0.852  1.00  0.00
ATOM   3113 HD22 ASN   198      12.996  10.966   0.103  1.00  0.00
ATOM   3114  C   ASN   198      13.449  10.478  -4.230  1.00  0.00
ATOM   3115  O   ASN   198      13.805   9.311  -4.081  1.00  0.00
ATOM   3116  N   PHE   199      13.579  11.150  -5.383  1.00  0.00
ATOM   3117  H   PHE   199      13.115  12.045  -5.454  1.00  0.00
ATOM   3118  CA  PHE   199      14.198  10.587  -6.594  1.00  0.00
ATOM   3119  HA  PHE   199      15.115  10.073  -6.306  1.00  0.00
ATOM   3120  CB  PHE   199      13.281   9.584  -7.337  1.00  0.00
ATOM   3121  HB2 PHE   199      13.864   9.188  -8.168  1.00  0.00
ATOM   3122  HB3 PHE   199      13.002   8.769  -6.669  1.00  0.00
ATOM   3123  CG  PHE   199      11.997  10.120  -7.926  1.00  0.00
ATOM   3124  CD1 PHE   199      10.826  10.147  -7.174  1.00  0.00
ATOM   3125  HD1 PHE   199      10.845   9.791  -6.144  1.00  0.00
ATOM   3126  CE1 PHE   199       9.636  10.623  -7.726  1.00  0.00
ATOM   3127  HE1 PHE   199       8.730  10.644  -7.121  1.00  0.00
ATOM   3128  CZ  PHE   199       9.604  11.066  -9.032  1.00  0.00
ATOM   3129  HZ  PHE   199       8.674  11.442  -9.459  1.00  0.00
ATOM   3130  CE2 PHE   199      10.749  11.033  -9.797  1.00  0.00
ATOM   3131  HE2 PHE   199      10.725  11.379 -10.830  1.00  0.00
ATOM   3132  CD2 PHE   199      11.945  10.554  -9.246  1.00  0.00
ATOM   3133  HD2 PHE   199      12.849  10.518  -9.854  1.00  0.00
ATOM   3134  C   PHE   199      14.736  11.707  -7.499  1.00  0.00
ATOM   3135  O   PHE   199      15.174  11.429  -8.638  1.00  0.00
ATOM   3136  OXT PHE   199      14.739  12.871  -7.041  1.00  0.00
TER   
ATOM   3137  C   UNL   200      -3.081  -1.022  -0.397  1.00  0.00
ATOM   3138  N   UNL   200      -1.973  -1.846  -2.346  1.00  0.00
ATOM   3139  C1  UNL   200      -3.022  -2.071  -1.471  1.00  0.00
ATOM   3140  O   UNL   200      -3.825  -2.996  -1.522  1.00  0.00
ATOM   3141  C2  UNL   200      -1.648  -2.791  -3.403  1.00  0.00
ATOM   3142  C3  UNL   200      -0.644  -3.844  -2.986  1.00  0.00
ATOM   3143  C4  UNL   200      -0.004  -4.508  -4.187  1.00  0.00
ATOM   3144  C5  UNL   200       0.927  -8.130  -2.229  1.00  0.00
ATOM   3145  N1  UNL   200       0.561  -8.172  -3.677  1.00  0.00
ATOM   3146  C6  UNL   200      -0.023  -6.928  -4.249  1.00  0.00
ATOM   3147  C7  UNL   200       0.784  -5.730  -3.791  1.00  0.00
ATOM   3148  O1  UNL   200       0.903  -5.769  -2.361  1.00  0.00
ATOM   3149  C8  UNL   200       1.738  -6.871  -1.996  1.00  0.00
ATOM   3150  N2  UNL   200      -4.157  -0.145  -0.823  1.00  0.00
ATOM   3151  C9  UNL   200      -3.882   1.064  -1.428  1.00  0.00
ATOM   3152  O2  UNL   200      -2.758   1.473  -1.706  1.00  0.00
ATOM   3153  O3  UNL   200      -5.057   1.717  -1.691  1.00  0.00
ATOM   3154  C10 UNL   200      -6.193   0.857  -1.770  1.00  0.00
ATOM   3155  C11 UNL   200      -3.356  -1.658   0.966  1.00  0.00
ATOM   3156  C12 UNL   200      -3.754  -0.721   2.069  1.00  0.00
ATOM   3157  C13 UNL   200      -5.072  -0.299   2.119  1.00  0.00
ATOM   3158  C14 UNL   200      -5.476   0.555   3.129  1.00  0.00
ATOM   3159  C15 UNL   200      -4.578   0.998   4.082  1.00  0.00
ATOM   3160  C16 UNL   200      -3.266   0.582   4.041  1.00  0.00
ATOM   3161  C17 UNL   200      -2.864  -0.282   3.036  1.00  0.00
ATOM   3162  C18 UNL   200      -2.306  -2.614   1.442  1.00  0.00
ATOM   3163  C19 UNL   200      -2.717  -3.706   2.179  1.00  0.00
ATOM   3164  C20 UNL   200      -1.809  -4.625   2.656  1.00  0.00
ATOM   3165  C21 UNL   200      -0.470  -4.426   2.412  1.00  0.00
ATOM   3166  C22 UNL   200      -0.043  -3.324   1.699  1.00  0.00
ATOM   3167  C23 UNL   200      -0.958  -2.415   1.205  1.00  0.00
ATOM   3168  H   UNL   200      -2.162  -0.490  -0.274  1.00  0.00
ATOM   3169  H1  UNL   200      -1.434  -1.027  -2.250  1.00  0.00
ATOM   3170  H2  UNL   200      -1.244  -2.247  -4.231  1.00  0.00
ATOM   3171  H3  UNL   200      -2.553  -3.303  -3.655  1.00  0.00
ATOM   3172  H4  UNL   200      -1.144  -4.589  -2.402  1.00  0.00
ATOM   3173  H5  UNL   200       0.126  -3.366  -2.417  1.00  0.00
ATOM   3174  H6  UNL   200       0.654  -3.810  -4.661  1.00  0.00
ATOM   3175  H7  UNL   200      -0.782  -4.814  -4.854  1.00  0.00
ATOM   3176  H8  UNL   200       0.041  -8.109  -1.630  1.00  0.00
ATOM   3177  H9  UNL   200       1.494  -8.997  -1.961  1.00  0.00
ATOM   3178  H10 UNL   200      -0.119  -8.921  -3.804  1.00  0.00
ATOM   3179  H11 UNL   200       1.440  -8.312  -4.174  1.00  0.00
ATOM   3180  H12 UNL   200      -1.035  -6.823  -3.917  1.00  0.00
ATOM   3181  H13 UNL   200       0.000  -6.984  -5.317  1.00  0.00
ATOM   3182  H14 UNL   200       1.762  -5.724  -4.225  1.00  0.00
ATOM   3183  H15 UNL   200       2.619  -6.882  -2.603  1.00  0.00
ATOM   3184  H16 UNL   200       2.046  -6.797  -0.974  1.00  0.00
ATOM   3185  H17 UNL   200      -5.092  -0.415  -0.677  1.00  0.00
ATOM   3186  H18 UNL   200      -7.067   1.439  -1.976  1.00  0.00
ATOM   3187  H19 UNL   200      -6.318   0.344  -0.838  1.00  0.00
ATOM   3188  H20 UNL   200      -6.046   0.143  -2.554  1.00  0.00
ATOM   3189  H21 UNL   200      -4.230  -2.230   0.736  1.00  0.00
ATOM   3190  H22 UNL   200      -5.748  -0.620   1.408  1.00  0.00
ATOM   3191  H23 UNL   200      -6.460   0.864   3.171  1.00  0.00
ATOM   3192  H24 UNL   200      -4.891   1.641   4.826  1.00  0.00
ATOM   3193  H25 UNL   200      -2.591   0.910   4.751  1.00  0.00
ATOM   3194  H26 UNL   200      -1.885  -0.605   3.007  1.00  0.00
ATOM   3195  H27 UNL   200      -3.722  -3.835   2.376  1.00  0.00
ATOM   3196  H28 UNL   200      -2.127  -5.450   3.188  1.00  0.00
ATOM   3197  H29 UNL   200       0.221  -5.106   2.765  1.00  0.00
ATOM   3198  H30 UNL   200       0.965  -3.178   1.534  1.00  0.00
ATOM   3199  H31 UNL   200      -0.640  -1.596   0.665  1.00  0.00
TER   
ATOM   3200 Na+  Na+   201     -28.040 -24.504  19.089  1.00  0.00
TER   
ATOM   3201 Na+  Na+   202      15.185 -15.440  27.301  1.00  0.00
TER   
ATOM   3202 Na+  Na+   203     -15.456 -29.504  30.137  1.00  0.00
TER   
ATOM   3203 Na+  Na+   204     -32.438 -11.789 -40.486  1.00  0.00
TER   
ATOM   3204 Na+  Na+   205      30.327 -15.998  -2.504  1.00  0.00
TER   
ATOM   3205 Na+  Na+   206       4.540  28.694 -12.932  1.00  0.00
TER   
ATOM   3206 Na+  Na+   207     -32.438  25.759 -21.712  1.00  0.00
TER   
ATOM   3207 Na+  Na+   208      20.474 -15.124 -16.134  1.00  0.00
TER   
ATOM   3208 Na+  Na+   209      15.422  19.859   7.038  1.00  0.00
TER   
ATOM   3209 Na+  Na+   210      -2.439 -17.622  29.043  1.00  0.00
TER   
ATOM   3210 Na+  Na+   211       7.792  28.996  14.923  1.00  0.00
TER   
ATOM   3211 Na+  Na+   212     -26.686  14.837  -2.851  1.00  0.00
TER   
ATOM   3212 Na+  Na+   213      -0.485 -20.904   9.347  1.00  0.00
TER   
ATOM   3213 Na+  Na+   214      18.322 -19.820   4.299  1.00  0.00
TER   
ATOM   3214 Na+  Na+   215     -32.243 -15.219  25.541  1.00  0.00
TER   
ATOM   3215 Na+  Na+   216      23.124  22.557 -27.961  1.00  0.00
TER   
ATOM   3216 Na+  Na+   217      15.214 -23.529  10.594  1.00  0.00
TER   
ATOM   3217 Na+  Na+   218       7.568 -16.048  -8.201  1.00  0.00
TER   
ATOM   3218 Na+  Na+   219     -20.004  24.664 -30.077  1.00  0.00
TER   
ATOM   3219 Na+  Na+   220      -6.434  25.766  14.436  1.00  0.00
TER   
ATOM   3220 Na+  Na+   221     -23.691  22.823  11.191  1.00  0.00
TER   
ATOM   3221 Na+  Na+   222     -24.751  16.959  34.688  1.00  0.00
TER   
ATOM   3222 Na+  Na+   223      14.019 -11.937   3.590  1.00  0.00
TER   
ATOM   3223 Na+  Na+   224       0.550  12.631 -25.299  1.00  0.00
TER   
ATOM   3224 Na+  Na+   225       5.713  31.823 -11.508  1.00  0.00
TER   
ATOM   3225 Na+  Na+   226      -8.240   5.369  30.215  1.00  0.00
TER   
ATOM   3226 Na+  Na+   227     -12.437  15.862 -29.498  1.00  0.00
TER   
ATOM   3227 Na+  Na+   228     -27.015 -13.405 -26.108  1.00  0.00
TER   
ATOM   3228 Na+  Na+   229       8.159  19.807  17.708  1.00  0.00
TER   
ATOM   3229 Na+  Na+   230      -6.838 -28.957 -20.348  1.00  0.00
TER   
ATOM   3230 Cl-  Cl-   231     -19.109   2.911  28.678  1.00  0.00
TER   
ATOM   3231 Cl-  Cl-   232     -13.050  23.134  -6.568  1.00  0.00
TER   
ATOM   3232 Cl-  Cl-   233     -18.283  -7.085 -17.015  1.00  0.00
TER   
ATOM   3233 Cl-  Cl-   234      20.721 -27.909 -16.039  1.00  0.00
TER   
ATOM   3234 Cl-  Cl-   235     -11.417 -16.368   1.194  1.00  0.00
TER   
ATOM   3235 Cl-  Cl-   236      -6.838  27.366  -1.573  1.00  0.00
TER   
ATOM   3236 Cl-  Cl-   237       6.045  30.247 -34.769  1.00  0.00
TER   
ATOM   3237 Cl-  Cl-   238     -25.587  32.262  -9.946  1.00  0.00
TER   
ATOM   3238 Cl-  Cl-   239     -31.836  -5.726 -11.508  1.00  0.00
TER   
ATOM   3239 Cl-  Cl-   240      32.863 -22.773 -38.461  1.00  0.00
TER   
ATOM   3240 Cl-  Cl-   241     -27.002 -28.452  14.444  1.00  0.00
TER   
ATOM   3241 Cl-  Cl-   242       6.436 -20.869  38.302  1.00  0.00
TER   
ATOM   3242 Cl-  Cl-   243     -24.751  -1.815  34.688  1.00  0.00
TER   
ATOM   3243 Cl-  Cl-   244       7.581  24.056  25.836  1.00  0.00
TER   
ATOM   3244 Cl-  Cl-   245     -16.828  28.414   2.735  1.00  0.00
TER   
ATOM   3245 Cl-  Cl-   246     -17.770  -4.512  33.115  1.00  0.00
TER   
ATOM   3246 Cl-  Cl-   247      -5.977  -1.815 -40.409  1.00  0.00
TER   
ATOM   3247 Cl-  Cl-   248      23.640  25.172   2.232  1.00  0.00
TER   
ATOM   3248 Cl-  Cl-   249     -24.751 -20.589 -21.635  1.00  0.00
TER   
ATOM   3249 Cl-  Cl-   250       9.267  20.947 -11.520  1.00  0.00
TER   
ATOM   3250 Cl-  Cl-   251      22.147  31.861 -27.128  1.00  0.00
TER   
ATOM   3251 Cl-  Cl-   252      29.168  20.084   2.160  1.00  0.00
TER   
ATOM   3252 Cl-  Cl-   253      24.326   6.682 -27.949  1.00  0.00
TER   
ATOM   3253 Cl-  Cl-   254     -18.317 -10.532 -36.695  1.00  0.00
TER   
ATOM   3254 Cl-  Cl-   255       2.002   0.826  38.538  1.00  0.00
TER   
ATOM   3255 Cl-  Cl-   256      18.513  22.457  -6.245  1.00  0.00
TER   
ATOM   3256 Cl-  Cl-   257     -10.339   1.483  31.764  1.00  0.00
TER   
ATOM   3257 Cl-  Cl-   258       7.748  -6.186 -27.396  1.00  0.00
TER   
ATOM   3258 Cl-  Cl-   259      19.889  17.783  -2.822  1.00  0.00
TER   
ATOM   3259 Cl-  Cl-   260      23.885 -11.789  -2.937  1.00  0.00
TER   
ATOM   3260 Cl-  Cl-   261     -17.639   3.698  35.617  1.00  0.00
TER   
ATOM   3261 Cl-  Cl-   262     -20.494  10.051 -34.904  1.00  0.00
TER   
ATOM   3262 Cl-  Cl-   263     -14.141  30.643 -20.282  1.00  0.00
TER   
ATOM   3263 Cl-  Cl-   264      29.504  11.268 -12.241  1.00  0.00
TER   
ATOM   3264 Cl-  Cl-   265     -11.730   8.205  -7.418  1.00  0.00
TER   
ATOM   3265 Cl-  Cl-   266      19.770 -19.502  -7.406  1.00  0.00
TER   
ATOM   3266  O   WAT   267      30.711  27.366  35.975  1.00  0.00
ATOM   3267  H1  WAT   267      30.630  26.451  35.705  1.00  0.00
ATOM   3268  H2  WAT   267      30.297  27.862  35.269  1.00  0.00
TER   
ATOM   3269  O   WAT   268      28.843  29.144  37.856  1.00  0.00
ATOM   3270  H1  WAT   268      28.067  28.664  38.146  1.00  0.00
ATOM   3271  H2  WAT   268      29.494  28.464  37.682  1.00  0.00
TER   
ATOM   3272  O   WAT   269      22.859  29.456  38.734  1.00  0.00
ATOM   3273  H1  WAT   269      22.028  29.200  39.134  1.00  0.00
ATOM   3274  H2  WAT   269      23.467  29.527  39.470  1.00  0.00
TER   
ATOM   3275  O   WAT   270      21.268  24.416  32.518  1.00  0.00
ATOM   3276  H1  WAT   270      20.380  24.757  32.416  1.00  0.00
ATOM   3277  H2  WAT   270      21.553  24.216  31.626  1.00  0.00
TER   
ATOM   3278  O   WAT   271      19.232  27.016  38.402  1.00  0.00
ATOM   3279  H1  WAT   271      19.803  26.249  38.403  1.00  0.00
ATOM   3280  H2  WAT   271      19.232  27.315  37.493  1.00  0.00
TER   
ATOM   3281  O   WAT   272      28.284  31.819  37.863  1.00  0.00
ATOM   3282  H1  WAT   272      28.214  30.878  37.702  1.00  0.00
ATOM   3283  H2  WAT   272      29.046  31.909  38.436  1.00  0.00
TER   
ATOM   3284  O   WAT   273      20.474  22.425  40.189  1.00  0.00
ATOM   3285  H1  WAT   273      20.294  21.527  40.469  1.00  0.00
ATOM   3286  H2  WAT   273      20.072  22.972  40.864  1.00  0.00
TER   
ATOM   3287  O   WAT   274      29.314  24.626  38.090  1.00  0.00
ATOM   3288  H1  WAT   274      29.691  23.754  37.978  1.00  0.00
ATOM   3289  H2  WAT   274      29.216  24.962  37.199  1.00  0.00
TER   
ATOM   3290  O   WAT   275      23.445  22.999  33.552  1.00  0.00
ATOM   3291  H1  WAT   275      23.551  23.899  33.859  1.00  0.00
ATOM   3292  H2  WAT   275      22.534  22.951  33.261  1.00  0.00
TER   
ATOM   3293  O   WAT   276      21.093  24.921  38.797  1.00  0.00
ATOM   3294  H1  WAT   276      21.774  25.185  39.416  1.00  0.00
ATOM   3295  H2  WAT   276      20.778  24.081  39.131  1.00  0.00
TER   
ATOM   3296  O   WAT   277      25.285  25.968  37.885  1.00  0.00
ATOM   3297  H1  WAT   277      25.793  26.466  38.525  1.00  0.00
ATOM   3298  H2  WAT   277      25.817  25.191  37.708  1.00  0.00
TER   
ATOM   3299  O   WAT   278      29.956  30.719  33.650  1.00  0.00
ATOM   3300  H1  WAT   278      29.338  31.184  33.086  1.00  0.00
ATOM   3301  H2  WAT   278      30.468  31.412  34.067  1.00  0.00
TER   
ATOM   3302  O   WAT   279      33.333  24.061  37.796  1.00  0.00
ATOM   3303  H1  WAT   279      32.628  24.350  38.376  1.00  0.00
ATOM   3304  H2  WAT   279      33.694  24.871  37.436  1.00  0.00
TER   
ATOM   3305  O   WAT   280      23.250  22.318  40.158  1.00  0.00
ATOM   3306  H1  WAT   280      23.592  23.163  39.863  1.00  0.00
ATOM   3307  H2  WAT   280      22.312  22.467  40.274  1.00  0.00
TER   
ATOM   3308  O   WAT   281      19.324  31.405  31.024  1.00  0.00
ATOM   3309  H1  WAT   281      18.947  31.894  30.292  1.00  0.00
ATOM   3310  H2  WAT   281      19.582  32.078  31.654  1.00  0.00
TER   
ATOM   3311  O   WAT   282      26.933  19.807  36.482  1.00  0.00
ATOM   3312  H1  WAT   282      27.241  19.251  35.766  1.00  0.00
ATOM   3313  H2  WAT   282      26.003  19.941  36.300  1.00  0.00
TER   
ATOM   3314  O   WAT   283      31.883  30.426  40.101  1.00  0.00
ATOM   3315  H1  WAT   283      32.300  30.212  39.267  1.00  0.00
ATOM   3316  H2  WAT   283      32.607  30.684  40.672  1.00  0.00
TER   
ATOM   3317  O   WAT   284      29.321  27.872  33.218  1.00  0.00
ATOM   3318  H1  WAT   284      28.394  27.805  33.447  1.00  0.00
ATOM   3319  H2  WAT   284      29.474  28.810  33.104  1.00  0.00
TER   
ATOM   3320  O   WAT   285      29.308  24.143  30.215  1.00  0.00
ATOM   3321  H1  WAT   285      28.369  24.305  30.300  1.00  0.00
ATOM   3322  H2  WAT   285      29.627  24.862  29.669  1.00  0.00
TER   
ATOM   3323  O   WAT   286      33.351  29.434  33.722  1.00  0.00
ATOM   3324  H1  WAT   286      32.732  29.096  33.075  1.00  0.00
ATOM   3325  H2  WAT   286      33.333  28.790  34.430  1.00  0.00
TER   
ATOM   3326  O   WAT   287      24.927  28.398  36.000  1.00  0.00
ATOM   3327  H1  WAT   287      24.523  27.686  35.505  1.00  0.00
ATOM   3328  H2  WAT   287      25.013  28.053  36.889  1.00  0.00
TER   
ATOM   3329  O   WAT   288      25.395  32.085  38.164  1.00  0.00
ATOM   3330  H1  WAT   288      25.098  31.479  37.485  1.00  0.00
ATOM   3331  H2  WAT   288      26.345  32.122  38.053  1.00  0.00
TER   
ATOM   3332  O   WAT   289      23.640  25.172  39.780  1.00  0.00
ATOM   3333  H1  WAT   289      24.191  25.282  39.006  1.00  0.00
ATOM   3334  H2  WAT   289      24.154  25.546  40.496  1.00  0.00
TER   
ATOM   3335  O   WAT   290      31.528  28.672  30.729  1.00  0.00
ATOM   3336  H1  WAT   290      31.967  27.834  30.583  1.00  0.00
ATOM   3337  H2  WAT   290      32.240  29.305  30.816  1.00  0.00
TER   
ATOM   3338  O   WAT   291      21.627  27.293  33.501  1.00  0.00
ATOM   3339  H1  WAT   291      21.507  28.019  32.889  1.00  0.00
ATOM   3340  H2  WAT   291      21.318  26.523  33.024  1.00  0.00
TER   
ATOM   3341  O   WAT   292      19.266  30.464  39.308  1.00  0.00
ATOM   3342  H1  WAT   292      19.344  30.599  38.363  1.00  0.00
ATOM   3343  H2  WAT   292      19.880  29.756  39.501  1.00  0.00
TER   
ATOM   3344  O   WAT   293      20.511  32.164  35.719  1.00  0.00
ATOM   3345  H1  WAT   293      20.104  32.305  34.864  1.00  0.00
ATOM   3346  H2  WAT   293      21.402  31.880  35.516  1.00  0.00
TER   
ATOM   3347  O   WAT   294      24.094  20.636  36.883  1.00  0.00
ATOM   3348  H1  WAT   294      23.651  21.417  36.552  1.00  0.00
ATOM   3349  H2  WAT   294      24.652  20.959  37.590  1.00  0.00
TER   
ATOM   3350  O   WAT   295      27.210  20.257  31.764  1.00  0.00
ATOM   3351  H1  WAT   295      26.585  20.253  32.489  1.00  0.00
ATOM   3352  H2  WAT   295      27.123  19.390  31.368  1.00  0.00
TER   
ATOM   3353  O   WAT   296      26.131  21.181  38.742  1.00  0.00
ATOM   3354  H1  WAT   296      26.429  22.087  38.662  1.00  0.00
ATOM   3355  H2  WAT   296      26.680  20.693  38.128  1.00  0.00
TER   
ATOM   3356  O   WAT   297      23.885  25.759  34.612  1.00  0.00
ATOM   3357  H1  WAT   297      23.659  25.543  35.516  1.00  0.00
ATOM   3358  H2  WAT   297      23.104  26.192  34.266  1.00  0.00
TER   
ATOM   3359  O   WAT   298      31.115  25.766  33.211  1.00  0.00
ATOM   3360  H1  WAT   298      30.516  26.489  33.027  1.00  0.00
ATOM   3361  H2  WAT   298      31.663  25.703  32.428  1.00  0.00
TER   
ATOM   3362  O   WAT   299      29.721  24.402  35.241  1.00  0.00
ATOM   3363  H1  WAT   299      30.114  24.719  34.428  1.00  0.00
ATOM   3364  H2  WAT   299      30.083  23.523  35.355  1.00  0.00
TER   
ATOM   3365  O   WAT   300      18.758  20.992  37.464  1.00  0.00
ATOM   3366  H1  WAT   300      18.469  21.562  38.176  1.00  0.00
ATOM   3367  H2  WAT   300      19.502  20.513  37.827  1.00  0.00
TER   
ATOM   3368  O   WAT   301      18.945  24.934  28.674  1.00  0.00
ATOM   3369  H1  WAT   301      18.862  25.877  28.816  1.00  0.00
ATOM   3370  H2  WAT   301      18.593  24.792  27.795  1.00  0.00
TER   
ATOM   3371  O   WAT   302      30.307  26.993  39.336  1.00  0.00
ATOM   3372  H1  WAT   302      29.575  27.501  39.685  1.00  0.00
ATOM   3373  H2  WAT   302      29.909  26.176  39.035  1.00  0.00
TER   
ATOM   3374  O   WAT   303      26.745  23.668  37.741  1.00  0.00
ATOM   3375  H1  WAT   303      26.748  23.227  36.892  1.00  0.00
ATOM   3376  H2  WAT   303      27.640  23.990  37.848  1.00  0.00
TER   
ATOM   3377  O   WAT   304      22.595  23.551  36.701  1.00  0.00
ATOM   3378  H1  WAT   304      22.255  24.028  37.457  1.00  0.00
ATOM   3379  H2  WAT   304      21.833  23.097  36.341  1.00  0.00
TER   
ATOM   3380  O   WAT   305      26.807  24.669  30.732  1.00  0.00
ATOM   3381  H1  WAT   305      26.928  24.628  31.680  1.00  0.00
ATOM   3382  H2  WAT   305      26.422  25.532  30.577  1.00  0.00
TER   
ATOM   3383  O   WAT   306      30.770  22.446  38.748  1.00  0.00
ATOM   3384  H1  WAT   306      30.787  22.897  39.592  1.00  0.00
ATOM   3385  H2  WAT   306      30.521  21.547  38.962  1.00  0.00
TER   
ATOM   3386  O   WAT   307      25.819  26.979  30.130  1.00  0.00
ATOM   3387  H1  WAT   307      25.251  26.531  29.504  1.00  0.00
ATOM   3388  H2  WAT   307      26.528  27.339  29.597  1.00  0.00
TER   
ATOM   3389  O   WAT   308      27.046  27.728  39.488  1.00  0.00
ATOM   3390  H1  WAT   308      27.413  27.254  40.234  1.00  0.00
ATOM   3391  H2  WAT   308      26.856  28.602  39.829  1.00  0.00
TER   
ATOM   3392  O   WAT   309      19.910  22.473  35.617  1.00  0.00
ATOM   3393  H1  WAT   309      19.624  22.108  36.455  1.00  0.00
ATOM   3394  H2  WAT   309      19.847  21.741  35.003  1.00  0.00
TER   
ATOM   3395  O   WAT   310      23.364  30.975  32.403  1.00  0.00
ATOM   3396  H1  WAT   310      22.590  30.435  32.243  1.00  0.00
ATOM   3397  H2  WAT   310      24.093  30.456  32.065  1.00  0.00
TER   
ATOM   3398  O   WAT   311      29.583  21.366  32.338  1.00  0.00
ATOM   3399  H1  WAT   311      28.770  20.867  32.263  1.00  0.00
ATOM   3400  H2  WAT   311      29.390  22.205  31.922  1.00  0.00
TER   
ATOM   3401  O   WAT   312      32.298  25.737  30.635  1.00  0.00
ATOM   3402  H1  WAT   312      33.186  26.049  30.460  1.00  0.00
ATOM   3403  H2  WAT   312      32.269  24.865  30.243  1.00  0.00
TER   
ATOM   3404  O   WAT   313      23.407  30.643  36.041  1.00  0.00
ATOM   3405  H1  WAT   313      23.925  29.840  35.986  1.00  0.00
ATOM   3406  H2  WAT   313      22.956  30.581  36.882  1.00  0.00
TER   
ATOM   3407  O   WAT   314      31.177  31.231  36.678  1.00  0.00
ATOM   3408  H1  WAT   314      31.529  30.634  36.018  1.00  0.00
ATOM   3409  H2  WAT   314      30.293  30.906  36.849  1.00  0.00
TER   
ATOM   3410  O   WAT   315      19.403  27.608  29.577  1.00  0.00
ATOM   3411  H1  WAT   315      20.272  27.891  29.860  1.00  0.00
ATOM   3412  H2  WAT   315      18.912  28.422  29.462  1.00  0.00
TER   
ATOM   3413  O   WAT   316      26.566  28.996  33.698  1.00  0.00
ATOM   3414  H1  WAT   316      27.022  29.806  33.924  1.00  0.00
ATOM   3415  H2  WAT   316      26.215  28.678  34.529  1.00  0.00
TER   
ATOM   3416  O   WAT   317      22.467  19.340  34.170  1.00  0.00
ATOM   3417  H1  WAT   317      22.339  19.331  35.118  1.00  0.00
ATOM   3418  H2  WAT   317      21.644  19.678  33.819  1.00  0.00
TER   
ATOM   3419  O   WAT   318      21.387  29.426  31.705  1.00  0.00
ATOM   3420  H1  WAT   318      20.780  30.166  31.715  1.00  0.00
ATOM   3421  H2  WAT   318      21.862  29.516  30.879  1.00  0.00
TER   
ATOM   3422  O   WAT   319      26.295  24.825  33.605  1.00  0.00
ATOM   3423  H1  WAT   319      25.587  25.294  34.047  1.00  0.00
ATOM   3424  H2  WAT   319      26.580  24.167  34.240  1.00  0.00
TER   
ATOM   3425  O   WAT   320      30.327  21.550  35.045  1.00  0.00
ATOM   3426  H1  WAT   320      30.204  21.569  34.096  1.00  0.00
ATOM   3427  H2  WAT   320      31.275  21.598  35.165  1.00  0.00
TER   
ATOM   3428  O   WAT   321      24.499  23.134  30.980  1.00  0.00
ATOM   3429  H1  WAT   321      25.348  23.571  30.914  1.00  0.00
ATOM   3430  H2  WAT   321      24.132  23.446  31.808  1.00  0.00
TER   
ATOM   3431  O   WAT   322      23.398  29.387  29.454  1.00  0.00
ATOM   3432  H1  WAT   322      24.164  29.275  30.016  1.00  0.00
ATOM   3433  H2  WAT   322      23.475  28.691  28.802  1.00  0.00
TER   
ATOM   3434  O   WAT   323      22.093  26.819  30.137  1.00  0.00
ATOM   3435  H1  WAT   323      22.173  25.872  30.249  1.00  0.00
ATOM   3436  H2  WAT   323      22.984  27.150  30.243  1.00  0.00
TER   
ATOM   3437  O   WAT   324      26.522  31.362  28.927  1.00  0.00
ATOM   3438  H1  WAT   324      26.417  30.748  29.654  1.00  0.00
ATOM   3439  H2  WAT   324      26.354  30.839  28.144  1.00  0.00
TER   
ATOM   3440  O   WAT   325      29.762  30.424  29.532  1.00  0.00
ATOM   3441  H1  WAT   325      29.213  30.871  30.176  1.00  0.00
ATOM   3442  H2  WAT   325      30.384  29.919  30.055  1.00  0.00
TER   
ATOM   3443  O   WAT   326      25.430  29.383  31.428  1.00  0.00
ATOM   3444  H1  WAT   326      25.851  29.217  32.271  1.00  0.00
ATOM   3445  H2  WAT   326      25.555  28.573  30.934  1.00  0.00
TER   
ATOM   3446  O   WAT   327      27.943  28.407  28.676  1.00  0.00
ATOM   3447  H1  WAT   327      28.463  27.692  28.310  1.00  0.00
ATOM   3448  H2  WAT   327      28.589  29.046  28.976  1.00  0.00
TER   
ATOM   3449  O   WAT   328      24.326  25.457  28.374  1.00  0.00
ATOM   3450  H1  WAT   328      24.125  24.594  28.735  1.00  0.00
ATOM   3451  H2  WAT   328      24.155  25.370  27.436  1.00  0.00
TER   
ATOM   3452  O   WAT   329      31.804  20.268  30.903  1.00  0.00
ATOM   3453  H1  WAT   329      32.085  19.424  31.259  1.00  0.00
ATOM   3454  H2  WAT   329      31.031  20.500  31.416  1.00  0.00
TER   
ATOM   3455  O   WAT   330      23.124  22.557  28.362  1.00  0.00
ATOM   3456  H1  WAT   330      23.427  22.564  27.454  1.00  0.00
ATOM   3457  H2  WAT   330      23.863  22.207  28.858  1.00  0.00
TER   
ATOM   3458  O   WAT   331      26.342  21.500  29.347  1.00  0.00
ATOM   3459  H1  WAT   331      25.995  20.823  28.768  1.00  0.00
ATOM   3460  H2  WAT   331      26.544  21.039  30.162  1.00  0.00
TER   
ATOM   3461  O   WAT   332      22.147  31.861  29.195  1.00  0.00
ATOM   3462  H1  WAT   332      22.584  32.404  29.850  1.00  0.00
ATOM   3463  H2  WAT   332      22.632  31.036  29.204  1.00  0.00
TER   
ATOM   3464  O   WAT   333      19.683  28.029  35.744  1.00  0.00
ATOM   3465  H1  WAT   333      19.028  27.760  35.100  1.00  0.00
ATOM   3466  H2  WAT   333      20.521  27.920  35.294  1.00  0.00
TER   
ATOM   3467  O   WAT   334      32.632  22.823  29.966  1.00  0.00
ATOM   3468  H1  WAT   334      33.051  22.636  29.125  1.00  0.00
ATOM   3469  H2  WAT   334      32.326  21.971  30.276  1.00  0.00
TER   
ATOM   3470  O   WAT   335      18.897  25.239  31.686  1.00  0.00
ATOM   3471  H1  WAT   335      17.993  25.502  31.511  1.00  0.00
ATOM   3472  H2  WAT   335      19.381  25.510  30.906  1.00  0.00
TER   
ATOM   3473  O   WAT   336      21.440  24.296  29.596  1.00  0.00
ATOM   3474  H1  WAT   336      22.149  23.874  29.110  1.00  0.00
ATOM   3475  H2  WAT   336      20.723  24.363  28.964  1.00  0.00
TER   
ATOM   3476  O   WAT   337      21.087  20.349  28.636  1.00  0.00
ATOM   3477  H1  WAT   337      21.810  20.890  28.954  1.00  0.00
ATOM   3478  H2  WAT   337      21.359  20.076  27.760  1.00  0.00
TER   
ATOM   3479  O   WAT   338      20.776  19.600  38.538  1.00  0.00
ATOM   3480  H1  WAT   338      21.424  19.050  38.098  1.00  0.00
ATOM   3481  H2  WAT   338      21.196  19.854  39.360  1.00  0.00
TER   
ATOM   3482  O   WAT   339      29.168  20.084  39.708  1.00  0.00
ATOM   3483  H1  WAT   339      28.385  20.559  39.988  1.00  0.00
ATOM   3484  H2  WAT   339      28.874  19.180  39.600  1.00  0.00
TER   
ATOM   3485  O   WAT   340      20.512  20.389  32.230  1.00  0.00
ATOM   3486  H1  WAT   340      21.270  20.502  31.656  1.00  0.00
ATOM   3487  H2  WAT   340      20.049  21.226  32.184  1.00  0.00
TER   
ATOM   3488  O   WAT   341      27.053  22.503  35.220  1.00  0.00
ATOM   3489  H1  WAT   341      26.240  22.128  34.879  1.00  0.00
ATOM   3490  H2  WAT   341      27.557  21.747  35.522  1.00  0.00
TER   
ATOM   3491  O   WAT   342      31.555  19.167  36.458  1.00  0.00
ATOM   3492  H1  WAT   342      32.158  19.739  36.933  1.00  0.00
ATOM   3493  H2  WAT   342      30.815  19.731  36.235  1.00  0.00
TER   
ATOM   3494  O   WAT   343      22.884  20.915  30.770  1.00  0.00
ATOM   3495  H1  WAT   343      23.413  20.128  30.641  1.00  0.00
ATOM   3496  H2  WAT   343      23.517  21.594  31.003  1.00  0.00
TER   
ATOM   3497  O   WAT   344      25.078  20.653  33.824  1.00  0.00
ATOM   3498  H1  WAT   344      24.448  19.951  33.991  1.00  0.00
ATOM   3499  H2  WAT   344      24.538  21.413  33.608  1.00  0.00
TER   
ATOM   3500  O   WAT   345      30.711  27.366  17.201  1.00  0.00
ATOM   3501  H1  WAT   345      30.630  26.451  16.930  1.00  0.00
ATOM   3502  H2  WAT   345      30.297  27.862  16.495  1.00  0.00
TER   
ATOM   3503  O   WAT   346      28.843  29.144  19.082  1.00  0.00
ATOM   3504  H1  WAT   346      28.067  28.664  19.372  1.00  0.00
ATOM   3505  H2  WAT   346      29.494  28.464  18.908  1.00  0.00
TER   
ATOM   3506  O   WAT   347      22.859  29.456  19.960  1.00  0.00
ATOM   3507  H1  WAT   347      22.028  29.200  20.359  1.00  0.00
ATOM   3508  H2  WAT   347      23.467  29.527  20.695  1.00  0.00
TER   
ATOM   3509  O   WAT   348      21.268  24.416  13.744  1.00  0.00
ATOM   3510  H1  WAT   348      20.380  24.757  13.642  1.00  0.00
ATOM   3511  H2  WAT   348      21.553  24.216  12.852  1.00  0.00
TER   
ATOM   3512  O   WAT   349      19.232  27.016  19.628  1.00  0.00
ATOM   3513  H1  WAT   349      19.803  26.249  19.628  1.00  0.00
ATOM   3514  H2  WAT   349      19.232  27.315  18.718  1.00  0.00
TER   
ATOM   3515  O   WAT   350      28.284  31.819  19.089  1.00  0.00
ATOM   3516  H1  WAT   350      28.214  30.878  18.928  1.00  0.00
ATOM   3517  H2  WAT   350      29.046  31.909  19.661  1.00  0.00
TER   
ATOM   3518  O   WAT   351      20.474  22.425  21.415  1.00  0.00
ATOM   3519  H1  WAT   351      20.294  21.527  21.695  1.00  0.00
ATOM   3520  H2  WAT   351      20.072  22.972  22.089  1.00  0.00
TER   
ATOM   3521  O   WAT   352      29.314  24.626  19.316  1.00  0.00
ATOM   3522  H1  WAT   352      29.691  23.754  19.203  1.00  0.00
ATOM   3523  H2  WAT   352      29.216  24.962  18.425  1.00  0.00
TER   
ATOM   3524  O   WAT   353      23.445  22.999  14.778  1.00  0.00
ATOM   3525  H1  WAT   353      23.551  23.899  15.085  1.00  0.00
ATOM   3526  H2  WAT   353      22.534  22.951  14.487  1.00  0.00
TER   
ATOM   3527  O   WAT   354      21.093  24.921  20.023  1.00  0.00
ATOM   3528  H1  WAT   354      21.774  25.185  20.642  1.00  0.00
ATOM   3529  H2  WAT   354      20.778  24.081  20.357  1.00  0.00
TER   
ATOM   3530  O   WAT   355      25.285  25.968  19.110  1.00  0.00
ATOM   3531  H1  WAT   355      25.793  26.466  19.751  1.00  0.00
ATOM   3532  H2  WAT   355      25.817  25.191  18.934  1.00  0.00
TER   
ATOM   3533  O   WAT   356      23.569  20.607  23.377  1.00  0.00
ATOM   3534  H1  WAT   356      23.571  21.125  22.571  1.00  0.00
ATOM   3535  H2  WAT   356      22.739  20.130  23.354  1.00  0.00
TER   
ATOM   3536  O   WAT   357      29.956  30.719  14.876  1.00  0.00
ATOM   3537  H1  WAT   357      29.338  31.184  14.312  1.00  0.00
ATOM   3538  H2  WAT   357      30.468  31.412  15.292  1.00  0.00
TER   
ATOM   3539  O   WAT   358      24.819  30.247  21.554  1.00  0.00
ATOM   3540  H1  WAT   358      24.486  30.874  22.196  1.00  0.00
ATOM   3541  H2  WAT   358      24.996  30.773  20.774  1.00  0.00
TER   
ATOM   3542  O   WAT   359      33.333  24.061  19.022  1.00  0.00
ATOM   3543  H1  WAT   359      32.628  24.350  19.602  1.00  0.00
ATOM   3544  H2  WAT   359      33.694  24.871  18.661  1.00  0.00
TER   
ATOM   3545  O   WAT   360      23.250  22.318  21.384  1.00  0.00
ATOM   3546  H1  WAT   360      23.592  23.163  21.089  1.00  0.00
ATOM   3547  H2  WAT   360      22.312  22.467  21.500  1.00  0.00
TER   
ATOM   3548  O   WAT   361      19.324  31.405  12.249  1.00  0.00
ATOM   3549  H1  WAT   361      18.947  31.894  11.518  1.00  0.00
ATOM   3550  H2  WAT   361      19.582  32.078  12.880  1.00  0.00
TER   
ATOM   3551  O   WAT   362      26.933  19.807  17.708  1.00  0.00
ATOM   3552  H1  WAT   362      27.241  19.251  16.992  1.00  0.00
ATOM   3553  H2  WAT   362      26.003  19.941  17.525  1.00  0.00
TER   
ATOM   3554  O   WAT   363      31.883  30.426  21.327  1.00  0.00
ATOM   3555  H1  WAT   363      32.300  30.212  20.492  1.00  0.00
ATOM   3556  H2  WAT   363      32.607  30.684  21.898  1.00  0.00
TER   
ATOM   3557  O   WAT   364      29.321  27.872  14.444  1.00  0.00
ATOM   3558  H1  WAT   364      28.394  27.805  14.673  1.00  0.00
ATOM   3559  H2  WAT   364      29.474  28.810  14.330  1.00  0.00
TER   
ATOM   3560  O   WAT   365      29.308  24.143  11.441  1.00  0.00
ATOM   3561  H1  WAT   365      28.369  24.305  11.526  1.00  0.00
ATOM   3562  H2  WAT   365      29.627  24.862  10.894  1.00  0.00
TER   
ATOM   3563  O   WAT   366      33.351  29.434  14.948  1.00  0.00
ATOM   3564  H1  WAT   366      32.732  29.096  14.300  1.00  0.00
ATOM   3565  H2  WAT   366      33.333  28.790  15.655  1.00  0.00
TER   
ATOM   3566  O   WAT   367      32.794  25.612  22.364  1.00  0.00
ATOM   3567  H1  WAT   367      32.381  26.437  22.618  1.00  0.00
ATOM   3568  H2  WAT   367      32.061  25.027  22.172  1.00  0.00
TER   
ATOM   3569  O   WAT   368      24.927  28.398  17.226  1.00  0.00
ATOM   3570  H1  WAT   368      24.523  27.686  16.731  1.00  0.00
ATOM   3571  H2  WAT   368      25.013  28.053  18.115  1.00  0.00
TER   
ATOM   3572  O   WAT   369      25.395  32.085  19.390  1.00  0.00
ATOM   3573  H1  WAT   369      25.098  31.479  18.711  1.00  0.00
ATOM   3574  H2  WAT   369      26.345  32.122  19.279  1.00  0.00
TER   
ATOM   3575  O   WAT   370      23.640  25.172  21.006  1.00  0.00
ATOM   3576  H1  WAT   370      24.191  25.282  20.231  1.00  0.00
ATOM   3577  H2  WAT   370      24.154  25.546  21.721  1.00  0.00
TER   
ATOM   3578  O   WAT   371      24.487  31.823  26.041  1.00  0.00
ATOM   3579  H1  WAT   371      23.590  32.047  26.288  1.00  0.00
ATOM   3580  H2  WAT   371      24.512  31.946  25.092  1.00  0.00
TER   
ATOM   3581  O   WAT   372      31.528  28.672  11.955  1.00  0.00
ATOM   3582  H1  WAT   372      31.967  27.834  11.809  1.00  0.00
ATOM   3583  H2  WAT   372      32.240  29.305  12.041  1.00  0.00
TER   
ATOM   3584  O   WAT   373      23.314  28.694  24.616  1.00  0.00
ATOM   3585  H1  WAT   373      23.175  29.567  24.985  1.00  0.00
ATOM   3586  H2  WAT   373      22.432  28.352  24.471  1.00  0.00
TER   
ATOM   3587  O   WAT   374      21.627  27.293  14.727  1.00  0.00
ATOM   3588  H1  WAT   374      21.507  28.019  14.115  1.00  0.00
ATOM   3589  H2  WAT   374      21.318  26.523  14.249  1.00  0.00
TER   
ATOM   3590  O   WAT   375      19.266  30.464  20.534  1.00  0.00
ATOM   3591  H1  WAT   375      19.344  30.599  19.589  1.00  0.00
ATOM   3592  H2  WAT   375      19.880  29.756  20.726  1.00  0.00
TER   
ATOM   3593  O   WAT   376      20.511  32.164  16.944  1.00  0.00
ATOM   3594  H1  WAT   376      20.104  32.305  16.090  1.00  0.00
ATOM   3595  H2  WAT   376      21.402  31.880  16.741  1.00  0.00
TER   
ATOM   3596  O   WAT   377      19.322  31.505  23.073  1.00  0.00
ATOM   3597  H1  WAT   377      19.485  31.036  22.255  1.00  0.00
ATOM   3598  H2  WAT   377      19.787  30.998  23.738  1.00  0.00
TER   
ATOM   3599  O   WAT   378      24.094  20.636  18.109  1.00  0.00
ATOM   3600  H1  WAT   378      23.651  21.417  17.777  1.00  0.00
ATOM   3601  H2  WAT   378      24.652  20.959  18.816  1.00  0.00
TER   
ATOM   3602  O   WAT   379      28.381  23.503  23.713  1.00  0.00
ATOM   3603  H1  WAT   379      27.919  23.711  24.525  1.00  0.00
ATOM   3604  H2  WAT   379      27.979  22.689  23.410  1.00  0.00
TER   
ATOM   3605  O   WAT   380      33.381  24.724  24.842  1.00  0.00
ATOM   3606  H1  WAT   380      32.531  24.424  25.163  1.00  0.00
ATOM   3607  H2  WAT   380      33.221  24.968  23.931  1.00  0.00
TER   
ATOM   3608  O   WAT   381      30.476  26.224  26.942  1.00  0.00
ATOM   3609  H1  WAT   381      30.802  25.390  26.602  1.00  0.00
ATOM   3610  H2  WAT   381      31.264  26.747  27.090  1.00  0.00
TER   
ATOM   3611  O   WAT   382      27.210  20.257  12.990  1.00  0.00
ATOM   3612  H1  WAT   382      26.585  20.253  13.715  1.00  0.00
ATOM   3613  H2  WAT   382      27.123  19.390  12.593  1.00  0.00
TER   
ATOM   3614  O   WAT   383      26.131  21.181  19.968  1.00  0.00
ATOM   3615  H1  WAT   383      26.429  22.087  19.887  1.00  0.00
ATOM   3616  H2  WAT   383      26.680  20.693  19.354  1.00  0.00
TER   
ATOM   3617  O   WAT   384      23.885  25.759  15.837  1.00  0.00
ATOM   3618  H1  WAT   384      23.659  25.543  16.742  1.00  0.00
ATOM   3619  H2  WAT   384      23.104  26.192  15.492  1.00  0.00
TER   
ATOM   3620  O   WAT   385      31.115  25.766  14.436  1.00  0.00
ATOM   3621  H1  WAT   385      30.516  26.489  14.253  1.00  0.00
ATOM   3622  H2  WAT   385      31.663  25.703  13.654  1.00  0.00
TER   
ATOM   3623  O   WAT   386      26.325  26.658  26.503  1.00  0.00
ATOM   3624  H1  WAT   386      26.230  25.717  26.353  1.00  0.00
ATOM   3625  H2  WAT   386      27.168  26.879  26.108  1.00  0.00
TER   
ATOM   3626  O   WAT   387      29.721  24.402  16.467  1.00  0.00
ATOM   3627  H1  WAT   387      30.114  24.719  15.653  1.00  0.00
ATOM   3628  H2  WAT   387      30.083  23.523  16.581  1.00  0.00
TER   
ATOM   3629  O   WAT   388      21.456  23.069  24.657  1.00  0.00
ATOM   3630  H1  WAT   388      21.063  23.917  24.864  1.00  0.00
ATOM   3631  H2  WAT   388      20.768  22.432  24.847  1.00  0.00
TER   
ATOM   3632  O   WAT   389      28.031  23.153  27.726  1.00  0.00
ATOM   3633  H1  WAT   389      27.341  22.960  28.361  1.00  0.00
ATOM   3634  H2  WAT   389      28.774  23.436  28.259  1.00  0.00
TER   
ATOM   3635  O   WAT   390      18.758  20.992  18.690  1.00  0.00
ATOM   3636  H1  WAT   390      18.469  21.562  19.402  1.00  0.00
ATOM   3637  H2  WAT   390      19.502  20.513  19.053  1.00  0.00
TER   
ATOM   3638  O   WAT   391      18.945  24.934   9.900  1.00  0.00
ATOM   3639  H1  WAT   391      18.862  25.877  10.041  1.00  0.00
ATOM   3640  H2  WAT   391      18.593  24.792   9.021  1.00  0.00
TER   
ATOM   3641  O   WAT   392      30.307  26.993  20.562  1.00  0.00
ATOM   3642  H1  WAT   392      29.575  27.501  20.911  1.00  0.00
ATOM   3643  H2  WAT   392      29.909  26.176  20.261  1.00  0.00
TER   
ATOM   3644  O   WAT   393      26.745  23.668  18.967  1.00  0.00
ATOM   3645  H1  WAT   393      26.748  23.227  18.117  1.00  0.00
ATOM   3646  H2  WAT   393      27.640  23.990  19.074  1.00  0.00
TER   
ATOM   3647  O   WAT   394      22.595  23.551  17.926  1.00  0.00
ATOM   3648  H1  WAT   394      22.255  24.028  18.683  1.00  0.00
ATOM   3649  H2  WAT   394      21.833  23.097  17.566  1.00  0.00
TER   
ATOM   3650  O   WAT   395      26.807  24.669  11.958  1.00  0.00
ATOM   3651  H1  WAT   395      26.928  24.628  12.906  1.00  0.00
ATOM   3652  H2  WAT   395      26.422  25.532  11.802  1.00  0.00
TER   
ATOM   3653  O   WAT   396      30.770  22.446  19.974  1.00  0.00
ATOM   3654  H1  WAT   396      30.787  22.897  20.818  1.00  0.00
ATOM   3655  H2  WAT   396      30.521  21.547  20.187  1.00  0.00
TER   
ATOM   3656  O   WAT   397      25.819  26.979  11.356  1.00  0.00
ATOM   3657  H1  WAT   397      25.251  26.531  10.729  1.00  0.00
ATOM   3658  H2  WAT   397      26.528  27.339  10.822  1.00  0.00
TER   
ATOM   3659  O   WAT   398      20.896  30.881  25.233  1.00  0.00
ATOM   3660  H1  WAT   398      20.511  30.240  25.831  1.00  0.00
ATOM   3661  H2  WAT   398      21.207  31.584  25.802  1.00  0.00
TER   
ATOM   3662  O   WAT   399      27.046  27.728  20.713  1.00  0.00
ATOM   3663  H1  WAT   399      27.413  27.254  21.460  1.00  0.00
ATOM   3664  H2  WAT   399      26.856  28.602  21.054  1.00  0.00
TER   
ATOM   3665  O   WAT   400      19.910  22.473  16.843  1.00  0.00
ATOM   3666  H1  WAT   400      19.624  22.108  17.681  1.00  0.00
ATOM   3667  H2  WAT   400      19.847  21.741  16.229  1.00  0.00
TER   
ATOM   3668  O   WAT   401      24.835  26.769  23.032  1.00  0.00
ATOM   3669  H1  WAT   401      24.531  27.648  23.257  1.00  0.00
ATOM   3670  H2  WAT   401      25.790  26.829  23.068  1.00  0.00
TER   
ATOM   3671  O   WAT   402      23.364  30.975  13.629  1.00  0.00
ATOM   3672  H1  WAT   402      22.590  30.435  13.468  1.00  0.00
ATOM   3673  H2  WAT   402      24.093  30.456  13.290  1.00  0.00
TER   
ATOM   3674  O   WAT   403      29.583  21.366  13.564  1.00  0.00
ATOM   3675  H1  WAT   403      28.770  20.867  13.489  1.00  0.00
ATOM   3676  H2  WAT   403      29.390  22.205  13.148  1.00  0.00
TER   
ATOM   3677  O   WAT   404      29.504  30.043  25.308  1.00  0.00
ATOM   3678  H1  WAT   404      29.438  29.122  25.054  1.00  0.00
ATOM   3679  H2  WAT   404      28.875  30.140  26.023  1.00  0.00
TER   
ATOM   3680  O   WAT   405      32.298  25.737  11.860  1.00  0.00
ATOM   3681  H1  WAT   405      33.186  26.049  11.685  1.00  0.00
ATOM   3682  H2  WAT   405      32.269  24.865  11.468  1.00  0.00
TER   
ATOM   3683  O   WAT   406      23.407  30.643  17.266  1.00  0.00
ATOM   3684  H1  WAT   406      23.925  29.840  17.212  1.00  0.00
ATOM   3685  H2  WAT   406      22.956  30.581  18.108  1.00  0.00
TER   
ATOM   3686  O   WAT   407      20.892  27.609  24.179  1.00  0.00
ATOM   3687  H1  WAT   407      20.533  28.275  24.766  1.00  0.00
ATOM   3688  H2  WAT   407      20.597  26.778  24.550  1.00  0.00
TER   
ATOM   3689  O   WAT   408      24.093  28.068  27.063  1.00  0.00
ATOM   3690  H1  WAT   408      23.793  28.214  26.166  1.00  0.00
ATOM   3691  H2  WAT   408      24.864  27.508  26.970  1.00  0.00
TER   
ATOM   3692  O   WAT   409      31.177  31.231  17.904  1.00  0.00
ATOM   3693  H1  WAT   409      31.529  30.634  17.244  1.00  0.00
ATOM   3694  H2  WAT   409      30.293  30.906  18.075  1.00  0.00
TER   
ATOM   3695  O   WAT   410      19.403  27.608  10.802  1.00  0.00
ATOM   3696  H1  WAT   410      20.272  27.891  11.086  1.00  0.00
ATOM   3697  H2  WAT   410      18.912  28.422  10.687  1.00  0.00
TER   
ATOM   3698  O   WAT   411      26.566  28.996  14.923  1.00  0.00
ATOM   3699  H1  WAT   411      27.022  29.806  15.149  1.00  0.00
ATOM   3700  H2  WAT   411      26.215  28.678  15.755  1.00  0.00
TER   
ATOM   3701  O   WAT   412      22.467  19.340  15.396  1.00  0.00
ATOM   3702  H1  WAT   412      22.339  19.331  16.344  1.00  0.00
ATOM   3703  H2  WAT   412      21.644  19.678  15.045  1.00  0.00
TER   
ATOM   3704  O   WAT   413      19.467  21.099  24.856  1.00  0.00
ATOM   3705  H1  WAT   413      18.753  21.298  25.461  1.00  0.00
ATOM   3706  H2  WAT   413      19.886  20.323  25.228  1.00  0.00
TER   
ATOM   3707  O   WAT   414      21.387  29.426  12.931  1.00  0.00
ATOM   3708  H1  WAT   414      20.780  30.166  12.940  1.00  0.00
ATOM   3709  H2  WAT   414      21.862  29.516  12.104  1.00  0.00
TER   
ATOM   3710  O   WAT   415      30.961  23.591  22.606  1.00  0.00
ATOM   3711  H1  WAT   415      31.329  22.770  22.934  1.00  0.00
ATOM   3712  H2  WAT   415      30.100  23.651  23.022  1.00  0.00
TER   
ATOM   3713  O   WAT   416      26.295  24.825  14.831  1.00  0.00
ATOM   3714  H1  WAT   416      25.587  25.294  15.272  1.00  0.00
ATOM   3715  H2  WAT   416      26.580  24.167  15.465  1.00  0.00
TER   
ATOM   3716  O   WAT   417      27.921  26.245  22.830  1.00  0.00
ATOM   3717  H1  WAT   417      28.419  26.719  23.495  1.00  0.00
ATOM   3718  H2  WAT   417      28.063  25.321  23.037  1.00  0.00
TER   
ATOM   3719  O   WAT   418      30.327  21.550  16.270  1.00  0.00
ATOM   3720  H1  WAT   418      30.204  21.569  15.321  1.00  0.00
ATOM   3721  H2  WAT   418      31.275  21.598  16.390  1.00  0.00
TER   
ATOM   3722  O   WAT   419      24.499  23.134  12.206  1.00  0.00
ATOM   3723  H1  WAT   419      25.348  23.571  12.140  1.00  0.00
ATOM   3724  H2  WAT   419      24.132  23.446  13.033  1.00  0.00
TER   
ATOM   3725  O   WAT   420      23.398  29.387  10.680  1.00  0.00
ATOM   3726  H1  WAT   420      24.164  29.275  11.242  1.00  0.00
ATOM   3727  H2  WAT   420      23.475  28.691  10.027  1.00  0.00
TER   
ATOM   3728  O   WAT   421      22.093  26.819  11.363  1.00  0.00
ATOM   3729  H1  WAT   421      22.173  25.872  11.475  1.00  0.00
ATOM   3730  H2  WAT   421      22.984  27.150  11.469  1.00  0.00
TER   
ATOM   3731  O   WAT   422      30.736  32.262  27.602  1.00  0.00
ATOM   3732  H1  WAT   422      30.130  32.285  26.862  1.00  0.00
ATOM   3733  H2  WAT   422      30.432  31.530  28.139  1.00  0.00
TER   
ATOM   3734  O   WAT   423      19.620  28.641  26.598  1.00  0.00
ATOM   3735  H1  WAT   423      20.124  28.062  27.170  1.00  0.00
ATOM   3736  H2  WAT   423      18.880  28.925  27.136  1.00  0.00
TER   
ATOM   3737  O   WAT   424      26.522  31.362  10.153  1.00  0.00
ATOM   3738  H1  WAT   424      26.417  30.748  10.879  1.00  0.00
ATOM   3739  H2  WAT   424      26.354  30.839   9.369  1.00  0.00
TER   
ATOM   3740  O   WAT   425      26.673  30.048  26.132  1.00  0.00
ATOM   3741  H1  WAT   425      25.908  30.617  26.047  1.00  0.00
ATOM   3742  H2  WAT   425      26.855  29.756  25.239  1.00  0.00
TER   
ATOM   3743  O   WAT   426      29.762  30.424  10.757  1.00  0.00
ATOM   3744  H1  WAT   426      29.213  30.871  11.402  1.00  0.00
ATOM   3745  H2  WAT   426      30.384  29.919  11.281  1.00  0.00
TER   
ATOM   3746  O   WAT   427      21.652  26.784  27.493  1.00  0.00
ATOM   3747  H1  WAT   427      21.692  26.485  28.402  1.00  0.00
ATOM   3748  H2  WAT   427      22.506  27.185  27.334  1.00  0.00
TER   
ATOM   3749  O   WAT   428      25.430  29.383  12.654  1.00  0.00
ATOM   3750  H1  WAT   428      25.851  29.217  13.497  1.00  0.00
ATOM   3751  H2  WAT   428      25.555  28.573  12.159  1.00  0.00
TER   
ATOM   3752  O   WAT   429      23.592  25.363  25.461  1.00  0.00
ATOM   3753  H1  WAT   429      23.062  24.872  24.833  1.00  0.00
ATOM   3754  H2  WAT   429      24.261  25.792  24.927  1.00  0.00
TER   
ATOM   3755  O   WAT   430      27.943  28.407   9.901  1.00  0.00
ATOM   3756  H1  WAT   430      28.463  27.692   9.536  1.00  0.00
ATOM   3757  H2  WAT   430      28.589  29.046  10.202  1.00  0.00
TER   
ATOM   3758  O   WAT   431      32.490  29.830  25.225  1.00  0.00
ATOM   3759  H1  WAT   431      32.904  29.985  26.074  1.00  0.00
ATOM   3760  H2  WAT   431      31.555  29.956  25.388  1.00  0.00
TER   
ATOM   3761  O   WAT   432      32.963  27.170  27.229  1.00  0.00
ATOM   3762  H1  WAT   432      33.545  26.415  27.141  1.00  0.00
ATOM   3763  H2  WAT   432      33.139  27.700  26.452  1.00  0.00
TER   
ATOM   3764  O   WAT   433      24.080  22.329  25.541  1.00  0.00
ATOM   3765  H1  WAT   433      23.985  21.711  24.816  1.00  0.00
ATOM   3766  H2  WAT   433      23.499  23.056  25.314  1.00  0.00
TER   
ATOM   3767  O   WAT   434      26.846  20.887  22.573  1.00  0.00
ATOM   3768  H1  WAT   434      26.398  20.909  21.728  1.00  0.00
ATOM   3769  H2  WAT   434      26.212  20.489  23.170  1.00  0.00
TER   
ATOM   3770  O   WAT   435      27.252  29.782  23.195  1.00  0.00
ATOM   3771  H1  WAT   435      27.671  30.625  23.022  1.00  0.00
ATOM   3772  H2  WAT   435      26.333  29.919  22.965  1.00  0.00
TER   
ATOM   3773  O   WAT   436      29.588  27.514  24.578  1.00  0.00
ATOM   3774  H1  WAT   436      29.708  26.918  25.318  1.00  0.00
ATOM   3775  H2  WAT   436      30.448  27.551  24.158  1.00  0.00
TER   
ATOM   3776  O   WAT   437      31.927  28.067  23.155  1.00  0.00
ATOM   3777  H1  WAT   437      31.401  28.592  22.551  1.00  0.00
ATOM   3778  H2  WAT   437      32.270  28.700  23.786  1.00  0.00
TER   
ATOM   3779  O   WAT   438      24.326  25.457   9.600  1.00  0.00
ATOM   3780  H1  WAT   438      24.125  24.594   9.961  1.00  0.00
ATOM   3781  H2  WAT   438      24.155  25.370   8.662  1.00  0.00
TER   
ATOM   3782  O   WAT   439      26.355  24.056  25.836  1.00  0.00
ATOM   3783  H1  WAT   439      26.945  23.747  26.524  1.00  0.00
ATOM   3784  H2  WAT   439      25.537  23.584  25.992  1.00  0.00
TER   
ATOM   3785  O   WAT   440      31.174  23.672  26.069  1.00  0.00
ATOM   3786  H1  WAT   440      30.486  23.011  26.004  1.00  0.00
ATOM   3787  H2  WAT   440      31.895  23.226  26.514  1.00  0.00
TER   
ATOM   3788  O   WAT   441      31.804  20.268  12.128  1.00  0.00
ATOM   3789  H1  WAT   441      32.085  19.424  12.484  1.00  0.00
ATOM   3790  H2  WAT   441      31.031  20.500  12.642  1.00  0.00
TER   
ATOM   3791  O   WAT   442      23.124  22.557   9.587  1.00  0.00
ATOM   3792  H1  WAT   442      23.427  22.564   8.679  1.00  0.00
ATOM   3793  H2  WAT   442      23.863  22.207  10.084  1.00  0.00
TER   
ATOM   3794  O   WAT   443      26.342  21.500  10.573  1.00  0.00
ATOM   3795  H1  WAT   443      25.995  20.823   9.993  1.00  0.00
ATOM   3796  H2  WAT   443      26.544  21.039  11.387  1.00  0.00
TER   
ATOM   3797  O   WAT   444      22.147  31.861  10.420  1.00  0.00
ATOM   3798  H1  WAT   444      22.584  32.404  11.076  1.00  0.00
ATOM   3799  H2  WAT   444      22.632  31.036  10.430  1.00  0.00
TER   
ATOM   3800  O   WAT   445      19.683  28.029  16.969  1.00  0.00
ATOM   3801  H1  WAT   445      19.028  27.760  16.325  1.00  0.00
ATOM   3802  H2  WAT   445      20.521  27.920  16.520  1.00  0.00
TER   
ATOM   3803  O   WAT   446      32.632  22.823  11.191  1.00  0.00
ATOM   3804  H1  WAT   446      33.051  22.636  10.351  1.00  0.00
ATOM   3805  H2  WAT   446      32.326  21.971  11.502  1.00  0.00
TER   
ATOM   3806  O   WAT   447      20.721  28.414  21.510  1.00  0.00
ATOM   3807  H1  WAT   447      21.088  28.327  22.389  1.00  0.00
ATOM   3808  H2  WAT   447      20.152  27.651  21.410  1.00  0.00
TER   
ATOM   3809  O   WAT   448      20.272  25.325  25.416  1.00  0.00
ATOM   3810  H1  WAT   448      19.378  25.292  25.755  1.00  0.00
ATOM   3811  H2  WAT   448      20.812  25.524  26.181  1.00  0.00
TER   
ATOM   3812  O   WAT   449      18.897  25.239  12.912  1.00  0.00
ATOM   3813  H1  WAT   449      17.993  25.502  12.737  1.00  0.00
ATOM   3814  H2  WAT   449      19.381  25.510  12.132  1.00  0.00
TER   
ATOM   3815  O   WAT   450      21.440  24.296  10.821  1.00  0.00
ATOM   3816  H1  WAT   450      22.149  23.874  10.336  1.00  0.00
ATOM   3817  H2  WAT   450      20.723  24.363  10.190  1.00  0.00
TER   
ATOM   3818  O   WAT   451      21.087  20.349   9.862  1.00  0.00
ATOM   3819  H1  WAT   451      21.810  20.890  10.180  1.00  0.00
ATOM   3820  H2  WAT   451      21.359  20.076   8.986  1.00  0.00
TER   
ATOM   3821  O   WAT   452      20.776  19.600  19.764  1.00  0.00
ATOM   3822  H1  WAT   452      21.424  19.050  19.323  1.00  0.00
ATOM   3823  H2  WAT   452      21.196  19.854  20.586  1.00  0.00
TER   
ATOM   3824  O   WAT   453      20.529  19.756  22.506  1.00  0.00
ATOM   3825  H1  WAT   453      20.181  20.212  23.272  1.00  0.00
ATOM   3826  H2  WAT   453      20.198  18.861  22.589  1.00  0.00
TER   
ATOM   3827  O   WAT   454      28.042  20.947  26.028  1.00  0.00
ATOM   3828  H1  WAT   454      27.981  21.539  26.778  1.00  0.00
ATOM   3829  H2  WAT   454      28.982  20.839  25.883  1.00  0.00
TER   
ATOM   3830  O   WAT   455      30.679  20.604  25.668  1.00  0.00
ATOM   3831  H1  WAT   455      31.293  20.922  25.006  1.00  0.00
ATOM   3832  H2  WAT   455      31.224  20.119  26.287  1.00  0.00
TER   
ATOM   3833  O   WAT   456      21.201  19.283  25.782  1.00  0.00
ATOM   3834  H1  WAT   456      21.750  19.102  25.018  1.00  0.00
ATOM   3835  H2  WAT   456      21.267  18.493  26.317  1.00  0.00
TER   
ATOM   3836  O   WAT   457      31.420  19.167  21.995  1.00  0.00
ATOM   3837  H1  WAT   457      30.546  19.501  21.792  1.00  0.00
ATOM   3838  H2  WAT   457      31.311  18.694  22.820  1.00  0.00
TER   
ATOM   3839  O   WAT   458      32.327  21.374  23.379  1.00  0.00
ATOM   3840  H1  WAT   458      31.999  20.559  22.999  1.00  0.00
ATOM   3841  H2  WAT   458      33.276  21.331  23.255  1.00  0.00
TER   
ATOM   3842  O   WAT   459      29.168  20.084  20.934  1.00  0.00
ATOM   3843  H1  WAT   459      28.385  20.559  21.214  1.00  0.00
ATOM   3844  H2  WAT   459      28.874  19.180  20.825  1.00  0.00
TER   
ATOM   3845  O   WAT   460      20.512  20.389  13.455  1.00  0.00
ATOM   3846  H1  WAT   460      21.270  20.502  12.882  1.00  0.00
ATOM   3847  H2  WAT   460      20.049  21.226  13.410  1.00  0.00
TER   
ATOM   3848  O   WAT   461      27.053  22.503  16.445  1.00  0.00
ATOM   3849  H1  WAT   461      26.240  22.128  16.105  1.00  0.00
ATOM   3850  H2  WAT   461      27.557  21.747  16.748  1.00  0.00
TER   
ATOM   3851  O   WAT   462      31.555  19.167  17.684  1.00  0.00
ATOM   3852  H1  WAT   462      32.158  19.739  18.159  1.00  0.00
ATOM   3853  H2  WAT   462      30.815  19.731  17.461  1.00  0.00
TER   
ATOM   3854  O   WAT   463      22.884  20.915  11.995  1.00  0.00
ATOM   3855  H1  WAT   463      23.413  20.128  11.866  1.00  0.00
ATOM   3856  H2  WAT   463      23.517  21.594  12.229  1.00  0.00
TER   
ATOM   3857  O   WAT   464      25.078  20.653  15.050  1.00  0.00
ATOM   3858  H1  WAT   464      24.448  19.951  15.217  1.00  0.00
ATOM   3859  H2  WAT   464      24.538  21.413  14.833  1.00  0.00
TER   
ATOM   3860  O   WAT   465      25.203  19.931  27.485  1.00  0.00
ATOM   3861  H1  WAT   465      24.922  20.434  26.721  1.00  0.00
ATOM   3862  H2  WAT   465      25.585  19.133  27.119  1.00  0.00
TER   
ATOM   3863  O   WAT   466      31.805  19.346  28.063  1.00  0.00
ATOM   3864  H1  WAT   466      31.692  19.666  28.958  1.00  0.00
ATOM   3865  H2  WAT   466      32.622  19.748  27.767  1.00  0.00
TER   
ATOM   3866  O   WAT   467      30.711  27.366  -1.573  1.00  0.00
ATOM   3867  H1  WAT   467      30.630  26.451  -1.844  1.00  0.00
ATOM   3868  H2  WAT   467      30.297  27.862  -2.279  1.00  0.00
TER   
ATOM   3869  O   WAT   468      28.843  29.144   0.308  1.00  0.00
ATOM   3870  H1  WAT   468      28.067  28.664   0.598  1.00  0.00
ATOM   3871  H2  WAT   468      29.494  28.464   0.133  1.00  0.00
TER   
ATOM   3872  O   WAT   469      22.859  29.456   1.185  1.00  0.00
ATOM   3873  H1  WAT   469      22.028  29.200   1.585  1.00  0.00
ATOM   3874  H2  WAT   469      23.467  29.527   1.921  1.00  0.00
TER   
ATOM   3875  O   WAT   470      21.268  24.416  -5.031  1.00  0.00
ATOM   3876  H1  WAT   470      20.380  24.757  -5.133  1.00  0.00
ATOM   3877  H2  WAT   470      21.553  24.216  -5.922  1.00  0.00
TER   
ATOM   3878  O   WAT   471      19.232  27.016   0.853  1.00  0.00
ATOM   3879  H1  WAT   471      19.803  26.249   0.854  1.00  0.00
ATOM   3880  H2  WAT   471      19.232  27.315  -0.056  1.00  0.00
TER   
ATOM   3881  O   WAT   472      28.284  31.819   0.315  1.00  0.00
ATOM   3882  H1  WAT   472      28.214  30.878   0.154  1.00  0.00
ATOM   3883  H2  WAT   472      29.046  31.909   0.887  1.00  0.00
TER   
ATOM   3884  O   WAT   473      20.474  22.425   2.640  1.00  0.00
ATOM   3885  H1  WAT   473      20.294  21.527   2.921  1.00  0.00
ATOM   3886  H2  WAT   473      20.072  22.972   3.315  1.00  0.00
TER   
ATOM   3887  O   WAT   474      29.314  24.626   0.542  1.00  0.00
ATOM   3888  H1  WAT   474      29.691  23.754   0.429  1.00  0.00
ATOM   3889  H2  WAT   474      29.216  24.962  -0.349  1.00  0.00
TER   
ATOM   3890  O   WAT   475      23.445  22.999  -3.997  1.00  0.00
ATOM   3891  H1  WAT   475      23.551  23.899  -3.690  1.00  0.00
ATOM   3892  H2  WAT   475      22.534  22.951  -4.287  1.00  0.00
TER   
ATOM   3893  O   WAT   476      21.093  24.921   1.249  1.00  0.00
ATOM   3894  H1  WAT   476      21.774  25.185   1.867  1.00  0.00
ATOM   3895  H2  WAT   476      20.778  24.081   1.582  1.00  0.00
TER   
ATOM   3896  O   WAT   477      25.285  25.968   0.336  1.00  0.00
ATOM   3897  H1  WAT   477      25.793  26.466   0.976  1.00  0.00
ATOM   3898  H2  WAT   477      25.817  25.191   0.160  1.00  0.00
TER   
ATOM   3899  O   WAT   478      23.569  20.607   4.602  1.00  0.00
ATOM   3900  H1  WAT   478      23.571  21.125   3.797  1.00  0.00
ATOM   3901  H2  WAT   478      22.739  20.130   4.579  1.00  0.00
TER   
ATOM   3902  O   WAT   479      29.956  30.719  -3.899  1.00  0.00
ATOM   3903  H1  WAT   479      29.338  31.184  -4.463  1.00  0.00
ATOM   3904  H2  WAT   479      30.468  31.412  -3.482  1.00  0.00
TER   
ATOM   3905  O   WAT   480      24.819  30.247   2.780  1.00  0.00
ATOM   3906  H1  WAT   480      24.486  30.874   3.422  1.00  0.00
ATOM   3907  H2  WAT   480      24.996  30.773   2.000  1.00  0.00
TER   
ATOM   3908  O   WAT   481      33.333  24.061   0.247  1.00  0.00
ATOM   3909  H1  WAT   481      32.628  24.350   0.827  1.00  0.00
ATOM   3910  H2  WAT   481      33.694  24.871  -0.113  1.00  0.00
TER   
ATOM   3911  O   WAT   482      23.250  22.318   2.609  1.00  0.00
ATOM   3912  H1  WAT   482      23.592  23.163   2.315  1.00  0.00
ATOM   3913  H2  WAT   482      22.312  22.467   2.726  1.00  0.00
TER   
ATOM   3914  O   WAT   483      19.324  31.405  -6.525  1.00  0.00
ATOM   3915  H1  WAT   483      18.947  31.894  -7.256  1.00  0.00
ATOM   3916  H2  WAT   483      19.582  32.078  -5.894  1.00  0.00
TER   
ATOM   3917  O   WAT   484      26.933  19.807  -1.066  1.00  0.00
ATOM   3918  H1  WAT   484      27.241  19.251  -1.783  1.00  0.00
ATOM   3919  H2  WAT   484      26.003  19.941  -1.249  1.00  0.00
TER   
ATOM   3920  O   WAT   485      31.883  30.426   2.553  1.00  0.00
ATOM   3921  H1  WAT   485      32.300  30.212   1.718  1.00  0.00
ATOM   3922  H2  WAT   485      32.607  30.684   3.124  1.00  0.00
TER   
ATOM   3923  O   WAT   486      29.321  27.872  -4.330  1.00  0.00
ATOM   3924  H1  WAT   486      28.394  27.805  -4.101  1.00  0.00
ATOM   3925  H2  WAT   486      29.474  28.810  -4.445  1.00  0.00
TER   
ATOM   3926  O   WAT   487      29.308  24.143  -7.334  1.00  0.00
ATOM   3927  H1  WAT   487      28.369  24.305  -7.248  1.00  0.00
ATOM   3928  H2  WAT   487      29.627  24.862  -7.880  1.00  0.00
TER   
ATOM   3929  O   WAT   488      33.351  29.434  -3.827  1.00  0.00
ATOM   3930  H1  WAT   488      32.732  29.096  -4.474  1.00  0.00
ATOM   3931  H2  WAT   488      33.333  28.790  -3.119  1.00  0.00
TER   
ATOM   3932  O   WAT   489      32.794  25.612   3.590  1.00  0.00
ATOM   3933  H1  WAT   489      32.381  26.437   3.844  1.00  0.00
ATOM   3934  H2  WAT   489      32.061  25.027   3.397  1.00  0.00
TER   
ATOM   3935  O   WAT   490      24.927  28.398  -1.548  1.00  0.00
ATOM   3936  H1  WAT   490      24.523  27.686  -2.044  1.00  0.00
ATOM   3937  H2  WAT   490      25.013  28.053  -0.660  1.00  0.00
TER   
ATOM   3938  O   WAT   491      25.395  32.085   0.616  1.00  0.00
ATOM   3939  H1  WAT   491      25.098  31.479  -0.064  1.00  0.00
ATOM   3940  H2  WAT   491      26.345  32.122   0.505  1.00  0.00
TER   
ATOM   3941  O   WAT   492      24.487  31.823   7.266  1.00  0.00
ATOM   3942  H1  WAT   492      23.590  32.047   7.514  1.00  0.00
ATOM   3943  H2  WAT   492      24.512  31.946   6.317  1.00  0.00
TER   
ATOM   3944  O   WAT   493      31.528  28.672  -6.820  1.00  0.00
ATOM   3945  H1  WAT   493      31.967  27.834  -6.966  1.00  0.00
ATOM   3946  H2  WAT   493      32.240  29.305  -6.733  1.00  0.00
TER   
ATOM   3947  O   WAT   494      23.314  28.694   5.842  1.00  0.00
ATOM   3948  H1  WAT   494      23.175  29.567   6.211  1.00  0.00
ATOM   3949  H2  WAT   494      22.432  28.352   5.697  1.00  0.00
TER   
ATOM   3950  O   WAT   495      21.627  27.293  -4.048  1.00  0.00
ATOM   3951  H1  WAT   495      21.507  28.019  -4.660  1.00  0.00
ATOM   3952  H2  WAT   495      21.318  26.523  -4.525  1.00  0.00
TER   
ATOM   3953  O   WAT   496      19.266  30.464   1.759  1.00  0.00
ATOM   3954  H1  WAT   496      19.344  30.599   0.815  1.00  0.00
ATOM   3955  H2  WAT   496      19.880  29.756   1.952  1.00  0.00
TER   
ATOM   3956  O   WAT   497      20.511  32.164  -1.830  1.00  0.00
ATOM   3957  H1  WAT   497      20.104  32.305  -2.685  1.00  0.00
ATOM   3958  H2  WAT   497      21.402  31.880  -2.033  1.00  0.00
TER   
ATOM   3959  O   WAT   498      19.322  31.505   4.299  1.00  0.00
ATOM   3960  H1  WAT   498      19.485  31.036   3.481  1.00  0.00
ATOM   3961  H2  WAT   498      19.787  30.998   4.964  1.00  0.00
TER   
ATOM   3962  O   WAT   499      24.094  20.636  -0.665  1.00  0.00
ATOM   3963  H1  WAT   499      23.651  21.417  -0.997  1.00  0.00
ATOM   3964  H2  WAT   499      24.652  20.959   0.042  1.00  0.00
TER   
ATOM   3965  O   WAT   500      28.381  23.503   4.938  1.00  0.00
ATOM   3966  H1  WAT   500      27.919  23.711   5.750  1.00  0.00
ATOM   3967  H2  WAT   500      27.979  22.689   4.635  1.00  0.00
TER   
ATOM   3968  O   WAT   501      33.381  24.724   6.068  1.00  0.00
ATOM   3969  H1  WAT   501      32.531  24.424   6.389  1.00  0.00
ATOM   3970  H2  WAT   501      33.221  24.968   5.156  1.00  0.00
TER   
ATOM   3971  O   WAT   502      30.476  26.224   8.168  1.00  0.00
ATOM   3972  H1  WAT   502      30.802  25.390   7.828  1.00  0.00
ATOM   3973  H2  WAT   502      31.264  26.747   8.316  1.00  0.00
TER   
ATOM   3974  O   WAT   503      27.210  20.257  -5.785  1.00  0.00
ATOM   3975  H1  WAT   503      26.585  20.253  -5.059  1.00  0.00
ATOM   3976  H2  WAT   503      27.123  19.390  -6.181  1.00  0.00
TER   
ATOM   3977  O   WAT   504      26.131  21.181   1.194  1.00  0.00
ATOM   3978  H1  WAT   504      26.429  22.087   1.113  1.00  0.00
ATOM   3979  H2  WAT   504      26.680  20.693   0.580  1.00  0.00
TER   
ATOM   3980  O   WAT   505      23.885  25.759  -2.937  1.00  0.00
ATOM   3981  H1  WAT   505      23.659  25.543  -2.033  1.00  0.00
ATOM   3982  H2  WAT   505      23.104  26.192  -3.283  1.00  0.00
TER   
ATOM   3983  O   WAT   506      31.115  25.766  -4.338  1.00  0.00
ATOM   3984  H1  WAT   506      30.516  26.489  -4.522  1.00  0.00
ATOM   3985  H2  WAT   506      31.663  25.703  -5.120  1.00  0.00
TER   
ATOM   3986  O   WAT   507      26.325  26.658   7.729  1.00  0.00
ATOM   3987  H1  WAT   507      26.230  25.717   7.579  1.00  0.00
ATOM   3988  H2  WAT   507      27.168  26.879   7.334  1.00  0.00
TER   
ATOM   3989  O   WAT   508      29.721  24.402  -2.308  1.00  0.00
ATOM   3990  H1  WAT   508      30.114  24.719  -3.121  1.00  0.00
ATOM   3991  H2  WAT   508      30.083  23.523  -2.193  1.00  0.00
TER   
ATOM   3992  O   WAT   509      21.456  23.069   5.882  1.00  0.00
ATOM   3993  H1  WAT   509      21.063  23.917   6.089  1.00  0.00
ATOM   3994  H2  WAT   509      20.768  22.432   6.073  1.00  0.00
TER   
ATOM   3995  O   WAT   510      28.031  23.153   8.952  1.00  0.00
ATOM   3996  H1  WAT   510      27.341  22.960   9.587  1.00  0.00
ATOM   3997  H2  WAT   510      28.774  23.436   9.484  1.00  0.00
TER   
ATOM   3998  O   WAT   511      18.758  20.992  -0.085  1.00  0.00
ATOM   3999  H1  WAT   511      18.469  21.562   0.628  1.00  0.00
ATOM   4000  H2  WAT   511      19.502  20.513   0.278  1.00  0.00
TER   
ATOM   4001  O   WAT   512      18.945  24.934  -8.875  1.00  0.00
ATOM   4002  H1  WAT   512      18.862  25.877  -8.733  1.00  0.00
ATOM   4003  H2  WAT   512      18.593  24.792  -9.753  1.00  0.00
TER   
ATOM   4004  O   WAT   513      30.307  26.993   1.787  1.00  0.00
ATOM   4005  H1  WAT   513      29.575  27.501   2.136  1.00  0.00
ATOM   4006  H2  WAT   513      29.909  26.176   1.486  1.00  0.00
TER   
ATOM   4007  O   WAT   514      26.745  23.668   0.193  1.00  0.00
ATOM   4008  H1  WAT   514      26.748  23.227  -0.657  1.00  0.00
ATOM   4009  H2  WAT   514      27.640  23.990   0.300  1.00  0.00
TER   
ATOM   4010  O   WAT   515      22.595  23.551  -0.848  1.00  0.00
ATOM   4011  H1  WAT   515      22.255  24.028  -0.091  1.00  0.00
ATOM   4012  H2  WAT   515      21.833  23.097  -1.208  1.00  0.00
TER   
ATOM   4013  O   WAT   516      26.807  24.669  -6.817  1.00  0.00
ATOM   4014  H1  WAT   516      26.928  24.628  -5.868  1.00  0.00
ATOM   4015  H2  WAT   516      26.422  25.532  -6.972  1.00  0.00
TER   
ATOM   4016  O   WAT   517      30.770  22.446   1.200  1.00  0.00
ATOM   4017  H1  WAT   517      30.787  22.897   2.044  1.00  0.00
ATOM   4018  H2  WAT   517      30.521  21.547   1.413  1.00  0.00
TER   
ATOM   4019  O   WAT   518      25.819  26.979  -7.418  1.00  0.00
ATOM   4020  H1  WAT   518      25.251  26.531  -8.045  1.00  0.00
ATOM   4021  H2  WAT   518      26.528  27.339  -7.952  1.00  0.00
TER   
ATOM   4022  O   WAT   519      20.896  30.881   6.458  1.00  0.00
ATOM   4023  H1  WAT   519      20.511  30.240   7.057  1.00  0.00
ATOM   4024  H2  WAT   519      21.207  31.584   7.028  1.00  0.00
TER   
ATOM   4025  O   WAT   520      27.046  27.728   1.939  1.00  0.00
ATOM   4026  H1  WAT   520      27.413  27.254   2.685  1.00  0.00
ATOM   4027  H2  WAT   520      26.856  28.602   2.280  1.00  0.00
TER   
ATOM   4028  O   WAT   521      19.910  22.473  -1.932  1.00  0.00
ATOM   4029  H1  WAT   521      19.624  22.108  -1.094  1.00  0.00
ATOM   4030  H2  WAT   521      19.847  21.741  -2.545  1.00  0.00
TER   
ATOM   4031  O   WAT   522      24.835  26.769   4.257  1.00  0.00
ATOM   4032  H1  WAT   522      24.531  27.648   4.483  1.00  0.00
ATOM   4033  H2  WAT   522      25.790  26.829   4.293  1.00  0.00
TER   
ATOM   4034  O   WAT   523      23.364  30.975  -5.146  1.00  0.00
ATOM   4035  H1  WAT   523      22.590  30.435  -5.306  1.00  0.00
ATOM   4036  H2  WAT   523      24.093  30.456  -5.484  1.00  0.00
TER   
ATOM   4037  O   WAT   524      29.583  21.366  -5.210  1.00  0.00
ATOM   4038  H1  WAT   524      28.770  20.867  -5.286  1.00  0.00
ATOM   4039  H2  WAT   524      29.390  22.205  -5.627  1.00  0.00
TER   
ATOM   4040  O   WAT   525      29.504  30.043   6.534  1.00  0.00
ATOM   4041  H1  WAT   525      29.438  29.122   6.279  1.00  0.00
ATOM   4042  H2  WAT   525      28.875  30.140   7.248  1.00  0.00
TER   
ATOM   4043  O   WAT   526      32.298  25.737  -6.914  1.00  0.00
ATOM   4044  H1  WAT   526      33.186  26.049  -7.089  1.00  0.00
ATOM   4045  H2  WAT   526      32.269  24.865  -7.306  1.00  0.00
TER   
ATOM   4046  O   WAT   527      23.407  30.643  -1.508  1.00  0.00
ATOM   4047  H1  WAT   527      23.925  29.840  -1.562  1.00  0.00
ATOM   4048  H2  WAT   527      22.956  30.581  -0.666  1.00  0.00
TER   
ATOM   4049  O   WAT   528      20.892  27.609   5.405  1.00  0.00
ATOM   4050  H1  WAT   528      20.533  28.275   5.992  1.00  0.00
ATOM   4051  H2  WAT   528      20.597  26.778   5.776  1.00  0.00
TER   
ATOM   4052  O   WAT   529      24.093  28.068   8.289  1.00  0.00
ATOM   4053  H1  WAT   529      23.793  28.214   7.391  1.00  0.00
ATOM   4054  H2  WAT   529      24.864  27.508   8.196  1.00  0.00
TER   
ATOM   4055  O   WAT   530      31.177  31.231  -0.871  1.00  0.00
ATOM   4056  H1  WAT   530      31.529  30.634  -1.531  1.00  0.00
ATOM   4057  H2  WAT   530      30.293  30.906  -0.700  1.00  0.00
TER   
ATOM   4058  O   WAT   531      19.403  27.608  -7.972  1.00  0.00
ATOM   4059  H1  WAT   531      20.272  27.891  -7.688  1.00  0.00
ATOM   4060  H2  WAT   531      18.912  28.422  -8.087  1.00  0.00
TER   
ATOM   4061  O   WAT   532      26.566  28.996  -3.851  1.00  0.00
ATOM   4062  H1  WAT   532      27.022  29.806  -3.625  1.00  0.00
ATOM   4063  H2  WAT   532      26.215  28.678  -3.019  1.00  0.00
TER   
ATOM   4064  O   WAT   533      22.467  19.340  -3.379  1.00  0.00
ATOM   4065  H1  WAT   533      22.339  19.331  -2.430  1.00  0.00
ATOM   4066  H2  WAT   533      21.644  19.678  -3.730  1.00  0.00
TER   
ATOM   4067  O   WAT   534      19.467  21.099   6.082  1.00  0.00
ATOM   4068  H1  WAT   534      18.753  21.298   6.687  1.00  0.00
ATOM   4069  H2  WAT   534      19.886  20.323   6.453  1.00  0.00
TER   
ATOM   4070  O   WAT   535      21.387  29.426  -5.844  1.00  0.00
ATOM   4071  H1  WAT   535      20.780  30.166  -5.834  1.00  0.00
ATOM   4072  H2  WAT   535      21.862  29.516  -6.670  1.00  0.00
TER   
ATOM   4073  O   WAT   536      30.961  23.591   3.832  1.00  0.00
ATOM   4074  H1  WAT   536      31.329  22.770   4.160  1.00  0.00
ATOM   4075  H2  WAT   536      30.100  23.651   4.248  1.00  0.00
TER   
ATOM   4076  O   WAT   537      26.295  24.825  -3.943  1.00  0.00
ATOM   4077  H1  WAT   537      25.587  25.294  -3.502  1.00  0.00
ATOM   4078  H2  WAT   537      26.580  24.167  -3.309  1.00  0.00
TER   
ATOM   4079  O   WAT   538      27.921  26.245   4.056  1.00  0.00
ATOM   4080  H1  WAT   538      28.419  26.719   4.721  1.00  0.00
ATOM   4081  H2  WAT   538      28.063  25.321   4.263  1.00  0.00
TER   
ATOM   4082  O   WAT   539      30.327  21.550  -2.504  1.00  0.00
ATOM   4083  H1  WAT   539      30.204  21.569  -3.453  1.00  0.00
ATOM   4084  H2  WAT   539      31.275  21.598  -2.384  1.00  0.00
TER   
ATOM   4085  O   WAT   540      24.499  23.134  -6.568  1.00  0.00
ATOM   4086  H1  WAT   540      25.348  23.571  -6.634  1.00  0.00
ATOM   4087  H2  WAT   540      24.132  23.446  -5.741  1.00  0.00
TER   
ATOM   4088  O   WAT   541      23.398  29.387  -8.095  1.00  0.00
ATOM   4089  H1  WAT   541      24.164  29.275  -7.532  1.00  0.00
ATOM   4090  H2  WAT   541      23.475  28.691  -8.747  1.00  0.00
TER   
ATOM   4091  O   WAT   542      22.093  26.819  -7.412  1.00  0.00
ATOM   4092  H1  WAT   542      22.173  25.872  -7.300  1.00  0.00
ATOM   4093  H2  WAT   542      22.984  27.150  -7.305  1.00  0.00
TER   
ATOM   4094  O   WAT   543      30.736  32.262   8.828  1.00  0.00
ATOM   4095  H1  WAT   543      30.130  32.285   8.088  1.00  0.00
ATOM   4096  H2  WAT   543      30.432  31.530   9.365  1.00  0.00
TER   
ATOM   4097  O   WAT   544      19.620  28.641   7.824  1.00  0.00
ATOM   4098  H1  WAT   544      20.124  28.062   8.396  1.00  0.00
ATOM   4099  H2  WAT   544      18.880  28.925   8.362  1.00  0.00
TER   
ATOM   4100  O   WAT   545      26.522  31.362  -8.621  1.00  0.00
ATOM   4101  H1  WAT   545      26.417  30.748  -7.895  1.00  0.00
ATOM   4102  H2  WAT   545      26.354  30.839  -9.405  1.00  0.00
TER   
ATOM   4103  O   WAT   546      26.673  30.048   7.358  1.00  0.00
ATOM   4104  H1  WAT   546      25.908  30.617   7.273  1.00  0.00
ATOM   4105  H2  WAT   546      26.855  29.756   6.464  1.00  0.00
TER   
ATOM   4106  O   WAT   547      29.762  30.424  -8.017  1.00  0.00
ATOM   4107  H1  WAT   547      29.213  30.871  -7.373  1.00  0.00
ATOM   4108  H2  WAT   547      30.384  29.919  -7.493  1.00  0.00
TER   
ATOM   4109  O   WAT   548      21.652  26.784   8.719  1.00  0.00
ATOM   4110  H1  WAT   548      21.692  26.485   9.628  1.00  0.00
ATOM   4111  H2  WAT   548      22.506  27.185   8.560  1.00  0.00
TER   
ATOM   4112  O   WAT   549      25.430  29.383  -6.121  1.00  0.00
ATOM   4113  H1  WAT   549      25.851  29.217  -5.277  1.00  0.00
ATOM   4114  H2  WAT   549      25.555  28.573  -6.615  1.00  0.00
TER   
ATOM   4115  O   WAT   550      23.592  25.363   6.687  1.00  0.00
ATOM   4116  H1  WAT   550      23.062  24.872   6.059  1.00  0.00
ATOM   4117  H2  WAT   550      24.261  25.792   6.152  1.00  0.00
TER   
ATOM   4118  O   WAT   551      27.943  28.407  -8.873  1.00  0.00
ATOM   4119  H1  WAT   551      28.463  27.692  -9.239  1.00  0.00
ATOM   4120  H2  WAT   551      28.589  29.046  -8.573  1.00  0.00
TER   
ATOM   4121  O   WAT   552      32.490  29.830   6.451  1.00  0.00
ATOM   4122  H1  WAT   552      32.904  29.985   7.300  1.00  0.00
ATOM   4123  H2  WAT   552      31.555  29.956   6.613  1.00  0.00
TER   
ATOM   4124  O   WAT   553      32.963  27.170   8.455  1.00  0.00
ATOM   4125  H1  WAT   553      33.545  26.415   8.367  1.00  0.00
ATOM   4126  H2  WAT   553      33.139  27.700   7.678  1.00  0.00
TER   
ATOM   4127  O   WAT   554      24.080  22.329   6.766  1.00  0.00
ATOM   4128  H1  WAT   554      23.985  21.711   6.041  1.00  0.00
ATOM   4129  H2  WAT   554      23.499  23.056   6.539  1.00  0.00
TER   
ATOM   4130  O   WAT   555      26.846  20.887   3.799  1.00  0.00
ATOM   4131  H1  WAT   555      26.398  20.909   2.954  1.00  0.00
ATOM   4132  H2  WAT   555      26.212  20.489   4.396  1.00  0.00
TER   
ATOM   4133  O   WAT   556      27.252  29.782   4.420  1.00  0.00
ATOM   4134  H1  WAT   556      27.671  30.625   4.248  1.00  0.00
ATOM   4135  H2  WAT   556      26.333  29.919   4.191  1.00  0.00
TER   
ATOM   4136  O   WAT   557      29.588  27.514   5.804  1.00  0.00
ATOM   4137  H1  WAT   557      29.708  26.918   6.543  1.00  0.00
ATOM   4138  H2  WAT   557      30.448  27.551   5.384  1.00  0.00
TER   
ATOM   4139  O   WAT   558      31.927  28.067   4.380  1.00  0.00
ATOM   4140  H1  WAT   558      31.401  28.592   3.777  1.00  0.00
ATOM   4141  H2  WAT   558      32.270  28.700   5.011  1.00  0.00
TER   
ATOM   4142  O   WAT   559      24.326  25.457  -9.175  1.00  0.00
ATOM   4143  H1  WAT   559      24.125  24.594  -8.813  1.00  0.00
ATOM   4144  H2  WAT   559      24.155  25.370 -10.113  1.00  0.00
TER   
ATOM   4145  O   WAT   560      26.355  24.056   7.062  1.00  0.00
ATOM   4146  H1  WAT   560      26.945  23.747   7.749  1.00  0.00
ATOM   4147  H2  WAT   560      25.537  23.584   7.218  1.00  0.00
TER   
ATOM   4148  O   WAT   561      31.174  23.672   7.295  1.00  0.00
ATOM   4149  H1  WAT   561      30.486  23.011   7.230  1.00  0.00
ATOM   4150  H2  WAT   561      31.895  23.226   7.740  1.00  0.00
TER   
ATOM   4151  O   WAT   562      31.804  20.268  -6.646  1.00  0.00
ATOM   4152  H1  WAT   562      32.085  19.424  -6.290  1.00  0.00
ATOM   4153  H2  WAT   562      31.031  20.500  -6.132  1.00  0.00
TER   
ATOM   4154  O   WAT   563      23.124  22.557  -9.187  1.00  0.00
ATOM   4155  H1  WAT   563      23.427  22.564 -10.095  1.00  0.00
ATOM   4156  H2  WAT   563      23.863  22.207  -8.690  1.00  0.00
TER   
ATOM   4157  O   WAT   564      26.342  21.500  -8.201  1.00  0.00
ATOM   4158  H1  WAT   564      25.995  20.823  -8.781  1.00  0.00
ATOM   4159  H2  WAT   564      26.544  21.039  -7.387  1.00  0.00
TER   
ATOM   4160  O   WAT   565      22.147  31.861  -8.354  1.00  0.00
ATOM   4161  H1  WAT   565      22.584  32.404  -7.698  1.00  0.00
ATOM   4162  H2  WAT   565      22.632  31.036  -8.344  1.00  0.00
TER   
ATOM   4163  O   WAT   566      19.683  28.029  -1.805  1.00  0.00
ATOM   4164  H1  WAT   566      19.028  27.760  -2.449  1.00  0.00
ATOM   4165  H2  WAT   566      20.521  27.920  -2.255  1.00  0.00
TER   
ATOM   4166  O   WAT   567      32.632  22.823  -7.583  1.00  0.00
ATOM   4167  H1  WAT   567      33.051  22.636  -8.423  1.00  0.00
ATOM   4168  H2  WAT   567      32.326  21.971  -7.273  1.00  0.00
TER   
ATOM   4169  O   WAT   568      20.721  28.414   2.735  1.00  0.00
ATOM   4170  H1  WAT   568      21.088  28.327   3.615  1.00  0.00
ATOM   4171  H2  WAT   568      20.152  27.651   2.636  1.00  0.00
TER   
ATOM   4172  O   WAT   569      20.272  25.325   6.641  1.00  0.00
ATOM   4173  H1  WAT   569      19.378  25.292   6.981  1.00  0.00
ATOM   4174  H2  WAT   569      20.812  25.524   7.406  1.00  0.00
TER   
ATOM   4175  O   WAT   570      18.897  25.239  -5.862  1.00  0.00
ATOM   4176  H1  WAT   570      17.993  25.502  -6.037  1.00  0.00
ATOM   4177  H2  WAT   570      19.381  25.510  -6.642  1.00  0.00
TER   
ATOM   4178  O   WAT   571      21.440  24.296  -7.953  1.00  0.00
ATOM   4179  H1  WAT   571      22.149  23.874  -8.438  1.00  0.00
ATOM   4180  H2  WAT   571      20.723  24.363  -8.585  1.00  0.00
TER   
ATOM   4181  O   WAT   572      21.087  20.349  -8.913  1.00  0.00
ATOM   4182  H1  WAT   572      21.810  20.890  -8.595  1.00  0.00
ATOM   4183  H2  WAT   572      21.359  20.076  -9.789  1.00  0.00
TER   
ATOM   4184  O   WAT   573      20.776  19.600   0.990  1.00  0.00
ATOM   4185  H1  WAT   573      21.424  19.050   0.549  1.00  0.00
ATOM   4186  H2  WAT   573      21.196  19.854   1.811  1.00  0.00
TER   
ATOM   4187  O   WAT   574      20.529  19.756   3.732  1.00  0.00
ATOM   4188  H1  WAT   574      20.181  20.212   4.498  1.00  0.00
ATOM   4189  H2  WAT   574      20.198  18.861   3.814  1.00  0.00
TER   
ATOM   4190  O   WAT   575      28.042  20.947   7.254  1.00  0.00
ATOM   4191  H1  WAT   575      27.981  21.539   8.004  1.00  0.00
ATOM   4192  H2  WAT   575      28.982  20.839   7.109  1.00  0.00
TER   
ATOM   4193  O   WAT   576      30.679  20.604   6.893  1.00  0.00
ATOM   4194  H1  WAT   576      31.293  20.922   6.231  1.00  0.00
ATOM   4195  H2  WAT   576      31.224  20.119   7.513  1.00  0.00
TER   
ATOM   4196  O   WAT   577      21.201  19.283   7.007  1.00  0.00
ATOM   4197  H1  WAT   577      21.750  19.102   6.244  1.00  0.00
ATOM   4198  H2  WAT   577      21.267  18.493   7.543  1.00  0.00
TER   
ATOM   4199  O   WAT   578      31.420  19.167   3.220  1.00  0.00
ATOM   4200  H1  WAT   578      30.546  19.501   3.018  1.00  0.00
ATOM   4201  H2  WAT   578      31.311  18.694   4.045  1.00  0.00
TER   
ATOM   4202  O   WAT   579      32.327  21.374   4.604  1.00  0.00
ATOM   4203  H1  WAT   579      31.999  20.559   4.225  1.00  0.00
ATOM   4204  H2  WAT   579      33.276  21.331   4.481  1.00  0.00
TER   
ATOM   4205  O   WAT   580      20.512  20.389  -5.319  1.00  0.00
ATOM   4206  H1  WAT   580      21.270  20.502  -5.893  1.00  0.00
ATOM   4207  H2  WAT   580      20.049  21.226  -5.365  1.00  0.00
TER   
ATOM   4208  O   WAT   581      27.053  22.503  -2.329  1.00  0.00
ATOM   4209  H1  WAT   581      26.240  22.128  -2.669  1.00  0.00
ATOM   4210  H2  WAT   581      27.557  21.747  -2.027  1.00  0.00
TER   
ATOM   4211  O   WAT   582      31.555  19.167  -1.091  1.00  0.00
ATOM   4212  H1  WAT   582      32.158  19.739  -0.616  1.00  0.00
ATOM   4213  H2  WAT   582      30.815  19.731  -1.313  1.00  0.00
TER   
ATOM   4214  O   WAT   583      22.884  20.915  -6.779  1.00  0.00
ATOM   4215  H1  WAT   583      23.413  20.128  -6.908  1.00  0.00
ATOM   4216  H2  WAT   583      23.517  21.594  -6.545  1.00  0.00
TER   
ATOM   4217  O   WAT   584      25.078  20.653  -3.724  1.00  0.00
ATOM   4218  H1  WAT   584      24.448  19.951  -3.557  1.00  0.00
ATOM   4219  H2  WAT   584      24.538  21.413  -3.941  1.00  0.00
TER   
ATOM   4220  O   WAT   585      25.203  19.931   8.711  1.00  0.00
ATOM   4221  H1  WAT   585      24.922  20.434   7.947  1.00  0.00
ATOM   4222  H2  WAT   585      25.585  19.133   8.345  1.00  0.00
TER   
ATOM   4223  O   WAT   586      31.805  19.346   9.289  1.00  0.00
ATOM   4224  H1  WAT   586      31.692  19.666  10.184  1.00  0.00
ATOM   4225  H2  WAT   586      32.622  19.748   8.993  1.00  0.00
TER   
ATOM   4226  O   WAT   587      30.711  27.366 -20.348  1.00  0.00
ATOM   4227  H1  WAT   587      30.630  26.451 -20.618  1.00  0.00
ATOM   4228  H2  WAT   587      30.297  27.862 -21.054  1.00  0.00
TER   
ATOM   4229  O   WAT   588      28.843  29.144 -18.467  1.00  0.00
ATOM   4230  H1  WAT   588      28.067  28.664 -18.177  1.00  0.00
ATOM   4231  H2  WAT   588      29.494  28.464 -18.641  1.00  0.00
TER   
ATOM   4232  O   WAT   589      22.859  29.456 -17.589  1.00  0.00
ATOM   4233  H1  WAT   589      22.028  29.200 -17.189  1.00  0.00
ATOM   4234  H2  WAT   589      23.467  29.527 -16.853  1.00  0.00
TER   
ATOM   4235  O   WAT   590      21.268  24.416 -23.805  1.00  0.00
ATOM   4236  H1  WAT   590      20.380  24.757 -23.907  1.00  0.00
ATOM   4237  H2  WAT   590      21.553  24.216 -24.697  1.00  0.00
TER   
ATOM   4238  O   WAT   591      19.232  27.016 -17.921  1.00  0.00
ATOM   4239  H1  WAT   591      19.803  26.249 -17.921  1.00  0.00
ATOM   4240  H2  WAT   591      19.232  27.315 -18.830  1.00  0.00
TER   
ATOM   4241  O   WAT   592      28.284  31.819 -18.460  1.00  0.00
ATOM   4242  H1  WAT   592      28.214  30.878 -18.621  1.00  0.00
ATOM   4243  H2  WAT   592      29.046  31.909 -17.887  1.00  0.00
TER   
ATOM   4244  O   WAT   593      20.474  22.425 -16.134  1.00  0.00
ATOM   4245  H1  WAT   593      20.294  21.527 -15.854  1.00  0.00
ATOM   4246  H2  WAT   593      20.072  22.972 -15.459  1.00  0.00
TER   
ATOM   4247  O   WAT   594      29.314  24.626 -18.233  1.00  0.00
ATOM   4248  H1  WAT   594      29.691  23.754 -18.345  1.00  0.00
ATOM   4249  H2  WAT   594      29.216  24.962 -19.124  1.00  0.00
TER   
ATOM   4250  O   WAT   595      23.445  22.999 -22.771  1.00  0.00
ATOM   4251  H1  WAT   595      23.551  23.899 -22.464  1.00  0.00
ATOM   4252  H2  WAT   595      22.534  22.951 -23.062  1.00  0.00
TER   
ATOM   4253  O   WAT   596      21.093  24.921 -17.526  1.00  0.00
ATOM   4254  H1  WAT   596      21.774  25.185 -16.907  1.00  0.00
ATOM   4255  H2  WAT   596      20.778  24.081 -17.192  1.00  0.00
TER   
ATOM   4256  O   WAT   597      25.285  25.968 -18.439  1.00  0.00
ATOM   4257  H1  WAT   597      25.793  26.466 -17.798  1.00  0.00
ATOM   4258  H2  WAT   597      25.817  25.191 -18.615  1.00  0.00
TER   
ATOM   4259  O   WAT   598      23.569  20.607 -14.172  1.00  0.00
ATOM   4260  H1  WAT   598      23.571  21.125 -14.978  1.00  0.00
ATOM   4261  H2  WAT   598      22.739  20.130 -14.195  1.00  0.00
TER   
ATOM   4262  O   WAT   599      29.956  30.719 -22.673  1.00  0.00
ATOM   4263  H1  WAT   599      29.338  31.184 -23.237  1.00  0.00
ATOM   4264  H2  WAT   599      30.468  31.412 -22.256  1.00  0.00
TER   
ATOM   4265  O   WAT   600      24.819  30.247 -15.995  1.00  0.00
ATOM   4266  H1  WAT   600      24.486  30.874 -15.353  1.00  0.00
ATOM   4267  H2  WAT   600      24.996  30.773 -16.775  1.00  0.00
TER   
ATOM   4268  O   WAT   601      33.333  24.061 -18.527  1.00  0.00
ATOM   4269  H1  WAT   601      32.628  24.350 -17.947  1.00  0.00
ATOM   4270  H2  WAT   601      33.694  24.871 -18.887  1.00  0.00
TER   
ATOM   4271  O   WAT   602      23.250  22.318 -16.165  1.00  0.00
ATOM   4272  H1  WAT   602      23.592  23.163 -16.460  1.00  0.00
ATOM   4273  H2  WAT   602      22.312  22.467 -16.049  1.00  0.00
TER   
ATOM   4274  O   WAT   603      19.324  31.405 -25.299  1.00  0.00
ATOM   4275  H1  WAT   603      18.947  31.894 -26.031  1.00  0.00
ATOM   4276  H2  WAT   603      19.582  32.078 -24.669  1.00  0.00
TER   
ATOM   4277  O   WAT   604      26.933  19.807 -19.841  1.00  0.00
ATOM   4278  H1  WAT   604      27.241  19.251 -20.557  1.00  0.00
ATOM   4279  H2  WAT   604      26.003  19.941 -20.023  1.00  0.00
TER   
ATOM   4280  O   WAT   605      31.883  30.426 -16.222  1.00  0.00
ATOM   4281  H1  WAT   605      32.300  30.212 -17.056  1.00  0.00
ATOM   4282  H2  WAT   605      32.607  30.684 -15.651  1.00  0.00
TER   
ATOM   4283  O   WAT   606      29.321  27.872 -23.105  1.00  0.00
ATOM   4284  H1  WAT   606      28.394  27.805 -22.876  1.00  0.00
ATOM   4285  H2  WAT   606      29.474  28.810 -23.219  1.00  0.00
TER   
ATOM   4286  O   WAT   607      29.308  24.143 -26.108  1.00  0.00
ATOM   4287  H1  WAT   607      28.369  24.305 -26.023  1.00  0.00
ATOM   4288  H2  WAT   607      29.627  24.862 -26.654  1.00  0.00
TER   
ATOM   4289  O   WAT   608      33.351  29.434 -22.601  1.00  0.00
ATOM   4290  H1  WAT   608      32.732  29.096 -23.249  1.00  0.00
ATOM   4291  H2  WAT   608      33.333  28.790 -21.893  1.00  0.00
TER   
ATOM   4292  O   WAT   609      32.794  25.612 -15.185  1.00  0.00
ATOM   4293  H1  WAT   609      32.381  26.437 -14.931  1.00  0.00
ATOM   4294  H2  WAT   609      32.061  25.027 -15.377  1.00  0.00
TER   
ATOM   4295  O   WAT   610      24.927  28.398 -20.323  1.00  0.00
ATOM   4296  H1  WAT   610      24.523  27.686 -20.818  1.00  0.00
ATOM   4297  H2  WAT   610      25.013  28.053 -19.434  1.00  0.00
TER   
ATOM   4298  O   WAT   611      25.395  32.085 -18.159  1.00  0.00
ATOM   4299  H1  WAT   611      25.098  31.479 -18.838  1.00  0.00
ATOM   4300  H2  WAT   611      26.345  32.122 -18.270  1.00  0.00
TER   
ATOM   4301  O   WAT   612      23.640  25.172 -16.543  1.00  0.00
ATOM   4302  H1  WAT   612      24.191  25.282 -17.317  1.00  0.00
ATOM   4303  H2  WAT   612      24.154  25.546 -15.827  1.00  0.00
TER   
ATOM   4304  O   WAT   613      24.487  31.823 -11.508  1.00  0.00
ATOM   4305  H1  WAT   613      23.590  32.047 -11.261  1.00  0.00
ATOM   4306  H2  WAT   613      24.512  31.946 -12.457  1.00  0.00
TER   
ATOM   4307  O   WAT   614      31.528  28.672 -25.594  1.00  0.00
ATOM   4308  H1  WAT   614      31.967  27.834 -25.740  1.00  0.00
ATOM   4309  H2  WAT   614      32.240  29.305 -25.507  1.00  0.00
TER   
ATOM   4310  O   WAT   615      23.314  28.694 -12.932  1.00  0.00
ATOM   4311  H1  WAT   615      23.175  29.567 -12.564  1.00  0.00
ATOM   4312  H2  WAT   615      22.432  28.352 -13.077  1.00  0.00
TER   
ATOM   4313  O   WAT   616      21.627  27.293 -22.822  1.00  0.00
ATOM   4314  H1  WAT   616      21.507  28.019 -23.434  1.00  0.00
ATOM   4315  H2  WAT   616      21.318  26.523 -23.299  1.00  0.00
TER   
ATOM   4316  O   WAT   617      19.266  30.464 -17.015  1.00  0.00
ATOM   4317  H1  WAT   617      19.344  30.599 -17.960  1.00  0.00
ATOM   4318  H2  WAT   617      19.880  29.756 -16.822  1.00  0.00
TER   
ATOM   4319  O   WAT   618      20.511  32.164 -20.605  1.00  0.00
ATOM   4320  H1  WAT   618      20.104  32.305 -21.459  1.00  0.00
ATOM   4321  H2  WAT   618      21.402  31.880 -20.807  1.00  0.00
TER   
ATOM   4322  O   WAT   619      19.322  31.505 -14.476  1.00  0.00
ATOM   4323  H1  WAT   619      19.485  31.036 -15.294  1.00  0.00
ATOM   4324  H2  WAT   619      19.787  30.998 -13.811  1.00  0.00
TER   
ATOM   4325  O   WAT   620      24.094  20.636 -19.440  1.00  0.00
ATOM   4326  H1  WAT   620      23.651  21.417 -19.771  1.00  0.00
ATOM   4327  H2  WAT   620      24.652  20.959 -18.733  1.00  0.00
TER   
ATOM   4328  O   WAT   621      28.381  23.503 -13.836  1.00  0.00
ATOM   4329  H1  WAT   621      27.919  23.711 -13.024  1.00  0.00
ATOM   4330  H2  WAT   621      27.979  22.689 -14.139  1.00  0.00
TER   
ATOM   4331  O   WAT   622      33.381  24.724 -12.706  1.00  0.00
ATOM   4332  H1  WAT   622      32.531  24.424 -12.386  1.00  0.00
ATOM   4333  H2  WAT   622      33.221  24.968 -13.618  1.00  0.00
TER   
ATOM   4334  O   WAT   623      30.476  26.224 -10.607  1.00  0.00
ATOM   4335  H1  WAT   623      30.802  25.390 -10.946  1.00  0.00
ATOM   4336  H2  WAT   623      31.264  26.747 -10.459  1.00  0.00
TER   
ATOM   4337  O   WAT   624      27.210  20.257 -24.559  1.00  0.00
ATOM   4338  H1  WAT   624      26.585  20.253 -23.834  1.00  0.00
ATOM   4339  H2  WAT   624      27.123  19.390 -24.955  1.00  0.00
TER   
ATOM   4340  O   WAT   625      26.131  21.181 -17.581  1.00  0.00
ATOM   4341  H1  WAT   625      26.429  22.087 -17.661  1.00  0.00
ATOM   4342  H2  WAT   625      26.680  20.693 -18.195  1.00  0.00
TER   
ATOM   4343  O   WAT   626      23.885  25.759 -21.712  1.00  0.00
ATOM   4344  H1  WAT   626      23.659  25.543 -20.807  1.00  0.00
ATOM   4345  H2  WAT   626      23.104  26.192 -22.057  1.00  0.00
TER   
ATOM   4346  O   WAT   627      31.115  25.766 -23.112  1.00  0.00
ATOM   4347  H1  WAT   627      30.516  26.489 -23.296  1.00  0.00
ATOM   4348  H2  WAT   627      31.663  25.703 -23.895  1.00  0.00
TER   
ATOM   4349  O   WAT   628      26.325  26.658 -11.046  1.00  0.00
ATOM   4350  H1  WAT   628      26.230  25.717 -11.195  1.00  0.00
ATOM   4351  H2  WAT   628      27.168  26.879 -11.441  1.00  0.00
TER   
ATOM   4352  O   WAT   629      29.721  24.402 -21.082  1.00  0.00
ATOM   4353  H1  WAT   629      30.114  24.719 -21.895  1.00  0.00
ATOM   4354  H2  WAT   629      30.083  23.523 -20.968  1.00  0.00
TER   
ATOM   4355  O   WAT   630      21.456  23.069 -12.892  1.00  0.00
ATOM   4356  H1  WAT   630      21.063  23.917 -12.685  1.00  0.00
ATOM   4357  H2  WAT   630      20.768  22.432 -12.701  1.00  0.00
TER   
ATOM   4358  O   WAT   631      28.031  23.153  -9.822  1.00  0.00
ATOM   4359  H1  WAT   631      27.341  22.960  -9.188  1.00  0.00
ATOM   4360  H2  WAT   631      28.774  23.436  -9.290  1.00  0.00
TER   
ATOM   4361  O   WAT   632      18.758  20.992 -18.859  1.00  0.00
ATOM   4362  H1  WAT   632      18.469  21.562 -18.147  1.00  0.00
ATOM   4363  H2  WAT   632      19.502  20.513 -18.496  1.00  0.00
TER   
ATOM   4364  O   WAT   633      18.945  24.934 -27.649  1.00  0.00
ATOM   4365  H1  WAT   633      18.862  25.877 -27.507  1.00  0.00
ATOM   4366  H2  WAT   633      18.593  24.792 -28.528  1.00  0.00
TER   
ATOM   4367  O   WAT   634      30.307  26.993 -16.987  1.00  0.00
ATOM   4368  H1  WAT   634      29.575  27.501 -16.638  1.00  0.00
ATOM   4369  H2  WAT   634      29.909  26.176 -17.288  1.00  0.00
TER   
ATOM   4370  O   WAT   635      26.745  23.668 -18.582  1.00  0.00
ATOM   4371  H1  WAT   635      26.748  23.227 -19.431  1.00  0.00
ATOM   4372  H2  WAT   635      27.640  23.990 -18.475  1.00  0.00
TER   
ATOM   4373  O   WAT   636      22.595  23.551 -19.622  1.00  0.00
ATOM   4374  H1  WAT   636      22.255  24.028 -18.866  1.00  0.00
ATOM   4375  H2  WAT   636      21.833  23.097 -19.982  1.00  0.00
TER   
ATOM   4376  O   WAT   637      26.807  24.669 -25.591  1.00  0.00
ATOM   4377  H1  WAT   637      26.928  24.628 -24.643  1.00  0.00
ATOM   4378  H2  WAT   637      26.422  25.532 -25.746  1.00  0.00
TER   
ATOM   4379  O   WAT   638      30.770  22.446 -17.575  1.00  0.00
ATOM   4380  H1  WAT   638      30.787  22.897 -16.731  1.00  0.00
ATOM   4381  H2  WAT   638      30.521  21.547 -17.361  1.00  0.00
TER   
ATOM   4382  O   WAT   639      25.819  26.979 -26.193  1.00  0.00
ATOM   4383  H1  WAT   639      25.251  26.531 -26.819  1.00  0.00
ATOM   4384  H2  WAT   639      26.528  27.339 -26.726  1.00  0.00
TER   
ATOM   4385  O   WAT   640      20.896  30.881 -12.316  1.00  0.00
ATOM   4386  H1  WAT   640      20.511  30.240 -11.718  1.00  0.00
ATOM   4387  H2  WAT   640      21.207  31.584 -11.747  1.00  0.00
TER   
ATOM   4388  O   WAT   641      27.046  27.728 -16.835  1.00  0.00
ATOM   4389  H1  WAT   641      27.413  27.254 -16.089  1.00  0.00
ATOM   4390  H2  WAT   641      26.856  28.602 -16.494  1.00  0.00
TER   
ATOM   4391  O   WAT   642      19.910  22.473 -20.706  1.00  0.00
ATOM   4392  H1  WAT   642      19.624  22.108 -19.868  1.00  0.00
ATOM   4393  H2  WAT   642      19.847  21.741 -21.320  1.00  0.00
TER   
ATOM   4394  O   WAT   643      24.835  26.769 -14.517  1.00  0.00
ATOM   4395  H1  WAT   643      24.531  27.648 -14.292  1.00  0.00
ATOM   4396  H2  WAT   643      25.790  26.829 -14.481  1.00  0.00
TER   
ATOM   4397  O   WAT   644      23.364  30.975 -23.920  1.00  0.00
ATOM   4398  H1  WAT   644      22.590  30.435 -24.080  1.00  0.00
ATOM   4399  H2  WAT   644      24.093  30.456 -24.258  1.00  0.00
TER   
ATOM   4400  O   WAT   645      29.583  21.366 -23.985  1.00  0.00
ATOM   4401  H1  WAT   645      28.770  20.867 -24.060  1.00  0.00
ATOM   4402  H2  WAT   645      29.390  22.205 -24.401  1.00  0.00
TER   
ATOM   4403  O   WAT   646      29.504  30.043 -12.241  1.00  0.00
ATOM   4404  H1  WAT   646      29.438  29.122 -12.495  1.00  0.00
ATOM   4405  H2  WAT   646      28.875  30.140 -11.526  1.00  0.00
TER   
ATOM   4406  O   WAT   647      32.298  25.737 -25.688  1.00  0.00
ATOM   4407  H1  WAT   647      33.186  26.049 -25.863  1.00  0.00
ATOM   4408  H2  WAT   647      32.269  24.865 -26.080  1.00  0.00
TER   
ATOM   4409  O   WAT   648      23.407  30.643 -20.282  1.00  0.00
ATOM   4410  H1  WAT   648      23.925  29.840 -20.337  1.00  0.00
ATOM   4411  H2  WAT   648      22.956  30.581 -19.441  1.00  0.00
TER   
ATOM   4412  O   WAT   649      20.892  27.609 -13.370  1.00  0.00
ATOM   4413  H1  WAT   649      20.533  28.275 -12.782  1.00  0.00
ATOM   4414  H2  WAT   649      20.597  26.778 -12.998  1.00  0.00
TER   
ATOM   4415  O   WAT   650      24.093  28.068 -10.486  1.00  0.00
ATOM   4416  H1  WAT   650      23.793  28.214 -11.383  1.00  0.00
ATOM   4417  H2  WAT   650      24.864  27.508 -10.578  1.00  0.00
TER   
ATOM   4418  O   WAT   651      31.177  31.231 -19.645  1.00  0.00
ATOM   4419  H1  WAT   651      31.529  30.634 -20.305  1.00  0.00
ATOM   4420  H2  WAT   651      30.293  30.906 -19.474  1.00  0.00
TER   
ATOM   4421  O   WAT   652      19.403  27.608 -26.746  1.00  0.00
ATOM   4422  H1  WAT   652      20.272  27.891 -26.463  1.00  0.00
ATOM   4423  H2  WAT   652      18.912  28.422 -26.861  1.00  0.00
TER   
ATOM   4424  O   WAT   653      26.566  28.996 -22.625  1.00  0.00
ATOM   4425  H1  WAT   653      27.022  29.806 -22.399  1.00  0.00
ATOM   4426  H2  WAT   653      26.215  28.678 -21.794  1.00  0.00
TER   
ATOM   4427  O   WAT   654      22.467  19.340 -22.153  1.00  0.00
ATOM   4428  H1  WAT   654      22.339  19.331 -21.205  1.00  0.00
ATOM   4429  H2  WAT   654      21.644  19.678 -22.504  1.00  0.00
TER   
ATOM   4430  O   WAT   655      19.467  21.099 -12.693  1.00  0.00
ATOM   4431  H1  WAT   655      18.753  21.298 -12.087  1.00  0.00
ATOM   4432  H2  WAT   655      19.886  20.323 -12.321  1.00  0.00
TER   
ATOM   4433  O   WAT   656      21.387  29.426 -24.618  1.00  0.00
ATOM   4434  H1  WAT   656      20.780  30.166 -24.609  1.00  0.00
ATOM   4435  H2  WAT   656      21.862  29.516 -25.444  1.00  0.00
TER   
ATOM   4436  O   WAT   657      30.961  23.591 -14.942  1.00  0.00
ATOM   4437  H1  WAT   657      31.329  22.770 -14.614  1.00  0.00
ATOM   4438  H2  WAT   657      30.100  23.651 -14.527  1.00  0.00
TER   
ATOM   4439  O   WAT   658      26.295  24.825 -22.718  1.00  0.00
ATOM   4440  H1  WAT   658      25.587  25.294 -22.276  1.00  0.00
ATOM   4441  H2  WAT   658      26.580  24.167 -22.083  1.00  0.00
TER   
ATOM   4442  O   WAT   659      27.921  26.245 -14.719  1.00  0.00
ATOM   4443  H1  WAT   659      28.419  26.719 -14.053  1.00  0.00
ATOM   4444  H2  WAT   659      28.063  25.321 -14.512  1.00  0.00
TER   
ATOM   4445  O   WAT   660      30.327  21.550 -21.278  1.00  0.00
ATOM   4446  H1  WAT   660      30.204  21.569 -22.227  1.00  0.00
ATOM   4447  H2  WAT   660      31.275  21.598 -21.158  1.00  0.00
TER   
ATOM   4448  O   WAT   661      24.499  23.134 -25.343  1.00  0.00
ATOM   4449  H1  WAT   661      25.348  23.571 -25.409  1.00  0.00
ATOM   4450  H2  WAT   661      24.132  23.446 -24.516  1.00  0.00
TER   
ATOM   4451  O   WAT   662      23.398  29.387 -26.869  1.00  0.00
ATOM   4452  H1  WAT   662      24.164  29.275 -26.307  1.00  0.00
ATOM   4453  H2  WAT   662      23.475  28.691 -27.522  1.00  0.00
TER   
ATOM   4454  O   WAT   663      22.093  26.819 -26.186  1.00  0.00
ATOM   4455  H1  WAT   663      22.173  25.872 -26.074  1.00  0.00
ATOM   4456  H2  WAT   663      22.984  27.150 -26.080  1.00  0.00
TER   
ATOM   4457  O   WAT   664      30.736  32.262  -9.946  1.00  0.00
ATOM   4458  H1  WAT   664      30.130  32.285 -10.687  1.00  0.00
ATOM   4459  H2  WAT   664      30.432  31.530  -9.410  1.00  0.00
TER   
ATOM   4460  O   WAT   665      19.620  28.641 -10.950  1.00  0.00
ATOM   4461  H1  WAT   665      20.124  28.062 -10.379  1.00  0.00
ATOM   4462  H2  WAT   665      18.880  28.925 -10.413  1.00  0.00
TER   
ATOM   4463  O   WAT   666      26.522  31.362 -27.396  1.00  0.00
ATOM   4464  H1  WAT   666      26.417  30.748 -26.670  1.00  0.00
ATOM   4465  H2  WAT   666      26.354  30.839 -28.179  1.00  0.00
TER   
ATOM   4466  O   WAT   667      26.673  30.048 -11.417  1.00  0.00
ATOM   4467  H1  WAT   667      25.908  30.617 -11.501  1.00  0.00
ATOM   4468  H2  WAT   667      26.855  29.756 -12.310  1.00  0.00
TER   
ATOM   4469  O   WAT   668      29.762  30.424 -26.791  1.00  0.00
ATOM   4470  H1  WAT   668      29.213  30.871 -26.147  1.00  0.00
ATOM   4471  H2  WAT   668      30.384  29.919 -26.268  1.00  0.00
TER   
ATOM   4472  O   WAT   669      21.652  26.784 -10.055  1.00  0.00
ATOM   4473  H1  WAT   669      21.692  26.485  -9.147  1.00  0.00
ATOM   4474  H2  WAT   669      22.506  27.185 -10.215  1.00  0.00
TER   
ATOM   4475  O   WAT   670      25.430  29.383 -24.895  1.00  0.00
ATOM   4476  H1  WAT   670      25.851  29.217 -24.052  1.00  0.00
ATOM   4477  H2  WAT   670      25.555  28.573 -25.389  1.00  0.00
TER   
ATOM   4478  O   WAT   671      23.592  25.363 -12.088  1.00  0.00
ATOM   4479  H1  WAT   671      23.062  24.872 -12.715  1.00  0.00
ATOM   4480  H2  WAT   671      24.261  25.792 -12.622  1.00  0.00
TER   
ATOM   4481  O   WAT   672      27.943  28.407 -27.647  1.00  0.00
ATOM   4482  H1  WAT   672      28.463  27.692 -28.013  1.00  0.00
ATOM   4483  H2  WAT   672      28.589  29.046 -27.347  1.00  0.00
TER   
ATOM   4484  O   WAT   673      32.490  29.830 -12.324  1.00  0.00
ATOM   4485  H1  WAT   673      32.904  29.985 -11.475  1.00  0.00
ATOM   4486  H2  WAT   673      31.555  29.956 -12.161  1.00  0.00
TER   
ATOM   4487  O   WAT   674      32.963  27.170 -10.320  1.00  0.00
ATOM   4488  H1  WAT   674      33.545  26.415 -10.408  1.00  0.00
ATOM   4489  H2  WAT   674      33.139  27.700 -11.097  1.00  0.00
TER   
ATOM   4490  O   WAT   675      24.080  22.329 -12.008  1.00  0.00
ATOM   4491  H1  WAT   675      23.985  21.711 -12.733  1.00  0.00
ATOM   4492  H2  WAT   675      23.499  23.056 -12.235  1.00  0.00
TER   
ATOM   4493  O   WAT   676      26.846  20.887 -14.975  1.00  0.00
ATOM   4494  H1  WAT   676      26.398  20.909 -15.821  1.00  0.00
ATOM   4495  H2  WAT   676      26.212  20.489 -14.378  1.00  0.00
TER   
ATOM   4496  O   WAT   677      27.252  29.782 -14.354  1.00  0.00
ATOM   4497  H1  WAT   677      27.671  30.625 -14.526  1.00  0.00
ATOM   4498  H2  WAT   677      26.333  29.919 -14.583  1.00  0.00
TER   
ATOM   4499  O   WAT   678      29.588  27.514 -12.970  1.00  0.00
ATOM   4500  H1  WAT   678      29.708  26.918 -12.231  1.00  0.00
ATOM   4501  H2  WAT   678      30.448  27.551 -13.390  1.00  0.00
TER   
ATOM   4502  O   WAT   679      31.927  28.067 -14.394  1.00  0.00
ATOM   4503  H1  WAT   679      31.401  28.592 -14.998  1.00  0.00
ATOM   4504  H2  WAT   679      32.270  28.700 -13.763  1.00  0.00
TER   
ATOM   4505  O   WAT   680      24.326  25.457 -27.949  1.00  0.00
ATOM   4506  H1  WAT   680      24.125  24.594 -27.588  1.00  0.00
ATOM   4507  H2  WAT   680      24.155  25.370 -28.887  1.00  0.00
TER   
ATOM   4508  O   WAT   681      26.355  24.056 -11.713  1.00  0.00
ATOM   4509  H1  WAT   681      26.945  23.747 -11.025  1.00  0.00
ATOM   4510  H2  WAT   681      25.537  23.584 -11.557  1.00  0.00
TER   
ATOM   4511  O   WAT   682      31.174  23.672 -11.479  1.00  0.00
ATOM   4512  H1  WAT   682      30.486  23.011 -11.544  1.00  0.00
ATOM   4513  H2  WAT   682      31.895  23.226 -11.035  1.00  0.00
TER   
ATOM   4514  O   WAT   683      31.804  20.268 -25.420  1.00  0.00
ATOM   4515  H1  WAT   683      32.085  19.424 -25.064  1.00  0.00
ATOM   4516  H2  WAT   683      31.031  20.500 -24.907  1.00  0.00
TER   
ATOM   4517  O   WAT   684      26.342  21.500 -26.976  1.00  0.00
ATOM   4518  H1  WAT   684      25.995  20.823 -27.555  1.00  0.00
ATOM   4519  H2  WAT   684      26.544  21.039 -26.161  1.00  0.00
TER   
ATOM   4520  O   WAT   685      19.683  28.029 -20.579  1.00  0.00
ATOM   4521  H1  WAT   685      19.028  27.760 -21.223  1.00  0.00
ATOM   4522  H2  WAT   685      20.521  27.920 -21.029  1.00  0.00
TER   
ATOM   4523  O   WAT   686      32.632  22.823 -26.357  1.00  0.00
ATOM   4524  H1  WAT   686      33.051  22.636 -27.198  1.00  0.00
ATOM   4525  H2  WAT   686      32.326  21.971 -26.047  1.00  0.00
TER   
ATOM   4526  O   WAT   687      20.721  28.414 -16.039  1.00  0.00
ATOM   4527  H1  WAT   687      21.088  28.327 -15.159  1.00  0.00
ATOM   4528  H2  WAT   687      20.152  27.651 -16.138  1.00  0.00
TER   
ATOM   4529  O   WAT   688      20.272  25.325 -12.133  1.00  0.00
ATOM   4530  H1  WAT   688      19.378  25.292 -11.794  1.00  0.00
ATOM   4531  H2  WAT   688      20.812  25.524 -11.368  1.00  0.00
TER   
ATOM   4532  O   WAT   689      18.897  25.239 -24.637  1.00  0.00
ATOM   4533  H1  WAT   689      17.993  25.502 -24.812  1.00  0.00
ATOM   4534  H2  WAT   689      19.381  25.510 -25.417  1.00  0.00
TER   
ATOM   4535  O   WAT   690      21.440  24.296 -26.727  1.00  0.00
ATOM   4536  H1  WAT   690      22.149  23.874 -27.213  1.00  0.00
ATOM   4537  H2  WAT   690      20.723  24.363 -27.359  1.00  0.00
TER   
ATOM   4538  O   WAT   691      21.087  20.349 -27.687  1.00  0.00
ATOM   4539  H1  WAT   691      21.810  20.890 -27.369  1.00  0.00
ATOM   4540  H2  WAT   691      21.359  20.076 -28.563  1.00  0.00
TER   
ATOM   4541  O   WAT   692      20.776  19.600 -17.785  1.00  0.00
ATOM   4542  H1  WAT   692      21.424  19.050 -18.225  1.00  0.00
ATOM   4543  H2  WAT   692      21.196  19.854 -16.963  1.00  0.00
TER   
ATOM   4544  O   WAT   693      20.529  19.756 -15.042  1.00  0.00
ATOM   4545  H1  WAT   693      20.181  20.212 -14.276  1.00  0.00
ATOM   4546  H2  WAT   693      20.198  18.861 -14.960  1.00  0.00
TER   
ATOM   4547  O   WAT   694      28.042  20.947 -11.520  1.00  0.00
ATOM   4548  H1  WAT   694      27.981  21.539 -10.771  1.00  0.00
ATOM   4549  H2  WAT   694      28.982  20.839 -11.665  1.00  0.00
TER   
ATOM   4550  O   WAT   695      30.679  20.604 -11.881  1.00  0.00
ATOM   4551  H1  WAT   695      31.293  20.922 -12.543  1.00  0.00
ATOM   4552  H2  WAT   695      31.224  20.119 -11.261  1.00  0.00
TER   
ATOM   4553  O   WAT   696      21.201  19.283 -11.767  1.00  0.00
ATOM   4554  H1  WAT   696      21.750  19.102 -12.531  1.00  0.00
ATOM   4555  H2  WAT   696      21.267  18.493 -11.232  1.00  0.00
TER   
ATOM   4556  O   WAT   697      31.420  19.167 -15.554  1.00  0.00
ATOM   4557  H1  WAT   697      30.546  19.501 -15.757  1.00  0.00
ATOM   4558  H2  WAT   697      31.311  18.694 -14.729  1.00  0.00
TER   
ATOM   4559  O   WAT   698      32.327  21.374 -14.170  1.00  0.00
ATOM   4560  H1  WAT   698      31.999  20.559 -14.550  1.00  0.00
ATOM   4561  H2  WAT   698      33.276  21.331 -14.293  1.00  0.00
TER   
ATOM   4562  O   WAT   699      29.168  20.084 -16.615  1.00  0.00
ATOM   4563  H1  WAT   699      28.385  20.559 -16.335  1.00  0.00
ATOM   4564  H2  WAT   699      28.874  19.180 -16.724  1.00  0.00
TER   
ATOM   4565  O   WAT   700      20.512  20.389 -24.093  1.00  0.00
ATOM   4566  H1  WAT   700      21.270  20.502 -24.667  1.00  0.00
ATOM   4567  H2  WAT   700      20.049  21.226 -24.139  1.00  0.00
TER   
ATOM   4568  O   WAT   701      27.053  22.503 -21.103  1.00  0.00
ATOM   4569  H1  WAT   701      26.240  22.128 -21.444  1.00  0.00
ATOM   4570  H2  WAT   701      27.557  21.747 -20.801  1.00  0.00
TER   
ATOM   4571  O   WAT   702      31.555  19.167 -19.865  1.00  0.00
ATOM   4572  H1  WAT   702      32.158  19.739 -19.390  1.00  0.00
ATOM   4573  H2  WAT   702      30.815  19.731 -20.088  1.00  0.00
TER   
ATOM   4574  O   WAT   703      22.884  20.915 -25.553  1.00  0.00
ATOM   4575  H1  WAT   703      23.413  20.128 -25.682  1.00  0.00
ATOM   4576  H2  WAT   703      23.517  21.594 -25.320  1.00  0.00
TER   
ATOM   4577  O   WAT   704      25.078  20.653 -22.499  1.00  0.00
ATOM   4578  H1  WAT   704      24.448  19.951 -22.332  1.00  0.00
ATOM   4579  H2  WAT   704      24.538  21.413 -22.715  1.00  0.00
TER   
ATOM   4580  O   WAT   705      25.203  19.931 -10.063  1.00  0.00
ATOM   4581  H1  WAT   705      24.922  20.434 -10.827  1.00  0.00
ATOM   4582  H2  WAT   705      25.585  19.133 -10.429  1.00  0.00
TER   
ATOM   4583  O   WAT   706      31.805  19.346  -9.485  1.00  0.00
ATOM   4584  H1  WAT   706      31.692  19.666  -8.590  1.00  0.00
ATOM   4585  H2  WAT   706      32.622  19.748  -9.782  1.00  0.00
TER   
ATOM   4586  O   WAT   707      30.711  27.366 -39.122  1.00  0.00
ATOM   4587  H1  WAT   707      30.630  26.451 -39.393  1.00  0.00
ATOM   4588  H2  WAT   707      30.297  27.862 -39.828  1.00  0.00
TER   
ATOM   4589  O   WAT   708      28.843  29.144 -37.241  1.00  0.00
ATOM   4590  H1  WAT   708      28.067  28.664 -36.951  1.00  0.00
ATOM   4591  H2  WAT   708      29.494  28.464 -37.415  1.00  0.00
TER   
ATOM   4592  O   WAT   709      22.859  29.456 -36.363  1.00  0.00
ATOM   4593  H1  WAT   709      22.028  29.200 -35.964  1.00  0.00
ATOM   4594  H2  WAT   709      23.467  29.527 -35.628  1.00  0.00
TER   
ATOM   4595  O   WAT   710      19.232  27.016 -36.695  1.00  0.00
ATOM   4596  H1  WAT   710      19.803  26.249 -36.695  1.00  0.00
ATOM   4597  H2  WAT   710      19.232  27.315 -37.605  1.00  0.00
TER   
ATOM   4598  O   WAT   711      28.284  31.819 -37.234  1.00  0.00
ATOM   4599  H1  WAT   711      28.214  30.878 -37.395  1.00  0.00
ATOM   4600  H2  WAT   711      29.046  31.909 -36.662  1.00  0.00
TER   
ATOM   4601  O   WAT   712      20.474  22.425 -34.908  1.00  0.00
ATOM   4602  H1  WAT   712      20.294  21.527 -34.628  1.00  0.00
ATOM   4603  H2  WAT   712      20.072  22.972 -34.234  1.00  0.00
TER   
ATOM   4604  O   WAT   713      29.314  24.626 -37.007  1.00  0.00
ATOM   4605  H1  WAT   713      29.691  23.754 -37.120  1.00  0.00
ATOM   4606  H2  WAT   713      29.216  24.962 -37.898  1.00  0.00
TER   
ATOM   4607  O   WAT   714      21.093  24.921 -36.300  1.00  0.00
ATOM   4608  H1  WAT   714      21.774  25.185 -35.681  1.00  0.00
ATOM   4609  H2  WAT   714      20.778  24.081 -35.966  1.00  0.00
TER   
ATOM   4610  O   WAT   715      25.285  25.968 -37.213  1.00  0.00
ATOM   4611  H1  WAT   715      25.793  26.466 -36.572  1.00  0.00
ATOM   4612  H2  WAT   715      25.817  25.191 -37.389  1.00  0.00
TER   
ATOM   4613  O   WAT   716      23.569  20.607 -32.947  1.00  0.00
ATOM   4614  H1  WAT   716      23.571  21.125 -33.752  1.00  0.00
ATOM   4615  H2  WAT   716      22.739  20.130 -32.970  1.00  0.00
TER   
ATOM   4616  O   WAT   717      24.819  30.247 -34.769  1.00  0.00
ATOM   4617  H1  WAT   717      24.486  30.874 -34.127  1.00  0.00
ATOM   4618  H2  WAT   717      24.996  30.773 -35.549  1.00  0.00
TER   
ATOM   4619  O   WAT   718      33.333  24.061 -37.302  1.00  0.00
ATOM   4620  H1  WAT   718      32.628  24.350 -36.721  1.00  0.00
ATOM   4621  H2  WAT   718      33.694  24.871 -37.662  1.00  0.00
TER   
ATOM   4622  O   WAT   719      23.250  22.318 -34.939  1.00  0.00
ATOM   4623  H1  WAT   719      23.592  23.163 -35.234  1.00  0.00
ATOM   4624  H2  WAT   719      22.312  22.467 -34.823  1.00  0.00
TER   
ATOM   4625  O   WAT   720      26.933  19.807 -38.615  1.00  0.00
ATOM   4626  H1  WAT   720      27.241  19.251 -39.331  1.00  0.00
ATOM   4627  H2  WAT   720      26.003  19.941 -38.798  1.00  0.00
TER   
ATOM   4628  O   WAT   721      31.883  30.426 -34.996  1.00  0.00
ATOM   4629  H1  WAT   721      32.300  30.212 -35.831  1.00  0.00
ATOM   4630  H2  WAT   721      32.607  30.684 -34.425  1.00  0.00
TER   
ATOM   4631  O   WAT   722      32.794  25.612 -33.959  1.00  0.00
ATOM   4632  H1  WAT   722      32.381  26.437 -33.705  1.00  0.00
ATOM   4633  H2  WAT   722      32.061  25.027 -34.151  1.00  0.00
TER   
ATOM   4634  O   WAT   723      24.927  28.398 -39.097  1.00  0.00
ATOM   4635  H1  WAT   723      24.523  27.686 -39.592  1.00  0.00
ATOM   4636  H2  WAT   723      25.013  28.053 -38.208  1.00  0.00
TER   
ATOM   4637  O   WAT   724      25.395  32.085 -36.933  1.00  0.00
ATOM   4638  H1  WAT   724      25.098  31.479 -37.612  1.00  0.00
ATOM   4639  H2  WAT   724      26.345  32.122 -37.044  1.00  0.00
TER   
ATOM   4640  O   WAT   725      23.640  25.172 -35.317  1.00  0.00
ATOM   4641  H1  WAT   725      24.191  25.282 -36.092  1.00  0.00
ATOM   4642  H2  WAT   725      24.154  25.546 -34.602  1.00  0.00
TER   
ATOM   4643  O   WAT   726      24.487  31.823 -30.282  1.00  0.00
ATOM   4644  H1  WAT   726      23.590  32.047 -30.035  1.00  0.00
ATOM   4645  H2  WAT   726      24.512  31.946 -31.231  1.00  0.00
TER   
ATOM   4646  O   WAT   727      23.314  28.694 -31.707  1.00  0.00
ATOM   4647  H1  WAT   727      23.175  29.567 -31.338  1.00  0.00
ATOM   4648  H2  WAT   727      22.432  28.352 -31.852  1.00  0.00
TER   
ATOM   4649  O   WAT   728      19.266  30.464 -35.790  1.00  0.00
ATOM   4650  H1  WAT   728      19.344  30.599 -36.734  1.00  0.00
ATOM   4651  H2  WAT   728      19.880  29.756 -35.597  1.00  0.00
TER   
ATOM   4652  O   WAT   729      20.511  32.164 -39.379  1.00  0.00
ATOM   4653  H1  WAT   729      20.104  32.305 -40.234  1.00  0.00
ATOM   4654  H2  WAT   729      21.402  31.880 -39.582  1.00  0.00
TER   
ATOM   4655  O   WAT   730      19.322  31.505 -33.250  1.00  0.00
ATOM   4656  H1  WAT   730      19.485  31.036 -34.068  1.00  0.00
ATOM   4657  H2  WAT   730      19.787  30.998 -32.585  1.00  0.00
TER   
ATOM   4658  O   WAT   731      24.094  20.636 -38.214  1.00  0.00
ATOM   4659  H1  WAT   731      23.651  21.417 -38.546  1.00  0.00
ATOM   4660  H2  WAT   731      24.652  20.959 -37.507  1.00  0.00
TER   
ATOM   4661  O   WAT   732      28.381  23.503 -32.610  1.00  0.00
ATOM   4662  H1  WAT   732      27.919  23.711 -31.798  1.00  0.00
ATOM   4663  H2  WAT   732      27.979  22.689 -32.913  1.00  0.00
TER   
ATOM   4664  O   WAT   733      33.381  24.724 -31.481  1.00  0.00
ATOM   4665  H1  WAT   733      32.531  24.424 -31.160  1.00  0.00
ATOM   4666  H2  WAT   733      33.221  24.968 -32.392  1.00  0.00
TER   
ATOM   4667  O   WAT   734      30.476  26.224 -29.381  1.00  0.00
ATOM   4668  H1  WAT   734      30.802  25.390 -29.721  1.00  0.00
ATOM   4669  H2  WAT   734      31.264  26.747 -29.233  1.00  0.00
TER   
ATOM   4670  O   WAT   735      26.131  21.181 -36.355  1.00  0.00
ATOM   4671  H1  WAT   735      26.429  22.087 -36.436  1.00  0.00
ATOM   4672  H2  WAT   735      26.680  20.693 -36.969  1.00  0.00
TER   
ATOM   4673  O   WAT   736      23.885  25.759 -40.486  1.00  0.00
ATOM   4674  H1  WAT   736      23.659  25.543 -39.581  1.00  0.00
ATOM   4675  H2  WAT   736      23.104  26.192 -40.831  1.00  0.00
TER   
ATOM   4676  O   WAT   737      26.325  26.658 -29.820  1.00  0.00
ATOM   4677  H1  WAT   737      26.230  25.717 -29.970  1.00  0.00
ATOM   4678  H2  WAT   737      27.168  26.879 -30.215  1.00  0.00
TER   
ATOM   4679  O   WAT   738      29.721  24.402 -39.856  1.00  0.00
ATOM   4680  H1  WAT   738      30.114  24.719 -40.670  1.00  0.00
ATOM   4681  H2  WAT   738      30.083  23.523 -39.742  1.00  0.00
TER   
ATOM   4682  O   WAT   739      21.456  23.069 -31.666  1.00  0.00
ATOM   4683  H1  WAT   739      21.063  23.917 -31.459  1.00  0.00
ATOM   4684  H2  WAT   739      20.768  22.432 -31.476  1.00  0.00
TER   
ATOM   4685  O   WAT   740      28.031  23.153 -28.597  1.00  0.00
ATOM   4686  H1  WAT   740      27.341  22.960 -27.962  1.00  0.00
ATOM   4687  H2  WAT   740      28.774  23.436 -28.064  1.00  0.00
TER   
ATOM   4688  O   WAT   741      18.758  20.992 -37.633  1.00  0.00
ATOM   4689  H1  WAT   741      18.469  21.562 -36.921  1.00  0.00
ATOM   4690  H2  WAT   741      19.502  20.513 -37.270  1.00  0.00
TER   
ATOM   4691  O   WAT   742      30.307  26.993 -35.761  1.00  0.00
ATOM   4692  H1  WAT   742      29.575  27.501 -35.412  1.00  0.00
ATOM   4693  H2  WAT   742      29.909  26.176 -36.063  1.00  0.00
TER   
ATOM   4694  O   WAT   743      26.745  23.668 -37.356  1.00  0.00
ATOM   4695  H1  WAT   743      26.748  23.227 -38.206  1.00  0.00
ATOM   4696  H2  WAT   743      27.640  23.990 -37.249  1.00  0.00
TER   
ATOM   4697  O   WAT   744      22.595  23.551 -38.397  1.00  0.00
ATOM   4698  H1  WAT   744      22.255  24.028 -37.640  1.00  0.00
ATOM   4699  H2  WAT   744      21.833  23.097 -38.757  1.00  0.00
TER   
ATOM   4700  O   WAT   745      30.770  22.446 -36.349  1.00  0.00
ATOM   4701  H1  WAT   745      30.787  22.897 -35.505  1.00  0.00
ATOM   4702  H2  WAT   745      30.521  21.547 -36.136  1.00  0.00
TER   
ATOM   4703  O   WAT   746      20.896  30.881 -31.090  1.00  0.00
ATOM   4704  H1  WAT   746      20.511  30.240 -30.492  1.00  0.00
ATOM   4705  H2  WAT   746      21.207  31.584 -30.521  1.00  0.00
TER   
ATOM   4706  O   WAT   747      27.046  27.728 -35.610  1.00  0.00
ATOM   4707  H1  WAT   747      27.413  27.254 -34.863  1.00  0.00
ATOM   4708  H2  WAT   747      26.856  28.602 -35.269  1.00  0.00
TER   
ATOM   4709  O   WAT   748      19.910  22.473 -39.480  1.00  0.00
ATOM   4710  H1  WAT   748      19.624  22.108 -38.642  1.00  0.00
ATOM   4711  H2  WAT   748      19.847  21.741 -40.094  1.00  0.00
TER   
ATOM   4712  O   WAT   749      24.835  26.769 -33.291  1.00  0.00
ATOM   4713  H1  WAT   749      24.531  27.648 -33.066  1.00  0.00
ATOM   4714  H2  WAT   749      25.790  26.829 -33.255  1.00  0.00
TER   
ATOM   4715  O   WAT   750      29.504  30.043 -31.015  1.00  0.00
ATOM   4716  H1  WAT   750      29.438  29.122 -31.269  1.00  0.00
ATOM   4717  H2  WAT   750      28.875  30.140 -30.301  1.00  0.00
TER   
ATOM   4718  O   WAT   751      23.407  30.643 -39.057  1.00  0.00
ATOM   4719  H1  WAT   751      23.925  29.840 -39.111  1.00  0.00
ATOM   4720  H2  WAT   751      22.956  30.581 -38.215  1.00  0.00
TER   
ATOM   4721  O   WAT   752      20.892  27.609 -32.144  1.00  0.00
ATOM   4722  H1  WAT   752      20.533  28.275 -31.557  1.00  0.00
ATOM   4723  H2  WAT   752      20.597  26.778 -31.773  1.00  0.00
TER   
ATOM   4724  O   WAT   753      24.093  28.068 -29.260  1.00  0.00
ATOM   4725  H1  WAT   753      23.793  28.214 -30.157  1.00  0.00
ATOM   4726  H2  WAT   753      24.864  27.508 -29.353  1.00  0.00
TER   
ATOM   4727  O   WAT   754      31.177  31.231 -38.419  1.00  0.00
ATOM   4728  H1  WAT   754      31.529  30.634 -39.079  1.00  0.00
ATOM   4729  H2  WAT   754      30.293  30.906 -38.249  1.00  0.00
TER   
ATOM   4730  O   WAT   755      19.467  21.099 -31.467  1.00  0.00
ATOM   4731  H1  WAT   755      18.753  21.298 -30.862  1.00  0.00
ATOM   4732  H2  WAT   755      19.886  20.323 -31.095  1.00  0.00
TER   
ATOM   4733  O   WAT   756      30.961  23.591 -33.717  1.00  0.00
ATOM   4734  H1  WAT   756      31.329  22.770 -33.389  1.00  0.00
ATOM   4735  H2  WAT   756      30.100  23.651 -33.301  1.00  0.00
TER   
ATOM   4736  O   WAT   757      27.921  26.245 -33.493  1.00  0.00
ATOM   4737  H1  WAT   757      28.419  26.719 -32.828  1.00  0.00
ATOM   4738  H2  WAT   757      28.063  25.321 -33.286  1.00  0.00
TER   
ATOM   4739  O   WAT   758      30.736  32.262 -28.721  1.00  0.00
ATOM   4740  H1  WAT   758      30.130  32.285 -29.461  1.00  0.00
ATOM   4741  H2  WAT   758      30.432  31.530 -28.184  1.00  0.00
TER   
ATOM   4742  O   WAT   759      19.620  28.641 -29.725  1.00  0.00
ATOM   4743  H1  WAT   759      20.124  28.062 -29.153  1.00  0.00
ATOM   4744  H2  WAT   759      18.880  28.925 -29.187  1.00  0.00
TER   
ATOM   4745  O   WAT   760      26.673  30.048 -30.191  1.00  0.00
ATOM   4746  H1  WAT   760      25.908  30.617 -30.276  1.00  0.00
ATOM   4747  H2  WAT   760      26.855  29.756 -31.084  1.00  0.00
TER   
ATOM   4748  O   WAT   761      21.652  26.784 -28.830  1.00  0.00
ATOM   4749  H1  WAT   761      21.692  26.485 -27.921  1.00  0.00
ATOM   4750  H2  WAT   761      22.506  27.185 -28.989  1.00  0.00
TER   
ATOM   4751  O   WAT   762      23.592  25.363 -30.862  1.00  0.00
ATOM   4752  H1  WAT   762      23.062  24.872 -31.490  1.00  0.00
ATOM   4753  H2  WAT   762      24.261  25.792 -31.396  1.00  0.00
TER   
ATOM   4754  O   WAT   763      32.490  29.830 -31.098  1.00  0.00
ATOM   4755  H1  WAT   763      32.904  29.985 -30.249  1.00  0.00
ATOM   4756  H2  WAT   763      31.555  29.956 -30.935  1.00  0.00
TER   
ATOM   4757  O   WAT   764      32.963  27.170 -29.094  1.00  0.00
ATOM   4758  H1  WAT   764      33.545  26.415 -29.182  1.00  0.00
ATOM   4759  H2  WAT   764      33.139  27.700 -29.871  1.00  0.00
TER   
ATOM   4760  O   WAT   765      24.080  22.329 -30.782  1.00  0.00
ATOM   4761  H1  WAT   765      23.985  21.711 -31.507  1.00  0.00
ATOM   4762  H2  WAT   765      23.499  23.056 -31.009  1.00  0.00
TER   
ATOM   4763  O   WAT   766      26.846  20.887 -33.750  1.00  0.00
ATOM   4764  H1  WAT   766      26.398  20.909 -34.595  1.00  0.00
ATOM   4765  H2  WAT   766      26.212  20.489 -33.153  1.00  0.00
TER   
ATOM   4766  O   WAT   767      27.252  29.782 -33.128  1.00  0.00
ATOM   4767  H1  WAT   767      27.671  30.625 -33.301  1.00  0.00
ATOM   4768  H2  WAT   767      26.333  29.919 -33.358  1.00  0.00
TER   
ATOM   4769  O   WAT   768      29.588  27.514 -31.745  1.00  0.00
ATOM   4770  H1  WAT   768      29.708  26.918 -31.005  1.00  0.00
ATOM   4771  H2  WAT   768      30.448  27.551 -32.165  1.00  0.00
TER   
ATOM   4772  O   WAT   769      31.927  28.067 -33.168  1.00  0.00
ATOM   4773  H1  WAT   769      31.401  28.592 -33.772  1.00  0.00
ATOM   4774  H2  WAT   769      32.270  28.700 -32.537  1.00  0.00
TER   
ATOM   4775  O   WAT   770      26.355  24.056 -30.487  1.00  0.00
ATOM   4776  H1  WAT   770      26.945  23.747 -29.799  1.00  0.00
ATOM   4777  H2  WAT   770      25.537  23.584 -30.331  1.00  0.00
TER   
ATOM   4778  O   WAT   771      31.174  23.672 -30.254  1.00  0.00
ATOM   4779  H1  WAT   771      30.486  23.011 -30.319  1.00  0.00
ATOM   4780  H2  WAT   771      31.895  23.226 -29.809  1.00  0.00
TER   
ATOM   4781  O   WAT   772      19.683  28.029 -39.354  1.00  0.00
ATOM   4782  H1  WAT   772      19.028  27.760 -39.998  1.00  0.00
ATOM   4783  H2  WAT   772      20.521  27.920 -39.803  1.00  0.00
TER   
ATOM   4784  O   WAT   773      20.721  28.414 -34.813  1.00  0.00
ATOM   4785  H1  WAT   773      21.088  28.327 -33.934  1.00  0.00
ATOM   4786  H2  WAT   773      20.152  27.651 -34.913  1.00  0.00
TER   
ATOM   4787  O   WAT   774      20.272  25.325 -30.907  1.00  0.00
ATOM   4788  H1  WAT   774      19.378  25.292 -30.568  1.00  0.00
ATOM   4789  H2  WAT   774      20.812  25.524 -30.142  1.00  0.00
TER   
ATOM   4790  O   WAT   775      20.776  19.600 -36.559  1.00  0.00
ATOM   4791  H1  WAT   775      21.424  19.050 -37.000  1.00  0.00
ATOM   4792  H2  WAT   775      21.196  19.854 -35.738  1.00  0.00
TER   
ATOM   4793  O   WAT   776      20.529  19.756 -33.817  1.00  0.00
ATOM   4794  H1  WAT   776      20.181  20.212 -33.051  1.00  0.00
ATOM   4795  H2  WAT   776      20.198  18.861 -33.734  1.00  0.00
TER   
ATOM   4796  O   WAT   777      28.042  20.947 -30.295  1.00  0.00
ATOM   4797  H1  WAT   777      27.981  21.539 -29.545  1.00  0.00
ATOM   4798  H2  WAT   777      28.982  20.839 -30.440  1.00  0.00
TER   
ATOM   4799  O   WAT   778      30.679  20.604 -30.655  1.00  0.00
ATOM   4800  H1  WAT   778      31.293  20.922 -31.317  1.00  0.00
ATOM   4801  H2  WAT   778      31.224  20.119 -30.036  1.00  0.00
TER   
ATOM   4802  O   WAT   779      21.201  19.283 -30.542  1.00  0.00
ATOM   4803  H1  WAT   779      21.750  19.102 -31.305  1.00  0.00
ATOM   4804  H2  WAT   779      21.267  18.493 -30.006  1.00  0.00
TER   
ATOM   4805  O   WAT   780      31.420  19.167 -34.328  1.00  0.00
ATOM   4806  H1  WAT   780      30.546  19.501 -34.531  1.00  0.00
ATOM   4807  H2  WAT   780      31.311  18.694 -33.503  1.00  0.00
TER   
ATOM   4808  O   WAT   781      32.327  21.374 -32.944  1.00  0.00
ATOM   4809  H1  WAT   781      31.999  20.559 -33.324  1.00  0.00
ATOM   4810  H2  WAT   781      33.276  21.331 -33.068  1.00  0.00
TER   
ATOM   4811  O   WAT   782      29.168  20.084 -35.389  1.00  0.00
ATOM   4812  H1  WAT   782      28.385  20.559 -35.110  1.00  0.00
ATOM   4813  H2  WAT   782      28.874  19.180 -35.498  1.00  0.00
TER   
ATOM   4814  O   WAT   783      27.053  22.503 -39.878  1.00  0.00
ATOM   4815  H1  WAT   783      26.240  22.128 -40.218  1.00  0.00
ATOM   4816  H2  WAT   783      27.557  21.747 -39.575  1.00  0.00
TER   
ATOM   4817  O   WAT   784      31.555  19.167 -38.639  1.00  0.00
ATOM   4818  H1  WAT   784      32.158  19.739 -38.164  1.00  0.00
ATOM   4819  H2  WAT   784      30.815  19.731 -38.862  1.00  0.00
TER   
ATOM   4820  O   WAT   785      25.203  19.931 -28.838  1.00  0.00
ATOM   4821  H1  WAT   785      24.922  20.434 -29.602  1.00  0.00
ATOM   4822  H2  WAT   785      25.585  19.133 -29.204  1.00  0.00
TER   
ATOM   4823  O   WAT   786      31.805  19.346 -28.260  1.00  0.00
ATOM   4824  H1  WAT   786      31.692  19.666 -27.365  1.00  0.00
ATOM   4825  H2  WAT   786      32.622  19.748 -28.556  1.00  0.00
TER   
ATOM   4826  O   WAT   787      30.711   8.591  35.975  1.00  0.00
ATOM   4827  H1  WAT   787      30.630   7.677  35.705  1.00  0.00
ATOM   4828  H2  WAT   787      30.297   9.088  35.269  1.00  0.00
TER   
ATOM   4829  O   WAT   788      28.843  10.369  37.856  1.00  0.00
ATOM   4830  H1  WAT   788      28.067   9.889  38.146  1.00  0.00
ATOM   4831  H2  WAT   788      29.494   9.690  37.682  1.00  0.00
TER   
ATOM   4832  O   WAT   789      22.859  10.681  38.734  1.00  0.00
ATOM   4833  H1  WAT   789      22.028  10.426  39.134  1.00  0.00
ATOM   4834  H2  WAT   789      23.467  10.752  39.470  1.00  0.00
TER   
ATOM   4835  O   WAT   790      32.863  14.775  36.636  1.00  0.00
ATOM   4836  H1  WAT   790      32.402  14.004  36.965  1.00  0.00
ATOM   4837  H2  WAT   790      33.676  14.802  37.142  1.00  0.00
TER   
ATOM   4838  O   WAT   791      22.839  14.715  38.930  1.00  0.00
ATOM   4839  H1  WAT   791      23.142  13.825  38.751  1.00  0.00
ATOM   4840  H2  WAT   791      23.584  15.272  38.702  1.00  0.00
TER   
ATOM   4841  O   WAT   792      21.268   5.641  32.518  1.00  0.00
ATOM   4842  H1  WAT   792      20.380   5.983  32.416  1.00  0.00
ATOM   4843  H2  WAT   792      21.553   5.441  31.626  1.00  0.00
TER   
ATOM   4844  O   WAT   793      19.232   8.242  38.402  1.00  0.00
ATOM   4845  H1  WAT   793      19.803   7.474  38.403  1.00  0.00
ATOM   4846  H2  WAT   793      19.232   8.541  37.493  1.00  0.00
TER   
ATOM   4847  O   WAT   794      29.090  17.061  36.257  1.00  0.00
ATOM   4848  H1  WAT   794      28.471  17.517  35.686  1.00  0.00
ATOM   4849  H2  WAT   794      29.945  17.216  35.856  1.00  0.00
TER   
ATOM   4850  O   WAT   795      28.284  13.045  37.863  1.00  0.00
ATOM   4851  H1  WAT   795      28.214  12.104  37.702  1.00  0.00
ATOM   4852  H2  WAT   795      29.046  13.135  38.436  1.00  0.00
TER   
ATOM   4853  O   WAT   796      20.474   3.650  40.189  1.00  0.00
ATOM   4854  H1  WAT   796      20.294   2.753  40.469  1.00  0.00
ATOM   4855  H2  WAT   796      20.072   4.198  40.864  1.00  0.00
TER   
ATOM   4856  O   WAT   797      29.314   5.852  38.090  1.00  0.00
ATOM   4857  H1  WAT   797      29.691   4.979  37.978  1.00  0.00
ATOM   4858  H2  WAT   797      29.216   6.188  37.199  1.00  0.00
TER   
ATOM   4859  O   WAT   798      23.445   4.225  33.552  1.00  0.00
ATOM   4860  H1  WAT   798      23.551   5.125  33.859  1.00  0.00
ATOM   4861  H2  WAT   798      22.534   4.176  33.261  1.00  0.00
TER   
ATOM   4862  O   WAT   799      21.093   6.146  38.797  1.00  0.00
ATOM   4863  H1  WAT   799      21.774   6.410  39.416  1.00  0.00
ATOM   4864  H2  WAT   799      20.778   5.307  39.131  1.00  0.00
TER   
ATOM   4865  O   WAT   800      25.285   7.193  37.885  1.00  0.00
ATOM   4866  H1  WAT   800      25.793   7.691  38.525  1.00  0.00
ATOM   4867  H2  WAT   800      25.817   6.417  37.708  1.00  0.00
TER   
ATOM   4868  O   WAT   801      29.956  11.945  33.650  1.00  0.00
ATOM   4869  H1  WAT   801      29.338  12.410  33.086  1.00  0.00
ATOM   4870  H2  WAT   801      30.468  12.638  34.067  1.00  0.00
TER   
ATOM   4871  O   WAT   802      33.333   5.287  37.796  1.00  0.00
ATOM   4872  H1  WAT   802      32.628   5.576  38.376  1.00  0.00
ATOM   4873  H2  WAT   802      33.694   6.097  37.436  1.00  0.00
TER   
ATOM   4874  O   WAT   803      23.250   3.544  40.158  1.00  0.00
ATOM   4875  H1  WAT   803      23.592   4.388  39.863  1.00  0.00
ATOM   4876  H2  WAT   803      22.312   3.692  40.274  1.00  0.00
TER   
ATOM   4877  O   WAT   804      19.324  12.631  31.024  1.00  0.00
ATOM   4878  H1  WAT   804      18.947  13.119  30.292  1.00  0.00
ATOM   4879  H2  WAT   804      19.582  13.303  31.654  1.00  0.00
TER   
ATOM   4880  O   WAT   805      26.933   1.032  36.482  1.00  0.00
ATOM   4881  H1  WAT   805      27.241   0.477  35.766  1.00  0.00
ATOM   4882  H2  WAT   805      26.003   1.167  36.300  1.00  0.00
TER   
ATOM   4883  O   WAT   806      32.485  16.749  38.773  1.00  0.00
ATOM   4884  H1  WAT   806      32.497  16.345  37.905  1.00  0.00
ATOM   4885  H2  WAT   806      31.932  17.524  38.669  1.00  0.00
TER   
ATOM   4886  O   WAT   807      31.883  11.652  40.101  1.00  0.00
ATOM   4887  H1  WAT   807      32.300  11.438  39.267  1.00  0.00
ATOM   4888  H2  WAT   807      32.607  11.909  40.672  1.00  0.00
TER   
ATOM   4889  O   WAT   808      29.321   9.097  33.218  1.00  0.00
ATOM   4890  H1  WAT   808      28.394   9.031  33.447  1.00  0.00
ATOM   4891  H2  WAT   808      29.474  10.035  33.104  1.00  0.00
TER   
ATOM   4892  O   WAT   809      29.308   5.369  30.215  1.00  0.00
ATOM   4893  H1  WAT   809      28.369   5.530  30.300  1.00  0.00
ATOM   4894  H2  WAT   809      29.627   6.087  29.669  1.00  0.00
TER   
ATOM   4895  O   WAT   810      33.351  10.659  33.722  1.00  0.00
ATOM   4896  H1  WAT   810      32.732  10.321  33.075  1.00  0.00
ATOM   4897  H2  WAT   810      33.333  10.015  34.430  1.00  0.00
TER   
ATOM   4898  O   WAT   811      24.927   9.624  36.000  1.00  0.00
ATOM   4899  H1  WAT   811      24.523   8.911  35.505  1.00  0.00
ATOM   4900  H2  WAT   811      25.013   9.279  36.889  1.00  0.00
TER   
ATOM   4901  O   WAT   812      25.395  13.310  38.164  1.00  0.00
ATOM   4902  H1  WAT   812      25.098  12.705  37.485  1.00  0.00
ATOM   4903  H2  WAT   812      26.345  13.348  38.053  1.00  0.00
TER   
ATOM   4904  O   WAT   813      23.640   6.398  39.780  1.00  0.00
ATOM   4905  H1  WAT   813      24.191   6.508  39.006  1.00  0.00
ATOM   4906  H2  WAT   813      24.154   6.772  40.496  1.00  0.00
TER   
ATOM   4907  O   WAT   814      31.528   9.898  30.729  1.00  0.00
ATOM   4908  H1  WAT   814      31.967   9.060  30.583  1.00  0.00
ATOM   4909  H2  WAT   814      32.240  10.531  30.816  1.00  0.00
TER   
ATOM   4910  O   WAT   815      29.637  14.837  34.697  1.00  0.00
ATOM   4911  H1  WAT   815      30.077  15.580  34.283  1.00  0.00
ATOM   4912  H2  WAT   815      29.576  15.080  35.621  1.00  0.00
TER   
ATOM   4913  O   WAT   816      21.627   8.518  33.501  1.00  0.00
ATOM   4914  H1  WAT   816      21.507   9.244  32.889  1.00  0.00
ATOM   4915  H2  WAT   816      21.318   7.748  33.024  1.00  0.00
TER   
ATOM   4916  O   WAT   817      19.266  11.690  39.308  1.00  0.00
ATOM   4917  H1  WAT   817      19.344  11.825  38.363  1.00  0.00
ATOM   4918  H2  WAT   817      19.880  10.981  39.501  1.00  0.00
TER   
ATOM   4919  O   WAT   818      20.511  13.390  35.719  1.00  0.00
ATOM   4920  H1  WAT   818      20.104  13.531  34.864  1.00  0.00
ATOM   4921  H2  WAT   818      21.402  13.106  35.516  1.00  0.00
TER   
ATOM   4922  O   WAT   819      32.304  17.824  32.054  1.00  0.00
ATOM   4923  H1  WAT   819      32.144  17.535  32.952  1.00  0.00
ATOM   4924  H2  WAT   819      32.139  17.048  31.518  1.00  0.00
TER   
ATOM   4925  O   WAT   820      24.783  17.604  33.831  1.00  0.00
ATOM   4926  H1  WAT   820      24.607  16.688  33.618  1.00  0.00
ATOM   4927  H2  WAT   820      23.928  17.963  34.071  1.00  0.00
TER   
ATOM   4928  O   WAT   821      32.007  15.333  30.613  1.00  0.00
ATOM   4929  H1  WAT   821      31.313  15.331  29.954  1.00  0.00
ATOM   4930  H2  WAT   821      32.749  14.909  30.183  1.00  0.00
TER   
ATOM   4931  O   WAT   822      31.572  16.959  34.688  1.00  0.00
ATOM   4932  H1  WAT   822      32.027  16.178  35.002  1.00  0.00
ATOM   4933  H2  WAT   822      31.911  17.670  35.232  1.00  0.00
TER   
ATOM   4934  O   WAT   823      24.094   1.862  36.883  1.00  0.00
ATOM   4935  H1  WAT   823      23.651   2.643  36.552  1.00  0.00
ATOM   4936  H2  WAT   823      24.652   2.185  37.590  1.00  0.00
TER   
ATOM   4937  O   WAT   824      27.210   1.483  31.764  1.00  0.00
ATOM   4938  H1  WAT   824      26.585   1.479  32.489  1.00  0.00
ATOM   4939  H2  WAT   824      27.123   0.616  31.368  1.00  0.00
TER   
ATOM   4940  O   WAT   825      26.131   2.406  38.742  1.00  0.00
ATOM   4941  H1  WAT   825      26.429   3.313  38.662  1.00  0.00
ATOM   4942  H2  WAT   825      26.680   1.918  38.128  1.00  0.00
TER   
ATOM   4943  O   WAT   826      23.885   6.985  34.612  1.00  0.00
ATOM   4944  H1  WAT   826      23.659   6.769  35.516  1.00  0.00
ATOM   4945  H2  WAT   826      23.104   7.418  34.266  1.00  0.00
TER   
ATOM   4946  O   WAT   827      31.115   6.991  33.211  1.00  0.00
ATOM   4947  H1  WAT   827      30.516   7.715  33.027  1.00  0.00
ATOM   4948  H2  WAT   827      31.663   6.929  32.428  1.00  0.00
TER   
ATOM   4949  O   WAT   828      29.721   5.628  35.241  1.00  0.00
ATOM   4950  H1  WAT   828      30.114   5.945  34.428  1.00  0.00
ATOM   4951  H2  WAT   828      30.083   4.749  35.355  1.00  0.00
TER   
ATOM   4952  O   WAT   829      18.758   2.218  37.464  1.00  0.00
ATOM   4953  H1  WAT   829      18.469   2.788  38.176  1.00  0.00
ATOM   4954  H2  WAT   829      19.502   1.738  37.827  1.00  0.00
TER   
ATOM   4955  O   WAT   830      18.945   6.160  28.674  1.00  0.00
ATOM   4956  H1  WAT   830      18.862   7.103  28.816  1.00  0.00
ATOM   4957  H2  WAT   830      18.593   6.017  27.795  1.00  0.00
TER   
ATOM   4958  O   WAT   831      30.307   8.218  39.336  1.00  0.00
ATOM   4959  H1  WAT   831      29.575   8.727  39.685  1.00  0.00
ATOM   4960  H2  WAT   831      29.909   7.401  39.035  1.00  0.00
TER   
ATOM   4961  O   WAT   832      26.745   4.894  37.741  1.00  0.00
ATOM   4962  H1  WAT   832      26.748   4.453  36.892  1.00  0.00
ATOM   4963  H2  WAT   832      27.640   5.215  37.848  1.00  0.00
TER   
ATOM   4964  O   WAT   833      22.595   4.776  36.701  1.00  0.00
ATOM   4965  H1  WAT   833      22.255   5.254  37.457  1.00  0.00
ATOM   4966  H2  WAT   833      21.833   4.323  36.341  1.00  0.00
TER   
ATOM   4967  O   WAT   834      26.807   5.895  30.732  1.00  0.00
ATOM   4968  H1  WAT   834      26.928   5.854  31.680  1.00  0.00
ATOM   4969  H2  WAT   834      26.422   6.757  30.577  1.00  0.00
TER   
ATOM   4970  O   WAT   835      30.770   3.672  38.748  1.00  0.00
ATOM   4971  H1  WAT   835      30.787   4.123  39.592  1.00  0.00
ATOM   4972  H2  WAT   835      30.521   2.772  38.962  1.00  0.00
TER   
ATOM   4973  O   WAT   836      25.819   8.205  30.130  1.00  0.00
ATOM   4974  H1  WAT   836      25.251   7.757  29.504  1.00  0.00
ATOM   4975  H2  WAT   836      26.528   8.564  29.597  1.00  0.00
TER   
ATOM   4976  O   WAT   837      27.046   8.954  39.488  1.00  0.00
ATOM   4977  H1  WAT   837      27.413   8.480  40.234  1.00  0.00
ATOM   4978  H2  WAT   837      26.856   9.828  39.829  1.00  0.00
TER   
ATOM   4979  O   WAT   838      19.910   3.698  35.617  1.00  0.00
ATOM   4980  H1  WAT   838      19.624   3.334  36.455  1.00  0.00
ATOM   4981  H2  WAT   838      19.847   2.966  35.003  1.00  0.00
TER   
ATOM   4982  O   WAT   839      23.364  12.201  32.403  1.00  0.00
ATOM   4983  H1  WAT   839      22.590  11.661  32.243  1.00  0.00
ATOM   4984  H2  WAT   839      24.093  11.682  32.065  1.00  0.00
TER   
ATOM   4985  O   WAT   840      29.583   2.591  32.338  1.00  0.00
ATOM   4986  H1  WAT   840      28.770   2.092  32.263  1.00  0.00
ATOM   4987  H2  WAT   840      29.390   3.431  31.922  1.00  0.00
TER   
ATOM   4988  O   WAT   841      32.298   6.963  30.635  1.00  0.00
ATOM   4989  H1  WAT   841      33.186   7.275  30.460  1.00  0.00
ATOM   4990  H2  WAT   841      32.269   6.090  30.243  1.00  0.00
TER   
ATOM   4991  O   WAT   842      23.407  11.869  36.041  1.00  0.00
ATOM   4992  H1  WAT   842      23.925  11.066  35.986  1.00  0.00
ATOM   4993  H2  WAT   842      22.956  11.807  36.882  1.00  0.00
TER   
ATOM   4994  O   WAT   843      28.294  13.136  31.313  1.00  0.00
ATOM   4995  H1  WAT   843      28.636  13.880  30.818  1.00  0.00
ATOM   4996  H2  WAT   843      27.466  13.449  31.676  1.00  0.00
TER   
ATOM   4997  O   WAT   844      31.177  12.457  36.678  1.00  0.00
ATOM   4998  H1  WAT   844      31.529  11.860  36.018  1.00  0.00
ATOM   4999  H2  WAT   844      30.293  12.132  36.849  1.00  0.00
TER   
ATOM   5000  O   WAT   845      27.263  13.217  34.085  1.00  0.00
ATOM   5001  H1  WAT   845      27.951  13.764  34.466  1.00  0.00
ATOM   5002  H2  WAT   845      26.477  13.761  34.120  1.00  0.00
TER   
ATOM   5003  O   WAT   846      19.403   8.834  29.577  1.00  0.00
ATOM   5004  H1  WAT   846      20.272   9.117  29.860  1.00  0.00
ATOM   5005  H2  WAT   846      18.912   9.648  29.462  1.00  0.00
TER   
ATOM   5006  O   WAT   847      26.566  10.221  33.698  1.00  0.00
ATOM   5007  H1  WAT   847      27.022  11.032  33.924  1.00  0.00
ATOM   5008  H2  WAT   847      26.215   9.904  34.529  1.00  0.00
TER   
ATOM   5009  O   WAT   848      22.467   0.565  34.170  1.00  0.00
ATOM   5010  H1  WAT   848      22.339   0.557  35.118  1.00  0.00
ATOM   5011  H2  WAT   848      21.644   0.904  33.819  1.00  0.00
TER   
ATOM   5012  O   WAT   849      30.143  13.735  39.645  1.00  0.00
ATOM   5013  H1  WAT   849      30.785  13.035  39.758  1.00  0.00
ATOM   5014  H2  WAT   849      30.668  14.515  39.464  1.00  0.00
TER   
ATOM   5015  O   WAT   850      19.770  18.047  30.143  1.00  0.00
ATOM   5016  H1  WAT   850      20.130  18.646  29.489  1.00  0.00
ATOM   5017  H2  WAT   850      19.629  18.593  30.916  1.00  0.00
TER   
ATOM   5018  O   WAT   851      25.787  15.430  30.960  1.00  0.00
ATOM   5019  H1  WAT   851      25.778  16.163  30.345  1.00  0.00
ATOM   5020  H2  WAT   851      24.866  15.183  31.053  1.00  0.00
TER   
ATOM   5021  O   WAT   852      21.387  10.651  31.705  1.00  0.00
ATOM   5022  H1  WAT   852      20.780  11.391  31.715  1.00  0.00
ATOM   5023  H2  WAT   852      21.862  10.741  30.879  1.00  0.00
TER   
ATOM   5024  O   WAT   853      28.773  15.493  29.623  1.00  0.00
ATOM   5025  H1  WAT   853      28.874  15.289  28.693  1.00  0.00
ATOM   5026  H2  WAT   853      27.873  15.239  29.828  1.00  0.00
TER   
ATOM   5027  O   WAT   854      26.295   6.051  33.605  1.00  0.00
ATOM   5028  H1  WAT   854      25.587   6.519  34.047  1.00  0.00
ATOM   5029  H2  WAT   854      26.580   5.393  34.240  1.00  0.00
TER   
ATOM   5030  O   WAT   855      30.327   2.776  35.045  1.00  0.00
ATOM   5031  H1  WAT   855      30.204   2.795  34.096  1.00  0.00
ATOM   5032  H2  WAT   855      31.275   2.824  35.165  1.00  0.00
TER   
ATOM   5033  O   WAT   856      27.414  18.011  34.318  1.00  0.00
ATOM   5034  H1  WAT   856      27.669  17.974  33.396  1.00  0.00
ATOM   5035  H2  WAT   856      26.466  17.885  34.310  1.00  0.00
TER   
ATOM   5036  O   WAT   857      24.499   4.359  30.980  1.00  0.00
ATOM   5037  H1  WAT   857      25.348   4.796  30.914  1.00  0.00
ATOM   5038  H2  WAT   857      24.132   4.671  31.808  1.00  0.00
TER   
ATOM   5039  O   WAT   858      23.398  10.613  29.454  1.00  0.00
ATOM   5040  H1  WAT   858      24.164  10.501  30.016  1.00  0.00
ATOM   5041  H2  WAT   858      23.475   9.916  28.802  1.00  0.00
TER   
ATOM   5042  O   WAT   859      22.093   8.045  30.137  1.00  0.00
ATOM   5043  H1  WAT   859      22.173   7.098  30.249  1.00  0.00
ATOM   5044  H2  WAT   859      22.984   8.376  30.243  1.00  0.00
TER   
ATOM   5045  O   WAT   860      22.894  18.195  37.241  1.00  0.00
ATOM   5046  H1  WAT   860      23.630  17.646  37.511  1.00  0.00
ATOM   5047  H2  WAT   860      23.278  19.060  37.101  1.00  0.00
TER   
ATOM   5048  O   WAT   861      19.779  14.262  33.115  1.00  0.00
ATOM   5049  H1  WAT   861      18.853  14.504  33.105  1.00  0.00
ATOM   5050  H2  WAT   861      20.244  15.089  32.993  1.00  0.00
TER   
ATOM   5051  O   WAT   862      26.004  17.368  29.063  1.00  0.00
ATOM   5052  H1  WAT   862      26.797  17.657  28.611  1.00  0.00
ATOM   5053  H2  WAT   862      25.485  16.937  28.384  1.00  0.00
TER   
ATOM   5054  O   WAT   863      26.522  12.588  28.927  1.00  0.00
ATOM   5055  H1  WAT   863      26.417  11.973  29.654  1.00  0.00
ATOM   5056  H2  WAT   863      26.354  12.065  28.144  1.00  0.00
TER   
ATOM   5057  O   WAT   864      29.762  11.650  29.532  1.00  0.00
ATOM   5058  H1  WAT   864      29.213  12.097  30.176  1.00  0.00
ATOM   5059  H2  WAT   864      30.384  11.145  30.055  1.00  0.00
TER   
ATOM   5060  O   WAT   865      25.430  10.609  31.428  1.00  0.00
ATOM   5061  H1  WAT   865      25.851  10.443  32.271  1.00  0.00
ATOM   5062  H2  WAT   865      25.555   9.799  30.934  1.00  0.00
TER   
ATOM   5063  O   WAT   866      27.943   9.633  28.676  1.00  0.00
ATOM   5064  H1  WAT   866      28.463   8.918  28.310  1.00  0.00
ATOM   5065  H2  WAT   866      28.589  10.271  28.976  1.00  0.00
TER   
ATOM   5066  O   WAT   867      24.326   6.682  28.374  1.00  0.00
ATOM   5067  H1  WAT   867      24.125   5.819  28.735  1.00  0.00
ATOM   5068  H2  WAT   867      24.155   6.596  27.436  1.00  0.00
TER   
ATOM   5069  O   WAT   868      31.804   1.493  30.903  1.00  0.00
ATOM   5070  H1  WAT   868      32.085   0.650  31.259  1.00  0.00
ATOM   5071  H2  WAT   868      31.031   1.726  31.416  1.00  0.00
TER   
ATOM   5072  O   WAT   869      23.124   3.783  28.362  1.00  0.00
ATOM   5073  H1  WAT   869      23.427   3.789  27.454  1.00  0.00
ATOM   5074  H2  WAT   869      23.863   3.432  28.858  1.00  0.00
TER   
ATOM   5075  O   WAT   870      26.342   2.726  29.347  1.00  0.00
ATOM   5076  H1  WAT   870      25.995   2.048  28.768  1.00  0.00
ATOM   5077  H2  WAT   870      26.544   2.265  30.162  1.00  0.00
TER   
ATOM   5078  O   WAT   871      28.507  17.714  30.966  1.00  0.00
ATOM   5079  H1  WAT   871      29.402  18.053  30.988  1.00  0.00
ATOM   5080  H2  WAT   871      28.539  16.992  30.338  1.00  0.00
TER   
ATOM   5081  O   WAT   872      22.147  13.087  29.195  1.00  0.00
ATOM   5082  H1  WAT   872      22.584  13.630  29.850  1.00  0.00
ATOM   5083  H2  WAT   872      22.632  12.261  29.204  1.00  0.00
TER   
ATOM   5084  O   WAT   873      19.362  15.876  36.647  1.00  0.00
ATOM   5085  H1  WAT   873      19.692  15.008  36.415  1.00  0.00
ATOM   5086  H2  WAT   873      19.791  16.082  37.477  1.00  0.00
TER   
ATOM   5087  O   WAT   874      23.958  14.207  34.307  1.00  0.00
ATOM   5088  H1  WAT   874      23.657  14.083  35.207  1.00  0.00
ATOM   5089  H2  WAT   874      23.851  13.347  33.898  1.00  0.00
TER   
ATOM   5090  O   WAT   875      19.851  16.743  39.385  1.00  0.00
ATOM   5091  H1  WAT   875      19.414  16.923  40.217  1.00  0.00
ATOM   5092  H2  WAT   875      20.418  17.500  39.243  1.00  0.00
TER   
ATOM   5093  O   WAT   876      19.683   9.255  35.744  1.00  0.00
ATOM   5094  H1  WAT   876      19.028   8.986  35.100  1.00  0.00
ATOM   5095  H2  WAT   876      20.521   9.145  35.294  1.00  0.00
TER   
ATOM   5096  O   WAT   877      32.632   4.049  29.966  1.00  0.00
ATOM   5097  H1  WAT   877      33.051   3.862  29.125  1.00  0.00
ATOM   5098  H2  WAT   877      32.326   3.197  30.276  1.00  0.00
TER   
ATOM   5099  O   WAT   878      18.897   6.465  31.686  1.00  0.00
ATOM   5100  H1  WAT   878      17.993   6.728  31.511  1.00  0.00
ATOM   5101  H2  WAT   878      19.381   6.736  30.906  1.00  0.00
TER   
ATOM   5102  O   WAT   879      21.440   5.521  29.596  1.00  0.00
ATOM   5103  H1  WAT   879      22.149   5.100  29.110  1.00  0.00
ATOM   5104  H2  WAT   879      20.723   5.589  28.964  1.00  0.00
TER   
ATOM   5105  O   WAT   880      21.087   1.575  28.636  1.00  0.00
ATOM   5106  H1  WAT   880      21.810   2.116  28.954  1.00  0.00
ATOM   5107  H2  WAT   880      21.359   1.301  27.760  1.00  0.00
TER   
ATOM   5108  O   WAT   881      20.776   0.826  38.538  1.00  0.00
ATOM   5109  H1  WAT   881      21.424   0.275  38.098  1.00  0.00
ATOM   5110  H2  WAT   881      21.196   1.080  39.360  1.00  0.00
TER   
ATOM   5111  O   WAT   882      25.210  16.680  38.302  1.00  0.00
ATOM   5112  H1  WAT   882      25.727  16.069  37.776  1.00  0.00
ATOM   5113  H2  WAT   882      25.860  17.183  38.793  1.00  0.00
TER   
ATOM   5114  O   WAT   883      27.950  17.571  39.129  1.00  0.00
ATOM   5115  H1  WAT   883      28.238  17.316  38.252  1.00  0.00
ATOM   5116  H2  WAT   883      28.462  17.018  39.719  1.00  0.00
TER   
ATOM   5117  O   WAT   884      29.168   1.310  39.708  1.00  0.00
ATOM   5118  H1  WAT   884      28.385   1.784  39.988  1.00  0.00
ATOM   5119  H2  WAT   884      28.874   0.405  39.600  1.00  0.00
TER   
ATOM   5120  O   WAT   885      19.889  17.783  34.726  1.00  0.00
ATOM   5121  H1  WAT   885      19.721  17.150  35.425  1.00  0.00
ATOM   5122  H2  WAT   885      19.022  17.989  34.376  1.00  0.00
TER   
ATOM   5123  O   WAT   886      20.512   1.614  32.230  1.00  0.00
ATOM   5124  H1  WAT   886      21.270   1.727  31.656  1.00  0.00
ATOM   5125  H2  WAT   886      20.049   2.451  32.184  1.00  0.00
TER   
ATOM   5126  O   WAT   887      27.053   3.728  35.220  1.00  0.00
ATOM   5127  H1  WAT   887      26.240   3.354  34.879  1.00  0.00
ATOM   5128  H2  WAT   887      27.557   2.973  35.522  1.00  0.00
TER   
ATOM   5129  O   WAT   888      31.555   0.393  36.458  1.00  0.00
ATOM   5130  H1  WAT   888      32.158   0.965  36.933  1.00  0.00
ATOM   5131  H2  WAT   888      30.815   0.957  36.235  1.00  0.00
TER   
ATOM   5132  O   WAT   889      21.495  16.476  32.171  1.00  0.00
ATOM   5133  H1  WAT   889      20.970  16.857  31.468  1.00  0.00
ATOM   5134  H2  WAT   889      21.420  17.101  32.892  1.00  0.00
TER   
ATOM   5135  O   WAT   890      22.884   2.141  30.770  1.00  0.00
ATOM   5136  H1  WAT   890      23.413   1.354  30.641  1.00  0.00
ATOM   5137  H2  WAT   890      23.517   2.820  31.003  1.00  0.00
TER   
ATOM   5138  O   WAT   891      25.078   1.878  33.824  1.00  0.00
ATOM   5139  H1  WAT   891      24.448   1.177  33.991  1.00  0.00
ATOM   5140  H2  WAT   891      24.538   2.639  33.608  1.00  0.00
TER   
ATOM   5141  O   WAT   892      24.094  18.424  31.046  1.00  0.00
ATOM   5142  H1  WAT   892      24.826  18.140  30.499  1.00  0.00
ATOM   5143  H2  WAT   892      24.354  18.186  31.936  1.00  0.00
TER   
ATOM   5144  O   WAT   893      23.256  14.541  31.051  1.00  0.00
ATOM   5145  H1  WAT   893      22.627  15.009  31.600  1.00  0.00
ATOM   5146  H2  WAT   893      23.371  13.696  31.486  1.00  0.00
TER   
ATOM   5147  O   WAT   894      30.711   8.591  17.201  1.00  0.00
ATOM   5148  H1  WAT   894      30.630   7.677  16.930  1.00  0.00
ATOM   5149  H2  WAT   894      30.297   9.088  16.495  1.00  0.00
TER   
ATOM   5150  O   WAT   895      28.843  10.369  19.082  1.00  0.00
ATOM   5151  H1  WAT   895      28.067   9.889  19.372  1.00  0.00
ATOM   5152  H2  WAT   895      29.494   9.690  18.908  1.00  0.00
TER   
ATOM   5153  O   WAT   896      22.859  10.681  19.960  1.00  0.00
ATOM   5154  H1  WAT   896      22.028  10.426  20.359  1.00  0.00
ATOM   5155  H2  WAT   896      23.467  10.752  20.695  1.00  0.00
TER   
ATOM   5156  O   WAT   897      32.863  14.775  17.862  1.00  0.00
ATOM   5157  H1  WAT   897      32.402  14.004  18.191  1.00  0.00
ATOM   5158  H2  WAT   897      33.676  14.802  18.367  1.00  0.00
TER   
ATOM   5159  O   WAT   898      22.839  14.715  20.155  1.00  0.00
ATOM   5160  H1  WAT   898      23.142  13.825  19.976  1.00  0.00
ATOM   5161  H2  WAT   898      23.584  15.272  19.928  1.00  0.00
TER   
ATOM   5162  O   WAT   899      21.268   5.641  13.744  1.00  0.00
ATOM   5163  H1  WAT   899      20.380   5.983  13.642  1.00  0.00
ATOM   5164  H2  WAT   899      21.553   5.441  12.852  1.00  0.00
TER   
ATOM   5165  O   WAT   900      19.232   8.242  19.628  1.00  0.00
ATOM   5166  H1  WAT   900      19.803   7.474  19.628  1.00  0.00
ATOM   5167  H2  WAT   900      19.232   8.541  18.718  1.00  0.00
TER   
ATOM   5168  O   WAT   901      29.090  17.061  17.482  1.00  0.00
ATOM   5169  H1  WAT   901      28.471  17.517  16.912  1.00  0.00
ATOM   5170  H2  WAT   901      29.945  17.216  17.081  1.00  0.00
TER   
ATOM   5171  O   WAT   902      28.284  13.045  19.089  1.00  0.00
ATOM   5172  H1  WAT   902      28.214  12.104  18.928  1.00  0.00
ATOM   5173  H2  WAT   902      29.046  13.135  19.661  1.00  0.00
TER   
ATOM   5174  O   WAT   903      20.474   3.650  21.415  1.00  0.00
ATOM   5175  H1  WAT   903      20.294   2.753  21.695  1.00  0.00
ATOM   5176  H2  WAT   903      20.072   4.198  22.089  1.00  0.00
TER   
ATOM   5177  O   WAT   904      29.314   5.852  19.316  1.00  0.00
ATOM   5178  H1  WAT   904      29.691   4.979  19.203  1.00  0.00
ATOM   5179  H2  WAT   904      29.216   6.188  18.425  1.00  0.00
TER   
ATOM   5180  O   WAT   905      23.445   4.225  14.778  1.00  0.00
ATOM   5181  H1  WAT   905      23.551   5.125  15.085  1.00  0.00
ATOM   5182  H2  WAT   905      22.534   4.176  14.487  1.00  0.00
TER   
ATOM   5183  O   WAT   906      21.093   6.146  20.023  1.00  0.00
ATOM   5184  H1  WAT   906      21.774   6.410  20.642  1.00  0.00
ATOM   5185  H2  WAT   906      20.778   5.307  20.357  1.00  0.00
TER   
ATOM   5186  O   WAT   907      25.285   7.193  19.110  1.00  0.00
ATOM   5187  H1  WAT   907      25.793   7.691  19.751  1.00  0.00
ATOM   5188  H2  WAT   907      25.817   6.417  18.934  1.00  0.00
TER   
ATOM   5189  O   WAT   908      23.569   1.833  23.377  1.00  0.00
ATOM   5190  H1  WAT   908      23.571   2.350  22.571  1.00  0.00
ATOM   5191  H2  WAT   908      22.739   1.356  23.354  1.00  0.00
TER   
ATOM   5192  O   WAT   909      29.956  11.945  14.876  1.00  0.00
ATOM   5193  H1  WAT   909      29.338  12.410  14.312  1.00  0.00
ATOM   5194  H2  WAT   909      30.468  12.638  15.292  1.00  0.00
TER   
ATOM   5195  O   WAT   910      24.819  11.473  21.554  1.00  0.00
ATOM   5196  H1  WAT   910      24.486  12.099  22.196  1.00  0.00
ATOM   5197  H2  WAT   910      24.996  11.999  20.774  1.00  0.00
TER   
ATOM   5198  O   WAT   911      33.333   5.287  19.022  1.00  0.00
ATOM   5199  H1  WAT   911      32.628   5.576  19.602  1.00  0.00
ATOM   5200  H2  WAT   911      33.694   6.097  18.661  1.00  0.00
TER   
ATOM   5201  O   WAT   912      23.250   3.544  21.384  1.00  0.00
ATOM   5202  H1  WAT   912      23.592   4.388  21.089  1.00  0.00
ATOM   5203  H2  WAT   912      22.312   3.692  21.500  1.00  0.00
TER   
ATOM   5204  O   WAT   913      24.031  13.441  23.369  1.00  0.00
ATOM   5205  H1  WAT   913      24.649  14.116  23.087  1.00  0.00
ATOM   5206  H2  WAT   913      23.170  13.849  23.278  1.00  0.00
TER   
ATOM   5207  O   WAT   914      19.324  12.631  12.249  1.00  0.00
ATOM   5208  H1  WAT   914      18.947  13.119  11.518  1.00  0.00
ATOM   5209  H2  WAT   914      19.582  13.303  12.880  1.00  0.00
TER   
ATOM   5210  O   WAT   915      26.933   1.032  17.708  1.00  0.00
ATOM   5211  H1  WAT   915      27.241   0.477  16.992  1.00  0.00
ATOM   5212  H2  WAT   915      26.003   1.167  17.525  1.00  0.00
TER   
ATOM   5213  O   WAT   916      32.485  16.749  19.999  1.00  0.00
ATOM   5214  H1  WAT   916      32.497  16.345  19.131  1.00  0.00
ATOM   5215  H2  WAT   916      31.932  17.524  19.895  1.00  0.00
TER   
ATOM   5216  O   WAT   917      31.883  11.652  21.327  1.00  0.00
ATOM   5217  H1  WAT   917      32.300  11.438  20.492  1.00  0.00
ATOM   5218  H2  WAT   917      32.607  11.909  21.898  1.00  0.00
TER   
ATOM   5219  O   WAT   918      29.321   9.097  14.444  1.00  0.00
ATOM   5220  H1  WAT   918      28.394   9.031  14.673  1.00  0.00
ATOM   5221  H2  WAT   918      29.474  10.035  14.330  1.00  0.00
TER   
ATOM   5222  O   WAT   919      29.308   5.369  11.441  1.00  0.00
ATOM   5223  H1  WAT   919      28.369   5.530  11.526  1.00  0.00
ATOM   5224  H2  WAT   919      29.627   6.087  10.894  1.00  0.00
TER   
ATOM   5225  O   WAT   920      33.351  10.659  14.948  1.00  0.00
ATOM   5226  H1  WAT   920      32.732  10.321  14.300  1.00  0.00
ATOM   5227  H2  WAT   920      33.333  10.015  15.655  1.00  0.00
TER   
ATOM   5228  O   WAT   921      32.794   6.838  22.364  1.00  0.00
ATOM   5229  H1  WAT   921      32.381   7.663  22.618  1.00  0.00
ATOM   5230  H2  WAT   921      32.061   6.252  22.172  1.00  0.00
TER   
ATOM   5231  O   WAT   922      24.927   9.624  17.226  1.00  0.00
ATOM   5232  H1  WAT   922      24.523   8.911  16.731  1.00  0.00
ATOM   5233  H2  WAT   922      25.013   9.279  18.115  1.00  0.00
TER   
ATOM   5234  O   WAT   923      25.395  13.310  19.390  1.00  0.00
ATOM   5235  H1  WAT   923      25.098  12.705  18.711  1.00  0.00
ATOM   5236  H2  WAT   923      26.345  13.348  19.279  1.00  0.00
TER   
ATOM   5237  O   WAT   924      23.640   6.398  21.006  1.00  0.00
ATOM   5238  H1  WAT   924      24.191   6.508  20.231  1.00  0.00
ATOM   5239  H2  WAT   924      24.154   6.772  21.721  1.00  0.00
TER   
ATOM   5240  O   WAT   925      33.484  16.884  23.052  1.00  0.00
ATOM   5241  H1  WAT   925      33.007  17.691  22.859  1.00  0.00
ATOM   5242  H2  WAT   925      32.800  16.231  23.205  1.00  0.00
TER   
ATOM   5243  O   WAT   926      24.487  13.049  26.041  1.00  0.00
ATOM   5244  H1  WAT   926      23.590  13.273  26.288  1.00  0.00
ATOM   5245  H2  WAT   926      24.512  13.172  25.092  1.00  0.00
TER   
ATOM   5246  O   WAT   927      31.528   9.898  11.955  1.00  0.00
ATOM   5247  H1  WAT   927      31.967   9.060  11.809  1.00  0.00
ATOM   5248  H2  WAT   927      32.240  10.531  12.041  1.00  0.00
TER   
ATOM   5249  O   WAT   928      23.314   9.920  24.616  1.00  0.00
ATOM   5250  H1  WAT   928      23.175  10.792  24.985  1.00  0.00
ATOM   5251  H2  WAT   928      22.432   9.577  24.471  1.00  0.00
TER   
ATOM   5252  O   WAT   929      29.637  14.837  15.923  1.00  0.00
ATOM   5253  H1  WAT   929      30.077  15.580  15.508  1.00  0.00
ATOM   5254  H2  WAT   929      29.576  15.080  16.847  1.00  0.00
TER   
ATOM   5255  O   WAT   930      25.112  15.862  26.825  1.00  0.00
ATOM   5256  H1  WAT   930      25.084  16.266  25.958  1.00  0.00
ATOM   5257  H2  WAT   930      24.949  14.933  26.662  1.00  0.00
TER   
ATOM   5258  O   WAT   931      21.627   8.518  14.727  1.00  0.00
ATOM   5259  H1  WAT   931      21.507   9.244  14.115  1.00  0.00
ATOM   5260  H2  WAT   931      21.318   7.748  14.249  1.00  0.00
TER   
ATOM   5261  O   WAT   932      19.266  11.690  20.534  1.00  0.00
ATOM   5262  H1  WAT   932      19.344  11.825  19.589  1.00  0.00
ATOM   5263  H2  WAT   932      19.880  10.981  20.726  1.00  0.00
TER   
ATOM   5264  O   WAT   933      20.511  13.390  16.944  1.00  0.00
ATOM   5265  H1  WAT   933      20.104  13.531  16.090  1.00  0.00
ATOM   5266  H2  WAT   933      21.402  13.106  16.741  1.00  0.00
TER   
ATOM   5267  O   WAT   934      30.329  17.539  23.851  1.00  0.00
ATOM   5268  H1  WAT   934      30.843  17.450  24.653  1.00  0.00
ATOM   5269  H2  WAT   934      29.486  17.885  24.144  1.00  0.00
TER   
ATOM   5270  O   WAT   935      32.304  17.824  13.279  1.00  0.00
ATOM   5271  H1  WAT   935      32.144  17.535  14.177  1.00  0.00
ATOM   5272  H2  WAT   935      32.139  17.048  12.744  1.00  0.00
TER   
ATOM   5273  O   WAT   936      24.783  17.604  15.056  1.00  0.00
ATOM   5274  H1  WAT   936      24.607  16.688  14.843  1.00  0.00
ATOM   5275  H2  WAT   936      23.928  17.963  15.296  1.00  0.00
TER   
ATOM   5276  O   WAT   937      32.007  15.333  11.839  1.00  0.00
ATOM   5277  H1  WAT   937      31.313  15.331  11.179  1.00  0.00
ATOM   5278  H2  WAT   937      32.749  14.909  11.408  1.00  0.00
TER   
ATOM   5279  O   WAT   938      31.572  16.959  15.914  1.00  0.00
ATOM   5280  H1  WAT   938      32.027  16.178  16.228  1.00  0.00
ATOM   5281  H2  WAT   938      31.911  17.670  16.458  1.00  0.00
TER   
ATOM   5282  O   WAT   939      19.322  12.731  23.073  1.00  0.00
ATOM   5283  H1  WAT   939      19.485  12.262  22.255  1.00  0.00
ATOM   5284  H2  WAT   939      19.787  12.223  23.738  1.00  0.00
TER   
ATOM   5285  O   WAT   940      24.094   1.862  18.109  1.00  0.00
ATOM   5286  H1  WAT   940      23.651   2.643  17.777  1.00  0.00
ATOM   5287  H2  WAT   940      24.652   2.185  18.816  1.00  0.00
TER   
ATOM   5288  O   WAT   941      28.381   4.729  23.713  1.00  0.00
ATOM   5289  H1  WAT   941      27.919   4.937  24.525  1.00  0.00
ATOM   5290  H2  WAT   941      27.979   3.914  23.410  1.00  0.00
TER   
ATOM   5291  O   WAT   942      33.381   5.949  24.842  1.00  0.00
ATOM   5292  H1  WAT   942      32.531   5.650  25.163  1.00  0.00
ATOM   5293  H2  WAT   942      33.221   6.194  23.931  1.00  0.00
TER   
ATOM   5294  O   WAT   943      30.476   7.450  26.942  1.00  0.00
ATOM   5295  H1  WAT   943      30.802   6.616  26.602  1.00  0.00
ATOM   5296  H2  WAT   943      31.264   7.972  27.090  1.00  0.00
TER   
ATOM   5297  O   WAT   944      27.210   1.483  12.990  1.00  0.00
ATOM   5298  H1  WAT   944      26.585   1.479  13.715  1.00  0.00
ATOM   5299  H2  WAT   944      27.123   0.616  12.593  1.00  0.00
TER   
ATOM   5300  O   WAT   945      26.131   2.406  19.968  1.00  0.00
ATOM   5301  H1  WAT   945      26.429   3.313  19.887  1.00  0.00
ATOM   5302  H2  WAT   945      26.680   1.918  19.354  1.00  0.00
TER   
ATOM   5303  O   WAT   946      23.885   6.985  15.837  1.00  0.00
ATOM   5304  H1  WAT   946      23.659   6.769  16.742  1.00  0.00
ATOM   5305  H2  WAT   946      23.104   7.418  15.492  1.00  0.00
TER   
ATOM   5306  O   WAT   947      31.115   6.991  14.436  1.00  0.00
ATOM   5307  H1  WAT   947      30.516   7.715  14.253  1.00  0.00
ATOM   5308  H2  WAT   947      31.663   6.929  13.654  1.00  0.00
TER   
ATOM   5309  O   WAT   948      26.325   7.884  26.503  1.00  0.00
ATOM   5310  H1  WAT   948      26.230   6.943  26.353  1.00  0.00
ATOM   5311  H2  WAT   948      27.168   8.105  26.108  1.00  0.00
TER   
ATOM   5312  O   WAT   949      29.721   5.628  16.467  1.00  0.00
ATOM   5313  H1  WAT   949      30.114   5.945  15.653  1.00  0.00
ATOM   5314  H2  WAT   949      30.083   4.749  16.581  1.00  0.00
TER   
ATOM   5315  O   WAT   950      21.456   4.295  24.657  1.00  0.00
ATOM   5316  H1  WAT   950      21.063   5.142  24.864  1.00  0.00
ATOM   5317  H2  WAT   950      20.768   3.658  24.847  1.00  0.00
TER   
ATOM   5318  O   WAT   951      28.031   4.378  27.726  1.00  0.00
ATOM   5319  H1  WAT   951      27.341   4.186  28.361  1.00  0.00
ATOM   5320  H2  WAT   951      28.774   4.662  28.259  1.00  0.00
TER   
ATOM   5321  O   WAT   952      18.758   2.218  18.690  1.00  0.00
ATOM   5322  H1  WAT   952      18.469   2.788  19.402  1.00  0.00
ATOM   5323  H2  WAT   952      19.502   1.738  19.053  1.00  0.00
TER   
ATOM   5324  O   WAT   953      30.307   8.218  20.562  1.00  0.00
ATOM   5325  H1  WAT   953      29.575   8.727  20.911  1.00  0.00
ATOM   5326  H2  WAT   953      29.909   7.401  20.261  1.00  0.00
TER   
ATOM   5327  O   WAT   954      26.745   4.894  18.967  1.00  0.00
ATOM   5328  H1  WAT   954      26.748   4.453  18.117  1.00  0.00
ATOM   5329  H2  WAT   954      27.640   5.215  19.074  1.00  0.00
TER   
ATOM   5330  O   WAT   955      22.595   4.776  17.926  1.00  0.00
ATOM   5331  H1  WAT   955      22.255   5.254  18.683  1.00  0.00
ATOM   5332  H2  WAT   955      21.833   4.323  17.566  1.00  0.00
TER   
ATOM   5333  O   WAT   956      26.807   5.895  11.958  1.00  0.00
ATOM   5334  H1  WAT   956      26.928   5.854  12.906  1.00  0.00
ATOM   5335  H2  WAT   956      26.422   6.757  11.802  1.00  0.00
TER   
ATOM   5336  O   WAT   957      30.770   3.672  19.974  1.00  0.00
ATOM   5337  H1  WAT   957      30.787   4.123  20.818  1.00  0.00
ATOM   5338  H2  WAT   957      30.521   2.772  20.187  1.00  0.00
TER   
ATOM   5339  O   WAT   958      25.819   8.205  11.356  1.00  0.00
ATOM   5340  H1  WAT   958      25.251   7.757  10.729  1.00  0.00
ATOM   5341  H2  WAT   958      26.528   8.564  10.822  1.00  0.00
TER   
ATOM   5342  O   WAT   959      20.896  12.106  25.233  1.00  0.00
ATOM   5343  H1  WAT   959      20.511  11.466  25.831  1.00  0.00
ATOM   5344  H2  WAT   959      21.207  12.810  25.802  1.00  0.00
TER   
ATOM   5345  O   WAT   960      27.046   8.954  20.713  1.00  0.00
ATOM   5346  H1  WAT   960      27.413   8.480  21.460  1.00  0.00
ATOM   5347  H2  WAT   960      26.856   9.828  21.054  1.00  0.00
TER   
ATOM   5348  O   WAT   961      19.910   3.698  16.843  1.00  0.00
ATOM   5349  H1  WAT   961      19.624   3.334  17.681  1.00  0.00
ATOM   5350  H2  WAT   961      19.847   2.966  16.229  1.00  0.00
TER   
ATOM   5351  O   WAT   962      24.835   7.995  23.032  1.00  0.00
ATOM   5352  H1  WAT   962      24.531   8.874  23.257  1.00  0.00
ATOM   5353  H2  WAT   962      25.790   8.055  23.068  1.00  0.00
TER   
ATOM   5354  O   WAT   963      23.364  12.201  13.629  1.00  0.00
ATOM   5355  H1  WAT   963      22.590  11.661  13.468  1.00  0.00
ATOM   5356  H2  WAT   963      24.093  11.682  13.290  1.00  0.00
TER   
ATOM   5357  O   WAT   964      29.583   2.591  13.564  1.00  0.00
ATOM   5358  H1  WAT   964      28.770   2.092  13.489  1.00  0.00
ATOM   5359  H2  WAT   964      29.390   3.431  13.148  1.00  0.00
TER   
ATOM   5360  O   WAT   965      29.504  11.268  25.308  1.00  0.00
ATOM   5361  H1  WAT   965      29.438  10.348  25.054  1.00  0.00
ATOM   5362  H2  WAT   965      28.875  11.366  26.023  1.00  0.00
TER   
ATOM   5363  O   WAT   966      32.298   6.963  11.860  1.00  0.00
ATOM   5364  H1  WAT   966      33.186   7.275  11.685  1.00  0.00
ATOM   5365  H2  WAT   966      32.269   6.090  11.468  1.00  0.00
TER   
ATOM   5366  O   WAT   967      23.407  11.869  17.266  1.00  0.00
ATOM   5367  H1  WAT   967      23.925  11.066  17.212  1.00  0.00
ATOM   5368  H2  WAT   967      22.956  11.807  18.108  1.00  0.00
TER   
ATOM   5369  O   WAT   968      28.294  13.136  12.539  1.00  0.00
ATOM   5370  H1  WAT   968      28.636  13.880  12.043  1.00  0.00
ATOM   5371  H2  WAT   968      27.466  13.449  12.902  1.00  0.00
TER   
ATOM   5372  O   WAT   969      20.892   8.835  24.179  1.00  0.00
ATOM   5373  H1  WAT   969      20.533   9.500  24.766  1.00  0.00
ATOM   5374  H2  WAT   969      20.597   8.003  24.550  1.00  0.00
TER   
ATOM   5375  O   WAT   970      24.093   9.293  27.063  1.00  0.00
ATOM   5376  H1  WAT   970      23.793   9.439  26.166  1.00  0.00
ATOM   5377  H2  WAT   970      24.864   8.734  26.970  1.00  0.00
TER   
ATOM   5378  O   WAT   971      29.436  14.090  25.058  1.00  0.00
ATOM   5379  H1  WAT   971      29.450  13.158  24.840  1.00  0.00
ATOM   5380  H2  WAT   971      28.729  14.176  25.697  1.00  0.00
TER   
ATOM   5381  O   WAT   972      31.177  12.457  17.904  1.00  0.00
ATOM   5382  H1  WAT   972      31.529  11.860  17.244  1.00  0.00
ATOM   5383  H2  WAT   972      30.293  12.132  18.075  1.00  0.00
TER   
ATOM   5384  O   WAT   973      27.263  13.217  15.311  1.00  0.00
ATOM   5385  H1  WAT   973      27.951  13.764  15.691  1.00  0.00
ATOM   5386  H2  WAT   973      26.477  13.761  15.346  1.00  0.00
TER   
ATOM   5387  O   WAT   974      26.566  10.221  14.923  1.00  0.00
ATOM   5388  H1  WAT   974      27.022  11.032  15.149  1.00  0.00
ATOM   5389  H2  WAT   974      26.215   9.904  15.755  1.00  0.00
TER   
ATOM   5390  O   WAT   975      28.869  15.732  22.152  1.00  0.00
ATOM   5391  H1  WAT   975      29.514  15.938  22.830  1.00  0.00
ATOM   5392  H2  WAT   975      29.232  14.971  21.700  1.00  0.00
TER   
ATOM   5393  O   WAT   976      22.467   0.565  15.396  1.00  0.00
ATOM   5394  H1  WAT   976      22.339   0.557  16.344  1.00  0.00
ATOM   5395  H2  WAT   976      21.644   0.904  15.045  1.00  0.00
TER   
ATOM   5396  O   WAT   977      30.143  13.735  20.870  1.00  0.00
ATOM   5397  H1  WAT   977      30.785  13.035  20.983  1.00  0.00
ATOM   5398  H2  WAT   977      30.668  14.515  20.690  1.00  0.00
TER   
ATOM   5399  O   WAT   978      31.916  14.535  24.074  1.00  0.00
ATOM   5400  H1  WAT   978      32.252  15.121  24.752  1.00  0.00
ATOM   5401  H2  WAT   978      30.996  14.404  24.304  1.00  0.00
TER   
ATOM   5402  O   WAT   979      19.770  18.047  11.369  1.00  0.00
ATOM   5403  H1  WAT   979      20.130  18.646  10.714  1.00  0.00
ATOM   5404  H2  WAT   979      19.629  18.593  12.142  1.00  0.00
TER   
ATOM   5405  O   WAT   980      19.467   2.324  24.856  1.00  0.00
ATOM   5406  H1  WAT   980      18.753   2.524  25.461  1.00  0.00
ATOM   5407  H2  WAT   980      19.886   1.548  25.228  1.00  0.00
TER   
ATOM   5408  O   WAT   981      19.754  16.312  25.843  1.00  0.00
ATOM   5409  H1  WAT   981      19.863  15.372  25.702  1.00  0.00
ATOM   5410  H2  WAT   981      19.102  16.578  25.194  1.00  0.00
TER   
ATOM   5411  O   WAT   982      27.745  14.584  27.243  1.00  0.00
ATOM   5412  H1  WAT   982      27.425  13.865  27.787  1.00  0.00
ATOM   5413  H2  WAT   982      27.071  15.259  27.316  1.00  0.00
TER   
ATOM   5414  O   WAT   983      25.787  15.430  12.186  1.00  0.00
ATOM   5415  H1  WAT   983      25.778  16.163  11.570  1.00  0.00
ATOM   5416  H2  WAT   983      24.866  15.183  12.279  1.00  0.00
TER   
ATOM   5417  O   WAT   984      21.387  10.651  12.931  1.00  0.00
ATOM   5418  H1  WAT   984      20.780  11.391  12.940  1.00  0.00
ATOM   5419  H2  WAT   984      21.862  10.741  12.104  1.00  0.00
TER   
ATOM   5420  O   WAT   985      30.961   4.817  22.606  1.00  0.00
ATOM   5421  H1  WAT   985      31.329   3.996  22.934  1.00  0.00
ATOM   5422  H2  WAT   985      30.100   4.877  23.022  1.00  0.00
TER   
ATOM   5423  O   WAT   986      28.773  15.493  10.848  1.00  0.00
ATOM   5424  H1  WAT   986      28.874  15.289   9.919  1.00  0.00
ATOM   5425  H2  WAT   986      27.873  15.239  11.053  1.00  0.00
TER   
ATOM   5426  O   WAT   987      26.295   6.051  14.831  1.00  0.00
ATOM   5427  H1  WAT   987      25.587   6.519  15.272  1.00  0.00
ATOM   5428  H2  WAT   987      26.580   5.393  15.465  1.00  0.00
TER   
ATOM   5429  O   WAT   988      27.921   7.471  22.830  1.00  0.00
ATOM   5430  H1  WAT   988      28.419   7.945  23.495  1.00  0.00
ATOM   5431  H2  WAT   988      28.063   6.547  23.037  1.00  0.00
TER   
ATOM   5432  O   WAT   989      30.327   2.776  16.270  1.00  0.00
ATOM   5433  H1  WAT   989      30.204   2.795  15.321  1.00  0.00
ATOM   5434  H2  WAT   989      31.275   2.824  16.390  1.00  0.00
TER   
ATOM   5435  O   WAT   990      27.414  18.011  15.543  1.00  0.00
ATOM   5436  H1  WAT   990      27.669  17.974  14.621  1.00  0.00
ATOM   5437  H2  WAT   990      26.466  17.885  15.536  1.00  0.00
TER   
ATOM   5438  O   WAT   991      24.499   4.359  12.206  1.00  0.00
ATOM   5439  H1  WAT   991      25.348   4.796  12.140  1.00  0.00
ATOM   5440  H2  WAT   991      24.132   4.671  13.033  1.00  0.00
TER   
ATOM   5441  O   WAT   992      23.398  10.613  10.680  1.00  0.00
ATOM   5442  H1  WAT   992      24.164  10.501  11.242  1.00  0.00
ATOM   5443  H2  WAT   992      23.475   9.916  10.027  1.00  0.00
TER   
ATOM   5444  O   WAT   993      22.093   8.045  11.363  1.00  0.00
ATOM   5445  H1  WAT   993      22.173   7.098  11.475  1.00  0.00
ATOM   5446  H2  WAT   993      22.984   8.376  11.469  1.00  0.00
TER   
ATOM   5447  O   WAT   994      22.894  18.195  18.466  1.00  0.00
ATOM   5448  H1  WAT   994      23.630  17.646  18.737  1.00  0.00
ATOM   5449  H2  WAT   994      23.278  19.060  18.327  1.00  0.00
TER   
ATOM   5450  O   WAT   995      19.779  14.262  14.340  1.00  0.00
ATOM   5451  H1  WAT   995      18.853  14.504  14.331  1.00  0.00
ATOM   5452  H2  WAT   995      20.244  15.089  14.219  1.00  0.00
TER   
ATOM   5453  O   WAT   996      21.900  17.379  27.655  1.00  0.00
ATOM   5454  H1  WAT   996      22.701  17.700  28.068  1.00  0.00
ATOM   5455  H2  WAT   996      21.385  17.019  28.377  1.00  0.00
TER   
ATOM   5456  O   WAT   997      26.004  17.368  10.289  1.00  0.00
ATOM   5457  H1  WAT   997      26.797  17.657   9.837  1.00  0.00
ATOM   5458  H2  WAT   997      25.485  16.937   9.610  1.00  0.00
TER   
ATOM   5459  O   WAT   998      30.736  13.487  27.602  1.00  0.00
ATOM   5460  H1  WAT   998      30.130  13.510  26.862  1.00  0.00
ATOM   5461  H2  WAT   998      30.432  12.756  28.139  1.00  0.00
TER   
ATOM   5462  O   WAT   999      32.166  17.215  26.213  1.00  0.00
ATOM   5463  H1  WAT   999      33.118  17.131  26.163  1.00  0.00
ATOM   5464  H2  WAT   999      32.019  17.879  26.887  1.00  0.00
TER   
ATOM   5465  O   WAT  1000      19.620   9.867  26.598  1.00  0.00
ATOM   5466  H1  WAT  1000      20.124   9.287  27.170  1.00  0.00
ATOM   5467  H2  WAT  1000      18.880  10.151  27.136  1.00  0.00
TER   
ATOM   5468  O   WAT  1001      26.522  12.588  10.153  1.00  0.00
ATOM   5469  H1  WAT  1001      26.417  11.973  10.879  1.00  0.00
ATOM   5470  H2  WAT  1001      26.354  12.065   9.369  1.00  0.00
TER   
ATOM   5471  O   WAT  1002      26.673  11.274  26.132  1.00  0.00
ATOM   5472  H1  WAT  1002      25.908  11.842  26.047  1.00  0.00
ATOM   5473  H2  WAT  1002      26.855  10.981  25.239  1.00  0.00
TER   
ATOM   5474  O   WAT  1003      29.762  11.650  10.757  1.00  0.00
ATOM   5475  H1  WAT  1003      29.213  12.097  11.402  1.00  0.00
ATOM   5476  H2  WAT  1003      30.384  11.145  11.281  1.00  0.00
TER   
ATOM   5477  O   WAT  1004      21.652   8.010  27.493  1.00  0.00
ATOM   5478  H1  WAT  1004      21.692   7.711  28.402  1.00  0.00
ATOM   5479  H2  WAT  1004      22.506   8.410  27.334  1.00  0.00
TER   
ATOM   5480  O   WAT  1005      25.430  10.609  12.654  1.00  0.00
ATOM   5481  H1  WAT  1005      25.851  10.443  13.497  1.00  0.00
ATOM   5482  H2  WAT  1005      25.555   9.799  12.159  1.00  0.00
TER   
ATOM   5483  O   WAT  1006      23.592   6.589  25.461  1.00  0.00
ATOM   5484  H1  WAT  1006      23.062   6.098  24.833  1.00  0.00
ATOM   5485  H2  WAT  1006      24.261   7.017  24.927  1.00  0.00
TER   
ATOM   5486  O   WAT  1007      27.943   9.633   9.901  1.00  0.00
ATOM   5487  H1  WAT  1007      28.463   8.918   9.536  1.00  0.00
ATOM   5488  H2  WAT  1007      28.589  10.271  10.202  1.00  0.00
TER   
ATOM   5489  O   WAT  1008      32.490  11.056  25.225  1.00  0.00
ATOM   5490  H1  WAT  1008      32.904  11.210  26.074  1.00  0.00
ATOM   5491  H2  WAT  1008      31.555  11.181  25.388  1.00  0.00
TER   
ATOM   5492  O   WAT  1009      32.963   8.395  27.229  1.00  0.00
ATOM   5493  H1  WAT  1009      33.545   7.641  27.141  1.00  0.00
ATOM   5494  H2  WAT  1009      33.139   8.926  26.452  1.00  0.00
TER   
ATOM   5495  O   WAT  1010      24.080   3.555  25.541  1.00  0.00
ATOM   5496  H1  WAT  1010      23.985   2.937  24.816  1.00  0.00
ATOM   5497  H2  WAT  1010      23.499   4.282  25.314  1.00  0.00
TER   
ATOM   5498  O   WAT  1011      26.846   2.112  22.573  1.00  0.00
ATOM   5499  H1  WAT  1011      26.398   2.135  21.728  1.00  0.00
ATOM   5500  H2  WAT  1011      26.212   1.714  23.170  1.00  0.00
TER   
ATOM   5501  O   WAT  1012      27.252  11.008  23.195  1.00  0.00
ATOM   5502  H1  WAT  1012      27.671  11.851  23.022  1.00  0.00
ATOM   5503  H2  WAT  1012      26.333  11.145  22.965  1.00  0.00
TER   
ATOM   5504  O   WAT  1013      29.588   8.739  24.578  1.00  0.00
ATOM   5505  H1  WAT  1013      29.708   8.144  25.318  1.00  0.00
ATOM   5506  H2  WAT  1013      30.448   8.776  24.158  1.00  0.00
TER   
ATOM   5507  O   WAT  1014      31.927   9.293  23.155  1.00  0.00
ATOM   5508  H1  WAT  1014      31.401   9.817  22.551  1.00  0.00
ATOM   5509  H2  WAT  1014      32.270   9.926  23.786  1.00  0.00
TER   
ATOM   5510  O   WAT  1015      24.326   6.682   9.600  1.00  0.00
ATOM   5511  H1  WAT  1015      24.125   5.819   9.961  1.00  0.00
ATOM   5512  H2  WAT  1015      24.155   6.596   8.662  1.00  0.00
TER   
ATOM   5513  O   WAT  1016      25.103  17.313  24.310  1.00  0.00
ATOM   5514  H1  WAT  1016      24.565  18.038  23.991  1.00  0.00
ATOM   5515  H2  WAT  1016      25.356  16.836  23.520  1.00  0.00
TER   
ATOM   5516  O   WAT  1017      26.355   5.282  25.836  1.00  0.00
ATOM   5517  H1  WAT  1017      26.945   4.973  26.524  1.00  0.00
ATOM   5518  H2  WAT  1017      25.537   4.809  25.992  1.00  0.00
TER   
ATOM   5519  O   WAT  1018      31.174   4.898  26.069  1.00  0.00
ATOM   5520  H1  WAT  1018      30.486   4.236  26.004  1.00  0.00
ATOM   5521  H2  WAT  1018      31.895   4.452  26.514  1.00  0.00
TER   
ATOM   5522  O   WAT  1019      31.804   1.493  12.128  1.00  0.00
ATOM   5523  H1  WAT  1019      32.085   0.650  12.484  1.00  0.00
ATOM   5524  H2  WAT  1019      31.031   1.726  12.642  1.00  0.00
TER   
ATOM   5525  O   WAT  1020      23.124   3.783   9.587  1.00  0.00
ATOM   5526  H1  WAT  1020      23.427   3.789   8.679  1.00  0.00
ATOM   5527  H2  WAT  1020      23.863   3.432  10.084  1.00  0.00
TER   
ATOM   5528  O   WAT  1021      27.959  18.548  24.569  1.00  0.00
ATOM   5529  H1  WAT  1021      27.885  19.452  24.876  1.00  0.00
ATOM   5530  H2  WAT  1021      27.057  18.229  24.541  1.00  0.00
TER   
ATOM   5531  O   WAT  1022      26.342   2.726  10.573  1.00  0.00
ATOM   5532  H1  WAT  1022      25.995   2.048   9.993  1.00  0.00
ATOM   5533  H2  WAT  1022      26.544   2.265  11.387  1.00  0.00
TER   
ATOM   5534  O   WAT  1023      28.507  17.714  12.192  1.00  0.00
ATOM   5535  H1  WAT  1023      29.402  18.053  12.214  1.00  0.00
ATOM   5536  H2  WAT  1023      28.539  16.992  11.564  1.00  0.00
TER   
ATOM   5537  O   WAT  1024      22.147  13.087  10.420  1.00  0.00
ATOM   5538  H1  WAT  1024      22.584  13.630  11.076  1.00  0.00
ATOM   5539  H2  WAT  1024      22.632  12.261  10.430  1.00  0.00
TER   
ATOM   5540  O   WAT  1025      19.362  15.876  17.872  1.00  0.00
ATOM   5541  H1  WAT  1025      19.692  15.008  17.640  1.00  0.00
ATOM   5542  H2  WAT  1025      19.791  16.082  18.703  1.00  0.00
TER   
ATOM   5543  O   WAT  1026      23.958  14.207  15.533  1.00  0.00
ATOM   5544  H1  WAT  1026      23.657  14.083  16.433  1.00  0.00
ATOM   5545  H2  WAT  1026      23.851  13.347  15.124  1.00  0.00
TER   
ATOM   5546  O   WAT  1027      19.851  16.743  20.611  1.00  0.00
ATOM   5547  H1  WAT  1027      19.414  16.923  21.443  1.00  0.00
ATOM   5548  H2  WAT  1027      20.418  17.500  20.469  1.00  0.00
TER   
ATOM   5549  O   WAT  1028      19.683   9.255  16.969  1.00  0.00
ATOM   5550  H1  WAT  1028      19.028   8.986  16.325  1.00  0.00
ATOM   5551  H2  WAT  1028      20.521   9.145  16.520  1.00  0.00
TER   
ATOM   5552  O   WAT  1029      32.632   4.049  11.191  1.00  0.00
ATOM   5553  H1  WAT  1029      33.051   3.862  10.351  1.00  0.00
ATOM   5554  H2  WAT  1029      32.326   3.197  11.502  1.00  0.00
TER   
ATOM   5555  O   WAT  1030      20.721   9.640  21.510  1.00  0.00
ATOM   5556  H1  WAT  1030      21.088   9.553  22.389  1.00  0.00
ATOM   5557  H2  WAT  1030      20.152   8.877  21.410  1.00  0.00
TER   
ATOM   5558  O   WAT  1031      20.272   6.551  25.416  1.00  0.00
ATOM   5559  H1  WAT  1031      19.378   6.518  25.755  1.00  0.00
ATOM   5560  H2  WAT  1031      20.812   6.750  26.181  1.00  0.00
TER   
ATOM   5561  O   WAT  1032      18.897   6.465  12.912  1.00  0.00
ATOM   5562  H1  WAT  1032      17.993   6.728  12.737  1.00  0.00
ATOM   5563  H2  WAT  1032      19.381   6.736  12.132  1.00  0.00
TER   
ATOM   5564  O   WAT  1033      21.440   5.521  10.821  1.00  0.00
ATOM   5565  H1  WAT  1033      22.149   5.100  10.336  1.00  0.00
ATOM   5566  H2  WAT  1033      20.723   5.589  10.190  1.00  0.00
TER   
ATOM   5567  O   WAT  1034      21.087   1.575   9.862  1.00  0.00
ATOM   5568  H1  WAT  1034      21.810   2.116  10.180  1.00  0.00
ATOM   5569  H2  WAT  1034      21.359   1.301   8.986  1.00  0.00
TER   
ATOM   5570  O   WAT  1035      20.776   0.826  19.764  1.00  0.00
ATOM   5571  H1  WAT  1035      21.424   0.275  19.323  1.00  0.00
ATOM   5572  H2  WAT  1035      21.196   1.080  20.586  1.00  0.00
TER   
ATOM   5573  O   WAT  1036      20.529   0.981  22.506  1.00  0.00
ATOM   5574  H1  WAT  1036      20.181   1.438  23.272  1.00  0.00
ATOM   5575  H2  WAT  1036      20.198   0.087  22.589  1.00  0.00
TER   
ATOM   5576  O   WAT  1037      22.136  14.153  26.672  1.00  0.00
ATOM   5577  H1  WAT  1037      22.093  13.783  27.553  1.00  0.00
ATOM   5578  H2  WAT  1037      22.267  15.091  26.812  1.00  0.00
TER   
ATOM   5579  O   WAT  1038      25.836  15.709  22.273  1.00  0.00
ATOM   5580  H1  WAT  1038      25.596  15.977  21.386  1.00  0.00
ATOM   5581  H2  WAT  1038      26.777  15.880  22.328  1.00  0.00
TER   
ATOM   5582  O   WAT  1039      28.042   2.172  26.028  1.00  0.00
ATOM   5583  H1  WAT  1039      27.981   2.765  26.778  1.00  0.00
ATOM   5584  H2  WAT  1039      28.982   2.065  25.883  1.00  0.00
TER   
ATOM   5585  O   WAT  1040      30.679   1.829  25.668  1.00  0.00
ATOM   5586  H1  WAT  1040      31.293   2.147  25.006  1.00  0.00
ATOM   5587  H2  WAT  1040      31.224   1.344  26.287  1.00  0.00
TER   
ATOM   5588  O   WAT  1041      21.201   0.509  25.782  1.00  0.00
ATOM   5589  H1  WAT  1041      21.750   0.328  25.018  1.00  0.00
ATOM   5590  H2  WAT  1041      21.267  -0.282  26.317  1.00  0.00
TER   
ATOM   5591  O   WAT  1042      21.975  17.099  23.792  1.00  0.00
ATOM   5592  H1  WAT  1042      21.381  16.968  24.531  1.00  0.00
ATOM   5593  H2  WAT  1042      21.967  16.263  23.326  1.00  0.00
TER   
ATOM   5594  O   WAT  1043      31.420   0.393  21.995  1.00  0.00
ATOM   5595  H1  WAT  1043      30.546   0.726  21.792  1.00  0.00
ATOM   5596  H2  WAT  1043      31.311  -0.080  22.820  1.00  0.00
TER   
ATOM   5597  O   WAT  1044      32.327   2.600  23.379  1.00  0.00
ATOM   5598  H1  WAT  1044      31.999   1.785  22.999  1.00  0.00
ATOM   5599  H2  WAT  1044      33.276   2.557  23.255  1.00  0.00
TER   
ATOM   5600  O   WAT  1045      21.606  14.465  22.742  1.00  0.00
ATOM   5601  H1  WAT  1045      20.879  13.846  22.675  1.00  0.00
ATOM   5602  H2  WAT  1045      21.667  14.859  21.872  1.00  0.00
TER   
ATOM   5603  O   WAT  1046      25.210  16.680  19.527  1.00  0.00
ATOM   5604  H1  WAT  1046      25.727  16.069  19.002  1.00  0.00
ATOM   5605  H2  WAT  1046      25.860  17.183  20.018  1.00  0.00
TER   
ATOM   5606  O   WAT  1047      27.950  17.571  20.354  1.00  0.00
ATOM   5607  H1  WAT  1047      28.238  17.316  19.477  1.00  0.00
ATOM   5608  H2  WAT  1047      28.462  17.018  20.945  1.00  0.00
TER   
ATOM   5609  O   WAT  1048      29.168   1.310  20.934  1.00  0.00
ATOM   5610  H1  WAT  1048      28.385   1.784  21.214  1.00  0.00
ATOM   5611  H2  WAT  1048      28.874   0.405  20.825  1.00  0.00
TER   
ATOM   5612  O   WAT  1049      19.889  17.783  15.952  1.00  0.00
ATOM   5613  H1  WAT  1049      19.721  17.150  16.650  1.00  0.00
ATOM   5614  H2  WAT  1049      19.022  17.989  15.601  1.00  0.00
TER   
ATOM   5615  O   WAT  1050      20.512   1.614  13.455  1.00  0.00
ATOM   5616  H1  WAT  1050      21.270   1.727  12.882  1.00  0.00
ATOM   5617  H2  WAT  1050      20.049   2.451  13.410  1.00  0.00
TER   
ATOM   5618  O   WAT  1051      27.053   3.728  16.445  1.00  0.00
ATOM   5619  H1  WAT  1051      26.240   3.354  16.105  1.00  0.00
ATOM   5620  H2  WAT  1051      27.557   2.973  16.748  1.00  0.00
TER   
ATOM   5621  O   WAT  1052      31.555   0.393  17.684  1.00  0.00
ATOM   5622  H1  WAT  1052      32.158   0.965  18.159  1.00  0.00
ATOM   5623  H2  WAT  1052      30.815   0.957  17.461  1.00  0.00
TER   
ATOM   5624  O   WAT  1053      21.495  16.476  13.397  1.00  0.00
ATOM   5625  H1  WAT  1053      20.970  16.857  12.693  1.00  0.00
ATOM   5626  H2  WAT  1053      21.420  17.101  14.118  1.00  0.00
TER   
ATOM   5627  O   WAT  1054      22.884   2.141  11.995  1.00  0.00
ATOM   5628  H1  WAT  1054      23.413   1.354  11.866  1.00  0.00
ATOM   5629  H2  WAT  1054      23.517   2.820  12.229  1.00  0.00
TER   
ATOM   5630  O   WAT  1055      25.078   1.878  15.050  1.00  0.00
ATOM   5631  H1  WAT  1055      24.448   1.177  15.217  1.00  0.00
ATOM   5632  H2  WAT  1055      24.538   2.639  14.833  1.00  0.00
TER   
ATOM   5633  O   WAT  1056      28.017  18.492  27.721  1.00  0.00
ATOM   5634  H1  WAT  1056      28.944  18.257  27.765  1.00  0.00
ATOM   5635  H2  WAT  1056      28.002  19.319  27.240  1.00  0.00
TER   
ATOM   5636  O   WAT  1057      25.203   1.157  27.485  1.00  0.00
ATOM   5637  H1  WAT  1057      24.922   1.660  26.721  1.00  0.00
ATOM   5638  H2  WAT  1057      25.585   0.359  27.119  1.00  0.00
TER   
ATOM   5639  O   WAT  1058      24.094  18.424  12.272  1.00  0.00
ATOM   5640  H1  WAT  1058      24.826  18.140  11.724  1.00  0.00
ATOM   5641  H2  WAT  1058      24.354  18.186  13.162  1.00  0.00
TER   
ATOM   5642  O   WAT  1059      23.256  14.541  12.277  1.00  0.00
ATOM   5643  H1  WAT  1059      22.627  15.009  12.825  1.00  0.00
ATOM   5644  H2  WAT  1059      23.371  13.696  12.711  1.00  0.00
TER   
ATOM   5645  O   WAT  1060      31.805   0.572  28.063  1.00  0.00
ATOM   5646  H1  WAT  1060      31.692   0.892  28.958  1.00  0.00
ATOM   5647  H2  WAT  1060      32.622   0.973  27.767  1.00  0.00
TER   
ATOM   5648  O   WAT  1061      30.711   8.591  -1.573  1.00  0.00
ATOM   5649  H1  WAT  1061      30.630   7.677  -1.844  1.00  0.00
ATOM   5650  H2  WAT  1061      30.297   9.088  -2.279  1.00  0.00
TER   
ATOM   5651  O   WAT  1062      28.843  10.369   0.308  1.00  0.00
ATOM   5652  H1  WAT  1062      28.067   9.889   0.598  1.00  0.00
ATOM   5653  H2  WAT  1062      29.494   9.690   0.133  1.00  0.00
TER   
ATOM   5654  O   WAT  1063      22.859  10.681   1.185  1.00  0.00
ATOM   5655  H1  WAT  1063      22.028  10.426   1.585  1.00  0.00
ATOM   5656  H2  WAT  1063      23.467  10.752   1.921  1.00  0.00
TER   
ATOM   5657  O   WAT  1064      32.863  14.775  -0.912  1.00  0.00
ATOM   5658  H1  WAT  1064      32.402  14.004  -0.584  1.00  0.00
ATOM   5659  H2  WAT  1064      33.676  14.802  -0.407  1.00  0.00
TER   
ATOM   5660  O   WAT  1065      22.839  14.715   1.381  1.00  0.00
ATOM   5661  H1  WAT  1065      23.142  13.825   1.202  1.00  0.00
ATOM   5662  H2  WAT  1065      23.584  15.272   1.153  1.00  0.00
TER   
ATOM   5663  O   WAT  1066      21.268   5.641  -5.031  1.00  0.00
ATOM   5664  H1  WAT  1066      20.380   5.983  -5.133  1.00  0.00
ATOM   5665  H2  WAT  1066      21.553   5.441  -5.922  1.00  0.00
TER   
ATOM   5666  O   WAT  1067      29.090  17.061  -1.292  1.00  0.00
ATOM   5667  H1  WAT  1067      28.471  17.517  -1.863  1.00  0.00
ATOM   5668  H2  WAT  1067      29.945  17.216  -1.693  1.00  0.00
TER   
ATOM   5669  O   WAT  1068      28.284  13.045   0.315  1.00  0.00
ATOM   5670  H1  WAT  1068      28.214  12.104   0.154  1.00  0.00
ATOM   5671  H2  WAT  1068      29.046  13.135   0.887  1.00  0.00
TER   
ATOM   5672  O   WAT  1069      29.314   5.852   0.542  1.00  0.00
ATOM   5673  H1  WAT  1069      29.691   4.979   0.429  1.00  0.00
ATOM   5674  H2  WAT  1069      29.216   6.188  -0.349  1.00  0.00
TER   
ATOM   5675  O   WAT  1070      23.445   4.225  -3.997  1.00  0.00
ATOM   5676  H1  WAT  1070      23.551   5.125  -3.690  1.00  0.00
ATOM   5677  H2  WAT  1070      22.534   4.176  -4.287  1.00  0.00
TER   
ATOM   5678  O   WAT  1071      25.285   7.193   0.336  1.00  0.00
ATOM   5679  H1  WAT  1071      25.793   7.691   0.976  1.00  0.00
ATOM   5680  H2  WAT  1071      25.817   6.417   0.160  1.00  0.00
TER   
ATOM   5681  O   WAT  1072      23.569   1.833   4.602  1.00  0.00
ATOM   5682  H1  WAT  1072      23.571   2.350   3.797  1.00  0.00
ATOM   5683  H2  WAT  1072      22.739   1.356   4.579  1.00  0.00
TER   
ATOM   5684  O   WAT  1073      29.956  11.945  -3.899  1.00  0.00
ATOM   5685  H1  WAT  1073      29.338  12.410  -4.463  1.00  0.00
ATOM   5686  H2  WAT  1073      30.468  12.638  -3.482  1.00  0.00
TER   
ATOM   5687  O   WAT  1074      24.819  11.473   2.780  1.00  0.00
ATOM   5688  H1  WAT  1074      24.486  12.099   3.422  1.00  0.00
ATOM   5689  H2  WAT  1074      24.996  11.999   2.000  1.00  0.00
TER   
ATOM   5690  O   WAT  1075      33.333   5.287   0.247  1.00  0.00
ATOM   5691  H1  WAT  1075      32.628   5.576   0.827  1.00  0.00
ATOM   5692  H2  WAT  1075      33.694   6.097  -0.113  1.00  0.00
TER   
ATOM   5693  O   WAT  1076      23.250   3.544   2.609  1.00  0.00
ATOM   5694  H1  WAT  1076      23.592   4.388   2.315  1.00  0.00
ATOM   5695  H2  WAT  1076      22.312   3.692   2.726  1.00  0.00
TER   
ATOM   5696  O   WAT  1077      24.031  13.441   4.594  1.00  0.00
ATOM   5697  H1  WAT  1077      24.649  14.116   4.313  1.00  0.00
ATOM   5698  H2  WAT  1077      23.170  13.849   4.503  1.00  0.00
TER   
ATOM   5699  O   WAT  1078      19.324  12.631  -6.525  1.00  0.00
ATOM   5700  H1  WAT  1078      18.947  13.119  -7.256  1.00  0.00
ATOM   5701  H2  WAT  1078      19.582  13.303  -5.894  1.00  0.00
TER   
ATOM   5702  O   WAT  1079      26.933   1.032  -1.066  1.00  0.00
ATOM   5703  H1  WAT  1079      27.241   0.477  -1.783  1.00  0.00
ATOM   5704  H2  WAT  1079      26.003   1.167  -1.249  1.00  0.00
TER   
ATOM   5705  O   WAT  1080      32.485  16.749   1.224  1.00  0.00
ATOM   5706  H1  WAT  1080      32.497  16.345   0.357  1.00  0.00
ATOM   5707  H2  WAT  1080      31.932  17.524   1.121  1.00  0.00
TER   
ATOM   5708  O   WAT  1081      31.883  11.652   2.553  1.00  0.00
ATOM   5709  H1  WAT  1081      32.300  11.438   1.718  1.00  0.00
ATOM   5710  H2  WAT  1081      32.607  11.909   3.124  1.00  0.00
TER   
ATOM   5711  O   WAT  1082      29.321   9.097  -4.330  1.00  0.00
ATOM   5712  H1  WAT  1082      28.394   9.031  -4.101  1.00  0.00
ATOM   5713  H2  WAT  1082      29.474  10.035  -4.445  1.00  0.00
TER   
ATOM   5714  O   WAT  1083      29.308   5.369  -7.334  1.00  0.00
ATOM   5715  H1  WAT  1083      28.369   5.530  -7.248  1.00  0.00
ATOM   5716  H2  WAT  1083      29.627   6.087  -7.880  1.00  0.00
TER   
ATOM   5717  O   WAT  1084      33.351  10.659  -3.827  1.00  0.00
ATOM   5718  H1  WAT  1084      32.732  10.321  -4.474  1.00  0.00
ATOM   5719  H2  WAT  1084      33.333  10.015  -3.119  1.00  0.00
TER   
ATOM   5720  O   WAT  1085      32.794   6.838   3.590  1.00  0.00
ATOM   5721  H1  WAT  1085      32.381   7.663   3.844  1.00  0.00
ATOM   5722  H2  WAT  1085      32.061   6.252   3.397  1.00  0.00
TER   
ATOM   5723  O   WAT  1086      24.927   9.624  -1.548  1.00  0.00
ATOM   5724  H1  WAT  1086      24.523   8.911  -2.044  1.00  0.00
ATOM   5725  H2  WAT  1086      25.013   9.279  -0.660  1.00  0.00
TER   
ATOM   5726  O   WAT  1087      25.395  13.310   0.616  1.00  0.00
ATOM   5727  H1  WAT  1087      25.098  12.705  -0.064  1.00  0.00
ATOM   5728  H2  WAT  1087      26.345  13.348   0.505  1.00  0.00
TER   
ATOM   5729  O   WAT  1088      23.640   6.398   2.232  1.00  0.00
ATOM   5730  H1  WAT  1088      24.191   6.508   1.457  1.00  0.00
ATOM   5731  H2  WAT  1088      24.154   6.772   2.947  1.00  0.00
TER   
ATOM   5732  O   WAT  1089      33.484  16.884   4.278  1.00  0.00
ATOM   5733  H1  WAT  1089      33.007  17.691   4.085  1.00  0.00
ATOM   5734  H2  WAT  1089      32.800  16.231   4.431  1.00  0.00
TER   
ATOM   5735  O   WAT  1090      24.487  13.049   7.266  1.00  0.00
ATOM   5736  H1  WAT  1090      23.590  13.273   7.514  1.00  0.00
ATOM   5737  H2  WAT  1090      24.512  13.172   6.317  1.00  0.00
TER   
ATOM   5738  O   WAT  1091      31.528   9.898  -6.820  1.00  0.00
ATOM   5739  H1  WAT  1091      31.967   9.060  -6.966  1.00  0.00
ATOM   5740  H2  WAT  1091      32.240  10.531  -6.733  1.00  0.00
TER   
ATOM   5741  O   WAT  1092      23.314   9.920   5.842  1.00  0.00
ATOM   5742  H1  WAT  1092      23.175  10.792   6.211  1.00  0.00
ATOM   5743  H2  WAT  1092      22.432   9.577   5.697  1.00  0.00
TER   
ATOM   5744  O   WAT  1093      29.637  14.837  -2.851  1.00  0.00
ATOM   5745  H1  WAT  1093      30.077  15.580  -3.266  1.00  0.00
ATOM   5746  H2  WAT  1093      29.576  15.080  -1.927  1.00  0.00
TER   
ATOM   5747  O   WAT  1094      25.112  15.862   8.051  1.00  0.00
ATOM   5748  H1  WAT  1094      25.084  16.266   7.183  1.00  0.00
ATOM   5749  H2  WAT  1094      24.949  14.933   7.888  1.00  0.00
TER   
ATOM   5750  O   WAT  1095      21.627   8.518  -4.048  1.00  0.00
ATOM   5751  H1  WAT  1095      21.507   9.244  -4.660  1.00  0.00
ATOM   5752  H2  WAT  1095      21.318   7.748  -4.525  1.00  0.00
TER   
ATOM   5753  O   WAT  1096      20.511  13.390  -1.830  1.00  0.00
ATOM   5754  H1  WAT  1096      20.104  13.531  -2.685  1.00  0.00
ATOM   5755  H2  WAT  1096      21.402  13.106  -2.033  1.00  0.00
TER   
ATOM   5756  O   WAT  1097      30.329  17.539   5.077  1.00  0.00
ATOM   5757  H1  WAT  1097      30.843  17.450   5.879  1.00  0.00
ATOM   5758  H2  WAT  1097      29.486  17.885   5.369  1.00  0.00
TER   
ATOM   5759  O   WAT  1098      32.304  17.824  -5.495  1.00  0.00
ATOM   5760  H1  WAT  1098      32.144  17.535  -4.597  1.00  0.00
ATOM   5761  H2  WAT  1098      32.139  17.048  -6.031  1.00  0.00
TER   
ATOM   5762  O   WAT  1099      24.783  17.604  -3.718  1.00  0.00
ATOM   5763  H1  WAT  1099      24.607  16.688  -3.931  1.00  0.00
ATOM   5764  H2  WAT  1099      23.928  17.963  -3.478  1.00  0.00
TER   
ATOM   5765  O   WAT  1100      32.007  15.333  -6.935  1.00  0.00
ATOM   5766  H1  WAT  1100      31.313  15.331  -7.595  1.00  0.00
ATOM   5767  H2  WAT  1100      32.749  14.909  -7.366  1.00  0.00
TER   
ATOM   5768  O   WAT  1101      31.572  16.959  -2.860  1.00  0.00
ATOM   5769  H1  WAT  1101      32.027  16.178  -2.547  1.00  0.00
ATOM   5770  H2  WAT  1101      31.911  17.670  -2.316  1.00  0.00
TER   
ATOM   5771  O   WAT  1102      19.322  12.731   4.299  1.00  0.00
ATOM   5772  H1  WAT  1102      19.485  12.262   3.481  1.00  0.00
ATOM   5773  H2  WAT  1102      19.787  12.223   4.964  1.00  0.00
TER   
ATOM   5774  O   WAT  1103      24.094   1.862  -0.665  1.00  0.00
ATOM   5775  H1  WAT  1103      23.651   2.643  -0.997  1.00  0.00
ATOM   5776  H2  WAT  1103      24.652   2.185   0.042  1.00  0.00
TER   
ATOM   5777  O   WAT  1104      28.381   4.729   4.938  1.00  0.00
ATOM   5778  H1  WAT  1104      27.919   4.937   5.750  1.00  0.00
ATOM   5779  H2  WAT  1104      27.979   3.914   4.635  1.00  0.00
TER   
ATOM   5780  O   WAT  1105      33.381   5.949   6.068  1.00  0.00
ATOM   5781  H1  WAT  1105      32.531   5.650   6.389  1.00  0.00
ATOM   5782  H2  WAT  1105      33.221   6.194   5.156  1.00  0.00
TER   
ATOM   5783  O   WAT  1106      30.476   7.450   8.168  1.00  0.00
ATOM   5784  H1  WAT  1106      30.802   6.616   7.828  1.00  0.00
ATOM   5785  H2  WAT  1106      31.264   7.972   8.316  1.00  0.00
TER   
ATOM   5786  O   WAT  1107      27.210   1.483  -5.785  1.00  0.00
ATOM   5787  H1  WAT  1107      26.585   1.479  -5.059  1.00  0.00
ATOM   5788  H2  WAT  1107      27.123   0.616  -6.181  1.00  0.00
TER   
ATOM   5789  O   WAT  1108      26.131   2.406   1.194  1.00  0.00
ATOM   5790  H1  WAT  1108      26.429   3.313   1.113  1.00  0.00
ATOM   5791  H2  WAT  1108      26.680   1.918   0.580  1.00  0.00
TER   
ATOM   5792  O   WAT  1109      23.885   6.985  -2.937  1.00  0.00
ATOM   5793  H1  WAT  1109      23.659   6.769  -2.033  1.00  0.00
ATOM   5794  H2  WAT  1109      23.104   7.418  -3.283  1.00  0.00
TER   
ATOM   5795  O   WAT  1110      31.115   6.991  -4.338  1.00  0.00
ATOM   5796  H1  WAT  1110      30.516   7.715  -4.522  1.00  0.00
ATOM   5797  H2  WAT  1110      31.663   6.929  -5.120  1.00  0.00
TER   
ATOM   5798  O   WAT  1111      26.325   7.884   7.729  1.00  0.00
ATOM   5799  H1  WAT  1111      26.230   6.943   7.579  1.00  0.00
ATOM   5800  H2  WAT  1111      27.168   8.105   7.334  1.00  0.00
TER   
ATOM   5801  O   WAT  1112      29.721   5.628  -2.308  1.00  0.00
ATOM   5802  H1  WAT  1112      30.114   5.945  -3.121  1.00  0.00
ATOM   5803  H2  WAT  1112      30.083   4.749  -2.193  1.00  0.00
TER   
ATOM   5804  O   WAT  1113      21.456   4.295   5.882  1.00  0.00
ATOM   5805  H1  WAT  1113      21.063   5.142   6.089  1.00  0.00
ATOM   5806  H2  WAT  1113      20.768   3.658   6.073  1.00  0.00
TER   
ATOM   5807  O   WAT  1114      28.031   4.378   8.952  1.00  0.00
ATOM   5808  H1  WAT  1114      27.341   4.186   9.587  1.00  0.00
ATOM   5809  H2  WAT  1114      28.774   4.662   9.484  1.00  0.00
TER   
ATOM   5810  O   WAT  1115      30.307   8.218   1.787  1.00  0.00
ATOM   5811  H1  WAT  1115      29.575   8.727   2.136  1.00  0.00
ATOM   5812  H2  WAT  1115      29.909   7.401   1.486  1.00  0.00
TER   
ATOM   5813  O   WAT  1116      26.745   4.894   0.193  1.00  0.00
ATOM   5814  H1  WAT  1116      26.748   4.453  -0.657  1.00  0.00
ATOM   5815  H2  WAT  1116      27.640   5.215   0.300  1.00  0.00
TER   
ATOM   5816  O   WAT  1117      26.807   5.895  -6.817  1.00  0.00
ATOM   5817  H1  WAT  1117      26.928   5.854  -5.868  1.00  0.00
ATOM   5818  H2  WAT  1117      26.422   6.757  -6.972  1.00  0.00
TER   
ATOM   5819  O   WAT  1118      30.770   3.672   1.200  1.00  0.00
ATOM   5820  H1  WAT  1118      30.787   4.123   2.044  1.00  0.00
ATOM   5821  H2  WAT  1118      30.521   2.772   1.413  1.00  0.00
TER   
ATOM   5822  O   WAT  1119      25.819   8.205  -7.418  1.00  0.00
ATOM   5823  H1  WAT  1119      25.251   7.757  -8.045  1.00  0.00
ATOM   5824  H2  WAT  1119      26.528   8.564  -7.952  1.00  0.00
TER   
ATOM   5825  O   WAT  1120      20.896  12.106   6.458  1.00  0.00
ATOM   5826  H1  WAT  1120      20.511  11.466   7.057  1.00  0.00
ATOM   5827  H2  WAT  1120      21.207  12.810   7.028  1.00  0.00
TER   
ATOM   5828  O   WAT  1121      27.046   8.954   1.939  1.00  0.00
ATOM   5829  H1  WAT  1121      27.413   8.480   2.685  1.00  0.00
ATOM   5830  H2  WAT  1121      26.856   9.828   2.280  1.00  0.00
TER   
ATOM   5831  O   WAT  1122      24.835   7.995   4.257  1.00  0.00
ATOM   5832  H1  WAT  1122      24.531   8.874   4.483  1.00  0.00
ATOM   5833  H2  WAT  1122      25.790   8.055   4.293  1.00  0.00
TER   
ATOM   5834  O   WAT  1123      23.364  12.201  -5.146  1.00  0.00
ATOM   5835  H1  WAT  1123      22.590  11.661  -5.306  1.00  0.00
ATOM   5836  H2  WAT  1123      24.093  11.682  -5.484  1.00  0.00
TER   
ATOM   5837  O   WAT  1124      29.583   2.591  -5.210  1.00  0.00
ATOM   5838  H1  WAT  1124      28.770   2.092  -5.286  1.00  0.00
ATOM   5839  H2  WAT  1124      29.390   3.431  -5.627  1.00  0.00
TER   
ATOM   5840  O   WAT  1125      29.504  11.268   6.534  1.00  0.00
ATOM   5841  H1  WAT  1125      29.438  10.348   6.279  1.00  0.00
ATOM   5842  H2  WAT  1125      28.875  11.366   7.248  1.00  0.00
TER   
ATOM   5843  O   WAT  1126      32.298   6.963  -6.914  1.00  0.00
ATOM   5844  H1  WAT  1126      33.186   7.275  -7.089  1.00  0.00
ATOM   5845  H2  WAT  1126      32.269   6.090  -7.306  1.00  0.00
TER   
ATOM   5846  O   WAT  1127      23.407  11.869  -1.508  1.00  0.00
ATOM   5847  H1  WAT  1127      23.925  11.066  -1.562  1.00  0.00
ATOM   5848  H2  WAT  1127      22.956  11.807  -0.666  1.00  0.00
TER   
ATOM   5849  O   WAT  1128      28.294  13.136  -6.235  1.00  0.00
ATOM   5850  H1  WAT  1128      28.636  13.880  -6.731  1.00  0.00
ATOM   5851  H2  WAT  1128      27.466  13.449  -5.873  1.00  0.00
TER   
ATOM   5852  O   WAT  1129      20.892   8.835   5.405  1.00  0.00
ATOM   5853  H1  WAT  1129      20.533   9.500   5.992  1.00  0.00
ATOM   5854  H2  WAT  1129      20.597   8.003   5.776  1.00  0.00
TER   
ATOM   5855  O   WAT  1130      24.093   9.293   8.289  1.00  0.00
ATOM   5856  H1  WAT  1130      23.793   9.439   7.391  1.00  0.00
ATOM   5857  H2  WAT  1130      24.864   8.734   8.196  1.00  0.00
TER   
ATOM   5858  O   WAT  1131      29.436  14.090   6.284  1.00  0.00
ATOM   5859  H1  WAT  1131      29.450  13.158   6.066  1.00  0.00
ATOM   5860  H2  WAT  1131      28.729  14.176   6.923  1.00  0.00
TER   
ATOM   5861  O   WAT  1132      31.177  12.457  -0.871  1.00  0.00
ATOM   5862  H1  WAT  1132      31.529  11.860  -1.531  1.00  0.00
ATOM   5863  H2  WAT  1132      30.293  12.132  -0.700  1.00  0.00
TER   
ATOM   5864  O   WAT  1133      27.263  13.217  -3.464  1.00  0.00
ATOM   5865  H1  WAT  1133      27.951  13.764  -3.083  1.00  0.00
ATOM   5866  H2  WAT  1133      26.477  13.761  -3.429  1.00  0.00
TER   
ATOM   5867  O   WAT  1134      19.403   8.834  -7.972  1.00  0.00
ATOM   5868  H1  WAT  1134      20.272   9.117  -7.688  1.00  0.00
ATOM   5869  H2  WAT  1134      18.912   9.648  -8.087  1.00  0.00
TER   
ATOM   5870  O   WAT  1135      26.566  10.221  -3.851  1.00  0.00
ATOM   5871  H1  WAT  1135      27.022  11.032  -3.625  1.00  0.00
[truncated: 1,854,402 more chars]
