# Supplementary material for: Correction to “BAT2: an Open-Source Tool for Flexible, Automated, and Low Cost Absolute Binding Free Energy Calculations”
Source: J Chem Theory Comput. 2024 Sep 17;20(19):8740. doi: 10.1021/acs.jctc.4c01153 (PMC11465461; doi:10.1021/acs.jctc.4c01153)
Supplement: Supplementary file 1 — ct4c01153_si_001.zip [file ct4c01153_si_001.zip › All-files/HIV-1/equil/pose5/vac_ligand.prmtop]

%VERSION  VERSION_STAMP = V0001.000  DATE = 12/19/23  14:23:49                  
%FLAG TITLE                                                                     
%FORMAT(20a4)                                                                   
default_name                                                                    
%FLAG POINTERS                                                                  
%FORMAT(10I8)                                                                   
      63      10      32      33      74      42     134      75       0       0
     348       1      33      42      75      16      35      31      12       0
       0       0       0       0       0       0       0       0      63       0
       0
%FLAG ATOM_NAME                                                                 
%FORMAT(20a4)                                                                   
C   N   C1  O   C2  C3  C4  C5  N1  C6  C7  O1  C8  N2  C9  O2  O3  C10 C11 C12 
C13 C14 C15 C16 C17 C18 C19 C20 C21 C22 C23 H   H1  H2  H3  H4  H5  H6  H7  H8  
H9  H10 H11 H12 H13 H14 H15 H16 H17 H18 H19 H20 H21 H22 H23 H24 H25 H26 H27 H28 
H29 H30 H31 
%FLAG CHARGE                                                                    
%FORMAT(5E16.8)                                                                 
  1.03320441E+00 -9.98399817E+00  1.17552057E+01 -1.24658754E+01  1.49422860E+00
 -1.88418582E+00 -1.30107222E+00  1.41769494E+00 -1.38307257E+01  1.38125034E+00
  2.24316513E+00 -7.19051958E+00  1.92063042E+00 -9.81999747E+00  1.40329932E+01
 -1.16804943E+01 -7.30532007E+00  1.88965251E+00  5.81291370E-01 -2.07369774E+00
 -2.24589848E+00 -2.26867635E+00 -2.05000875E+00 -2.26867635E+00 -2.24589848E+00
 -2.07369774E+00 -2.24589848E+00 -2.26867635E+00 -2.05000875E+00 -2.26867635E+00
 -2.24589848E+00  1.74387411E+00  6.18647085E+00  1.17898281E+00  1.17898281E+00
  1.05142671E+00  1.05142671E+00  1.37031696E+00  1.37031696E+00  1.88054136E+00
  1.88054136E+00  8.56083654E+00  8.56083654E+00  2.07187551E+00  2.07187551E+00
  1.52520651E+00  1.87143021E+00  1.87143021E+00  6.18647085E+00  1.15469248E+00
  1.15469248E+00  1.15469248E+00  1.30653891E+00  2.46001050E+00  2.66045580E+00
  2.69690040E+00  2.66045580E+00  2.46001050E+00  2.46001050E+00  2.66045580E+00
  2.69690040E+00  2.66045580E+00  2.46001050E+00
%FLAG ATOMIC_NUMBER                                                             
%FORMAT(10I8)                                                                   
       6       7       6       8       6       6       6       6       7       6
       6       8       6       7       6       8       8       6       6       6
       6       6       6       6       6       6       6       6       6       6
       6       1       1       1       1       1       1       1       1       1
       1       1       1       1       1       1       1       1       1       1
       1       1       1       1       1       1       1       1       1       1
       1       1       1
%FLAG MASS                                                                      
%FORMAT(5E16.8)                                                                 
  1.20100000E+01  1.40100000E+01  1.20100000E+01  1.60000000E+01  1.20100000E+01
  1.20100000E+01  1.20100000E+01  1.20100000E+01  1.40100000E+01  1.20100000E+01
  1.20100000E+01  1.60000000E+01  1.20100000E+01  1.40100000E+01  1.20100000E+01
  1.60000000E+01  1.60000000E+01  1.20100000E+01  1.20100000E+01  1.20100000E+01
  1.20100000E+01  1.20100000E+01  1.20100000E+01  1.20100000E+01  1.20100000E+01
  1.20100000E+01  1.20100000E+01  1.20100000E+01  1.20100000E+01  1.20100000E+01
  1.20100000E+01  1.00800000E+00  1.00800000E+00  1.00800000E+00  1.00800000E+00
  1.00800000E+00  1.00800000E+00  1.00800000E+00  1.00800000E+00  1.00800000E+00
  1.00800000E+00  1.00800000E+00  1.00800000E+00  1.00800000E+00  1.00800000E+00
  1.00800000E+00  1.00800000E+00  1.00800000E+00  1.00800000E+00  1.00800000E+00
  1.00800000E+00  1.00800000E+00  1.00800000E+00  1.00800000E+00  1.00800000E+00
  1.00800000E+00  1.00800000E+00  1.00800000E+00  1.00800000E+00  1.00800000E+00
  1.00800000E+00  1.00800000E+00  1.00800000E+00
%FLAG ATOM_TYPE_INDEX                                                           
%FORMAT(10I8)                                                                   
       1       2       3       4       1       1       1       1       2       1
       1       5       1       2       3       4       5       1       1       3
       3       3       3       3       3       3       3       3       3       3
       3       6       7       6       6       8       8       8       8       9
       9       7       7       9       9       6       6       6       7       6
       6       6       8      10      10      10      10      10      10      10
      10      10      10
%FLAG NUMBER_EXCLUDED_ATOMS                                                     
%FORMAT(10I8)                                                                   
      19      13      14       5      10      12      14      13      13      12
      13      10       7      10       9       3       5       3      17      14
      10       7       7       5       6      11       9       7       7       5
       5       2       2       3       2       3       2       2       1       5
       4       3       2       2       1       1       1       1       1       2
       1       1       1       1       1       1       1       1       1       1
       1       1       1
%FLAG NONBONDED_PARM_INDEX                                                      
%FORMAT(10I8)                                                                   
       1       2       4       7      11      16      22      29      37      46
       2       3       5       8      12      17      23      30      38      47
       4       5       6       9      13      18      24      31      39      48
       7       8       9      10      14      19      25      32      40      49
      11      12      13      14      15      20      26      33      41      50
      16      17      18      19      20      21      27      34      42      51
      22      23      24      25      26      27      28      35      43      52
      29      30      31      32      33      34      35      36      44      53
      37      38      39      40      41      42      43      44      45      54
      46      47      48      49      50      51      52      53      54      55
%FLAG RESIDUE_LABEL                                                             
%FORMAT(20a4)                                                                   
UNL 
%FLAG RESIDUE_POINTER                                                           
%FORMAT(10I8)                                                                   
       1
%FLAG BOND_FORCE_CONSTANT                                                       
%FORMAT(5E16.8)                                                                 
  3.45800000E+02  4.61100000E+02  3.21000000E+02  3.30600000E+02  3.30600000E+02
  3.08600000E+02  6.37700000E+02  3.90800000E+02  4.27600000E+02  4.03200000E+02
  3.00900000E+02  3.38700000E+02  2.83300000E+02  3.73200000E+02  3.28700000E+02
  3.13000000E+02
%FLAG BOND_EQUIL_VALUE                                                          
%FORMAT(5E16.8)                                                                 
  1.08600000E+00  1.39840000E+00  1.51560000E+00  1.09690000E+00  1.09690000E+00
  1.43160000E+00  1.21830000E+00  1.35840000E+00  1.37890000E+00  1.01290000E+00
  1.53750000E+00  1.09100000E+00  1.51100000E+00  1.03040000E+00  1.46190000E+00
  1.52410000E+00
%FLAG ANGLE_FORCE_CONSTANT                                                      
%FORMAT(5E16.8)                                                                 
  3.92000000E+01  3.92000000E+01  4.06000000E+01  3.94000000E+01  4.82000000E+01
  6.66000000E+01  4.68000000E+01  6.36000000E+01  4.64000000E+01  6.35000000E+01
  5.08000000E+01  7.53000000E+01  4.83000000E+01  6.33000000E+01  6.59000000E+01
  4.98000000E+01  7.42000000E+01  7.53000000E+01  4.62000000E+01  4.63000000E+01
  6.27000000E+01  4.59000000E+01  6.80000000E+01  6.42000000E+01  4.86000000E+01
  6.26000000E+01  6.29000000E+01  4.58000000E+01  6.70000000E+01  6.33000000E+01
  4.70000000E+01  6.34000000E+01  6.68000000E+01  6.74000000E+01  6.31000000E+01
%FLAG ANGLE_EQUIL_VALUE                                                         
%FORMAT(5E16.8)                                                                 
  1.89298492E+00  1.91549968E+00  1.89019239E+00  1.87762601E+00  2.09230160E+00
  2.09474507E+00  1.92806605E+00  1.95895839E+00  1.91218355E+00  2.10783504E+00
  1.91602327E+00  2.15111922E+00  2.05163542E+00  2.02423373E+00  1.94796281E+00
  1.90031530E+00  2.14762857E+00  1.90624943E+00  1.92963685E+00  1.91637234E+00
  1.96314718E+00  1.92178286E+00  1.88443280E+00  1.99334139E+00  1.88513093E+00
  1.91392888E+00  1.94621748E+00  2.05390434E+00  1.90345690E+00  1.93801443E+00
  1.88879613E+00  2.10643878E+00  2.01027109E+00  2.15024656E+00  1.95599133E+00
%FLAG DIHEDRAL_FORCE_CONSTANT                                                   
%FORMAT(5E16.8)                                                                 
  3.62500000E+00  1.55555556E-01  1.50000000E-01  0.00000000E+00  2.50000000E+00
  2.00000000E+00  1.40000000E+00  2.70000000E+00  5.30000000E-01  1.50000000E-01
  5.00000000E-01  3.83333333E-01  2.50000000E-01  0.00000000E+00  1.60000000E-01
  1.00000000E-01  3.83000000E-01  2.00000000E-01  2.50000000E-01  1.80000000E-01
  0.00000000E+00  8.00000000E-01  8.00000000E-02  8.50000000E-01  1.70000000E+00
  2.00000000E+00  7.00000000E-02  1.00000000E-01  1.50000000E+00  1.10000000E+00
  1.05000000E+01
%FLAG DIHEDRAL_PERIODICITY                                                      
%FORMAT(5E16.8)                                                                 
  2.00000000E+00  3.00000000E+00  3.00000000E+00  2.00000000E+00  2.00000000E+00
  1.00000000E+00  1.00000000E+00  2.00000000E+00  1.00000000E+00  3.00000000E+00
  4.00000000E+00  3.00000000E+00  1.00000000E+00  3.00000000E+00  3.00000000E+00
  2.00000000E+00  3.00000000E+00  1.00000000E+00  2.00000000E+00  3.00000000E+00
  2.00000000E+00  1.00000000E+00  3.00000000E+00  2.00000000E+00  1.00000000E+00
  2.00000000E+00  2.00000000E+00  4.00000000E+00  1.00000000E+00  2.00000000E+00
  2.00000000E+00
%FLAG DIHEDRAL_PHASE                                                            
%FORMAT(5E16.8)                                                                 
  3.14159400E+00  0.00000000E+00  0.00000000E+00  0.00000000E+00  3.14159400E+00
  0.00000000E+00  3.14159400E+00  3.14159400E+00  0.00000000E+00  3.14159400E+00
  3.14159400E+00  0.00000000E+00  0.00000000E+00  0.00000000E+00  0.00000000E+00
  3.14159400E+00  0.00000000E+00  3.14159400E+00  3.14159400E+00  0.00000000E+00
  3.14159400E+00  0.00000000E+00  3.14159400E+00  3.14159400E+00  3.14159400E+00
  3.14159400E+00  0.00000000E+00  0.00000000E+00  3.14159400E+00  3.14159400E+00
  3.14159400E+00
%FLAG SCEE_SCALE_FACTOR                                                         
%FORMAT(5E16.8)                                                                 
  1.20000000E+00  1.20000000E+00  1.20000000E+00  1.20000000E+00  1.20000000E+00
  1.20000000E+00  1.20000000E+00  1.20000000E+00  1.20000000E+00  1.20000000E+00
  1.20000000E+00  1.20000000E+00  1.20000000E+00  1.20000000E+00  1.20000000E+00
  1.20000000E+00  1.20000000E+00  1.20000000E+00  1.20000000E+00  1.20000000E+00
  1.20000000E+00  1.20000000E+00  1.20000000E+00  1.20000000E+00  1.20000000E+00
  1.20000000E+00  1.20000000E+00  1.20000000E+00  1.20000000E+00  0.00000000E+00
  0.00000000E+00
%FLAG SCNB_SCALE_FACTOR                                                         
%FORMAT(5E16.8)                                                                 
  2.00000000E+00  2.00000000E+00  2.00000000E+00  2.00000000E+00  2.00000000E+00
  2.00000000E+00  2.00000000E+00  2.00000000E+00  2.00000000E+00  2.00000000E+00
  2.00000000E+00  2.00000000E+00  2.00000000E+00  2.00000000E+00  2.00000000E+00
  2.00000000E+00  2.00000000E+00  2.00000000E+00  2.00000000E+00  2.00000000E+00
  2.00000000E+00  2.00000000E+00  2.00000000E+00  2.00000000E+00  2.00000000E+00
  2.00000000E+00  2.00000000E+00  2.00000000E+00  2.00000000E+00  0.00000000E+00
  0.00000000E+00
%FLAG SOLTY                                                                     
%FORMAT(5E16.8)                                                                 
  0.00000000E+00  0.00000000E+00  0.00000000E+00  0.00000000E+00  0.00000000E+00
  0.00000000E+00  0.00000000E+00  0.00000000E+00  0.00000000E+00  0.00000000E+00
  0.00000000E+00  0.00000000E+00
%FLAG LENNARD_JONES_ACOEF                                                       
%FORMAT(5E16.8)                                                                 
  1.04308023E+06  9.95480466E+05  9.44293233E+05  9.24822270E+05  8.82619071E+05
  8.19971662E+05  6.47841731E+05  6.06829342E+05  5.74393458E+05  3.79876399E+05
  6.28541240E+05  5.89818288E+05  5.57281136E+05  3.70622491E+05  3.61397723E+05
  6.78771368E+04  6.20665997E+04  6.01816484E+04  3.69471530E+04  3.63097246E+04
  3.25969625E+03  2.56678134E+03  2.12601181E+03  2.27577561E+03  1.02595236E+03
  1.03954408E+03  5.94667300E+01  1.39982777E-01  9.71708117E+04  8.96776989E+04
  8.61541883E+04  5.44261042E+04  5.33379252E+04  4.98586848E+03  1.07193646E+02
  7.51607703E+03  2.27401052E+04  2.01791425E+04  2.01619733E+04  1.12780457E+04
  1.11851919E+04  8.79040886E+02  9.14716912E+00  1.41077189E+03  2.01823541E+02
  8.59947003E+04  7.91627154E+04  7.62451550E+04  4.77908183E+04  4.68711055E+04
  4.33325458E+03  8.90987508E+01  6.55825601E+03  1.21014911E+03  5.71629601E+03
%FLAG LENNARD_JONES_BCOEF                                                       
%FORMAT(5E16.8)                                                                 
  6.75612247E+02  7.36907417E+02  8.01323529E+02  5.99015525E+02  6.53361429E+02
  5.31102864E+02  6.26720080E+02  6.77220874E+02  5.55666448E+02  5.64885984E+02
  5.85549272E+02  6.33305958E+02  5.19163331E+02  5.29252520E+02  4.95732238E+02
  1.06076943E+02  1.13252061E+02  9.40505980E+01  9.21192136E+01  8.66220817E+01
  1.43076527E+01  2.06278363E+01  2.09604198E+01  1.82891803E+01  1.53505284E+01
  1.46567808E+01  1.93248820E+00  9.37598976E-02  1.26919150E+02  1.36131731E+02
  1.12529845E+02  1.11805549E+02  1.04986921E+02  1.76949863E+01  2.59456373E+00
  2.17257828E+01  6.13981767E+01  6.45756063E+01  5.44372326E+01  5.08951803E+01
  4.80771660E+01  7.42992380E+00  7.57919667E-01  9.41257003E+00  3.56012899E+00
  1.18043746E+02  1.26451907E+02  1.04660679E+02  1.03580945E+02  9.73010751E+01
  1.63092814E+01  2.33864085E+00  2.00642027E+01  8.61880722E+00  1.85196588E+01
%FLAG BONDS_INC_HYDROGEN                                                        
%FORMAT(10I8)                                                                   
      90     186       1      87     183       1      84     180       1      81
     177       1      78     174       1      72     171       1      69     168
       1      66     165       1      63     162       1      60     159       1
      54     156       4      51     147       5      51     150       5      51
     153       5      39     144      10      36     138       5      36     141
       5      30     135       5      27     129      12      27     132      12
      24     123      14      24     126      14      21     117      12      21
     120      12      18     111       4      18     114       4      15     105
       4      15     108       4      12      99       5      12     102       5
       3      96      10       0      93       5
%FLAG BONDS_WITHOUT_HYDROGEN                                                    
%FORMAT(10I8)                                                                   
      87      90       2      84      87       2      81      84       2      78
      81       2      75      78       2      75      90       2      69      72
       2      66      69       2      63      66       2      60      63       2
      57      60       2      57      72       2      54      57       3      54
      75       3      48      51       6      42      45       7      42      48
       8      39      42       9      33      36       6      30      33       6
      27      30      11      24      27      13      21      24      13      21
      36      11      18      30      11      15      18      11      12      15
      11       6       9       7       3       6       9       3      12      15
       0       6      16       0      39      15       0      54      11
%FLAG ANGLES_INC_HYDROGEN                                                       
%FORMAT(10I8)                                                                   
     150      51     153       1     147      51     150       1     147      51
     153       1     138      36     141       1     129      27     132       2
     123      24     126       3     117      21     120       2     111      18
     114       4     105      15     108       4      99      12     102       1
      90      87     183       5      87      84     180       5      87      90
     186       5      84      81     177       5      84      87     183       5
      81      78     174       5      81      84     180       5      78      81
     177       5      75      54     156       7      75      78     174       5
      75      90     186       5      72      69     168       5      69      66
     165       5      69      72     171       5      66      63     162       5
      66      69     168       5      63      60     159       5      63      66
     165       5      60      63     162       5      57      54     156       7
      57      60     159       5      57      72     171       5      54       0
      93       9      48      51     147      11      48      51     150      11
      48      51     153      11      42      39     144      13      39       0
      93      16      36      21     117      19      36      21     120      19
      33      30     135      11      33      36     138      11      33      36
     141      11      30      18     111      20      30      18     114      20
      30      27     129      19      30      27     132      19      27      24
     123      22      27      24     126      22      27      30     135       9
      24      21     117      25      24      21     120      25      24      27
     129      25      24      27     132      25      21      24     123      22
      21      24     126      22      21      36     138       9      21      36
     141       9      18      15     105      20      18      15     108      20
      18      30     135       9      15      12      99       9      15      12
     102       9      15      18     111      20      15      18     114      20
      12       3      96      28      12      15     105      20      12      15
     108      20       6       0      93      31       6       3      96      13
       3      12      99      16       3      12     102      16       0      39
     144      28       0      54     156      20
%FLAG ANGLES_WITHOUT_HYDROGEN                                                   
%FORMAT(10I8)                                                                   
      84      87      90       6      81      84      87       6      78      75
      90       6      78      81      84       6      75      78      81       6
      75      90      87       6      66      69      72       6      63      66
      69       6      60      57      72       6      60      63      66       6
      57      54      75       8      57      60      63       6      57      72
      69       6      54      57      60      10      54      57      72      10
      54      75      78      10      54      75      90      10      45      42
      48      12      42      48      51      14      39       0      54      15
      39      42      45      17      39      42      48      18      30      33
      36      21      27      30      33      23      24      21      36      24
      24      27      30      24      21      24      27      26      21      36
      33      23      18      30      27      27      18      30      33      23
      15      18      30      27      12      15      18      27       6       0
      39      29       6       0      54      30       6       3      12      32
       3       6       9      17       3      12      15      15       0       6
       3      33       0       6       9      34       0      39      42      32
       0      54      57      35       0      54      75      35
%FLAG DIHEDRALS_INC_HYDROGEN                                                    
%FORMAT(10I8)                                                                   
     183      87      90     186       1     180      84      87     183       1
     177      81      84     180       1     174      78      81     177       1
     168      69      72     171       1     165      66      69     168       1
     162      63      66     165       1     159      60      63     162       1
     132      27      30     135       2     129      27      30     135       2
     126      24      27     129       2     126      24      27     132       2
     123      24      27     129       2     123      24      27     132       2
     120      21      24     123       2     120      21      24     126       2
     120      21      36     138       2     120      21      36     141       2
     117      21      24     123       2     117      21      24     126       2
     117      21      36     138       2     117      21      36     141       2
     114      18      30     135       2     111      18      30     135       2
     108      15      18     111       3     108      15      18     114       3
     105      15      18     111       3     105      15      18     114       3
     102      12      15     105       2     102      12      15     108       2
      99      12      15     105       2      99      12      15     108       2
      96       3      12      99       4      96       3      12     102       4
      93       0      39     144       4      93       0      54     156       2
      90      75      54     156       4      90      75      78     174       1
      90      87      84     180       1      87      84      81     177       1
      84      81      78     174       1      84      87      90     186       1
      81      84      87     183       1      78      75      54     156       4
      78      75      90     186       1      78      81      84     180       1
      93       0      54      75       2      75      78      81     177       1
      75      90      87     183       1      72      57      54     156       4
      72      57      60     159       1      72      69      66     165       1
      69      66      63     162       1      66      63      60     159       1
      66      69      72     171       1      63      66      69     168       1
      60      57      54     156       4      60      57      72     171       1
      60      63      66     165       1      93       0      54      57       2
      57      60      63     162       1      57      72      69     168       1
      54       0      39     144       4      54      57      60     159       1
      54      57      72     171       1      54      75      78     174       1
      54      75      90     186       1      48      42      39     144       5
      45      42      39     144       6      45      42     -39     144       5
      93       0      39      42       4      42      48      51     147      12
      42      48      51     150      12      42      48      51     153      12
      39       0      54     156       2      36      21      24     123       2
      36      21      24     126       2      36      33      30     135      12
      33      30      18     111      13      33      30     -18     111      14
      33      30      18     114      13      33      30     -18     114      14
      33      30      27     129       2      33      30      27     132       2
      33      36      21     117       2      33      36      21     120       2
      30      18      15     105      15      30      18      15     108      15
      30      27      24     123       2      30      27      24     126       2
      30      33      36     138      12      30      33      36     141      12
      27      24      21     117       2      27      24      21     120       2
      27      30      18     111      15      27      30      18     114      15
      24      21      36     138       2      24      21      36     141       2
      24      27      30     135       2      21      24      27     129       2
      21      24      27     132       2      18      15      12      99       2
      18      15      12     102       2      18      30      27     129       2
      18      30      27     132       2      15      12       3      96       4
      15      18      30     135       2      12      15      18     111      15
      12      15      18     114      15      93       0       6       9      22
      93       0      -6       9       4      93       0      -6       9      23
       9       6       3      96       6       9       6      -3      96       5
       6       0      39     144       4       6       0      54     156       2
       6       3      12      99       4       6       3      12     102       4
      93       0       6       3      21       3      12      15     105       2
       3      12      15     108       2       0       6       3      96       5
      75      87     -90    -186      30      84      90     -87    -183      30
      81      87     -84    -180      30      78      84     -81    -177      30
      75      81     -78    -174      30      57      69     -72    -171      30
      66      72     -69    -168      30      63      69     -66    -165      30
      60      66     -63    -162      30      57      63     -60    -159      30
      42       0     -39    -144      30       6      12      -3     -96      30
%FLAG DIHEDRALS_WITHOUT_HYDROGEN                                                
%FORMAT(10I8)                                                                   
      81      78      75      90       1      81      84     -87      90       1
      78      75      90      87       1      78      81     -84      87       1
      75      78      81      84       1      75      90     -87      84       1
      72      57      54      75       4      63      60      57      72       1
      63      66     -69      72       1      60      57      54      75       4
      60      57      72      69       1      60      63     -66      69       1
      57      54      75      78       4      57      54      75      90       4
      57      60      63      66       1      57      72     -69      66       1
      54      57      60      63       1      54      57      72      69       1
      54      75      78      81       1      54      75      90      87       1
      45      42      48      51       7      45      42     -48      51       8
      54       0      39      42       9      54       0     -39      42       4
      54       0     -39      42      10      54       0     -39      42      11
      39       0      54      57       2      39       0      54      75       2
      39      42      48      51       8      27      24      21      36       2
      27      30     -33      36      16      27      30     -33      36      17
      24      21      36      33       2      24      27     -30      33       2
      21      24      27      30       2      21      36     -33      30      16
      21      36     -33      30      17      18      30      27      24       2
      18      30      33      36      16      18      30     -33      36      17
      15      18      30      27      18      15      18     -30      27      19
      15      18     -30      27      20      15      18      30      33       2
      12      15      18      30      18      12      15     -18      30      19
      12      15     -18      30      20      39       0       6       9      21
      54       0       6       9      21       9       6       3      12       5
       6       0      39      42      22       6       0     -39      42      24
       6       0      54      57       2       6       0      54      75       2
       6       3      12      15       9       6       3     -12      15       4
       6       3     -12      15      10       6       3     -12      15      11
      39       0       6       3      25      39       0      -6       3      26
      54       0       6       3      27      54       0      -6       3      28
       3      12      15      18       2       0       6       3      12      29
       0       6      -3      12       4       0      39      42      45       5
       0      39      42      48       5       0      54      57      60       4
       0      54      57      72       4       0      54      75      78       4
       0      54      75      90       4      78      90     -75     -54      30
      54      60     -57     -72      30      39      45     -42     -48      30
       0       3      -6      -9      31
%FLAG EXCLUDED_ATOMS_LIST                                                       
%FORMAT(10I8)                                                                   
       2       3       4       5      14      15      16      17      19      20
      21      25      26      27      31      32      33      49      53       3
       4       5       6       7      14      19      32      33      34      35
      36      37       4       5       6      14      15      19      20      26
      32      33      34      35      49      53       5      14      19      32
      33       6       7      11      33      34      35      36      37      38
      39       7      10      11      12      33      34      35      36      37
      38      39      46       9      10      11      12      13      34      35
      36      37      38      39      44      45      46       9      10      11
      12      13      40      41      42      43      44      45      47      48
      10      11      12      13      40      41      42      43      44      45
      46      47      48      11      12      13      38      39      40      41
      42      43      44      45      46      12      13      36      37      38
      39      42      43      44      45      46      47      48      13      38
      39      40      41      44      45      46      47      48      40      41
      42      43      46      47      48      15      16      17      18      19
      20      26      32      49      53      16      17      18      19      32
      49      50      51      52      17      18      49      18      49      50
      51      52      50      51      52      20      21      22      24      25
      26      27      28      30      31      32      49      53      54      58
      59      63      21      22      23      24      25      26      27      31
      32      53      54      55      57      58      22      23      24      25
      26      53      54      55      56      58      23      24      25      54
      55      56      57      24      25      54      55      56      57      58
      25      55      56      57      58      26      53      54      56      57
      58      27      28      29      30      31      32      53      59      60
      62      63      28      29      30      31      53      59      60      61
      63      29      30      31      59      60      61      62      30      31
      59      60      61      62      63      31      60      61      62      63
      53      59      61      62      63      49      53      34      35      35
      36      37      36      37      37      38      39      38      39      39
      46      46      41      42      43      47      48      42      43      47
      48      43      44      45      44      45      45      46      46       0
      48       0       0      51      52      52       0       0      55      56
      57      58       0      60      61      62      63       0
%FLAG HBOND_ACOEF                                                               
%FORMAT(5E16.8)                                                                 

%FLAG HBOND_BCOEF                                                               
%FORMAT(5E16.8)                                                                 

%FLAG HBCUT                                                                     
%FORMAT(5E16.8)                                                                 

%FLAG AMBER_ATOM_TYPE                                                           
%FORMAT(20a4)                                                                   
c3  n   c   o   c3  c3  c3  c3  n4  c3  c3  os  c3  n   c   o   os  c3  c3  ca  
ca  ca  ca  ca  ca  ca  ca  ca  ca  ca  ca  h1  hn  h1  h1  hc  hc  hc  hc  hx  
hx  hn  hn  hx  hx  h1  h1  h1  hn  h1  h1  h1  hc  ha  ha  ha  ha  ha  ha  ha  
ha  ha  ha  
%FLAG TREE_CHAIN_CLASSIFICATION                                                 
%FORMAT(20a4)                                                                   
BLA BLA BLA BLA BLA BLA BLA BLA BLA BLA BLA BLA BLA BLA BLA BLA BLA BLA BLA BLA 
BLA BLA BLA BLA BLA BLA BLA BLA BLA BLA BLA BLA BLA BLA BLA BLA BLA BLA BLA BLA 
BLA BLA BLA BLA BLA BLA BLA BLA BLA BLA BLA BLA BLA BLA BLA BLA BLA BLA BLA BLA 
BLA BLA BLA 
%FLAG JOIN_ARRAY                                                                
%FORMAT(10I8)                                                                   
       0       0       0       0       0       0       0       0       0       0
       0       0       0       0       0       0       0       0       0       0
       0       0       0       0       0       0       0       0       0       0
       0       0       0       0       0       0       0       0       0       0
       0       0       0       0       0       0       0       0       0       0
       0       0       0       0       0       0       0       0       0       0
       0       0       0
%FLAG IROTAT                                                                    
%FORMAT(10I8)                                                                   
       0       0       0       0       0       0       0       0       0       0
       0       0       0       0       0       0       0       0       0       0
       0       0       0       0       0       0       0       0       0       0
       0       0       0       0       0       0       0       0       0       0
       0       0       0       0       0       0       0       0       0       0
       0       0       0       0       0       0       0       0       0       0
       0       0       0
%FLAG RADIUS_SET                                                                
%FORMAT(1a80)                                                                   
modified Bondi radii (mbondi)                                                   
%FLAG RADII                                                                     
%FORMAT(5E16.8)                                                                 
  1.70000000E+00  1.55000000E+00  1.70000000E+00  1.50000000E+00  1.70000000E+00
  1.70000000E+00  1.70000000E+00  1.70000000E+00  1.55000000E+00  1.70000000E+00
  1.70000000E+00  1.50000000E+00  1.70000000E+00  1.55000000E+00  1.70000000E+00
  1.50000000E+00  1.50000000E+00  1.70000000E+00  1.70000000E+00  1.70000000E+00
  1.70000000E+00  1.70000000E+00  1.70000000E+00  1.70000000E+00  1.70000000E+00
  1.70000000E+00  1.70000000E+00  1.70000000E+00  1.70000000E+00  1.70000000E+00
  1.70000000E+00  1.30000000E+00  1.30000000E+00  1.30000000E+00  1.30000000E+00
  1.30000000E+00  1.30000000E+00  1.30000000E+00  1.30000000E+00  1.30000000E+00
  1.30000000E+00  1.30000000E+00  1.30000000E+00  1.30000000E+00  1.30000000E+00
  1.30000000E+00  1.30000000E+00  1.30000000E+00  1.30000000E+00  1.30000000E+00
  1.30000000E+00  1.30000000E+00  1.30000000E+00  1.30000000E+00  1.30000000E+00
  1.30000000E+00  1.30000000E+00  1.30000000E+00  1.30000000E+00  1.30000000E+00
  1.30000000E+00  1.30000000E+00  1.30000000E+00
%FLAG SCREEN                                                                    
%FORMAT(5E16.8)                                                                 
  7.20000000E-01  7.90000000E-01  7.20000000E-01  8.50000000E-01  7.20000000E-01
  7.20000000E-01  7.20000000E-01  7.20000000E-01  7.90000000E-01  7.20000000E-01
  7.20000000E-01  8.50000000E-01  7.20000000E-01  7.90000000E-01  7.20000000E-01
  8.50000000E-01  8.50000000E-01  7.20000000E-01  7.20000000E-01  7.20000000E-01
  7.20000000E-01  7.20000000E-01  7.20000000E-01  7.20000000E-01  7.20000000E-01
  7.20000000E-01  7.20000000E-01  7.20000000E-01  7.20000000E-01  7.20000000E-01
  7.20000000E-01  8.50000000E-01  8.50000000E-01  8.50000000E-01  8.50000000E-01
  8.50000000E-01  8.50000000E-01  8.50000000E-01  8.50000000E-01  8.50000000E-01
  8.50000000E-01  8.50000000E-01  8.50000000E-01  8.50000000E-01  8.50000000E-01
  8.50000000E-01  8.50000000E-01  8.50000000E-01  8.50000000E-01  8.50000000E-01
  8.50000000E-01  8.50000000E-01  8.50000000E-01  8.50000000E-01  8.50000000E-01
  8.50000000E-01  8.50000000E-01  8.50000000E-01  8.50000000E-01  8.50000000E-01
  8.50000000E-01  8.50000000E-01  8.50000000E-01
%FLAG IPOL                                                                      
%FORMAT(1I8)                                                                    
       0
