# Supplementary material for: Correction to “BAT2: an Open-Source Tool for Flexible, Automated, and Low Cost Absolute Binding Free Energy Calculations”
Source: J Chem Theory Comput. 2024 Sep 17;20(19):8740. doi: 10.1021/acs.jctc.4c01153 (PMC11465461; doi:10.1021/acs.jctc.4c01153)
Supplement: Supplementary file 1 — ct4c01153_si_001.zip [file ct4c01153_si_001.zip › All-files/HIV-1/equil/pose5/md08.rst7]

Cpptraj Generated Restart                                                       
32617
  36.6623917  35.5473976  42.4938583  23.3213882  44.7690659  54.4449196
  22.8197632  44.1967430  53.7809029  22.7619724  45.6096115  54.4195786
  23.2705612  44.1510010  55.8076248  22.3873234  43.7327385  56.2903748
  23.6071587  44.9033508  56.5209045  24.4526711  43.1428375  55.8854523
  24.1433544  42.1036377  55.7736969  25.0124588  43.2319717  56.8164749
  25.4103584  43.6550140  54.7537804  25.3954353  42.8508377  54.0181313
  26.3867874  43.8449440  55.1994362  24.7604485  44.9102325  54.2807350
  25.1184368  45.7113876  54.9273338  25.2180672  45.2608261  52.8838501
  24.5500526  45.0111465  51.9247131  26.4355392  45.8940430  52.7892685
  26.8703156  46.1645470  53.6598434  27.2501640  46.0501671  51.5909805
  27.0487938  45.1834412  50.9614258  26.9325790  47.3197403  50.8469315
  27.6063900  47.3049469  49.9902725  25.9098835  47.1744957  50.4989319
  27.0467796  48.6307449  51.6716690  26.4173794  48.5775146  52.5599976
  28.0753250  48.6839218  52.0285492  26.7234573  49.8285675  50.7957153
  26.1017609  49.7226028  49.7936974  27.0786839  51.0356140  51.1110535
  26.9717789  51.5790482  50.2664528  27.7469654  51.2700691  51.8311462
  28.8020554  46.0139084  51.9003754  29.1115665  46.5530319  53.0329056
  29.6768265  45.4331207  51.0513382  29.3292656  45.1234055  50.1550293
  31.0865746  45.1372147  51.3806381  31.4344749  45.5408325  52.3315086
  31.3351440  43.6315079  51.6154556  31.0088367  43.1806946  50.6782341
  32.8509064  43.2917328  51.8078575  33.0529633  42.2206268  51.8052330
  33.4264412  43.6277962  50.9453545  33.3231010  43.6271744  52.7312279
  30.3931541  43.0122948  52.7003784  30.4992943  43.6523399  53.5762634
  29.3700218  43.1041756  52.3358841  30.6843662  41.5294495  53.1310577
  31.6140385  41.3778458  53.6795349  29.8053436  41.2046776  53.6877785
  30.8149929  40.9505692  52.2167587  32.0620575  45.6654968  50.2851334
  31.8138885  45.5061913  49.0817337  33.0426369  46.3916435  50.6881905
  33.4065552  46.2712021  51.6226196  33.9032898  47.1715508  49.6582565
  33.3979950  47.2687721  48.6973572  34.3403473  48.5691681  50.0424347
  34.7363358  49.1498260  49.2092896  33.1337929  49.4346313  50.5050316
  32.3888969  49.5863762  49.7238731  32.7394028  48.9027939  51.3708878
  33.4845810  50.4351463  50.7580643  35.2033615  48.5732880  51.1727142
  34.8266754  47.9283562  51.7758484  35.0580139  46.3376465  49.2251282
  35.3962097  45.3429375  49.8715286  35.7710495  46.7349663  48.1350098
  35.4233665  47.4661407  47.5311890  36.8839188  46.0121002  47.4898911
  36.9018135  45.0112495  47.9212570  36.4342270  45.7713356  46.0432663
  36.3376961  46.6651001  45.4268494  37.2021255  45.1501617  45.5822067
  35.0787354  45.0947113  45.8346977  34.2514076  45.6307640  46.2997513
  34.8276329  44.8673058  44.3950691  35.5564423  44.1538849  44.0104103
  33.8212738  44.4487839  44.4084892  34.8934975  45.8218803  43.8730202
  35.0918655  43.6953964  46.4702530  34.4351807  42.9092712  46.0976181
  36.0632782  43.2218208  46.3281975  34.9425392  43.6784058  47.5498390
  38.2872200  46.5673752  47.7404099  39.2213631  45.9909821  47.2434425
  38.4576759  47.6489220  48.5239601  37.6158371  48.0052719  48.9534035
  39.6910820  48.3112183  48.9139977  40.3963089  48.3871040  48.0863533
  39.4565659  49.6847496  49.5412598  38.7107124  49.5204239  50.3189507
  40.4203873  50.0992775  49.8367386  39.0253525  50.7456398  48.6387215
  37.7497902  51.3260193  48.6601410  36.9477158  50.9048920  49.2481270
  37.6932297  52.2981682  47.6622200  36.9459076  52.9637222  47.5256805
  38.8891983  52.3600082  47.0083199  39.3955345  53.2918243  46.1202660
  38.7532578  53.9935455  45.6089211  40.7713318  53.3830719  45.8773575
  41.2101212  54.1196213  45.2205734  41.6355591  52.4362640  46.4515991
  42.6690750  52.3240204  46.1589394  41.1159592  51.4860306  47.2412949
  41.6150703  50.5775223  47.5444450  39.7475128  51.4777222  47.6446342
  40.5049095  47.4864540  49.9147072  41.6053467  47.8066216  50.2909546
  40.0434685  46.2721786  50.2797470  39.1110153  46.0589638  49.9554520
  40.6809845  45.2604256  51.0882111  41.7644539  45.3245621  50.9878464
  40.3006592  45.3533783  52.6094894  39.2525024  45.0792999  52.7292671
  40.8806190  44.5327988  53.0318527  40.4580498  46.7040787  53.1757202
  39.9782143  47.5140991  52.6264191  39.9232521  46.6180382  54.1216049
  41.9886627  47.0744705  53.4036407  42.8973770  46.2626724  53.4931107
  42.2825966  48.3583984  53.6797485  43.2345619  48.5039864  53.9841652
  41.6174469  49.1090584  53.7988319  40.2725372  43.9379654  50.5281372
  39.2408905  43.9324989  49.7853012  40.9607925  42.8675919  50.8553619
  41.7806549  42.8322906  51.4441605  40.5041695  41.5260925  50.3781548
  40.2284203  41.6014862  49.3263092  41.6707268  40.5003929  50.5950203
  41.9559326  40.5509911  51.6458359  41.4142418  39.4682465  50.3562927
  42.9417610  40.7208939  49.7833290  42.7493820  40.6559029  48.7124100
  43.2319641  41.7396507  50.0402679  44.1181564  39.8634834  50.0617790
  44.5423546  39.9799957  51.0590668  43.9256248  38.8409729  49.7369537
  45.2839432  40.2736588  49.2228851  45.2258072  39.8889809  48.2908211
  46.2933121  41.1586609  49.5199776  46.4943008  41.6936646  50.7367783
  46.0543137  41.1837425  51.4894409  46.9820595  42.5777855  50.7595520
  46.9331665  41.6392441  48.5096321  47.0514984  41.1822853  47.6167259
  47.6299629  42.3088760  48.8031921  39.3101082  41.0255775  51.2344360
  39.4899445  40.9458618  52.4152565  38.1212196  40.6840820  50.6626930
  37.8889389  40.7907944  49.2839813  38.6515579  40.2685356  48.7062683
  37.9151192  41.8376961  48.9816246  36.4492645  40.2771187  49.0593719
  36.5460663  39.1977806  48.9420509  35.9273071  40.8522072  48.2945595
  35.8674355  40.6048660  50.4904251  34.9630470  40.0023804  50.5751953
  35.5837364  41.6562805  50.4439507  37.0054703  40.3680000  51.5198936
  36.8567123  41.0468102  52.3596535  37.0602379  38.9362183  52.1603622
  36.3661346  38.0590401  51.7003059  37.8309479  38.8181953  53.2272301
  38.2748566  39.6881409  53.4846077  38.1629219  37.6414948  53.9907227
  37.9929886  36.7546616  53.3801842  39.6492538  37.6658554  54.3817215
  39.9350128  38.5272522  54.9854050  39.8139801  36.7947350  55.0158501
  40.5886765  37.6314087  53.1796303  40.3259583  38.5434227  52.6436234
  42.0516548  37.6954498  53.5603409  42.7107811  37.7328110  52.6930084
  42.2532501  38.6522598  54.0419846  42.4291382  36.9085007  54.2132759
  40.3897400  36.3812408  52.3488922  40.7469788  35.5430527  52.9471588
  39.3665924  36.2191429  52.0097694  41.0024567  36.6217537  51.4800835
  37.2224770  37.5067482  55.1711845  37.3485413  38.1798248  56.1918221
  36.2792244  36.5456619  55.1900902  36.3363380  35.8250923  54.4846725
  35.2042999  36.5562210  56.1533051  35.3153572  37.3021622  56.9402885
  33.8742599  36.9111633  55.6181641  33.1482658  37.0509834  56.4190865
  33.8814545  38.2530937  54.8296967  34.5034180  38.2606583  53.9345970
  32.8626099  38.6029968  54.6635017  34.2476807  38.9593086  55.5748367
  33.2488747  35.7908707  54.6754990  32.3867912  36.2371216  54.1797447
  33.9321442  35.4068947  53.9179916  32.9188995  34.9654045  55.3062286
  35.1132355  35.1967010  56.9114456  35.4215660  34.1937180  56.2725906
  34.7507553  35.2621155  58.1622314  34.4378433  36.1273270  58.5788765
  34.4605484  34.0892334  59.0292702  35.3650703  33.4905548  58.9219055
  34.4493332  34.5013390  60.4872932  33.5414543  35.0979652  60.5761490
  34.4083138  33.3577118  61.3882904  35.0904999  32.5389061  61.1596603
  34.4372787  33.5056725  62.4678116  33.4228363  32.9335556  61.1958885
  35.5006676  35.2727280  60.8838501  36.1956596  34.6151505  60.9624329
  33.2539673  33.3746262  58.5872803  32.2393875  34.0047607  58.2271500
  33.2985649  32.0714722  58.6129189  34.1741486  31.6107216  58.8158188
  32.1998367  31.1113815  58.0789528  31.2905979  31.7125340  58.0799828
  32.3905907  30.7791538  56.5449562  31.5360107  30.1837254  56.2236099
  32.3802032  32.0179138  55.6597176  33.0232353  32.7882996  56.0852814
  32.6353683  31.8076859  54.6210709  31.4035969  32.5015182  55.6382790
  33.7439613  29.9071312  56.3509941  34.3298416  30.4276695  55.5934448
  34.3427048  29.7871590  57.2538834  33.3478737  28.6153336  55.8000908
  34.3013382  28.0976467  55.6951828  32.7590332  28.0362873  56.5114784
  32.8828659  28.7707176  54.8265762  32.0907516  29.9114037  58.9881477
  33.0878754  29.4090309  59.4770050  30.8767471  29.5800610  59.3354721
  30.0952721  29.9805717  58.8364792  30.4827309  28.4987240  60.2691307
  31.2985439  28.1230545  60.8867264  29.5155430  29.1626015  61.2175827
  30.0204239  30.0599518  61.5753021  28.6109905  29.4665928  60.6908264
  29.0670242  28.2374611  62.3386230  28.4318352  27.4237461  61.9886208
  29.9191494  27.7022171  62.7575455  28.3573055  29.1321945  63.5180473
  29.0062256  29.9965935  63.6588211  27.3804283  29.4251633  63.1333504
  28.0770969  28.4221497  64.8719711  27.6075268  29.1785393  65.5008469
  27.3278351  27.6642151  64.6434097  29.2684631  27.9468060  65.4893036
  29.9185658  28.6907310  65.6991577  28.9409733  27.4571800  66.3097458
  29.8008633  27.2844219  64.9434967  29.9677505  27.3001385  59.4838028
  28.9518700  27.3780937  58.6731567  30.5053749  26.1200218  59.7380219
  31.2199421  26.0585938  60.4491653  30.0657196  24.9018497  59.1864738
  28.9922295  24.7166748  59.2242851  30.5421867  24.6878529  57.7245140
  30.1434021  25.4728546  57.0819855  32.1295128  24.8289700  57.5771332
  32.6190071  24.1880569  58.3104362  32.3737297  24.5983734  56.5401764
  32.3943787  25.8735580  57.7407761  30.0781593  23.3127594  57.1614456
  30.6087475  22.4403362  57.5428238  29.0138988  23.1675377  57.3468361
  30.2288914  23.2123642  55.6424255  29.7623062  24.0537376  55.1300850
  31.2830887  23.2173309  55.3653908  29.7131062  22.3045921  55.3293419
  30.4805336  23.8313866  60.1590042  31.5852757  23.8219166  60.7428741
  29.6390820  22.8251419  60.3557205  28.7485676  22.8514862  59.8799210
  29.8550606  21.8324947  61.3354111  29.0345573  21.1167374  61.2847748
  30.7588673  21.2690907  61.1034546  30.0193901  22.4241028  62.7986679
  29.4279175  23.4315872  63.1381226  30.9830952  21.9275074  63.5895691
  31.5809669  21.2345657  63.1623840  31.3721085  22.3931808  64.9261169
  30.4996376  22.8494110  65.3938217  31.6890526  21.5110130  65.4823914
  32.5460281  23.4152203  64.8833313  32.9197464  23.9369850  65.9636002
  33.0596695  23.7118187  63.6730995  32.6318588  23.2333031  62.8932953
  34.0647659  24.6740036  63.3625755  34.7274742  24.6927948  64.2277679
  34.8311272  24.1082573  62.1436729  34.2217674  24.1448135  61.2406540
  35.5809059  24.8818626  61.9779358  35.6101151  22.7684402  62.1050568
  36.4550552  22.8809338  61.4257011  36.0819321  22.6760941  63.0832977
  34.7694130  21.4810734  61.7327461  33.5861397  21.3373528  62.0197449
  35.3048477  20.5332546  60.9605865  34.7312698  19.7734680  60.6232033
  36.3019409  20.5298023  60.7996674  33.6423149  26.1063805  63.0801926
  32.5465851  26.4833622  62.6013107  34.5608978  26.9922161  63.3437042
  35.3553505  26.6592426  63.8710365  34.6519127  28.2504368  62.6367340
  33.8383980  28.4915009  61.9524956  34.7016068  29.3745995  63.6063690
  35.5407639  29.2608681  64.2926559  34.7950821  30.3102856  63.0551338
  33.5457458  29.7565994  64.5382309  33.5010490  29.0439816  65.3618164
  33.7454643  31.0874825  65.1440125  34.7282143  31.2002773  65.6017990
  33.6626663  31.9375973  64.4668503  33.0863762  31.2201004  66.0019836
  32.1693649  29.6209450  63.9009018  31.9771309  28.6336136  63.4809875
  31.4782066  29.7205563  64.7378464  31.9847603  30.4203148  63.1832428
  35.8890266  28.3400421  61.6399002  36.9378891  27.9687691  62.1311035
  35.7686577  28.8131104  60.4092026  34.8660278  29.1461716  60.1019058
  36.8649330  28.9551010  59.3739891  37.8089409  28.9052238  59.9166412
  36.6465187  27.6851482  58.5142365  36.6632004  26.8261242  59.1849823
  35.7242508  27.8039627  57.9455528  37.8505936  27.5621014  57.3977623
  37.4496536  26.8492012  56.6772690  38.0681305  28.5290375  56.9440994
  39.1190834  27.0125313  57.9422531  39.5380440  27.6447906  58.7250748
  38.9381523  26.0088463  58.3269348  40.1201820  26.7969723  56.7777252
  39.9711685  25.8700523  56.2239113  39.9386597  27.5803165  56.0418396
  41.4585304  26.8636703  57.3668213  41.8196678  27.7934532  57.5255127
  41.6212692  26.2089386  58.1184540  42.1124191  26.5300350  56.6731186
  36.8076515  30.3439331  58.7549362  35.7081909  30.8898506  58.8917923
  37.8536110  30.8423977  58.0966225  38.7855682  30.5096512  58.2986984
  37.8178825  32.0998535  57.3300552  36.8310089  32.5563736  57.4060211
  38.8057480  33.0777435  57.8885498  39.8204231  32.6797523  57.8768082
  38.8684692  33.9227219  57.2028542  38.4794273  33.7603607  59.2687836
  39.1968842  34.5774422  59.3445435  37.5317688  34.2967720  59.2207947
  38.3385124  32.8815575  60.5354309  37.4111595  33.1776009  61.3398781
  39.1590576  31.9791698  60.8269119  38.0810852  32.0123634  55.7845459
  39.1323395  31.4081020  55.4279518  37.3955879  32.7410088  54.8955917
  36.5923538  33.2446327  55.2438507  37.2336998  32.3242302  53.4667625
  38.1118927  31.8342991  53.0462418  36.1409874  31.3927536  53.4262543
  36.3266068  30.5124931  54.0417137  35.2005882  31.7999687  53.7976303
  35.8718529  30.9891014  52.4501762  37.0700798  33.6267014  52.7047691
  36.5417442  34.6547279  53.1553268  37.3611946  33.5960083  51.4075928
  37.7542953  32.7035751  51.1446609  37.3097649  34.6063461  50.3354492
  37.4539833  35.5653610  50.8330383  38.5949783  34.3916550  49.4089737
  39.4538574  34.4855919  50.0735054  38.6307220  33.3656616  49.0426826
  38.7531395  35.2849274  48.2512131  37.8709602  35.0927353  47.6405411
  38.8200798  36.7783089  48.7474861  37.8864555  37.3105736  48.5654411
  39.0311661  36.8536377  49.8141899  39.7072334  37.2362671  48.3100815
  40.0765190  34.8465691  47.5115204  39.9455605  33.7717514  47.3861275
  40.0764427  35.2921944  46.5167694  41.0337372  35.0577011  47.9882431
  35.9624252  34.5871391  49.5686493  35.7847557  33.7220573  48.7244225
  35.1215057  35.5631027  49.7587204  35.3397598  36.2131767  50.5002518
  34.0064430  35.8969688  48.9101639  33.2518158  35.1107674  48.9329834
  33.2678070  37.1076927  49.5511398  33.8328171  38.0128288  49.3284454
  32.3835144  37.3173180  48.9493179  32.8350983  37.0014992  51.0477600
  33.7113113  36.8110619  51.6675034  32.0836716  38.3077354  51.4533272
  32.7789574  39.1370430  51.5834122  31.2886238  38.4922562  50.7308731
  31.6434269  38.2007179  52.4447060  31.8896980  35.7603455  51.1465530
  32.3437080  34.8185577  50.8383217  31.5197983  35.6508942  52.1660194
  31.1004429  35.9948273  50.4322739  34.4025459  36.2077293  47.4904861
  34.9638062  37.2941513  47.2138786  34.2752151  35.2261696  46.6147194
  33.7668495  34.4237709  46.9579659  34.7244034  35.3759422  45.2180061
  35.1250610  36.3887825  45.1764488  35.8103256  34.4033623  44.9578896
  36.6257019  34.5777893  45.6599236  35.5026169  33.3619041  44.8642197
  36.5207520  34.9228783  43.5903740  36.0507545  35.8292542  42.8965340
  37.6194077  34.3705330  43.1832199  33.6077728  35.2347679  44.1633224
  33.1299057  34.1816025  43.9545441  33.2471924  36.3409920  43.4823456
  33.5900650  37.2389221  43.7926064  32.0188980  36.3221970  42.5986252
  31.2200737  35.8109856  43.1358757  31.6227760  37.6581650  41.9921303
  30.9607658  37.5215492  41.1370430  30.7451897  38.3508606  43.1221809
  29.8358746  37.7747536  43.2934875  31.3451672  38.3755188  44.0318604
  30.4118462  39.3539124  42.8559723  32.7209396  38.4273224  41.5695877
  33.0197182  38.2886963  40.6678543  32.3806839  35.5839310  41.2870865
  31.4685345  35.1375008  40.6660767  33.6455727  35.5465965  40.8897934
  34.3349380  35.6686859  41.6177826  34.1230011  34.8616409  39.6846390
  33.3548508  35.0031929  38.9243698  35.0608559  35.3356361  39.3950500
  34.2327614  33.3172455  39.9552994  34.2075691  32.4945030  39.0007706
  34.3199883  32.9596863  41.2256775  34.2296753  33.6653671  41.9425888
  34.1948547  31.4964447  41.6475449  34.7562752  30.9250259  40.9083595
  34.8244553  31.2311630  43.0510559  35.8251152  31.6172142  43.2453346
  34.1135483  31.6187439  43.7807808  34.7749901  30.1621552  43.2581329
  32.7846870  30.9542809  41.6401672  31.9974480  31.3134155  42.5385590
  32.4578857  29.9833794  40.7217598  33.0920334  29.7281685  39.9782410
  31.1968422  29.2011032  40.6980057  30.3824348  29.8987122  40.5026016
  31.1051540  28.1190872  39.6452484  31.7569904  27.3072147  39.9678497
  30.0848007  27.7358856  39.6572456  31.5536690  28.5669785  38.2610931
  31.9901428  27.7185535  37.4829330  31.3422489  29.8116207  37.9763718
  30.8754768  28.5726051  42.0108986  29.6932697  28.5369339  42.4496498
  31.9088211  27.9425220  42.6348953  32.8303757  28.0970268  42.2515297
  31.7546749  26.8738441  43.6147881  30.7165356  26.7485065  43.9224548
  32.3469391  25.6327648  43.0063286  33.3038826  25.9531937  42.5944099
  32.5350037  24.8862610  43.7779961  31.4941559  24.9237461  41.9563599
  30.2786045  25.2327366  41.8246765  32.0550194  23.9802570  41.3448372
  32.5643616  27.2220840  44.8799591  33.7112503  27.6771946  44.8372421
  31.9306736  27.0092030  46.0785332  31.0639286  26.4912682  46.0541000
  32.6264648  27.0544357  47.3854027  33.0867538  28.0414276  47.4310532
  31.6067028  27.0193005  48.5453186  30.9201241  26.1978893  48.3404007
  32.2715034  26.8846226  49.9631424  33.1748047  27.4923325  49.9098625
  31.6066360  27.1341133  50.7900658  32.5220604  25.8409843  50.1532364
  30.8111954  28.1669025  48.4984245  30.1815777  28.0255013  47.7876625
  33.6961517  25.9647655  47.4955673  33.3326340  24.7658329  47.5024338
  34.9571266  26.2722549  47.7822189  35.3292694  27.1729641  47.5170212
  35.9314346  25.2506981  48.1588058  35.4141273  24.3297558  48.4278030
  36.8461151  24.8469963  46.9676590  36.2393913  24.6371746  46.0867691
  37.9369240  25.9039764  46.5619736  38.4729424  25.5871029  45.6673393
  37.4356384  26.8398571  46.3151321  38.5341682  26.2007065  47.4241486
  37.7666512  23.6356010  47.2923660  37.1004372  22.7778740  47.3849297
  38.3769455  23.2762413  46.4638138  38.1915741  23.6736794  48.2954063
  36.8653336  25.6156120  49.3373184  37.1744385  26.7681427  49.4967308
  37.1133499  24.6844501  50.2666855  36.7623749  23.7533493  50.0935707
  37.7964783  24.9108658  51.5437889  38.2506447  25.9016056  51.5600510
  36.7691727  24.7008038  52.7349014  36.5924683  23.6355858  52.8838577
  37.2015114  25.0467834  53.6737785  35.3972473  25.5182743  52.6114235
  34.9866371  25.1999207  51.6532173  34.3396149  25.1550446  53.6324463
  33.4208412  25.6795769  53.3701172  34.2431984  24.0713863  53.6994705
  34.7709885  25.5124016  54.5674896  35.5874634  27.0803680  52.6818161
  36.2717476  27.4644108  51.9252739  34.6127625  27.5471668  52.5398598
  35.9340057  27.4819412  53.6340523  38.9599266  23.9063034  51.8147621
  39.0701103  22.8732090  51.1934662  39.9252014  24.3450394  52.6304970
  39.8749619  25.2547665  53.0663528  41.1659698  23.6370068  53.0254402
  41.6435051  23.1521492  52.1739883  42.1332130  24.7252655  53.6151657
  42.3435745  25.3976440  52.7834396  41.5744705  25.2969761  54.3561478
  43.4558449  24.2255859  54.1498489  43.4067192  23.2340221  54.5998344
  44.0717659  24.1418724  53.2544556  44.0586624  25.1744061  55.2599258
  45.0439377  24.8595238  55.9124413  43.4940948  26.2633038  55.5269394
  40.9338455  22.5099583  54.0707588  40.7969666  22.8194351  55.2960052
  41.1198044  21.2410164  53.6176834  41.2375031  21.2261677  52.6146698
  41.2799835  20.0003662  54.3796692  40.9577942  19.2066536  53.7056389
  42.7557030  19.7284336  54.5801735  43.1486359  20.5496216  55.1796341
  42.7745018  18.8071918  55.1624680  43.7849121  19.6409817  53.4447021
  43.6523132  20.4947166  52.7801285  44.7995186  19.7991104  53.8103104
  43.6960373  18.4451618  52.5492897  44.6930008  18.0356178  51.9526138
  42.5633812  17.9246941  52.3174438  40.3811264  19.7027702  55.5884476
  40.6021042  18.7145576  56.2830429  39.3542976  20.5507259  55.8736343
  39.2053833  21.3803329  55.3171501  38.5174866  20.4582520  57.0811882
  39.1665688  20.6261539  57.9406052  37.5325127  21.5670319  56.9536285
  36.8924408  21.3574982  56.0965958  36.8445892  21.5140457  57.7974663
  37.9558067  23.0092278  56.7347755  38.7118454  23.3537865  57.4403191
  38.3932648  23.1612568  55.7480545  36.5310783  24.1194630  56.8770523
  35.8961029  23.8178482  58.5977859  35.1024971  24.5573616  58.7045822
  35.5294113  22.7939625  58.6705399  36.6534882  24.1265984  59.3183060
  37.8604355  19.0777264  57.3780479  37.4916306  18.4012585  56.4720879
  37.8172951  18.6727753  58.5957909  38.4619217  19.0214462  59.2907639
  37.0056915  17.5020580  59.0392838  36.9003487  16.7389278  58.2681618
  37.6412392  16.7766438  60.2272758  37.8285294  17.5204010  61.0017776
  37.0480614  15.9174194  60.5402832  38.9785309  16.2433796  59.7747383
  39.9730453  16.9529972  59.6169739  39.0443878  14.9053812  59.6377335
  39.8956375  14.4136028  59.4061813  38.1311569  14.4868202  59.7422066
  35.4844894  17.9042988  59.1465569  34.9217758  17.9553528  60.2193985
  34.7639008  18.1758804  58.0497437  35.1818771  18.2096443  57.1309128
  33.3652039  18.3923130  58.1087036  33.2544098  19.2066956  58.8246689
  32.7996178  18.8888435  56.7591438  32.6877823  18.0565491  56.0642471
  31.8117504  19.2990723  56.9687462  33.5606232  19.9823227  55.9928474
  34.4045105  19.4374828  55.5696449  32.6563568  20.5173569  54.9126396
  31.7806816  21.0361671  55.3026733  33.2045441  21.2706203  54.3467903
  32.3623962  19.7676315  54.1780624  33.9834938  21.2186813  56.7628708
  34.7461357  21.0059452  57.5120201  34.3662338  21.9548988  56.0560532
  33.1350212  21.5866318  57.3397675  32.5543861  17.1254196  58.5613213
  33.0819969  16.0215588  58.3909569  31.3559189  17.2759361  59.2099075
  30.9569435  18.4119186  59.9356537  30.3004093  18.9169273  59.2271118
  31.7454548  19.1298695  60.1612701  30.2904491  17.8843613  61.2524490
  29.6549625  18.5633450  61.8209991  31.1413422  17.5269623  61.8324051
  29.5019188  16.6449203  60.7339401  28.5210133  16.8546162  60.3073730
  29.4004440  15.9201603  61.5417290  30.5559559  16.1360779  59.7332993
  31.2721825  15.4793053  60.2270279  29.8263588  15.2867928  58.6839447
  29.5127869  15.7255535  57.5562248  29.6863861  14.0092049  58.8946228
  30.1148033  13.6371918  59.7301865  29.0034943  13.0330009  57.9986267
  28.8558922  12.1749039  58.6543617  28.0681229  13.5069456  57.7010384
  29.8322392  12.7302542  56.7396851  30.9486752  13.0860157  56.5532341
  29.0861511  12.0587053  55.8360138  28.1319790  11.8611450  56.1017685
  29.4154854  11.3663054  54.5714531  30.2954311  10.7958689  54.8687668
  28.2471428  10.4633007  54.1626205  28.3216305   9.7845821  55.0122681
  27.3143978  11.0085316  54.0183563  28.6248951   9.7127142  52.9051743
  28.9362507  10.3681030  52.0917702  29.5258942   9.1188660  53.0589447
  27.4654465   8.9320812  52.2302628  26.7568359   9.5864878  51.7225952
  27.8889885   8.3323784  51.4246178  26.8571701   7.9121380  53.0865898
  27.3930531   7.1305084  53.4358749  25.6300659   7.9396205  53.5778809
  24.7410812   8.8686867  53.3621407  25.0470276   9.6754923  52.8372040
  23.8379288   8.8881769  53.8138504  25.1630039   6.9247222  54.3158722
  25.8194695   6.1898937  54.5376434  24.3430786   7.0067863  54.8999062
  29.6937141  12.3996439  53.4949837  29.0762234  13.5080061  53.4938583
  30.7199116  12.0631418  52.6241760  31.1777325  11.1781845  52.7895584
  31.1475258  12.7448025  51.4560738  30.4281311  13.5506678  51.3106461
  32.4328270  13.3723660  51.7171555  32.8342819  13.9035606  50.8541565
  32.3116837  14.0757332  52.5409927  33.6400681  12.4677420  52.0787125
  34.0458374  12.1644268  53.3245468  33.5686722  12.5138712  54.2282066
  35.1429710  11.2973022  53.2407990  35.5409355  10.8114052  54.0317688
  35.6413231  11.1655006  51.9218636  36.7406769  10.5762682  51.3478127
  37.3499413   9.8851604  51.9113464  36.9327393  10.7095003  49.9633446
  37.7334671  10.1922598  49.4557152  35.9276886  11.3681040  49.2198524
  36.1978035  11.4774094  48.1799011  34.8708229  11.9553585  49.8063850
  34.1024628  12.4423504  49.2242661  34.5892715  11.8724833  51.2014923
  31.2166309  11.8463879  50.2323303  31.2004814  10.5532455  50.3208885
  31.2781734  12.4191141  49.0142441  31.1845627  13.4236622  49.0613708
  31.5562172  11.6807861  47.7807846  31.8469830  10.6608191  48.0322227
  30.3180199  11.6705132  46.9527473  30.4157600  10.8379259  46.2560730
  29.4276962  11.5497055  47.5698662  30.0832005  12.8866110  46.0740242
  30.1329460  13.7818012  46.6939163  30.8831177  13.1342697  45.3762436
  28.7196693  12.9766645  45.4675446  28.6488609  12.1576252  44.7518196
  27.8706264  12.9536905  46.1506996  28.6713486  14.2623711  44.6023521
  29.1516972  14.9859571  45.2609787  29.2750645  14.0684299  43.7157784
  27.3695736  14.7697210  44.1721802  27.3944321  15.6022224  43.6008492
  26.8558788  14.0674391  43.6593246  26.8606567  15.0175676  45.0086517
  32.7862167  12.1414356  47.0297318  33.2089043  13.3023758  47.1674309
  33.3855858  11.3614283  46.0916824  33.2836533   9.9409094  45.9560928
  32.8605537   9.7115507  44.9780960  32.6898613   9.5327368  46.7739563
  34.6589661   9.4743013  45.9994736  34.7065887   8.5014906  45.5101242
  35.1532440   9.5326405  46.9692078  35.3582230  10.5169401  45.0739479
  35.2563553  10.2892189  44.0128784  36.4236069  10.5956898  45.2904053
  34.5733528  11.8145828  45.3673248  35.1740227  12.3796234  46.0800858
  34.3274040  12.7420721  44.0734634  33.2406006  12.7429628  43.4483795
  35.4257431  13.5649605  43.8448792  36.2736168  13.5927200  44.3930092
  35.5166702  14.5334921  42.7765236  35.0493279  14.0701962  41.9075928
  34.6799927  15.8154087  43.1288452  33.7407532  15.5655336  43.6222878
  35.2093849  16.5116482  43.7793007  34.2540359  16.5296612  41.8725357
  33.7820511  17.4084492  42.3119278  35.0871086  16.8415489  41.2425995
  33.2215271  15.8438816  40.9756546  33.6981544  14.9214535  40.6439056
  32.3573265  15.5028257  41.5456848  32.7835426  16.7659492  39.8068161
  32.4131966  17.6622276  40.3044434  33.6732254  16.8927937  39.1899910
  31.6556282  16.1584339  39.1033936  31.6874332  16.5687027  38.1810188
  31.6188774  15.1535969  39.0082397  30.7708130  16.5021152  39.4484749
  37.0107193  14.9227829  42.4185524  37.7537079  15.2901735  43.2855606
  37.4272308  14.9166317  41.1189232  36.8605995  14.3974543  40.4635696
  38.5341797  15.6795454  40.5429993  39.2531166  15.9166613  41.3272247
  39.2708359  14.7305059  39.5233231  39.6987228  13.9089212  40.0977898
  38.5155373  14.4732018  38.7807426  40.4594345  15.4903183  38.8428650
  40.7431870  15.0296230  37.8966408  40.0926552  16.4758530  38.5559959
  41.8628540  15.7854347  39.9445992  42.7327766  14.3204594  39.5590820
  43.4582100  14.0873060  40.3384933  41.9664536  13.5453081  39.5572357
  43.2308159  14.4313860  38.5958824  38.0892220  16.9932022  39.8852615
  37.1755753  16.9145889  39.0508118  38.6541061  18.1463146  40.3063927
  39.4194946  18.2064838  40.9626427  38.2592239  19.5231419  39.8249893
  37.5978432  19.4571609  38.9610901  37.4429626  20.2405643  40.8334503
  37.0969620  21.2091427  40.4725494  36.2280617  19.3613205  41.1820450
  35.4750748  19.9862556  41.6622200  35.6756897  19.0198307  40.3066216
  36.5600243  18.5166454  41.7857285  38.1140213  20.7247429  42.1679611
  38.4760017  19.8387451  42.6895714  38.9202614  21.4023132  41.8869247
  37.2741089  21.6303368  43.0407257  36.8734970  22.5119820  42.5404129
  36.4525337  21.0632992  43.4784317  37.8457794  22.1286411  43.8236580
  39.4427567  20.3282909  39.3820343  40.4796677  20.3518448  40.0042305
  39.3075256  21.0404434  38.2335052  38.4522552  20.9434624  37.7051086
  40.4543877  21.7437630  37.6638870  41.3521576  21.4643936  38.2153091
  40.5145645  21.4086380  36.6284332  40.3171577  23.2235050  37.4873657
  39.2550049  23.7603664  37.1987305  41.4356270  23.9681892  37.5496597
  42.2852669  23.4360237  37.6722260  41.6098976  25.3715115  37.4448242
  40.8299294  25.8072834  36.8204460  41.5450439  25.7272625  38.4730911
  42.9283218  25.7537689  36.7726059  43.5002708  24.9573994  36.0736046
  43.4829025  26.8928795  37.0975723  43.0272217  27.5383492  37.7267113
  44.8345757  27.2895222  36.6883774  44.9889984  27.1870632  35.6142464
  45.0518036  28.7752953  37.0099716  44.6444130  28.8662300  38.0168800
  46.6045761  29.2131920  37.1929626  47.2088699  29.2025452  36.2858696
  46.6470871  30.2701950  37.4557266  47.0519409  28.6458168  38.0090828
  44.3278160  29.7723370  36.0752411  43.4149246  29.3127823  35.6963654
  43.9698830  30.6163559  36.6648293  45.0720787  30.3628826  34.8879166
  45.9117889  30.9752617  35.2165146  45.3642273  29.5955162  34.1710434
  44.3715858  31.0448380  34.4058914  45.8231049  26.4518661  37.4663086
  45.6171799  26.0289268  38.6030388  46.8759995  25.9813671  36.8116722
  47.0242653  26.4358234  35.9219627  47.9283485  25.1289730  37.4209061
  48.9229965  25.4216652  37.0846062  47.8161621  25.4670906  38.4510460
  47.7162781  23.6251602  37.3501053  48.5121536  22.9024696  37.9334145
  46.4337387  23.2360802  36.9971504  45.8458633  23.9612293  36.6115875
  45.9972763  21.8194561  36.8401680  45.6268501  21.7447262  35.8177643
  46.7836914  21.0766315  36.9738350  44.8877563  21.4895363  37.7739792
  44.1659470  22.3574848  38.3130035  44.7913284  20.1718559  37.9480743
  45.3164673  19.5886040  37.3123550  43.6855392  19.5533371  38.6504021
  42.8108749  20.1925392  38.7707520  43.1497192  18.4643879  37.7346344
  43.9913712  17.9638081  37.2559433  42.5561752  17.6829567  38.2091599
  42.4125252  18.9348183  36.4578667  43.0639038  19.5702496  35.4771652
  44.1078491  19.8256054  35.5838165  42.3332443  19.9984779  34.3376160
  42.8229485  20.6686020  33.6465797  40.9825172  19.5973454  34.1816826
  40.4776917  19.9305458  33.2869606  40.3464127  18.8622246  35.0619659
  39.3103714  18.5572453  35.0633240  41.0755234  18.5149441  36.3068733
  40.4667358  18.1039772  37.0986328  43.9422913  18.9460011  40.0438385
  45.0527229  18.3751392  40.2824860  42.9644165  18.9163799  40.9826431
  42.1478081  19.4609718  40.7445869  43.0929031  18.3440514  42.3472252
  43.9075928  17.6203079  42.3232956  43.3845520  19.5115929  43.4223900
  43.2270050  18.9431648  44.3389969  44.7309074  20.1493855  43.5411491
  44.8448105  20.8498192  42.7137947  44.7801895  20.7071419  44.4763336
  45.4060059  19.2972984  43.4618759  42.3334465  20.5779057  43.2606812
  42.6026192  21.3397961  42.5291252  41.3711243  20.1724911  42.9481354
  42.1388550  21.2155704  44.6874428  42.9960213  21.8452034  44.9260521
  41.2623978  21.8635521  44.6942749  41.9740219  20.3334808  45.3061867
  41.8787460  17.4983864  42.6466064  40.7449265  17.8855305  42.3668442
  42.1338272  16.4740543  43.5031204  43.0994644  16.2203903  43.6557465
  41.0095749  15.6827374  44.1076431  40.2293625  15.8502922  43.3651505
  41.4379959  14.1866541  44.2454300  42.3999596  14.0622711  44.7426949
  40.6789474  13.6746426  44.8368645  41.6417503  13.4999218  42.9638863
  40.6923866  13.4671316  42.4293518  42.3034859  14.0489979  42.2940216
  42.2396317  12.0907450  43.1370850  43.2811737  12.1625519  43.4503403
  41.6144981  11.4929714  43.8003922  42.4286804  11.3630772  41.7662582
  41.4310074  11.3153400  41.3298225  43.0989151  11.8573189  41.0629730
  42.7856293   9.9473610  42.0225601  43.4550133   9.8341227  42.7703629
  41.9059448   9.5349865  42.2986221  43.1776047   9.4737234  41.2212372
  40.5446281  16.2394066  45.4282227  41.2499771  16.5775719  46.3384972
  39.1985359  16.1468010  45.6967964  38.5972633  15.8015823  44.9623642
  38.4779816  16.7714195  46.8142242  39.2130356  16.8524361  47.6149902
  37.9016228  18.1485500  46.5562782  37.5044212  18.4806061  47.5154839
  39.0298271  19.1872158  46.0771713  39.9412956  19.2133064  46.6743660
  39.3633232  18.9371071  45.0700302  38.4984322  20.1368027  46.0138512
  36.7259216  18.1887894  45.5225563  37.1094208  17.8579731  44.5573730
  35.8986435  17.5626488  45.8567238  36.3371201  19.2063866  45.4847488
  37.2864494  15.8662167  47.3214684  36.4941711  15.3139305  46.5384140
  37.0310059  15.9413481  48.6286087  37.6370354  16.5830269  49.1196022
  35.7813225  15.4299812  49.2609367  35.5784340  14.4490423  48.8311768
  36.0354271  15.2907076  50.8392296  36.2512131  16.2519093  51.3057327
  35.1142769  14.8271160  51.1923141  37.2515335  14.3649015  50.9964294
  37.1645088  13.3597479  50.5838814  38.1288261  14.7135963  50.4515686
  37.6955070  14.1391087  52.4797440  36.8258133  14.2260370  53.1310349
  38.0122147  13.1062775  52.6248360  38.7544136  15.0419798  53.0210686
  39.6772804  14.7312822  52.7529564  38.6001511  15.9653816  53.9043884
  37.4734192  16.4176674  54.3322144  36.6094246  16.0114403  54.0026779
  37.4622955  17.0593033  55.1121368  39.6414680  16.5134087  54.3557281
  40.5477333  16.2234955  54.0169907  39.5470123  17.0539932  55.2036285
  34.6611862  16.4146957  48.9651031  34.6844406  17.5888672  49.3655205
  33.6290817  15.9781370  48.2469940  33.6835175  15.0828352  47.7826996
  32.3852043  16.6990547  48.0628395  32.4804726  17.7773571  48.1904640
  31.8503456  16.5159206  46.6240234  32.4726067  17.0646992  45.9171066
  31.8970585  15.4486647  46.4074936  30.3700542  16.9431915  46.4404373
  29.7283669  16.2026958  46.9179382  30.3159294  17.8868217  46.9833298
  29.9540901  17.2553406  44.9767380  30.7391148  17.1673794  44.0547562
  28.6767483  17.6555653  44.6731796  28.2550640  17.7809334  43.7640228
  27.9780617  17.6901836  45.4016953  31.3613682  16.3795338  49.1330643
  30.9976616  15.2138567  49.1870193  30.9083672  17.4296188  49.9472466
  31.2237625  18.3621254  49.7212830  29.7335129  17.3566189  50.8071823
  29.3786888  16.3773346  51.1284294  30.0852108  18.0932980  52.1184311
  30.2482262  19.1650276  52.0047569  29.2561054  18.0713100  52.8256798
  31.2905216  17.4884415  52.8632355  32.6172981  17.8085690  52.4561996
  32.8534088  18.4792843  51.6433029  33.7195816  17.1916027  53.1362572
  34.7033348  17.3155403  52.7081680  33.5318413  16.2124481  54.1481361
  34.6700134  15.6845961  54.6290359  34.4480209  15.0386534  55.3036270
  32.2731094  15.9887505  54.5697556  32.0646095  15.2802830  55.3577881
  31.1412029  16.6449203  53.9812317  30.1475163  16.3561935  54.2904663
  28.5453224  18.0846691  50.1122360  28.5060139  19.2586689  50.1263046
  27.5922871  17.2858086  49.6831589  27.6596527  16.3272648  49.9942207
  26.2703876  17.7779121  49.1482201  26.4962158  18.6334171  48.5116577
  25.5548515  16.6825371  48.4091568  25.4870491  15.7958784  49.0395050
  24.5374584  16.9609680  48.1344147  26.3578453  16.3053722  47.0613441
  26.2973499  17.0423374  46.0830269  27.1755486  15.3136721  47.1240387
  25.3887653  18.2749176  50.2871475  25.2233696  17.6272793  51.3414078
  24.4660397  19.2393284  50.0097656  24.5591240  19.7033138  49.1174889
  23.3697529  19.5933990  50.9205589  23.0481262  20.5601215  50.5331230
  22.0957375  18.7125168  50.6917763  22.4578743  17.7016106  50.8789253
  21.4298973  19.0186043  51.4986649  21.6058731  18.6963959  49.2483101
  22.4193535  18.5153980  48.5457458  20.9486389  17.8347759  49.1310196
  20.8430786  19.8824234  48.7553825  19.6231136  19.8806267  48.9283905
  21.4420052  20.9381695  48.2004089  20.8614826  21.7375641  47.9904861
  22.4349899  20.9018631  48.0194016  23.7186546  20.0436382  52.3050270
  22.9096298  19.8799744  53.2657471  24.9839668  20.4289532  52.5753326
  25.5420666  20.7750492  51.8079720  25.5039215  20.6700554  53.8689880
  25.1525078  19.9214668  54.5790787  26.9975510  20.3565331  53.9528275
  27.1241398  19.3193455  53.6424637  27.8656998  21.1754227  53.0329056
  27.6391335  20.9071083  52.0010185  27.6210365  22.2317295  53.1445084
  28.9035244  21.0012970  53.3169785  27.5257835  20.4898624  55.4220390
  27.7235413  21.5551147  55.5413475  26.7140427  20.1512260  56.0658607
  28.7095375  19.6573372  55.8132401  29.0231400  20.0933151  56.7617493
  28.5273190  18.5985813  55.9974442  29.5001945  19.8559914  55.0897141
  24.9593697  22.0053577  54.3787766  24.9488220  22.9649887  53.6002045
  24.5641918  22.0642872  55.6217651  24.6119118  21.1807899  56.1088562
  24.2264709  23.2581978  56.3747063  23.6237907  23.8282223  55.6676407
  23.4519863  22.8619423  57.5810242  22.6562691  22.1607170  57.3295937
  24.0970268  22.1625366  58.1128654  22.9745369  24.0447979  58.5905380
  23.8152428  24.6221046  58.9752769  22.0599594  25.0230503  57.8682632
  21.3186817  24.4662857  57.2950020  21.6449833  25.7255650  58.5910072
  22.6438522  25.7131214  57.2591782  22.3140736  23.5907269  59.8478088
  23.0903263  22.9525452  60.2700043  22.2192802  24.4996929  60.4418564
  21.3958530  23.1385345  59.4729805  25.4183197  24.2028141  56.6547585
  26.4266930  23.7657070  57.2411385  25.2763004  25.4926758  56.4300957
  24.4214935  25.8379326  56.0175362  26.3796444  26.4676895  56.4053383
  27.1290607  26.1340122  57.1230698  27.1418266  26.5157108  55.0371094
  27.3856068  25.4695168  54.8523026  26.2619171  27.0157051  53.9275703
  25.2914886  26.5273819  53.8386955  26.1481762  28.0992718  53.8952713
  26.7779503  26.6376381  53.0450287  28.4173203  27.3364220  55.1889000
  28.2251644  28.4074898  55.2520409  28.9479332  27.0290394  56.0900497
  29.4568844  27.0887833  54.0120926  30.3788567  27.6209297  54.2463684
  29.5933323  26.0212345  53.8393784  29.1048737  27.5321560  53.0806389
  25.8789215  27.8409233  56.9132385  24.6382523  28.0289249  57.0008316
  26.7179985  28.8038807  57.2259674  27.7164936  28.6545353  57.1974525
  26.4153690  30.1897144  57.6078568  25.5938377  30.4918766  56.9583282
  25.9457169  30.1846905  59.0421906  25.1319027  29.4619675  59.1011658
  26.6631680  29.7591400  59.7438087  25.4536648  31.5308361  59.6272354
  26.1658306  32.3199883  59.3860703  24.4982147  31.8270302  59.1942444
  25.3088760  31.4805794  61.2453651  25.9722519  32.3219986  61.9115982
  24.5522919  30.7312202  61.8697014  27.6222610  31.0590000  57.3375320
  28.7722816  30.6424160  57.6029243  27.4756527  32.1991577  56.6740456
  26.5160942  32.4982452  56.5745621  28.4276543  33.0575218  55.9232903
  29.4118099  32.9870949  56.3865128  28.4426022  32.7938843  54.4186935
  27.4085388  32.9838486  54.1310730  29.4542046  33.7119522  53.7019157
  29.0755196  34.7272835  53.8193817  30.4163895  33.5574875  54.1902161
  29.5348835  33.5120163  52.6334534  28.8951130  31.3706112  54.0077133
  29.9533310  31.3764458  53.7464828  28.8214111  30.7031784  54.8663139
  28.3042431  30.8377934  52.7237282  27.4359245  30.2026367  52.8989410
  28.2303143  31.5861626  51.9346962  28.9844875  30.1218510  52.2624283
  27.9574604  34.5438347  56.1936150  26.7968369  34.8345795  55.8776169
  28.7996712  35.4935379  56.6744041  29.6984463  35.1374092  56.9667740
  28.3840275  36.8696251  57.1277580  29.1745110  37.3584518  57.6972160
  28.2027435  37.7739410  55.9168053  27.4691887  37.3322639  55.2423325
  27.8614578  38.7339859  56.3040199  29.8716240  38.0310402  55.2214966
  30.1137466  39.3427811  55.2963943  27.1847343  36.8585052  58.1408920
  26.4143715  37.7338943  58.0389175  27.0445900  35.7353516  58.8579407
  27.7202721  34.9975891  58.7191429  26.0299397  35.3211136  59.8327713
  26.4029140  34.4417801  60.3579025  25.8077602  36.0832291  60.5797119
  24.6834450  34.9261513  59.1914978  23.7744293  34.6131668  59.9430313
  24.4968719  34.9037094  57.7909317  25.3898621  35.0565758  57.3444977
  23.2931480  34.3843689  57.1103363  22.3367977  34.5549011  57.6047211
  23.1854324  35.0648079  55.7377434  23.9218235  34.5948372  55.0858612
  22.2308884  34.7953300  55.2857170  23.5185623  36.5154381  55.6526375
  22.7840595  37.4989471  56.2377129  23.2386055  38.6943703  55.8604050
  22.9254627  39.6119194  56.3362656  24.3763237  38.5780029  55.2213516
  25.0022278  39.3361244  54.9898491  24.5847931  37.1794281  55.1051636
  25.4182911  36.7217712  54.5930710  23.3739052  32.8252869  56.8498306
  24.3871136  32.3501015  56.2900162  22.3747082  32.0086823  57.2902336
  21.5410843  32.4130096  57.6923447  22.3226700  30.5622692  57.1029816
  23.3284035  30.1669292  57.2454643  21.3200169  30.0094643  58.2393303
  20.3255825  30.3651314  57.9696960  21.3159676  28.9279060  58.1040154
  21.4795189  30.2252159  59.7206573  22.4034386  29.6789722  59.9106369
  21.6839828  31.2612820  59.9905968  20.3281631  29.5858955  60.4963341
  19.3854504  29.9215870  60.0642395  20.4912090  28.5133400  60.6019211
  20.2844925  30.1381073  61.9624481  19.8890285  31.1481133  61.8547897
  19.5283909  29.5956211  62.5300026  21.5991230  30.0346146  62.7084122
  21.4785194  30.2322769  63.6915131  21.8890305  29.0686111  62.7622986
  22.3600178  30.4901962  62.2251053  21.8841724  30.0556965  55.7414207
  21.0199451  30.6379471  55.1031914  22.5792141  29.0460014  55.1602554
  23.1899796  28.5309906  55.7781830  22.2777519  28.4449997  53.8875580
  21.2084427  28.5180969  53.6892090  22.9137764  29.3037033  52.8199196
  22.7362041  28.7973213  51.8711624  22.3312931  30.2213058  52.7373314
  23.9862328  29.4878597  52.8832703  22.6868076  27.0087452  53.8232994
  23.1720181  26.4860630  54.8321953  22.2412891  26.3211079  52.7610359
  21.8542595  26.9058208  52.0341110  22.2555447  24.7972031  52.4973259
  23.0683174  24.3475189  53.0676689  20.9646149  24.0523510  52.9288673
  20.1779442  24.7057133  52.5515518  20.8449783  22.6928730  52.2687225
  21.7951107  22.1592484  52.2931595  20.1266384  22.0432949  52.7688560
  20.5740280  22.7860165  51.2170448  20.9549618  23.9111233  54.3979721
  21.7744427  23.2944851  54.7671700  21.0237465  24.9145203  54.8181686
  19.8224621  23.2604866  55.1145401  20.0629444  23.2153225  56.1767235
  18.9564476  23.9135456  55.0067101  19.5202160  22.2805233  54.7451744
  22.6207848  24.5341587  51.0172462  22.1045704  25.1068344  50.0473709
  23.7383366  23.8298435  50.8093605  24.3724461  23.4749050  51.5108032
  24.3465405  23.6384354  49.4471664  23.5948982  23.2939987  48.7368851
  24.5295982  24.6181068  49.0057678  25.5981808  22.7891903  49.4225998
  25.8631935  22.0513458  50.3154984  26.2673073  22.8011627  48.2629204
  26.1036663  23.5304089  47.5835648  27.4543304  22.0137863  48.0000153
  27.3769741  21.0393105  48.4822121  27.6140499  21.7602730  46.4531021
  27.8830509  22.7019386  45.9745636  28.7529221  20.7390747  46.2517128
  29.7377110  21.1197281  46.5226288  28.5583897  19.7775002  46.7267075
  28.7613525  20.5271149  45.1825523  26.4491844  21.3049278  45.8945885
  26.6329765  21.2002716  44.9581757  28.7471409  22.6163197  48.5308800
  29.0791988  23.7822113  48.1972160  29.6285915  21.9094944  49.2980385
  29.3750305  20.9385185  49.4120979  30.9227371  22.3615799  49.7784386
  31.3713074  23.2275620  49.2916565  30.8181171  22.7346706  51.3080673
  30.3955193  21.8605213  51.8034210  32.1744690  23.0217648  51.9326591
  32.6584663  23.8393002  51.3983536  32.0424194  23.3015671  52.9778290
  32.8677673  22.1903458  51.8054237  29.9590607  23.9360275  51.5752182
  30.0703926  24.2461109  52.6142349  30.0745945  24.7000122  50.8064041
  28.9181480  23.6126995  51.5679741  31.9640236  21.3181000  49.5491562
  31.6309566  20.1356773  49.6915779  33.0720100  21.7163849  48.9569016
  33.0432549  22.7133942  48.7980080  34.1886826  20.9648151  48.4124908
  34.0557556  19.8838215  48.3691177  34.4976692  21.4648037  47.0282364
  34.6202011  22.5459404  46.9632378  35.4011574  21.0170479  46.6143227
  33.3453102  21.2148743  45.9490356  32.4260216  21.6150017  46.3767052
  33.6664772  22.0283909  44.6668816  32.6676979  22.0446930  44.2306824
  34.0085716  23.0383663  44.8927650  34.3837318  21.5221329  44.0208511
  33.1209373  19.6717186  45.6423187  33.9467659  19.3016129  45.0347519
  32.9798546  19.2013760  46.6154480  32.2179375  19.4128342  45.0894394
  35.4066505  21.1650829  49.3360329  35.5331230  22.3100815  49.7740860
  36.1851959  20.1110725  49.5958786  35.8536491  19.2036419  49.3013573
  37.2790260  20.1852322  50.5638847  37.6407471  21.2133942  50.5756798
  36.8310699  19.8308239  52.0227661  36.4583168  18.8065414  52.0217056
  37.9265289  19.9136372  53.0346069  37.5654488  19.7355957  54.0475311
  38.6443748  19.1269188  52.8025017  38.4918098  20.8365669  52.9051628
  35.7018394  20.7943573  52.4770203  35.7281952  20.9489040  53.5556831
  35.7204971  21.8018513  52.0614395  34.7615776  20.4411983  52.0536003
  38.4758835  19.3554649  50.2082062  38.4032402  18.1777020  49.7449265
  39.6425858  19.9299583  50.2748833  39.8152809  20.8902092  50.5360184
  40.8735466  19.3077583  49.7590027  41.2443962  18.4522362  50.3234940
  40.7219086  18.9166470  48.7529526  42.0380249  20.3606262  49.8478661
  41.9991455  21.2826042  50.6505203  43.1438255  20.0402927  49.1096916
  43.2726974  18.8484592  48.3680038  42.4782028  18.6190872  47.6578903
  43.3621597  17.9956264  49.0408897  44.6651268  18.9213295  47.6311188
  44.4678917  19.4516258  46.6994667  45.1372070  17.9718552  47.3786545
  45.4522934  19.7731972  48.6297150  46.1200294  20.3946590  48.0330467
  45.9187241  19.2406769  49.4585457  44.3958588  20.7737961  49.1806221
  44.6813507  21.0054054  50.2067566  44.2227631  22.0498085  48.4237137
  44.9111214  22.3502045  47.3718071  43.2709923  22.8921509  48.7777519
  42.8338776  22.7102947  49.6699181  43.0484314  24.1128941  47.9950905
  43.2406464  23.9341278  46.9371719  41.7099190  24.7520542  48.0822754
  40.9728851  24.1116047  47.5978127  41.2155533  24.9895115  49.4791260
  40.9142876  24.0143814  49.8618507  41.7999611  25.4916878  50.2500916
  40.3046112  25.5727692  49.3446045  41.7026367  26.0321903  47.5351677
  41.2363052  26.6514854  48.1013947  44.0376587  25.2101421  48.4896469
  44.4357452  25.3082867  49.6912308  44.6592026  26.0984459  47.6222229
  44.8910942  25.8214779  46.2089386  44.2366562  26.4683456  45.6246643
  44.8087921  24.7735023  45.9207191  46.3365211  26.3521175  45.9719658
  46.3991165  26.6039925  44.9133110  47.1435738  25.6826515  46.2695885
  46.4458809  27.6386909  46.8329544  45.8726311  28.4535503  46.3908043
  47.4408760  27.9180927  47.1793900  45.5735931  27.1591682  48.0764999
  46.2622452  26.7391891  48.8096275  44.8983536  28.3343029  48.6965637
  45.5243149  29.0813942  49.4306984  43.5643768  28.4252663  48.4812088
  43.0511131  27.7887993  47.8882675  42.7457199  29.3739491  49.3031387
  43.1977997  29.7490692  50.2212944  42.6300125  30.7280159  48.5117302
  42.0743256  30.6482296  47.5774155  41.9273796  31.8152256  49.4261551
  42.2702637  31.9327698  50.4541168  41.8337479  32.7988892  48.9660072
  40.8882523  31.4865208  49.4097328  43.9748459  31.3155518  48.0238190
  44.4006386  30.6735401  47.2527084  43.6906586  32.2675362  47.5754128
  44.6573219  31.4006996  48.8694458  41.3581161  28.7828293  49.6550598
  40.7433853  28.0855484  48.8783875  40.8581390  29.1391296  50.8458900
  41.4926186  29.6395264  51.4518127  39.4787750  28.9187126  51.2245979
  39.1986427  27.9447136  50.8234024  39.2876282  28.9524956  52.7472153
  39.3975449  29.9723454  53.1158905  38.2583199  28.6375084  52.9187202
  40.0869064  27.9095860  53.5353050  39.5366058  26.8771954  53.8714676
  41.3414192  28.0373688  53.8725243  41.8398895  27.3133011  54.3698692
  41.6640434  28.9934082  53.9172440  38.6121788  29.9792767  50.5364304
  38.8046875  31.1510506  50.8134766  37.6490402  29.5676842  49.7733765
  37.3657074  28.6008911  49.8450317  36.7337456  30.5226135  48.9362526
  36.8675613  31.5463181  49.2858543  37.1688004  30.4567108  47.4153214
  37.2447662  29.3865089  47.2229767  36.1536713  31.0706425  46.4327087
  36.0944138  32.1581497  46.4764595  36.5374870  30.8092613  45.4465828
  35.1486397  30.7461643  46.7023888  38.6462479  30.9792290  47.1119232
  38.6404114  32.0608978  46.9775696  39.2451897  30.9493217  48.0221252
  39.4024849  30.2712421  46.0678558  39.0287209  30.4548855  45.0605469
  40.4140396  30.6746006  46.0213776  39.4078445  29.2235718  46.3686333
  35.3245277  30.1673717  49.2564774  34.9122429  29.0474529  49.3849258
  34.4624863  31.1656570  49.2952690  34.7859001  32.1224136  49.2842560
  32.9843979  30.9963379  49.1672859  32.6891289  29.9723778  49.3962440
  32.2830429  31.9653206  50.1746712  32.9483757  32.8280220  50.2089272
  30.7931404  32.2210884  49.9421158  30.2149467  31.2975311  49.9710045
  30.3871613  32.8201370  50.7572479  30.5580616  32.6451912  48.9659119
  32.5012131  31.4623909  51.6555443  33.5304146  31.6495056  51.9618607
  31.8496323  32.1099701  52.2422218  32.2804184  29.9716797  51.9480743
  33.0359116  29.3902874  51.4195709  32.3611526  29.7662716  53.0154953
  31.2940369  29.8772335  51.4939575  32.5411072  31.3088531  47.6790199
  32.9473419  32.3586426  47.1603546  31.8075905  30.4210968  47.0080261
  31.3162651  29.7555237  47.5874367  31.4230766  30.5853844  45.5795441
  31.9981079  31.4018345  45.1426735  31.4834118  29.6304817  45.0574150
  29.9471588  30.9690571  45.3616486  29.0947323  30.8517303  46.2650337
  29.6127014  31.3897495  44.1448441  30.4041653  31.2948265  43.5246277
  28.2984238  31.7156067  43.6484756  28.0260239  32.6647644  44.1099930
  28.2293167  31.8371487  42.1514320  28.5307465  30.9173584  41.6501961
  27.2183113  32.0784760  41.8232155  29.0300827  33.0210953  41.5806656
  28.6857338  33.9286613  42.0764961  30.0719070  32.7583237  41.7641258
  28.7504845  33.3802872  40.0987625  27.6927795  33.5729256  39.9191513
  29.4369354  34.1614876  39.7722588  29.0605621  32.2132416  39.2754593
  30.0318165  31.9461632  39.2017632  28.1801777  31.3875465  38.7443161
  28.5729179  30.3757877  38.0005798  29.5608616  30.2716370  37.8183136
  27.8634872  29.9164658  37.4475555  26.9037971  31.4175777  38.9866028
  26.5572948  32.1513100  39.5879974  26.3340015  30.6710510  38.6149445
  27.1319122  30.8158531  44.0550690  26.0275822  31.3226299  44.3690338
  27.4931564  29.5444679  44.1777000  28.4196243  29.2324295  43.9239349
  26.6883373  28.4395695  44.6958885  25.8357773  28.2983017  44.0315971
  27.5132217  27.0993080  44.6811371  26.6957378  26.3836937  44.5933113
  28.0748253  27.0343513  43.7492142  28.2778931  26.8739548  45.8982086
  29.2178650  27.5856667  46.2598572  28.0120506  25.8199978  46.5695992
  28.5499992  25.5375061  47.3763885  27.1778011  25.3162594  46.3043022
  26.0207176  28.7364960  46.0485229  24.9396725  28.1991558  46.3500519
  26.6189613  29.5117035  46.9398537  27.4809532  29.9298363  46.6201019
  26.0582943  29.9776917  48.1871834  25.0903778  29.4876747  48.2926407
  26.8383408  29.3395519  49.3622971  27.9083271  29.5146866  49.2502518
  26.6052074  29.8740749  50.2831841  26.4966698  27.8217163  49.4573441
  26.3381233  27.3405857  48.4922180  27.6512566  27.0495491  50.1656380
  28.0604954  27.6799316  50.9550934  27.2848511  26.1450081  50.6510773
  28.3746243  26.8493996  49.3752098  25.0895920  27.6054077  50.1350021
  24.8553867  26.5509243  49.9889946  25.1072693  27.9253960  51.1768265
  24.3351364  28.1519775  49.5691872  25.9756355  31.5688782  48.3947296
  25.0317974  32.0311890  48.9890709  26.7291088  32.4203835  47.6575470
  27.5965672  32.0491142  47.2972946  26.4285431  33.8615189  47.4622574
  26.5377216  34.4211159  48.3912506  27.4656582  34.4420891  46.4114952
  27.2915936  34.0939331  45.3933678  27.2846622  35.5166969  46.4352798
  28.9696407  34.2277985  46.6493034  29.1708031  33.1751251  46.8480835
  29.7684593  34.6292648  45.4885826  29.5532398  34.0202522  44.6105881
  29.5512924  35.6798172  45.2955093  30.8343792  34.4844666  45.6644821
  29.5609665  34.9968567  47.8575478  29.6638393  36.0735550  47.7225266
  29.0022583  34.8853111  48.7868042  30.5799942  34.6604996  48.0487251
  24.9755192  34.1015968  46.8776512  24.2173557  34.8607674  47.4881287
  24.6027203  33.2469063  45.9241562  25.1161346  32.4619217  45.5495872
  23.1825600  33.1661186  45.5395279  22.7506981  34.1110191  45.2097511
  22.9325562  32.0338135  44.5875969  21.8571014  31.8563385  44.5871696
  23.2651234  32.3393250  43.0749054  22.7979946  33.2733841  42.7627716
  24.3186340  32.5871124  42.9451752  23.0744171  31.5243816  42.3766174
  23.4972019  30.8144417  44.9574471  24.3766365  30.8448486  44.5736847
  22.2974987  32.9316292  46.7322388  21.2991333  33.6417046  46.8304901
  22.5758152  31.9677200  47.6474457  23.4835434  31.5250607  47.6609344
  21.5907211  31.4578800  48.6435661  20.6980534  31.3652191  48.0249710
  21.9392300  29.9660721  49.1569214  22.8132648  29.9952507  49.8075447
  21.1208000  29.6222477  49.7894287  22.0561581  29.0331059  48.0092087
  22.6964302  29.4484177  47.2309647  22.6135178  28.1854839  48.4079514
  20.7374401  28.4039955  47.4905205  19.6431370  28.6286507  48.0312805
  20.7739067  27.5226860  46.4874458  19.8762112  27.1384239  46.2293930
  21.5716171  27.3830967  45.8838997  21.3319244  32.4035912  49.8078194
  20.1847343  32.7785568  50.1632271  22.4635792  32.9853745  50.3423271
  23.3215599  32.5239792  50.0757141  22.4931316  34.0546494  51.3040543
  21.8483906  33.7325516  52.1217728  23.9113903  34.1670990  51.9585457
  23.8277798  34.8352623  52.8156738  24.1916084  32.7504387  52.5714798
  23.3522892  32.2650108  53.0694885  24.4469681  32.1469765  51.7004242
  25.1307869  32.7145653  53.1235275  24.9313698  34.6559486  50.9966431
  24.9189034  33.9946976  50.1302185  24.7797947  35.6959724  50.7077179
  26.3817997  34.4910622  51.5321350  26.6764297  33.4452820  51.6195297
  27.0144672  34.8460732  50.7186279  26.6397190  34.9927559  52.4648132
  22.0483742  35.4545937  50.7545547  21.9979382  36.3959541  51.5109482
  21.8267536  35.6279488  49.4169426  22.0234604  34.8686867  48.7806015
  21.3398361  36.8778267  48.7905426  21.0008965  36.4382515  47.8524628
  20.4465103  37.1642036  49.3455696  22.4091301  37.9655952  48.6400146
  21.9855518  39.1217613  48.7071686  23.6630421  37.4795837  48.5612526
  23.7869110  36.4831276  48.4524994  24.7638626  38.2927971  48.2160912
  24.8672028  39.1269722  48.9100418  26.0996990  37.5786743  48.3577271
  26.1575012  37.4246635  49.4352417  26.1386890  36.6093292  47.8607903
  27.2882175  38.8706665  47.8709373  26.9935589  39.7347679  48.8463402
  24.5892696  38.6502800  46.7148972  24.3441105  37.6842155  45.9394798
  24.6514416  39.9296722  46.2911797  24.6362209  40.6582642  46.9904861
  24.6332264  40.4112396  44.8953857  24.7691326  39.5210724  44.2811928
  23.2563934  40.8715286  44.3562622  23.2867985  40.8119507  43.2683144
  22.0867634  40.0383301  44.7243156  22.3483639  38.9848289  44.6252441
  21.8310852  40.1065826  45.7817078  21.2875481  40.4685822  44.1207962
  22.9060459  42.2034492  44.5973167  22.5015068  42.1854401  45.4677353
  25.8906002  41.3043594  44.5300713  26.5162697  41.9013901  45.4353027
  26.1694336  41.5000000  43.2473450  25.4754829  41.2820778  42.5466080
  27.3804569  42.2428093  42.7932396  28.0503082  42.2843742  43.6521149
  28.1628151  41.3112106  41.7879105  28.3928566  40.4212265  42.3736610
  27.6074295  41.0343971  40.8917923  29.4166565  42.0325623  41.2423477
  29.1717148  43.0275307  40.8706703  30.4979134  42.1886292  42.3244781
  31.4837570  41.9152298  41.9483528  30.5582256  43.2480927  42.5734940
  30.2022476  41.6698112  43.2363510  29.9847298  41.1465034  40.1232491
  29.2288971  41.0230255  39.3476372  30.8646030  41.6328278  39.7020607
  30.3354435  40.1797295  40.4844208  26.9925575  43.5269852  42.1934853
  26.2389870  43.5838127  41.2006989  27.4014759  44.6476212  42.8591881
  28.0234241  44.6349640  43.6548767  26.8929977  45.9527016  42.5199738
  26.1923294  45.8865585  41.6876373  26.1453991  46.5923615  43.7022743
  25.1378212  46.1766090  43.7088051  26.5732880  46.4495010  44.6945534
  25.7490501  48.0520973  43.3591652  24.8563080  48.2013779  42.5653877
  26.4263000  49.1169739  43.8300018  26.1299496  50.0503731  43.5829353
  27.3037148  48.9044151  44.2828407  28.1002388  46.7466698  41.9069672
  29.2161732  46.6218376  42.4055481  27.8646393  47.6160088  40.8502159
  26.9337730  47.5713806  40.4608688  28.8702488  48.4247589  40.1249886
  29.5671825  48.8787460  40.8294601  29.7344875  47.4258499  39.2775841
  30.4441853  47.9701042  38.6545143  30.4074764  46.8598900  39.9216881
  28.9680653  46.4410973  38.3193016  28.9642258  45.0500793  38.5750847
  29.5905495  44.7112122  39.3870506  28.3741283  44.1720009  37.7272224
  28.3000145  43.1010628  37.8455315  27.7036400  44.6316948  36.6091843
  27.3364983  43.9372063  35.8680420  27.6895828  46.0134163  36.2661781
  27.3287849  46.2433929  35.2745438  28.2312889  46.9289207  37.1680527
  28.1688786  47.9945908  37.0041924  28.1959877  49.5267105  39.1996765
  28.8737698  50.4796028  38.7765884  26.9683437  49.4441566  38.9874420
  24.6855545  49.5236435  37.5307388  25.4407234  49.4712524  38.1993790
  24.3166943  50.4506607  37.6878700  25.2423553  49.5203476  36.1687393
  25.9517517  48.6963730  36.0918579  25.6576576  50.4800224  35.8610764
  24.1281776  49.0811958  35.2732124  24.5757713  48.5025597  34.4651604
  23.4106789  49.8519592  34.9917641  23.5926533  47.9195557  36.2048874
  24.0795097  46.9538078  36.0692177  22.5717907  47.7642059  35.8558731
  23.6560631  48.5085754  37.6701508  22.7314644  49.0667343  37.8173752
  23.8912792  47.5015640  38.7930908  24.8688793  47.6543083  39.5500412
  23.1302242  46.4182510  38.9421425  22.4652767  46.2428856  38.2024155
  23.2335625  45.4225998  39.9910278  24.3058319  45.3093300  40.1507339
  22.3884811  45.9105911  41.2061348  22.5435333  46.9870605  41.2787552
  21.3179188  45.8690491  41.0054703  22.7256680  45.0467682  42.4520111
  22.4402142  44.0012665  42.3356400  23.8011284  44.9192505  42.5754089
  22.1872749  45.7314491  43.7550774  21.2553368  46.6446648  43.7266350
  22.5587101  45.1142540  44.8780289  22.0855923  45.5018082  45.6818047
  23.0020332  44.2095871  44.8063240  22.6631126  44.0941544  39.4398270
  21.5910511  44.0555229  38.8733139  23.4189911  43.0358734  39.6266098
  24.2165222  43.0136490  40.2459259  23.1125679  41.7011452  39.0315018
  22.1327248  41.7400551  38.5555878  23.9687443  41.3314781  37.7487907
  23.7756824  40.2634468  37.6481094  23.5271740  42.1942902  36.5488663
  23.9800034  43.1844635  36.5999603  24.0637436  41.8558311  35.6625023
  22.4485512  42.2632790  36.4077454  25.4609909  41.1813431  37.8854332
  25.8252506  42.1882591  38.0892525  25.7210331  40.5645599  38.7457047
  26.1182976  40.5614510  36.6384888  25.4835052  39.7089310  36.3969460
  26.1545467  41.2937775  35.8319550  27.1561470  40.3153610  36.8630104
  23.2624035  40.5790253  39.9957504  24.0588646  40.5767479  40.9507942
  22.3301849  39.6159935  39.8420143  21.5839386  39.7606049  39.1769524
  22.2924957  38.3387604  40.5428505  22.5559025  38.5852547  41.5714226
  20.9354420  37.5521049  40.4682388  20.9646587  36.6430626  41.0689735
  19.8912144  38.3474503  41.1728859  19.3091183  38.9384117  40.4657555
  19.1417198  37.6855431  41.6067429  20.3516960  38.9489555  41.9566307
  20.4866505  37.2691536  39.2081909  20.6571007  38.0649529  38.6990280
  23.4522896  37.4700546  40.0966110  24.2645950  37.8820152  39.2982712
  23.7691517  36.3854904  40.8164062  23.2140350  36.1668816  41.6313629
  24.8985710  35.4995995  40.6414070  25.4852448  35.9196320  39.8244057
  25.7962055  35.4823265  41.8846207  25.1909370  35.1750221  42.7374496
  26.5846100  34.7312965  41.8348885  26.4106140  36.8702545  42.2386131
  25.5687141  37.5607986  42.2881355  27.1779842  36.8465118  43.6093063
  28.1025124  36.2776108  43.5107841  27.3556709  37.8779449  43.9137268
  26.5162582  36.4036827  44.3536949  27.3631020  37.3260956  41.1792755
  26.8670425  37.5084534  40.2259827  27.8953266  38.2213783  41.5006943
  28.0942059  36.5442886  40.9734688  24.4862862  34.0800629  40.2748108
  25.2225494  33.1061935  40.4549332  23.2243252  33.8699074  39.7821579
  22.6060314  34.6684608  39.7933235  22.8173599  32.5190506  39.3539581
  23.0690098  31.8852215  40.2042732  21.2725258  32.3504677  38.9845963
  21.1215668  32.9814873  38.1087418  21.0998116  31.3104591  38.7077370
  20.3673553  32.7210693  40.0400200  19.8047085  33.9891586  40.1801834
  20.0869961  34.8114395  39.5394211  18.9250603  34.0261803  41.2377930
  18.2112141  34.7403145  41.2609100  18.9836025  32.8639679  42.0085068
  18.3033180  32.4138832  43.0965614  17.5681248  33.0420341  43.5775146
  18.6792145  31.1745605  43.6573257  18.1791649  30.7809467  44.5299187
  19.7348499  30.3982773  43.0637321  19.8901939  29.4017563  43.4500122
  20.2696877  30.8382874  41.8513336  21.0191765  30.1788750  41.4392166
  19.9600124  32.0805817  41.2181435  23.7234230  31.9588509  38.2371445
  24.1401787  30.8282681  38.3252678  23.8992500  32.7355499  37.1985779
  23.4007683  33.6139450  37.2045631  24.9093895  32.5942078  36.1442604
  25.2442341  31.5843658  35.9071922  24.3923206  33.1533203  34.8477592
  24.0026474  34.1699333  34.9002380  25.1843357  33.2494583  34.1050835
  23.3384418  32.2820969  34.1863251  23.0714302  32.8097038  33.2706642
  23.7742615  31.3572121  33.8084946  22.0275269  32.1322937  35.0063248
  21.6476212  31.0461197  35.4093628  21.3910637  33.2020798  35.3706856
  20.6393623  33.1198425  36.0402336  21.8661137  34.0421524  35.0728531
  26.1299400  33.4603310  36.4966660  26.0417919  34.2306786  37.4334488
  27.2633839  33.2411041  35.7708778  27.3162422  32.5465393  35.0395164
  28.4989090  33.9696960  35.9898911  28.8668823  33.8597107  37.0099907
  29.5581322  33.3834152  34.9879684  29.1330681  33.3373680  33.9853210
  30.3417702  34.1318970  34.8705826  30.0644779  32.0131187  35.2845764
  30.3346863  31.9355164  36.3376999  29.2721767  31.2729740  35.1725540
  31.2697811  31.6788254  34.3893166  30.9192257  31.5421982  33.3663101
  31.9115067  32.5598793  34.3837013  31.9376831  30.5176964  34.8564377
  31.4612808  30.0333576  35.6038055  33.1974602  30.1121044  34.7297630
  33.5747452  29.1167374  35.4136734  32.9241028  28.6501293  36.0293427
  34.4730797  28.6684971  35.3033485  34.0542946  30.7397537  33.9164543
  33.5697823  31.2359524  33.1821976  35.0406494  30.5261974  33.8763695
  28.3586140  35.5218353  35.7436409  27.6014347  35.9097824  34.8378448
  29.1737747  36.3605080  36.4098549  30.0946617  35.9616394  37.5763664
  30.8617802  35.2223129  37.3460960  29.4564724  35.4572906  38.3019333
  30.6370239  37.3254585  37.9703674  31.5338230  37.6267509  37.4289932
  30.8331013  37.2791748  39.0415878  29.5667725  38.3484802  37.5878944
  29.9144268  39.3791237  37.6586380  28.6600323  38.1785545  38.1684532
  29.2038383  37.8411140  36.2715454  28.1513042  38.0260353  36.0568924
  30.0646095  38.2963219  35.0771370  31.0114594  39.0668678  35.3086205
  29.7951298  37.7626572  33.8760109  29.0358334  37.0967560  33.8639030
  30.4413986  38.0759087  32.6191292  31.4994965  38.2313919  32.8297348
  30.2855968  36.8910103  31.6294003  29.2054653  36.7746201  31.5406818
  30.5113525  37.1244965  30.5889111  31.0699558  35.5639992  32.0464630
  30.6663971  35.4050293  33.0464478  30.6370621  34.4813957  31.1238270
  31.0570679  33.5968971  31.6027470  29.5517998  34.4551315  31.0258026
  31.1582375  34.5873451  30.1723824  32.5705948  35.8143272  32.1062584
  32.7874565  36.3289299  33.0423508  33.0558319  34.8497734  32.2555313
  33.0267830  36.1431160  31.1725082  29.9461174  39.2666283  31.8798027
  28.8184643  39.2136230  31.3902855  30.7600574  40.3441429  31.8462009
  31.7109375  40.2582169  32.1756668  30.3140659  41.6998596  31.3115768
  29.3016052  41.5989151  30.9206409  30.1460152  42.7518311  32.4685135
  29.6043377  43.5852509  32.0211868  29.3823605  42.1725388  33.6569557
  28.5424385  41.5982742  33.2659950  29.9951954  41.5028458  34.2603226
  29.0823288  42.9765511  34.3290062  31.4007530  43.3258133  33.0367432
  32.1194725  42.5527802  33.3087006  31.8812160  44.0463066  32.3748055
  31.1690445  43.9248276  33.9174271  31.2107239  42.1890297  30.1812820
  32.3612556  41.7084274  30.0775547  30.6931515  43.1694336  29.4864349
  29.7005272  43.3421936  29.5567703  31.3291187  43.8374748  28.3703823
  31.8764534  43.0859032  27.8014679  30.2066383  44.5329666  27.5760651
  29.6051788  45.1969872  28.1968918  30.7581806  45.2876091  26.4050941
  31.3083725  44.5168266  25.8653831  29.9577599  45.6874161  25.7825432
  31.3198547  46.1909256  26.6431046  29.3048706  43.5941849  27.0646839
  28.4679127  44.0268517  26.8805523  32.3364983  44.9004517  28.9196415
  32.0084457  45.7869797  29.7539539  33.6422806  44.6700249  28.5809917
  33.8346024  43.9897575  27.8596344  34.7039871  45.6490555  28.8318462
  34.3724670  46.5837402  29.2841320  35.7129250  44.9274063  29.7262211
  36.3488159  45.7285881  30.1028538  35.1104851  44.5729752  31.1155434
  35.8419914  44.0512161  31.7326088  34.7969933  45.5063057  31.5832100
  34.2644768  43.8857574  31.1252594  36.5152626  43.7893066  29.1181927
  35.9245682  42.9027405  29.3488083  36.6450043  43.8454285  28.0373974
  37.9013367  43.5891151  29.7731667  37.6968727  43.3924713  30.8256054
  38.4698944  42.7873955  29.3019028  38.4865379  44.5086975  29.7762871
  35.3725777  46.1123848  27.5875950  35.0644417  45.6903839  26.4600296
  36.3504333  47.0432434  27.7195530  36.4613342  47.5229301  28.6014252
  36.9919548  47.6814651  26.6117058  36.9688873  47.0414581  25.7296829
  36.0373535  48.8280258  26.1202393  35.0075951  48.5328140  26.3216133
  36.2695160  49.7738190  26.6098061  36.3203278  49.2295761  24.6795444
  37.3858871  49.1773643  24.4560413  35.6621857  48.6282120  24.0524082
  35.8257446  50.5889473  24.3040104  34.7968216  50.7284927  24.6355839
  36.4891167  51.3601608  24.6954956  35.8654251  50.7072372  22.7196331
  36.8277321  50.2675629  22.4574261  35.0352058  50.1531258  22.2816753
  35.7582932  52.1634636  22.3760204  36.6440544  52.5577393  22.6590118
  35.6132812  52.3672180  21.3974724  35.0885925  52.6056519  22.9892654
  38.4186783  48.1242027  26.7350998  38.8372917  48.7118835  27.7649021
  39.1828346  47.8971405  25.6809425  38.8236008  47.5191650  24.8159599
  40.5611191  48.2365341  25.6227894  40.6651306  49.2102890  26.1014137
  41.3835335  47.1867790  26.4644966  41.0341187  47.0453339  27.4872398
  41.2372513  45.7658195  25.9006901  41.5738602  45.0335999  26.6346149
  40.1803894  45.5861893  25.7035141  41.8371773  45.3834229  25.0748844
  42.8275528  47.6349106  26.6341248  43.3922539  47.5861168  25.7030849
  42.8276253  48.6366806  27.0637245  43.6140747  46.7401199  27.5933666
  44.5319748  47.3250580  27.6518154  43.1032639  46.5730667  28.5416679
  44.0085831  45.8020210  27.2029533  41.0167503  48.3592300  24.1291161
  40.6294479  47.6010475  23.2424450  41.8947601  49.3533859  23.9253197
  42.1308136  49.7698441  24.8146667  42.5764885  49.7250061  22.6381130
  43.3125381  50.5040894  22.8365211  43.0469437  48.8217888  22.2495689
  41.5852280  50.1638107  21.5368080  42.0222015  50.1368103  20.4441738
  40.3194809  50.4904900  21.8080997  40.0289307  50.4545059  22.7747345
  39.2613716  50.6212654  20.8360405  38.5273781  51.3639679  21.1486816
  39.6449699  51.0135841  19.8942146  38.4169846  49.3637810  20.4374199
  37.6418724  49.3675079  19.4556923  38.5254440  48.2572594  21.1272640
  39.2030296  48.3311844  21.8725948  37.9159698  46.9518051  20.9734154
  37.1574669  47.0830498  20.2017002  38.8945847  45.9948959  20.4254894
  38.8123283  46.1699104  19.3527794  39.8497429  46.2215080  20.8992348
  38.5753975  44.5142136  20.7969189  38.8823204  44.1554222  21.7793484
  37.5253258  44.2498207  20.6722088  39.5013504  43.6005821  20.0506573
  39.0258179  42.7879410  19.2409534  40.8028946  43.7311478  20.1869850
  41.4379272  43.2416725  19.5727749  41.1344566  44.3548660  20.9088783
  37.2649994  46.5201797  22.3330860  37.7850380  46.6502228  23.4809227
  36.0816803  45.9837265  22.2256813  35.7529068  45.6769333  21.3213120
  35.4245453  45.4113083  23.3625431  35.6692085  45.9940491  24.2506065
  33.8844337  45.3883553  23.0311813  33.7594566  44.8538742  22.0894775
  33.3516731  44.7534714  23.7391319  33.0658684  46.6797295  22.8595619
  33.5632706  47.2955856  22.1102867  31.6218910  46.3646126  22.4649048
  31.1198235  47.1876602  21.9563465  31.4688148  45.5583420  21.7475471
  31.0207272  46.1315079  23.3437462  33.0415230  47.4061012  24.1749992
  33.5471077  48.3608093  24.0300102  32.0243721  47.7070045  24.4259262
  33.5402069  46.9297829  25.0191212  35.8998260  43.9503517  23.6103268
  36.3108902  43.2649078  22.7360268  35.6838570  43.5073051  24.8607063
  35.3715324  44.1461143  25.5779800  35.7691765  42.1114502  25.2475567
  35.5374565  41.5625076  24.3348331  37.1891518  41.5983276  25.7172375
  37.4828796  42.0794754  26.6501427  37.3486176  40.5218163  25.7789574
  38.3206291  41.9940224  24.6994286  38.0712471  41.5694733  23.7269821
  38.2100143  43.0742722  24.6049709  39.7232399  41.6403885  25.0729656
  39.9305801  42.2237320  25.9700813  39.6695175  40.5812607  25.3248978
  40.6358185  41.8716431  23.9225616  40.1917076  41.9679451  22.9318085
  41.1250000  42.8310585  24.0908737  41.7726173  40.9110718  23.9874058
  42.1903763  40.7011108  24.8826694  41.4981422  40.0643883  23.5100288
  42.5667343  41.2400970  23.4570885  34.7400246  41.7304192  26.2974186
  34.2817650  42.5539474  27.0661812  34.4552917  40.4378128  26.4195614
  35.1053200  39.8164520  25.9596996  33.7513466  39.7607689  27.5096054
  33.0139694  40.4904861  27.8441124  33.0238037  38.5123482  26.9481125
  32.5065842  38.8484344  26.0494308  33.8173981  37.8001022  26.7222328
  32.0047913  37.9767685  27.9817276  32.5545311  37.4985733  28.7924156
  31.3921547  38.7958641  28.3583794  31.0839367  36.9320259  27.3602409
  29.8519249  36.9737358  27.5902271  31.5476570  35.9482880  26.6599255
  34.7372589  39.2910080  28.5721931  35.7636719  38.6200027  28.3545418
  34.4377022  39.7265053  29.7899227  33.5541954  40.1745758  29.9867725
  35.2404518  39.4265900  31.0001488  35.7701645  38.4940414  30.8055687
  36.1669502  40.5968094  31.2636356  35.6283951  41.5203514  31.4760323
  36.9317741  40.2215195  31.9435654  36.7331619  40.8154106  30.3582554
  34.4128990  39.1466866  32.2830811  33.3218651  39.6717300  32.4829025
  35.0717964  38.3972855  33.0988655  36.0423698  38.2212868  32.8818245
  34.6299591  37.9109154  34.3901672  33.5469589  37.9456940  34.2718048
  35.1550751  36.5233955  34.6430817  34.9031372  35.8893547  33.7930031
  36.2440948  36.5682907  34.6541176  34.8101730  35.8455734  36.0168839
  34.9622765  36.5423126  36.8412132  33.3745041  35.3750229  35.9807663
  32.6146622  36.1539230  35.9170570  33.1815071  34.7833061  35.0859413
  33.1297226  34.7811432  36.8613815  35.6710396  34.5628510  36.2776642
  36.7002029  34.6488914  35.9290771  35.7066078  34.3087311  37.3370323
  35.3018074  33.6746178  35.7650185  34.9764137  38.8363800  35.5695457
  36.1865387  38.9644432  35.7771339  34.0103989  39.3126068  36.3138390
  33.0389748  39.0397491  36.2692871  34.3051834  40.0862694  37.4654236
  35.2680702  40.5462608  37.2432594  33.1617393  41.1963043  37.6620522
  32.3329620  40.6480217  38.1099625  33.5436325  41.8635864  38.4347076
  32.6054802  42.0392227  36.3867760  32.4090271  41.3262939  35.5859985
  31.3271351  42.6844864  36.9274178  30.6209068  41.9621048  37.3366776
  31.5851212  43.5291252  37.5662766  30.8220940  43.2950745  36.1789398
  33.5647392  43.0618896  35.9605179  33.2694855  43.5394096  35.0262260
  33.5950699  43.8559265  36.7066345  34.5814056  42.6706390  35.9229965
  34.5728760  39.1861076  38.6835289  33.7441406  38.3351288  39.1307106
  35.8022346  39.2866173  39.2189102  36.4758759  39.9343605  38.8358574
  36.2966003  38.3966331  40.2150154  35.5395546  37.6588058  40.4807243
  37.4791794  37.5505714  39.5745354  37.1717644  37.2867661  38.5626068
  38.3473740  38.1885300  39.4091797  37.6788177  36.2807388  40.3274193
  37.3064003  35.2162247  39.9545174  38.3432846  36.3942871  41.4922409
  38.0910606  35.6399498  42.0297928  36.8003960  39.1450539  41.5119705
  37.9175262  39.7490578  41.5180244  36.0384789  39.0732231  42.5943031
  35.0812569  38.8340950  42.3783150  36.2942200  39.7644463  43.8474083
  36.6591568  40.7638206  43.6103973  34.9748116  39.9780235  44.6152496
  35.1867142  40.5252876  45.5337868  33.9736557  40.8797760  43.7923088
  34.3920708  41.8835640  43.7186356  33.7903061  40.5191841  42.7801514
  33.0236015  40.8715897  44.3265686  34.3279648  38.6749191  44.7780380
  34.8662834  38.3839645  45.5177383  37.3029099  39.0745583  44.7132149
  37.7113495  39.6354141  45.7423859  37.7078781  37.8893967  44.3260803
  37.3083458  37.4713821  43.4979858  38.8021812  37.1781960  44.9265099
  38.9595680  37.5099335  45.9528008  38.5747910  36.1145515  44.8554153
  40.1105652  37.4016495  44.3646812  41.0587234  36.9610443  44.9491501
  40.2087402  37.9174423  43.1392059  39.4193802  37.9830475  42.5125465
  41.4460983  38.3696518  42.4351463  42.2752037  37.7012787  42.6674576
  41.1957397  38.1215286  40.9708557  42.0921745  38.5199814  40.4957352
  41.0030365  37.0556488  40.8489075  40.3917389  38.7482414  40.5849648
  41.9360390  39.7362022  42.7700577  41.2548981  40.7946243  42.7029991
  43.2466812  39.8208160  43.0170250  43.8043976  38.9841499  42.9219131
  43.9938354  41.0162315  43.4411163  43.3520470  41.5250473  44.1603546
  45.4392166  40.7870560  43.9810371  46.0709305  40.1362610  43.3764687
  46.0152512  41.7120171  43.9540329  45.3884048  40.3849068  45.5100288
  44.3375473  40.3937836  46.1839218  46.3802948  39.9112625  46.1001968
  44.0748596  41.9323654  42.1917305  43.6471863  43.0831108  42.2123680
  44.6680870  41.4641762  41.0583725  44.9412842  40.4930115  41.1063004
  44.8097839  42.1413040  39.8389969  44.6791992  43.2173004  39.9541855
  46.2461700  42.0983543  39.3019104  46.4080505  41.1636314  38.7650795
  46.3940811  42.9767990  38.6737709  47.3566475  42.1986809  40.3559418
  48.0285225  41.1833038  40.6728516  47.6312943  43.2985001  40.8550110
  43.9214096  41.6966667  38.6885223  43.3952637  40.5678024  38.6095848
  43.7917366  42.5412216  37.7231560  44.0426292  43.4974289  37.9300766
  43.1608658  42.2451324  36.4175758  42.3307037  41.5588455  36.5847511
  42.7109833  43.6579170  35.9280052  43.5935020  44.2959595  35.9745979
  42.2254562  43.7072792  34.5273972  41.5406456  44.5255585  34.3047752
  43.0576324  43.8031769  33.8299751  41.5901413  42.8391571  34.3518105
  41.7578506  44.2319908  36.7934380  42.2615204  44.4963875  37.5667534
  44.0336456  41.3874016  35.5423126  45.2102127  41.6867142  35.4481621
  43.5891876  40.2228088  35.0024567  42.6362648  39.9344902  35.1725235
  44.3850517  39.3419952  34.1722794  45.3154564  39.8491669  33.9168930
  44.5474167  37.9346542  34.8256264  43.6044617  37.4069748  34.6824722
  45.5512657  37.0608330  34.0082436  45.1173019  36.8958359  33.0220642
  46.4468536  37.6560020  33.8299294  45.7137642  36.0783234  34.4513855
  44.8526611  38.0454941  36.3685875  45.1101723  37.0309258  36.6726151
  45.6485062  38.7400093  36.6376228  43.9982758  38.4456024  36.9145164
  43.5958443  39.1117744  32.8703346  42.5349731  38.5036316  32.8293114
  44.2423286  39.4099274  31.7767677  45.0953636  39.9494514  31.8135071
  43.7081947  39.3587456  30.3822861  42.6203232  39.2959023  30.4084778
  43.9663925  40.6631050  29.6315765  45.0485229  40.7726288  29.5601807
  43.5513687  40.6332817  28.6241188  43.4300995  41.9645271  30.1993980
  43.8661270  42.0274696  31.1964035  43.8710175  43.1983376  29.3699284
  43.4260216  43.0939903  28.3803825  43.6145172  44.0940819  29.9355717
  44.9455452  43.0907440  29.2218857  41.8942947  42.0427132  30.2420502
  41.4131355  41.4996758  29.4286003  41.7023125  41.6305504  31.2326889
  41.5161209  43.0648804  30.2585773  44.3620148  38.1771545  29.5818939
  45.5149078  37.8268890  29.8049202  43.6977577  37.6051483  28.5344658
  42.7501221  37.9148521  28.3726978  44.2754211  36.7020302  27.5336952
  44.7594299  35.9076843  28.1018982  43.1221237  36.0707664  26.7445259
  42.5183258  36.8274765  26.2436028  43.6271744  35.4652138  25.9919739
  42.1502724  35.3197632  27.6313019  42.7929153  34.6513672  28.2043228
  41.6135750  36.0054321  28.2869816  41.2016716  34.4601746  26.8136177
  39.9993668  34.5618134  26.8236084  41.7631226  33.7168961  25.9189205
  45.3061447  37.3420105  26.6315727  45.3642273  38.5619202  26.5231628
  46.1782379  36.6276627  26.0507851  46.1564178  35.6743126  26.3835831
  47.4087486  37.0822563  25.3789635  47.9590569  37.5500793  26.1953049
  48.1496048  35.8274994  24.8059673  48.3350525  35.0400467  25.5364647
  47.5414200  35.3125420  24.0623093  49.5064354  36.1689339  24.1298943
  49.8883476  35.1960373  23.8205223  49.2931824  36.8055763  23.2712212
  50.4764252  36.9133568  24.9733849  50.5004921  38.1713905  25.0213718
  51.5100288  36.2699089  25.3948517  47.1404800  38.1583900  24.3494511
  46.6464996  37.9488029  23.2591343  47.7008591  39.3558197  24.6524544
  48.0510750  39.4289818  25.5969639  47.5575180  40.6279373  23.8499680
  47.5640182  40.3648415  22.7922153  46.2352409  41.2914200  24.2855854
  46.0552406  42.0776901  23.5524578  45.4375687  40.5591278  24.1607571
  46.1508942  42.0246086  25.6411705  46.3820038  41.3546677  26.4693375
  46.7741051  42.9184952  25.6151619  44.4886169  42.6577835  25.8946991
  44.5189323  43.9878845  24.6970444  43.7586136  44.7327003  24.9321136
  45.4904785  44.4765930  24.6238670  44.2213821  43.5793114  23.7313175
  48.8255081  41.5146332  24.1082039  49.6127625  41.2435341  24.9486389
  49.0156250  42.4307709  23.1533337  48.3685493  42.6269226  22.4030571
  50.1450577  43.4177361  23.0894566  51.0370674  43.0084915  23.5637360
  50.4821815  43.6880264  21.5786266  50.4202576  42.8239136  20.9171295
  49.8637390  44.4258041  21.0674496  51.8864975  44.1639938  21.4718418
  52.6005936  44.4544449  22.4333668  52.4594421  44.0644455  20.2613735
  53.4062195  44.3518829  20.0586700  51.9628754  43.5889053  19.5215187
  49.5575638  44.6927414  23.8190498  48.4488754  45.1674614  23.6172276
  50.4419022  45.2306786  24.7558384  51.2744102  44.7093163  24.9908085
  50.2437172  46.3869400  25.5487652  49.2953568  46.8029480  25.2086906
  49.9359322  45.8887177  27.0085564  50.5422249  45.0002975  27.1852188
  50.1546822  46.6366577  27.7706833  48.5490417  45.2533035  27.2380466
  48.5588379  44.2744064  26.7587128  48.1941643  44.9702454  28.6704807
  48.9261017  44.2636795  29.0618095  48.2723541  45.8912659  29.2481575
  47.2384186  44.4608078  28.7934227  47.3499222  46.1012306  26.7952156
  47.5606079  47.1207390  27.1181965  47.2412300  46.1126137  25.7107067
  46.4485931  45.6474152  27.2072296  51.3800201  47.5180779  25.5497913
  52.5600090  47.1872749  25.3268356  51.0511169  48.7609024  25.7739449
  49.6954956  49.3550110  25.6888885  49.2072105  49.4323349  26.6603298
  49.0981827  48.8202515  24.9504013  49.8819046  50.7651520  25.1670055
  49.1531219  51.3819847  25.6928329  49.7478523  50.7423744  24.0855198
  51.3373718  51.1662598  25.4206085  51.2426147  51.8270950  26.2822437
  51.6057930  51.7898560  24.5678558  51.9971008  49.9051743  25.6454048
  52.5055122  49.7627602  24.6918125  53.0561600  49.9019547  26.7653580
  52.7424850  49.6422615  27.8832607  54.3059158  50.2633438  26.5249100
  54.3998871  50.6522675  25.5975437  55.3318214  50.5941582  27.4982834
  56.2027512  50.9946404  26.9794350  55.1455154  51.3538208  28.2574272
  55.9246407  49.4142609  28.2776623  55.7802773  48.2884216  27.8433914
  56.6583672  49.6869736  29.3638821  56.8118362  50.6637192  29.5700836
  57.4381180  48.6850967  30.1225071  58.1609268  48.2501030  29.4322701
  58.3777695  49.5054321  30.9524460  58.8749390  50.1909714  30.2661858
  57.7591515  50.0787544  31.6428871  59.5469742  48.7989082  31.7628403
  59.9996758  49.4876099  32.4761810  59.1101265  47.9973183  32.3584213
  60.6527939  48.2128067  30.8899593  60.7294655  48.7769012  29.9604340
  61.5982895  48.2752190  31.4286995  60.4831314  46.8351212  30.5261021
  60.3669548  46.2159004  31.3155174  60.4257240  46.3182030  29.3235893
  60.7833061  46.9166107  28.2080173  61.3375702  47.7482147  28.3540421
  60.3384590  46.6122627  27.3538609  59.8836708  45.1853752  29.1490650
  59.6055641  44.6191826  29.9378471  59.6685104  44.7603836  28.2584553
  56.6392517  47.5962830  30.7486553  55.4799728  47.6876411  31.0521278
  57.3406143  46.4918747  30.9591217  58.3063736  46.6646805  30.7192383
  56.8259125  45.2535286  31.6353302  56.2307129  45.5127678  32.5109062
  55.9722939  44.5045624  30.6733017  55.4577179  43.7050476  31.2063007
  55.1784325  45.1902237  30.3770618  56.5495758  44.0181503  29.3506203
  56.8074379  44.7045898  28.2370930  56.3625031  45.6577911  27.9924660
  57.4830551  43.9171906  27.3314896  57.7796211  44.1928253  26.4061947
  57.6871719  42.6390915  27.8553238  58.4003105  41.5462418  27.3986320
  58.8806686  41.5571823  26.4314003  58.5140648  40.4106903  28.2698460
  59.0652847  39.5727654  27.8692989  57.9392319  40.4339523  29.5273590
  57.9451942  39.5629387  30.1658745  57.2965546  41.5726547  30.0134945
  56.7515106  41.5160599  30.9441566  57.1685257  42.6858101  29.1794319
  57.9565277  44.2948494  32.1368446  59.1006775  44.3071404  31.6301823
  57.5915451  43.5540733  33.1740074  56.6418533  43.6458206  33.5053291
  58.3515549  42.5228882  33.8057213  59.2479172  42.2197914  33.2646408
  58.8511696  43.0912971  35.1987343  59.6207047  42.4889717  35.6815681
  59.3572655  44.0491486  35.0783653  57.6873817  43.4421959  36.1715317
  57.1149254  44.2733345  35.7597122  57.0144615  42.6053619  36.3585701
  58.2147598  43.9528275  37.5335274  59.0839729  44.5899963  37.3704567
  57.4803734  44.5594788  38.0633888  58.7263908  42.7923203  38.4196701
  59.4652176  42.1579971  37.9299011  59.1478119  43.0967674  39.3776970
  57.6390457  41.9017410  38.7041435  57.5383759  41.0682755  38.1426201
  57.7784309  41.4854813  39.6137581  56.7336121  42.3268356  38.8441048
  57.5699043  41.1919327  33.8317947  56.3811913  41.1141624  33.5724411
  58.2417984  40.0472412  34.2499084  59.6952896  39.8596344  34.3896065
  60.1016388  40.7089424  34.9388351  60.0843773  39.8852501  33.3717384
  59.9710655  38.4457359  35.0269775  60.1660690  38.4565964  36.0993385
  60.9083214  38.0251389  34.6626358  58.6471138  37.7396431  34.7113228
  58.4190826  37.0413857  35.5166435  58.7794037  37.1852112  33.7822342
  57.5133209  38.7818146  34.6436310  56.7761841  38.5287094  33.8816147
  56.8137436  38.9521370  35.9937248  57.2669563  39.6369095  36.9266663
  55.7171860  38.2473488  36.2048035  55.2411423  37.8196259  35.4234390
  55.0352325  38.0132751  37.5530853  55.7651939  38.1575165  38.3496094
  53.8292770  39.0411644  37.7757568  54.1935883  40.0419312  38.0078011
  53.2355957  39.1116676  36.8643417  52.8754501  38.7099953  38.8935318
  52.2579498  37.8856430  38.5368385  53.3297729  38.2589531  39.7757187
  51.9351044  39.8239746  39.1944580  52.3677902  40.8229103  39.2493286
  51.1630325  39.7942581  38.4256058  51.4176788  39.4180069  40.6068573
  51.0307388  38.3998032  40.5663605  52.2770309  39.4570808  41.2762527
  50.5783043  40.3987923  41.2476959  50.9427567  41.3085556  41.0035477
  49.6163101  40.3793182  40.9406281  50.5112114  40.1644478  42.2278404
  54.5036507  36.5895042  37.6279030  54.2993774  35.9552345  36.5644875
  54.2614021  36.0731888  38.8614769  54.5408478  36.6601028  39.6344833
  53.5169563  34.8023453  39.2400589  53.4102783  34.2001038  38.3378181
  54.3566551  34.0418472  40.2894363  54.4611168  34.6041145  41.2173653
  53.8545914  33.0892220  40.4583702  55.7571411  33.7124176  39.7380714
  56.4043350  34.5787773  39.6014633  56.3114204  33.0859337  40.4369202
  55.7332954  32.9017296  38.0916748  56.0215836  31.1741085  38.5562363
  55.2773857  30.9177418  39.3102608  56.0199928  30.5581093  37.6569901
  57.0089340  31.1856422  39.0178795  52.1515198  35.0407677  39.7212906
  51.9644203  35.8979263  40.6348228  51.1436272  34.4467583  39.1061859
  51.4214172  33.8655167  38.3283157  49.7888641  34.3573914  39.6541252
  49.8884430  34.8626366  40.6148071  48.6604462  35.0707397  38.8185387
  47.6944313  35.0145416  39.3202934  49.0361710  36.5825195  38.7228813
  48.2551270  37.1784096  38.2506638  49.0289917  36.8693848  39.7744331
  50.0235367  36.6547279  38.2668114  48.5728416  34.4608231  37.3900375
  49.5051193  34.5058975  36.8270721  48.4285049  33.3868065  37.5073280
  47.4488297  34.9965057  36.5971909  47.7350769  36.0299606  36.4018860
  47.4499168  34.4674759  35.6441803  46.4473801  34.9646111  37.0263672
  49.3963242  32.8824768  39.8495216  49.7544250  31.9858551  39.1237526
  48.6081314  32.7274590  40.8864746  48.4861984  33.5959167  41.3874855
  48.0802574  31.5157032  41.5849724  48.8222504  30.7463722  41.3712540
  48.1757736  31.5967770  42.6677475  46.6519089  31.1031647  41.3240280
  45.6932068  31.8336697  41.6311340  46.4720726  29.8178253  41.0250778
  47.3145103  29.2862396  40.8582916  45.2068367  29.0946007  40.8944778
  44.3811111  29.6949596  41.2763824  45.1227531  28.7475624  39.8646317
  45.2057724  27.8126030  41.6961708  46.1667213  27.4116154  42.3167038
  44.1268539  26.9907360  41.5232506  43.3948746  27.4211788  40.9764137
  43.7813606  25.8194656  42.4511108  43.7645569  26.2487297  43.4528809
  42.3046265  25.2898140  42.1927490  41.6456375  26.0846748  41.8434219
  42.2050095  24.1837292  41.0989037  42.7113762  23.2987251  41.4842186
  41.1726036  23.8342705  41.0882149  42.6815453  24.5265312  40.1804771
  41.6988182  24.7361183  43.5173798  42.1925812  23.7837601  43.7105408
  41.9888840  25.4539108  44.2846756  40.2038918  24.6286030  43.6579742
  39.8586998  23.9040298  42.9204521  40.0091629  24.1554909  44.6204414
  39.7117538  25.5890923  43.5050926  44.8617325  24.7251015  42.3567429
  45.2668762  24.0624504  43.3261795  45.3627090  24.5567245  41.1820641
  45.0271149  25.1391869  40.4282684  46.3985443  23.5027008  41.0579834
  46.2500076  22.6553307  41.7273140  46.3555756  23.1056137  40.0437927
  47.7803345  24.1021652  41.1887589  48.8662872  23.3800659  41.1051254
  47.9817162  25.4550266  41.2986946  47.1549644  26.0298271  41.2200127
  49.3027916  26.1232872  41.5228119  49.5069847  26.4277153  42.5493279
  50.0470734  25.3787689  41.2402649  49.5036316  27.3406048  40.5738258
  48.5380478  27.9334736  40.1637077  50.7557144  27.7241344  40.3228226
  51.4427490  26.9892731  40.4126587  51.1051483  29.0032883  39.7439079
  50.2441750  29.6578369  39.8795395  52.2410965  29.5846596  40.5110092
  53.1274834  28.9622765  40.3883018  52.4601974  30.5272770  40.0094376
  51.9560089  29.8665028  41.9526443  51.2781906  31.0031204  42.4116592
  50.8234100  31.5940514  41.6303940  51.1755943  31.3672485  43.7266922
  50.6292305  32.2373276  44.0596237  51.5627213  30.3389473  44.6511841
  51.3690910  30.5670700  45.6889038  52.3425903  29.2619934  44.2412491
  52.8203659  28.6111526  44.9585571  52.5767326  29.0373192  42.8717651
  53.1317291  28.1575546  42.5812607  51.3772812  28.9435940  38.2450829
  51.9361649  27.9685631  37.7324524  51.1139450  29.9776459  37.5245209
  50.7252693  30.7840710  37.9921799  51.5590973  30.2107601  36.1614380
  52.4069176  29.5512753  35.9760094  50.4665298  29.9388618  35.1236992
  51.0925674  30.0042439  34.2338104  49.8787766  28.5088463  35.2979240
  49.1039467  28.1715889  34.6094513  50.6889877  27.7797031  35.2963562
  49.4669876  28.4147949  36.3027534  49.2952423  30.8828640  35.0024338
  48.4886360  30.7039413  35.7133942  49.7185860  31.8574886  35.2453117
  48.8025131  31.0232830  33.6170959  48.0139999  31.7758198  33.6234856
  49.6581573  31.4120293  33.0649529  48.4477806  30.0853710  33.1898041
  52.2360992  31.6287518  35.9928436  51.9688797  32.4524117  36.9076881
  53.1324158  31.8449574  35.0266304  53.3526993  30.9907932  34.5347176
  53.8377991  33.0762634  34.6745377  54.0934067  33.5639305  35.6152611
  55.1785736  32.7042809  34.0142136  55.5985489  31.9440041  34.6727753
  54.9639473  32.3619804  33.0018578  56.3187332  33.8181648  34.0477028
  55.8502617  34.7681465  33.7904663  56.7068901  33.8652534  35.0651627
  57.4430504  33.7467613  33.0439148  57.0918617  33.4876289  32.0451050
  57.8076401  34.7738380  33.0608826  58.5353432  32.6709442  33.3555832
  58.7565613  32.7495232  34.4200058  58.0009766  31.7395058  33.1685562
  59.6665916  32.7880287  32.3434982  59.3434525  32.9310303  31.3973312
  60.2970085  33.5677452  32.4648361  60.1859474  31.9221916  32.3171272
  53.0106316  33.9537849  33.7243118  52.3680191  33.4426727  32.8560600
  52.9838562  35.2660370  34.0452614  53.4779510  35.6073151  34.8573608
  52.3685608  36.3679543  33.2850761  52.1150436  36.0603027  32.2705917
  51.0334091  36.7257500  33.8868294  50.5963326  37.4699173  33.2210388
  50.1305389  35.5492363  33.9095840  49.8707581  35.2301712  32.9002190
  50.5777397  34.7248459  34.4650040  49.1250954  35.7844238  34.2586861
  51.2659874  37.3502007  35.2622643  50.2660751  37.3945770  35.6938934
  51.8404846  36.6942520  35.9163132  51.6821671  38.3559761  35.3197975
  53.3197823  37.5511932  33.0881004  54.2254791  37.7775459  33.8818703
  53.0773697  38.4074440  32.0975342  52.2098541  38.3585587  31.5826302
  53.6305008  39.7282104  32.0270386  54.6381721  39.5052872  32.3777504
  53.7425194  40.1247444  30.5180454  52.7008095  40.1510849  30.1982708
  54.2066422  41.1104393  30.5511646  54.5392189  39.1432419  29.6815453
  55.4168320  38.9527588  30.2992935  54.0738678  38.1873436  29.4410973
  54.8955574  39.7060509  28.2781563  55.5606613  40.5660858  28.3560867
  55.3887711  38.9350166  27.6862526  53.7002487  40.2248192  27.5741310
  53.6430893  41.2221222  27.4250870  52.6240540  39.5568810  27.2337456
  52.4317093  38.2640762  27.3680534  53.1928825  37.7059822  27.7275696
  51.6980209  37.8328743  26.8241138  51.7518311  40.2098656  26.5574818
  51.9350014  41.1667099  26.2910290  50.9558411  39.7770996  26.1111565
  52.8362198  40.7541428  32.8816528  51.6134644  40.7141647  32.8290787
  53.5833206  41.5802727  33.6020432  54.5686760  41.3976364  33.4762344
  53.1125221  42.6149979  34.5293198  52.0628700  42.4958115  34.7978783
  53.8364105  42.4251175  35.8796349  53.6222534  41.4211998  36.2462196
  54.9013977  42.3951378  35.6494179  53.4065018  43.4427338  36.9000969
  53.1951828  44.4602585  36.5713310  52.4828148  42.9992218  37.2718582
  54.3862991  43.5678062  38.0803528  54.9988098  42.6567383  38.5463829
  54.6307144  44.7727242  38.4604301  55.4495697  44.8824768  39.0414085
  54.1795044  45.5480919  37.9964066  53.4042358  43.9716034  33.9649734
  54.5507240  44.4596863  33.7405777  52.4091873  44.6175079  33.3168411
  51.5239334  44.1313400  33.3090515  52.4075928  45.9845810  32.9454269
  53.4098625  46.1876526  32.5681763  51.4492493  46.1614227  31.7703209
  50.4655266  45.7662735  32.0237808  51.3818398  47.2041359  31.4599915
  51.8262253  45.2691307  30.4957657  51.5318222  43.9199257  30.4221458
  50.8965492  43.4724464  31.1722107  52.0557251  43.2131805  29.3232155
  51.6867409  42.2022324  29.2324543  52.8538361  43.9113998  28.3682423
  53.3018646  43.1995735  27.3242741  53.6078873  43.7595139  26.6070442
  53.1679459  45.2764549  28.4608994  53.8377571  45.7363510  27.7493858
  52.4897308  45.9824677  29.4711208  52.7543793  47.0191536  29.6182327
  51.8369102  46.8841248  34.0819511  51.4204063  46.2561874  35.0375595
  51.8974991  48.2218857  33.9991074  52.2669373  48.6195793  33.1473694
  51.3116074  49.2194023  34.9566269  50.4231110  48.7540054  35.3833504
  52.2628212  49.4426689  36.1691933  52.6922035  48.4684563  36.4029388
  53.0370102  50.1534309  35.8801498  51.4973679  49.9124146  37.4395065
  50.2636147  49.8394775  37.4908447  52.1385040  50.4308853  38.4383430
  50.9688225  50.5715256  34.3171577  51.2424431  50.7876282  33.1398010
  50.0933876  51.2215996  34.9794197  49.9016190  51.0815086  35.9611015
  49.2977600  52.4075241  34.4905930  48.4846420  52.5617828  35.1999168
  50.1879463  53.6550674  34.5470428  50.8839607  53.6869202  33.7087975
  49.5277405  54.5013847  34.3573723  50.9506226  53.9090919  35.8408470
  50.4040909  53.5586967  36.7164192  51.9378204  53.4616623  35.9563904
  51.1410828  55.4222069  36.1770935  50.6828613  56.3079529  35.4040947
  51.7382088  55.7305717  37.2590981  51.7525673  56.7008896  37.5390625
  51.7728195  55.0860176  38.0359230  48.4815140  52.1704865  33.1793633
  48.3742523  53.0534439  32.3773346  47.9252701  50.9951019  32.9954529
  47.9217987  50.2790985  33.7077866  47.0770302  50.6790771  31.8418770
  47.3888397  51.2770500  30.9855442  47.2898331  49.2103539  31.3801613
  46.9902382  48.6066284  32.2368202  46.4684486  48.8221931  30.2313614
  46.4870453  47.7433472  30.0769272  45.4137764  49.0588303  30.3719444
  46.8216095  49.3115654  29.3236771  48.8124886  48.7945900  31.1407127
  49.2979660  49.0853653  32.0723038  48.9824905  47.7277794  30.9953918
  49.4699097  49.4481201  29.9798756  50.5530167  49.5474396  30.0513840
  49.2539787  48.9064598  29.0589714  49.1755600  50.4932365  29.8840332
  45.5865707  50.9638786  32.1273384  45.1181450  50.2941513  33.0373116
  44.9041328  51.7747726  31.2791996  45.3991623  52.2993622  30.5721951
  43.4097252  51.9299355  31.2890129  43.1100769  52.2915192  32.2726631
  43.2788048  53.0087433  30.2122803  43.9510765  53.8335991  30.4484215
  43.6793365  52.6033554  29.2831230  41.8051338  53.5213127  30.0919800
  41.0602608  52.7371063  30.2272263  41.5824661  54.6792374  30.9852371
  41.8959198  54.4377365  32.0008774  42.1278839  55.5660973  30.6625957
  40.6050682  55.1490250  30.8752460  41.5522804  53.9835129  28.6126328
  41.6466675  53.0995903  27.9818649  40.5512238  54.3692932  28.4198551
  42.2845268  54.7424660  28.3371201  42.6471558  50.6179199  30.9739285
  42.9526939  49.9238968  29.9838161  41.5162582  50.3479614  31.6073647
  41.3401985  50.6893501  32.5414734  40.4526978  49.4326477  31.0616112
  40.5276642  49.2664909  29.9869614  40.4628296  48.0613747  31.5999775
  40.4651108  48.2572937  32.6722260  39.3223457  47.0129852  31.2105446
  39.4415627  46.0282555  31.6624184  38.3943596  47.4428902  31.5875454
  39.2804985  46.8355637  30.1358967  41.6929016  47.2709694  31.1864891
  41.6844177  46.9672356  30.1396961  42.5938454  47.8688583  31.3240967
  42.1532516  46.0345039  32.0083122  41.4746094  45.1930962  31.8684502
  43.1162567  45.6542625  31.6675205  42.1967926  46.3904648  33.0376282
  39.1684113  50.1607437  31.3077164  39.0484657  50.8048210  32.3247871
  38.2031250  50.0715675  30.3823853  38.2740707  49.3963013  29.6346703
  36.8032799  50.5323563  30.6236362  36.7980194  51.1988983  31.4860706
  36.3578072  51.1781616  29.3381519  36.9841347  52.0646744  29.2386246
  36.6147003  50.6471214  28.4215775  34.8503304  51.4793777  29.3137360
  34.2386131  50.5824127  29.4104271  34.5763817  52.1814880  30.1012001
  34.5061722  51.9989395  27.9162960  35.0596504  53.1120110  27.5328712
  33.5181885  51.4339371  27.3381252  35.9819069  49.2282104  30.9188118
  36.1916695  48.1585655  30.2492638  35.0083389  49.2703323  31.8014374
  34.8968124  50.1691856  32.2483444  34.0999107  48.2066536  32.3961067
  34.1639328  47.2785759  31.8280640  34.4986076  47.9294510  33.8886681
  34.3405380  48.8703613  34.4157295  33.5792847  46.8079987  34.3594398
  33.8482056  46.4364471  35.3482399  32.5985947  47.2539330  34.5252533
  33.5073128  45.9972229  33.6344795  35.9758415  47.6054039  34.0978851
  36.1154404  46.5286636  34.0017242  36.5444794  48.1487350  33.3432045
  36.3483467  47.8952827  35.5618935  37.4152718  47.7437935  35.7256546
  35.9953918  48.9135399  35.7251816  35.6860199  47.3753128  36.2540283
  32.6917229  48.6539001  32.2493629  32.1602173  49.5331421  32.9671822
  32.0183449  47.9233322  31.3906136  32.4819489  47.1288338  30.9735451
  30.5798454  48.2039604  30.9972763  30.3033333  47.7858276  30.0293903
  29.7752762  47.4685364  32.1116562  30.1352768  46.4838943  32.4099350
  29.8100262  48.1854248  32.9320030  28.0791550  47.1574020  31.4165516
  27.8942471  48.3000603  30.7494392  30.3351574  49.7719994  30.9165649
  29.3789215  50.3600349  31.5218945  31.2388325  50.4507446  30.1282711
  31.8453903  49.9489555  29.4955044  31.2194061  51.9338989  30.0249138
  31.4904499  52.1700516  28.9958992  30.1903229  52.2528458  30.1903324
  32.0480881  52.7406540  30.9623222  32.5245895  53.7721176  30.4899960
  32.2681236  52.4357376  32.2189751  31.8000069  51.6273117  32.6029243
  33.0899200  53.2241478  33.1404648  32.8855286  54.2924690  33.0696335
  32.6772690  53.0499344  34.6892891  32.4831810  51.9982452  34.8999481
  33.4904137  53.4045219  35.3226700  31.4412994  53.7874756  35.1372871
  31.3985367  55.1184311  35.4786911  30.1008701  55.3284836  35.8071823
  29.6232777  56.2373123  36.1423531  29.4553165  54.1697311  35.8126373
  28.4564781  54.1111679  35.9504623  30.2487297  53.1885986  35.2796402
  29.9745159  52.1616898  35.0881920  34.6115227  52.9901733  33.0185356
  35.0185280  51.8154984  32.8430405  35.4006996  54.0731583  33.1321144
  34.9563255  54.9607658  33.3186226  36.8747063  54.0671082  33.1111488
  37.2087555  53.2411232  32.4832420  37.4326363  55.3893661  32.5397682
  37.1094933  56.2025642  33.1896744  38.5222168  55.3845291  32.5696716
  37.0205460  55.7701035  31.1175251  35.9598732  56.0211945  31.1228409
  37.5968018  56.6721802  30.9118938  37.4130211  54.7554626  30.0654945
  38.4252052  54.4573364  30.3388138  36.7226562  53.9120064  30.0571136
  37.4806137  55.4196777  28.6497116  38.0061951  56.3700638  28.7426109
  38.0798950  54.7537384  28.0288353  36.1157494  55.5365372  28.1761932
  35.4406815  55.9578018  28.7982292  36.0166702  55.9449959  27.2578011
  35.7949791  54.5995331  27.9781227  37.4668312  53.7707138  34.4336929
  37.1779556  54.4602928  35.4485626  38.5380402  52.9968185  34.3919144
  38.5859756  52.3500900  33.6176071  39.5258751  52.6808395  35.4202919
  39.5826187  53.5061722  36.1300163  39.2167397  51.3106613  36.1272659
  39.2421837  50.4743958  35.4286156  39.9268684  51.3119087  36.9541969
  38.1979752  51.3440285  36.5134010  40.9583435  52.4234962  34.8642464
  41.1116867  52.2267952  33.7080917  42.0099945  52.5710258  35.7145576
  41.7819061  52.8238869  36.6654167  43.4473648  52.6243782  35.2616730
  43.5811272  52.0824585  34.3254433  43.8829727  53.9663010  34.7631454
  43.1764450  54.2055664  33.9683685  43.8634796  55.1514816  35.7024040
  44.6946297  54.9498405  36.3781586  43.9737511  56.0828438  35.1469727
  42.9301643  55.2203789  36.2612267  45.3507576  53.8920135  34.2192268
  46.0012093  53.9204559  35.0934143  45.4252663  52.9633636  33.6534004
  45.6281357  54.9563942  33.1427345  46.4699936  54.6973076  32.5006714
  44.7466431  55.0658607  32.5109940  45.7902870  55.9488640  33.5632324
  44.4142113  52.0106659  36.2226143  44.3609962  52.3666458  37.4409714
  45.3077927  51.1340103  35.8331642  45.3045502  50.7884216  34.8841324
  46.2642708  50.4771729  36.8590660  46.8995743  51.2623634  37.2688866
  45.7069016  50.0594139  37.6974716  47.1227989  49.3235359  36.3906517
  47.3797646  49.2219849  35.2184181  47.5374260  48.4482346  37.3187714
  47.2281113  48.6667252  38.2550850  48.2626495  47.2310562  37.1830788
  49.1332092  47.3267136  36.5341721  48.6592102  46.5565872  38.5566101
  47.9354897  46.5824051  39.3712654  49.0847244  45.0863838  38.2854309
  49.6258163  44.6706314  39.1354141  48.1932678  44.4592209  38.2938538
  49.7801552  44.9658508  37.4547997  49.8410568  47.2578659  38.9082947
  49.6457214  48.1341553  38.5683441  47.3157578  46.3511887  36.3195343
  46.1716270  46.1881409  36.8045082  47.7941551  45.7812691  35.2257538
  48.7367706  45.9542694  34.9069366  47.0687523  44.8529205  34.3542023
  46.2980118  44.3491402  34.9375229  46.3811035  45.5126343  33.2426186
  47.0675049  46.1781769  32.7191620  45.7671661  44.5134544  32.2770805
  46.5957298  44.0133705  31.7755775  45.1058922  43.7627449  32.7098045
  45.0779953  45.0264053  31.6062393  45.1741371  46.3703384  33.6624451
  44.6160812  46.8291435  32.8462563  44.4198303  45.9423103  34.3226891
  45.4998779  47.2981491  34.1327171  48.0525589  43.8168907  33.8736687
  49.2286835  44.0159760  33.5598106  47.6770248  42.5606956  33.8740082
  46.7135582  42.3898163  34.1242638  48.5549355  41.4436035  33.5827713
  49.5788612  41.8052826  33.4885941  48.4479561  40.4591522  34.7888794
  47.4681625  39.9902763  34.6980553  49.1991882  39.6918488  34.6018066
  48.6209450  41.1024666  36.2316437  48.0041046  41.9874649  36.3877945
  48.3945770  39.9425659  37.1937332  48.7567368  40.3104172  38.1537476
  47.3227081  39.7667542  37.2847710  48.9731598  39.0811501  36.8601151
  50.0242233  41.7844429  36.4666519  50.0623093  42.1115837  37.5057068
  50.8201599  41.1558075  36.0674057  49.9903946  42.6692352  35.8309517
  48.0791893  40.6948547  32.3257904  46.8943214  40.8405914  31.9279747
  49.0166779  39.8686180  31.7407646  49.9425735  39.9065208  32.1424713
  48.7454605  39.1175957  30.4850006  47.6741791  38.9272385  30.4200745
  49.2685127  39.8547401  29.2657509  50.3102646  39.9779472  29.5618534
  49.0075264  39.1692047  27.9646721  49.1657410  39.8761444  27.1502380
  49.7380791  38.3710403  27.8330688  48.0124207  38.7259903  27.9268627
  48.6042747  41.2410202  29.0866871  48.8616753  41.8694000  29.9393196
  49.0807877  41.7589417  28.2543449  47.5209274  41.3026772  28.9833946
  49.3029060  37.6622009  30.5111542  50.5293999  37.3856888  30.6978817
  48.4052315  36.7166328  30.2140121  47.4916916  36.9865837  29.8783474
  48.7810898  35.3021698  30.0305843  49.4945068  35.3650970  29.2088928
  49.3239288  34.9658623  30.9139442  47.7825356  34.2186966  29.6860867
  46.6462364  34.5649376  29.3919296  48.2656326  32.9305267  29.6588440
  49.5494766  32.3584900  29.8674126  50.0502090  32.8347473  30.7103539
  50.2612495  32.7060356  29.1186180  49.5040703  30.8859711  29.9171982
  49.3169746  30.4620075  30.9037819  50.4465637  30.4669342  29.5647526
  48.3777084  30.5946617  29.0081120  47.8840446  29.6332092  29.1495285
  48.7047043  30.7079983  27.9745121  47.3718452  31.7809029  29.3289661
  46.8308220  32.0596237  28.4246979  46.3714142  31.5138779  30.4779930
  46.4768791  30.4491520  31.1476173  45.3644104  32.3842468  30.6062336
  45.4240379  33.1984406  30.0115662  44.1422348  32.3551025  31.3570175
  44.2911491  31.5754337  32.1040382  43.9267960  33.7183990  32.1005096
  44.7944870  33.9671249  32.7115326  43.5484734  34.9715462  31.2854500
  42.9627304  34.6895447  30.4105301  43.0513954  35.7498970  31.8643970
  44.5041466  35.3496819  30.9223919  42.8311081  33.4533768  32.9421272
  42.0300484  33.7732201  32.5206909  42.9429245  32.0147133  30.4644127
  43.0197906  32.3425102  29.3281384  41.8751564  31.2406387  30.9702415
  41.9862175  30.4909420  32.2619362  41.4968948  31.0409641  33.0657654
  42.9815140  30.1674538  32.5666466  41.0977325  29.2652512  32.0072899
  40.6459045  28.9140034  32.9349594  41.6278229  28.4936600  31.4489365
  40.0013695  29.8471680  31.0559082  39.2316971  30.3243446  31.6625500
  39.4111671  29.0954952  30.5317421  40.7728500  30.8363991  30.1527939
  41.0855904  30.3363514  29.2361431  39.7990341  31.8660717  29.7173710
  39.1794930  31.6477242  28.7006912  39.6329536  33.0087662  30.4834957
  40.3337440  33.1134338  31.2032471  38.8373604  34.1537285  30.1585789
  38.8144875  34.2658386  29.0746021  37.4013977  33.8646240  30.6919079
  37.0595131  32.8899078  30.3438282  37.3557587  33.9232445  32.2277870
  38.0649376  33.1557999  32.5379524  37.4889297  34.9666405  32.5135994
  36.3571625  33.6544037  32.5722275  36.3024635  34.9095154  30.2842350
  36.8320999  35.8621674  30.2910824  35.9462166  34.7299614  29.2698631
  35.5174179  34.9729805  31.0377426  39.4967804  35.4200783  30.8146648
  40.4178467  35.3489189  31.6014576  39.1415024  36.5353432  30.2396984
  38.6048431  36.4937325  29.3850861  39.6285896  37.8598595  30.7410240
  40.6973114  37.9244003  30.9453793  39.3090286  39.0294609  29.8117085
  38.2262344  39.0913544  29.7029209  39.7812157  39.8271790  30.3851109
  39.9697418  38.8641548  28.4511757  41.1840134  38.9771004  28.4338360
  39.2166138  38.8329163  27.3756828  39.6039429  38.6181412  26.4679699
  38.2068710  38.8105316  27.3709850  38.9898872  38.0799065  32.1320763
  37.8245735  37.9466133  32.2082253  39.7877769  38.4143295  33.1509476
  40.7728729  38.3845139  32.9300499  39.4328537  38.6203918  34.5083733
  38.4069901  38.2597961  34.5837059  40.2419128  37.6181488  35.4819946
  41.1928253  38.1096115  35.6877289  39.4964561  37.4051590  36.7383156
  39.0143166  38.2945595  37.1440315  38.8972473  36.5012131  36.6290703
  40.2642059  37.1396599  37.4650650  40.7211075  36.2399559  34.9182663
  39.7801056  35.8057442  34.5805244  41.3155022  36.3989677  34.0185394
  41.5458374  35.3273621  35.8580551  40.9374695  34.9897728  36.6971169
  41.6835480  34.4878845  35.1765671  42.4895935  35.7913971  36.1445847
  39.6359177  40.0946121  34.9565582  40.7630157  40.6001587  34.8839378
  38.5308380  40.6980667  35.3611145  37.6453857  40.2406273  35.5248871
  38.5737305  41.9778061  36.0446243  39.4259071  42.5693092  35.7099342
  37.4638481  42.9488411  35.6386452  36.6058884  42.2772598  35.6699829
  37.2554932  44.0374184  36.6111298  36.9756813  43.4590683  37.4916496
  38.1489639  44.6486320  36.7385368  36.3675156  44.5391655  36.2266235
  37.7032547  43.4581413  34.2071571  37.9934807  42.6199951  33.5736084
  36.7225456  43.7915497  33.8678284  38.6408043  44.5812912  33.9311104
  39.5391769  44.3603821  34.5074997  38.7685356  44.5916328  32.8486748
  38.2980576  45.5523987  34.2882843  38.7845421  41.7273369  37.5102043
  37.8639336  41.2563019  38.2223206  40.0024109  41.9265900  38.0042686
  40.6608658  42.3820152  37.3885269  40.2681770  41.8401680  39.4429932
  39.8045273  40.9500313  39.8681870  41.3519211  41.8024101  39.5533524
  39.8478775  43.1124306  40.3054733  39.4003716  44.1547012  39.8341255
  40.0922546  43.0435867  41.5926819  40.5193520  42.1798019  41.8952942
  39.5935516  44.1232376  42.5451889  38.5135651  44.2524338  42.4741745
  39.8447800  43.7972336  44.0224075  40.9111824  43.6732025  44.2108231
  39.6019859  44.6492157  44.6574554  39.1244278  42.6252975  44.5581665
  38.0814819  42.8305511  44.3168335  39.5306511  41.7255211  44.0961304
  39.3283310  42.5792236  46.1595078  39.1419144  43.5656052  46.5842285
  38.6362610  41.8563538  46.5914841  40.7101288  42.2227631  46.5168304
  40.9374390  41.2387314  46.5058937  41.7248535  42.9860992  46.7294922
  42.9535065  42.6138649  46.7563667  43.2505417  41.6719284  46.5451012
  43.6813278  43.2646599  47.0149193  41.5196457  44.2324486  47.0024643
  40.5846367  44.6142197  47.0124435  42.3452530  44.8141518  46.9927750
  40.2863731  45.4615784  42.2682915  39.6312370  46.5397224  42.4765778
  41.4641762  45.4314880  41.7167091  41.9170761  44.5409393  41.5687141
  42.1871529  46.7338104  41.5021362  42.1945572  47.2902603  42.4393692
  43.6703796  46.4985504  41.2476196  44.2860222  47.3652840  41.4881439
  44.0721092  45.6620636  41.8194580  43.9817238  46.1339378  39.7586594
  43.3875961  45.2449951  39.1545944  44.7790565  46.9538307  39.1362495
  44.9984016  46.8265114  38.1586075  45.3866348  47.6162910  39.5967903
  41.6449394  47.7341423  40.5192757  41.9919510  48.9279900  40.5977592
  40.7360077  47.3281479  39.6689835  40.5440483  46.3371887  39.6335640
  39.9705086  48.2622986  38.8514938  40.3365707  49.2799568  38.9874306
  40.1819305  47.8345833  37.3932686  39.8502960  46.7991295  37.3160324
  39.4897614  48.3263588  36.7097816  41.6596451  47.8900948  36.8439407
  42.2148170  47.1197510  37.3791542  41.8004227  47.7218971  35.3605194
  42.8530922  47.7239990  35.0777283  41.2835693  46.8054810  35.0756531
  41.2351608  48.5781250  34.9924774  42.2935562  49.2779312  37.1179428
  43.3517265  49.3169098  36.8593826  41.6537857  50.0067596  36.6203613
  42.3396759  49.5090141  38.1821671  38.4953613  48.4180107  39.3797493
  37.9482574  49.4808655  39.4202080  37.9282074  47.2608948  39.8659325
  38.4118042  46.3859634  39.7219543  36.6723900  47.2161865  40.6292381
  35.8954163  47.4412918  39.8986626  36.3986931  45.8278580  41.1266747
  37.1991119  45.5283890  41.8032455  35.4820976  45.9704361  41.6990585
  36.1762428  44.7136841  40.0815201  37.0346298  44.7334480  39.4100456
  36.1228256  43.3455086  40.8061943  35.7781868  42.5679359  40.1245079
  37.1115036  43.1116714  41.2010727  35.4299927  43.4321899  41.6431961
  34.9367180  44.8644485  39.2087250  34.9116936  45.7618179  38.5904999
  34.8751869  43.9805756  38.5738373  34.0513000  44.9143066  39.8424835
  36.6869926  48.2519073  41.8728333  35.6555977  48.8828468  42.2929039
  37.8482246  48.5869522  42.4364929  38.6989975  48.1179733  42.1601944
  37.9769173  49.6916389  43.4254303  37.3090057  49.5242081  44.2703934
  39.4694214  49.8185768  43.9656754  39.5444527  50.7653465  44.5005569
  39.7630882  48.6368370  45.0061111  39.2759094  48.8884964  45.9481468
  39.4236221  47.6885452  44.5894547  40.8244781  48.6335297  45.2542038
  40.4440269  49.8280411  42.8802414  41.2821770  49.6901550  43.3275528
  37.6341782  50.9941101  42.7186394  36.8571930  51.7949295  43.2571564
  38.1324692  51.2762222  41.5193596  38.7941437  50.6073036  41.1521606
  38.1160583  52.5696983  40.8842468  38.2268829  53.3278847  41.6594658
  39.2118607  52.6639366  39.8134079  38.9420471  51.9172440  39.0665817
  39.1624069  53.6576233  39.3681641  40.5447922  52.2054138  40.3413353
  40.7328415  52.8019524  41.2340202  40.5504684  51.1801071  40.7112122
  41.7211952  52.3731766  39.3568649  41.6089172  53.1514397  38.4275894
  42.8369064  51.6899567  39.6487999  43.5602112  51.8330154  38.9585304
  42.6166115  50.8339653  40.1375160  36.7662773  52.8730774  40.3156471
  36.2269783  53.9977837  40.2375374  35.9097137  51.8316193  40.0093269
  36.2614784  50.8876839  40.0825272  34.5074692  52.0116348  39.5958672
  34.4340820  53.0459747  39.2599335  34.0704079  51.1269302  38.4257393
  33.0482178  51.3924408  38.1560516  35.0148926  51.4554443  37.2309151
  34.5941505  51.3424454  36.2317581  35.2527275  52.5143471  37.1295586
  35.9198799  50.8519020  37.3004227  34.0858154  49.6122971  38.7360306
  35.0998459  49.2200432  38.6587486  33.8292236  49.5223694  39.7915726
  33.1407127  48.8292236  37.8413849  32.0971451  49.1336517  37.9213409
  33.4130936  48.9876747  36.7979279  33.2061653  47.7816200  38.1352348
  33.4466743  51.9274864  40.7288895  32.2742233  52.2081146  40.5257416
  33.9680901  51.7303238  41.9436836  34.9377785  51.4574890  42.0169983
  33.2245560  51.8074646  43.2064362  33.8707504  52.0598831  44.0471573
  32.4263344  52.5493813  43.1838646  32.4272194  50.5862350  43.6291084
  31.4016304  50.6544151  44.3120918  32.7700653  49.3549271  43.1256065
  33.7100449  49.2839432  42.7629700  32.0439301  48.1198311  43.1879845
  30.9875908  48.3618622  43.0710754  32.5005188  47.2568436  41.9378700
  32.1989021  47.7656937  41.0223427  33.5798340  47.2987785  42.0842056
  32.0014458  45.5330315  41.9193497  30.7245941  45.7237549  41.5755806
  32.0427895  47.4003639  44.5377121  33.0290489  47.3845062  45.2667770
  30.8558846  46.7986374  44.8872566  30.0255890  46.9156418  44.3242111
  30.6507797  46.0997963  46.1906815  31.6727543  45.9819221  46.5509224
  29.9500942  47.0573730  47.1635094  29.5810890  46.4564552  47.9946823
  30.7124176  48.1950378  47.7763023  30.1862812  48.9206848  48.3965530
  31.4942741  47.7865906  48.4165955  31.2597656  48.7411880  47.0080376
  28.8884239  47.7877846  46.6727409  28.1273384  47.4454803  47.1472626
  29.9262695  44.7634163  46.1330452  29.1912384  44.4141579  45.1712837
  30.0896759  44.0049362  47.2353897  30.6776199  44.3116722  47.9971886
  29.0965805  42.8964081  47.5163231  28.6832142  42.6470261  46.5390587
  29.9785919  41.7822571  48.0774307  30.5470638  42.1796646  48.9182663
  29.3007889  41.0084496  48.4378586  30.9407825  41.1604996  47.0775795
  31.4794846  41.9821205  46.6055222  31.9846535  40.3690948  47.8034668
  31.5685425  39.5800552  48.4298630  32.7224197  40.0056496  47.0881348
  32.4207420  41.0754471  48.5098610  30.2132587  40.3694534  46.0006485
  29.3923035  40.9281578  45.5512085  30.9264832  40.2507210  45.1849747
  29.9583511  39.3658142  46.3409767  27.9934597  43.3060837  48.4790611
  28.2084618  43.7706604  49.5851440  26.7585354  43.1298256  48.1098099
  26.6984406  42.8296585  47.1473160  25.5429077  43.8153915  48.6660194
  25.6640854  44.4135056  49.5691681  24.9672852  44.6230087  47.5753593
  25.0446110  44.0824089  46.6320267  23.9062996  44.7487717  47.7912216
  25.6455803  45.9513245  47.4263382  26.8623085  46.0646629  47.2855225
  24.8713493  47.0295525  47.5645485  25.3451061  47.8988609  47.3646355
  23.9516716  46.9330826  47.9707336  24.4797630  42.7025604  49.1349411
  24.3225822  41.6531448  48.5054016  23.8285751  42.8772583  50.2289734
  23.9558601  43.7265434  50.7605820  22.9001884  41.8623962  50.8781395
  22.5147038  41.1792679  50.1212845  23.6989594  41.0610390  51.9354782
  23.9427967  41.7478714  52.7459793  22.9835987  40.3417664  52.3342438
  25.1140881  40.4518890  51.6896362  26.2036438  41.3182602  51.3523064
  26.0152836  42.3817024  51.3498535  27.4886665  40.8601151  51.0427246
  28.3065186  41.4857140  50.7169304  27.7161942  39.4407959  51.1999474
  28.7178726  39.1862793  50.8864899  26.6610165  38.6082535  51.6707306
  26.8723869  37.5992584  51.9926834  25.4135494  39.0765076  51.9367752
  24.7012253  38.4082947  52.3977356  21.6769447  42.6852989  51.4759254
  21.9075947  43.4849167  52.4646339  20.5835915  42.5068283  50.9211807
  41.0746384  29.9986382  40.5900993  39.4459229  28.3467007  39.8217621
  40.7780800  28.5743504  40.1621056  41.6826591  27.7599258  39.8501816
  38.9434776  27.0333862  39.4851761  38.3839836  26.2360916  40.7260895
  38.1951218  24.7371445  40.4190292  34.4533234  22.8955231  39.1134720
  34.3010788  24.2231541  39.8314133  35.5992661  24.6118183  40.6193619
  36.8503876  24.4981308  39.6889534  36.9307365  23.1987228  39.0786018
  35.7521172  22.8183937  38.2540245  42.0238342  30.0684471  41.7506027
  41.8383408  29.3915100  42.8863373  40.8875847  28.6756897  43.0186768
  42.8453751  29.6417656  43.7543907  42.8231850  29.1111965  45.0118027
  41.5144920  30.8225918  39.3460541  42.1075897  32.2268829  39.6628647
  43.3142242  32.6644173  39.0237617  43.9279747  33.8836403  39.3174324
  43.5154419  34.6607552  40.3569221  42.2835007  34.3691444  40.9622231
  41.5888176  33.0886383  40.7323990  40.3834877  30.9686203  38.3860893
  40.4415665  30.2658939  37.1545868  39.4506531  30.3851337  36.2236938
  38.3964806  31.3216496  36.4485130  38.2884598  31.9428329  37.6597061
  39.2340393  31.8267040  38.6016426  40.1415977  30.3964405  41.0076828
  38.8413429  29.1581039  39.7762642  39.7256775  26.3644314  39.1058922
  38.1789246  27.1300220  38.7045898  37.4667015  26.6887321  41.1221848
  39.1256866  26.4070282  41.5159302  38.1892242  24.0819511  41.2987328
  38.9834747  24.3017883  39.7928085  34.4329224  22.0497742  39.8023682
  33.5708389  22.8019733  38.4788437  33.4934578  24.2140541  40.4712486
  34.1225891  24.9624710  39.1362343  35.6857872  23.8930702  41.4355698
  35.5023613  25.6324730  40.9924126  36.6689529  25.1888695  38.8563995
  35.7247620  23.6473675  37.5362167  35.7969742  21.8089657  37.8271370
  42.7240829  30.7992382  41.7900696  43.6607742  29.4561348  45.6303864
  42.9366531  28.0202522  44.9995193  41.9186745  29.4343929  45.5415115
  42.3936462  30.3255482  38.9180069  43.7235298  32.0440445  38.2319221
  44.7098236  34.2995682  38.6888580  43.9691238  35.6240387  40.5705872
  41.9691849  35.0504990  41.7473068  40.7119980  32.8402481  41.3230667
  41.1999054  29.5109634  36.9691162  39.4415512  29.8898354  35.2572594
  37.6346016  31.4767265  35.6903038  37.4331818  32.5956764  37.8069611
  39.1345787  32.4230309  39.5038033  63.5293007  48.1968346  55.9619598
  61.6567612  57.7547455  18.9519691  47.3728027  19.7018356  28.0226421
  61.4443970   7.7441049  24.2041950  23.9629383  33.8157806  28.0739765
  59.1613045   0.7043051  65.1467285   9.2117548  30.4746895  30.8208637
  63.8943863  52.5905380   8.4153957   1.3488735  59.3840446  33.8744659
  22.1372795  54.7416229  39.0845833  14.1234550  11.6686773  77.4012604
   4.9547715  13.3062439  28.9854317   6.2823133  22.2734261  54.5970192
  10.2020893  55.5432205  14.0292311  20.1706963   7.4484992  37.8280029
  28.4978008  27.8813457  25.0562191  40.1765976  60.4330368   7.5863199
  47.2311401  46.3334846  73.4917068  11.2805748  46.0260544  71.6185532
  41.4455757   2.8969398  54.7213745  23.6168118  29.2544670   0.2680743
  54.3656082   0.1510566  36.4518089  58.1569366  40.4509544  54.4029694
   5.4583158  42.6988831  42.1177330  42.8588295  48.1383743  62.0645943
  39.2731323   0.3141779  51.6127205   9.2410612  24.7502289  29.6986465
  57.1264420  16.7045364  60.8832359  64.6160812  26.5063457   6.9243555
  32.0525322  10.9837856  29.6242027  63.4579849  57.4942207  51.2313080
   5.1560907  36.1252899  38.0690689  46.0612564  60.0165482  60.5302010
  41.9266052   5.8708768  69.9074554  30.4640732  41.9091072  71.4322357
   8.0959015  17.4492569  29.4628925  36.6324539  62.9685555  60.5044708
  37.6061897  22.0943985  25.6904716  48.5668221   9.5219927  71.3871155
  28.7909126  42.6875725   4.3956070  17.7666340   4.9601941  41.2767258
  31.0331268   9.3381891  36.1536140  53.2988739  38.0233727  57.6820946
  34.6984482  41.3304596  57.7760468  17.4517040  22.5209923  11.9345245
  51.8634872  50.1757965  66.9139328  16.1573448  59.0154037  25.0028496
  53.5182571  15.0723019  36.7179527  22.7663975  38.7847824  29.1872482
   7.1260653  26.3558273  30.4756832   1.6117067   4.3804493  30.6832962
  43.3577156   0.2952964  11.3931170  16.7878227  43.7731094   4.8690462
  41.5142059  22.5379543  29.8522224   5.2127752  39.4650917  17.3039722
   5.0704403  19.3650742  52.0256996  46.0188751   1.7929382   2.9828312
  51.8234177  59.7948608  41.9731865  59.9180641  61.2018814  16.7278194
   5.6347713  51.9099846  39.1614532  41.6722717   6.9623852  47.0201645
   9.6836681  57.8187866  36.4319344  41.7601089  33.3339539  68.4269104
  18.3522224  11.7827072  71.0015488  56.8616524  29.9063301  17.2199421
  24.9514484  21.4347115  35.8243752  20.7699280  49.1645813   2.3127995
  21.6332436  49.2971344   2.7043965  20.6737823  48.2136192   2.2612019
  31.6343575   8.9693775  23.6834698  32.4469681   9.4432049  23.5063133
  31.2572079   8.8089228  22.8184586  12.5981607  34.4903069  11.4623594
  12.6735744  34.8906097  10.5961590  11.8131008  34.8856125  11.8413677
  39.1476326  38.2772446  77.8515244  39.3551979  39.0415764  77.3139877
  39.9750214  38.0515823  78.2766495  60.8676071   8.8027563  37.0924110
  60.6641769   9.7345057  37.1742210  60.0181389   8.3658562  37.1537170
  51.9907913  55.1279106  50.0735893  51.1969376  55.0180817  49.5501709
  51.8359528  55.9259224  50.5789948  44.1441689   7.5244002  52.1836433
  44.1490097   6.8316388  52.8441658  43.4520035   8.1214075  52.4677696
  22.3756790  59.0056610  42.1229897  21.7045937  58.8241730  42.7809715
  22.9187222  58.2175026  42.1110229  59.9384613   5.8925824  52.6527748
  59.3336334   6.5484004  52.3059006  59.3827858   5.2954950  53.1537209
  59.5212936  12.5921202  52.2376404  58.7141266  12.8261108  51.7794228
  60.1739120  13.2068043  51.9022522   5.6291986  -0.0399452  75.9449615
   5.1285801   0.2593225  75.1859741   5.5410585   0.6672281  76.5839996
  27.5171890  17.9642315  78.2159882  27.6981373  18.6949139  77.6247253
  26.9021778  17.4120770  77.7331696  64.0973740  46.8968048  31.6647911
  64.4111862  47.7505417  31.3666515  63.8075943  46.4558792  30.8661423
   9.5778084  45.7542725   7.2328157   8.6582756  45.8282776   6.9774446
   9.5545044  45.6486931   8.1838903  44.7881851  62.9351616  42.0784073
  45.0928841  62.0953217  41.7348061  45.2125244  63.5892677  41.5231552
   5.5977411  13.8255386  62.8237343   6.5464725  13.7090921  62.8745422
   5.2442365  13.1822824  63.4381332  55.1635208  28.6547775  35.0358505
  54.6580353  27.9143562  35.3712502  54.5414658  29.1460133  34.4992294
  24.2543583  24.9800320  10.7842941  23.7715168  24.3582516  10.2397900
  23.6074562  25.3008308  11.4126549  62.7319374  51.6005898  71.1240311
  63.3723412  51.3764420  70.4488449  61.9343147  51.8093262  70.6377563
  15.8619013   3.6180954  66.8782806  16.7890778   3.4205389  66.7458267
  15.5660629   2.9649625  67.5124207  30.5895805  26.4970760  24.3320618
  30.1783581  25.6491127  24.1644650  31.4963608  26.2841110  24.5525856
  23.6112404  50.1620674   9.4252377  22.8985691  50.4031982  10.0170040
  24.3836212  50.1120148   9.9884024  39.0332642  16.9410973  63.7031631
  38.5154724  17.6996574  63.4335175  39.8114471  16.9722328  63.1466599
  31.4531498  57.9095802  68.0848618  31.2801590  58.2103691  67.1927719
  30.5888329  57.7000122  68.4388046  20.6692219  55.3796959   5.7759757
  20.7627869  54.5792732   6.2925048  20.0596008  55.9195480   6.2791176
  46.2440262  52.4966125  28.3203678  46.2427902  53.1018791  27.5788231
  47.0262566  52.7311783  28.8196907  22.8080978   3.5237274  66.7571564
  22.2102909   3.2485449  67.4522324  22.9521542   4.4558640  66.9202499
   3.4825196  50.9978790  28.8608189   4.1324682  50.3587952  29.1530075
   3.7474399  51.2176857  27.9676609  33.6377220  39.0984230  16.1586647
  33.2080650  39.1183929  17.0137825  34.3596802  39.7217941  16.2387524
  61.8145370  53.0982018  73.0608063  62.2231102  52.4439201  72.4940491
  62.4967880  53.7553101  73.1985550  44.5835037  14.4806385  68.9467468
  44.9277153  15.3177433  69.2582016  45.0929298  13.8217545  69.4185333
  49.3928909  23.1683159  15.0937605  49.9201546  22.4314575  14.7851133
  49.9115753  23.9423828  14.8746290   2.1432130  58.1108131  46.8571510
   1.5453411  58.5205994  47.4823380   1.9566022  57.1744881  46.9257050
  19.7494545  35.6786766  70.9982910  20.6339912  35.8102074  70.6569366
  19.1739502  35.9608536  70.2873764  19.3655205  41.4130325  61.1035614
  18.8652821  41.2616348  60.3016472  18.9451618  40.8541794  61.7571831
  16.3340282  12.5519857  57.5245094  17.2068481  12.7778769  57.8460503
  16.1966572  13.1329308  56.7762680  38.9093361  19.9647884  20.2498913
  39.2264519  20.8419991  20.0350151  39.3197403  19.7609291  21.0902710
  34.1687431  26.5092297  38.1532326  34.5641022  27.0537605  38.8339691
  33.3843956  26.9894428  37.8878517  15.9788303  19.7937164  46.6714020
  16.2416363  19.9399586  47.5801239  15.0364695  19.9614735  46.6646500
  60.0133362  21.4434910  43.3307800  59.5607185  22.2630386  43.5300522
  59.7242775  20.8380909  44.0135384  11.3005304  55.5390778  28.9472771
  11.5721855  54.6269188  28.8453407  10.4233065  55.5718155  28.5656509
  28.5894089  32.8343391  61.1757278  29.0733681  32.7233467  61.9940758
  27.6909943  32.5857239  61.3931618  35.1707764  21.4912796   8.5575743
  34.7041321  21.4629517   9.3928432  34.8820953  20.7044868   8.0951357
  13.8723192  41.1996460  24.5797462  14.1997585  40.7578049  23.7963009
  13.0445681  41.5935593  24.3042641  56.3566513  17.4572353  58.6635132
  55.4138260  17.4077168  58.5058365  56.6957283  17.9691734  57.9292221
   1.6289513  12.8468266  31.9975243   0.9998474  13.4038820  32.4559441
   1.0889921  12.2709894  31.4561462  18.0271492  20.2757339  21.2842178
  18.1152973  20.2982903  20.3313522  17.2852345  19.6919670  21.4423656
  42.1986198  27.7163048  27.0054245  42.5925598  27.4583435  26.1720581
  42.2659149  28.6710701  27.0167999  21.4409714  15.2287617  20.6346474
  20.9471588  16.0009747  20.3588467  21.4262924  14.6501865  19.8722382
  24.9059887  55.3497314   2.7891545  24.6691723  56.2677307   2.9211979
  25.7039661  55.2317238   3.3044600  15.8703423   0.7697029  72.8726578
  16.6510239   0.2169551  72.8374863  15.7413626   0.9429686  73.8051682
   9.2543755  30.7458878  11.2653370   9.6086760  30.5034542  12.1208668
  10.0163498  30.7614479  10.6862144  45.0015068   5.3459682  15.5997086
  44.8624039   5.2502828  14.6575165  45.0598755   6.2912645  15.7384167
  63.2557220  52.2367554  25.7145863  62.5785828  52.3115196  26.3869896
  63.5703964  53.1322632  25.5909519  64.9482422  41.9195213  22.7562447
  65.3109436  41.5712051  23.5707111  65.4889374  42.6849518  22.5613174
  47.3327293  52.0790634   6.3152146  47.4974442  51.1940994   6.6407104
  48.1931992  52.3982620   6.0432968  39.7062340   0.7882255  24.8276730
  39.5813141   1.6941166  25.1104946  38.8732147   0.5466939  24.4227428
  49.3952942  55.9312592  40.9319496  48.6639328  56.4288521  40.5662460
  48.9916382  55.3527145  41.5789261   6.1219406  61.7792740   3.6988866
   6.8725510  61.3722801   4.1315184   6.3146253  62.7167130   3.7165496
  62.6679611  45.7933235   6.9834089  62.3395386  46.6492653   7.2586007
  63.6030197  45.9325104   6.8333178  23.9666977  36.9444275   1.0719768
  23.6399422  37.2506638   1.9179553  23.1800842  36.8290596   0.5389096
  62.5725784  62.9141655  16.3649597  61.7219162  62.5553703  16.6176910
  63.0265961  62.1823921  15.9471045  38.4034081  29.6297798   8.5794821
  37.4498978  29.5512581   8.6091270  38.5624084  30.4292450   8.0776777
  27.9851913   9.2731295  35.5416489  28.0164738   9.9353256  34.8511772
  28.9022484   9.0501328  35.7013664  30.3830528  22.5108452  30.6328316
  30.6379051  23.0913372  31.3499870  30.8888798  22.8215199  29.8819313
  37.9433632  29.0458965  42.7939835  37.8907204  29.6108360  42.0230713
  38.8803139  28.8911152  42.9139671  19.0793018  13.3702106  53.6203918
  18.7912426  13.1414080  52.7367058  18.9605751  14.3185625  53.6729851
  40.2669601  34.8429031  15.0677280  39.9466476  34.2686844  15.7633591
  41.0355835  34.3912277  14.7192383   1.6343470  30.9291363  64.0861664
   1.4896680  30.4903183  63.2478752   1.4608743  30.2545376  64.7427216
  42.7531891  54.2311897  11.2932768  42.0248375  54.7545547  10.9588709
  43.2518997  53.9886703  10.5130816  59.7134209   0.6883425  29.8949356
  60.2336845  -0.1136213  29.9440670  60.2785454   1.3638109  30.2699108
  40.7576561  61.0604782   0.2983733  41.0370636  61.5623894   1.0640403
  39.9088821  60.6951942   0.5481359  51.0733566  27.1712837  78.1745605
  51.6296921  26.9122486  78.9091568  51.1603546  26.4560604  77.5443878
   7.4036045  21.9032001  25.2376862   7.9902124  21.9677124  24.4840546
   7.1575394  22.8084755  25.4278545  12.5893383  55.7490616  51.9714432
  12.8101444  56.4509239  51.3591805  12.5204744  54.9667282  51.4242363
  17.0517597  50.9612083  76.8420181  17.3063240  51.8218422  76.5092468
  16.3833084  50.6554718  76.2288895  36.0544205  43.2238770  60.0104218
  35.7112694  42.6951370  59.2900658  36.7929230  42.7174416  60.3486099
  30.1086082  56.1463547   1.7370265  29.3265762  56.0104294   1.2020648
  30.1544647  55.3704529   2.2956955  47.1192245  43.4792404  18.2503815
  46.8027458  43.3119774  17.3626347  47.4563942  42.6341553  18.5476608
  36.3455658  58.3831215  19.4887352  36.3457069  58.9797516  18.7402248
  37.2685089  58.1684303  19.6240654  33.0454178   9.1710491  28.2864990
  33.6037140   9.4407215  27.5572433  32.5616837   8.4161158  27.9513741
   4.0160341  31.2166328   2.4438233   4.5213184  31.1662178   1.6324184
   4.5789447  31.7022877   3.0467358  52.9239273  63.1247635  18.7448006
  52.9767227  62.1945381  18.5254364  53.0993690  63.5759125  17.9190178
  16.2999134  34.6354599  71.5201111  16.8358479  33.9753761  71.9597626
  16.8634071  34.9782639  70.8264236   7.8317156  61.6581383  19.6767044
   8.1946211  62.2624207  20.3242989   8.3753586  60.8737221  19.7499847
  55.7399178  50.3860435   0.9989091  54.9152832  50.8692093   0.9463426
  55.6345139  49.6642265   0.3791496  21.1995239   0.5477684   0.6996753
  21.7765884  -0.0034112   0.1710637  20.8395405  -0.0454891   1.3589853
  30.1914864  30.8146496  71.4148102  30.6527538  30.2320442  72.0181656
  30.6175900  30.6705112  70.5698929  15.0525579  12.5292215  51.2061996
  15.8775501  12.2274771  51.5864258  15.3132076  13.1785469  50.5529976
   1.5943823  53.5894089  40.7703209   1.8170717  54.3649216  41.2853241
   1.9843088  52.8609238  41.2535286  61.4717674   8.1940155  31.6031647
  62.0309067   8.5555878  32.2908134  61.9151649   7.3902569  31.3318615
  14.0999804  21.1674080  16.3748970  13.2417431  21.5881195  16.3233242
  14.7242813  21.8780727  16.2284870  29.3620453  41.2218094  11.1948586
  30.1231079  41.7773476  11.0263720  28.6556549  41.6234055  10.6889248
   7.9128485  36.4731293   8.5943518   8.7659693  36.8251190   8.8483639
   7.6535473  36.9971886   7.8364873   4.5653124   5.6033592  35.5084076
   4.7275524   6.5439739  35.5802002   5.2155609   5.2956634  34.8769531
  22.0140839  23.1716633  25.1621647  22.8551006  23.6266346  25.2060165
  22.0547638  22.6711082  24.3472900  52.5063553  20.2029266  61.8915367
  53.1320648  20.9238358  61.9622993  52.0881424  20.1634789  62.7516365
  16.3271713  33.1898499   1.0572029  16.4325867  34.1016502   1.3287473
  16.4832573  33.2015953   0.1128879  56.7261925  19.0386276  73.4936829
  57.3863792  19.3291054  74.1229782  57.2223358  18.5592766  72.8301315
  17.9132500  50.5698357  72.9283066  17.7703896  49.6287193  72.8276749
  17.1839561  50.8658981  73.4730225   3.4638608  44.4037971  33.1844177
   3.2816081  44.9430847  32.4148827   2.7044506  44.5328522  33.7526360
  19.9047050  -0.3349619   8.6026487  19.8160725  -0.0107723   7.7063904
  20.3947487   0.3498842   9.0577040  37.0951118  32.6815453  41.1584930
  36.8492203  33.2886543  40.4605064  37.2422104  33.2406197  41.9214058
  10.5674210  10.3521528   1.0129594  10.3273859   9.7513924   0.3074794
   9.7622147  10.8341923   1.2014101  59.8094330  12.2906771  54.9952774
  59.7718277  12.6120930  54.0944366  58.9404488  11.9222851  55.1546097
  15.9952650  32.8718033  26.3099213  15.7615261  33.5275574  25.6529694
  15.8213673  32.0327797  25.8832760  35.7732430  52.4747086  72.1527481
  36.1464462  52.8929138  72.9286728  35.4014282  53.1971588  71.6467285
  24.8796883  62.5573349  28.1289062  25.1475601  63.2283745  27.5010643
  25.5252724  62.6168518  28.8331146  30.8362007   4.1065073  26.3142033
  30.3355064   4.9203439  26.3708534  30.8695145   3.7826414  27.2143326
  27.6717033  13.4665432  49.0874710  27.7385826  13.9455614  48.2614555
  27.6366062  14.1488657  49.7578735   9.8977156  21.4634438  41.5699959
  10.6755123  21.7052288  41.0672035   9.1773520  21.9122772  41.1274414
  47.6725006  53.3572006  13.9474220  48.5589256  53.6061249  13.6856642
  47.7743149  52.4930229  14.3462524   4.2667074  45.6016693   6.0565138
   3.3262062  45.7773972   6.0849376   4.4278984  45.0374184   6.8127337
  26.9469490  61.9869690  33.9817162  26.1330147  62.0639725  33.4839096
  26.6762714  61.6376152  34.8307838  23.3720570  13.4473877  75.1968384
  23.3173752  13.9091911  74.3601913  23.6433582  14.1182280  75.8234177
   5.3215528  20.2807465   4.8854465   5.2385912  20.1787930   5.8335786
   5.6945758  21.1547127   4.7702646  25.9266262  41.9036827  22.7360916
  26.0209312  41.2924500  23.4666634  26.7415447  42.4058113  22.7371941
  38.0153198  17.9499931  75.4098358  37.1002235  17.9804592  75.1307068
  38.2745171  17.0374908  75.2818222  39.9042931  51.6800880  70.9096832
  39.6665611  52.5323410  71.2748947  40.8586693  51.6488075  70.9761658
  55.1072311  49.7601280  52.9437675  55.2663841  49.1351395  53.6510849
  54.1777611  49.9759674  53.0195007  12.0331335  37.0823326  22.1154823
  12.8877592  37.4646797  22.3146248  11.4864044  37.3136940  22.8663425
  52.1085129  33.0639687  18.1781921  52.9612007  32.6398773  18.2746010
  51.5062408  32.5053177  18.6695347   0.3627509   5.7769337  40.3066216
   0.2790031   5.4298568  39.4185028   0.8335627   5.0956326  40.7866211
  43.8230286   0.4011830  14.3011284  44.6789360   0.8258113  14.2433243
  43.6071205   0.1733712  13.3968506  32.1280518  17.6592827  71.5713654
  31.6749992  18.4958248  71.4656906  32.0809097  17.2505112  70.7071228
  11.1506662  34.9154892  59.5103607  10.9612522  35.1855888  60.4089165
  10.3673763  35.1588669  59.0169487  63.9607430   2.0154142  49.4363976
  64.8998413   1.8302213  49.4419022  63.9051208   2.9699783  49.3922958
  53.3779373  13.3430271  19.1035919  53.4042168  14.2597256  19.3778248
  54.2763176  13.1466560  18.8379135  48.1901970   1.3288956  36.2487717
  49.0160751   1.4517303  36.7168198  48.1147003   2.1018896  35.6892967
  24.5905895  36.5761909   8.1220779  25.4151058  36.1078415   8.2526665
  24.8105831  37.4953156   8.2738686  12.0851536   0.5843490  12.5880041
  11.3853951   0.7240862  13.2260027  12.8358440   1.0561651  12.9486790
  22.9703712  54.9711266  76.8511963  23.1918221  55.8547783  77.1450577
  22.1647072  54.7571335  77.3216705  54.4905472  17.5248108  11.7072945
  55.4175034  17.2865944  11.7226868  54.0680237  16.8797150  12.2743530
  11.9584942  12.3629103  78.2516327  11.2549400  12.7801561  77.7544861
  11.5108757  11.7370329  78.8209686  34.6993866  11.8295841  11.8282642
  35.1400948  11.2166557  11.2397680  34.6027412  12.6298132  11.3120060
   6.5562325  14.8568192  29.8941116   6.6103373  14.9356842  30.8465195
   6.9176025  15.6797104  29.5647240  38.5825729  43.3283463  14.1726160
  38.0860558  42.5741272  14.4901981  39.0793495  42.9913406  13.4270477
  14.1157837  38.5970688  16.0048714  14.7598791  38.0656662  15.5369148
  14.5774460  39.4111633  16.2057514   5.1819582  22.4633617  56.6371841
   4.4685812  22.2301273  57.2312584   5.9694757  22.1270466  57.0648994
  33.6677895  26.2564621  29.7283573  34.5099411  25.8103752  29.8179073
  33.0410614  25.5531521  29.5586567  24.9468422  50.2592812   6.8407211
  24.5436478  50.3725967   7.7014332  24.2102776  50.2585945   6.2294102
  28.3909683  19.5573273  21.9244366  29.2363167  19.8275642  22.2830276
  27.8896484  19.2663746  22.6861801  37.0276299  30.0162811  40.3622437
  36.5592728  29.9662380  39.5289574  36.9802971  30.9400539  40.6084976
  46.6840744  26.4241180  51.4329948  46.0639267  26.1768875  50.7470474
  47.5122414  26.5551853  50.9712639  51.7751274   9.1117477  13.3279314
  50.8460693   9.2129860  13.1209412  52.0728989   9.9981432  13.5325451
  54.6061783  13.1051464  22.3237705  54.9756088  12.3162260  22.7204533
  54.9763184  13.1253347  21.4412651  38.9942017  13.6890888  10.5441360
  39.6381683  14.3953667  10.5962429  38.1626282  14.1346321  10.3822536
  60.2977562  43.2281036  47.9421539  59.6966133  42.5385513  48.2238960
  59.7976723  44.0379639  48.0435104   8.6779270  55.8543968  51.8755302
   7.7209053  55.8370171  51.8818474   8.9069290  56.6246758  52.3955879
  55.0171967  26.0634899  14.3068924  54.9022064  26.6352768  15.0658836
  55.3032875  25.2284851  14.6772289  64.0772095  -0.1420231  75.3994293
  64.9244766   0.2961250  75.3194580  63.5032196   0.3353321  74.8003387
  21.6453171  41.5204468  11.5012569  20.8149872  41.1656723  11.8189354
  21.4765453  42.4551048  11.3822660  59.2350197   9.2015829  68.9380341
  60.0686035   9.1392126  68.4716797  59.3542442   9.9320183  69.5450592
   9.4196329   0.5792897  40.2936172   9.4851151   1.5150115  40.4843216
   9.6844616   0.5025610  39.3769875  23.6827946  61.3895378  54.8239670
  22.8568497  61.6490402  54.4156685  23.8927250  60.5454674  54.4243240
   9.9058170  31.0371494  72.2384186   9.7073641  30.4516315  71.5076523
  10.7807112  31.3737755  72.0448380  60.4127312  26.3516884   1.8276799
  61.3250008  26.0824490   1.9349644  60.1808472  26.7515068   2.6658955
  59.7962418  23.2623081  10.3423395  60.1404533  23.1763821   9.4533138
  58.8813744  23.5165176  10.2214298   8.4267082  49.4922676  45.9876785
   7.6968789  49.7572365  46.5474701   8.8759174  50.3106842  45.7764015
  19.4477634  60.4822884  57.2311325  19.5588188  59.7807465  56.5894661
  20.2654686  60.4834137  57.7287102  18.2325459  33.7772141  13.7506762
  18.6961327  34.6016846  13.8975163  18.5991020  33.1773338  14.4003029
  65.7313766  23.8093224  34.4587555  65.6114349  24.2324257  33.6085587
  65.1246414  24.2661514  35.0413475  36.2561340  58.1522713  11.5647678
  36.4223824  59.0463600  11.2661018  35.3948555  57.9365387  11.2071495
  26.7450619  25.3114529  36.1971054  27.4592037  25.9448261  36.2683144
  27.1825829  24.4723530  36.0531693  19.5081406  53.7528191  35.2408295
  20.1614742  53.2844238  34.7212181  19.3157673  53.1642189  35.9707489
  12.9787407  46.4509926  50.6642456  12.6315727  47.0726051  50.0244827
  13.8396263  46.2105179  50.3217850   2.0859323  45.0160942   1.9241400
   3.0173697  44.8086624   1.9991611   1.6660125  44.1733780   1.7517021
  57.6607742  50.4424095  46.1457634  58.5289764  50.0621567  46.0121117
  57.8302574  51.2823257  46.5724335  57.9292908  36.7119560  67.1531143
  58.8119469  37.0372810  66.9761353  57.3994408  37.5021324  67.2584915
  24.3986778  53.2863579  71.9747391  23.8128490  53.0865250  71.2445984
  23.8151894  53.4069672  72.7238922  21.7413349  44.6973038  27.1792259
  22.3112583  44.7610016  27.9456215  22.3432426  44.6241035  26.4385624
  26.9813309  19.7096863  37.7028809  26.2491913  20.2403107  37.3888054
  27.4800148  19.4985294  36.9136047   9.7920189  18.9595871  76.6997833
   9.7708473  18.1390018  76.2074203   9.1064148  18.8603230  77.3603363
  14.8185787  48.2683754  26.9111900  14.6228704  47.6137581  27.5815735
  15.7151566  48.0721817  26.6393661  30.0438099   6.8211083  18.4179382
  30.1552162   6.6584063  19.3546066  29.5623131   6.0582285  18.0979290
  33.9239883   1.4880536  27.7462311  33.9849014   2.0878098  27.0027161
  34.4558601   1.8976560  28.4285583  19.4547443  58.1916656  78.5214157
  18.6629696  57.7041054  78.7485809  20.1590729  57.5463142  78.5819855
  44.9086990  11.5588417  34.5698509  44.3755722  12.1680393  34.0590782
  45.7196999  11.4721851  34.0688515  59.7788162  28.6325722  25.8038864
  59.8966446  27.7298012  25.5083294  60.6142349  29.0584717  25.6117458
  36.8336830   7.3710365  50.8385429  36.8246803   6.7486339  50.1113739
  36.0319633   7.8818517  50.7265167  23.9564476  61.1893005   4.3473549
  24.7211170  61.7514420   4.2228227  23.3541527  61.4460678   3.6491094
  13.7183580  19.7395515  42.8925934  13.3835325  18.8503475  42.7766647
  14.2679920  19.8906689  42.1236382  32.6497841  19.1783943  28.0491047
  32.5342598  18.3699455  28.5484028  33.5985794  19.2922401  27.9937973
  40.4052391  53.6472702  58.7227859  41.1018143  54.2678261  58.9371071
  40.2518082  53.1686974  59.5374374  47.8157883  48.2488594  69.7270889
  48.4474754  48.7976913  69.2623596  47.3678780  47.7612991  69.0357971
  11.5303507  34.7655830  31.4683838  10.8270082  34.5001755  30.8758450
  11.1662960  34.6382751  32.3444481  53.0053329   7.6709981   3.3157253
  53.0310974   6.7142220   3.3278511  52.0876389   7.8837557   3.1460004
  12.9124432  48.0134773  48.3024559  13.7096777  48.5419540  48.3393059
  12.2000599  48.6516914  48.3402405  53.8880501  32.9380493  57.4347115
  54.7099075  33.4266586  57.4798927  53.5862427  32.8925934  58.3419456
   3.5600951   6.9085264  49.7885475   3.4037299   6.6163940  50.6865654
   4.4543934   7.2496023  49.7999191  63.8560486  41.6640282  33.9712601
  63.6307373  40.7386589  33.8755722  63.0945282  42.1325378  33.6294708
  43.8241272  55.9532547  23.5968037  44.1768837  56.5100784  24.2908821
  43.0380287  55.5631218  23.9790001  39.1374893  19.4382515  15.3582878
  38.2499847  19.2166576  15.0763817  39.0898438  19.4475193  16.3142567
  11.8951626  36.2649536  69.4265366  12.1609287  37.1003265  69.8109283
  12.0950232  36.3556366  68.4948425  24.2363548  51.3732986  22.5248890
  23.7323914  52.0243874  23.0130806  24.0679646  51.5801392  21.6055965
  57.7986069  27.5375404  10.0604172  57.9065399  28.3287392   9.5326014
  58.1109314  27.7856445  10.9305496   0.9367964  40.4663391  32.8453560
   1.7738919  40.7680511  33.1981583   0.2805817  40.9915123  33.3033981
  52.5637741  48.2238045  56.6685028  52.0265274  47.6773758  56.0949020
  53.1452370  47.6061707  57.1119614  20.0500412  13.0727377  37.5349007
  20.6426125  12.6412373  36.9193535  20.2760677  14.0008936  37.4742966
  60.3018951  33.7186394  44.6242943  60.9827995  33.0841331  44.8479042
  60.6376343  34.5544281  44.9482880  41.6757355  40.6205597  13.0187168
  42.0212708  40.1781082  13.7940073  41.9726105  41.5262184  13.1075468
  26.9199009  51.3640251  19.3878384  27.5284653  51.8666000  19.9294109
  26.1355305  51.2743835  19.9290962  51.9023323  48.3197746  59.9113770
  52.2385864  49.0604591  60.4159012  52.6780167  47.9378738  59.5006523
  41.5105438   5.9730740  62.5483742  41.4212837   5.0709734  62.8557510
  42.3939285   6.2298985  62.8127747  56.1768875  23.7917690  70.4654617
  55.6638489  23.2061653  69.9086075  55.8055534  23.6768131  71.3401794
  47.8702888  62.4527588  61.3458824  47.2982216  61.8332672  60.8928909
  47.2718582  63.0197563  61.8323212  16.5901966  61.4512672  74.2263947
  17.2996178  60.8299675  74.3905487  16.6753159  61.6724396  73.2989960
  32.4425850   7.4986172  25.8063698  31.8990707   8.0512638  25.2447586
  32.7059708   6.7706814  25.2433739   5.9826536  17.9801388  69.7846069
   5.3882794  17.7800522  69.0614777   6.7673264  18.3275604  69.3605576
  18.6721859  53.2865334  17.7623920  19.5368423  53.2919121  17.3518162
  18.4436073  54.2117538  17.8515263   9.2813005  49.7111969  71.9550018
   8.4954453  49.4319344  72.4247589   9.9031658  48.9945564  72.0812378
  17.2044353  56.5254745  61.9151688  17.5238438  57.4278030  61.9191780
  17.7476635  56.0762253  62.5627136  65.3167648  58.0348549  43.0860710
  65.5847855  57.4567490  43.8003540  65.2840652  58.9056473  43.4821548
  35.4470520  44.3076897  16.5073204  36.1633530  43.7590752  16.1876850
  35.8747025  45.1108627  16.8043919   5.5458646  11.9876671  41.4892159
   5.0685387  11.9930763  42.3188858   5.6519222  11.0596609  41.2799530
  43.4557152  54.5666656  69.1044235  42.7204552  54.8737259  68.5740051
  43.6685257  53.7060585  68.7434540   4.1282644  29.4068336  10.1830397
   4.0710645  30.3217525   9.9075708   4.9507718  29.3542328  10.6698112
  41.9450455   8.0475721  54.2457352  42.4595566   7.7753010  55.0055923
  42.3200226   8.8910313  53.9923477  44.0300064  32.7148438  66.5814743
  44.6845245  33.2190781  67.0647812  43.2108688  32.8739319  67.0504456
   9.3843746  13.9992676   9.7453241   9.1614666  13.0688877   9.7146931
   9.2229595  14.3136444   8.8557491  16.6530914  57.2622871  58.9740524
  16.9795589  57.7065239  59.7565498  17.3617764  56.6705742  58.7213173
  58.8499794  37.8545074  24.7645550  58.5374756  37.3657761  24.0031643
  58.5488091  37.3446121  25.5165768  55.5076637  37.0739517  60.9205284
  55.2299957  37.6320305  60.1941147  56.1312637  36.4628181  60.5282593
  21.4868717  49.8399315  27.4454231  20.8382607  49.1567955  27.2755394
  20.9744358  50.5826187  27.7648811  24.8605347   7.9076233  38.2572327
  25.4184990   8.6554136  38.0434151  25.0109253   7.7556028  39.1902390
  44.2417183  55.2634010  43.8588409  43.6109238  55.5024796  44.5379410
  44.7164001  56.0743942  43.6766434  18.8134537  42.4880371   6.9975972
  19.6933765  42.4221497   6.6266174  18.2790527  42.8397293   6.2855854
  44.9634514  11.0845270  67.5929031  45.3544579  10.5438251  68.2791824
  44.6861877  11.8815241  68.0447388  19.0150185   0.3708760  61.5742912
  19.7175522   0.4595663  60.9302330  18.2764797   0.8429554  61.1896706
  55.4755478   1.2144699  27.6839619  54.8922768   1.4120834  28.4167461
  55.5425606   0.2596204  27.6819344  14.2159519   2.1884916  13.6145868
  13.7525196   2.8153706  13.0591717  14.7833834   2.7291274  14.1641006
  27.9107056   0.8577579  68.9560013  28.2279110   0.6211275  69.8275604
  27.4231262   0.0884765  68.6615448  42.4109802  55.0214424  41.5489159
  42.8508453  55.4529877  42.2813873  43.1116104  54.8386307  40.9228821
  61.5249596  18.6041756  56.0104942  61.7185555  19.3408031  56.5902634
  62.2122803  17.9648609  56.1978302  21.1418724   0.5453022  59.3859711
  21.5345669   0.1743593  58.5957680  21.8845711   0.8825255  59.8868866
  27.5783501  18.6475048   4.0907578  26.9692345  18.4431133   3.3812246
  27.0204506  18.7601509   4.8603625  56.2716827  28.2510014  67.2387619
  56.5841980  27.4849854  67.7201920  55.4514275  28.4877110  67.6716461
  10.9590244  43.7994804  72.2315674  10.4627275  43.3581734  71.5422440
  11.6976633  43.2161407  72.4058075  29.9871597   0.8257352  71.5026474
  30.3173218   1.7202501  71.4185791  30.7714119   0.2919597  71.6301651
  37.1924133  53.6843529  78.2754745  36.5932045  54.4108162  78.4470367
  38.0649109  54.0712509  78.3482132  31.7137566  55.0490494  41.3969040
  31.3877029  55.2697411  40.5244293  31.7758217  54.0938606  41.3948631
  14.3713856  53.9963684  57.7599869  15.2571630  53.7765732  58.0486374
  13.9544029  54.3752441  58.5338135  28.5138416  44.0741920  69.1716156
  27.7488708  44.0814667  68.5962982  28.6187325  43.1554871  69.4190292
   5.6752534  53.7011108   8.7438316   4.9299936  54.1591072   8.3551702
   6.0882998  53.2485733   8.0084171  60.5626526  39.9709206  61.0272636
  60.9845200  40.4931602  61.7095604  61.1083145  39.1879807  60.9531403
  55.1948357  47.9225960   5.8937593  55.4535370  47.2296486   5.2861996
  55.9939957  48.4311714   6.0313377  18.5122910  11.5970945  77.5060349
  18.5678883  10.6545010  77.6630707  19.1886368  11.9739723  78.0688400
  28.6563778  39.4539566  77.3378448  28.3459091  40.2438431  76.8952103
  27.8605423  38.9568024  77.5268250  25.1189308  25.8350010  42.7487984
  25.1392250  25.3579559  41.9191933  25.1809883  26.7563629  42.4968567
  55.8798218  53.5066986  32.4592133  55.2907372  54.2601089  32.4193306
  56.4343643  53.5949631  31.6840191   4.9756517  26.6635094  52.6370850
   4.6010208  26.2991066  53.4390221   5.2632375  27.5422249  52.8848419
  33.0724869  60.1523628  11.7680645  33.2426414  60.0140038  12.6998034
  32.4781799  60.9022598  11.7418966  46.5169754   4.5199361   1.9677912
  46.3815994   3.5929215   2.1641281  47.3594475   4.7295961   2.3709238
  19.8051491   8.3098469  61.6270866  19.7915955   7.7035756  60.8864937
  19.3820705   9.1020260  61.2958946   3.9004154  53.6024513  16.9022408
   4.3323689  53.0095634  17.5171680   4.0755882  53.2234192  16.0409164
  23.9641609  11.8834677   0.6597618  24.8161488  11.5527534   0.9443284
  23.5006638  12.0826015   1.4732407  61.9528923  10.4109554  46.7162323
  61.8693085  10.9162407  45.9075699  62.8952827  10.2792253  46.8200264
  25.7008343  45.4938545  24.5571480  26.3272133  44.9612808  24.0669975
  25.0644608  44.8641434  24.8958549  31.3569927  30.7666664  68.9627533
  31.9694252  31.4582024  69.2136230  31.9150238  30.0205650  68.7432709
  27.4362011  17.9687042  58.3381729  28.2275677  17.5043850  58.0654488
  26.7970619  17.7760868  57.6521492  21.1260891  59.6202812  35.7086487
  21.0678368  58.8138885  35.1962357  20.6732578  60.2750244  35.1771584
  23.2458572  61.1127014  66.3260956  22.6926441  61.8618736  66.5472870
  23.8639297  61.0481262  67.0541306  51.0581436   1.6035484  20.0614853
  50.9969788   1.0714380  20.8548012  51.6949425   1.1445500  19.5137234
  62.3374138   9.6170702  25.6070175  63.0511703   9.1923914  26.0828686
  62.4366989  10.5478659  25.8070011  20.0976105  48.6570702  37.1794205
  19.1821976  48.4042778  37.2992096  20.5838547  47.8353691  37.2473373
  19.2828121  50.8770943  14.3145351  18.6182575  50.9653435  14.9977703
  18.7969494  50.9672890  13.4947577  15.6952343  38.0338745  24.7036476
  15.0690756  38.3621292  24.0583515  16.5272560  38.4378090  24.4570560
  37.1814003   0.7281822  52.4189453  36.3380699   1.1474651  52.2479935
  37.1025810   0.3859276  53.3093872  30.0517769   8.8644896  57.1564903
  30.8504086   9.2330818  56.7789116  30.2358170   8.8039770  58.0938797
  21.4877815  52.3595009  45.3765030  22.1985989  51.9010925  45.8246460
  21.4159775  53.1966171  45.8351059  61.6081772  48.0265846  59.3544540
  61.8055038  47.6177444  60.1971588  61.1994972  47.3302841  58.8402863
  10.6111135  40.8709946  17.8886337  10.8680592  39.9499168  17.8459320
  11.3786707  41.3486061  17.5740261  48.2245407  47.7416611  46.8909073
  47.3763847  47.8010101  47.3306198  48.2632294  48.5225906  46.3387451
  58.7759361  28.0953197  48.0792770  58.7783470  27.3909416  48.7274132
  58.5297623  27.6660252  47.2599220  20.5792599  11.5967665  22.3193359
  19.9671593  11.1428976  21.7400551  21.0619850  10.8944988  22.7552605
  43.3793488  46.1359749  45.8938408  43.1487274  46.9708672  45.4864082
  44.0692368  45.7789841  45.3345184   9.0970039  37.9225693  19.9462891
   9.3157663  38.5074997  19.2208691   9.6380596  37.1466560  19.7998466
   3.8373437  39.8910561  71.5953979   4.3030472  39.0811996  71.3868790
   4.3284969  40.5741272  71.1388779  40.0428543  35.0118217  23.6272221
  40.0172844  34.6829262  22.7286644  40.5368042  34.3496284  24.1106911
   5.5793433  46.5803299  65.3046112   5.7784581  46.0191956  64.5551300
   4.6322670  46.5008125  65.4184265  23.1711578  59.9504013  60.4965744
  22.5753975  59.7085533  59.7874832  23.8125401  60.5287209  60.0837708
  54.0034294  20.4140949  69.0656357  54.7852402  19.8658009  68.9995270
  53.3970299  19.9029465  69.6015854  17.9181023  60.8963547  77.8401031
  18.2340508  60.0949631  78.2574539  18.7137184  61.3757019  77.6089172
   6.2481794  50.7425613  34.3397865   5.9001503  50.2916641  35.1090698
   6.0570641  50.1534042  33.6099892  65.4105911  24.4696159  28.5915337
  65.4092178  23.8184757  27.8899288  64.8184052  25.1554298  28.2829742
   3.1291020  27.8269501  60.5111313   3.4027677  28.4071808  59.8007240
   2.9928846  26.9788761  60.0886993  54.3656158  39.8335304  55.4099426
  53.8340149  40.6214943  55.2970657  53.9605751  39.3747482  56.1459389
  20.0262108   5.1593347   8.9797554  20.9542389   5.0405684   8.7775421
  19.8753071   4.6058874   9.7460155  45.1643066  14.5712929  58.5869026
  44.9505768  14.0662613  59.3714333  45.1429787  15.4835129  58.8760910
  64.7629776  33.3409348  29.4222927  64.1571655  32.6038170  29.4990044
  65.3944778  33.0638657  28.7584591  35.1597481  63.3918762  74.1920853
  35.5573921  62.7465820  73.6075287  34.2443314  63.1207466  74.2608719
   7.7302723  49.3240013  22.4111156   7.2714515  50.0226364  21.9446144
   8.0527124  48.7459145  21.7196827  64.6604996  49.1234779  33.8346024
  64.2121353  48.5570107  33.2066574  64.0144577  49.2747688  34.5245056
  27.4128723  56.1765251  28.0514450  27.7759533  55.5766983  28.7030697
  26.5568523  56.4219360  28.4024906  27.6223755  27.3497963   2.8220363
  28.3949013  27.8534889   3.0784135  27.5697117  26.6461773   3.4688594
  30.9941273  20.5809040   0.0563308  30.0602360  20.3736496   0.0899287
  31.1611710  21.0654430   0.8647557  12.9189692  51.1873322  50.8211174
  13.6607895  51.7766724  50.9575729  13.1381683  50.4051628  51.3274689
  53.7636719  57.0669136   5.6770415  54.4144135  56.8678894   5.0038757
  53.5498505  57.9895325   5.5381413  24.7669697   3.8123031  52.3107719
  25.0499001   4.4365797  51.6425934  24.8764877   2.9550219  51.8993034
  10.9735785  35.6021347  16.5545788  11.6932726  35.2648697  16.0211697
  11.3788891  36.2677422  17.1103897  63.4391785  34.2612724   1.4710447
  64.0065918  34.4254570   2.2242470  63.3417358  33.3093338   1.4475747
   2.3958142  21.5555000  36.5009575   2.6980674  20.7183762  36.8532372
   2.5581865  21.4919205  35.5597725  35.1998558  25.9278126   4.2334127
  35.1064644  26.3809681   5.0713630  35.8940086  26.4052048   3.7790112
  23.5590763  23.5735321  30.9616089  24.2347221  23.2591362  31.5623512
  23.7669849  24.4986057  30.8302860  53.1439362  59.8646164   5.8371944
  52.7678490  60.0540009   6.6968017  53.9901161  60.3120346   5.8421321
  40.1905212  63.2936096  21.2310143  40.6177864  62.4506683  21.0789490
  39.3122711  63.1863213  20.8657761  50.6155472  17.7651367  18.9673233
  50.0112762  18.1308250  19.6133537  50.9116135  16.9417667  19.3554478
  52.7468338  32.2143974  12.4434004  53.6286240  32.2233276  12.0711136
  52.8797112  32.3741531  13.3777733  44.4009323  24.5551662  20.5007153
  45.0176659  24.7344055  19.7909698  44.9552917  24.3525677  21.2542877
  48.3358231   6.4295969  72.1333313  48.8171082   7.2525263  72.0474091
  47.4505997   6.6947846  72.3829041   6.9863300  28.9030228  43.8798447
   7.7221479  28.2908535  43.8872910   7.1022243  29.4070282  43.0743752
  32.2518959   8.9136515  18.2179756  32.3733215   9.8573627  18.3223610
  31.5011501   8.8323803  17.6297493  59.9324074  41.4037170  73.5551300
  59.4916878  42.2379494  73.7165375  59.2518806  40.8407936  73.1860352
   6.5188437  14.8989925  20.4184990   6.2003622  14.0021410  20.5207672
   7.2120152  14.8335648  19.7616386   2.7309382  20.3416862  19.4164448
   1.8230519  20.0402279  19.4495640   2.8688228  20.5863972  18.5013828
  18.5894833  45.6500854  53.2146606  18.6807098  44.9183617  52.6043472
  19.0230293  46.3826141  52.7768555  33.3472404  61.4903831  48.6858063
  32.4142303  61.6250992  48.8518677  33.7335129  62.3623047  48.7681503
  23.6494942  14.6781740  16.1407890  24.2177811  15.1630306  15.5422964
  22.9698162  15.3056612  16.3868217   4.3890510  60.0232315   2.5401154
   3.5986681  60.4694176   2.8441615   5.1082759  60.5055847   2.9478896
  55.4768181  48.9812393  48.1854630  56.3356400  49.1154556  47.7846565
  54.8988724  48.7763634  47.4504547  57.9225616  17.1882362  35.9225349
  56.9886093  17.3654137  35.8104172  57.9602890  16.2769623  36.2130318
  44.1985703  22.2077923   7.8648806  44.2751503  22.6771812   8.6955681
  44.7001686  21.4033546   7.9972029  55.9961281  42.9687042  52.3159828
  56.8612862  42.6325760  52.5499573  55.4834213  42.1872635  52.1093178
  15.2205791  55.7198105  21.2162113  15.7949915  56.4095612  20.8837490
  15.6295404  54.9055405  20.9230461  26.5017586  35.9009666  72.7315674
  27.3026848  36.1124382  72.2519608  26.4645672  36.5503654  73.4338074
   3.7189946   7.1147609  76.1692429   4.4065113   7.7541165  75.9827576
   3.8124104   6.9282074  77.1034317  52.9886208  21.3819866  12.2585773
  52.6449013  20.5729084  11.8797884  53.5250931  21.7629166  11.5633669
  39.0255585   7.1556921  59.4245377  38.8393631   6.2170691  59.4479980
  39.9313049   7.2277966  59.7256279  47.6124344  37.3572502   5.5441866
  47.9092865  37.7982635   4.7481852  48.0826607  36.5235138   5.5456467
  60.8235397  22.4261971  46.3967590  61.3368835  22.3506355  47.2011223
  61.4625092  22.3121376  45.6932373  15.4124060  45.8063164  49.4502831
  16.0879459  45.5580177  48.8192368  15.6316671  46.7054939  49.6945038
  38.6653671  56.1127930  68.2603912  38.3314285  55.6028137  67.5223999
  37.9442902  56.6976891  68.4931488  58.2824364  60.8302612  19.3842087
  58.8002739  60.8574104  18.5796337  58.1300430  61.7497826  19.6021061
  34.4444237  32.2358589  18.4915943  34.1776886  33.0478859  18.0606689
  34.1570206  32.3404617  19.3986168  30.7251377   1.7357100  41.1963120
  31.1241302   2.5876203  41.3731956  30.6876793   1.3066521  42.0511436
  32.0140915  39.6251907  22.5204391  31.5794926  38.8309402  22.8311062
  31.5231495  39.8764725  21.7380924  55.9386749  55.2640190  78.2444305
  56.1124763  55.3277359  79.1835632  56.2260017  54.3823853  78.0069580
  57.1786156  56.8084526   9.9893551  56.5396957  56.1487579   9.7195034
  56.8213234  57.1702881  10.8003120  21.1705227  36.0085907  18.4133301
  21.3292885  35.3448639  17.7421417  20.9824219  35.5069046  19.2065258
  61.5366745   4.2143817  35.2934570  60.6799927   4.6375775  35.2366333
  62.0093613   4.7184529  35.9558067  39.0224686   5.5877976  35.0407867
  38.9306870   4.7568798  35.5070343  39.9212799   5.8644962  35.2191238
  17.2713108  12.5495472  10.5136833  16.5288658  12.3878784  11.0958099
  17.3418694  11.7524281   9.9884644   6.8242984  62.8212318  30.7280807
   7.0654774  62.0387840  30.2322540   7.1613164  62.6596909  31.6093044
  25.7244377  30.5236435  70.0100250  26.4807243  30.1942520  70.4955826
  25.1896782  30.9647942  70.6700745  44.5082054  63.4517670  58.7301331
  43.7863503  62.8458023  58.8973465  45.2127151  62.8980064  58.3936157
  23.8326435  53.4699860  33.9258728  23.9585266  54.0272446  33.1578598
  23.0165749  53.0014191  33.7506409   6.9630375  17.7807121  48.6583252
   6.9435787  18.6655331  49.0229378   7.8041263  17.7271004  48.2045326
  38.2579918  57.7328911  54.9793091  38.2856789  56.8777618  55.4085159
  39.0617065  58.1690292  55.2622566  49.5822296  20.8618755  31.0797691
  49.9866829  20.0110741  31.2494259  48.8413544  20.8997650  31.6846638
  64.3634644  11.3996811  63.3808670  64.4731827  11.5835838  62.4479294
  64.0658875  12.2289295  63.7550735  10.4317322  51.9856567  57.7817345
  10.5495081  51.7883644  56.8525238  10.4190874  52.9418411  57.8238373
  45.9870567   2.6361954  73.3196869  45.4042358   2.8140125  74.0578766
  46.5538406   3.4060221  73.2711639  16.5168648  20.1830559   7.9517860
  17.3856506  19.8103771   7.8015976  16.6884785  21.0599232   8.2951269
  64.6340485  46.5829315  54.0698929  64.9433289  45.9646034  54.7318954
  65.4222412  46.8302383  53.5863419  65.2698364  27.9851627   5.0457735
  65.9657898  27.8255615   4.4082718  64.5578995  28.3672104   4.5325336
  11.4008541  21.3460560  61.7543983  10.7996292  20.8435402  62.3041573
  11.4814653  20.8289986  60.9529114  34.2002754  48.8650131  46.9527130
  33.7784729  49.7235794  46.9182625  33.7574539  48.3532677  46.2757721
  20.2844810  36.0838280  58.1311951  19.8246651  35.3160782  58.4708405
  21.0211201  36.2061844  58.7300453  63.6645508  33.0137177  44.9624023
  64.2547531  33.5573349  45.4842834  63.9956894  33.0914192  44.0676727
  48.5013237  59.9262695  41.4824677  49.4392204  59.7351761  41.4743652
  48.1760330  59.5643997  40.6581726  20.4985352   6.2419295  78.0258484
  20.8402271   6.7036905  77.2601776  20.4316692   6.9161282  78.7020264
  61.2579308  27.7636738  20.2998009  60.4195175  27.3087864  20.2200031
  61.0779572  28.4959488  20.8893929  50.4425354   1.9164841  37.5073662
  50.2234039   2.4016454  38.3028755  51.0380859   2.4946389  37.0306206
   4.5730414  45.4584465   3.4317973   5.5292277  45.4995117   3.4477124
   4.3172140  45.4750099   4.3540282  37.3920975  16.5377483  35.1182213
  36.8094063  16.5992699  35.8751373  36.9273224  16.9990234  34.4200478
  62.9156189  18.1733246  72.6105728  63.3234940  17.3121662  72.5195770
  63.3578033  18.7178059  71.9592285  21.0070629  48.1746674  68.6024857
  21.7377739  48.7641106  68.4158020  20.9642677  48.1414452  69.5581512
  53.3106308  37.7670784  12.1717720  53.0721436  36.9739990  11.6917953
  53.3853531  37.4824409  13.0826111  52.3803368  46.7152061  38.1126480
  52.2837830  46.4505348  37.1978531  51.5081329  47.0152473  38.3685112
   9.8713551  57.5614166  74.7512360   9.3610945  57.5823784  73.9416580
   9.4773540  58.2392960  75.3003082   0.3369710  24.2005882  17.4532051
  -0.3987898  24.8073845  17.5349731   1.0949827  24.7632236  17.2948112
  33.2932587  14.5221243   2.7489619  33.6158142  15.2851543   3.2285185
  32.8147469  14.8906555   2.0063713  56.4757881   4.3738322  56.2040367
  57.0887985   4.9653974  55.7675743  56.3968506   3.6286550  55.6084595
  11.0555067  27.7860947   1.0942302  11.8692980  27.6139641   0.6205781
  10.6624374  26.9219952   1.2169422  23.1723137  55.2328682  31.3999157
  22.2395782  55.3019638  31.6035347  23.2066174  55.1946259  30.4440956
  49.9170609  29.5546150  78.9216232  49.5505562  29.8159714  78.0768738
  50.1484604  28.6328506  78.8074417  12.0804729   1.2856435   8.5467854
  11.2263880   1.7166550   8.5151329  12.4156618   1.3522726   7.6526713
  62.4899979   8.1312876  41.4814987  62.6600227   7.8187237  42.3701096
  61.6034546   7.8276629  41.2863350  44.5623817   6.9014664  45.5637665
  43.9405975   6.5379424  46.1942139  44.3543816   6.4599056  44.7403641
  65.3899536  17.0452080  15.3260918  65.7667313  17.2899265  14.4808788
  64.5961914  17.5754337  15.3970165  60.9177551  49.8850784  14.4802513
  61.2224350  49.5835304  13.6244059  60.1270599  49.3721390  14.6473684
  62.6653214  11.8819437  38.6846352  63.0415268  11.1109943  39.1092987
  63.3526230  12.1890450  38.0934181  55.4538651  24.0833454  29.5484352
  56.2251282  23.9766598  30.1052094  55.8005981  24.4137077  28.7196617
  36.2621078  51.5227852   0.8740684  36.8349762  50.8430176   0.5191376
  36.5644379  52.3310661   0.4599326  37.0231819  23.9903164  17.6488228
  37.5521049  24.6131744  17.1503105  37.2390480  23.1373119  17.2719727
  56.9005241  52.6930809  29.4584255  56.2584496  53.3387680  29.1633644
  57.6316032  52.7858543  28.8475628   0.3801505  31.8937035  60.1139870
  -0.1339099  32.1498909  59.3482590   0.2845931  30.9423618  60.1592484
   8.4916000  26.7904491  21.3250999   8.1811485  27.5200748  20.7889099
   9.3278332  27.0925636  21.6796036  11.8250751  10.6908569   8.3425083
  10.9568806  10.7292557   8.7437515  11.6729021  10.9028826   7.4215736
  58.7363014  37.5882797  14.2400055  57.8256683  37.5533638  14.5328703
  58.9203300  36.7037125  13.9239388  47.7740936  49.4359779  21.8332634
  48.7091599  49.2313423  21.8365498  47.4846611  49.2195168  20.9469185
   2.3054628  27.0307121  35.1208725   2.4606380  27.8028851  34.5769043
   2.5251534  26.2908211  34.5547180  54.8561287  47.3162041  75.1700516
  54.4200058  48.0202293  75.6500168  55.6105499  47.0877037  75.7130585
   0.5044667  33.6760178  41.9199448  -0.3502522  33.3825989  41.6043625
   1.0574720  32.8960876  41.8738213  42.8280640  38.4659462  74.9857788
  43.7114410  38.8078575  74.8480682  42.9528580  37.6970291  75.5420380
  56.2410889  57.6237831  12.4165430  55.3706131  57.3504868  12.7060461
  56.2117004  58.5802650  12.4392109  36.9164581   3.7964821   1.8308578
  37.8176041   3.5889313   1.5836949  36.8231201   3.4425712   2.7153163
  16.9814339  32.8489761  59.0751648  16.3991966  32.2664337  59.5628891
  16.9718208  32.5044861  58.1821594  26.4447289  21.3773766   9.1860285
  26.2625656  22.0981770   9.7889347  26.5042953  20.6045742   9.7476854
   8.2815514  44.1217461  77.3753204   7.4666400  43.8775063  76.9365692
   8.9149637  44.2232323  76.6648788  16.8585052   1.5848207  46.7823334
  17.4193592   1.3030337  47.5050163  17.4417915   2.0764050  46.2041016
  22.6471996   4.7837563  53.4828377  22.1794910   3.9762688  53.6960144
  23.5009270   4.4893937  53.1654434   8.7972908  45.9749680  33.0988350
   9.6011562  46.3773651  33.4276390   8.5180922  45.3884888  33.8019142
  65.0186005  50.6666145  45.5825424  64.9041519  51.3083687  46.2834549
  64.8895035  51.1666031  44.7765770  16.0835018  57.2774963  27.6716957
  15.3549938  57.3723259  28.2853012  15.8112011  57.7715874  26.8984184
  29.0735416   1.0243630  50.9100151  28.4375591   0.4189145  50.5289803
  29.8199501   0.4722910  51.1430893  63.6686935  48.3567009  37.4408684
  64.0785370  48.5259285  38.2891731  63.7176170  49.1941643  36.9799080
  61.0196457   6.9806280  14.5177355  60.0678940   6.9503827  14.6151161
  61.2024078   6.4088726  13.7721310  58.6469040  16.8220367  26.5821247
  59.0918694  16.9448757  25.7435837  57.7773438  17.1995106  26.4494019
  42.0361252   6.4235449  31.5576401  41.3342743   6.3313665  30.9133244
  42.1203690   5.5528479  31.9462566  61.8825493  40.5578613  53.4656143
  61.4850388  39.8153648  53.0107307  62.4761276  40.9435654  52.8213158
   1.9959421  44.4709244   9.2298841   2.8072200  44.7652855   9.6438999
   2.0541267  44.7955666   8.3312998  54.1283836  13.9914608  39.5070686
  53.2991333  13.8359604  39.9591599  53.8841934  14.4766979  38.7189407
  55.2825012  19.3613892  51.8686829  54.5910797  20.0174999  51.7810020
  55.3329277  19.1907978  52.8092041  46.2790489  61.0465012  37.9652100
  47.1591911  61.2880669  37.6767273  45.7320061  61.7907906  37.7141876
  41.2221069  33.6649551  55.1668205  40.5693474  33.0980339  54.7560310
  41.6616592  34.0948410  54.4331818  26.2503242  46.8856735  78.0093994
  26.7476349  46.0713615  77.9331360  25.5260544  46.6698761  78.5968475
  53.4005699  59.2081909  48.1860123  53.8900528  59.2959404  49.0038986
  53.8561630  58.5157089  47.7073326   0.5246426  58.0194550  19.1858482
   0.2210990  58.2762489  20.0565681   1.3927525  57.6450348  19.3356056
   7.3976040  30.3563118  16.6989021   6.7049031  31.0157928  16.6604023
   7.1491838  29.7904110  17.4298439   5.3050356  52.0971069  53.8527985
   5.6093388  51.2761078  53.4660187   6.0711126  52.4454269  54.3088989
  48.6510239   2.5632625   7.7214155  48.5450668   2.5858009   6.7703652
  48.4493599   3.4546309   8.0060682  16.8588734  28.4344482  36.2729530
  16.8466415  27.4931297  36.4461594  17.7594986  28.6170006  36.0050354
  52.2990494  62.7772102  37.3157387  51.6115875  63.3426208  37.6677780
  51.8382568  61.9870300  37.0337601  32.8450775  17.9710045   1.6769078
  32.5294151  18.6398335   1.0692403  33.7958755  18.0814056   1.6817902
  62.6764069  46.5188828  71.3866501  63.5434341  46.4093246  71.7771606
  62.8520279  46.7945862  70.4869995  20.7506905  57.7078438  52.4892502
  21.6039639  57.2809982  52.5664444  20.1229553  56.9856453  52.4646072
   6.0992785  47.4924698  51.2931633   5.2101283  47.6485634  50.9749184
   6.0160360  46.7376900  51.8759232  40.2161942  33.3149681   4.6806912
  40.9569626  32.7367859   4.4984846  40.0367928  33.1880531   5.6123233
  40.0616798  43.5739670  70.5217667  40.9373398  43.7262535  70.1664352
  40.1681213  42.8250351  71.1082916  65.0162659   1.5024838  22.1896954
  65.0093307   0.6426114  22.6101761  65.9015045   1.5890150  21.8360176
  18.7619972  57.3484650  25.0143986  18.3916264  56.7513275  24.3644123
  18.0238419  57.8934784  25.2870255   8.0317507  25.7785892  18.0140858
   8.6941319  25.1784325  17.6716022   8.3177528  26.6436672  17.7207031
  53.0547028  37.2465401  14.7622385  52.5230103  38.0373421  14.6718779
  52.4500084  36.5894508  15.1069269  47.9660072  56.6758652  59.8135681
  48.7966194  57.1459274  59.7404404  47.4859390  57.1428299  60.4974556
  28.1071205   4.7622337  18.8246880  28.5751038   4.3556304  19.5539989
  27.1836014   4.5867558  19.0051041  22.2870216  41.0539055  61.0581894
  22.3984909  41.2184868  61.9945221  21.4096184  40.6785927  60.9837646
  22.5626450  52.1952629  57.5400696  22.6771317  51.2459373  57.4964142
  22.3870869  52.4571533  56.6362839  24.1962147  41.1000290  12.7539883
  24.6671848  40.3951263  12.3095455  23.3929977  41.2095413  12.2449865
   1.7167379   7.9706545  44.8441772   1.7301247   8.0025654  45.8007507
   1.1582234   7.2213182  44.6373215  46.1427879  47.9277039  43.8441315
  46.9415703  48.4286728  43.6791916  46.2538910  47.1251144  43.3344879
   6.1854749   4.1067295  78.1184692   6.8353891   3.7998133  77.4862900
   5.9675698   3.3302612  78.6340714  62.6608582  58.7729950  17.2205029
  62.6496582  58.1537323  16.4906902  63.4925308  59.2376671  17.1276016
  10.8655128  10.5849209  19.0957336  10.6330166  11.4319525  19.4761448
  11.7360926  10.3959551  19.4458981  32.9737396  39.0008392  77.9931335
  32.4188499  39.7224083  77.6970520  33.8598061  39.2612762  77.7415543
  33.7446594  53.5984802   3.5077894  33.5179329  53.2397881   2.6497877
  33.3158340  54.4539413   3.5306787  28.7485161  39.3476830   1.5665917
  28.8834343  39.1787682   0.6341234  29.2015381  40.1752853   1.7280875
  30.1410007   5.2622166  13.8279381  29.3135281   5.6663942  14.0890169
  29.9335117   4.7916894  13.0206060  15.2049580  23.2105541  71.6692276
  15.7737198  23.9504910  71.4565430  14.9166088  23.3801460  72.5660706
  53.3538132  34.6602783  24.1165371  52.4745102  34.9559937  24.3523445
  53.7892494  35.4450836  23.7838020  26.2903061  45.3157272   7.1225619
  25.7755356  46.1001205   6.9329000  25.6538086  44.6010742   7.1032934
   5.6135874  41.1114922  40.3915825   5.6948681  41.3239670  39.4618111
   6.0059271  40.2422714  40.4738197  20.7644100  15.6403828  42.3199463
  21.0284767  14.7238617  42.2393990  21.1202011  16.0617886  41.5375977
  60.8390884   4.9408073  48.5110054  59.9498138   5.2941437  48.4870758
  60.7740059   4.1659575  49.0692177  29.4115105  39.6648941   5.3333340
  29.4430046  40.5665894   5.0136642  30.2181911  39.2665787   5.0064588
  40.2894554  23.1865730   7.9443722  39.7774239  22.3823204   8.0294180
  40.9948883  23.0901699   8.5841370  33.1967125   8.8880072  76.3921585
  33.9474983   8.3830633  76.7045517  33.0274658   8.5470467  75.5139008
  41.5308151  44.5220871  17.3157845  42.1689644  45.0393753  17.8071136
  42.0001030  43.7209091  17.0831547  50.6425514  10.8341923  25.5739479
  50.5533447  10.4415035  24.7055740  49.7910995  11.2375088  25.7430439
  51.4371338  39.7128258  47.6207581  52.3075523  39.6360855  47.2299728
  50.9046516  40.1249886  46.9404564  57.1512299  48.3399811  41.8268204
  58.0880432  48.1533623  41.8883171  57.0853424  49.2843628  41.9683685
  64.2557373  18.3401680  55.2878799  64.7365265  19.0549030  55.7052917
  64.2752228  17.6310081  55.9304886  13.9507570  57.0844116  17.9718590
  14.8855343  57.2685776  18.0640869  13.6049023  57.8360596  17.4905605
   3.8183060  54.8712578  76.1883545   3.2947168  55.3243065  76.8492966
   3.1954169  54.2989960  75.7402954  15.2458248  39.8334351   8.3791246
  14.7815666  40.6551285   8.5388556  16.1716957  40.0610809   8.4638014
  62.4831810  62.0760574  68.9585800  63.0296478  61.5147934  69.5086594
  62.7585907  61.8759117  68.0639725  17.4729137  45.9725189  12.0756340
  17.9178791  45.2947617  11.5668278  16.6679592  46.1481247  11.5883532
  13.3824139  26.9745827  25.2331619  13.5984230  26.0428410  25.1953773
  12.7668247  27.1071606  24.5122547  62.1611176  22.1517830  48.9355545
  61.3511887  21.9904423  49.4195213  62.6304855  21.3182526  48.9694748
  32.3488197  56.6998978  54.0798416  31.5258217  56.9770851  54.4824219
  32.8417625  56.2976913  54.7950172  49.0531082  60.3654175   0.8000214
  48.2381897  60.6586800   0.3924159  48.8069954  60.1501427   1.6996413
   6.2969332  12.8113413  49.3832779   5.3744402  12.5956354  49.5200577
   6.6806164  12.0089512  49.0294609  20.5738430  48.0996170  53.0565834
  21.0599670  47.4561234  52.5410004  21.2345543  48.5051880  53.6180115
  26.2991257  32.2335091  24.7536659  26.3002872  33.1227417  24.3994179
  27.1983051  31.9273834  24.6353607  24.8777199   1.8676934  30.8310871
  25.2170010   1.9890151  29.9442940  23.9857216   2.2131116  30.7955971
   4.0838661  47.6775322  38.6441956   4.0870848  47.9939690  39.5475731
   4.1661730  46.7271385  38.7230263  53.0792770   2.8077755  71.0257721
  52.1831970   3.0816884  70.8302002  53.4044571   2.4459779  70.2014008
  60.4703140  22.3591080  67.1843262  60.9844170  23.1521111  67.3362427
  61.1213074  21.6859398  66.9861145   7.5150561  46.9463501  18.4106979
   6.7001495  47.0240746  18.9068012   7.4826374  46.0674057  18.0330219
  35.7103653  45.9629860  65.8779373  36.5005836  45.9942474  66.4172058
  35.6921616  45.0709877  65.5311890  17.8258152  26.6008720   4.7040348
  18.7828217  26.5925407   4.7214875  17.5853405  27.4165440   5.1434445
  61.4800835   5.0046883  12.5602236  62.2783432   4.4896889  12.4427662
  60.7693901   4.3719077  12.4566059   5.3131700  56.9565048  29.9530582
   5.1553211  56.0260086  30.1127167   5.5192289  57.3159866  30.8159256
   5.5055094  33.5152206  18.5011406   5.1938510  33.0812874  19.2953701
   5.6548014  34.4226112  18.7668209   1.8889440   2.8433549  76.8408127
   1.7055759   2.0960248  76.2715073   1.2235334   2.7907591  77.5268860
  28.8964195  37.4229507  19.3092136  28.3285046  38.1045074  19.6686344
  28.6779690  36.6388931  19.8129616  13.7175808  14.7995844  47.7502098
  13.3035746  14.3871298  48.5083084  14.2157536  14.0947456  47.3363724
  42.5573959  26.7480621  69.9888229  42.6691284  27.6826439  69.8147430
  43.4439545  26.3893623  69.9491043  59.4583321  54.7101784  28.4635391
  59.3232880  53.8690987  28.0269909  59.8745346  55.2603493  27.7999725
  55.6031265   7.3956008  36.4108887  55.0538063   7.5223017  37.1844673
  55.2468185   6.6134171  35.9896202  35.6363983  56.3893509   7.3393908
  36.1259651  56.0821457   6.5763850  34.9209938  55.7604828   7.4340348
  38.1642952  22.7112465  35.0828018  37.2280426  22.8826180  34.9813309
  38.4252357  23.2439079  35.8340797  36.1905518  59.2747650  35.0449448
  36.6129341  58.4803162  35.3715515  35.4407272  58.9577103  34.5414810
  53.1719780  15.6315279  46.1137581  52.7985992  15.4377823  45.2539444
  52.4164047  15.6680346  46.7002869  17.3483715   5.9833746  28.0467834
  17.2573147   6.5289574  28.8279896  17.0964088   5.1065025  28.3363419
  62.2206879   6.3393755  37.0950623  61.8490791   7.1852627  37.3452911
  63.1259193   6.5370793  36.8548698   4.4891305  42.8446121  64.9908142
   3.9585433  42.3322830  65.6009140   3.8590755  43.1942902  64.3607407
  31.2142925  50.1931000  69.5222549  31.1123314  49.2725334  69.2805939
  30.3188114  50.5265083  69.5786896  29.8104115  22.4177628  43.3609772
  30.0366402  22.9214172  44.1428909  29.9414082  23.0290432  42.6361275
   9.1967793  30.5944824  74.8591766   9.2912121  30.5837727  73.9067078
   8.4658480  30.0017071  75.0340729  48.7919540  22.6725407  60.8006668
  49.2027588  21.8080750  60.7875671  47.8724747  22.5039253  60.5948448
  17.3862820  61.7758179  14.6011019  17.0365314  62.3509254  13.9205475
  17.3942490  60.9069252  14.1996117  60.0016785  26.7973633   7.6459818
  60.3970642  25.9428253   7.4737401  59.0587616  26.6369667   7.6082954
  25.5510330  51.7937279  67.5941162  25.4851513  51.0487518  68.1915207
  26.3439846  51.6236115  67.0856628   1.0982606   8.1660738  60.1264992
   0.9951258   7.2656069  59.8186798   1.3483388   8.0776310  61.0462112
  53.2596130  54.5017929   5.1888123  53.9681664  54.3768768   5.8201432
  52.8487625  55.3259850   5.4498487  12.7194023  32.4915657   0.4089094
  12.6358433  32.7743301  -0.5017467  13.1652050  33.2176132   0.8451987
   2.4545453  53.8650589  14.4448452   2.7611783  53.0160942  14.1263056
   1.9356575  53.6562386  15.2216206  35.6939735  49.3363419  72.6262436
  36.2062798  50.1331482  72.4888382  35.0261078  49.3598480  71.9409332
  55.1072121  44.1063309   4.4247141  54.4216614  44.2728348   5.0716524
  55.7948494  43.6557388   4.9149790   7.3805332  53.0337372   2.5887866
   6.7161112  52.4205322   2.9030404   7.8827338  53.2640457   3.3704419
  18.5304413  46.3280945  61.4094772  18.7196369  45.4091797  61.5992966
  18.2600098  46.3322372  60.4912796  31.0858307  22.0786400  76.0604095
  31.4773579  21.7707653  76.8778152  30.4248638  22.7138729  76.3357925
  55.8672256  40.1002731  53.1698151  55.4159966  39.9871445  54.0063705
  55.1811790  39.9921951  52.5111046  26.9332790   4.9446483  59.6425056
  26.1734867   4.5504508  60.0709381  27.1657276   5.6859450  60.2016792
  50.3430862  21.3466072  70.0280457  50.6242371  21.3634109  70.9428635
  51.1009026  21.6666756  69.5386581  21.0217876  61.0220871  77.8501968
  21.1919746  61.7564049  77.2602386  21.4421005  60.2730370  77.4277039
  41.1565094  29.6207542  56.6922722  41.4143753  29.9403267  57.5569153
  40.5227699  30.2655220  56.3778229  30.8023167  57.7503128   8.1773129
  31.1787968  56.9986191   8.6349697  31.3581123  58.4875145   8.4300013
  27.4690151  51.2481003  75.8160095  27.0760536  51.7142410  75.0780792
  26.8254433  50.5779457  76.0460739  46.7185822  27.4690838  31.2956982
  47.6008682  27.7751999  31.0857124  46.1553726  28.2227993  31.1198158
  15.1608076  16.1002560  25.2557964  14.3124771  15.6583500  25.2199249
  15.3924389  16.2488136  24.3390064  62.8383102  20.0348644  21.7959518
  62.6168365  19.9661331  20.8672676  63.6941872  20.4633427  21.8069916
  44.5191879   5.7466078  28.3726654  45.2188148   5.1100149  28.2260475
  43.7231064   5.2971897  28.0889091   8.6566467  36.4512138  46.4503784
   9.0806885  35.7155762  46.0084953   9.1921339  36.6038551  47.2289581
  30.6398354  23.6600838  46.0062790  30.0834370  23.8024254  46.7720375
  31.5326405  23.6890240  46.3502159  51.4540024   5.5126853  50.4270554
  51.8894806   6.3635397  50.3757095  52.0647774   4.9054313  50.0094070
   6.4372449  57.2754211  36.9966621   6.3409085  56.3973007  37.3652496
   7.3579416  57.4952087  37.1389351  53.3264084  44.3761902   6.6240191
  52.5639420  43.8193703   6.4664416  53.7752838  43.9643326   7.3623347
  65.0997772  57.5552597  66.7281036  65.5808868  56.8530273  67.1658707
  64.2244415  57.5226212  67.1140442  55.8737030   8.0157633   7.6833444
  55.5782852   7.1118574   7.5742025  56.1180344   8.2960434   6.8013139
  33.0609627  59.8843613  22.9078465  33.2173119  59.9806213  21.9684219
  32.1083374  59.9142303  22.9964046  25.1039486  13.4258795  47.3788757
  25.3863354  12.9210892  48.1415482  25.7887440  14.0840931  47.2603683
  49.3130569  53.7801285   5.4894614  49.5565033  54.6828613   5.2844248
  49.6488800  53.2684479   4.7535014   2.6718953  18.2396164  74.0133514
   3.1601839  18.8132725  74.6038742   2.7988932  18.6245270  73.1461945
  51.0842819  53.9432068  39.8013420  50.4046631  54.5840378  40.0103760
  51.2581482  53.4991264  40.6312790  10.1783066  31.5829754  22.5774002
  10.6426229  32.2181015  23.1226120   9.3963709  31.3600655  23.0824947
  30.1352654   3.5708272  71.8188400  30.9882565   3.9699638  71.9900818
  29.5598202   3.9384141  72.4896393  25.4516582  58.1112900  28.1071491
  25.1881943  57.6083031  28.8777504  26.4071445  58.1413040  28.1559067
  60.0555382  11.6150942  36.4351616  60.7761307  12.2372990  36.5343895
  59.7365417  11.4739094  37.3265305  10.8096991   3.0706475  41.3018417
  10.0484486   2.9405382  41.8673515  10.6451550   3.9076080  40.8675003
   9.3877754  11.1049166  46.7372093   9.0449800  11.9986296  46.7374382
   9.1252899  10.7479277  45.8887444  53.7494888   8.1137857  31.5120010
  52.9988480   8.6950884  31.3901348  53.8725204   8.0771189  32.4605522
  13.5903625  32.0802612  11.6654434  13.3710804  33.0040665  11.5440645
  13.8633938  32.0171547  12.5807047  57.8713379  35.7214546  63.4775009
  57.4748840  36.4510307  63.0012856  57.2795944  35.5661926  64.2136841
  33.8532219   4.8298793  72.2168808  34.1477623   4.1114912  71.6570587
  33.5407104   5.4970765  71.6058044  50.3574753  49.3985176   3.7908521
  50.3974304  48.5355911   4.2031531  49.4331703  49.6431007   3.8362713
  41.3430099  11.1362019  66.4048080  41.9195633  11.8764353  66.2154007
  41.7414322  10.7103825  67.1638641  62.6785698  37.5477905  20.9302635
  62.1230850  37.7078209  20.1673393  63.3197556  36.9041328  20.6289024
  15.3568058  40.7623596  31.9465923  15.1284418  40.7877922  32.8758049
  15.4690351  41.6810303  31.7023048  53.2742157  51.5966034   0.9220650
  52.9791489  52.3498459   1.4337291  52.5414429  51.4021149   0.3377297
   3.3303783  21.3132324  46.6718521   2.7204134  21.9442329  46.2897339
   2.7853587  20.7647133  47.2360420  14.7709513   6.4154553  19.3329124
  15.3241558   5.8966374  19.9168835  14.7939062   5.9443169  18.5000057
   2.3972912  27.0070553  42.2843971   1.4487314  27.1352596  42.2899323
   2.5280800  26.2085743  41.7729759  40.0107803  38.1049385   9.9147711
  39.9019852  38.7395821  10.6230240  40.2080879  38.6374397   9.1442223
  47.5950623  51.6045532  77.7746201  47.4730530  51.2295876  78.6468277
  48.2276573  52.3111687  77.9040375  25.2332706  60.6170235  50.4290314
  25.2244339  61.0142670  51.2998619  25.6302357  59.7562943  50.5624237
  63.8313751  29.0309372   2.2669208  63.4649239  29.8478928   1.9285041
  64.2263031  28.6109333   1.5028125  13.6263418  16.4872627   4.0139370
  13.2520866  16.6950836   3.1577973  14.1540327  17.2540359   4.2371731
  36.5290680  25.2713051   9.3788757  37.4752083  25.1303253   9.4131298
  36.2473259  25.2287331  10.2926826  36.4030457  27.4313774  -0.1537354
  37.3255577  27.6092377  -0.3369425  36.3663063  27.3102551   0.7950592
  56.9269638  48.5992203  37.2980461  55.9981499  48.5878296  37.5291405
  57.3124352  49.2476883  37.8872261  59.6026688  54.5666084  52.7341881
  60.5216637  54.4161758  52.5127220  59.6237946  55.2790375  53.3731155
  33.2995186  48.3078346  57.4549904  33.9512405  47.6887932  57.7840462
  33.2018967  48.9494171  58.1586075  38.9919205  27.4193764  11.3536310
  38.6316566  27.9734592  10.6612167  38.7790794  26.5267868  11.0812082
  19.1912937  50.2945404  22.4150448  19.8760529  50.9406433  22.5879402
  18.5358410  50.4525566  23.0944901  63.9698334  59.3941422  10.3033648
  63.3595047  59.5924034  11.0135918  64.1647873  58.4628716  10.4080658
  56.5076408  60.0801620  69.9254761  55.5582581  60.1996536  69.9005737
  56.6533813  59.2320633  69.5062866  10.2187881  50.1592407   9.0614195
  10.4125004  49.2306366   8.9333382   9.5995893  50.3732147   8.3635378
  58.5837517  55.3112373  33.5989723  57.9772110  54.8037643  34.1382370
  58.3232841  55.1174393  32.6985092   8.5364542  29.0823975  48.3717957
   9.0044899  28.2807617  48.1382332   7.6151891  28.8236523  48.3953171
   1.0642438  45.0811310  11.9481134   0.2068441  44.7533035  11.6767654
   1.6907250  44.5124016  11.5005646   1.8032627  32.5374680   1.6418421
   2.6330166  32.1975517   1.9768054   1.9075708  32.5289497   0.6903803
  27.4606609  35.2691154  69.9164734  27.7537117  36.0412598  70.4003677
  26.9131317  34.7901344  70.5385895  20.7239037  15.4174576  57.4888573
  21.2931633  15.0014009  58.1362114  20.0210342  14.7837009  57.3454666
  35.3884583  61.1357536  10.9155073  34.6375694  60.6667671  11.2794437
  35.0468750  62.0032501  10.6986904  52.1944122  12.6869526  72.2815704
  52.0583534  12.5142202  73.2131729  51.9744453  11.8612366  71.8502502
  59.6309052  47.5461426  42.7761230  60.4125137  47.4586449  42.2305298
  59.8701324  48.1985664  43.4344101  46.4578209  29.7164726   3.5697398
  46.9496536  28.9379005   3.8308067  46.5501213  29.7499695   2.6175892
  57.5717506   4.5650125  43.7630844  56.7481804   4.1957035  44.0818024
  58.1603699   4.5235882  44.5167618  44.3491707  61.8554459  16.2484760
  44.1454506  62.5794754  15.6564350  44.8108482  62.2663689  16.9793854
  60.6075439  41.2091484  44.4809418  60.3643341  42.0250778  44.9183693
  59.7950935  40.7041702  44.4470444  43.3826485  56.8589859  13.0263596
  43.3665390  55.9704895  12.6706305  42.4656868  57.1335983  13.0264816
  26.3760471  13.1539116  14.6326523  27.2624168  12.8552437  14.4292345
  26.0298443  13.4640102  13.7958632  18.6473103  55.0099983  57.9101906
  18.6102943  55.4500923  57.0609665  17.8912010  54.4230309  57.9089317
  18.9378090  32.0624046  77.2949448  19.6211014  32.2863922  76.6631470
  18.9551983  31.1063156  77.3376617  28.9631462  55.9912491   6.6430807
  29.3554878  56.7205658   7.1230741  29.6478443  55.3226929   6.6216035
  41.5233917  11.3736620  29.5457954  42.0925064  11.6446924  30.2661304
  41.8840637  10.5349751  29.2581291  64.3450241  44.4950638  58.3412209
  63.4039001  44.4541893  58.5110703  64.5840454  43.6000023  58.1004524
  20.6793861  43.1428375  70.4481583  21.1070614  43.9801750  70.2687378
  20.2971687  42.8845406  69.6094589  19.8190041  16.9666271  30.4292088
  19.6053391  17.4544926  31.2245464  19.5439091  17.5410805  29.7146759
  64.8174438  25.1643105  75.0942230  64.3133087  25.4124489  75.8691483
  64.2301941  24.5930138  74.5992584   8.7895555  56.5447235  57.1605301
   7.8782563  56.2784920  57.0385284   8.8097963  57.4618378  56.8871689
  37.3083420   7.1040297  13.9701576  36.7093964   7.5490808  14.5696754
  36.9599380   7.2935414  13.0989914   7.7080889  23.3853912  31.3385544
   7.4171743  23.1484814  32.2191658   7.2490873  24.2031288  31.1465740
  27.8770142  61.7719269  54.5302773  28.1975822  62.6704330  54.6087494
  28.1021309  61.3634491  55.3661652  18.3677750   6.5122290  74.5033264
  19.1844788   6.8138733  74.1055374  18.5573463   5.6194677  74.7918930
  64.1787262  12.2514420  15.6116972  64.1685867  11.2983780  15.6999969
  64.4901962  12.4060545  14.7198925   4.4863291   6.2602324   5.8918624
   3.7367840   6.2650766   6.4871693   4.6823506   7.1857266   5.7460270
  23.6187210  17.0263252  53.2972031  24.1196232  17.3159294  52.5346718
  23.1033249  17.7922230  53.5501862  15.9896851  53.0678864  63.8032875
  16.4431400  53.8575554  63.5082779  15.1255875  53.1212082  63.3949661
  36.9722061   1.9422660  41.5450478  37.5228424   1.8457919  42.3220444
  37.5672951   2.2650101  40.8683395  30.4863396  33.5555420  71.2610779
  30.4453125  33.7004700  72.2063522  30.3449802  32.6146164  71.1566772
  32.4076614  24.3279114   6.5321703  33.2793694  24.3545322   6.9266982
  32.2042503  25.2430344   6.3387609  33.5013123  31.9432621  24.8538246
  32.9430389  31.2359524  24.5309029  34.3936958  31.6220207  24.7246437
  31.2948685  23.4736824  38.7576370  31.3737068  23.6382141  39.6972885
  30.7081337  22.7200031  38.6948471  57.8352280  36.7641296   8.5852156
  57.9426041  36.0167389   9.1735258  58.1866074  36.4620628   7.7476473
  28.1464787   6.4900184  36.2754097  27.9407864   5.8666115  35.5787849
  27.6518803   7.2768812  36.0463943  37.8063431  46.9657288  10.6659660
  38.2563171  47.5346336  11.2905483  36.8836250  47.0193100  10.9148636
  26.8027229   8.0753117  11.7478552  27.6391964   8.4414101  11.4605961
  26.3044930   8.8312569  12.0585709  42.0335007  15.4126453  75.6507568
  42.8442955  14.9275951  75.4972153  41.4188576  15.0619144  75.0062180
   2.3223331  11.5420666   0.5167505   2.5977545  10.8048239   1.0615894
   3.0454957  11.6694059  -0.0972966  56.9133568  18.9129353  14.0520000
  57.7422867  18.9905853  14.5243111  56.3067436  19.4701366  14.5396271
   6.6199689  11.8564110  28.1812382   6.6493826  10.9701786  27.8207397
   7.5102100  12.1899929  28.0697670  34.1429520  50.7495880   2.3264325
  34.8921661  50.9225121   1.7563412  33.4679070  51.3581085   2.0260119
  18.2821198   5.0673428  66.4544525  18.4936867   4.9714355  67.3830338
  17.7633686   5.8704848  66.4086990  30.2742691  55.4266396  74.3603745
  30.7671585  56.2024536  74.6275787  30.7294865  54.6971092  74.7808456
  62.2949142  33.5875587  65.9754868  61.3535843  33.4150543  65.9947357
  62.5121765  33.8313599  66.8752594  19.5642262  30.0264320  73.0225754
  19.0590248  30.3472137  73.7696381  20.3967438  30.4956474  73.0772018
  25.7009106   4.7818050  32.0714912  25.2870178   4.1119814  31.5271931
  25.5638599   5.5986500  31.5916862  60.7088661  45.4875374  58.3289642
  60.7853737  44.5904083  58.0041122  59.7781601  45.5921326  58.5266457
  50.8806000  46.8021240  55.0905457  50.3029251  46.9452705  55.8402328
  50.5922089  45.9671440  54.7219467  16.9240074  63.3912048  18.1218872
  17.7127533  62.9296570  17.8371277  16.2074547  62.9366646  17.6789684
  42.1764412  23.0539989  73.1762085  42.3516922  23.5999470  72.4097519
  42.6262054  22.2296047  72.9909515  18.8392525  51.3410225  37.2504272
  18.6760254  51.9844513  37.9400558  19.4789829  50.7391930  37.6309242
  25.5296402  56.0725365  47.8889084  24.7140465  55.9828568  48.3818512
  25.7176018  55.1883926  47.5739632  58.7262001  26.8159523  20.3020649
  57.9834518  27.3479939  20.0166111  58.3338356  25.9916096  20.5896988
   1.9268984  56.0647392   3.4691062   2.6880355  56.1215248   4.0467544
   1.5540940  56.9463196   3.4767761  36.0899048  52.4667320   4.1548309
  35.1717415  52.7203712   4.0606155  36.3738785  52.2600632   3.2643940
  53.7703857  60.9981842  68.1236420  53.3450890  60.1693497  67.9036636
  53.5325546  61.1542587  69.0375900  64.8444824  61.4591370  41.1818237
  64.8788834  62.1195183  41.8738785  64.0501328  61.6683235  40.6904144
  39.9726677  42.0580521  64.1201630  39.0341110  41.8882751  64.2008667
  40.0670166  42.4811783  63.2667580  61.3349228  47.4012947   3.0498471
  61.1742020  46.4991989   2.7730384  60.8837318  47.4778519   3.8905611
  33.6901398   0.2198149  17.2244244  34.2208366   1.0055791  17.3554382
  32.8012238   0.4900053  17.4547787  50.6377335  35.7091370   9.1982946
  49.8367348  35.8404388   8.6909466  50.4940872  34.8851166   9.6636925
   9.9935427  34.9292068  42.3828964   9.5566568  35.7761345  42.2930145
   9.5625086  34.5155334  43.1307678   9.3121738  49.4184952  68.9416351
   9.2648096  49.3873749  69.8971558   8.4005089  49.3654556  68.6547852
  37.3708420   3.2182600  72.9070969  38.2731819   3.1316414  73.2145233
  37.2814331   4.1450109  72.6849060   6.6351280  46.8652496  14.4236326
   6.7681603  46.2021828  15.1010380   7.4953885  47.2699928  14.3124275
  50.0840073  31.7501621  63.1635857  49.9615479  32.5742493  62.6922951
  50.9628143  31.4616604  62.9172173  50.2188263  33.1737480   9.8655357
  50.5296249  32.4404564   9.3345718  49.6576843  32.7694168  10.5272522
  39.3264275   3.7267513  55.9939423  39.4154892   3.9609532  56.9177666
  38.3853111   3.6067610  55.8669281  38.5615425   2.2589712  67.7153091
  38.3066139   2.6915028  66.9003448  38.7598610   2.9774330  68.3159027
  39.3200455   3.3202534   0.5868531  38.8134155   2.8578186  -0.0807620
  40.2198982   3.0222616   0.4537981  30.9680023   3.5456486  55.9685478
  30.1664886   4.0346322  56.1548195  30.9687157   2.8340755  56.6087761
  44.9860916  52.6176071  17.6052132  45.6713943  52.2392998  17.0543308
  44.9478836  53.5372086  17.3423347  25.7489567  56.6246071  76.1020966
  25.7393761  57.5812607  76.0712433  26.1048622  56.3611526  75.2534790
   5.4653001  45.4591331  52.9387589   4.5832434  45.4526672  53.3104630
   5.6490235  44.5405655  52.7419815  51.0586319   1.5797863  58.3090401
  50.5009003   1.0760938  58.9018784  51.2389603   2.3921146  58.7821503
  39.7114105  60.4897652  46.4499969  39.2493668  59.8108826  46.9417992
  39.4245491  61.3114166  46.8485298  34.4590645  55.2802467  43.4654999
  33.7555923  55.6256943  42.9159317  35.2052460  55.1925735  42.8724098
  42.6546783  16.0250626  16.1627979  42.1957092  16.2625084  16.9685307
  42.5052261  16.7655315  15.5749178  35.8052025  10.0208750   6.9303794
  35.9377327   9.1303530   7.2554011  35.0815659   9.9436865   6.3085885
  17.8445930  40.9824028  56.2339554  17.9995861  40.0624275  56.4480934
  17.0170135  40.9802208  55.7529793  51.7717514  63.0692978  54.4344482
  52.1745377  63.0525627  55.3026161  51.1136703  62.3747559  54.4623146
   1.7008634  12.6385889  57.2265587   0.9927624  13.1712856  56.8645325
   1.2777731  12.1005545  57.8956947  46.9320374  26.8901787  27.8237553
  46.4835892  27.7334404  27.8872681  47.0399475  26.6072998  28.7318115
  41.3509598  37.1261635  13.6662083  42.2934914  37.1423683  13.5000439
  41.2249222  36.3850441  14.2587318  50.0937347  17.2855148  71.5169678
  49.5492020  17.6347809  72.2224655  49.9207878  16.3441010  71.5245743
   6.7994065  16.0936909  25.2429409   6.7538757  16.4328136  26.1368961
   6.0715952  16.5179386  24.7884769  14.8057938  21.0540981  26.3623772
  14.6326628  21.4638634  27.2099323  14.6490240  20.1215477  26.5107155
  15.1092911  47.6831360  14.1672525  15.0761623  48.6292610  14.3086090
  15.3053141  47.5869217  13.2352924  33.1398849  61.2799301  38.2363663
  34.0559845  61.1734467  37.9801254  32.6562843  61.2595558  37.4105682
  61.7550507  28.4155731  37.5568810  61.5256310  27.5879402  37.1342430
  60.9165039  28.8582764  37.6875954  58.1077232   2.6813195  78.2471848
  57.6535416   3.4506040  77.9034500  58.4796753   2.2573373  77.4738007
   5.6779408  18.4169617  76.4626923   6.2731266  18.4991341  75.7175522
   4.9292240  18.9673309  76.2330170   5.8525581  35.2078857  50.4505310
   6.0915422  35.0094643  49.5451317   6.6328430  34.9855652  50.9584274
  22.2949009   4.8802414  19.2533951  22.7997684   5.0242767  18.4530239
  21.4323082   4.6019373  18.9456387  47.6073875  34.9076958  11.1423302
  48.4961472  34.9357529  11.4966669  47.7200279  35.0457802  10.2018642
  39.5138435  53.7813263  50.4035759  39.0588760  53.3990822  49.6531639
  40.4153748  53.8971786  50.1034927   4.8514733  19.5127296  14.4992790
   5.4571924  19.5611153  13.7596884   4.9368343  18.6150665  14.8204460
  25.2846680  56.5843620  36.8880424  25.9093437  57.2997246  37.0074883
  25.6333961  55.8702660  37.4216042  18.0933113  55.8242874  73.9634476
  17.6631756  55.9366646  74.8111420  18.8799515  56.3666916  74.0202484
  62.0931664  43.4736671  71.1821594  62.5129929  44.3210831  71.0343018
  61.3543015  43.6697006  71.7582626  14.6106005  49.9132576  19.9095421
  15.5263319  50.0655212  19.6761208  14.1117334  50.3391418  19.2124138
  14.4745445  26.7437077  59.7628975  13.5679626  26.9412537  59.9980888
  14.6629677  25.9176445  60.2082596  38.2229385   9.7980032  11.0720072
  37.5594902  10.4597511  10.8766747  37.7217026   9.0044289  11.2596998
  16.8817120  36.0021133  43.3943367  16.1472092  36.4586182  43.8046303
  17.6588993  36.3826103  43.8035240  56.3286057  12.0380888  32.2156105
  55.6651154  11.4242792  31.9005737  55.9806633  12.3611078  33.0467682
  53.6405869  51.9447556   9.6981535  54.1739349  51.1569290   9.5928116
  53.2679405  52.0995407   8.8301611  38.3318520  43.2338295  73.0801010
  37.8785858  43.7252197  72.3950348  38.5100021  42.3804703  72.6847763
  28.7784500  13.6406326   7.7061434  28.4856911  14.2691431   7.0462203
  28.7578373  14.1298494   8.5286236   4.2875090  21.4829140  25.5832939
   5.2104416  21.5402584  25.8305569   4.2889743  21.5711670  24.6301727
  53.9900665  30.3912144  73.5644989  54.8598633  29.9982662  73.6371765
  53.5891418  29.9488144  72.8163223  14.7445288  11.9052744  25.3381615
  14.2171516  11.2171221  24.9325142  15.5329494  11.9529362  24.7974663
  57.2933388  34.8562546  69.3737183  57.4263763  35.6551285  68.8634949
  57.1872139  35.1622353  70.2744675  18.5204659  35.0823555  53.6157570
  19.2378311  35.1024170  54.2491760  18.6102657  35.8999939  53.1262245
  26.5410805  25.5395794  72.1031113  25.9663563  25.3009129  72.8304138
  27.1119423  26.2189789  72.4619446  23.3807335  46.7528458  72.5698624
  23.7509918  47.2312126  73.3116837  24.0000820  46.0405159  72.4110336
  15.9998093  47.0933113   2.3918278  16.5648804  47.3544617   1.6646892
  15.2390919  46.6919250   1.9717977  12.2390223  42.3795509  46.3787766
  11.9751158  43.0978584  46.9537697  11.4823389  42.2376976  45.8099709
  14.6737852   8.5085545  66.0098877  13.8707771   9.0235748  66.0884018
  14.4707546   7.6805029  66.4450150  50.7597160  30.9145393  50.3788605
  51.2114944  30.4850979  49.6524239  51.2159653  31.7493267  50.4847107
  26.7670994  53.8348236  46.6249924  27.2931118  54.3899536  46.0493469
  27.3977070  53.2306862  47.0168877  45.4257202  51.7334213  20.2624683
  45.4912033  51.8765602  19.3182983  45.5661201  50.7929840  20.3724499
  27.2554493  54.7906418   8.5135517  27.1427174  54.1641960   7.7986474
  27.8861160  55.4272079   8.1769924  60.4958687  50.2552414   1.5361102
  60.2662506  50.4994392   2.4327025  61.1201782  49.5365715   1.6360282
  52.9923058  51.0205040  21.8813229  52.0960083  51.2929535  22.0779266
  53.2880592  51.6360092  21.2105656  53.4942207  52.4604607  39.5346756
  52.9413185  53.2386322  39.6052513  52.9032822  51.7740479  39.2250595
  14.8713036  61.1319351  37.7889099  15.0882549  60.2004395  37.7504616
  14.6292410  61.3587379  36.8910255  62.6106110  44.1653442  55.0604820
  63.1928101  43.8231201  54.3821335  62.5622940  43.4644394  55.7105827
   5.7297621  36.9630280  64.9245682   5.0371084  37.2109833  65.5369263
   6.5356851  37.0228958  65.4375381  44.6354637  57.7005157   4.7731466
  44.8980942  56.7891693   4.9023814  44.4431534  58.0215874   5.6541467
  47.4835052  56.8038330  36.5531693  47.8090744  57.5396690  37.0716133
  46.5347481  56.8237839  36.6784363  56.0439987  34.7424774  65.6137009
  55.1614456  34.8788376  65.2691040  55.9768600  34.9700737  66.5410156
  21.6065617  41.7002029  56.6410904  21.3435936  41.9397964  55.7524567
  20.8022995  41.3822975  57.0513725  22.3293209  59.5159492  75.9315567
  22.1786728  59.5208359  74.9862976  23.2701015  59.6657524  76.0249405
  17.7076683  60.3267212  67.5206604  16.9554119  59.7807732  67.7493286
  17.3301659  61.1836205  67.3220367  60.8283043  49.9882889  77.0318146
  61.6452560  49.9382744  76.5355072  61.0978355  50.2558136  77.9104538
  53.4803429  62.7930260   2.1924541  52.8779297  63.0729065   1.5032504
  52.9110107  62.4871902   2.8985393  35.8169518  38.5375938  70.0262909
  34.9246368  38.6887970  70.3379669  35.7123604  37.9554977  69.2736588
   8.3038568  28.1624374  59.7680817   8.2264156  27.9831715  60.7051506
   7.4031172  28.1410904  59.4449043   5.9099007   3.5212960  39.8584709
   5.1898136   3.0394175  39.4516525   6.1149259   4.2175336  39.2344093
  54.6406746  33.8646927  26.7213554  54.2580414  33.0116806  26.9267578
  54.1921043  34.1423454  25.9226513  42.1922646  49.2291794  66.9105835
  42.7568398  49.9893379  67.0507736  42.3338127  48.6802254  67.6818466
  63.1263504   9.7051506  36.0166321  63.7359047   9.0093174  36.2625847
  62.3252831   9.5038805  36.5003853   8.7267714  42.9094849  65.7820663
   9.1070061  43.6285400  66.2866516   8.9553089  43.1071510  64.8738022
  41.9366074  11.5565500  70.6316223  41.8154221  10.7507515  70.1293869
  41.7275085  12.2573910  70.0140991  39.2443161  50.1857796  66.7102661
  40.0815544  50.6488571  66.6813736  39.2352219  49.7606430  67.5678253
  18.6563549   4.6480470  30.6778526  18.2801800   3.9201884  31.1727715
  19.1459656   4.2288117  29.9702110  25.7961655  49.8450928  47.1904602
  26.6333961  50.1879425  46.8778381  25.8887100  49.8188095  48.1428146
   2.2837269  13.6458406   2.2719500   2.1101687  13.1139574   1.4952844
   2.0945587  14.5424738   1.9953681  24.9403305  41.1091537   9.1343174
  24.1094284  40.6360016   9.0899954  24.7246952  41.9986267   8.8540182
  15.3339310  37.4198303  51.8596497  15.9472313  37.4553337  51.1255989
  15.3263302  36.4990540  52.1210861   1.4546082  34.5868988  59.5578575
   0.9004530  33.8195648  59.4152260   1.6555033  34.5666733  60.4935226
  36.2501564  57.4465790  71.9732742  36.1776733  58.3807373  72.1690445
  36.3006859  57.0252686  72.8312836  28.4887428  34.7183380  28.3267975
  29.0765610  35.3539124  27.9184456  28.1172009  35.1830215  29.0766373
  33.3502922  34.6629791  10.3592720  33.4081116  35.6179771  10.3887835
  33.3305397  34.3957138  11.2781897  39.2000427  22.5966244  76.7852631
  39.4699402  21.7955093  76.3362656  39.4053345  23.2982712  76.1673813
  62.7560349   2.7940097  74.3135986  63.2472229   3.6094270  74.2133026
  63.1001816   2.2212436  73.6282272  50.3175697  12.2191963  50.7801361
  50.5595856  11.4689465  51.3230705  50.6412849  12.9791746  51.2637329
  43.8777313  61.1075897  72.0894775  43.6360397  60.1823616  72.0473251
  43.8580780  61.4020081  71.1789017  44.1739807  48.6196518   5.7146049
  43.9327049  48.6692657   4.7896414  43.6316872  47.9135094   6.0660434
  20.0175705  10.7880821  67.0028305  20.9516544  10.9241390  67.1616058
  19.6866035  10.4194565  67.8218536  17.9805431  13.7864742  76.1482773
  18.1901112  13.2708454  76.9270172  18.4641571  14.6042061  76.2651749
  47.6778793  59.7451401  71.1353607  48.1860504  60.4074020  71.6037827
  47.0984688  60.2482605  70.5631866  26.5130253   9.8478994  18.3723831
  27.2746887   9.9606524  18.9410553  26.8771725   9.8165903  17.4877090
  11.0579910  11.1537952  28.6012192  11.8448372  11.1276731  29.1456642
  10.4666948  10.5180120  29.0041809  14.5550041   3.8237641  30.2248917
  14.9919834   3.6170249  31.0510521  14.5108709   4.7798300  30.2099781
   5.2908683  58.8668404  76.6825714   5.3400426  58.3457146  77.4839630
   5.0552945  59.7449646  76.9819717  11.4067831  44.2588272   9.8467360
  10.5778599  44.6735382  10.0857658  11.6770830  43.7908974  10.6368065
  24.2367249  20.5106277  47.3672638  23.7663040  20.1666660  46.6079025
  25.0648689  20.8318920  47.0106163  27.7352753  22.9585800  75.7349930
  27.4032440  22.5431671  74.9391098  27.0873547  23.6321182  75.9418030
   4.0411992  41.9183350  36.3111877   3.1436706  41.7513847  36.5989380
   4.1634159  42.8587494  36.4412727  45.1653328  24.3519382  33.7715340
  44.6000900  24.3637924  34.5439262  44.6270065  23.9548779  33.0868568
  18.9058113  42.8909492  14.2931690  19.4455643  43.6643639  14.4566460
  18.0079060  43.2225456  14.2865858  40.3190002  11.4315987  72.7448883
  40.7878799  11.2763319  71.9249649  39.3939095  11.3665657  72.5077972
   5.7653642  44.7601852  63.3159180   5.7699900  43.9403534  63.8099709
   6.6901536  44.9493828  63.1571732  38.9446945  49.4877090  57.7914505
  38.6154785  49.6262016  56.9033813  38.1721039  49.2341614  58.2964745
  22.2026100  49.6692467  42.0299492  23.0312119  49.1919746  42.0731697
  21.5635967  49.0759621  42.4247894  57.8316078  24.3414421  66.5627136
  58.2558899  23.5185642  66.8057861  58.4916878  24.8093128  66.0512238
  36.1055260   0.5821390  63.6627960  36.1929092   0.3514808  62.7379227
  36.2245979  -0.2456789  64.1283798  12.0399246  57.2088089  32.2600861
  11.1503582  57.2916718  31.9165211  12.0698214  57.8188515  32.9971008
  31.9246273   4.7213345  19.2172165  32.3573112   4.2130566  18.5311642
  32.5305023   5.4390249  19.4017906  60.2490158  13.5873566  11.0133734
  59.8296394  12.7666759  10.7548389  60.5732155  13.4221382  11.8987141
  41.2898979  55.1762810  67.4851151  41.3880615  55.6608810  66.6655045
  40.3752518  55.3094063  67.7339859  27.3630161  28.2897453  34.6128922
  26.9880657  28.3070908  35.4934273  28.3080635  28.2382584  34.7559662
  25.3493576   4.3498483  72.6261063  25.9132538   5.0372291  72.2714844
  25.2034740   4.6058483  73.5368271  48.3788261  51.5253983   9.8044634
  47.5434341  51.9860535   9.7260380  49.0372658  52.2200851   9.7945108
  36.8390541  50.6806412  69.5841370  36.9093895  49.8004379  69.9536209
  37.5479164  51.1719971  69.9992447  18.6277981  39.8274918   4.9084435
  18.1873569  40.4242668   4.3033781  18.3145714  40.0898018   5.7740712
  53.0671730  29.9483585  48.3831444  53.8657532  29.6659851  48.8289871
  53.3565712  30.6410389  47.7892838  49.8451996  23.8082199  27.5705414
  50.7610359  23.9191914  27.8258152  49.5584908  24.6862526  27.3193703
  12.3388186  11.5813932  68.2188416  12.8712311  12.3538771  68.0289993
  12.1037159  11.6735506  69.1421356  36.8311462  21.5359955  11.0078068
  37.2707710  21.8644695  10.2235460  37.3627205  20.7900448  11.2856874
  29.0301323  50.8972321  10.9645996  29.3786049  50.9213104  10.0734119
  29.7937565  51.0382805  11.5242567  19.7526760   2.2770901  18.6030788
  20.0768280   2.1271021  19.4911442  19.6729889   1.4008977  18.2260246
   5.7346749  27.9670486  58.8175240   5.2083278  27.6525898  58.0824699
   5.3607111  28.8217888  59.0315437  52.8556671  50.2700386  61.3901215
  53.4073029  50.9806595  61.0630875  53.1787338  50.1042099  62.2757683
   2.9330614  32.3708954  69.9732132   2.4459817  32.1539345  70.7681427
   2.5739596  33.2133408  69.6947021  12.6579294  24.2025452  73.8928070
  11.7910433  24.5943680  73.7869186  12.5018969  23.2593498  73.8451843
  58.7993469  62.8593025  67.1680984  57.9486237  62.4941940  66.9248123
  59.3709946  62.0966034  67.2561188   6.8443747  23.5390434  40.6954498
   6.5157623  24.1019402  39.9944496   6.7164044  22.6488609  40.3676758
  18.6883469  32.4795685   7.7397661  17.7903404  32.4534569   7.4094095
  19.2337837  32.4414787   6.9540968  25.6435814  54.9733772  21.8403835
  25.0295029  55.1085129  21.1186638  25.1328773  54.5131302  22.5064049
  36.8090515  51.7201042  60.2499237  36.9036255  51.3595238  61.1315575
  37.3601494  52.5027428  60.2508545  46.0322189  37.8232231  15.6054039
  46.3242950  37.3723640  16.3976479  46.8235588  37.9106102  15.0740137
  12.6390877  53.8031311  41.5835495  12.8277769  53.6337051  42.5065460
  11.6847792  53.7607536  41.5224762   0.5018626  39.5544434  19.2644615
  -0.4482008  39.5480843  19.1479664   0.8214879  40.1569901  18.5928879
  39.8746529  27.5004482  66.5458450  39.3737679  28.2314453  66.1839142
  39.2241592  26.8137531  66.6925964  40.8395157  39.5897713   7.5683355
  40.8881760  39.5972290   6.6124020  40.6312408  40.4936638   7.8046160
  23.6338978  51.4724731  46.4775391  23.9979134  52.3338242  46.2730751
  24.3728809  50.9782104  46.8322754  25.9317131   7.2030230  64.5178528
  25.6161232   7.9841080  64.0633850  26.8730774   7.3465004  64.6152115
  40.9931946  44.7076988  10.7020226  41.2223892  44.9961052  11.5854940
  40.7752800  45.5146751  10.2356186  16.2290611  11.5571394  32.3367386
  16.5511150  12.1420727  33.0225716  16.0651855  10.7281818  32.7864113
  22.2697620  56.3187943  12.9964247  22.1020050  55.3947678  12.8112984
  23.2193222  56.4102783  12.9177055  57.8666382   7.4127765  64.2533188
  57.9713287   7.4327497  65.2045593  58.6169090   6.9074326  63.9403458
  13.0225124  12.2707176  10.2266617  12.6301756  11.6954155   9.5699024
  12.9185753  13.1514091   9.8663721  40.5711136   0.6164923  76.3894882
  39.6291275   0.5807524  76.5556793  40.9486694   0.9196180  77.2152023
  46.8032608  49.7739716  26.3463631  47.1144257  50.5805550  26.7572613
  45.9964943  49.5618286  26.8157864   6.3082180   6.5114880  21.7113132
   6.2904491   5.9366012  20.9461861   6.9099474   7.2151189  21.4682961
  37.1741676  42.0876083  17.4533157  38.0039330  42.3144836  17.8731365
  36.5183792  42.2031555  18.1409359  48.6278496  57.0739937  33.7989769
  49.2662582  56.5484962  34.2811775  47.9750671  57.3190002  34.4547806
  57.5177612  13.1002369  57.3349762  57.3384285  12.5042992  56.6077003
  57.1709290  13.9437847  57.0445213  30.0162964  61.9843826  41.5055542
  30.6454258  62.5158463  41.9933853  30.1997681  62.1793671  40.5865555
  46.6582870  33.2715683  71.5781021  47.0405045  32.4569778  71.9045715
  45.8925667  32.9925194  71.0760651  30.9512558  10.8797455  43.5391388
  31.4831562  11.6755219  43.5317383  31.4179134  10.2743740  42.9629517
  61.4860687  51.4379807  63.3077812  61.6058121  51.0981979  62.4209633
  61.1808548  52.3362961  63.1809044  11.4950581   6.0740147  78.4922256
  12.0131645   5.3002682  78.7138367  10.6826487   5.7221084  78.1283798
  60.2033768  40.5743599  64.3287354  59.9388084  40.5614929  65.2485504
  60.6572266  41.4103088  64.2217178  51.7903328  58.7714920  15.0393276
  52.3709068  58.6394501  15.7888145  52.3633232  59.1031723  14.3480215
  55.1794357  29.6502724  11.5503511  55.9916077  29.1833134  11.3539944
  55.1847038  29.7500916  12.5023184  59.8940086   6.2621984  32.6612892
  59.6635361   6.3709002  33.5839424  60.3324966   7.0798798  32.4260101
  60.7163315  28.6779690  54.7000084  60.1043625  28.4241028  55.3908539
  60.2046242  28.6190395  53.8932114  56.7239151  35.0864906  42.8693352
  57.4732742  35.0189514  42.2776184  57.1128654  35.2072029  43.7355804
  15.9789991  15.6976948  34.6108971  15.3831024  15.4188547  33.9156380
  16.0746593  14.9254799  35.1683578  42.8849831   8.9366608  21.6502914
  42.7643814   8.0412483  21.9663982  42.6809120   8.8904371  20.7162399
  38.8764725  10.3745270  18.7069607  38.3940659  10.8428335  18.0256367
  38.6799736  10.8537083  19.5119495  28.0902443  19.8736687  76.3367081
  27.2844906  19.8684139  75.8200226  28.2581177  20.8001118  76.5092010
  32.9069748  35.5349083  71.2299423  33.1683693  34.6977654  71.6134720
  32.4246254  35.2955894  70.4385529   1.3677603  29.3884487  61.8156013
   0.5082532  29.0017529  61.6484261   1.9804463  28.8225594  61.3459015
  56.0727730  41.8384705  24.7114716  56.2682419  40.9112320  24.5763683
  56.9160233  42.2788963  24.6056747  65.0859756  61.1350784  27.7283649
  65.7363358  60.4704132  27.5014534  64.2578812  60.7800522  27.4051838
  64.9319305  28.7027092  27.1353626  65.5397797  28.2181473  26.5768433
  64.8342972  28.1553116  27.9145012  42.0262337  11.2119532  24.5810909
  41.9482346  10.5360174  25.2543354  42.9092445  11.0988712  24.2293339
  63.5645142  41.3512650  59.5694923  64.3951263  40.9282455  59.7871399
  63.1052322  41.4219704  60.4063225  44.4833755   0.6603426  23.7848854
  45.0814857  -0.0099569  23.4544392  43.6132736   0.2729505  23.6895924
  53.5057259  49.2848625  30.3062840  53.4351196  49.1041107  29.3689613
  54.1708565  48.6716537  30.6190262  57.5163460  58.6912384  47.1013603
  57.4404526  59.6282272  47.2816772  56.6235008  58.4136925  46.8963547
  64.6920624   8.0216694  70.9325180  64.0650101   7.7984066  70.2446289
  64.1497650   8.3119640  71.6659088  42.2612000  62.5284805  29.6981144
  43.0101700  62.2457581  29.1733780  42.2410812  61.9180984  30.4351768
  15.7333469  14.9682541  49.9537849  16.1838856  15.7809267  49.7239838
  14.8135128  15.1388016  49.7511749  11.6928339  35.5584564  25.7714443
  11.0694523  36.0564194  26.3002701  12.5363073  35.9804649  25.9348221
  32.4840126  22.6582165  15.9189310  31.5807743  22.5912304  16.2286243
  32.4065552  22.7251091  14.9672174   8.3627529  61.6310692  57.0850525
   7.4230428  61.5621529  56.9164505   8.4435663  62.3647385  57.6945076
  54.4049759  48.7461548  38.5971107  53.7834702  48.0761032  38.3125153
  53.8685036  49.5264206  38.7371864   1.3715388  58.1130371  40.5482178
   0.9716488  58.3250580  41.3916435   1.9876263  57.4076157  40.7458344
  45.6712532  53.9221573   7.5812540  45.8253708  53.5884628   8.4650688
  46.0158730  53.2404709   7.0043845  19.4720535  47.7216644  12.8397923
  18.7398834  47.1365433  12.6453791  19.3899307  47.9053078  13.7756147
  34.9830551  22.3453999  77.2427368  35.3109703  22.7115746  78.0640869
  34.6684227  21.4726257  77.4783249  57.4895668  25.6932621  17.7357559
  58.2008438  25.1753635  17.3588028  57.8915825  26.5366726  17.9437675
   2.4271827  57.2445526  56.6047668   3.2381580  57.6904259  56.8492088
   1.8446398  57.9475594  56.3172569  37.4277229  10.8847504  59.1390572
  38.2157936  11.0576458  59.6541176  37.6608887  11.1480322  58.2488060
  10.8197222  37.5352173  72.6855850  11.0090246  36.7234535  72.2150192
   9.9630890  37.3859138  73.0857315  51.1957130   4.2480936  17.8943233
  50.9752617   3.4127970  18.3065262  50.3634033   4.5725641  17.5505142
  16.5583935  16.8498402  56.3037529  15.9894934  17.4166412  56.8246422
  17.3692818  16.7945976  56.8093643  13.4796867  40.9136276  72.8840408
  13.4593639  41.0912170  73.8244019  12.7253418  40.3445053  72.7314148
  29.6375694  -0.1384598  13.4713860  30.1526070   0.3675455  14.0998182
  28.7601643  -0.1718384  13.8525314  22.5862465  17.1248245  11.2705517
  23.1006317  16.8823986  10.5005732  21.6920261  16.8607483  11.0540590
  53.1149139  22.7831173   7.5043445  52.1672745  22.6549702   7.4621320
  53.2999954  22.8963890   8.4366245  10.5237751  52.8892097   9.9214640
  11.1084385  52.7366295  10.6638384  10.5154037  52.0572090   9.4482403
  30.1360340   8.6089630  16.4397736  30.0571251   8.2114544  17.3069477
  29.3422871   8.3375597  15.9787569  36.4771957  26.4134808  65.4102859
  36.8061409  27.0184937  66.0751038  37.2124748  25.8257904  65.2364502
  15.3748474  15.0653515  61.0999298  14.8297491  15.8499012  61.1597748
  16.2726421  15.3927135  61.1549797  26.5683842  39.3362732   5.0980139
  26.2257614  39.2727737   5.9895349  27.5141144  39.2261200   5.1964664
  16.4707737  24.8886871   7.1835365  16.8788052  25.3675308   7.9049582
  16.6863117  25.4006615   6.4040141  31.8576241  29.9413223  77.0448608
  32.1547928  29.6202049  76.1935043  32.5612106  29.7044449  77.6490860
  42.6630859  10.4882536  73.8448257  43.2821083  10.1878834  73.1793747
  41.9302063  10.8480816  73.3451767  44.2944870   9.8059359  44.4468689
  44.6509628   9.0661316  44.9386444  43.5732651  10.1278019  44.9876785
  17.9961567  17.6935806  38.0066376  18.6946373  17.3573742  38.5681686
  17.7941074  18.5571461  38.3667259  56.4323425  47.6979446  18.3818283
  57.0747681  47.4636307  19.0516186  56.7148170  47.2206917  17.6016541
  18.3014908   9.8752995   3.5448780  19.2264004  10.0203123   3.3455122
  18.0883369  10.5459404   4.1937532  30.6518211   1.8495588  58.4652710
  30.0105572   2.3876443  58.9294624  31.4327660   2.4004512  58.4116364
  17.9980869  19.8945980  56.1015739  18.4079933  19.6617870  55.2685013
  17.2863922  20.4876995  55.8608437   2.0426519  57.2853851  29.4988136
   2.9144125  56.9279671  29.3299408   1.7075272  57.5185013  28.6330318
   7.8487835  34.2500534  23.4246178   8.3294783  34.1379509  22.6044998
   8.2275763  35.0357933  23.8187790  12.3403063  56.8937874  15.7167959
  12.0762577  56.6544914  16.6051922  11.7672558  57.6247101  15.4852943
  50.9165268  45.4661865   9.7672367  50.5955811  45.6238022   8.8793306
  51.8623199  45.6008911   9.7074776  64.2814789  42.5567055  45.4425735
  63.6814308  42.8563385  44.7596512  63.7876167  42.6572609  46.2563362
  56.1033974  28.7649517  62.0316277  56.3203773  28.2916336  62.8348198
  55.4133797  29.3750744  62.2921371  46.5379639  40.7052841  78.5310516
  47.0140228  39.8751602  78.5089340  46.7718315  41.1374702  77.7096176
  51.9294052  51.3171806  15.8929777  51.2863388  52.0213013  15.9760914
  52.5501862  51.6358757  15.2377710  21.2137623  53.1160736  62.1759796
  22.0939159  52.7632523  62.3066673  21.1959801  53.3808441  61.2562943
   6.6678004  41.8384933  12.7469301   7.4665041  41.9944611  13.2508926
   6.0850153  41.3850060  13.3559837  18.9358864  35.8493462  24.9737816
  18.3819504  36.0659752  25.7237549  19.7637024  35.5654449  25.3615265
  16.3114605  32.0682068  37.8773384  15.9563217  31.3811207  37.3134041
  15.7064953  32.1065559  38.6181335  37.5825348  58.3954926  28.0424900
  37.0034065  58.9124680  27.4825058  38.1785927  59.0375137  28.4281731
  35.4347725  56.4279709  25.5309010  34.5857010  56.6194954  25.1326256
  35.8385506  55.7922935  24.9400425   2.4673054  58.2122765  26.4690132
   2.3893259  59.0428619  25.9996815   3.3896427  58.1650009  26.7205906
  10.6063356  55.7712021  11.6854019  10.9545593  56.3560181  11.0123806
  10.6703558  54.8974075  11.2998924  58.9490204  10.0296507   3.5514343
  59.0218353   9.9760313   2.5985150  59.8264923   9.8193760   3.8709042
   9.2979765  59.0250587  56.2144928  10.2134857  58.9580498  56.4857559
   9.0219374  59.8909760  56.5148621  44.7387466  44.7305145  19.2114124
  45.5127945  44.6715508  18.6514111  44.2584610  45.4880447  18.8771801
  40.6272583   4.8367825  23.7366123  40.3417282   5.4851856  24.3802567
  40.0215225   4.9443865  23.0033092  48.7579308  17.0152073  63.8073769
  49.3796844  16.6979561  64.4623642  47.9341316  17.1103439  64.2854385
  10.8100510  60.3405457  60.5479050  10.8842840  61.2943687  60.5787201
   9.8699141  60.1713753  60.6091843  10.4197702  24.7791252   4.7719631
  10.3849201  23.8368759   4.6070952   9.6902189  24.9449501   5.3690300
  25.2236938  35.8950768  67.3445435  25.5505943  36.3205795  66.5518799
  25.9877033  35.8383255  67.9183884  20.6402378  35.9617653  44.7317467
  20.0438995  36.6061172  45.1130867  20.2933140  35.1163330  45.0165634
  64.5394211  46.4354362  18.6838665  64.2402649  47.1734314  19.2149982
  64.5045929  45.6843491  19.2762203  63.7425079  47.1951866  63.3206978
  63.8147354  47.8152847  62.5951004  62.9091263  47.4117622  63.7387886
  24.1955452   4.0681200  59.0253372  23.5037155   3.6532328  58.5100937
  24.1682739   3.6177759  59.8695412   3.7770538   2.1965759  17.8474731
   3.9823761   1.2736665  17.9968491   2.8510406   2.2760301  18.0764236
  63.1492958  46.0000839  16.4196949  63.8241997  45.9111443  15.7467747
  63.6251755  46.2841568  17.2001286  28.0540619  22.2540684  32.5583763
  28.7153225  22.5646019  31.9398861  28.3245239  21.3604927  32.7695732
   9.8376541  16.1078663  24.7639885   8.8889360  16.2150078  24.6955395
  10.0797825  16.6094360  25.5424709  41.2082100  60.7048035  20.5503063
  41.5661964  60.5583725  21.4258842  41.8520393  60.3136139  19.9598103
  35.7530518  10.4604950   2.1025779  35.4496689   9.5551844   2.1704159
  35.5552750  10.7124224   1.2005531  19.4796886  38.4530334   7.5501914
  19.8950214  37.9329987   8.2381516  19.1676788  37.8067589   6.9167800
   3.1588182  15.3757057  62.6914139   3.9704704  14.9101200  62.8931084
   2.5051231  14.6840611  62.5887451  19.6696205  51.7696915  48.7246895
  20.2421265  51.1824341  48.2311401  19.4725533  52.4805832  48.1147423
  18.1578999  59.4148254  27.9327106  17.8283672  58.5529861  27.6780109
  17.5348644  60.0322914  27.5495720   2.8117175  46.9706116  36.4586983
   3.0327604  47.4459915  37.2595634   1.8999050  47.2045708  36.2852249
  43.3753662  51.8587074  55.7445068  43.7550697  52.2108078  56.5495377
  42.4421501  51.7706871  55.9383774  58.3073502   7.2748904  30.7928391
  58.7857742   6.8516231  31.5057163  58.4117966   8.2120094  30.9575558
  58.6611023  56.1520576  73.8288193  59.0217400  55.5401001  74.4704514
  58.0225372  55.6352577  73.3375244   7.1301956  22.0326767  50.0002289
   6.3650012  21.5347786  49.7124634   7.3815513  21.6272163  50.8300781
  64.9668045  50.6285858  61.7852020  65.2248611  49.7484055  61.5114822
  65.7165833  51.1791039  61.5594101  38.5379333  11.9681759  20.9916496
  38.6310539  12.6914272  21.6117058  39.3841820  11.5215130  21.0158138
  36.3973007  41.1634407  54.9632111  35.5711174  41.2613525  55.4365692
  36.8527107  40.4562225  55.4200325  27.3740597   2.9114742  22.4703617
  28.1169415   2.9600167  21.8686943  27.7698784   2.9307566  23.3416748
  10.9773932  46.6871185  24.7989368  10.8258495  46.9428444  25.7088108
  10.1017046  46.5332375  24.4443665  23.7377129  62.3319664  75.5311356
  23.5372276  62.1043549  74.6232681  24.6689606  62.1328735  75.6279297
  54.8086205  41.4314346  19.1561661  54.9424171  40.9199562  18.3582172
  55.6897736  41.6923752  19.4239635  59.2233963  56.5802040  41.7705536
  59.1140022  57.5253105  41.6654778  59.9827919  56.4895210  42.3461571
  -0.0684641   0.8145708  26.8563156  -0.0851015  -0.1403147  26.7918854
   0.2443129   0.9893221  27.7439308  49.7741127  35.1071510  12.5603304
  50.7029533  34.8936996  12.6493893  49.7245369  36.0442390  12.7491035
   3.3867540   7.7384939  10.1335182   2.6314955   7.7379608  10.7215786
   3.8538737   8.5469446  10.3443222  21.9902916  12.9699888  27.2581291
  21.1177368  13.3181934  27.4415207  22.4841423  13.7216558  26.9305019
  16.8904705  15.9317112  46.4150276  16.4631100  15.0794697  46.5003357
  16.2862415  16.4505634  45.8840561   1.1548407  53.2660065  38.1382370
   1.4728272  53.4727058  39.0170975   1.9332224  53.3178177  37.5835571
  21.0913162  17.4293976  14.2354908  21.0702610  16.5049095  13.9882946
  22.0136223  17.6754055  14.1643410   8.1596823   8.0801210  20.3552513
   8.1422319   7.3142338  19.7813644   8.2244167   8.8254223  19.7581177
   4.5570431  35.6857758   7.9476233   4.5946221  36.6085129   7.6958799
   5.2898650  35.2808914   7.4836488  32.1841125  40.2692223   8.1940098
  32.1013641  40.6108475   9.0843334  31.9304810  41.0013771   7.6320000
  21.9432430  38.6138191  72.1844406  22.4034042  37.7788963  72.2704163
  21.7792034  38.7013092  71.2454681  11.8407936  58.4197769  22.6719551
  11.7963591  59.2052078  22.1266575  12.0211458  57.7100906  22.0554733
   8.0048122  30.1550331  41.2878494   8.1387835  30.8312111  40.6237183
   7.7862983  29.3684349  40.7881088   5.1898913  48.2430458  23.3358002
   4.5987182  47.6158066  22.9194870   6.0473127  48.0531845  22.9549942
  10.1030588  19.1980133  72.3442383  10.6238194  18.6661167  71.7424698
  10.2328606  20.0971813  72.0427780  54.4468842  17.3228607  49.9806442
  54.9745102  17.9357586  50.4927025  53.9271240  17.8801632  49.4014282
  52.7920876  16.6411572  52.0733223  53.2468605  16.5978355  51.2321701
  51.9452057  16.2262573  51.9093704  57.4494095  29.9681015  50.2954826
  57.6865005  30.7742233  50.7539406  58.2056427  29.7767792  49.7407379
  20.9582291  10.0175743  18.8250675  20.4738235   9.1930933  18.7824516
  21.8677616   9.7540436  18.9648228  20.9000092  39.1229668  26.6482811
  21.6212387  39.0396881  27.2720795  20.1188545  38.8987083  27.1539860
  27.0077705  13.7264328  17.3571682  26.5841293  13.5716305  16.5128937
  27.4628944  14.5613060  17.2472649  50.8841133  55.5635452  18.3128452
  51.8027916  55.7808609  18.4710655  50.4089317  56.0047188  19.0169754
   8.5168829  59.2394485  76.4082794   8.3652763  60.1688805  76.5797501
   8.1950150  58.7955284  77.1928558  50.7237282  39.6375923   8.1135769
  49.8335266  39.9891853   8.1259527  51.0203018  39.7044792   9.0212126
  64.5846481  16.3486519  35.8902397  64.4145813  16.1580238  34.9677582
  63.9643135  17.0438881  36.1094627   2.7241206   7.1325545  40.8727188
   2.3440120   7.9431000  41.2114906   1.9708743   6.6166859  40.5850830
  19.6186581  62.8492432   2.9281278  20.1052284  63.2043381   3.6720309
  18.7635212  62.6170120   3.2901218  35.8369102  46.9589615  55.2372742
  36.1130676  46.0832214  54.9670067  36.3023300  47.1138420  56.0592461
  20.2940063  26.9606819  16.3060017  21.1718578  27.2959175  16.4882774
  20.0953255  27.2763863  15.4244747  53.8082657  34.2313042  48.6010818
  53.1246758  34.2160645  47.9312325  53.4267998  33.7624168  49.3432922
   2.8131855   7.8488297  57.4429741   3.3909390   7.1856661  57.8206635
   2.0247631   7.8162298  57.9847870  32.0945854  58.6887894  65.4819641
  32.7373085  58.1293564  65.9180603  32.2155304  58.5105171  64.5493240
  65.4934006  42.7630615   9.6333017  64.8596497  43.2577057  10.1528378
  66.2562637  43.3382759   9.5749407  38.3499832  60.8155785  36.0890274
  37.7080002  60.2304688  35.6868591  39.1664124  60.6306801  35.6248245
  29.3142338   6.9729509  32.2182808  28.4306374   7.3409963  32.2237930
  29.1854477   6.0384188  32.3804436  63.0268860  25.8537846  19.7110481
  62.4777603  26.6265640  19.8433571  62.8845177  25.6126671  18.7957191
  21.5076160  28.6238308   7.5893116  21.6858196  29.4566154   7.1523356
  21.8565388  28.7377377   8.4733410  16.8059769  48.1110001  19.2707863
  16.8860321  47.6526833  18.4342651  15.8764086  48.0481949  19.4903030
   3.6021380  14.8490295  17.8494759   2.8946848  15.0114613  18.4734612
   3.5177555  15.5505810  17.2037716  55.6670570   0.6430800  68.7285004
  56.0711975  -0.1697917  68.4249496  55.6414185   0.5565168  69.6814270
  15.6499310  50.6623764  55.5959244  15.7770872  50.1849594  54.7760811
  14.7062159  50.6242218  55.7514153  32.6232338   0.9554551  56.4342842
  32.9267044   0.2447476  56.9991112  32.7870598   1.7507746  56.9410934
   4.9055333   9.0431700  64.7317963   5.1829696   9.6515999  64.0469055
   4.7859674   8.2092781  64.2773056  56.2262917  53.2174683  74.8329468
  55.3610802  53.6136169  74.9364166  56.4350815  52.8684196  75.6994400
  27.6936131  22.8907280  35.9168930  26.7808743  22.6027279  35.9309158
  28.1353683  22.2591019  35.3493233  20.7239380  52.9682579   7.2409458
  21.3948345  52.8656349   6.5659661  21.1462440  52.6684608   8.0459366
  14.1613960  54.4057808   2.4487891  15.0023184  54.1306496   2.0835688
  13.6365395  54.6477432   1.6857606  33.9135628  60.2810135  78.6664734
  33.5906334  61.1597023  78.8661118  34.0964279  60.3007278  77.7271118
  45.8815994  53.1949005  46.3290100  45.2610741  52.4776688  46.1995735
  46.0785103  53.1751709  47.2655296  27.3956413  53.1940231   4.3444724
  27.2325916  52.9713783   5.2610283  27.1259880  52.4154816   3.8572478
  38.2559433  30.5331001  70.0177917  38.9645576  29.8989754  69.9083099
  38.1318626  30.5924244  70.9650574  58.4006920  62.4922829  12.2376785
  58.1115761  63.1941795  11.6545954  57.6060333  62.2191467  12.6960945
  29.5343094   1.0862279  66.4862976  29.0720634   0.7579268  67.2575226
  28.9851189   0.8230344  65.7478256   2.2927608  25.7951145  64.2944031
   1.4794106  25.6524258  63.8103180   2.5369544  26.6981335  64.0915298
  14.8906574  22.7370872  13.6203175  15.2784901  22.7328987  14.4954166
  15.6408806  22.7428989  13.0258741   2.1028016  38.8159714  56.5848198
   2.0450656  38.2915344  57.3834915   2.5251749  39.6289482  56.8621368
  62.1461487  48.5476761  50.5423164  62.5996857  49.3870354  50.4647484
  61.4093437  48.7266541  51.1265411   7.0770288  10.1717339  36.5325928
   7.8536696  10.6135378  36.1892700   6.6996188  10.7970419  37.1512909
  14.2858295  60.7246056  49.3288078  13.5427437  61.1222687  49.7825928
  14.4353027  61.2911301  48.5718842  32.3777733  48.7073860  60.5937195
  33.3300133  48.6101685  60.5984077  32.1708984  49.0805397  61.4505692
  17.4720402  10.0498476  51.0117950  17.3717556   9.7107296  51.9012756
  17.7720375  10.9509163  51.1314049  17.3993225  47.6338234  36.7087631
  16.7204895  47.1080933  36.2856522  17.1513901  47.6460419  37.6332169
   2.4921837  19.6574383  49.1781921   2.0597529  19.4627399  50.0096512
   1.9306345  19.2544022  48.5160255  38.7051888  22.5322762  70.1406784
  38.0605354  21.9966526  69.6783295  39.2816124  21.8982792  70.5673141
  54.5072212  43.7340012  11.9134331  54.3604240  44.6712418  11.7858801
  55.1815033  43.5078125  11.2727966  28.5633354  26.7444439  14.6897526
  27.7239513  26.9066429  15.1202879  28.3407059  26.2193222  13.9210424
  46.1143341  61.5098038  57.6478233  46.1610756  61.0004807  58.4569168
  47.0281296  61.6756439  57.4160767  17.6160545  42.5466537  17.4994049
  18.1854248  42.0774422  18.1092358  18.1809101  42.7526932  16.7546120
  60.5316505   3.6957769  69.4877319  59.8131905   3.0881703  69.3120651
  61.3195457   3.1539500  69.4444962  14.9754372  28.8069496  17.3056889
  15.0750618  29.6567001  16.8764706  14.9265270  29.0142555  18.2388897
  32.7793045  19.9937935  39.3572273  31.8623371  19.8799019  39.1073494
  32.7433395  20.4398232  40.2033958   8.4487896  24.6267319  47.3816299
   7.9204054  24.3882713  46.6199341   9.1433258  25.1818161  47.0270462
  14.1679945  53.9589767  39.3665352  13.6263618  54.2872086  38.6488113
  13.5681591  53.8959694  40.1098099  63.1035538  38.8811455  57.8369217
  63.0311012  39.7123680  58.3060226  63.4834213  38.2779350  58.4757271
  30.6459846  60.1084518  54.1214027  30.7773418  60.2927361  55.0514641
  31.3473110  60.5882721  53.6807823  13.1231213  33.7953415  58.0936623
  12.5574665  34.1362534  58.7865143  12.9999523  32.8467560  58.1289482
  48.5754166  62.1273727  12.1526041  47.6339722  62.0951767  11.9826622
  48.8304825  61.2113113  12.2621679  30.2567902  61.5217133   5.7108498
  29.4006634  61.5118027   6.1388435  30.1401157  60.9815445   4.9292879
  64.6268463  51.4688339  74.4313736  65.2598495  51.3181267  75.1333847
  63.8989105  51.9206963  74.8581772  18.1500721  21.4156761  25.9135666
  17.5049095  22.1004963  25.7374363  17.8201523  20.6493969  25.4443169
  46.3415527   3.6547196  64.8328094  45.7845840   3.0704637  65.3472595
  46.4789429   4.4144135  65.3986816  24.9058685  52.6399841  49.5740891
  24.4265842  52.7310486  50.3976402  24.8758125  51.7027702  49.3818474
  23.8897400  15.5996819  67.7706146  24.6024971  15.3244724  67.1940079
  23.9222317  16.5561466  67.7518692  34.1156540   4.7317510  51.3933372
  33.9155045   5.1908469  52.2090607  34.5470352   5.3895273  50.8479309
   7.3987312  13.2663975  35.0541611   6.6388922  13.0993862  35.6118202
   7.2294068  12.7589874  34.2603760  21.9068527  36.6745720  60.0781288
  22.4572601  35.9016457  60.2040825  22.5246220  37.3794403  59.8838196
  13.5502682  22.2671280  28.9796410  14.5038996  22.2555752  29.0614090
  13.2684145  21.4282780  29.3445015  14.6554813  41.8108749  56.7027817
  15.0972080  41.7935219  57.5517845  13.9639626  41.1534500  56.7790947
  27.7802086  15.0193615  55.2700233  28.3126068  14.6124535  54.5865021
  28.4159470  15.3397350  55.9098892  50.0520706  45.2224808   6.9174461
  49.1139755  45.1502380   6.7414131  50.4121094  44.3775253   6.6479082
  20.5342083   0.4896110  56.4852295  20.0467396  -0.2422339  56.1070671
  21.4376469   0.1768440  56.5321960  39.2725677  50.9712563  25.0394802
  39.0023537  51.1980209  25.9293079  39.9856911  51.5789452  24.8435230
  33.3446846  36.9824409   5.6704755  32.6115265  36.5898094   5.1966047
  34.0090981  36.2938957   5.6968265   2.0377343  16.0608692  76.7083359
   1.3243744  15.4253216  76.6497650   1.7029419  16.8385372  76.2618179
  50.8225784  52.3460846   3.6555209  50.3116684  52.3309288   2.8462148
  50.8460541  51.4327774   3.9410903  14.9611473  58.7641563   1.9555491
  14.1128483  58.7127380   1.5151222  14.7761450  58.5161819   2.8613710
  39.4965935   3.0985126  26.3153038  40.1428795   2.8089368  26.9592686
  39.7311020   4.0084853  26.1331291  63.4055290   0.5185217  78.3535004
  64.3313751   0.5459204  78.5949097  63.4055862   0.2536592  77.4336700
  47.0452919  26.6372490   3.1788886  47.3131790  26.7535419   2.2673268
  46.9719162  25.6891079   3.2878706  46.4755630  53.1153946  52.6681938
  46.2223282  52.3105240  52.2162170  45.7832146  53.2553024  53.3141937
  36.1505203   3.6232934  56.9876442  35.4982300   4.0905328  57.5095901
  36.1896324   2.7504616  57.3786201  55.4024506  25.1845455  34.9918404
  55.2769623  24.4411430  35.5816193  54.5522614  25.6240482  34.9762039
  32.6961479  41.9482346  62.1471367  33.4869003  41.7195091  62.6356316
  32.0572853  41.2817574  62.3999176  27.8395290  39.6860161  24.0898991
  27.4639626  39.2087402  24.8297596  28.1456547  40.5106506  24.4673882
  19.4829979   9.3618374  69.4849319  19.1801395  10.1123724  69.9960175
  20.3162155   9.1180525  69.8881073  51.6599579  25.3127117  73.7877655
  50.8704758  24.8449116  73.5155334  52.3692741  24.8848228  73.3081741
  36.4766731  42.9303513   3.4577215  37.0784721  42.9511223   4.2017899
  36.8120270  42.2300682   2.8979204  43.3700142  19.6789436  26.7753620
  43.7719650  20.5389805  26.6528740  42.4471359  19.8678761  26.9451637
  22.9674454  54.8444366  36.7754250  23.7110157  55.4093513  36.5651741
  22.4002666  54.8988914  36.0062866  36.4402847  50.2100143  11.0481358
  35.6591759  49.6887245  11.2334995  36.4264488  50.3330307  10.0989742
  18.5442104  60.7162399  20.8852348  18.8513966  60.2059402  20.1359272
  18.3431778  60.0619545  21.5543652  56.2170486  18.6435604   7.2709947
  55.5889359  17.9233780   7.2158585  56.7461166  18.5612087   6.4775600
  56.9268188  42.9063110  70.8996048  57.7432671  42.4067345  70.8917084
  56.7574768  43.0738144  71.8266983  49.9761009   7.9804873   2.5537314
  49.7165070   7.0653443   2.6602883  49.6184692   8.2333546   1.7026216
  64.0044250  30.7009907  33.0589676  64.8798904  31.0847816  33.1089058
  63.8113556  30.4273643  33.9556732  12.8616056   3.8954582  42.6900711
  12.1400948   3.3373318  42.3999825  13.6257944   3.5631080  42.2191238
  53.6277161  24.1877518  51.3707657  53.8271408  24.6758232  50.5718613
  52.6772346  24.2552357  51.4616966  43.5238686   2.3735437  71.4687195
  44.4136391   2.2511182  71.7997131  42.9606552   2.0364046  72.1653900
  46.7390404  48.8805580  55.9978104  47.4603081  48.7391357  55.3846169
  47.0183334  49.6269150  56.5280724  54.9893150  32.9672203  71.0372925
  55.1477623  33.7427216  71.5755539  55.8334694  32.5166664  71.0120087
  15.2813768  58.7363510  65.5322495  16.1334076  58.5634956  65.1317596
  14.7685356  57.9480553  65.3538971  44.7966728   3.3100307   5.3449512
  44.2641220   3.9261665   4.8419619  45.2394485   2.7797582   4.6823888
  47.4946594  60.8299675  43.9668694  47.4696770  60.7093658  43.0176239
  48.3618011  61.1969719  44.1389389  52.6057854   0.6266599  72.9914246
  52.1012344   1.2327011  73.5339890  52.5739288   1.0075135  72.1138306
  59.3723526  53.8951263  63.4223785  59.1371918  54.6295013  62.8552666
  58.5677528  53.6945152  63.9005051  59.6684227  34.8980865  52.1130295
  59.5340118  35.3347435  51.2718964  60.4374733  34.3450089  51.9755745
  51.9699707   8.3857145  19.3192348  52.0658417   8.8278828  20.1627560
  52.3771973   7.5293899  19.4500427  54.3443489  37.0107765  23.5935020
  54.3157616  37.2020302  22.6560383  53.6538315  37.5561104  23.9703674
  59.9376640  24.3476868  17.4006882  60.6504021  24.9398251  17.1606655
  60.1577911  24.0538883  18.2846909   0.1040801   4.2019086  10.7365723
   0.8524456   4.0828848  10.1517525   0.4050767   4.8394494  11.3840094
  55.0336456  60.5583801  22.8909645  55.4096031  59.7926636  23.3251953
  55.4133682  61.3060074  23.3525925  40.7716980  47.5950012  76.7734604
  39.9008408  47.9518204  76.5987549  41.2361908  48.3039284  77.2183151
  36.7412224  17.2654381  25.5536060  37.1866302  17.7739754  24.8759384
  37.0583611  16.3709259  25.4290962  58.0722618  15.9231520  76.3204193
  58.5261765  15.1324310  76.6118774  57.1776657  15.8190384  76.6445999
  10.3836670   0.9689847  14.8500309   9.8702240   1.7362839  15.1027384
   9.7622576   0.2419025  14.8879070  45.4974327   3.4775057  33.1957092
  46.1275101   4.0733018  32.7904205  45.4300270   2.7462997  32.5816841
  41.6058578  19.3546391   4.1239648  41.4617004  19.2928562   5.0682278
  41.0452194  20.0777664   3.8428926  18.4040852   7.8583460  54.4753342
  18.8156967   8.2488050  55.2462769  18.5557556   8.4933710  53.7753601
  45.5070038  53.3287201   2.8347764  44.7683754  53.6648636   2.3271620
  45.3306770  52.3920212   2.9227028  14.6701107  56.5403976  24.0968914
  15.1569519  57.2209511  24.5617218  15.1737490  56.3895836  23.2969952
  41.9471054  21.6855145  77.4401779  41.3212967  22.2407322  77.9052887
  41.6228333  20.7949257  77.5740814  25.2985344  21.6095695  77.7400513
  24.7142143  21.2585468  77.0680466  24.7659130  22.2521744  78.2086716
  18.7940884  30.6081734  68.1181641  19.6539116  31.0074654  68.2504654
  18.2133026  31.0893726  68.7075500   0.3538594  61.3180580  57.4247742
   0.7071483  60.7709503  58.1262665   0.3013470  60.7335854  56.6685562
  19.2512245  48.4229736  58.8029861  19.7846050  48.3181038  58.0151176
  18.7423820  47.6140404  58.8571701  54.3925323  50.1713486  75.8282700
  54.7329903  50.4424095  74.9757233  53.7038193  50.8065987  76.0241241
  45.6253815  50.6970444  52.0820427  44.8920441  50.5366173  51.4881477
  45.3090096  50.4060974  52.9373131  54.3651581  23.4008751  54.4878540
  54.5757217  24.2763138  54.1630478  53.7420273  23.5525131  55.1984482
   0.1114342  34.8951340  74.5333633   0.8048690  35.5247154  74.7308655
   0.3144570  34.5841255  73.6511536  31.3748093  63.0231438   3.5787556
  30.8435020  62.7565842   4.3290172  30.7556744  63.0661774   2.8500223
  25.8502007  38.1690712  30.1066704  24.8982525  38.1719513  30.0065899
  26.1779633  38.5471764  29.2906799   1.4353085   1.9002197  39.5453987
   2.1979685   1.5944432  40.0363998   1.2133454   1.1695774  38.9682274
  22.1764736   7.4251719  42.2692490  21.8108521   6.6845617  42.7530327
  22.9667263   7.0756235  41.8574867  25.9809799  38.6692772  78.1003036
  25.7720032  37.9004593  78.6308441  25.1684284  38.8669357  77.6345520
  61.4898872   5.4663687  23.5026131  60.8958855   5.2718925  22.7776508
  62.2955627   4.9978518  23.2843990  35.9060440  18.9593334   3.8493035
  36.8070526  18.7622433   4.1053715  35.9167595  18.9286366   2.8926558
  47.1101151  47.0030174  16.8813591  47.1137390  46.1216011  16.5080948
  47.8970871  47.4165916  16.5265999  23.7569733  43.0520554  66.6478806
  23.4981728  43.9367752  66.9057846  24.0975266  43.1516953  65.7588730
  55.8517075  11.1647615  75.8567505  55.7995567  11.8603897  76.5121994
  56.1171799  10.3892851  76.3511047  44.9742813  53.2753334  57.9697266
  45.7227669  53.3659668  57.3799934  44.6886787  54.1740227  58.1341133
  25.6212139  15.1253662   7.5627117  26.2610607  15.4163437   6.9129715
  25.1528072  14.4093304   7.1336222  17.7631588  58.5898209  64.6785049
  17.9519043  59.4709930  65.0012207  17.9408722  58.6356354  63.7390594
  59.4066811  25.4447823  38.7006721  59.0946884  24.5410690  38.6538963
  58.6098404  25.9696217  38.7769394  51.7858734   7.0049524  36.2838287
  51.7989540   7.8573475  35.8485336  52.4187660   6.4774489  35.7965775
  48.4187469  41.9795952  64.4439240  49.0468292  42.6957855  64.3500519
  48.0455437  42.1012077  65.3169479   3.4732652   6.4389086   3.1532600
   3.4020123   7.2037868   3.7243257   3.9276910   5.7849665   3.6843801
  63.4418793  51.6499481  59.5139656  63.3989410  52.4453773  58.9832306
  64.0631714  51.8603821  60.2110634  25.8867149  50.8332977  70.5355606
  26.1482391  49.9595566  70.8261108  25.5338326  51.2512665  71.3210602
  26.1717682  29.0942287  36.8652229  26.0639114  28.7369938  37.7466888
  25.3427925  28.9033699  36.4263496  57.8413429  15.4988527  70.8624496
  58.2713852  14.9282608  71.4994125  57.2708321  14.9139843  70.3637772
  40.1476669  10.6476917  34.5918159  40.9070244  10.1030817  34.7991905
  40.2852859  10.9144459  33.6828957  23.9368591  17.9272385  33.7439003
  24.2799339  18.1028805  32.8677254  23.3281898  18.6467342  33.9114647
   6.0173264  25.6093998  76.2150726   5.5140333  26.2380581  76.7324905
   6.8741589  25.5803108  76.6407776   6.4639659  20.5978107  41.7199631
   5.6735845  20.7071323  42.2487106   7.1666646  20.4851074  42.3600731
   6.5298672  19.8365364  17.9040031   5.9321871  19.6604424  18.6306400
   6.5498157  19.0188732  17.4067478  27.3765659   0.8523148  44.8746490
  27.6226273   0.1267505  45.4484406  27.6216660   0.5577419  43.9975014
  28.8285255  39.7823334  59.1238213  28.6925144  40.7106552  58.9342041
  29.7564697  39.6341171  58.9416542  37.2887840  24.7518654  32.2019882
  36.8253098  25.2733574  32.8573303  38.1579628  25.1494865  32.1504517
  34.2021141   2.2205732  44.2063675  34.7459335   1.4696548  43.9684296
  34.6719055   2.9772315  43.8556595  14.3884029  48.6441498  45.6156769
  15.0162611  49.2185822  46.0539169  14.9009418  47.8752174  45.3661308
  27.1537800   0.0632599  61.9295311  26.4284611  -0.5262024  62.1361160
  26.8369064   0.5832857  61.1910248   2.9544272  21.7977314  17.0425854
   3.7664032  22.2414379  16.7975330   2.3307548  22.0453548  16.3599815
  52.7355385  27.3669968   5.7140989  52.0935745  27.1129322   5.0511065
  52.5352135  26.8108749   6.4669800  47.3571548  10.7243433  66.0120697
  46.5334015  11.0308666  66.3911667  47.7354355  10.1595421  66.6859665
   1.9393982   3.7776353  71.5780029   2.1966650   4.2042212  72.3953629
   0.9847950   3.8462880  71.5621490  46.2253342  13.4991741  62.9816895
  45.3844032  13.5832806  63.4311295  46.0239029  13.6728706  62.0621872
   7.1808710  17.2546501  56.1298065   6.9387636  16.5128479  55.5754242
   8.1089954  17.3987217  55.9452515  23.0758781  18.1875401  30.4945450
  23.1352959  17.5278168  29.8035545  22.2566490  18.6490173  30.3152924
  10.3189392  39.3584824   0.6606965   9.9668741  40.2478180   0.6238013
  10.3951216  39.0928345  -0.2557416  15.9572964  35.9025154  64.4446259
  16.8620129  35.7725334  64.1603241  15.8023300  36.8400154  64.3292694
  36.9361649  30.9537811  18.0461273  36.2154541  31.4857063  18.3835697
  36.5433578  30.0972462  17.8779583  65.3884735  12.8421116  38.3122063
  65.8439255  12.0578976  38.6184769  65.3876877  13.4292450  39.0681877
  25.4095573  19.5186272  31.3926735  24.8079128  19.0683594  30.7997875
  25.0133801  20.3794765  31.5276222  10.8786888  61.7688179  54.3720779
  11.1900663  61.5550308  53.4925461   9.9381332  61.9108429  54.2652359
  48.4663200  37.2454987  42.6935158  48.1427002  37.6714706  41.8997574
  48.4249191  37.9266357  43.3647575  34.0021935   1.0337416   6.2029057
  34.7933159   1.3712960   6.6229191  34.1174965   1.2388160   5.2750688
  20.2573586  52.0039978  73.8736343  19.4017391  51.5758171  73.8452148
  20.8857937  51.2822800  73.8941803  50.2657928  48.7063828  21.1802006
  50.3823662  48.6543274  20.2315521  50.8768997  48.0593262  21.5324745
   7.9709144  48.2302246  24.9627647   8.6770468  48.6510925  25.4531479
   7.9903216  48.6531868  24.1043015  19.7899208  17.4299564  19.9472446
  20.4724274  17.8562222  19.4288673  19.0034370  17.4922199  19.4052143
  63.3463898  13.2114697  59.5089417  63.6238174  14.1268301  59.4718018
  62.5117035  13.2329798  59.9769897  43.6279335  13.9897966  25.2001801
  43.4928741  13.1484032  24.7642326  43.6107597  13.7810936  26.1341934
  38.0785294  56.3738213  12.6179800  37.6351395  57.0260620  12.0755596
  37.4395714  56.1509628  13.2949619  61.0462990  28.9170380   6.3948207
  60.8800812  27.9996376   6.6115594  60.1804276  29.3250446   6.3999891
  49.7480431  16.1175804  47.0053101  49.8335953  16.2482834  47.9496765
  49.2333679  16.8668690  46.7054672  35.7457390  57.4995346   3.6695955
  35.9953423  56.7717438   4.2390289  35.0673523  57.9648170   4.1590209
  18.0816803  18.1197186  41.6697845  18.4247799  18.9342632  42.0372543
  18.8393059  17.7055054  41.2566681  51.7214775  17.9278545   0.1722635
  52.4537430  17.7557201  -0.4196768  52.0385742  18.6220856   0.7499523
  51.1325684  39.3046913  14.8039331  50.2998734  38.8906708  14.5771465
  50.8944283  40.1941528  15.0654240  52.1880646  15.2059059  43.6966171
  52.0591202  14.2898865  43.4506226  52.6673660  15.5863781  42.9605904
   2.1554430  47.2534142  57.4188156   2.8091524  46.6284370  57.7323494
   2.3998075  48.0823326  57.8304062  39.7901154   3.8276861  43.7387466
  40.1768875   3.9022648  44.6111450  39.4272652   2.9423146  43.7125053
   0.1102290  17.9325809  57.9744682   0.6806048  18.4458332  58.5467186
   0.5978138  17.8587494  57.1540756  58.7158051  46.7347145  60.7767334
  57.8587952  46.7746315  61.2012024  58.5266495  46.4552612  59.8809891
  38.5820236   8.3281336  33.1518021  38.6195107   9.2683296  33.3274651
  38.0271683   7.9763484  33.8479462  43.4624481  23.2906132  75.7345734
  43.0521202  22.7733994  76.4276428  42.9762573  23.0591354  74.9431992
  31.5096970  40.0097961  57.8609543  31.4414291  40.9637299  57.8212738
  32.4106369  39.8455238  58.1394501  12.8268385  44.9489059  23.7626190
  12.1722431  45.5341911  24.1436462  12.3431816  44.1480980  23.5601196
  54.5895538  55.8246574  32.6819077  54.5397797  56.0352859  33.6143188
  53.8281403  56.2588806  32.2972946  17.5326481  47.6146088  27.4834652
  18.4558258  47.8126602  27.3261433  17.5462799  46.8922043  28.1112976
  25.7134094  13.2467632  55.3811569  25.2137775  13.5517807  54.6238136
  26.5093307  13.7784348  55.3729210   0.3188873  43.0261536  47.8616142
   0.0883612  43.9157448  48.1294098  -0.2181588  42.8626595  47.0863190
  20.7908707  44.7619171  13.8883228  21.1220016  44.5411148  13.0177879
  20.9015388  45.7104836  13.9531851  65.7979584  19.0447350  29.7465878
  65.1655273  19.3275318  29.0860710  65.3583832  19.2025166  30.5821190
   0.0132278  49.3794022  55.2967224  -0.0567708  48.7677574  54.5637703
   0.8629686  49.1838074  55.6915855  62.9366493   0.7478977  60.4985886
  63.2013359   0.4071547  61.3530312  63.2567787   0.0987354  59.8722229
  25.3971386  11.3485432   5.3776417  25.0565548  11.9703140   6.0207863
  26.1855659  10.9900904   5.7852325  11.1911917  60.7814865  49.5459137
  10.7721386  60.9127350  48.6953812  10.7168255  61.3640404  50.1390762
  60.2817345  29.2035637  62.6822052  59.8512306  29.5763607  61.9128418
  60.9041061  29.8764801  62.9580078  56.5079422  36.7263565  49.2822266
  56.3667221  35.8577232  49.6587410  56.7987137  37.2627182  50.0197945
  33.3067284  33.4852028  13.3572502  33.6042099  32.6661415  12.9611731
  34.1044350  33.8902512  13.6975975  17.8795795  34.3747902  49.1381836
  18.4569016  33.8584099  49.7005768  17.3030167  33.7291489  48.7295837
  16.1147785  12.0856895  42.4375687  15.3938389  12.6415253  42.1417236
  16.7962017  12.7010651  42.7081337   5.5067425  46.3776398  33.1614227
   4.8441792  45.7118073  33.3455696   5.6360698  46.8246155  33.9979134
  53.4888535  21.5800209  41.0240707  53.5131836  20.6926746  41.3821983
  53.8424873  21.4908981  40.1390648   6.5890746  58.7722321  44.3880882
   6.5216103  59.4134140  45.0955925   6.3950834  59.2703857  43.5940895
  56.2368774   9.5530148  11.1972923  56.9765930   9.6240292  11.8006210
  55.6883698   8.8632822  11.5709829  26.2471027  20.6302872  69.2195206
  25.6140862  20.2527542  69.8302460  27.0430946  20.7432518  69.7390060
  42.6764297  48.6499596  69.6506729  42.1893311  48.5961456  70.4729080
  43.2749939  49.3865623  69.7746429  60.4211655  55.1535034  39.6660347
  59.8542328  55.4923210  40.3588715  59.8180733  54.7710648  39.0286560
   1.4782978  19.5524483  59.4945450   2.0575054  19.6697636  60.2475281
   0.7825972  20.1968555  59.6248207  18.3149300  25.2441044  48.4003868
  18.8816338  25.9686432  48.1355705  17.5705833  25.6665421  48.8290215
  37.3495178  28.0183144  26.0152798  37.2533607  27.1414738  26.3869476
  36.4590874  28.2764931  25.7771587  25.3281250  61.6365814  62.6838493
  25.8463192  60.9807396  63.1503105  24.5366898  61.1698914  62.4154053
  36.6902847  49.1893082  78.5155258  36.7275581  48.7097549  77.6879578
  35.8866653  48.8815498  78.9347076  11.0166931  28.6457424  18.3955631
  10.7635450  29.4154186  17.8859119  11.2738333  28.9969444  19.2480698
  18.8379402  60.9746590  31.5971546  18.6735497  61.9076996  31.7336731
  17.9905109  60.6187439  31.3299065  43.0015717  23.1031818  32.6319313
  42.2966576  23.4068203  33.2038841  42.5535355  22.7820473  31.8493919
  18.7913818  19.2125034  62.2311096  18.2813568  19.9228153  61.8418045
  18.4940815  19.1745129  63.1401787  15.6457577  20.8896084  55.4706192
  15.5216875  21.8387299  55.4734039  15.5551805  20.6389160  54.5512810
  42.8342743   3.9384401  21.2876205  42.0596390   3.3809474  21.2142963
  43.5000153   3.3731132  21.6793175  26.5796490  13.9538755  19.9729691
  25.6457596  14.1368494  20.0759239  26.7047691  13.8714619  19.0275688
  16.3711662  59.4591866  12.8339682  15.9210310  59.3720016  11.9937239
  15.6811962  59.3477974  13.4880066   9.4421158   3.8449898  15.8049564
   8.7657566   3.6368022  16.4494934   9.0649309   4.5523944  15.2819443
  62.5965652   7.1810346   2.2685232  62.4970627   7.6028481   1.4150569
  62.2603569   6.2943621   2.1381183  31.1864376  61.1199532  76.3965073
  31.2776756  60.2531281  76.7921448  30.9215050  61.6870728  77.1206741
   1.7979374  47.1003761  18.9180908   1.1837745  47.2743988  18.2048244
   1.2423368  46.8566322  19.6584473  45.6330452  14.9171915  35.0199814
  46.0886383  14.6636810  34.2172318  44.7146225  14.9917326  34.7607918
   8.7846832  35.2868118  61.3795433   8.1215687  35.7312546  60.8513565
   8.3044529  34.5947800  61.8341866  16.4849396  46.6317215  54.5038528
  16.2458477  46.0473671  55.2232895  17.0950317  46.1202049  53.9724655
  16.8346710  55.5867157  15.2600718  16.1602058  56.0216179  14.7383556
  17.2686615  54.9951401  14.6453152  44.0797043  40.8719215   0.8339235
  45.0136032  40.9742165   0.6506320  43.8818398  39.9720764   0.5743762
  45.6382904  52.2003593  12.8294477  45.0943336  51.9183655  13.5648518
  46.3740120  52.6572723  13.2370987  20.0769272  39.8649788  73.9146118
  20.7253170  39.3710480  73.4127655  20.5660706  40.2143669  74.6595306
  62.9577026  38.5586205  75.3382187  63.1139755  37.7128639  74.9180908
  62.8065262  39.1628189  74.6113586  41.6580925  19.1869316  70.5187912
  42.0086136  18.4130878  70.0777359  40.7085342  19.0699234  70.4892426
  17.7084751  13.5836182  68.5692215  17.1819096  12.9593420  68.0699844
  17.9350128  13.1166124  69.3734741  39.2175255  11.6151180   8.7862501
  39.1898041  10.8104525   9.3039141  39.2164764  12.3180466   9.4359608
  15.3920536  31.6147213  16.5717449  16.1717625  31.3374996  17.0528202
  15.0592947  32.3637657  17.0661488  43.5298386  57.7199898  30.5721474
  44.3960152  58.0893021  30.7441559  43.6553574  57.1624794  29.8042526
  16.3333340  58.3767624  16.2299690  17.2772579  58.4062920  16.0738735
  15.9897499  57.8360939  15.5187302  13.7134066  62.6074181  44.1105652
  13.7729568  62.1052094  43.2978745  12.7749720  62.7465096  44.2379456
   3.6831412  53.9075851  21.0164986   3.1395543  53.1332970  21.1621742
   4.2748647  53.9297523  21.7685661  34.5382233  11.3496609  40.8584633
  34.0737724  11.1703310  41.6759949  33.8914566  11.1803207  40.1734505
  16.9154530  31.3557434  53.9308586  16.3919239  30.8440304  53.3141747
  17.5396080  31.8286247  53.3803635  48.3428040  58.0124512  44.4825935
  47.6466751  57.4674530  44.8494759  47.9362030  58.8703842  44.3606606
  18.3768692   5.8428502  15.3124886  17.6121445   6.1263018  15.8135681
  18.9045506   6.6351295  15.2121010   9.2226534  11.1832619   9.4912443
   9.2861509  10.3774834  10.0040035   8.2850847  11.2929544   9.3326139
  54.5297623   9.9537601  59.4535294  53.9990387   9.3271017  59.9453201
  55.4282455   9.6406345  59.5579758  12.3380451  38.5033646  29.0864277
  12.7391663  38.1554565  29.8828526  13.0057602  38.3855019  28.4107800
  48.2493515  23.4505272  65.8611221  47.8576088  23.8025742  66.6603928
  49.0313492  23.9847736  65.7222519  33.3800278  11.0993767   5.6540527
  33.9705658  11.6431093   5.1326599  33.4225197  11.4748907   6.5334930
  34.9465141  36.3505249  21.8165798  35.0157928  36.6175003  20.8999786
  35.1829109  35.4229813  21.8144073   8.0775166  53.1055069  64.1039886
   8.1764774  52.1881790  63.8491516   7.2918868  53.3988724  63.6425171
   0.1020404  15.0560150  65.7640991   0.1753840  14.7668161  66.6736145
   0.6682435  15.8259821  65.7112045   8.3632250  45.0382576  35.8613167
   9.1421547  44.4858894  35.9275856   7.8898149  44.8837967  36.6787872
   7.6022730  47.2418365  66.8642960   7.6188631  46.4846573  67.4496460
   6.8908329  47.0554161  66.2516479   6.6548710  47.3731232   8.2540960
   6.3683872  46.4598999   8.2406244   6.2801814  47.7298317   9.0594530
  21.0176735  47.8057022  10.2794037  21.7291470  48.3807182  10.5611696
  20.4596634  47.7187271  11.0522509  20.6533203   9.6357431  56.0504189
  21.4589615   9.2077646  55.7605820  20.9472694  10.3097811  56.6632004
   9.1530523   6.5120034  22.8580589   8.7845669   7.3687367  23.0736008
   9.5295143   6.6258740  21.9853973  57.5948143  46.1632767  73.9416199
  56.7488785  46.3145676  73.5200424  58.1348076  46.9047318  73.6679688
  35.0821724  46.7952881   4.9123039  34.9495430  45.9506302   4.4819527
  34.7902031  46.6537399   5.8128314  59.8308220   3.4206650  59.0187378
  58.9513092   3.2697999  59.3650475  59.8297691   4.3407836  58.7548904
   5.8597655   4.5160408  51.3566055   5.5541477   3.6710577  51.6865082
   5.3625221   4.6523404  50.5501328  22.9286671   4.4351215   8.8959770
  23.2074394   4.5711718   9.8015194  23.3787537   5.1199570   8.4013510
  49.8504410  50.9586296   1.2131763  50.3567200  50.9209976   0.4016985
  49.8082161  50.0500832   1.5114877  38.8795357   2.3578019  60.8838692
  38.6920891   1.4891446  60.5281601  39.7213593   2.2580371  61.3283997
  59.8152771  20.2749920  23.0975246  59.8792343  20.6062393  23.9933014
  60.7217712  20.2304096  22.7933521  12.9012928  13.5542784  22.3651009
  12.7897558  12.9865313  23.1276321  12.8172865  12.9663582  21.6144180
   7.1069503  48.4680519  61.6512527   7.2530084  48.9067116  60.8131180
   6.2936215  47.9788742  61.5270271  16.7770271  51.3829460  48.7824936
  17.7078381  51.1718292  48.7100220  16.4520054  51.3446617  47.8829765
  42.3113937  16.3731651  78.4374008  41.7279091  16.4965858  79.1861038
  41.7227325  16.2552719  77.6918716  58.1644058   8.6440058  40.6165085
  58.9024887   8.0413799  40.7076797  57.7516937   8.6496210  41.4801407
  20.6868439  62.4365082  67.8247528  21.1265278  62.9918594  68.4685593
  20.7139969  62.9431496  67.0130768   3.1928859  12.0033665  54.7789001
   3.8452756  11.3752422  55.0888672   2.5521379  12.0529213  55.4882812
   4.6734185  44.2666435  17.6415005   3.8254902  44.0984116  17.2304688
   4.7220373  43.6337891  18.3579960  51.5551414  28.1375103  69.3252869
  52.3318672  27.7317238  68.9402390  51.0136070  27.3997498  69.6057968
   6.1636548   2.5268383  70.5372620   6.4111276   1.8236839  69.9367905
   5.7503433   2.0777349  71.2746277  26.9260788  53.3659821  26.1682510
  27.5120087  53.1438904  25.4446564  27.2212391  52.8150215  26.8931999
  61.1341171  63.5296021  36.4472885  60.7520370  62.6954384  36.7200813
  61.8480110  63.6800919  37.0669174  19.2931290  24.3327160  61.9689026
  18.8222942  24.1775436  62.7877235  20.2166672  24.2380161  62.2020149
  22.8634720  43.8289337  19.1048470  22.3461437  44.4483604  18.5901451
  23.2780437  44.3660774  19.7800083  64.1152802  19.4898529  52.8285446
  64.3184814  18.9318314  53.5792465  63.2117538  19.7695656  52.9756393
  36.0035820   2.8446481  60.9270477  35.7665253   1.9550484  60.6650391
  36.8798103   2.7582738  61.3025436  41.9274673   1.4948463  73.5865936
  41.2154541   1.2118927  74.1603622  42.6816254   1.5877169  74.1687012
  53.6342278  19.5689220  17.0268745  54.1931190  19.3591900  16.2786179
  53.1552200  20.3521137  16.7559605  42.0611267  54.2613945  49.2662773
  42.3513107  54.9931412  49.8108673  41.9678841  54.6367111  48.3906784
  38.1563034  62.2406731  69.3227234  37.2865067  62.5511360  69.0711288
  38.5912781  63.0132294  69.6835251  65.0802460   6.1990862  44.6167526
  64.1707230   6.4966893  44.6374969  65.0995941   5.4466305  45.2080841
  22.2591782  15.6956482  33.3206139  22.6112823  16.4546585  32.8556862
  22.3566341  15.9158535  34.2470284  22.3281879  13.6462107  12.3990288
  21.4065552  13.8674402  12.2653141  22.3285789  13.0764141  13.1681614
  27.0053520  50.4439583  15.5918465  26.6026020  49.5756302  15.5974617
  26.3595772  51.0047302  15.1620312  46.7724648  30.7570915  77.1366196
  46.0982590  30.6870937  76.4607697  47.5156975  31.1649055  76.6921768
  35.4293213  50.1829491  16.8626804  35.8832474  50.0400620  16.0321598
  34.9562531  51.0057755  16.7386055  15.6175690  18.6694355  40.7860413
  15.4783621  17.7853317  40.4466171  16.4462051  18.6154861  41.2621613
   9.6799736  24.1586075  40.2484055   8.7970762  24.4909840  40.0863876
   9.8496771  24.3673935  41.1670113  65.4797745  59.2548447  55.6496735
  65.2824860  58.5613823  56.2792892  64.9042664  59.0743484  54.9064064
  47.3329315  36.7814026  46.1712570  46.8171883  36.3850861  45.4689865
  47.6786270  37.5878677  45.7887115  13.2399254  59.7275200  24.6082783
  12.8923512  59.2856369  23.8335800  14.0920563  59.3172646  24.7559090
   8.1050911  19.1668682  37.4202271   7.9362769  18.6769295  38.2250214
   7.5987873  19.9730587  37.5199432  22.1596718  61.4905777  43.5016823
  23.0161743  61.8934555  43.3591080  22.1560898  60.7255478  42.9264107
  29.5398026  36.7117920  65.5865097  30.1030636  36.5239563  64.8357239
  29.0399837  35.9061852  65.7184448  11.3392076   6.2979074  75.4362335
  11.2282009   6.9986725  74.7937088  12.2691250   6.3246493  75.6615524
   8.0588598  63.4468155  48.4710732   8.5915165  62.6705475  48.2981339
   7.2451444  63.2905731  47.9918213  28.8592377  56.5273285  61.6530800
  28.2471371  55.8266373  61.8780136  29.5769882  56.4283180  62.2785912
  15.8719435  22.3344250  74.7606583  16.5402641  22.8310661  75.2328186
  16.3203564  22.0130253  73.9784470  40.2118340  30.7187767  72.3804092
  39.4846916  31.3313828  72.4909058  40.9722481  31.2766476  72.2167435
  57.7681656  56.9612961  25.4842930  57.8633347  56.2222443  24.8834820
  57.1828308  56.6389656  26.1696548  45.4770317   3.8146753  52.1208153
  45.5780182   4.3930511  51.3648262  45.8575592   2.9829443  51.8385773
  23.3088417  54.0974197  28.7965012  24.1161366  53.8872147  29.2658882
  23.5671654  54.1228447  27.8751678  29.2389107  62.8248596  37.5321808
  29.2526913  63.5562820  38.1494827  28.8715248  63.1955452  36.7297783
  61.4083557  27.1353626  60.3418694  61.1978836  27.9708004  60.7589684
  60.6127090  26.6121178  60.4387589  62.1714439   2.3664937  52.7404175
  62.4783249   2.7905407  53.5418167  62.6896667   2.7684622  52.0432091
  29.7554970  20.2864799  29.5158863  30.0635834  19.6543159  30.1652603
  29.9657421  21.1402321  29.8942184  20.5924969  58.4373779  72.7709656
  20.7847805  57.5130119  72.6134262  21.4202919  58.8047867  73.0807800
  61.9385338  32.8702011  28.3434086  62.1581116  31.9765759  28.0798759
  62.0603409  33.3908157  27.5494576  45.9815559  22.1795883  69.8699341
  46.3617859  23.0206871  69.6165314  45.5827942  22.3446922  70.7243195
  41.1652145  42.0527687  60.8324661  41.5360413  42.0355186  59.9501839
  41.8887100  41.7901993  61.4015388  46.6386375  29.5140438  51.8871155
  47.4417686  29.1318169  51.5333977  46.0188980  29.4862461  51.1581612
  57.3536301  50.0465775  68.5303650  57.8754234  49.6591187  67.8276215
  56.4461555  49.9073563  68.2595520  22.2555199  63.1323051  63.0765228
  21.7067909  63.2599983  63.8503609  22.1263275  62.2137756  62.8402138
  16.9679947  63.2671318   5.5806398  17.1289692  62.5949516   4.9184537
  16.4958591  62.8097153   6.2764053  27.5318489  37.1434937  16.9165001
  28.0096283  37.1566505  17.7458267  27.6922531  38.0061455  16.5339622
  61.8727188  22.2203846   8.2790747  62.3370171  21.7626019   7.5782919
  62.0076408  21.6734085   9.0529242  11.6615295  46.8944969  44.3060646
  12.2694788  47.6271667  44.4051704  11.6704063  46.7010155  43.3686638
  39.7707748  59.7746277  12.0635128  40.1960220  60.6309319  12.1097832
  38.8350258  59.9686623  12.1178541  38.5101852  41.8836746   0.8754129
  39.3612633  42.1339607   0.5158908  38.6394424  40.9918671   1.1982331
  52.7498627  16.4104614  15.7644596  53.5948105  16.4150352  16.2142067
  52.1631279  15.9465075  16.3617210  44.1697922  56.8910828  75.8292770
  44.4223976  57.7466812  75.4823227  44.6763153  56.8009033  76.6364594
   9.6064053   2.2712955   1.1066600   9.2184763   1.4221793   0.8951303
  10.5441113   2.0942578   1.1814662  56.6173859  57.2261810  31.5723515
  56.4562683  58.1331978  31.8323498  55.9376831  56.7238770  32.0217133
  16.0812321  18.0211143  30.0743675  16.2774906  17.1612816  30.4463921
  15.6166410  18.4835129  30.7719193  34.4696350  29.1803932  69.8668289
  34.9718437  28.3657055  69.8494034  34.6783028  29.6082001  69.0363693
   3.0086794  41.4039536  52.1867790   2.4757645  41.6813316  51.4415970
   2.3879614  40.9833336  52.7817726  22.2954903  34.7886734  13.1358442
  22.0885868  34.8415985  14.0689163  23.0207672  34.1659813  13.0862827
  40.3089561  44.8285599  58.9775276  40.7065582  44.1382828  59.5082512
  39.7161522  44.3646278  58.3862648  51.1236572  23.1160431  22.0503330
  51.4574966  22.2972107  21.6838608  51.5322456  23.1761322  22.9138584
   4.5123062  38.4819832   7.6815934   5.0502481  38.8392105   8.3881607
   3.6116848  38.6583366   7.9536438  42.0191994   8.6990366  28.9069977
  41.5575943   8.2468777  29.6131878  42.9343719   8.4399996  29.0147057
  54.2353668  61.0422325  46.2913551  53.6655045  60.6543198  46.9554443
  53.9718819  61.9618187  46.2571793  63.5330811   9.3900499  65.0104980
  63.2576141   8.4935131  64.8192673  63.4801903   9.8416853  64.1682053
   7.0422401  58.8786011  12.7166348   6.0941834  59.0020943  12.7632103
   7.1819086  58.4032745  11.8976192  56.7796707  61.2451630  47.4389877
  56.8843765  61.4546509  48.3670998  55.8342056  61.1565971  47.3186264
  61.2488785  12.6178408  60.9869537  61.3614578  13.1635971  61.7652283
  60.4335480  12.9279404  60.5928612   1.2777745  47.7420464  53.2462845
   1.4421682  47.8301048  52.3074265   2.0922556  48.0279961  53.6599045
  54.7806396  50.0998535  15.0569162  54.8624573  49.6765709  14.2022982
  54.5739212  49.3852692  15.6593084  14.0794868  50.7616501  31.2430954
  14.8172522  50.7232323  31.8517494  14.0160646  51.6857224  31.0016327
  52.3512459   4.2402959  11.5763941  51.7183838   4.9450512  11.7143736
  52.3672409   3.7665420  12.4079790   6.6399183   5.2591252  30.1129990
   5.8944030   4.6692414  30.2246952   7.3407345   4.6989069  29.7794685
  60.3718185  56.5887222  35.5477867  59.9389114  56.1209030  34.8336678
  59.7225647  57.2263260  35.8447151  55.7764473  62.2545509  78.4154053
  55.3246307  61.5732994  77.9174194  55.1696587  62.4774818  79.1213379
  56.4522324  54.6877708  57.4427261  56.7493286  53.8549271  57.8092422
  55.8233948  55.0205307  58.0830841  31.6762505  56.2018814  30.9939194
  31.1112938  56.2010269  31.7666130  31.8990231  55.2807846  30.8590813
   2.1028187  44.4354057  51.3653107   2.7842946  44.3200722  50.7031021
   1.2816672  44.3715057  50.8776054  50.9837685   4.2549825  45.9401245
  51.0358124   3.4549091  45.4172440  50.1397781   4.1941919  46.3875809
  50.9453735  24.7121010  54.3631821  50.5370331  25.3475456  54.9511490
  51.8275414  24.5926952  54.7149658  55.2405548   5.9125166  73.0812225
  55.8729858   5.2758789  72.7481232  54.4153519   5.6737971  72.6589890
  25.6491547  24.8439407  17.3693848  25.1327209  24.0783958  17.1174583
  26.1014442  24.5751572  18.1690235  16.1590729  12.8275728  54.2841797
  17.1006374  12.9968815  54.2521973  15.7772408  13.6532192  54.5820847
   6.5007992  31.1525612  26.6145363   5.7194190  31.2615032  26.0724945
   6.1808290  30.7368870  27.4152031   4.3804593   9.9989262  56.4279137
   4.5956540  10.6157742  57.1274986   3.7861040   9.3702011  56.8373947
  36.9571190  43.4843826  77.6690979  37.5305405  44.2473907  77.7415161
  37.4132080  42.7952995  78.1521912  35.7980881  28.8943768  74.1582947
  35.3481522  29.5332603  73.6054688  35.8956604  28.1221600  73.6011658
  22.9617424   1.5127900  61.0297699  22.7021008   2.3187757  61.4760933
  23.0185890   0.8601735  61.7276840  30.5039177  23.6438160   8.6884747
  29.9781761  22.9204082   8.3471355  31.3081474  23.6209412   8.1699018
   7.7488213   5.7053761  40.5124359   7.2111535   6.1740899  41.1507568
   7.2484117   5.7516775  39.6977692   2.6197395  20.9110184  53.7542496
   3.2870955  20.5030918  53.2024689   2.5343587  21.7998409  53.4093781
  65.1106339  59.5768738  17.1785240  65.7614746  59.2401810  16.5626659
  65.3364868  59.1670227  18.0135345   6.1031728  55.3347359   5.0360003
   5.1811604  55.5526695   4.8995066   6.5777063  55.9216728   4.4473119
  17.5603466  45.9093513  58.9666138  17.8213043  45.2340889  58.3403931
  16.6217880  45.7695770  59.0923157  58.2826958  15.6635323  29.1139812
  57.7301636  14.9085617  28.9116001  58.2005692  16.2324734  28.3486099
  47.5130081  13.6869326  47.5682602  48.1126099  12.9451733  47.4876404
  47.8746071  14.3519821  46.9824409  60.7802925  53.5403481  18.2392578
  60.9982910  52.8659058  17.5959587  59.8408737  53.6848030  18.1258411
  52.6453247  48.4169006  16.2762852  52.6484756  48.2214279  17.2133083
  52.4741364  49.3574524  16.2284012  37.2310982  13.0141687   1.6513834
  36.7584343  12.1883411   1.7554547  37.9792938  12.7936354   1.0965914
  61.6728935  35.5938950  23.8989639  61.9978256  36.3812714  23.4622860
  61.0021782  35.2517357  23.3079491  35.6745377  13.7022448   6.4395256
  35.3335342  13.3948460   5.5996122  36.4687614  13.1864548   6.5788035
  62.7753410  19.7820625  66.5691681  62.1812668  19.1771011  67.0133896
  62.2434387  20.1753445  65.8773346  44.5672302  45.2963791  21.8859215
  45.3844032  45.7934647  21.9229851  44.3564835  45.2511673  20.9533043
  62.1386108  39.8062172   4.8058753  61.5258102  40.5374603   4.8832860
  62.9744949  40.1611557   5.1084414  64.0202866   6.4268503  13.0008183
  63.2114334   6.5204978  12.4976120  64.7176208   6.5920658  12.3662653
  42.7333527  39.4261589  26.1714668  42.2426949  39.4233627  26.9933395
  43.5724487  39.0218315  26.3920860  62.7419205  40.8730927  24.3095436
  63.4710770  41.1372414  23.7484894  62.8706665  41.3681793  25.1185837
  31.5006428  55.1475868  52.1436348  31.7655964  55.6726685  52.8988304
  31.1142063  55.7788811  51.5367050  38.4622917  18.5754375   7.9833932
  39.1024170  18.2578011   7.3465466  38.2309875  19.4512520   7.6740665
  10.0759487  56.0031319  43.6712608   9.4175167  56.6865158  43.5460243
  10.7123432  56.3908958  44.2719841  61.8250122  13.6876545  16.2102394
  61.3842201  13.5894909  15.3662605  62.6308098  13.1789217  16.1202030
   6.5000763  59.3160477  66.5907669   5.6338863  59.1218987  66.2326431
   6.8066587  58.4802780  66.9425125  54.0101089  40.2959137  15.1132307
  53.1905212  40.0033607  15.5118828  53.7402382  40.9288445  14.4477940
   2.4652441  62.3930893   3.1704364   2.5010324  62.3007774   4.1225023
   1.5310874  62.4535179   2.9706070  46.3733330  17.1630955  32.6790924
  45.7064400  16.9791832  33.3406487  45.9256058  17.0286102  31.8438168
  37.9861298  57.2952728  47.1899605  37.4892120  56.4825287  47.2835007
  37.5994148  57.7260590  46.4276543  59.2965736  43.2468758  10.9907360
  59.5714798  42.5525818  11.5895796  58.9127426  42.7831802  10.2464962
  38.9775314   2.9132710  35.6533165  39.4904556   2.1153286  35.7814751
  38.6043549   2.8199255  34.7768135   5.8951454  31.2102108  -0.0279740
   6.5082936  31.3885078   0.6851113   6.0644679  30.2989941  -0.2672356
  30.0734367  51.7223206  24.8062916  30.0255280  51.0037422  25.4368324
  29.8947163  51.3111725  23.9605694  12.4567375   7.0970154  53.6324997
  12.8982496   6.6282392  52.9243011  12.6613655   8.0185251  53.4738197
   3.1383400   3.8382196  26.9688339   3.8545566   4.2805295  27.4244957
   2.5787444   3.5039208  27.6697826  16.2950058   3.5782979  64.0162506
  15.7605572   2.7995081  63.8610535  16.0389309   3.8743458  64.8897476
  29.2868443  19.9623871  40.2600784  29.1230316  20.7832184  39.7957115
  28.9334011  20.1089172  41.1374817  41.6665840  58.9774284  75.8040771
  41.9083710  58.5147285  76.6063766  42.4663544  59.4318962  75.5394058
  10.6102657  37.1351929  27.5226498  11.1940880  37.6183395  28.1074142
  10.2744284  37.7975006  26.9186707   6.8929791  38.5084000  39.4433937
   6.3903241  37.8248634  39.0002785   7.6252561  38.6876602  38.8535919
  52.1776390  10.1315498  51.7840881  52.5488091   9.3859253  52.2557983
  52.4504318  10.8959007  52.2916107  25.4565582  36.4415894  15.4336109
  25.4624367  37.3375168  15.0966969  25.9364433  36.4933853  16.2602043
   8.9697380  42.0157394  36.0271683   8.6554575  42.1893082  35.1398506
   8.1896181  42.0913544  36.5766487  57.6071396  49.2606049   5.7121968
  57.6243973  49.6759415   4.8499718  58.0228615  49.8976135   6.2932577
  57.1774445  28.2362633  22.8545151  57.6463623  27.4388294  23.1003780
  57.3041382  28.3065434  21.9083424  51.9378967  55.9019089  60.5574417
  51.0730171  56.0040092  60.9546661  52.1916809  55.0023880  60.7640610
  10.4440956  42.9851952  40.5336075  11.3583527  42.7078857  40.4747391
  10.3919353  43.7590485  39.9726677  44.4582024  21.4818459  67.3742523
  45.0802040  21.6168671  68.0891724  44.4724960  22.3048573  66.8856964
  38.1021805  22.1283913  13.4639492  37.8603401  22.9898243  13.1238375
  37.3460045  21.5739708  13.2714806  33.9333534  56.6067848  34.0152321
  32.9980812  56.8103561  34.0077553  34.2863388  57.0745125  33.2583542
  63.6529961  56.4457741  64.3628006  64.4742203  56.7062416  63.9456863
  63.7883377  56.6280174  65.2926941  50.8232841  55.4090195  65.4888840
  51.0417328  55.1337776  66.3792496  51.2572632  54.7673950  64.9265594
  55.7122231  59.6640053  32.3435745  55.4375687  60.4992065  31.9651012
  55.9876175  59.8834190  33.2336617   1.8791785  49.4321136  43.6027603
   1.8475921  48.4906731  43.4327164   1.7009598  49.5123672  44.5397949
  46.7930222  44.4602661  74.8715820  46.7354012  44.1271896  75.7671051
  47.3310432  43.8165207  74.4107590  58.4619217   3.5301180  47.7249947
  58.8815384   3.6554101  46.8738518  57.6534996   4.0397744  47.6708221
   2.7820268  34.3749199  38.6960983   3.5263848  34.8233376  38.2947464
   3.1064763  34.0895538  39.5502243  28.2655315  58.9143295  28.5919952
  27.8628922  59.7690659  28.4385834  28.4013348  58.8800278  29.5388908
  25.2005386  40.3735733  74.8662415  24.2977867  40.1889954  75.1254730
  25.2669048  41.3281059  74.8926239   3.7821183  21.0656052  23.0294800
   3.4855149  20.2973099  22.5416470   4.2305512  21.6046314  22.3778725
  -0.0607078  22.6554699  14.7174435   0.5830860  23.3276863  14.9407969
  -0.1423969  22.1285324  15.5123606  24.4680367   5.1959066  28.0966568
  24.4961071   5.9830141  27.5526848  23.9303131   5.4436231  28.8488026
  18.6659431  37.5406570  32.1852951  18.5935555  38.4942780  32.2251816
  18.7137756  37.2655792  33.1008682  20.0684528  53.4802208  15.0600262
  20.8627529  53.5389137  14.5291090  19.8618279  52.5457916  15.0794182
  59.1019020  10.2043152   0.7974811  59.7965965  10.5250549   0.2223640
  58.3605347  10.0469017   0.2128188  34.5143318  54.5422401  75.6557007
  34.1786613  53.6719666  75.8705902  33.8823853  54.8946991  75.0290833
  47.0416794  60.6831398  54.1917877  46.2221146  60.9031715  53.7489166
  47.7238503  60.9102859  53.5599098  19.0606728  42.5357399  68.3445892
  18.3509655  42.3438492  68.9575577  18.6510201  42.4865913  67.4808807
  44.9470444  14.8313379  17.6090164  44.4305992  15.0128450  18.3942375
  44.5240440  15.3441515  16.9203014  42.3700333  33.4422302  21.0547466
  41.7020836  33.8234901  21.6245861  42.2458649  32.4968987  21.1393700
  38.5349426  33.8085136  17.4141140  37.9567184  33.0562973  17.5408268
  38.1796799  34.2571297  16.6468048   4.9924355   3.6234953  49.0463448
   4.3608561   3.4868531  48.3401833   5.8034825   3.2326741  48.7212410
  13.4017515  44.1526718   2.3278234  13.6803093  43.2812691   2.0462260
  13.3957396  44.1049156   3.2838125  50.0310707  46.1475029  61.1032410
  49.7214737  46.8759346  60.5649376  49.3797913  46.0712814  61.8005600
  25.0171375  44.4946823  73.5663910  25.4117031  44.4710503  74.4381638
  25.6424923  44.0329437  73.0078506  15.6114149  27.7432251  40.4142723
  16.2884674  28.4185638  40.4560661  14.8580847  28.1833572  40.0205612
  17.1561279  39.5169640  41.4224319  16.8001347  40.2349319  41.9459076
  17.8349152  39.1307068  41.9758644  42.9032173  59.4663429  44.0178070
  42.8410034  60.2073669  43.4151077  41.9941559  59.2232552  44.1931572
  26.4154396  60.8336220  41.3992615  26.5496845  61.7776184  41.3151169
  26.6988525  60.6298981  42.2905540  52.5892868  17.6693497  37.9208069
  52.9486008  16.9201355  37.4456139  51.8788719  17.3013573  38.4462852
  50.4115067  62.4099808  17.4020042  51.1759033  62.8423996  17.0212955
  49.8635139  62.1862068  16.6497631   9.0346327   6.4605541  15.0444584
   9.7152634   7.0724030  14.7640753   8.3110704   6.6121154  14.4364128
  46.9120750  22.7297020  45.0405045  46.4475822  23.3643494  44.4948807
  46.2968407  22.5230637  45.7440796   1.3719971   8.7841082  49.8756561
   2.1381044   8.2171545  49.7869148   0.8593816   8.3857059  50.5790291
  37.1309319  50.5714874   8.5927725  36.5012283  50.2962837   7.9264650
  37.9807816  50.5186501   8.1555119   2.8585887  40.6554642  46.2678680
   3.6116023  40.0645523  46.2732239   2.3623443  40.4039993  45.4889297
  38.9298248  49.3418465  12.2036257  39.6971893  49.6546249  11.7245054
  38.2159958  49.9066772  11.9075851  57.1750069  42.8986664  17.1657104
  57.3364830  42.2673264  16.4645920  57.5064163  42.4701691  17.9548817
  24.3594456  37.4525185  70.9179993  24.9068298  36.7008400  71.1451111
  24.8760643  37.9398193  70.2762222  54.9111023  21.6377525  32.4559174
  55.0440254  21.9763222  31.5705204  54.3064804  20.9042377  32.3435936
  24.5363312  26.9470768  70.5513992  24.6910439  27.4279613  69.7383499
  25.4011307  26.8750496  70.9553375  36.8339348  45.4003296  13.6535568
  37.6611404  44.9233322  13.7201862  36.1606560  44.7255898  13.7410831
   8.1133833  41.4623680  46.9946213   7.3528051  41.6956253  47.5269165
   7.8494225  40.6645126  46.5363846  40.3138428   3.8311231  73.5868759
  41.0020866   3.1976008  73.3838959  40.7247238   4.4440217  74.1966019
  27.6074772   7.3706322  21.6975670  28.2596474   6.7581468  22.0378132
  26.7709999   6.9211264  21.8179150  38.8052063  24.2245140  61.2636337
  38.7939529  23.7529850  60.4307098  39.0157394  23.5553379  61.9148674
   5.8991575  22.0084724  69.0177841   6.6297235  22.0045776  69.6362381
   5.2613277  22.6084709  69.4043121  21.9610748  55.9068336  72.4809723
  22.6828270  56.4883194  72.2418442  22.3827572  55.1730766  72.9281921
  18.5702496  61.6047592  71.6856995  19.2545090  61.9908943  72.2324295
  19.0344772  61.2819710  70.9133377  11.8967819  62.5405121  10.1983147
  11.9043980  63.3275261   9.6535378  12.0025520  62.8667755  11.0919590
  20.2268944  55.8298340  38.5443153  19.4996471  56.2904968  38.9627991
  20.1245899  56.0181427  37.6114120  34.1380920  11.0708847  31.0137482
  34.1358147  10.1238060  30.8749352  35.0290718  11.2685013  31.3024254
  34.4166832  27.9168224  32.1983681  34.5423965  28.7732582  31.7897778
  34.0443077  27.3727303  31.5044441  53.3339615  14.3222027  64.6958466
  52.4180412  14.0680790  64.8087616  53.8085213  13.4923468  64.6472702
  34.4899788  57.5799103   9.6295948  33.8895302  58.0652084   9.0637531
  34.8823776  56.9227753   9.0547676   5.1054769  56.9854546  62.8267517
   5.9913297  56.6328468  62.7421036   4.5644951  56.4050865  62.2912674
  37.7329865  16.2917480   9.2059650  37.9672585  17.1500225   8.8528223
  37.9909859  16.3330936  10.1268110  41.1961708  17.0063553  20.7953568
  40.8461189  16.7641697  21.6527023  41.8742981  17.6539307  20.9877548
  16.5051041  36.1153374  30.3601990  17.2814445  36.4395599  30.8167171
  15.9606190  36.8921280  30.2322655  45.6902161   6.1125708  34.8619843
  44.8404770   5.7336674  34.6370163  46.0772400   6.3500018  34.0193291
  37.6155014  61.5093956  12.2653427  37.8425903  62.3437500  12.6758480
  36.9129677  61.7272110  11.6527786  30.1946182  18.2786655  31.3810577
  30.1738911  17.8738003  32.2481728  29.2769699  18.3135052  31.1109924
  10.0093288  12.5778751  66.7490616   9.9107208  11.9267759  66.0543823
  10.6707392  12.2067499  67.3330460  35.9877167   2.7720103  11.2318382
  36.9169044   2.8616176  11.0201550  35.6230850   3.6445451  11.0836582
   2.3934243  34.5489731  25.9454880   2.1455202  34.1899376  26.7974663
   1.6812849  34.2907143  25.3603458  62.3152504  62.0742226  53.8305511
  62.1720276  62.8757248  53.3272476  61.7198715  61.4355164  53.4383698
  40.6224213  47.8945465  14.5144577  40.8827171  48.3482971  15.3160715
  39.8667030  47.3668137  14.7725725  55.6012192  41.3727531  46.0743561
  54.7880211  41.8770370  46.0491638  55.3222427  40.4779510  46.2686234
  52.8910065  28.5359001   9.2673645  52.9359093  27.5988884   9.0770283
  53.4035797  28.6423588  10.0687180  34.9470024  25.1261177  67.6555939
  34.4010201  24.7312546  66.9757233  35.3863831  25.8545990  67.2168503
  28.5817890  38.1977577  67.5709610  28.9810276  38.9486771  68.0102234
  29.2660217  37.8701210  66.9872513  33.9304314  17.5208321  24.9406147
  33.3449860  17.1608582  25.6068764  34.7868118  17.1460953  25.1465530
  44.7221031  44.9477806  13.6369562  45.3076248  45.4885406  13.1068840
  45.1618538  44.8782806  14.4843178  28.4605503  52.4160614  40.9144516
  29.1705151  52.6176147  40.3048935  28.0290508  51.6505814  40.5348625
  64.6427689  26.9595222  65.9217453  63.7451363  27.2639561  66.0552063
  64.6617813  26.0886078  66.3184509   3.9961097  49.1187477  17.7504883
   3.0654516  49.0289230  17.5454540   4.2433815  48.2702179  18.1180172
  12.5879726  44.2353096   7.5081058  12.1385269  44.2218857   8.3531199
  12.9698315  45.1113663   7.4538131   2.8744128  16.6456032  15.6885700
   2.7379818  17.5561600  15.9503021   3.7127366  16.6522160  15.2266159
  34.5800171  21.1460228  17.7241440  33.7875137  21.2202644  17.1924820
  34.8750496  20.2453899  17.5898094  46.2994690  60.5720825  14.7396288
  45.5105896  60.7483864  15.2522850  46.0503235  59.8560410  14.1552906
  37.5595474  43.0403709   8.6592312  37.2611084  43.9445496   8.5611067
  36.7869797  42.5104904   8.4627514  54.1858711   8.3981056  34.1370468
  53.9571457   9.3053360  34.3391609  54.8444748   8.1656256  34.7915955
  47.9019737  12.0842609  15.0711918  47.3539734  12.4261875  15.7776012
  47.9213562  12.7869806  14.4215450  36.3804169  11.4774752  71.2162552
  35.6179619  10.9768019  70.9260406  37.1283417  11.0168667  70.8358841
  37.2323112  36.3133354  77.1443710  38.0638008  36.6542015  77.4740143
  37.0076141  36.8928566  76.4164276  51.9513512  27.4251060   2.1690640
  51.4970322  26.6203194   2.4183390  51.5224075  28.1107235   2.6810856
   2.3703761  58.3289185  31.9931202   3.2983780  58.3572731  32.2260170
   2.3646414  58.2847366  31.0369568  17.2480545  23.0173283  43.6562119
  17.1751938  22.2634335  44.2415047  16.5073547  23.5759563  43.8918533
   9.6325779  57.5049667  53.6163521   9.4750929  58.0752106  54.3688545
  10.5140638  57.7345238  53.3222122  24.9288406  47.4399796   6.3417478
  24.9534588  47.0543365   5.4660153  24.6433907  48.3422775   6.1981792
  17.1882687  16.1295681  69.6158600  17.9996490  16.1572971  70.1229324
  17.2783966  15.3541546  69.0619202  22.9736233  24.7060661   6.8112907
  22.9854813  23.7593346   6.9519782  22.4208374  25.0458736   7.5149889
  21.0897655  28.0094051  38.2228165  20.1789875  28.2970734  38.2857513
  21.1810303  27.6984367  37.3221512  11.8051128  60.2665482  37.0358047
  11.4887133  59.5316391  36.5104141  12.2324505  59.8568039  37.7879562
  12.7881002  52.2696114  67.4812927  12.0870914  51.8192062  67.9524078
  13.2276077  51.5776443  66.9870834  56.7219696  16.4226322  65.9158401
  57.4258957  16.3339710  66.5583801  56.0801506  15.7598019  66.1707153
  51.3356323  20.8058567  64.5106583  51.8601074  20.6762619  65.3008270
  51.0571632  21.7205639  64.5553741  13.4705248  60.9584007  55.6791267
  14.0236959  61.0313988  54.9013710  12.5757847  60.9904633  55.3405342
   3.9752851  46.2116013  10.2038755   4.3752832  45.7625351  10.9485731
   4.0190434  47.1400871  10.4324074   2.7241790  38.5584602  21.1546745
   2.0837057  38.7519188  20.4701328   3.3905482  38.0291176  20.7165165
  52.7484818  48.1245270   7.5628610  53.5987663  48.1421471   7.1236129
  52.2285156  47.5030327   7.0533366   5.4857655   3.4337821  24.2438679
   4.7431655   2.8326857  24.1850452   5.1557636   4.2579041  23.8858814
  38.3864746  18.7797947  17.8319855  37.4359894  18.6666336  17.8309422
  38.5816193  19.1587601  18.6890373  35.5033913   0.0162977  42.8532791
  35.9114990   0.5100244  42.1420097  36.0903549   0.1410908  43.5990181
   3.1873388   1.4820356  65.7566910   2.7354460   2.1392703  65.2274780
   3.7364390   1.9909822  66.3530884  46.7526970   5.1326437   6.2719178
  47.4637566   5.1294446   6.9127131  46.5220451   4.2097664   6.1654754
  34.2686424   6.8645692  56.6118279  34.9044952   7.4326620  57.0467911
  34.2206879   6.0878973  57.1692467  15.1668663  57.6524925  70.9455261
  15.9353361  57.1069679  70.7779236  14.8253174  57.8589172  70.0754929
  36.2288551  18.1028633  33.0541916  35.3058090  18.3423462  33.1370354
  36.6996918  18.9323196  33.1351013  44.1323700  23.5267563  10.4296818
  43.9717560  23.2218475  11.3226900  44.9517860  24.0180607  10.4880810
   4.7571392   2.4631355  33.5953178   5.2803512   3.2516861  33.7390862
   5.3330607   1.7432961  33.8529549   1.8733704  31.2494354  10.1292820
   2.6234198  31.5483208   9.6151562   1.9989955  31.6482449  10.9903278
  13.5446644  48.8459244  52.4424210  14.4681253  49.0118027  52.6319885
  13.5401335  47.9992256  51.9959869  36.1687012  38.1108475   7.7999620
  35.6818619  38.2558212   8.6112585  35.8016052  38.7447586   7.1838188
  27.3205643  14.8832378  68.9691467  26.5962811  14.3237534  69.2495422
  28.0225849  14.6966114  69.5925064  59.0734634  24.3722038  35.1029663
  58.1771126  24.6961479  35.1915779  59.0310707  23.4647141  35.4044571
  53.6955795  40.3607521   3.1978955  53.7402344  40.7721939   4.0610008
  53.5387993  41.0868683   2.5942395  46.9520149  62.1249695  75.6594849
  46.9963760  62.1273727  74.7033157  47.5876999  61.4612427  75.9270782
   9.8986931   2.3618860  76.7284317   9.7023430   3.2788954  76.9201965
   9.6297626   1.8895305  77.5163345   0.8452927  54.5725098  23.1790543
   0.6619002  54.1921959  22.3200111   0.6720524  53.8625336  23.7972374
  11.3784828  41.5648041  54.5642090  11.8196344  40.8048286  54.1846504
  11.3581409  41.3852005  55.5041885  64.4964981  48.8134613  47.6066666
  64.8598480  49.2934875  46.8625069  63.5875931  49.1086540  47.6613770
  22.0993729  50.6588326  14.2997179  21.2398224  50.8764420  13.9390965
  21.9171047  50.3638992  15.1919212  16.0262127  48.7468872  49.3786545
  16.9607658  48.6010132  49.2318115  15.8606386  49.6187744  49.0200043
  51.6567993  33.6459465  46.7661629  52.3318634  32.9677925  46.7912292
  50.8361588  33.1721077  46.9012604  59.9709702   3.5525062  72.2654419
  60.0721321   3.6560483  71.3192596  60.4886551   2.7759690  72.4781113
   9.5242157   2.2719011  53.5495186  10.1483355   2.9707787  53.7451591
   9.8159409   1.5336162  54.0843658   7.2414446  29.6832466  23.2009602
   7.5808764  29.2507381  22.4174080   7.1119385  28.9730225  23.8294811
  29.1448975  49.5619888  14.0158319  28.3426876  50.0396042  14.2269564
  29.8315601  50.0217857  14.4988556  11.2385540  11.1823387   5.8202939
  11.2237263  10.4045544   5.2625632  10.4091110  11.6238384   5.6377115
  46.9877205  19.7210522  52.8222122  47.8084488  19.8312397  52.3421135
  46.4484634  19.1729660  52.2520905   3.2609262  48.2713928  34.0187912
   2.4152708  47.8758965  33.8074150   3.4695027  47.9385605  34.8916931
   3.3765278  54.8781929   8.0074892   2.5012178  54.6597633   8.3274155
   3.2506487  55.6729736   7.4891205  13.1401625  24.7507439   4.9652867
  13.2847900  25.3437958   5.7025814  12.1904202  24.6359463   4.9329767
   2.6908240  42.6194763  62.9424858   3.1335797  41.7748032  62.8604889
   2.7193995  42.9914474  62.0609818  60.2613792  21.0406227  58.9953384
  60.5453339  21.7255993  59.6006546  61.0663605  20.7525997  58.5648918
  16.9542675  51.1543961  18.5523109  17.5122299  50.3989754  18.7373791
  17.5642319  51.8867683  18.4639721  65.1222076   3.1733549  35.0710373
  65.3160019   3.3514473  35.9913445  65.9805069   3.1304984  34.6494789
  15.3147364  35.3790474  21.7295990  16.1621609  35.7719345  21.5204449
  15.2968550  34.5656395  21.2253342  53.9913139  42.9976234  72.7518158
  53.3580818  43.7130280  72.8105621  53.7014236  42.4823837  71.9990082
  23.1398754  11.4544344  54.8844070  22.7914162  11.8460960  55.6852798
  23.9743443  11.9014158  54.7426262   2.9306006  58.9125023  52.5772514
   2.4531131  58.0888977  52.6768341   2.2472172  59.5740585  52.4697342
  29.7631340   1.8121548  24.5288944  30.4203186   2.3585055  24.9599915
  30.0005627   1.8383172  23.6019783  18.9899750  16.6456203  51.1450233
  18.2804470  16.9740982  50.5928459  19.3503227  15.9053335  50.6568108
  27.3508472  46.4118271  55.7767334  27.3412285  46.0075455  56.6443176
  28.2601585  46.3364258  55.4874268  13.8205681  59.6322212  62.3571167
  12.8908024  59.6192970  62.1299553  14.0363064  58.7168503  62.5354156
  17.2203674  14.4641008  25.7997799  17.8854542  15.1519070  25.7712536
  16.3889656  14.9313211  25.7178783  22.1310062  13.9768171  59.6606445
  22.5483437  13.4499302  60.3421478  22.8427410  14.5014458  59.2939949
  43.3035851   6.4889522  42.8442154  43.6825333   6.5187855  41.9657288
  43.1233292   5.5611992  42.9959259  27.9364090  38.3698158  61.3611755
  28.1645508  39.1513519  60.8578033  28.2885056  37.6428719  60.8475494
  60.8333740  63.1437454  21.6556778  60.0854683  62.9261856  21.0993156
  60.5289917  62.9673615  22.5458908  45.1701012   0.2937359   0.4232093
  44.2865753   0.4130644   0.7715961  45.7410126   0.7051033   1.0721036
  40.6509819   0.8124411  27.8873749  41.0245934   0.2008381  28.5218716
  40.6067963   0.3138582  27.0714741  21.8325386  12.7991047  18.6107216
  22.5901947  12.3563442  18.2284241  21.3317909  12.0987816  19.0290909
  21.0510597  20.0042706  29.1742783  21.1489773  20.4048996  28.3104858
  20.2728844  19.4524727  29.0955524  54.7997284  17.6611710  35.3731041
  54.8814354  18.3349571  36.0480614  54.5274582  16.8768005  35.8494110
   2.3335557  28.1515846   3.3480244   1.8654199  27.7251968   2.6301980
   3.2462330  27.8891640   3.2280741  56.3989182   6.2978144  68.0514984
  55.5677948   5.9228616  68.3428345  56.9636993   6.2569804  68.8232346
  10.7149839  31.1167793  42.3996925  10.6050062  31.7547817  41.6946449
  10.6330090  30.2663498  41.9680862  32.7123413  12.1618414  18.2853508
  33.0488777  12.6746931  17.5505295  31.8558788  12.5458355  18.4731007
  19.7488098  43.3103180  22.9736023  20.4124794  43.6693649  23.5625496
  19.2966995  44.0787697  22.6253147  65.2324829  58.4914322  29.8214893
  66.0099869  57.9334335  29.8026924  65.1292801  58.7274361  30.7433796
  10.3468571  25.6276722  64.1390686  11.1473742  25.8718281  63.6745262
  10.1836290  24.7221088  63.8753510  53.8813362  11.4401236   0.8813475
  54.0621147  10.5021944   0.9433096  53.2604523  11.6116610   1.5893781
  16.3725033  38.3893166  54.5603905  15.9318905  37.8736000  53.8850212
  16.7602711  39.1244240  54.0855408  32.9970856  29.7323685   5.3877106
  33.2869873  29.8744793   6.2888165  33.6053276  30.2463150   4.8565512
  41.7141380  45.3420982  78.0457840  42.3121185  44.8781586  77.4597626
  41.4795113  46.1375580  77.5678406   3.0171156  28.2370186   8.2000980
   3.2674751  28.7852745   7.4564795   3.4458067  28.6441422   8.9528971
  44.8486748  40.0787773  14.6158810  43.9609833  39.9303131  14.9417515
  45.3511200  39.3315659  14.9406223  42.0298691   0.7985807  55.8582878
  41.7339172   0.3283403  56.6377220  42.8490067   0.3672636  55.6149597
  20.8257103  49.6574745  34.6897850  20.1433334  49.2117310  34.1878815
  20.6267166  49.4487152  35.6025009   2.9660134   1.3447739  71.1467743
   2.5361381   2.1730270  71.3599319   3.4778619   1.5358990  70.3608246
  12.1265965   8.3858576  36.9540138  11.7176523   9.1532860  36.5539513
  12.5649157   8.7270670  37.7335548  11.1508598  55.9966621  25.9686947
  11.6926107  56.1771317  26.7369175  11.1642847  55.0432434  25.8847733
  58.5061798  24.2576942  47.1759377  57.8764153  23.6745644  46.7521515
  59.3583488  23.8595428  46.9984093   6.0445595  58.5914078  70.6880112
   5.1635051  58.2205658  70.6384888   5.9279413  59.4260979  71.1417923
  35.5653954  59.0578461  23.9564877  34.6324387  59.2422867  23.8478127
  35.5924149  58.2789230  24.5121651   7.8141308  30.7112846  14.0162477
   7.4969506  30.5896740  14.9111443   8.2494097  31.5636749  14.0301723
  27.1751995  48.7075729   8.6565418  27.8990650  48.6479187   8.0330887
  26.3881607  48.6918106   8.1119776  28.4528542  21.6808224   3.6679256
  29.3490067  21.7694817   3.3434522  28.2733765  20.7417107   3.6221952
  38.0698776  20.9414101  60.9859772  38.2835846  20.1942139  61.5447769
  38.8700180  21.1033077  60.4861794   2.8851388  47.4841690  29.4599514
   2.8370249  48.2236252  30.0658531   2.6436675  47.8541794  28.6108246
  48.1600723  27.1377659   5.7312222  47.6920624  26.8891296   4.9341173
  47.4776878  27.4645653   6.3175559  43.9628601  12.7810173  54.4444656
  44.7954941  12.9739370  54.8754311  43.7155304  13.6036196  54.0221100
  51.5575714   1.0144275   0.7893869  52.0262604   1.6503519   0.2488681
  50.9326744   0.6055254   0.1906081  11.0832062  57.5787544  70.5091629
  10.4908934  57.1408424  69.8979111  10.7418556  57.3553314  71.3750687
   9.4581594  26.5548706  69.0086899  10.3091803  26.4863167  69.4414673
   9.6288881  26.2980251  68.1025391  33.6071854  12.8891754   8.0554409
  33.5858612  13.4513235   8.8298874  34.4746017  13.0346193   7.6777225
   6.3053675  36.9899178  22.4931183   6.0219049  37.6350937  23.1409073
   5.7321477  36.2371674  22.6380901  47.4834785  38.6204109  40.4840393
  47.6080132  39.5677948  40.4276047  46.6717377  38.4565239  40.0039864
   4.2879338  55.1413383  60.3814774   3.5566669  55.7234116  60.5880661
   4.5764537  55.4185638  59.5119171  21.3056984  49.1381874  65.2724075
  22.1028519  49.5445557  65.6124725  21.5018559  48.9587173  64.3528671
   5.1921468  41.2879944  69.9545059   4.9293823  41.3299141  69.0350342
   5.9976883  41.8032799  69.9971313  54.9211693  54.0415115  27.9327374
  54.7764893  53.4991112  27.1574287  55.3201675  54.8427162  27.5934696
  26.4046783  32.1979485  31.1112995  27.0270748  32.1468773  30.3858738
  26.7599373  32.8774338  31.6842957  35.0329590  17.6964016  75.2265778
  34.6141396  16.8515511  75.3910446  34.3057785  18.3152733  75.1599197
  58.1511765  53.3287392  12.1333685  57.6606827  53.1752586  11.3258467
  57.9289436  52.5851059  12.6935978  61.5395584   0.3488851  65.3390198
  61.9421806  -0.2887696  65.9285278  62.0759430   0.3148456  64.5469589
  26.0314445  10.5475225  56.1490631  25.7153015  10.3288250  57.0256767
  25.8615646  11.4853287  56.0602264  12.8379297  39.7844887  53.4500084
  12.3149099  39.5568886  52.6813202  13.6489124  39.2872658  53.3436813
  64.9810562  34.7796288  12.6572514  65.2025757  35.2429314  13.4650316
  64.1200256  35.1199951  12.4143419  14.4931898  26.3999138   2.8857117
  14.1633701  25.8342743   3.5839276  14.8383284  25.7942581   2.2297432
  46.5399704  60.3770981  67.6084213  46.0686150  59.6982994  67.1254196
  47.3887405  59.9826813  67.8090744  60.5318260   7.3696222   6.1703758
  59.9363747   6.7238350   5.7900720  60.2418442   7.4572921   7.0783715
  27.7441826  24.9616508  31.7247009  27.1716385  24.4629841  32.3075867
  27.5219383  24.6507492  30.8471012   2.1723852   5.1450915  68.9829865
   2.3166230   4.9750180  69.9138489   1.4203963   5.7369328  68.9613495
  61.4681549  26.4123268  17.1051769  61.1275253  27.2568111  17.4002285
  61.7191544  26.5606327  16.1934586  62.5454292  41.6342583  62.6513329
  62.6824417  41.2921295  63.5347404  62.7117004  42.5736313  62.7298317
  29.9122543  25.6129570  21.0058708  29.8087406  26.2564564  21.7068882
  30.5928802  25.9804363  20.4420090   8.2071962  29.1203728  64.8280945
   7.7875781  29.9732132  64.9413147   8.3498783  29.0470295  63.8844337
   5.2106314   3.7894921  43.8526154   4.8018103   4.3432636  43.1874542
   5.8372555   4.3649654  44.2912521   3.3123944  53.7577972  50.4098167
   3.4271131  53.9298286  51.3444176   3.9652395  53.0875778  50.2077446
  61.3374329  30.4413528  31.8997669  61.1911087  29.6474476  31.3854370
  62.2203140  30.3374767  32.2546806  27.7457981  25.0745869   8.8316736
  27.3322144  25.2955990   7.9972057  28.6850586  25.1241837   8.6540279
  20.2032318  59.1029549  38.3895531  20.5312557  59.4856033  37.5757904
  20.9881687  58.7962570  38.8434715  43.5722809  49.8727646  12.7491655
  43.6478424  50.6668434  13.2782793  43.6323318  49.1568604  13.3817062
   4.1073017  27.5776024  37.3611641   3.6019814  27.2340183  36.6243896
   4.8910799  27.9528542  36.9597778  48.6368713   5.6039934  46.7542686
  48.5293541   6.2890797  47.4140625  48.8629723   6.0764437  45.9530830
  54.8630829  46.2083244  35.9307709  55.1840210  45.7018204  35.1846542
  54.6566010  47.0685539  35.5652542  26.9367828  12.2804565   3.1174779
  26.4917660  11.6280403   3.6583493  27.6812744  11.8115416   2.7405353
  12.1705923  12.9757500  40.0214844  12.6029224  13.2596254  40.8269272
  11.2619734  13.2584991  40.1249008   0.6957880  35.9717560  22.2240829
   0.8913481  36.6628075  22.8568821   1.5256450  35.8189812  21.7721653
  63.8316307  10.3248835  50.7941399  64.1169815   9.4824791  51.1479187
  64.5671997  10.6210270  50.2579842  10.3843861  30.3039398  62.6269836
  10.0564852  30.5112801  61.7519302  11.3083544  30.5526829  62.6016846
  13.5497665  61.2586594  32.6470451  13.4710846  61.2851753  33.6006355
  13.7347326  62.1638412  32.3967133  13.0118465  59.0688896  39.3890953
  12.9813147  59.9727631  39.7026482  13.9452639  58.8806152  39.2915421
  54.0724716  62.8869820  66.0384750  53.9601288  62.2724571  66.7637177
  53.1871262  63.1969032  65.8478241  48.6263466   2.6809978  33.8299370
  49.2696304   3.3723009  33.9865265  47.9849777   3.0794425  33.2416229
  10.0464430  51.3682404  27.6636219   9.2571392  51.7209816  28.0744820
  10.3385305  50.6781731  28.2592087  40.3718605   0.2442017  67.5565262
  39.5048790   0.6411955  67.6399994  40.8895569   0.6512408  68.2511826
  19.3092327   5.9023690  33.2743073  19.3635864   5.5737538  32.3769302
  20.2153282   6.0978341  33.5130882  37.1092415  50.3318634   5.7701607
  36.5317574  51.0776138   5.6070700  37.9876366  50.6641846   5.5851812
  11.3104153   0.4118627  38.2906570  12.1938124   0.7106012  38.0747871
  10.9346342   0.1486105  37.4505882  50.2058258  34.7909775  54.9019623
  50.8243256  34.9993210  55.6021652  49.5798264  34.1902237  55.3062515
  55.5434227  44.0606003  64.3398209  54.8428917  44.0747795  63.6876831
  55.7717476  43.1350327  64.4259872  31.6361065  13.3665752  14.2050552
  32.0178566  12.6943417  14.7695026  31.8868999  13.1059132  13.3188334
  11.4652100  13.8566389  55.3064499  11.5365696  12.9022207  55.2914581
  11.2124672  14.0638161  56.2061348  60.5906601  12.5644379  24.5074558
  60.5270958  11.8516579  23.8717384  60.7150345  13.3499994  23.9748650
  41.9016457  45.2885590  22.6223392  41.5101089  46.1208115  22.8874607
  42.7765732  45.5232277  22.3130531  10.9187927  27.4611759  76.0333862
  10.9308605  28.4175377  76.0715561  10.2106457  27.2067757  76.6250305
  58.5053787  19.9476948  34.0642090  59.4518089  19.8145237  34.0116272
  58.1334305  19.0742912  33.9415131  54.9718437  27.0684166  17.1366577
  55.1297226  27.9936123  17.3245907  55.8198967  26.6473579  17.2771778
  50.7215538  58.4585915  66.4192047  51.2546959  58.3373260  67.2048798
  50.9228745  57.6984100  65.8734665   5.8632174  39.4971809  20.8837357
   5.4049897  39.0730247  21.6092377   6.3608932  38.7920418  20.4698162
  21.6281548  24.4883232  63.2989464  21.4539814  24.0911083  64.1522369
  22.4691734  24.1187973  63.0299187  21.2435875  49.6804504  47.7784653
  22.0981960  50.0994797  47.6770058  21.1863499  49.0717354  47.0419693
  58.4013596  37.9269562   0.9701034  58.1938248  36.9989929   1.0798522
  59.2882729  37.9330902   0.6101390   5.2112870  40.6402664  43.5026894
   5.8103991  40.0974426  42.9902077   4.9502630  40.0826073  44.2355728
  64.4692154  22.9938202  26.2795563  63.5596504  23.1697197  26.0387573
  64.9785461  23.2931328  25.5264130  52.5815277   0.7437038  15.8729830
  52.5592613   0.7485543  14.9160557  52.8156471   1.6406178  16.1116619
  13.8157120  35.1894302  46.7058601  14.0077801  34.5701752  46.0016823
  12.9254580  34.9705276  46.9811096  35.6446533   9.5778971  37.2827301
  36.3317871  10.0211868  36.7851601  35.0667572  10.2832508  37.5738373
  26.0590572  62.1979752  68.2901230  26.5145016  61.3699379  68.4422913
  25.1779957  62.0536728  68.6352921  54.4315910  25.8945045   8.5458965
  53.5465164  25.5342178   8.4905653  54.6988831  25.7351894   9.4511080
  11.2872124   4.8177652  13.0968494  10.5549793   4.2076583  13.0083275
  11.1468029   5.2390156  13.9448271  41.3803558  61.8093681  13.7590704
  42.1757698  62.3378716  13.6940060  40.8781891  62.2181396  14.4640293
  49.0683708  13.9577112  39.2966080  49.2876968  13.4507704  40.0783615
  48.1231995  14.0958958  39.3581238  11.0314636  20.8729782  36.1604805
  10.5441628  21.4534779  36.7451096  11.2967434  21.4343853  35.4320030
   1.5903503  48.6021385  70.6764145   1.4921732  49.3494453  71.2664413
   2.5331056  48.4382401  70.6523209  28.5702496  28.1912632  22.6382656
  27.7677269  28.7071877  22.5607033  28.9946346  28.2787132  21.7847557
   8.8543968  55.1855278  59.9820633   9.4990740  54.7684097  60.5535851
   9.3429813  55.4022980  59.1880035  62.0361290  38.7000847  49.0853539
  61.6614723  38.9312515  48.2353973  62.9814873  38.7847137  48.9613953
  22.2818832  32.3906670  28.8105812  21.5861359  31.7606239  28.6229305
  22.1569653  32.6180725  29.7319489  48.1675148  62.9470787  49.7188950
  47.3968315  63.3211098  50.1459541  48.8356056  62.9283600  50.4041252
  62.1545410  25.3475380  45.1367035  61.6053925  24.8666992  44.5174599
  61.6034470  26.0718250  45.4332428  49.1173210  43.9092293  43.0048981
  48.6364784  43.8824425  42.1776657  49.9303856  44.3684845  42.7945633
  30.3591461  50.9186134  51.0876884  30.9491940  51.6397133  50.8683968
  29.6802254  50.9512520  50.4137230  46.0937920  27.8351192   7.4392967
  45.2717400  28.3142681   7.3350039  46.2181473  27.7761765   8.3865528
  52.1919632   0.2212578  32.2283134  51.4099159   0.7634339  32.1249695
  51.9513779  -0.6218349  31.8441944   4.9394689  46.9411850  61.1137810
   5.0119300  46.1324730  61.6207085   4.0671053  47.2763252  61.3208847
  47.1420822  49.7964096  75.6313477  47.4511757  50.2595978  76.4099045
  46.1956940  49.7244415  75.7554245  64.1917267   1.1430109  72.7071533
  64.2601700   0.4170429  72.0870514  65.0722733   1.2299412  73.0722733
  12.1723061  37.2744408   2.5662937  11.2323647  37.4053612   2.6912017
  12.5808058  37.7994347   3.2545807   1.0550077  58.0020523   9.6359520
   1.8237102  57.5795784  10.0191545   1.3840932  58.8333130   9.2939777
   9.2310543  26.5689163  50.8079109   8.4612856  26.0109425  50.6967735
   9.9729824  25.9930782  50.6230202  15.7746553  50.5693626  69.4472961
  16.4659119  50.0848312  69.8985443  16.2246437  51.3155594  69.0511475
  64.3602600  62.2935905  18.3911514  63.6161995  62.7352676  17.9818459
  64.5277252  61.5365067  17.8298931   7.5732651  38.4082832  57.9951439
   7.5392256  38.8290939  58.8542023   7.4435987  37.4778748  58.1788940
  62.3579941  44.2849693  63.3538246  62.9540291  44.6172791  64.0250473
  62.1809616  45.0415840  62.7948723  13.7576532  28.2388268  49.1126289
  13.1729650  28.4734192  48.3919830  14.5991936  28.0643654  48.6911964
  37.9874115  53.5478020  23.7124062  37.7592163  54.4529266  23.5004959
  38.9430466  53.5482597  23.7671661   5.0014191  10.3116055  13.6266947
   4.4673467  11.0874567  13.4562416   4.4395514   9.7456322  14.1560440
  15.1105785  58.0272484  56.9863663  14.6101379  58.7869186  57.2841721
  15.6461582  57.7824440  57.7409897  13.7781868  22.1976280   9.2677088
  13.5429058  22.2715416   8.3428240  13.2207537  21.4945812   9.6012096
  16.3766251  21.7635956  32.2378616  15.6220284  21.3410606  32.6480827
  17.1309776  21.4315891  32.7246399  18.5283871   1.8810153  63.9192619
  17.7327366   2.3948524  63.7809067  18.6170349   1.3576360  63.1227455
  44.8438797  47.3339043   2.9344070  44.0790634  47.6448784   2.4500628
  44.4810066  46.7770386   3.6232147  11.5307150  20.9498196  23.3136654
  12.0432835  21.7535362  23.2267876  12.1838560  20.2504311  23.3358669
  13.4223118  43.3762207  64.8980789  12.5358582  43.4831085  64.5531082
  13.7749205  44.2654572  64.9321060  28.4347916   4.0833712  57.4391708
  28.1139660   3.1827884  57.4866486  28.1473465   4.4836035  58.2597923
  47.1939468  36.0702477  68.2773132  47.7209282  36.1181259  69.0749512
  46.3229828  36.3608589  68.5478668  54.9414597  51.4641724  33.9258347
  55.1559753  52.2867889  33.4859276  54.9089813  51.6909447  34.8552170
  61.9815521  54.7751198  51.3179359  62.4127045  55.6221542  51.2044945
  62.6989784  54.1417160  51.3361549   1.6864513  57.7248383  70.3999176
   2.5259175  57.4963379  70.7990646   1.0963122  57.8563614  71.1419907
   5.6069422   0.3325075  54.2227631   4.8833551   0.0568575  54.7854996
   5.3795061  -0.0063521  53.3569260  21.0516071  20.0282269  12.6016245
  21.0757523  19.0865726  12.4315147  21.5654030  20.1403828  13.4014149
  17.0109196  20.4102364  18.7153225  17.2277679  21.2924385  18.4137802
  16.0772400  20.3154678  18.5269203  52.8561935  19.7677860   5.1157675
  52.2683640  19.9201031   5.8556900  52.6275558  20.4495125   4.4839420
   5.0205250  34.4332771  53.7898827   5.7332850  34.1490211  54.3620720
   5.3055410  35.2842369  53.4569168  58.0338135  62.1947708  50.1411285
  58.0074348  63.0601196  49.7328339  58.6976471  62.2733345  50.8262482
  30.1414318  10.6857395  67.0309372  29.9218330  10.5562868  66.1083069
  29.9680824  11.6134892  67.1905060  17.5950871  52.0111771  52.4578514
  17.5281944  51.0584869  52.3934364  17.5392971  52.1922989  53.3961029
  13.2734823  11.9493427   3.7559381  13.8866673  11.2581844   3.5058627
  12.4763451  11.4828720   4.0073547  54.8716545  58.4492340  74.6199722
  54.7709579  57.5087547  74.4730530  55.4564095  58.7397346  73.9200439
  29.8342533  11.1783495  28.3418770  29.3420944  11.9991827  28.3263416
  29.7670822  10.8418608  27.4482918   6.3523822   8.0103321  39.3997116
   6.2097211   8.1583033  38.4648399   7.2500238   8.3044519  39.5545158
  64.6736603  10.2972517  46.0466537  64.3468781   9.7142458  45.3614120
  65.5747757  10.0106735  46.1953163  48.6501503  13.4150753  43.7675285
  48.1124878  13.9207211  43.1580391  48.2154236  12.5639734  43.8210869
  35.7290878  55.6415482  63.8887253  36.5499001  55.3598022  63.4848442
  35.0472221  55.2844086  63.3197441  12.6883030  24.3108654  55.6002007
  11.8666849  24.7453995  55.8290100  13.0710783  24.8651199  54.9201164
  41.5735207   5.0925522  53.9115601  42.5207291   5.1706290  53.7978401
  41.2658882   5.9959531  53.9854622  53.7088165  39.3840141  46.5019989
  54.1072159  38.6748123  45.9974747  54.1084061  39.3149300  47.3690567
  20.0865669  22.7186584  65.9329681  19.5552006  23.4230118  65.5617981
  19.5969238  21.9200668  65.7361526  22.8289394   7.0698347  75.7580109
  23.3023548   6.6543083  76.4787369  22.7325363   7.9826479  76.0295105
  53.9083405   6.5162697  20.1780148  54.0601044   5.9510880  20.9354897
  53.8958282   5.9176488  19.4312038  44.6985397  61.3828278  49.3783493
  45.0005379  62.1906242  48.9630203  44.6101723  60.7607727  48.6562157
   0.2719908  58.7795563  36.1291428   0.3126030  59.3302002  36.9110413
  -0.3532953  58.0904732  36.3536873  14.4441166  58.2813492   4.6289387
  14.0926342  58.4250183   5.5076032  14.7969742  57.3919334   4.6545925
  51.7190018  39.0997047  77.3490753  51.0103149  38.9643822  76.7200394
  52.5163994  39.0770111  76.8200378  54.5785294  35.7665100  30.4163322
  53.9235458  35.0779762  30.5309715  54.4246712  36.0985718  29.5318565
   9.4496193  14.0769577  41.0111427   9.7273140  14.6369162  41.7361031
   9.3363657  13.2124090  41.4060593  57.1978073  21.0817318   8.5888767
  57.8407860  20.5934525   9.1030731  56.7290649  20.4110126   8.0922432
   6.9805102  13.6328936  71.7537537   6.8265891  14.4120560  72.2880249
   7.3255653  13.9729071  70.9281845  60.8272171   3.1032991  40.6535416
  61.1045494   2.5683818  41.3973083  61.5440178   3.0277510  40.0236893
  21.0624275  33.0986710  65.0449829  20.7733250  33.6731796  64.3360519
  22.0091515  33.0263443  64.9236908   7.0371890  15.3380775  37.4957886
   6.4979548  15.0718679  36.7510834   7.5085630  14.5435581  37.7463455
   4.7069879  29.8579979  15.0590477   4.8269424  30.7652588  15.3396139
   3.8501472  29.6109982  15.4069653  60.6592712  54.6841660  69.7788391
  61.3590279  55.1543770  70.2321320  60.0682983  54.4027748  70.4772720
  45.9889221   1.1756765  40.2253723  46.0101662   2.0588632  39.8569145
  46.8976631   0.8776175  40.1855316  40.4220657  57.4085007  13.0071735
  40.1291504  58.3064270  12.8517542  39.6263084  56.8812904  12.9361095
  42.8253174  23.0991192  17.5498791  42.1064072  23.4508972  18.0749054
  43.6164436  23.4332619  17.9726067   3.3689475  21.9506950  13.8849583
   3.0078363  21.6472530  13.0520391   4.0628271  21.3233471  14.0879288
  39.3015823  12.4706507  78.3242188  38.8333778  12.8190575  77.5655212
  40.1649666  12.2344208  77.9851074  20.5742111  16.6484966  53.4529495
  20.1821480  16.6244698  52.5800552  21.4924831  16.4195480  53.3094444
  62.0461426  46.4990959  56.2182236  61.1767044  46.4090195  56.6083488
  62.2476883  45.6272316  55.8784180  20.6034241   9.2464752  48.4582443
  20.4832249   9.8865004  47.7567062  21.4621754   9.4535875  48.8268585
   9.6715889   0.9156497  62.7212753   9.5128193   1.8379107  62.9224205
   9.2977991   0.4408160  63.4636002  60.1670799  21.4028721  25.6293945
  60.3947449  22.2269402  26.0598679  60.4073486  20.7271309  26.2633305
  29.7533569  59.4267960  36.0392456  29.9013596  59.1217461  35.1441040
  30.5251408  59.9550858  36.2429352  44.9917679  44.8791504  43.9690247
  44.4654045  44.4141693  43.3186722  45.7003632  45.2772446  43.4634171
   5.0822420  18.4401054  63.9036789   5.8488154  18.8181515  64.3345795
   5.4454255  17.8545475  63.2392654  62.5140419  27.3446045  14.7144489
  63.1543655  28.0500526  14.6219149  62.8709335  26.6270237  14.1910553
   7.0436516   9.4424305  26.5902519   7.9665947   9.3626947  26.3493176
   6.5744500   8.9751139  25.8990955  60.4570465  24.7760296  28.1489201
  60.7248344  24.6571770  29.0601807  59.6271591  24.3040962  28.0796585
  48.0995140  28.6711102  66.7282257  47.7994614  29.3022842  67.3823090
  48.7997360  29.1258583  66.2601166   1.3705136  18.3898144  12.9861240
   1.7555115  18.3463707  13.8614073   1.0470517  19.2875710  12.9110317
  18.4352131  27.2906132  33.0128136  17.7707405  26.6076393  32.9219589
  19.0135727  26.9714527  33.7055397  13.5435381   7.4332333   1.3056085
  14.2051048   7.5783515   0.6292201  12.7654667   7.1532683   0.8234693
   0.2887773  53.7491379  16.0993156   0.0629235  54.5362434  16.5949841
  -0.0597269  53.0278816  16.6233101  25.1998138  50.2935829  40.9277039
  25.0159950  49.5040703  41.4367294  25.8182793  50.0067673  40.2557907
  62.4275436  49.1216202  28.3439045  63.3738403  49.1189995  28.1998672
  62.2930489  49.7644501  29.0402603   3.2296684   5.2834468  73.5579224
   3.8187325   5.4290776  74.2982101   2.6500306   6.0451880  73.5596161
   0.1425260  27.4867287  31.1436310   0.0257510  26.6606293  31.6128349
   0.6535986  27.2520676  30.3690529  40.2317123  45.0304070   7.0612807
  40.0304108  45.5071449   6.2560282  39.8697128  45.5760117   7.7594972
  17.5723057  11.4159889  37.5637627  18.3747330  11.8725595  37.8165131
  17.0045776  11.4868183  38.3311615  31.1879940   9.0867939  30.9013100
  30.5833397   9.4852028  31.5273247  30.8715820   8.1890068  30.8008404
  20.0720863  44.1629562   2.0601196  20.2447529  43.5579872   1.3387110
  19.1384583  44.3613853   1.9880521  34.5066719  13.9458551  60.1446075
  34.0612869  14.7683830  59.9413490  34.4160385  13.8523912  61.0929108
  31.3971672   7.1877503   2.9525781  31.1962719   7.9939251   3.4279261
  30.6984673   7.1124668   2.3026683  46.8741035  23.6404076  13.4604950
  47.1709099  24.4803810  13.8106155  47.5723610  23.0262108  13.6872807
  23.6284904  47.5127106  60.9589920  23.1267357  48.2488708  60.6089249
  23.0960350  46.7429810  60.7584038  18.7776451  19.5151691  75.5569916
  18.5549984  18.8985596  76.2544479  17.9765625  19.5896263  75.0383835
   9.1949596  15.5241718   7.5248098   8.4722309  15.3482323   6.9223642
   9.9615231  15.6159115   6.9589520  48.4458389  14.9129496  18.8921051
  48.0462494  15.4680634  18.2224712  47.7356415  14.3418427  19.1848316
  42.7653313  46.2597466  68.3393784  42.4665909  47.0133247  68.8484039
  42.5724106  45.5041275  68.8944092  44.5323524  12.6740379   4.5429506
  45.4650116  12.5896168   4.3448253  44.1071243  12.7033157   3.6858895
  27.3218079  31.1203232  16.5002842  27.5086746  32.0035629  16.8184071
  27.3781681  31.1920261  15.5474386  47.3533440  14.9965706   5.5949473
  47.8561440  15.7631035   5.3195391  47.6202011  14.3048973   4.9894657
   9.8482246  10.6250973  72.0935364  10.1649704  11.2127190  72.7795410
  10.0559597   9.7477341  72.4149551  63.9928780  43.9230690  76.3554459
  63.8411789  43.2280121  75.7150421  63.1162224  44.1858063  76.6359329
  16.8701916  12.6962223  23.7406826  17.0303764  13.2027702  24.5369110
  17.5494595  12.9860353  23.1317177  25.4510689   0.2097901  41.0036507
  25.8090229   0.0919429  40.1237564  25.2323360   1.1404814  41.0505714
  55.9416008  54.7348824   8.4806461  55.0435791  54.6553230   8.1589899
  56.4397392  55.0473747   7.7253714  55.1016693  58.5638733   3.3975925
  55.5877113  59.3047180   3.0354567  54.2429924  58.9252167   3.6174321
  50.8485718  43.7225533  60.4425812  50.1976814  43.2245064  60.9370766
  50.5341682  44.6260643  60.4751167  53.0268822  12.4720936   5.9161339
  52.3875008  12.1671753   6.5599127  53.5111694  13.1629667   6.3682251
  17.2042408   2.5688317  76.4152527  16.4485512   2.0237117  76.6343613
  17.9018497   2.2532105  76.9896698  54.6950493  36.8598709  71.7037430
  53.8900223  36.8320618  72.2208405  55.2464104  36.1748734  72.0819168
  19.7332668  25.4495449  76.4611816  18.9933891  26.0502090  76.5507050
  20.2772179  25.6234055  77.2293777  48.8157082  10.2654247  28.5963669
  49.3610687  10.9601574  28.9653664  49.3662071   9.4832716  28.6340504
  29.7745609  32.6011314  63.6632156  28.9556808  32.7499619  64.1359863
  30.4593353  32.7969475  64.3027191  32.3324356  45.6317520  57.5284042
  32.4140968  46.4701080  57.0737419  31.9749947  45.8586807  58.3868790
  42.6032791   3.8295581  43.2655258  43.1231728   3.6224179  44.0420761
  41.7015533   3.8682866  43.5843239  64.5374680  19.3741856  70.7999115
  64.8176880  18.4807892  70.6010361  64.3410110  19.7592888  69.9459000
  14.1255054  47.0593033   7.2839613  14.2358294  46.8030548   6.3683205
  15.0177107  47.1885452   7.6056747  13.7033072  52.5151024  43.8142776
  13.5033112  53.3326035  44.2702637  13.0044861  51.9165421  44.0781059
  37.8582954  16.3403187  16.3304672  38.5981216  15.7420826  16.2255840
  38.2004623  17.0518093  16.8717022  -0.1297874   3.5969975  25.4203300
   0.6923895   4.0567164  25.5903625  -0.0704594   2.7983072  25.9445496
  29.8678493  57.5377731  26.6108665  29.4752102  57.8534698  27.4247475
  30.1791744  56.6573257  26.8208885   5.0198488  27.8053741  28.5740013
   4.1968780  27.3563042  28.7671013   5.6749387  27.3384018  29.0926781
  53.1807327   1.6639068  67.9034500  52.5666351   1.1001768  68.3739014
  54.0450211   1.3325717  68.1472855  34.2549286  57.4398880   0.9759582
  34.1319962  58.3846664   0.8836702  34.6015015  57.3288040   1.8612709
  22.3121758  46.8805923  57.3173485  21.4923267  46.5667152  56.9358292
  22.3747463  46.4263077  58.1575470   6.6117601  60.5672531  33.1214943
   6.8973880  59.9901543  32.4132576   7.3544750  60.5916824  33.7248268
  15.0101509  22.7177734  36.7382965  14.9881725  22.2650318  35.8952255
  14.9948359  22.0150204  37.3880196  39.5736465   7.2584200  71.3225784
  40.2133751   6.7436080  70.8307037  39.9898186   7.4101787  72.1711044
  11.8752575  30.5922337  10.2019129  12.4154959  31.1934299  10.7146854
  12.0552740  30.8258286   9.2912760  52.2829056  19.0354900  11.3652344
  53.1799240  18.7408714  11.2077608  52.0361710  18.6206131  12.1918144
  16.8053398  57.1139488  35.8836136  17.2018852  56.6127548  35.1710205
  16.1520176  57.6657906  35.4536514  43.1979980   3.2818370  27.4662209
  43.1436157   3.1283021  26.5229816  44.1243668   3.1620953  27.6753616
  39.0261002  28.3070354  14.7540417  39.8602753  27.8960648  14.5271244
  38.9461517  29.0397911  14.1433802  62.5736237  16.6125908  52.7390594
  63.1274490  16.0251369  52.2248535  62.6825256  16.3149338  53.6422653
  51.0923309  39.0614090  43.7430878  50.5156097  38.6424332  44.3819008
  51.8849373  39.2709007  44.2371674  65.3663483  12.7188091  41.7260818
  64.5883942  13.1810436  41.4140472  65.0877075  11.8063679  41.8038368
  55.2994499   7.6778469  22.8337479  54.4620972   7.3653264  22.4911098
  55.0602112   8.2797899  23.5384903  27.6350613   8.0129061   2.1064396
  28.0023079   7.1420803   1.9547015  26.8992634   7.8624635   2.6999035
  11.3847532   9.8800688   3.5500455  12.1401348   9.2972536   3.4728649
  11.1743927  10.1202879   2.6476738  25.1660080  45.3493462  70.2375488
  25.7882404  44.8953590  69.6692581  24.5488377  44.6696014  70.5082474
  61.2795105  29.6896439  77.8293304  60.5944824  29.1054745  77.5041885
  60.9726181  29.9603615  78.6946335  13.0943537  27.3996506  53.2967415
  12.2274485  27.8052711  53.3100662  12.9668903  26.5775795  52.8232574
  11.2028017  56.7793884  61.4397011  11.3218727  56.9252014  62.3782043
  10.4690781  57.3456726  61.2005234  50.0113525  18.1481838  58.9443436
  50.0543518  18.9307137  59.4939117  49.6075096  18.4490757  58.1303368
  50.8460846   0.4258107  76.9425888  51.4028130   1.0283202  76.4493637
  50.1045189   0.9613448  77.2245560  47.6313324  32.5338974   4.7311373
  47.5537949  33.3169899   4.1861782  47.4649200  31.8070126   4.1309881
   1.1865808  15.7574692  41.5270424   0.2963685  15.5262794  41.7921906
   1.1169622  16.6598625  41.2154770  57.0925980  44.8212585  68.8253326
  57.6056519  45.3566895  69.4305725  56.3601494  44.5002747  69.3513718
  15.7562408  34.9419594  37.5126572  14.8925381  34.5540924  37.3719101
  16.2446423  34.2719231  37.9909248   7.9479561  58.9322701  72.6876526
   7.5542455  58.7405968  71.8364868   8.3383932  59.7996979  72.5810699
   8.3739948  23.3248978   9.4180250   8.4449072  24.0178947   8.7615509
   8.1721535  23.7859936  10.2322006  28.6146011  22.0234127  38.7353554
  28.3162136  22.3195553  37.8754158  28.1325264  22.5687237  39.3570251
  25.9457550  14.4497967  63.4973564  25.9602661  13.8830862  64.2686310
  26.5776329  15.1408215  63.6959648   3.0495164  42.3844872  42.1662521
   2.8653738  42.1283569  43.0699768   2.4863911  43.1431580  42.0128441
  64.9879990  47.0907288  57.4887924  64.6727219  46.2259979  57.7516098
  65.9313965  46.9768715  57.3735771   5.5326028  47.0683212  45.5525017
   6.4284229  47.3808670  45.6792068   5.6347618  46.1743622  45.2259521
  11.4560051   7.2255383  63.8222847  11.5141859   8.1486416  63.5758553
  10.5407829   7.1020575  64.0739822  58.1523094  46.8705826  70.2489777
  58.1817474  47.1908226  71.1505356  58.1702766  47.6631622  69.7125702
   1.0267522  44.2742729  26.0111046   1.3130724  43.3687439  26.1305351
   0.4374605  44.2417336  25.2575092  62.7787399  60.4454651  24.8410835
  61.9045715  60.1144753  24.6348934  62.6418724  61.0402222  25.5784893
  10.3961906  21.4762154  70.5520172  10.0563049  22.2985268  70.1991501
  10.7771158  21.0302505  69.7955475  63.8573875  62.6689606  66.6015472
  63.9906464  61.7239761  66.5274887  64.7008591  63.0069275  66.9024963
   4.3970637  15.5065498  75.1258545   4.6962738  16.1651382  74.4989777
   3.7302141  15.9557667  75.6452255  59.6905670  34.4862213  22.6664047
  59.7910652  34.5020676  21.7146282  58.7615433  34.3028603  22.8061333
   2.5314431  13.5109596  41.0271606   2.0852687  14.3348417  41.2230606
   2.1126647  12.8694496  41.6010246   8.0922489  23.9108677  77.6607819
   8.8272705  23.3684769  77.3747940   7.5028839  23.3009338  78.1044693
  18.4821453  45.2252502  19.9468193  18.6745682  45.9640083  20.5242558
  19.3342171  44.9685860  19.5942135  63.5310516  20.9932365   2.6198123
  64.4523773  20.7349606   2.5936260  63.5362778  21.9227219   2.3912003
  31.0514793  56.8419800  17.6821938  30.7274666  57.5859146  17.1744461
  30.5328579  56.8569374  18.4865837  48.0301895  23.0942707  10.5867596
  48.3476219  23.6805763  11.2735739  47.2319107  22.7104187  10.9495831
  23.7093639  34.0224609  68.4713669  22.8302765  34.3135452  68.2290649
  24.2956276  34.6302643  68.0206985   2.0574338  48.7167702  26.9250259
   2.6284118  48.0352058  26.5704994   2.3021004  49.5078659  26.4448833
  27.8089161   9.7238111  59.1800232  28.6420288   9.2755547  59.3256989
  27.3501129   9.1756563  58.5434189  40.9270248  19.2448635  78.3888092
  40.0246048  19.1822109  78.7017670  40.9948311  18.5672722  77.7161255
  38.6151733  34.0259628  63.4773560  39.4540291  34.2957039  63.1034622
  38.0632324  33.8396950  62.7178154  50.3457832   9.0242720   7.1429915
  51.1848068   9.4744473   7.2410746  50.5719757   8.1770477   6.7592216
  38.8941002  12.8085623  66.4683685  39.6712303  12.3566446  66.1396255
  39.1197624  13.7376270  66.4220352  21.4874916  59.2132759  58.6026344
  20.7997227  58.6264191  58.9169731  22.1191864  58.6347733  58.1753960
  44.6945877  35.3227692  59.7606049  45.2727814  35.3215981  58.9977646
  45.1718445  34.8239288  60.4236412  25.5953560  13.4071932  27.8938980
  25.1113548  12.5840044  27.8280525  25.2267990  13.9576607  27.2029686
  33.2965240  33.2155991  21.1030922  33.1481094  34.1440353  20.9236145
  34.1109505  33.1960068  21.6056404   8.8367357  10.3253088  44.3019257
   8.6635695  11.1593103  43.8652458   9.0792141   9.7295847  43.5930176
   0.3732185  42.2740173  57.5685654  -0.0357265  41.7289543  56.8963242
   0.6009274  41.6613388  58.2678528  21.1979637  24.5207634   3.4396372
  22.0998344  24.6222305   3.1353953  21.0591602  25.2621365   4.0289850
  53.9986954  23.3822212  37.2772102  53.0757179  23.4732170  37.0404320
  54.0555649  22.5220013  37.6931686   0.4098570  33.1594009  37.5471954
   0.3073384  32.2927818  37.9405098   1.1890925  33.5227165  37.9679413
  60.9162178  33.4665985  56.0893936  61.5780487  33.2788239  55.4238472
  60.7825394  34.4127960  56.0339737  43.7248993  50.3655281  62.3155746
  44.4535294  50.5667572  62.9028091  43.7398987  51.0682068  61.6657677
  39.1131477  10.3217793  68.2414703  39.8173370  10.6188774  67.6652069
  38.5006752  11.0568342  68.2698441  61.8832855   4.1957254  28.1174488
  61.0350037   3.9206347  28.4652615  62.3867950   3.3848844  28.0449982
  62.2032318  29.0803070  45.4476013  63.0911331  28.7537766  45.5933304
  61.6348648  28.3793373  45.7667122  59.2798309   3.5815687  12.5431967
  58.8252106   3.3741608  11.7267799  58.6000595   3.9462578  13.1098900
  50.7625351  44.2747345  66.5384827  50.2051964  44.0739822  67.2903519
  50.8796997  45.2240791  66.5738907  56.7402496   9.0061550   4.8423567
  56.0016632   9.5631714   4.5964899  57.5065193   9.4504433   4.4794827
  17.9203148  39.4084167  70.6051254  17.0785542  39.1370850  70.9712524
  17.8635426  40.3626480  70.5555878  37.2430840  44.1170692  51.3893852
  38.0508575  44.1830673  50.8800964  36.5592422  44.4255524  50.7948875
  40.9762611  26.5818329  34.4752045  41.7912598  26.8429661  34.0464630
  40.8599434  25.6639709  34.2297783  28.3689957   5.9589148  69.4364243
  28.4735756   6.4630895  68.6295166  28.5472794   5.0545077  69.1785583
  26.6991043  17.9986229  23.6475525  27.4405632  17.4469585  23.8968277
  26.1495762  17.4312897  23.1068306  49.6218491   8.8559456  74.3147354
  50.5418739   8.9373770  74.5660477  49.5718079   9.2678967  73.4521637
  39.7268867  11.5243835  60.8751984  40.4877701  11.3792152  60.3128662
  40.0005035  12.2194967  61.4736786  53.4552917  30.5039425  30.6156178
  53.0935707  29.6960659  30.2513027  53.4476700  31.1210785  29.8839607
   9.8404732  10.2151098  35.5624657  10.0313396  10.3497934  34.6342049
  10.4448709  10.8006096  36.0186729  54.9101334  29.7641335  54.6770859
  54.2104759  30.3389759  54.9873505  54.4758759  29.1639137  54.0709610
  54.9950256  39.5751610  48.9170036  54.9316750  38.8381920  49.5245323
  54.9506607  40.3508949  49.4760170  48.3595734  47.6874504  51.6806946
  48.9815979  47.5849609  52.4009857  47.5321007  47.3564186  52.0298920
  57.3402367  22.9256935  45.0836258  56.7888641  22.1820469  45.3269577
  57.1229134  23.0951767  44.1669617  28.7282562  50.2451172  45.6229057
  29.5733643  50.3861694  45.1961479  28.8842564  49.5216217  46.2299118
  17.5933609  16.2435551   8.6771116  17.3077908  16.6302719   9.5048380
  16.9142227  16.4917278   8.0498829  55.7429276  15.0846157  30.7735825
  56.1026306  14.4045658  30.2040405  56.4443588  15.2697678  31.3980389
  31.0235596   4.7513528  66.8778152  30.4014206   4.3198080  67.4634247
  31.4999790   4.0323963  66.4626541  11.0298576   4.2237544  67.8128357
  11.2790728   5.1402330  67.6937180  11.0267162   3.8594060  66.9277039
   8.6735907  57.1233559  21.4384117   9.2402782  56.4305573  21.7777233
   8.1015663  57.3460846  22.1728592  36.0760078  43.8052406  74.9523010
  36.8297272  44.0198174  74.4026642  36.4472198  43.6634979  75.8231277
  64.0812836  59.9484444  66.4625931  63.2232056  59.6297493  66.1826401
  64.5679550  59.1565666  66.6913071  50.0592003   7.8167720  40.7809677
  50.2600822   8.0977383  39.8882561  50.9129105   7.7489233  41.2085304
  29.2732315   3.1886446  43.1954193  30.0676613   3.6994781  43.0399895
  29.5837860   2.3820257  43.6067047   5.4301600  53.2897606  67.5798645
   5.8040667  52.6821747  66.9416885   5.6276417  52.8960075  68.4296875
  64.1219406  49.0216408  73.5319519  64.2515411  49.9657974  73.6213913
  63.5630875  48.7853966  74.2722931   5.9454670  25.7475376  67.2329483
   5.2317977  26.3853607  67.2424469   6.6967988  26.2338276  66.8934555
  26.1148796  60.6909981  23.2929497  26.3063736  60.4087524  22.3985767
  26.2183170  59.8995018  23.8212109  60.5454178  26.9950695  50.9415665
  60.0251770  26.3107376  50.5205307  60.9459305  26.5618553  51.6953239
  25.6975479  59.3194122  65.7076340  24.8106613  59.6766624  65.6625443
  25.8362026  59.1392555  66.6374435   5.9627609  46.7292061  30.4601307
   5.6818657  46.7139359  31.3750610   6.8312387  47.1310272  30.4828987
   7.2161107  33.0871735  38.7597656   6.5100217  32.5371895  38.4203682
   6.7884583  33.9128265  38.9870110  25.8052406  59.9849548   6.4005947
  25.7300472  60.2927055   7.3038478  24.9310226  60.1100616   6.0313745
  61.7606277  38.2993622  51.9129143  61.1432114  37.6768188  51.5288887
  62.3699417  38.5013428  51.2028656  65.3124084  50.9145927  69.8571930
  65.8374176  50.2771950  69.3731232  65.6110382  50.8324127  70.7629013
   1.4135927  14.3003807  15.5397339   1.8855292  15.1229916  15.4100504
   2.0948718  13.6282082  15.5231180  30.8551693   6.9269633  37.8772125
  30.6636124   6.0905433  37.4530220  30.6393223   7.5854044  37.2168388
   0.2340125  41.4073944  30.2791443   0.6889859  42.2119446  30.0302696
   0.8047113  41.0015678  30.9317055  49.2700043  55.8988762  31.3082161
  49.0544167  55.0410156  31.6740456  49.5006905  56.4324493  32.0686874
  45.9464188   6.0484829  23.6405735  45.6476364   6.7530460  23.0656357
  45.3102570   5.3455615  23.5085258  21.1580372  28.6074677   3.4990098
  20.8039856  29.4870644   3.3678961  22.0977211  28.7431984   3.6206751
  27.1583443  35.8983269   9.3489256  27.0980644  35.1955795   9.9960270
  28.0734653  36.1769943   9.3825130  15.9074974  35.0001945  24.5888348
  16.5748577  35.6756401  24.7097988  15.5320082  35.1859016  23.7281647
  30.0664520  47.2048035  14.8867788  29.8864841  48.0830078  14.5512276
  30.6390934  47.3489418  15.6401300  12.9292202  14.2465534  74.7973785
  13.3064604  13.4111862  75.0732117  12.9196501  14.7792492  75.5926056
   6.2990880   8.0336256   4.8165097   6.2432442   7.1720891   4.4031472
   7.2293119   8.1453848   5.0125337  42.2512779   4.8772759   7.5735798
  43.1208382   4.8494782   7.9727359  42.4163361   5.0864305   6.6542091
   1.2406678  26.9760303  25.4683266   2.0212691  26.4395943  25.6066341
   1.4755058  27.5589905  24.7463531  44.0514679  12.7054367  60.7192650
  43.2516327  12.2336302  60.4870987  44.7262192  12.0277014  60.7594681
  22.8302574   8.3786116  29.1407108  21.9871597   8.5867510  28.7381001
  23.4480820   8.3657217  28.4097099  54.2958145   4.4608073   0.0994737
  54.2562714   3.7818360   0.7730215  53.6330070   5.0989509   0.3634650
   6.9826250   5.3088360  68.4057388   7.4538202   6.1375904  68.4916077
   6.8057513   5.0393796  69.3070374  42.5597725  10.6175194  50.4465866
  42.5166321  11.5195646  50.1292801  42.8724709  10.1139402  49.6950188
  58.8549843  51.9640770  76.2979279  59.5216293  51.6109238  75.7087784
  58.7753601  51.3079262  76.9902878   8.2834330  11.7825909  54.7407150
   8.5838022  12.1937895  53.9302063   8.8726254  11.0384197  54.8643837
  21.2223549  45.7099724  51.3797340  20.3934708  45.5766602  50.9199371
  21.4608612  44.8402481  51.7005577  34.9190674  55.0594177  78.4395752
  34.6695633  55.8427963  78.9297791  34.9396210  55.3448830  77.5261688
   4.3461699  49.2846832  70.7951660   3.9135244  50.1340942  70.8819962
   4.6400986  49.2575684  69.8846130  26.6076641  45.1728401  27.2905769
  26.5244694  45.7180634  26.5082512  26.0416183  45.5940819  27.9374008
   8.5995893   2.9706821  29.6554947   8.7307301   2.4685178  28.8512154
   9.4608803   2.9835997  30.0729179   3.4665763  50.0289192  65.8627930
   2.6317611  50.4919968  65.9326248   3.4409342  49.6179237  64.9986954
   1.9345402  30.0128937  36.1079216   2.6532917  29.3958817  35.9703598
   1.8664219  30.0929947  37.0593300  18.5778847  43.0766144  52.5106239
  19.2748070  42.8396301  51.8987656  17.7992325  43.1707993  51.9619331
  60.7984848  15.7964630   0.9561480  59.9228477  15.8047714   1.3427117
  61.1323929  16.6818562   1.1004142  48.0938148  16.3682137  35.7068253
  47.5015678  15.7920074  36.1900063  48.7764130  15.7854757  35.3740921
  43.1773682   0.3652201  18.6929970  44.1198883   0.4377591  18.8434162
  42.9683266  -0.5418408  18.9160995  46.9632492   4.6182899  10.0541153
  47.0657578   3.7965801  10.5342369  47.8151932   5.0479913  10.1301270
  42.3978958  38.2705040  68.2686081  41.5801811  38.6783600  67.9836121
  42.1263885  37.6079254  68.9038239  32.2036476  60.7397537  14.5324879
  32.3018417  61.6210556  14.1720724  32.7991905  60.7196121  15.2815924
   2.5869389   1.6723074   6.2740545   3.3964343   1.6224155   6.7824435
   2.0062356   2.2207191   6.8015580  62.7322159  10.8101673  12.5576830
  62.3481026  10.2726231  13.2503119  63.1907883  10.1852808  11.9960260
  25.7147141  62.1526680  52.9019089  26.4525623  62.0251503  53.4981880
  25.0004864  62.4510155  53.4650230  30.5141621   8.6702299  59.8511124
  31.2438602   9.2015581  60.1696434  30.4720650   7.9320884  60.4590645
  46.0257645  52.3393631  75.6171722  46.6132431  52.4909172  76.3575287
  46.3724136  52.8946114  74.9187775  61.5801201  48.9996109  71.8591919
  62.0414543  48.1663704  71.7636948  62.2541504  49.6642265  71.7170639
  28.4518929  54.8861160  57.5240288  29.2137699  54.3070526  57.5454330
  27.7003021  54.2945404  57.5611916  48.5756264  56.1952438  25.1466141
  48.0151787  56.8151054  24.6798115  48.8556633  56.6685715  25.9300518
  56.4144707  10.5020046  36.0391731  56.6789055  10.2496195  36.9238243
  56.9751892   9.9815092  35.4639206  64.7086563  56.7379570  54.2191086
  64.3307877  56.8919678  53.3532372  64.0078201  56.9652710  54.8301620
  42.9121399  42.3368912  18.8534107  43.2997551  42.5993309  18.0184765
  43.6290359  42.4092140  19.4835434   0.9457973  46.8766098  45.8571854
   0.3387944  46.5904694  46.5397568   0.6325969  46.4454689  45.0620422
  55.7135544  56.2998238  21.0907478  56.1999741  56.4562035  20.2813225
  56.0775719  56.9283714  21.7141724   7.2084742  20.0070648  64.6605606
   6.5588255  20.6781044  64.4510574   7.6298909  20.3229408  65.4598541
  56.6971512  49.7946243  61.8348999  57.1562538  49.9836731  62.6532593
  56.8066597  48.8518066  61.7111130  64.9434433  40.5835915  52.8010025
  64.8045197  39.9755135  52.0749359  65.8332138  40.3985443  53.1014938
  59.0656357  62.2372627  45.4625015  59.0987396  61.5823441  46.1598015
  59.1925888  61.7360611  44.6569519  46.7484283  26.6131420  33.8885384
  46.6114006  27.0845795  33.0668335  46.1003189  25.9089375  33.8716011
  30.3711853  23.0574131  11.6724310  29.6652775  23.6835270  11.8333988
  30.4165440  22.9875393  10.7188625  23.7708778  57.0690536  68.6317444
  24.3622952  57.2210617  67.8946152  23.8824368  56.1417007  68.8410339
  24.3336201  46.2977638  14.0610266  24.6438599  46.3266296  13.1559572
  24.5124016  45.4019585  14.3470478  52.9445610  58.3464394  37.3731117
  52.4149628  59.1310806  37.5148811  53.5842171  58.3573494  38.0851173
   5.9679251   5.4266934  71.3367615   5.0511484   5.6170011  71.5355988
   5.9946895   4.4775753  71.2155533  43.0831718  20.4580784  60.6843147
  44.0062370  20.6980591  60.7654762  43.0315475  19.9815331  59.8557739
   9.2805662   6.3979540  17.9017181   9.9866085   7.0431185  17.9404507
   8.9403687   6.4684467  17.0097942  12.5540638  30.7781754  59.4327621
  13.2435713  30.2346191  59.0515060  11.7394648  30.3426590  59.1817894
  17.6467781  22.5922432   8.7191620  17.4941788  22.9231911   9.6042728
  17.4277229  23.3279209   8.1473026  49.5004044  16.1487789  42.5616379
  49.5750046  17.1005592  42.6307983  50.1647911  15.8121405  43.1628838
  58.8987961  21.4486332  72.0816803  59.3576126  20.6097069  72.1255646
  58.1393204  21.3364506  72.6533737   8.1138268  20.7947559  67.2366943
   8.0929956  21.5908604  67.7677460   8.1237230  20.0813656  67.8748169
  49.5588608  59.0923500  17.1221943  49.8474922  59.2689590  18.0175896
  50.3358116  58.7448425  16.6842365  21.6493015  52.3028259  42.6252060
  21.6109047  52.1307678  43.5660324  21.8316078  51.4489975  42.2328148
  54.2154350  56.4664383  14.3242073  53.3568764  56.8895798  14.3319798
  54.4725800  56.4294586  15.2454796  63.2832489   4.1482925  54.9905853
  62.4060669   4.4355469  54.7370758  63.7027588   4.9362125  55.3361664
  33.6723900  15.1918879  75.3720703  33.6343880  14.5169821  76.0497818
  32.7956581  15.1952076  74.9879303  58.1533356  34.9304848  10.5063190
  57.9454460  35.6160889  11.1411133  59.0702209  34.7155113  10.6776066
  11.1303329   6.8476768  66.6156158  11.0274963   7.0936241  65.6962891
  11.4665184   7.6377211  67.0387421  48.6180840  18.2259178  15.1069984
  49.5017014  18.3692055  15.4459972  48.1835938  17.7058907  15.7830324
   6.2005444  50.9981613  66.0053101   5.2949357  50.7404099  65.8330612
   6.5876102  51.1080589  65.1367798   6.6839452  36.6387253  43.7957077
   7.2331429  36.2490692  44.4759903   6.5649600  35.9387054  43.1537971
  57.3957748  26.1373138   7.5045896  57.2398186  25.1935215   7.5387402
  57.0326424  26.4699345   8.3253994  42.2574425  14.9982624  71.1789703
  43.1125488  14.7041683  71.4928665  42.4533119  15.7490072  70.6183929
  63.5648384  14.8163805  33.3963318  63.9767113  14.5697594  32.5682144
  63.4069138  13.9843407  33.8424225  14.8010063  58.7006683  47.6185303
  14.6743574  59.3784180  48.2824898  14.9062157  59.1845474  46.7993736
  17.6987743  24.1314907  64.1078796  16.9775314  23.5033894  64.0687866
  17.3064823  24.9241791  64.4739227  22.7232094  30.9931870   1.7651147
  21.7911301  31.2093315   1.7379138  23.1621284  31.8378868   1.8654252
  12.8396902  62.8457489  74.1038132  12.8461876  63.7841072  74.2926865
  13.6073694  62.5038719  74.5620880  56.0253181  58.0979767  58.5895462
  56.4019051  58.1293030  57.7100945  55.2601166  57.5295677  58.5023193
  44.7640305  48.9500580  16.3628311  45.3502617  48.3226624  16.7858524
  44.4146042  48.4789505  15.6063976  27.2400894  42.9899902  59.4751968
  26.3838940  43.4135857  59.4141693  27.4309082  42.9695663  60.4129639
   2.7757616  59.7946548  58.3621635   3.3972855  59.8628654  57.6373978
   3.2099681  59.2251129  58.9972343  60.1334190  52.2588043  23.5683517
  59.8440247  51.4512100  23.9929352  61.0798988  52.1530495  23.4723206
  30.7530022  43.2249374  66.0492783  30.9282475  43.2747803  66.9889832
  31.4085484  42.6124763  65.7155457   1.3872514  38.1453934  43.8429260
   2.2092602  38.3973999  43.4221802   1.5508685  37.2645340  44.1798859
   6.0725861   1.1865690   3.0102098   6.7059922   1.3683903   3.7044501
   5.2559619   1.5757245   3.3231237  16.6656666  10.5279732  17.0416698
  16.1053886  10.9653378  17.6827869  16.8582687  11.2035656  16.3915081
  56.5221596  22.1906090  49.4512329  56.3168678  22.8259277  50.1371307
  57.3972168  21.8726044  49.6734467  31.8529682  53.2189636  26.4283752
  32.5176201  52.6470642  26.8123055  31.3723183  52.6546669  25.8227539
  11.3146896   3.1002297  30.8825035  11.8376217   3.0377421  30.0832138
  11.6253510   3.8982296  31.3101959  12.5477829  13.7948132  50.0319214
  12.6493664  13.8713341  50.9806290  11.8205910  13.1829910  49.9174728
  32.4231186  -0.0695285  31.5971756  32.3956032   0.6941720  32.1735725
  33.3368568  -0.1258238  31.3176346   3.0934362  49.4418869  20.4854813
   3.7216458  49.3757706  19.7663078   3.1652102  50.3486443  20.7835999
  56.1398659  35.1964760  19.8585014  56.9342613  35.5481415  19.4566326
  55.5892639  35.9641953  20.0123940  44.3330956   8.3500710   9.0917225
  43.5228310   8.1270142   9.5499287  44.7961426   7.5168681   9.0046015
  61.1024323   0.5658574  71.9730911  60.8769188  -0.1836306  71.4220505
  61.1396370   0.2083142  72.8602295  51.4219589  30.7154293   8.5175714
  51.2826996  30.5107880   7.5929298  51.7496948  29.8998833   8.8966541
  27.5120831   1.2323056  32.2795868  27.1326866   1.5183735  33.1105232
  26.8014927   1.3296947  31.6457024  30.5322380  25.5971947  27.2674561
  29.7100334  25.1560497  27.0539169  31.1384087  25.3195724  26.5806389
   6.7317052  14.4158564   1.3036706   6.0390091  14.5393896   0.6547143
   6.2654953  14.2473278   2.1224983  25.9031219  47.9156265  15.7906342
  25.3456287  47.6319504  15.0660915  26.4019432  47.1342697  16.0291576
   6.1865778   5.4952974  37.8374939   5.9145079   6.3337870  37.4644737
   6.8230338   5.1499057  37.2115059   0.7868912  13.4721289  44.5926437
   1.4938955  12.8397579  44.4642563   0.4918618  13.6845932  43.7071800
  52.2069359  46.2837982  41.1086311  52.1984520  46.3742752  40.1557541
  52.7025223  47.0424995  41.4168549   5.8220720  21.7272587  74.8453751
   5.2222767  22.4712982  74.8990555   6.5428667  22.0396442  74.2984695
  22.8673744  38.7362938   6.1107926  22.4733238  39.2467804   6.8181543
  23.6770420  38.3910217   6.4869022  14.8780489  15.5599403  64.8731003
  15.2487574  16.0745697  65.5900116  15.5503292  14.9085188  64.6732941
  42.2125473   5.5358458   1.2539452  42.9618492   5.7116528   1.8230388
  41.7032280   6.3461065   1.2713850   5.3753142  13.8891296   8.1247959
   4.6080351  14.1252604   8.6460981   5.1634831  14.1846809   7.2393532
  12.9793720  16.9373856  33.1541939  12.0458326  17.1393032  33.2171898
  13.0526724  16.0397320  33.4783478  34.3681488  59.3358002  69.4646378
  34.2761841  59.7916794  70.3012772  34.0190620  58.4599075  69.6295090
  59.0244064  54.5339622   1.4991391  59.0257988  55.1320648   0.7518082
  58.7425385  55.0739288   2.2375302  33.5754585  33.3998260  73.2196884
  34.2327805  33.1038246  72.5899658  34.0678444  33.9241219  73.8512726
  49.7018242   3.7254097  62.8174248  50.1580200   3.1321988  63.4142647
  50.0732613   4.5872221  63.0059662  53.7143860  18.7429276  19.8546333
  52.9948082  19.3372993  20.0671558  53.6666565  18.6392441  18.9042625
  31.6100273  55.5438957   9.8000946  31.9722195  55.8801613  10.6198359
  30.7519875  55.1956253  10.0423965  14.9312191  42.1200905  37.4117546
  13.9827843  42.2351112  37.4707108  15.1553669  42.4256973  36.5327797
  15.3121834  13.4819975  21.1886234  14.4373426  13.8072052  21.4010544
  15.4902592  12.8198156  21.8564835  47.9789696   8.6235275   8.5939522
  47.4690437   9.4318447   8.5407047  48.7499542   8.7905607   8.0518150
  22.9583950  61.7779541  46.2179146  22.6604843  61.6814957  45.3133812
  22.9111385  60.8936501  46.5812378   9.5168867  59.4508057  19.7758293
  10.3095741  59.6717453  20.2647743   9.1083899  58.7510300  20.2854118
  38.8831406  61.2560196  66.7841949  39.2185135  61.8556786  67.4506531
  38.2632637  60.6981659  67.2540665  51.8378677  36.4212265  65.2314224
  50.9187355  36.3254280  65.4809265  52.2282829  36.9262543  65.9446869
  20.7296486  29.8893394  11.8249273  20.0752678  30.0267906  11.1399984
  21.2092705  30.7166176  11.8674364  25.5921707  13.8384972  66.5664062
  26.1361504  13.0531511  66.5068665  24.8144169  13.5552511  67.0471420
  21.5421638  44.1553421   4.3611269  21.4137383  43.2106781   4.2753544
  21.2290878  44.5159149   3.5315471  21.0985451  28.1462650  26.1425953
  20.7295609  27.4094753  25.6555367  20.7847557  28.9219074  25.6776791
  21.6288586  45.5637512  60.0130005  20.7012825  45.7909241  60.0779724
  21.6372948  44.7162170  59.5681953  45.6549034  10.1051426  60.2281380
  46.4684715  10.0932026  59.7239609  45.2139359   9.2894468  59.9906082
  31.5923977  15.4616394  73.4374542  31.8766861  15.9636450  72.6736450
  31.4580765  14.5743418  73.1044464  23.9796143  27.7540035  21.9965210
  24.4881058  26.9519329  22.1163139  23.9264889  27.8643723  21.0471916
  54.9116211  50.8976822  23.7272034  54.2098999  50.8713226  23.0767269
  54.9480782  51.8135033  24.0032120  62.4396973  52.9271088  20.2528915
  63.1077614  53.5495758  19.9657288  61.8108444  52.9010162  19.5317116
   3.6776032  20.0585594  75.7576752   4.1061344  20.8004456  75.3308258
   3.1993227  20.4471989  76.4900894   8.2183704   0.6893879  44.4789734
   7.9609447   1.5021505  44.0438004   7.7226257   0.0075409  44.0255928
  20.8066750   5.5284185  71.2002258  20.8025188   6.0490494  72.0034485
  21.0218277   6.1552835  70.5095901  35.5865555  51.7662811  19.2227745
  35.5988121  51.3269081  18.3724613  35.7444534  52.6879845  19.0184097
   7.6111526  21.2245960  71.3704758   7.8693871  21.7157574  72.1504135
   8.4043941  20.7575874  71.1079865  20.3318615   4.6001205  60.9052811
  20.2309265   3.8448045  60.3260231  20.2069111   5.3581910  60.3343620
   1.2832136  60.2055359  24.7693062   0.6967780  60.8756447  24.4181938
   0.7403204  59.4194260  24.8286991  11.9087009  28.7646770  36.3142014
  11.4543915  29.6059494  36.3599663  12.8142529  28.9926243  36.1038513
  23.4543686   7.3437853  26.4025154  24.1285057   7.5904999  25.7693501
  22.6995258   7.1010180  25.8663177  42.3464279  56.5783005  45.5755234
  41.8350983  56.2921219  46.3324051  41.7608604  57.1673508  45.0997467
  33.1988831  25.7282429  72.3207397  33.1194382  25.2620792  73.1529770
  34.1203918  25.6330662  72.0799179  29.3604565   6.3456535  75.8402023
  29.4856148   7.1944361  75.4157791  30.2478905   6.0288835  76.0085754
  44.4893684  18.2280121  72.8899078  45.1499634  18.4205627  72.2245026
  43.8923035  18.9754906  72.8580093  64.7054596  13.0907993  18.1498108
  64.3755798  13.0721607  17.2514420  65.5924530  12.7365694  18.0866489
  49.1128998  11.8116379  77.9860764  48.6697578  12.5339689  78.4311600
  50.0431976  12.0295286  78.0436020   5.1915312  44.9321518  41.3538017
   4.9101210  44.9868164  40.4405403   4.3832636  44.7853279  41.8451080
  21.0976639  25.7529716  19.4251728  21.5148525  25.0162964  19.8718224
  21.0013771  25.4602051  18.5189457  38.0318642  21.8362808  30.4631691
  37.5526733  22.4980717  30.9618092  38.9408646  21.9345303  30.7465363
   6.0579824  32.5536423  47.5430450   5.8822975  33.4903564  47.6320839
   6.6155934  32.3423004  48.2917976  60.5903969  39.0496521  15.5084038
  59.9591751  38.4344749  15.1351156  61.3865471  38.9177666  14.9936399
  30.2715321   5.6831074  64.5236053  30.4160118   5.3967805  65.4254837
  30.1467342   4.8714991  64.0317230  38.7592087  11.4860477  56.8065796
  38.9400253  10.5501356  56.7193680  38.8629303  11.8335905  55.9207535
  23.3005905  63.0499115  78.0598984  23.6640148  62.5823669  77.3078613
  23.5531082  63.9624596  77.9194489  23.8170586  24.7230988  72.6144485
  23.2422371  25.3033218  73.1136017  23.9461861  25.1738148  71.7799301
  56.5396194  52.8047256   4.8533626  57.1704483  52.5442924   4.1821976
  55.9273491  52.0707245   4.9042921  56.0201416  34.9306717  72.8546906
  56.9757462  34.9859009  72.8541870  55.8065109  34.4833984  73.6735611
  37.7985420  50.6031456  55.1304283  37.3694153  51.0792007  55.8413773
  37.0907745  50.1193428  54.7047119  54.9445953  13.8342495  34.3091164
  55.6125221  14.5019798  34.1534119  54.5160866  14.1085958  35.1198883
  17.4984016  53.5938110  29.2324066  18.0982857  53.0847206  29.7775650
  18.0567703  53.9787636  28.5569305  27.0017662  53.6506119  42.7548294
  26.4549141  52.8693390  42.8372421  27.7663231  53.3566704  42.2595749
  25.9622498  48.0368462  70.7624359  26.6182899  47.8213272  71.4253082
  25.6613712  47.1879234  70.4383392  65.2200012  33.0750084  76.4630890
  65.1966553  33.8232422  75.8665695  64.3060837  32.8008423  76.5393066
  42.4816895  30.4153824  52.7940941  43.2640114  29.8640785  52.8103485
  42.8180542  31.3100662  52.8453407  59.0813408  19.2528629   2.3005702
  58.6986961  20.0168400   1.8691128  60.0251579  19.4099464   2.2730467
  11.8460798   4.6410398  24.1776352  11.9042206   3.7263772  24.4537563
  12.6673708   4.8038521  23.7137318  10.6432819  27.0277042  48.0800056
  11.0557537  27.7758293  48.5117531  10.9389763  27.0826607  47.1712837
  35.5418930   7.5039477  70.8119049  35.2631035   6.7700548  70.2642670
  35.7723160   7.1033101  71.6501389  51.4652176  33.5592384  26.6089268
  51.6284485  34.4570923  26.3200569  50.6534958  33.3094177  26.1674099
  21.4244308  45.8711662  74.3001480  21.7556744  45.3629532  75.0405731
  22.1716919  45.9443665  73.7064514  37.2328224   6.4381366  27.6639748
  37.5876198   5.8943009  28.3672485  36.2870598   6.2966328  27.7056923
  48.7265472  41.4043808  43.1410294  48.8430595  42.3351898  43.3314438
  48.2871323  41.3870049  42.2908325  45.2492561  41.3887863  53.3298836
  45.9325714  41.0348206  53.8991165  44.4336548  41.0392189  53.6888084
   2.9546821  56.5470810  35.8610153   2.8824754  57.0389862  36.6789665
   3.4703124  55.7741470  36.0910835  21.2511616   0.1448673  75.8466949
  21.0903206   0.9170145  75.3043365  22.1160412  -0.1625735  75.5752182
  37.2896042  11.6367855  41.0283089  37.9403496  11.4436007  40.3534393
  36.4594727  11.3458900  40.6508255  37.0256004  30.9597301  11.0722399
  37.6804848  30.6641655  10.4397831  36.9883308  31.9087009  10.9526587
  56.5138435  16.1781864  52.4674606  55.7527504  16.5782299  52.8880997
  56.1432190  15.5319824  51.8663864  11.0839424  38.2151451  39.0052414
  10.4428120  38.6253548  38.4248009  11.8083096  37.9723701  38.4285393
  31.0359116  12.6778049  61.1234131  31.6065693  11.9102430  61.1612396
  31.1442089  13.0990257  61.9761047  62.0629501  14.4291601  49.5909958
  61.4431038  14.8316059  50.1993217  61.7365646  13.5372810  49.4715919
  41.1892776   4.6097240  28.9398746  40.7002831   5.0598869  28.2510567
  41.8697701   4.1249466  28.4728050  61.2712173  22.0006008   4.9980583
  60.6087799  21.6758614   5.6079302  61.8407822  21.2477264   4.8399167
   0.4266086  53.5600510  72.4059677  -0.0657447  53.9912109  71.7074509
   0.5715644  52.6707001  72.0830460  25.0774651  22.3663120  21.0002022
  25.4428558  23.1656189  21.3794441  25.8363876  21.8968029  20.6540318
  32.2211304  55.8594818  27.1696835  32.6857033  56.3091240  26.4638329
  32.3515701  54.9288750  26.9875221  13.1518898  51.3957634  74.0679779
  13.3400688  52.3328362  74.1201096  12.9642525  51.2402878  73.1423111
  53.0445023   0.4965689  56.9441185  52.2173843   0.7053769  57.3782921
  53.2579193   1.2842274  56.4438400  15.7677441  35.0817986  53.3361092
  15.6956530  35.2749596  54.2708397  16.7061348  34.9656868  53.1872101
  52.3800201  22.7241802  47.4749565  51.6093292  23.0696964  47.9253845
  52.7929764  22.1458149  48.1161957  45.0494766  27.5210114  17.0050068
  45.2838898  26.5999317  16.8914623  45.1689568  27.9072781  16.1373920
  62.9694290  40.3922234  21.1356449  63.0577316  39.4399490  21.0954895
  63.1632309  40.6125259  22.0467644  15.0480576  61.3986969  40.5770798
  15.0397472  62.2909737  40.9234848  15.1681757  61.5090523  39.6338768
  56.0070267   8.8414259  43.1970215  56.7189445   8.2212629  43.3545113
  55.2203903   8.3831682  43.4927063  59.2694168   1.4533422  62.8387489
  59.7753830   0.8841550  62.2588730  58.3954468   1.4762805  62.4490318
  54.2580757   9.4243269  38.4570694  53.6243248  10.0511465  38.1082230
  53.7846680   8.9665298  39.1517181  33.9364090  -0.1384592  78.6847076
  33.0950623   0.3179080  78.6747665  34.5787926   0.5388483  78.4729767
  21.6332130  37.7054558  77.3013153  21.2578087  36.9423981  76.8619461
  22.1447716  38.1452370  76.6222458  23.9070663  15.2142630  43.8332291
  23.2010918  15.5107584  44.4076157  24.5254555  15.9447184  43.8170929
   3.3104463  47.9801979  54.7647858   4.2125773  48.1170616  55.0540314
   2.9261148  47.4175873  55.4370880  50.7403717  26.6613388  63.3909912
  50.4305420  27.5650749  63.3318138  49.9852180  26.1319752  63.1345673
  49.8460236   2.2934871  11.5567541  50.0326920   1.6509769  10.8722353
  49.9468956   1.8075871  12.3752642  36.9857407  12.7940178  76.4142685
  36.1946487  13.2538872  76.6952057  36.6835175  12.1898842  75.7360992
  23.7292500  32.3918839  70.7419434  24.6292763  32.6231499  70.9715118
  23.4488277  33.0850754  70.1443787  35.3967056  22.9903221  14.7728529
  36.1140518  22.7139015  15.3431501  35.7915077  23.6366615  14.1875229
   1.6553630  62.5473595  35.4173126   2.5377109  62.8953514  35.5461311
   1.6645398  62.1946640  34.5275078  25.1425533  53.7467766   0.4889138
  24.7173519  54.2054749  -0.2356803  24.8920288  54.2443504   1.2673038
  40.5507126  20.9517860  67.5101929  41.3032188  21.1060486  68.0813065
  40.5747414  20.0118141  67.3310013  60.4328156   4.1264014  25.7797718
  60.8451080   4.6816359  25.1179848  60.8691483   4.3644972  26.5977898
   5.8063059  53.8783302  62.6485596   5.4664040  54.0108490  61.7636070
   5.1531963  53.3238564  63.0754471  52.8612671   7.5640540  53.2666740
  53.5879669   6.9582453  53.1212959  52.1329155   7.0042486  53.5356712
  21.1327324  52.3243637  23.3918095  21.9840527  52.6302338  23.7047386
  20.5108948  52.6298218  24.0522976  43.3179283  37.1965981   3.3535669
  44.1420670  37.3907166   3.8000574  42.8330803  36.6505585   3.9724321
  52.7166939  58.8700066  21.6960182  52.1317978  58.4589577  22.3325462
  53.5115051  59.0653648  22.1923466  13.6328678  42.1513443  21.7427788
  12.7638130  42.1259651  21.3423634  14.1114044  42.8067703  21.2351799
   0.4463558  40.3630219  24.6458988   0.4600458  40.4000397  25.6022835
   0.6040030  39.4417076  24.4395866   7.8498259  53.8370972  25.6116867
   7.7928848  53.1108246  24.9907894   8.3463116  53.4830666  26.3495159
  44.6759605  11.1556568   8.8629045  44.3679199  10.2526112   8.9394140
  43.9646492  11.6142883   8.4157782  21.1805382  40.5726318   1.3947910
  21.7951164  40.9396896   2.0302441  20.9859428  41.2990570   0.8026142
  46.5414658  44.4646835  50.7944565  45.6603966  44.2984238  50.4593468
  46.5281067  45.3850517  51.0571060  27.6564236  47.7257881  20.5447350
  27.1436958  48.1796875  19.8759193  27.0821037  47.0242386  20.8516903
  13.2003794  48.4255981  58.0198097  13.5417404  49.2838058  57.7684402
  13.2981644  47.8891411  57.2331200  64.4106674  23.8975697  20.9281731
  63.9981155  24.7246819  20.6793385  65.3451309  24.0415726  20.7789001
  47.5844727   4.2536855  78.1817017  47.0185089   4.5920458  77.4878540
  47.0645828   4.3441496  78.9803009  34.2445145  58.9473381  57.0387802
  35.0976105  58.8816833  57.4679146  33.8225288  59.6971931  57.4581528
  59.1652260  36.3844109   6.2018113  59.9491043  36.5825348   5.6894484
  58.6854134  35.7496605   5.6697373  52.9667587  30.0403748  57.1563187
  53.9126663  30.1343117  57.2688141  52.6240196  29.9829063  58.0482101
  48.7690315  37.1372528  61.9977722  48.8541451  37.9446106  62.5048828
  47.8987427  37.1929092  61.6031456   4.2808332  30.3071251  64.1786423
   4.2647648  29.5214634  63.6321030   3.3618331  30.5630322  64.2572708
  22.6202374  35.6262054  37.4131050  21.9741821  36.1902237  36.9879837
  23.4656792  35.9787560  37.1353111  13.5829077  22.2624035  51.8781624
  13.4708900  22.2080078  50.9290924  13.9328098  23.1406517  52.0280876
   4.5640750  29.7270393  21.3427010   4.9252434  30.5799980  21.5840454
   5.1621728  29.0930462  21.7383862  51.1711121  23.2253342  37.8891754
  51.1141281  23.3101749  38.8409042  50.3078995  22.9070568  37.6249771
   6.0724406  12.1725540  73.8849258   6.4575715  12.6345654  73.1403122
   6.8142471  11.9847794  74.4599838  36.2075119  51.3104324  51.7329445
  35.7217560  51.6130142  52.5002289  36.1001205  50.3593140  51.7412415
  26.6453323  24.0495262  60.1826324  26.8085842  23.9927006  59.2411728
  26.0652008  23.3115959  60.3700943  33.5390739   4.0902882  26.4754562
  34.0197411   3.9947927  25.6532173  32.6571999   4.3497639  26.2086143
  14.0129938   0.3488832  37.9915009  14.4685926   1.0086955  38.5142937
  14.5042782  -0.4584010  38.1436958  39.0724106  55.6126366  20.8340855
  39.7195396  54.9795723  20.5231400  39.3865814  56.4560242  20.5081596
  19.1105347  58.6517410  15.8387270  19.8939590  59.1262474  15.5606508
  19.3712006  57.7308083  15.8260927  53.3839798  62.6923981  52.3335724
  54.2766495  62.9692841  52.5402412  52.8880920  62.8659019  53.1337166
  -0.0944386  18.1076851  50.0307770   0.5191036  18.1478024  50.7643852
  -0.0580106  17.1972198  49.7375870  25.5544739  39.5698471  18.1505089
  25.4343529  38.9132652  18.8365898  25.1791744  40.3705521  18.5169163
  50.9387016  21.6592522   9.6867352  50.4688416  20.9211884  10.0749683
  50.9478073  22.3255424  10.3739080  61.8206863  15.1192684  55.2143402
  62.1863098  14.2352352  55.2465820  60.8804550  14.9853821  55.0949020
   0.8822027  15.3474770  59.0872231   1.2247531  15.9592514  58.4355927
   1.4970181  14.6139603  59.0735970  52.2237206   0.7650486  25.8161621
  51.8196411   0.8388861  24.9515820  52.9211655   1.4206254  25.8113518
  46.4455643  50.9890594  15.7716656  47.0665359  50.5754623  15.1720295
  45.8973160  50.2688408  16.0830135  30.9622688   9.7864037  39.8474197
  31.2939281   9.3898277  39.0418396  30.1499977  10.2192230  39.5845261
  16.3523140  54.5332642  31.8710690  15.4249439  54.7640419  31.8167076
  16.6389446  54.4769249  30.9595318  58.9808617   1.7164228  75.6905670
  58.5568390   0.8723164  75.8452377  59.0211830   1.7931042  74.7373047
  54.6453705   9.7094584  65.9305191  55.1275253   9.2646255  65.2334671
  55.2038116   9.6200066  66.7027740   5.1964569  58.3349609  27.5668621
   5.3683319  57.8974533  28.4006958   5.9308395  58.0816460  27.0076256
  50.6164551  37.6938286  51.4057159  49.7372475  37.8479652  51.0600815
  50.7691116  36.7595596  51.2640572  24.5444031   2.9161432  55.2779808
  24.5607357   3.0423622  54.3292809  25.1264458   3.5947599  55.6199455
  50.3786392   5.8739524  56.1213112  50.7886963   5.5995154  55.3010902
  50.2204971   6.8111949  56.0081711  50.6978302  18.2743492  31.4593029
  50.5017548  18.0037727  30.5623207  50.7006645  17.4587402  31.9603043
   2.8711746  60.8531609  46.4745140   2.3846600  61.0153198  47.2827454
   2.9124603  59.8992310  46.4070969  16.7004776  31.6407242  69.4489059
  17.0059433  30.9430027  70.0286484  15.9043961  31.9684525  69.8673325
  10.4309702  20.5443153  10.8745708  11.2530270  20.6812744  11.3454199
  10.6744537  20.0115433  10.1175356  13.0928001   9.5115747  76.9282074
  12.1969852   9.3215714  77.2068634  13.5852604   8.7212267  77.1497192
   3.3462896  62.8901215  18.9252567   3.8954351  62.2590561  19.3904762
   2.5026231  62.8513756  19.3757648   3.1759059  13.1444893  38.4375992
   3.2153897  13.3531857  39.3709335   2.4884810  12.4819183  38.3691940
  48.7205353   1.5839492   1.2931902  47.8544693   1.5532603   1.6996660
  49.3209839   1.7461462   2.0207767  44.9881134  55.8249474  51.2426376
  45.8649216  56.0538483  51.5509338  44.8420563  54.9383850  51.5726471
  55.6297112  12.6070967  25.6355000  56.0183029  13.4619408  25.4498329
  55.8786201  12.0634165  24.8880463  10.2403240  55.7111168   8.0010500
  10.3503714  55.5038147   7.0730686  10.3787422  54.8775330   8.4507294
   9.5059147   4.0800934   3.3596044   8.5872087   4.3415589   3.2975814
   9.6554499   3.5439544   2.5808706  21.4430046  53.0669479  20.7183094
  21.0808487  52.8766098  21.5836678  21.2130585  53.9822693  20.5584717
   5.8061910  20.2985458  28.7674370   5.1438956  19.6212044  28.6303062
   6.6403766  19.8321438  28.7141838   6.8099828   8.0355034  13.9451170
   6.3035555   7.2307777  13.8347511   6.2789841   8.7121649  13.5251160
   1.7986823  24.4309330  74.1288452   1.9438419  25.0243778  73.3919678
   0.9061484  24.6213913  74.4175339  18.4366703   9.4265308  26.3445377
  17.8949242  10.2056332  26.2190704  18.2199059   8.8620453  25.6025124
  45.5864716  31.5198059  15.1078968  46.0906296  31.9662495  15.7881527
  45.8477058  31.9510479  14.2942505  18.4278660  63.4639778  69.0905228
  19.2023315  62.9716263  68.8184433  17.7776737  63.2817841  68.4120789
  41.7682114  31.0931435   3.5683181  41.3653793  30.6543007   2.8190680
  42.3743057  30.4453659   3.9278512  47.7535667   8.3673458  47.4345016
  46.8120041   8.5308733  47.3801765  47.9820061   8.5812035  48.3391113
  51.7593422  41.3489304  67.3108826  51.5376205  40.4943771  66.9410095
  50.9338341  41.6771126  67.6673431  16.9972248   2.9238379  17.8502483
  17.8479481   2.8332319  18.2795372  16.6730728   2.0268443  17.7692509
  14.6520443  40.9784126  48.1660652  14.2763424  41.8321533  48.3810272
  15.2602053  40.7970772  48.8826447  48.5559616   9.0455065  31.4415340
  48.5301590   9.9444065  31.7694740  48.0034637   9.0597200  30.6600094
  12.0858469  41.5211563  76.3605576  11.4576635  41.4804535  75.6394730
  11.8347549  42.3025436  76.8531265  62.8346825  49.4316063  53.9447937
  62.0388260  49.4705772  53.4143867  63.4962921  49.8789520  53.4171753
  38.5937309  26.2520809  68.8681335  39.1546974  26.7198963  69.4867630
  37.7203331  26.2944069  69.2575226  50.3664551  59.2210007  38.7193451
  50.6057549  59.1880455  39.6455688  49.4118843  59.2918777  38.7209740
  23.8463974  50.8170547  54.7291527  23.4338417  50.2029266  55.3365021
  23.2600441  50.8362656  53.9728127  10.7467794  27.6332359  23.5577507
  10.4271069  26.7520046  23.7513351  10.1843243  28.2107925  24.0737934
  32.3162460  20.5310898   7.8080978  31.5395260  20.3650360   7.2739024
  33.0522118  20.3494110   7.2236485  16.5847511   5.1286674  10.2310610
  16.0863838   5.6987596   9.6455212  16.7872162   5.6798959  10.9869614
  14.9810047  48.4176407  41.9466400  15.3379583  47.9941101  42.7273102
  14.8428059  49.3275223  42.2097855  22.4334564  63.0110931  39.6150246
  22.2484093  63.3103561  40.5052109  23.0170631  62.2612801  39.7308731
  17.1710777  50.6062775   0.9305286  17.5187702  49.7256279   1.0712330
  17.0373745  50.6626549  -0.0156092  57.9975471   6.5933065  55.3282394
  57.5758400   7.0954962  54.6309586  58.5977592   7.2141604  55.7411804
  45.1761284  24.3101425  60.5458412  45.9309845  24.8544273  60.3218498
  44.8054352  24.7238369  61.3253784  44.0384750  60.7000351  35.6605530
  43.5645256  60.7951164  36.4867249  44.9021301  61.0738449  35.8354874
  24.6822758   9.7814827  68.6226730  24.8589096   9.3162489  69.4403458
  24.0268517   9.2439461  68.1780319  19.7628975  51.0718727  63.5861435
  20.3331165  51.6716080  63.1051025  20.3288651  50.6892624  64.2566071
  13.3335543  28.7151833  39.1363335  13.5071363  28.3250732  38.2796440
  12.8471746  29.5160561  38.9407043  37.4595566  41.2559547  65.2649384
  37.0392380  42.1073380  65.1436768  37.1699486  40.9669533  66.1302948
  38.7962074   9.5954399  24.0833778  37.9960976   9.0743675  24.0160160
  38.6820145  10.2940550  23.4390717   3.9352074   0.9260263  38.0030479
   3.9089646   0.9170012  38.9598465   3.7083495   1.8251541  37.7656975
  60.6027527  23.1795578  30.6748314  60.6513939  22.3739605  30.1601677
  59.6704292  23.3955193  30.6941319  12.2323656  27.8679371  70.3103256
  11.7988920  28.6578674  69.9873047  12.1256218  27.9077721  71.2607193
   4.2421446  55.7044945  13.6123295   3.7057252  55.0871735  14.1097317
   4.3113565  56.4725838  14.1793194  45.9846878  45.7346191  60.2555161
  45.6765747  46.0681953  59.4128838  46.0338783  44.7864113  60.1342354
  40.7444992  34.4688110  18.6638927  39.9320717  34.1673965  18.2572727
  41.3995399  33.8238945  18.3969955  56.3905487  39.2269211  24.5454121
  57.1520615  38.6550217  24.6416111  55.6584969  38.6281815  24.3976192
  30.3704033  11.8296280  20.8733959  30.0730972  12.2645426  20.0742168
  31.2589531  12.1588097  21.0088558  48.2438049  56.0562477  67.2314606
  48.3815231  56.4845619  68.0763321  49.0843277  56.1391869  66.7810516
   6.3332129  57.0153236  59.3330383   6.4807053  57.8465881  59.7841187
   6.9230108  56.3991547  59.7674408   3.8892932  46.3900414  14.5437317
   4.7556915  46.7931213  14.5995007   4.0381722  45.5652390  14.0813837
  28.5541821  15.8013992  16.6772480  28.1819134  16.4419136  16.0711212
  29.4155426  15.5987110  16.3122730   9.7717390  19.1915455  34.0049362
  10.1952324  19.5232391  34.7966843   9.1234760  18.5641842  34.3249435
  58.5984497  56.4222794  78.4714279  59.2287598  56.7923660  77.8533783
  57.9125633  56.0478134  77.9186478  47.9227791  17.5897980   4.8749442
  48.5520325  18.1575603   4.4300661  47.0675125  17.9494400   4.6395392
  30.7824516  22.7585793  24.8035412  30.9131031  22.3436775  25.6561947
  31.6655655  22.9761868  24.5052319  62.1906853  31.2384186   2.0903504
  61.2393990  31.3400936   2.0593972  62.3924217  31.1547813   3.0223041
  19.5357189  13.6186647  28.7287292  19.5247822  14.5405922  28.9859486
  18.7576027  13.2452698  29.1426640  59.6122169  62.7466354   8.3845348
  58.8265038  63.0984421   8.8030043  59.7815552  63.3418236   7.6542549
  22.2644730  35.0338211   8.6313877  22.5974102  34.1558037   8.8170567
  23.0025444  35.6141777   8.8175831   1.4900422   4.2188215  56.9980812
   0.8506190   4.8803291  56.7339287   1.8170974   4.5260177  57.8435936
  22.4791756  44.9910889  76.9695892  23.2280235  44.9833755  77.5657425
  22.1185951  45.8741760  77.0493774  47.6292992  14.2623367  52.1798401
  47.0479774  14.2997465  51.4203033  47.1600876  14.7394047  52.8642998
  58.8351479  51.5738869  53.8443909  58.5543480  52.0390549  53.0563545
  59.4385986  50.9032822  53.5244408  59.1855774  46.7587624  66.4522552
  58.7522049  47.1201248  65.6790543  59.0408783  45.8147049  66.3886566
  51.8567581  24.5805721   1.7713561  52.5464935  24.4027424   2.4107907
  51.0809288  24.1494751   2.1297882  43.9179916  15.2790375  20.0261993
  43.0190353  15.5881271  20.1383514  44.3555679  15.5129528  20.8447571
  16.9202824  46.8320541   8.1934843  16.6020679  45.9320297   8.2636499
  17.5657578  46.8035088   7.4872408   8.2699413  13.4857283  62.4439583
   9.1446476  13.8118982  62.2324448   8.3283844  13.2214947  63.3621025
  16.5671329   2.3786643  53.6461563  17.1667061   2.3679349  52.9000816
  16.0492725   3.1746376  53.5258255  36.7642059  51.0670242  75.4340744
  36.1921272  51.3401756  76.1512527  36.8542213  51.8484192  74.8885956
  62.5099373  54.8806953  22.5707531  61.9156990  54.4874420  21.9316387
  63.0021858  55.5319977  22.0710278  61.0274658  22.7285175  74.2015152
  60.5567513  22.8462372  75.0266266  60.9994431  21.7850723  74.0422745
  50.5346680  55.7785797  52.8543396  50.0868530  54.9795837  52.5763245
  51.4571381  55.5291824  52.9098473   3.0979581  45.6891556  66.1570816
   2.3793757  46.1994972  66.5304718   2.7912915  45.4475632  65.2831116
  34.4014130  19.3805771  30.6642895  34.7630730  20.1598930  30.2422714
  34.3936386  18.7166424  29.9748249   6.7432089  41.3455124  76.0382614
   7.3040676  41.0946274  75.3042831   6.0519924  40.6834373  76.0487442
  53.5256882   1.9124006  41.0005035  53.5245705   0.9901077  41.2566376
  54.0689659   2.3435323  41.6601982   7.5273571  15.3726540   5.4375005
   6.7526302  14.8154678   5.3628426   7.2828460  16.1837902   4.9919615
  28.4439011  50.8883896  68.9692535  27.7552834  50.6725616  69.5981064
  28.1234283  50.5441093  68.1355896  20.6496525  59.9022064  65.5706100
  21.3382111  60.2924118  66.1089935  20.1763077  60.6508026  65.2075958
   7.1991558  33.6280289  43.0083084   6.6073270  33.3846207  43.7201538
   6.9887805  33.0168114  42.3023415   5.1935453  31.8217239  57.2522926
   5.3763585  32.0438805  56.3393555   4.2382774  31.8252373  57.3129807
  44.2932930  58.8348465   7.4327526  44.4292984  57.9663773   7.8115597
  45.1744843  59.1977768   7.3432379  30.0856400   1.7567993  31.6448669
  29.2478142   1.6183774  32.0865898  30.1588612   1.0228864  31.0347519
  15.8884411   7.0300598  25.8112030  16.2882633   6.7096257  26.6197186
  16.6241722   7.3566294  25.2932434  40.7490692  25.1153336  18.5384865
  40.2347260  25.0610523  19.3439293  40.2337341  25.6803989  17.9628448
  64.6482162  18.2566872  10.9309473  65.4067764  18.4698238  11.4744482
  64.7416000  18.8157063  10.1595774  61.4160500  19.6485786  53.6381149
  60.9515953  19.2742691  52.8895111  61.3138924  18.9981880  54.3329430
  35.6126137   6.7095876  17.1949272  36.3551445   7.2063851  17.5385437
  35.4750023   7.0619564  16.3156490   8.5756674  38.5797577  51.9161034
   8.5931177  37.8830376  52.5722313   9.4895573  38.8513336  51.8307571
  18.7424736  48.6777725  48.8152275  18.3629780  48.6215515  47.9382706
  19.5950928  49.0916519  48.6811523  18.7556667  52.4654770  55.1146240
  19.4825249  52.9882011  55.4532547  18.5879154  51.8171082  55.7985115
  23.3237858   4.8180923  47.0522003  22.8823776   5.5355625  47.5067673
  22.9154301   4.0259857  47.4015503  42.8130913  18.6459618   1.6838470
  42.1310730  18.7678547   1.0233740  42.4149246  18.9522266   2.4986439
   3.3890369  48.3341408   7.2933044   4.0441380  47.6497040   7.1568632
   3.0724173  48.5413284   6.4140677  63.5717545  26.1469879   2.8101194
  63.7067032  27.0414333   3.1231537  63.0219307  25.7394238   3.4793129
   6.1981339  57.5698814  53.6894073   5.8747196  56.9042435  53.0823135
   6.1735826  58.3843422  53.1871262  62.0773468  38.6129341  64.1052246
  62.2511864  38.3891068  65.0195084  61.2750473  39.1341705  64.1346207
  36.7764816  18.7301559  14.3749905  36.2426071  17.9357433  14.3642244
  36.1903801  19.4169407  14.0571232  21.8583336  16.6483517  45.0740891
  21.6737766  16.6439075  44.1348648  21.0005207  16.5497742  45.4872131
  34.7584610  58.4039154  32.1972885  35.4502449  58.9640198  31.8452225
  34.5586510  57.7946510  31.4865837  20.5307503  18.1012936  35.8158760
  20.7606888  18.5712700  35.0143280  19.6149597  17.8515072  35.6927299
  51.8375854  52.2177963   6.6522589  52.0487900  52.8033981   5.9251413
  52.3318939  51.4191093   6.4678955   2.4877138  50.5886536  74.7722397
   1.9175745  49.8261032  74.8706741   3.0414934  50.5760231  75.5528870
  26.7853642  59.5754700  68.4059601  26.8143120  59.4975090  69.3595428
  27.2924118  58.8280106  68.0890350  11.8248844  60.4087601  20.8264751
  11.6331253  61.2530060  21.2347755  12.7168694  60.5016327  20.4918556
  48.2856941   5.1986990  32.5250168  47.6304970   5.8820019  32.3834267
  49.0404663   5.6621289  32.8880386  31.2266121   4.2276912  31.2106247
  31.5527077   4.3383369  32.1037369  30.7233047   3.4139733  31.2385063
  25.9250908   8.2396421  73.8774719  25.6108093   7.4335394  74.2869339
  26.3462257   8.7214460  74.5893250  61.5859947  51.6316986  16.3756676
  61.6351509  52.3454323  15.7397451  61.2637253  50.8841019  15.8722029
  11.0279551  56.1998444  67.0711212  10.4805584  55.8757591  67.7863541
  11.6069117  55.4669533  66.8615875  54.3099632  25.9672356  25.4497700
  54.9602280  25.9150963  26.1502495  54.4596329  26.8226776  25.0472145
  31.5867805  37.4849129   7.8613091  32.0658913  37.4369354   7.0340347
  31.5800743  38.4166527   8.0805140  17.8930016  30.5613365  47.6522446
  17.5178452  30.6888733  48.5235786  18.6587296  30.0063171  47.8000565
   4.8287163  47.3720551  74.5238800   4.4704523  46.7668381  73.8745804
   4.0724792  47.8759995  74.8245163  25.9422913  58.4315414  63.3284225
  26.0496635  58.7842751  64.2117615  25.7835751  57.4970016  63.4613571
  37.8744164  20.2438717  68.6459808  38.4979401  20.8053608  68.1853561
  38.3601189  19.4371452  68.8177948  49.5966530  41.7744675  15.2844095
  50.1661301  42.0907974  14.5830765  48.7453804  41.6511574  14.8644562
  34.0034828  61.7471886  68.3170471  34.1986389  60.8584213  68.6140976
  34.4685936  62.3131866  68.9331207  17.3356323   7.7107496  69.6680374
  17.1293068   7.5309649  68.7507935  18.2523232   7.9860806  69.6578217
  60.6042671   4.0456223  63.1604996  59.9752426   3.3258548  63.2104645
  61.0377922   3.9266143  62.3154449  31.4255047   0.3603809  27.2935314
  30.8746510   0.2990628  28.0739384  32.2244034   0.7911755  27.5975189
  21.5666485  22.5564175  42.3334122  20.6457806  22.3071117  42.2554245
  21.5853882  23.1795921  43.0597267  55.5426064  44.6334991  22.5975533
  54.6580963  44.3035202  22.7556419  55.5584908  44.8377380  21.6625309
  55.4599724  27.6137772  46.9004860  56.2793732  27.3714352  46.4691124
  54.8227272  26.9754047  46.5801239  43.1936569  37.8964500  21.1317368
  42.3421631  37.5698242  20.8410282  43.4759521  37.2696190  21.7977886
  55.0227280   8.4877386  18.7371101  54.7334290   7.8363509  19.3760414
  54.4647980   8.3387108  17.9737377  12.1150818   8.3728828  46.7606659
  12.3508053   8.4649334  45.8375168  11.8807497   7.4498367  46.8571320
  15.4969501  18.6524067  62.0164566  15.9074068  19.3882542  61.5622711
  15.9528828  18.6051960  62.8567734  10.0240860  21.8704510  32.0394211
   9.7585402  21.1012173  31.5354385   9.2988605  22.4865646  31.9360542
  46.8205414  57.4507294  62.3845596  47.5312424  57.6291962  63.0004120
  46.6691017  58.2872543  61.9446411  44.0523186   3.6701522  62.2981339
  44.9999466   3.5355451  62.3086586  43.8883133   4.2752843  63.0214272
  27.7549839   0.8223993  35.1337357  26.8594666   1.0453522  35.3878441
  27.6672478   0.0100915  34.6350441  45.6352158   6.2078118  18.6885681
  45.1971207   6.9844971  18.3406239  44.9518547   5.5379829  18.7126808
  52.4289398  28.9117012  19.8888893  53.1616287  28.9560490  20.5032425
  51.7286263  29.4056606  20.3152657  39.4774818  61.7601357  74.7652512
  40.0237350  61.4014359  75.4646530  39.7164383  62.6861916  74.7257690
   0.9432895   9.3000574  42.2364807  -0.0019841   9.1558533  42.1929512
   1.1800449   9.0669508  43.1341705  56.2071419  26.1288147  27.3262863
  55.9016762  26.7308598  28.0048599  57.1605682  26.1364727  27.4108276
  24.9258709  42.9437943  77.6636276  24.8907471  43.2794724  76.7679062
  25.8377171  43.0639114  77.9288406   9.9769154  45.0582848  20.4654350
  10.4659767  44.2475662  20.6061058   9.0838890  44.7696877  20.2771606
  43.6336327  27.4197197   2.3477018  43.9086380  27.0387688   3.1816573
  44.2362633  28.1501083   2.2077081  39.9583511   5.8909998  26.9361496
  39.1081047   6.2278180  27.2187462  40.1513710   6.3725224  26.1317158
  12.6865311  55.0329361  22.6644554  12.6353607  55.5461884  21.8581161
  13.2333908  55.5583496  23.2485104  51.7403374  46.5906334  63.1980743
  52.1554375  45.9126205  62.6649513  51.0746307  46.9715195  62.6253700
  38.8685417  45.1806183  78.0929260  39.8250732  45.2156601  78.1003494
  38.5987282  46.0595398  77.8266144   1.0730677  40.1792831  12.8571234
   0.6862621  39.4060593  12.4463425   1.6913538  39.8265152  13.4970560
  34.7303429   4.2280521  47.3228912  34.2330475   3.6840634  47.9336357
  34.5108986   5.1266165  47.5691833  55.1744461  58.8936577  65.8315964
  55.9417152  58.4602432  66.2053223  55.3803635  58.9849434  64.9012680
  46.7458725  45.7636871  41.8420601  47.3970070  46.4438210  41.6698227
  47.0265121  45.0221291  41.3058090  28.1391411  53.9360428  64.8850555
  27.9035969  54.1208611  63.9758835  28.4816322  54.7658844  65.2171783
  29.0753708  60.2566719  38.7780838  28.8577957  61.1150513  38.4146500
  28.8266411  59.6363907  38.0927963  57.7368507   0.6122265  23.1495628
  58.4888077   0.7937759  23.7133236  57.2444305  -0.0625071  23.6169891
  22.8983269  27.7968807  44.7280312  23.5332699  27.8517056  45.4422226
  22.8013134  28.6993122  44.4239960  15.4548063  27.0366249  77.5897675
  14.6937180  27.4894886  77.9529419  15.0832310  26.3442230  77.0431976
  34.6180878  54.3590508  61.6663933  34.2027435  53.5387993  61.4001045
  34.4989166  54.9422493  60.9167900  10.5886574  11.4633322  49.2534866
   9.7915630  11.7287731  49.7121964  10.3237247  11.3882780  48.3367500
  64.2874985   0.7460074  56.2125359  65.1001892   0.8706307  56.7026711
  63.7439537   1.4955252  56.4554634  47.4206238  10.4216499  57.7432251
  47.4820862  11.1118994  58.4035339  47.8245087  10.8004580  56.9624481
  10.9383764   0.6542292  56.2153778  11.8264866   0.7706084  56.5529404
  10.9407406  -0.2230289  55.8324356  51.7921028   3.1223700   7.9417706
  52.1019592   3.8872118   8.4267826  50.8439026   3.2413914   7.8871632
  27.4827480  46.8239288  72.6977768  27.5032635  45.8671761  72.7184448
  27.7906036  47.0888710  73.5645370  24.4837933   0.3883547  71.1997375
  25.0790501  -0.2478844  70.8033752  24.8199272   1.2389940  70.9175034
   4.3970199  24.2666130  23.3212471   4.6650925  25.0939388  22.9213715
   4.9704576  23.6114655  22.9235268  23.1078510  19.8681202  16.8745461
  23.7039146  20.2613087  17.5119972  23.6430244  19.2229328  16.4124260
  38.1419983   3.8168807  65.2989044  38.3718185   3.1132247  64.6920395
  37.3157158   4.1633277  64.9620667  51.4473572  21.2175961  72.4207230
  51.0506096  20.4935684  72.9050903  52.3893814  21.0595665  72.4827957
  52.3445282  48.6672058  53.5626259  51.9139900  47.8594131  53.2827377
  52.5819740  48.5079498  54.4761276  52.4233055  34.2354736  53.4729042
  52.8372116  33.7088699  54.1567230  51.5634232  34.4581718  53.8296089
  51.1460304  20.1185570  39.8068810  50.1895599  20.1496124  39.8277817
  51.3722305  19.3502464  40.3310623   2.3580935  35.1464157  32.3938179
   1.6502907  34.7731171  32.9190750   2.2129838  36.0917168  32.4336319
  41.5652161  31.9014168  61.9425659  41.4911041  32.6943207  62.4736443
  40.6656418  31.7016811  61.6835403  16.9745216  38.6790810  15.3024368
  17.1218529  38.4303741  14.3899298  16.8045559  39.6204987  15.2696476
  47.0610428  25.1453400  54.1895447  46.7707481  25.7497749  53.5064468
  46.2850609  25.0071735  54.7326736  28.7340050  11.5857754  74.0790253
  28.0682182  12.2054272  73.7807007  29.0450687  11.1643209  73.2778702
  12.9743500  53.1959000  30.7469158  13.4192429  53.7201996  30.0810242
  13.1235495  53.6705742  31.5646324   7.8270807  58.1865387   0.3379533
   7.3308334  58.9903984   0.4921699   8.4250784  58.1275597   1.0830382
  59.9089012  33.1196060  39.0925713  59.7040367  32.3649368  39.6445999
  59.3819351  32.9897041  38.3041153  18.8373108  29.7071648  52.6311111
  18.1621113  29.3335056  53.1974258  19.2525940  30.3827496  53.1671677
  31.4974880   0.8337402  78.2812576  31.1525249   1.2986481  77.5189590
  30.7252960   0.6374841  78.8117523  64.7362900  42.3358727  13.5801039
  65.2774353  41.5483627  13.5234089  64.8259735  42.7503967  12.7219915
  43.5447731  31.8452301  73.5004349  43.1122284  32.3504105  72.8120117
  43.6166000  30.9614754  73.1398087  37.7628593  37.8928642  65.9417648
  37.8318596  38.3165398  65.0862122  37.0142212  38.3181648  66.3599701
  13.5658016  11.1376848  30.5143833  14.0347815  11.5537539  31.2376938
  14.0771809  11.3618546  29.7369041  54.3839607  24.3571072  46.5694466
  55.2280769  23.9317055  46.7202148  53.7500038  23.7966957  47.0169678
  20.4687195  52.9709816  71.3011475  20.5886955  52.8270111  72.2398224
  19.6009293  53.3683929  71.2287827   8.2380562  21.9186115  53.1286316
   8.6328888  21.0474606  53.0907784   8.9762678  22.5099831  53.2754593
   0.2456705  58.8155823  72.8210678   1.0662159  58.8389587  73.3134003
  -0.3826442  58.4146042  73.4216232   1.8242024  12.7943001  65.0115738
   1.5919507  12.7508011  64.0839996   1.1968234  13.4122000  65.3868408
  27.5686302  31.5287476   5.4192657  28.3145981  32.1219788   5.3306904
  26.8036041  32.0794258   5.2527838  12.2070160  46.3434525  41.8138351
  13.0824327  46.7059021  41.6777992  12.3627863  45.4575386  42.1411438
   4.8285446   3.8398314  66.9954224   5.2695217   4.4953356  67.5358734
   5.3008804   3.8585713  66.1630859  64.8612137  15.9259787  23.0036888
  64.4052429  15.1365519  23.2954502  65.2981644  16.2544250  23.7894592
  14.9956312  30.1375084  57.5137558  15.7679033  30.4467621  57.0402679
  14.6127014  29.4739170  56.9399605  51.8154221  52.9466934  64.5081177
  52.7119484  52.8012238  64.8103104  51.2721786  52.4563179  65.1250916
  18.9622173  22.0734253  29.2005062  19.2360210  22.8657494  28.7384567
  19.5793762  21.4016800  28.9105015   8.6173487  23.1064796  68.5114059
   8.0038395  23.6906853  68.9569778   8.8134260  23.5495758  67.6859055
  13.2798958  17.0530338  42.0705719  14.2137833  16.8522720  42.0090828
  12.9260998  16.8113861  41.2146072  32.7264671  16.5311413  29.1064835
  33.0131416  16.1036148  28.2994690  33.3164253  16.1921444  29.7797279
   9.4632034  31.9824867  56.1377411   9.4894552  31.5807419  57.0061569
  10.1207829  31.5042725  55.6326332   7.8004742  34.2928238  30.6835632
   7.7035160  33.4861183  31.1895847   6.9102669  34.6363029  30.6075058
  58.2127533  47.1075478   7.8260927  58.8899841  46.4886932   7.5529456
  58.4060974  47.9062424   7.3352342  63.0463486  55.9853058  30.3093109
  63.4190216  55.5168114  29.5624123  63.6152077  55.7557297  31.0441055
  34.6888008  30.9383183  27.4435215  34.7502060  30.1469345  26.9085674
  34.7732277  31.6576290  26.8176632  12.6316967  28.3672676   3.2765975
  12.0152006  28.3309078   2.5452685  13.3918867  27.8705292   2.9739542
  42.9835129  42.6065903  55.3988571  43.4378738  41.7882156  55.5989685
  42.0827637  42.3412476  55.2131805  18.9125805  63.2063866  35.5228844
  19.2660618  62.5799980  34.8912849  19.0033875  62.7696724  36.3698006
   9.1525259  27.6515121  62.5130272   9.7203960  28.4020691  62.6874466
   9.6674814  26.8926964  62.7873421  33.3895721  53.4867439  55.3392639
  32.7063446  53.0625954  55.8584290  33.3909836  54.3949661  55.6415329
  45.5809631  60.7788887  32.7807159  45.7750473  59.8880768  32.4891357
  46.4393539  61.1702271  32.9427681   2.8915768  54.9794044  27.2835999
   3.6970429  55.1166153  26.7849731   3.1906462  54.7207489  28.1553154
  35.3033829  50.9562263  14.1051016  34.5751915  51.5394249  13.8909855
  36.0810776  51.5105667  14.0408564  44.8229637  17.2526054  59.5507736
  44.7365189  17.6722450  58.6948166  43.9326553  16.9829578  59.7763290
  44.3646393  21.3364429  57.8889008  43.7117195  22.0090008  58.0828056
  45.0118713  21.7815876  57.3419380  20.6473255   2.0030673  36.0476608
  20.4672546   2.4927602  36.8501625  19.9081383   1.4007610  35.9636459
  16.6176624   3.5614517  20.5840855  16.8127708   3.3317080  19.6755772
  16.1017056   2.8248656  20.9118958  14.3754377  17.2141361  36.4520226
  14.9863291  16.7261314  35.8998451  13.5679379  16.7007389  36.4275856
  59.3290634   7.1616049  28.0834198  59.1281586   6.2485800  27.8778572
  58.7350311   7.3818703  28.8009434  50.0831642  53.6786041   8.4635258
  49.4704361  53.9214363   7.7693882  50.7953568  53.2296181   8.0080748
  14.4241571  19.9088116  72.3112564  14.9930134  19.8519554  71.5435333
  13.7925243  20.5935211  72.0911560   5.3642550  60.0378571  52.1793747
   4.6727567  59.3956451  52.3394585   4.9184208  60.8840866  52.2162590
  34.7773170   5.2127914  59.0086174  34.9226837   6.1118679  59.3031693
  35.3873215   4.6890030  59.5280113  63.6264038  48.2934952  13.5307884
  63.0554161  47.9501038  12.8435555  64.1225815  47.5325203  13.8323727
  10.5586996   9.8568592  62.6345253  11.0243607  10.5314713  62.1402664
   9.7719650   9.6817656  62.1181679  22.9655857  32.2646866   8.8585386
  22.5702248  31.9087887   9.6543112  22.8024559  31.5980835   8.1912603
  12.1826544  37.5754623  31.8220978  12.5293884  37.6933975  32.7064590
  12.2403803  36.6328506  31.6659317  37.1405754  54.9604034  52.1875992
  37.5777893  54.5441742  51.4447479  36.2121658  54.7664680  52.0584641
  15.9271927  61.5596962   1.5807316  16.6136932  61.7367249   0.9376068
  15.6110744  60.6839066   1.3586999   9.6709957  51.8275833  45.2067337
   8.8606434  52.3352966  45.2490005  10.3322716  52.3989716  45.5971947
  37.8482399  45.3226891   2.1708777  37.1111908  44.7330818   2.3301032
  38.4088440  44.8455276   1.5591040  13.2821560  54.7128220  75.6681976
  13.3309174  55.6489983  75.8616562  12.3444729  54.5225677  75.6401443
  62.1284828  17.6500683  22.7199478  62.3356819  18.5844021  22.7019882
  62.8170357  17.2419109  22.1950359  27.4716415   2.4702051  47.5961761
  28.1509380   1.8318797  47.3786201  27.8626995   3.0118871  48.2816620
  23.1317883  59.3275795  49.5849533  23.8971863  59.8134956  49.8920097
  22.4209900  59.6124687  50.1592636  22.3041878  35.6146545  28.5356159
  21.4940491  35.1973267  28.8284397  22.2698250  36.4943542  28.9113541
  34.1427269  58.8783989  50.0660782  33.3632164  59.4328728  50.0322342
  34.8685646  59.4922028  50.1784821  20.7382030  27.2926636  30.6165485
  19.9769955  27.1456680  31.1779613  21.4724312  27.3746395  31.2251740
   6.5222225  48.0851936   5.7903013   6.9251747  47.3299408   5.3619905
   6.6408134  47.9214325   6.7259030  27.4618340  21.0112686  71.8984985
  26.7435799  20.9322739  72.5262756  27.7674122  21.9130821  71.9963989
  21.0420780  45.2922783   9.2160749  20.9552460  46.1837540   9.5536556
  21.4488010  45.4002838   8.3563414   0.7347443   7.8140860  33.8953171
   1.4802978   8.2744484  34.2806053   1.0940790   7.3832173  33.1197777
  55.2734795  23.1854897  73.2259827  55.7560768  22.4017296  73.4887619
  55.3586044  23.7802486  73.9711304   8.2868042  42.5915947  72.6335068
   7.8248463  42.1825371  71.9017334   7.7175670  43.3123093  72.9032745
  51.8642044  55.1419067  56.5602798  52.6170311  55.2912178  55.9882698
  51.2515297  55.8428535  56.3377037  30.5656357  23.3556480   4.9604506
  30.0564537  22.7138062   5.4554281  31.3418884  23.5118027   5.4982958
  18.0324059   0.5699390  30.5178051  17.4617958   0.2948326  29.8002033
  18.9155540   0.3556722  30.2171860  26.6232491  54.6920166  68.2224579
  26.3332634  53.8347092  67.9107437  26.3454781  54.7204971  69.1380234
  36.7033844  29.7487411  33.5645752  36.2187500  29.6893711  32.7412682
  37.0142136  28.8576202  33.7243271  36.2645721  22.4326057  19.7152023
  36.4833527  23.2297344  19.2325535  35.5129318  22.0682564  19.2477417
   8.2383442  23.1067696  28.4597664   7.8868046  23.5936623  27.7143879
   8.5247822  22.2727585  28.0874634  18.8299122  21.4282951  69.0811310
  19.3385429  22.2376556  69.0315094  18.4934597  21.3020802  68.1939392
  13.4722757  62.6004372  23.8438015  14.2456684  63.0536079  24.1795540
  13.5885773  61.6913757  24.1200466  16.6320972  26.3734226  65.0497589
  17.0690651  27.2245483  65.0201340  16.3754463  26.2677040  65.9658279
  46.7439270  35.1873627  78.5361938  46.8594971  34.7730598  77.6810684
  45.8197975  35.0513802  78.7452774  14.6100569  25.1588154  28.6188145
  14.6963024  24.7102547  27.7776318  14.0499001  24.5840340  29.1404305
  22.8891163  28.5023518   9.8119917  23.8217201  28.2886715   9.8406830
  22.6452446  28.6339188  10.7282057  53.8880997  48.0092468  41.9934158
  54.0473633  48.9297333  42.2021637  54.7006226  47.7125587  41.5835152
  20.5695553  23.0797653  12.8788013  19.7108746  23.0616913  12.4562254
  20.8506107  22.1648178  12.8893604  35.8550758  60.2130203   6.5554743
  36.5238037  60.0531578   7.2214165  35.2681084  60.8551025   6.9547663
  43.2161903   8.3686152  33.2471504  42.7446442   8.5208817  34.0661087
  42.8406525   7.5588303  32.9015388  15.5014324  26.8772602  70.6223602
  16.3418865  26.4191990  70.6294708  14.8740349  26.2218742  70.3172836
  40.7799072  24.1342716   5.2785015  39.8365440  24.0949268   5.1211462
  40.8988800  23.7100239   6.1282606  36.7217445   0.3961112  45.2064590
  36.6933212   1.2683994  45.5995750  36.6558762  -0.2037220  45.9494934
  55.1475677  11.0543251  68.9422073  55.8116379  10.4972372  68.5361404
  55.4730415  11.2072382  69.8292923   1.7150354  55.6607399  61.1677170
   1.1007226  56.2706795  61.5761566   1.3978266  55.5668640  60.2694931
  60.4677734  50.6979523  57.4152908  61.3779602  50.4056511  57.3668251
  60.4881439  51.5991020  57.0931931  58.7123718  31.1513500  23.6376076
  58.4561958  31.3770180  24.5318527  58.1728935  31.7160683  23.0841751
  23.7249870  24.5009232  34.5138359  24.3276749  25.2139015  34.3024979
  24.2761059  23.7184792  34.5306091  19.0252476   0.9206951  51.2470474
  19.8402328   0.9551963  51.7478867  19.3041458   0.9645547  50.3324318
  48.6733932   8.2630453  53.2057610  47.7811623   8.6095467  53.1957703
  48.9327698   8.2958479  54.1265640  30.5834961  59.0689697  72.8284683
  30.3244381  59.3962517  71.9670715  29.8469582  58.5262680  73.1099319
  13.7194719  37.9683952  19.3098316  14.5976248  38.2301178  19.0331001
  13.7990398  37.8221169  20.2524376  36.6181259   7.1934204   2.1584039
  36.8847961   6.5568542   2.8216555  35.7068672   6.9719687   1.9665855
  51.0496101  21.3460331  53.8572159  50.6769104  22.2269802  53.8927460
  51.3905716  21.1944923  54.7387009  11.8946285   0.9294890  47.4691086
  11.2638903   0.7443994  48.1649094  12.2382107   1.7971921  47.6818886
  52.8174744  15.7135944   6.3394909  53.1456375  16.2860222   5.6460457
  52.1136475  15.2145100   5.9250383  22.1472244  26.8987885  73.6015625
  21.7131882  27.4402790  72.9422913  22.8384037  27.4591045  73.9544830
  55.0244980  58.1757965  39.0362358  54.7901497  58.1311111  39.9632301
  55.8173447  58.7116928  39.0151901  27.1850166   9.5775299  24.5811939
  26.5845280  10.2604504  24.8799667  27.9126911  10.0556355  24.1835308
  65.1405869  25.3199196  13.1072922  66.0000153  25.7411289  13.0935469
  65.2889709  24.4875126  13.5559711  43.7088776  58.5002670  63.6044769
  43.3827744  58.9533234  64.3820648  44.2449188  59.1530151  63.1541290
  36.0970230   7.4979262  34.3167763  35.2107849   7.4828768  34.6781464
  36.1273384   6.7458825  33.7253838  41.4090958   8.7774525  69.3825684
  41.3468781   7.9247837  69.8130493  41.0300636   8.6360111  68.5150604
  33.0808678  38.4351006  70.8423691  32.4478531  38.7459717  71.4895782
  33.1801605  37.5023956  71.0332565   3.9890809  10.7131872  72.6447296
   4.7918673  11.1311970  72.9562302   3.8074150  11.1382380  71.8065414
  12.5707664  19.9620972  30.0020294  11.9284153  19.2544250  29.9489441
  13.0977106  19.7499638  30.7724571  17.3795967  55.3422623  37.8892059
  17.1023846  56.0331039  38.4909744  17.6261559  55.8062706  37.0891151
   9.7054043  16.6773148  12.0587931   9.8468552  17.1367722  11.2310705
  10.5854912  16.5355339  12.4074697  58.4900360  11.2123051  29.4436741
  58.7928619  10.9286013  28.5810966  58.8590431  10.5702581  30.0501785
  12.4597940  63.4941025  52.5261688  11.9808302  63.1990509  53.3006134
  13.1599808  62.8504715  52.4179611  16.3789825  25.4360161  36.5194016
  17.0675869  25.5620480  35.8665810  15.9895315  24.5904961  36.2965508
  42.5766411  43.1942558  13.1348934  41.9504013  43.8802109  13.3662395
  43.4235344  43.6399155  13.1149769   0.5005844  47.4077072  10.0400152
   0.9719903  46.7081451  10.4923668   1.1852882  47.9146652   9.6036587
  26.1289406   4.6680408   0.7720664  26.5278816   3.8618770   0.4446858
  26.8498650   5.1398277   1.1891006   5.5604162  54.9924049  26.6026669
   5.3592200  55.3841324  25.7527828   6.3927822  54.5397224  26.4667244
  10.1299362  59.0735588  64.7300720  10.2052097  58.6157951  65.5673370
  10.8588781  59.6939430  64.7299042  12.9990883  57.7724609  53.8540268
  12.9867840  57.2816238  54.6757088  13.1170387  57.1050453  53.1781006
  39.5859184  63.0753708  46.6447983  39.5358047  63.8438110  46.0762787
  38.7203445  63.0201569  47.0497208  47.5573730  30.3999443  54.6771088
  48.1004677  29.9290009  55.3091660  47.1313095  29.7110004  54.1671524
  13.9118586  43.5695419  49.3174820  14.2426758  44.4580383  49.4492416
  13.6369209  43.2846451  50.1889610  24.1914845  51.3279686  63.8987808
  24.2263966  51.5704002  62.9734497  24.4946709  52.1085358  64.3624878
  44.6399269  46.7175674  76.4648438  45.0671616  45.9171295  76.1598740
  43.8606339  46.7975998  75.9148102  37.6489792   9.5185432  26.7777748
  38.5793991   9.7433376  26.7814751  37.5001564   9.1006718  27.6259899
   3.2579780   4.0119619  11.1094275   3.2123475   3.4668448  11.8949184
   2.6455677   4.7278523  11.2787962  62.4198380  29.7580376  56.4402390
  61.7368736  29.2553310  55.9963074  62.0023956  30.0733395  57.2418365
   9.6292458  21.0636806  26.8171406  10.1932659  20.3049183  26.6674957
   8.9060516  20.9498692  26.2004814  40.0518036  16.0683575  23.1267376
  40.3320694  15.2236376  23.4790630  40.0940704  16.6653595  23.8737526
  60.1177635  44.8312836  41.4237213  60.5638733  43.9865723  41.3630676
  59.5709305  44.7577324  42.2058945  41.1463776  55.9515457  74.1314392
  40.6900597  56.7546654  74.3824615  41.9946289  56.2504578  73.8038025
  13.8575354  46.9915352  55.8854980  13.0507889  46.8536911  55.3891182
  14.5546055  46.9251556  55.2328720  39.8536377  56.5424805  76.7461853
  39.4507675  55.6977539  76.5452957  39.1763115  57.1862450  76.5387573
  56.3087997  62.0822868  24.6822853  57.1027946  62.0734825  25.2168255
  55.5937119  62.0091591  25.3143692  10.2622967  -0.0838858  75.4232635
  11.1102972  -0.1232916  74.9810257  10.1831522   0.8262962  75.7088165
  62.4711800  40.3354607  73.2175369  63.0753517  41.0516281  73.4132690
  61.6158714  40.7581253  73.1398392  54.3951263  47.7228088  58.9993095
  54.6597824  47.9442940  59.8921356  54.9425888  48.2767448  58.4428329
   2.2032490  38.7355728  67.6967850   3.0265708  38.7615242  68.1843338
   1.5386420  38.9946060  68.3350906  51.1332397  18.2985382  50.4076042
  50.8175201  18.5524731  51.2748260  50.5958595  17.5432873  50.1687469
  58.1715736  32.6485863  56.1195450  57.8906670  32.2921410  55.2767639
  59.1037788  32.4372826  56.1702309  11.1718473  40.0923309  32.2889709
  11.4846621  39.4000282  31.7066479  10.2268276  40.1220512  32.1396828
  64.1838760  16.3399982  59.8963013  63.6848526  16.5186157  59.0992432
  65.0227737  16.0019207  59.5829582  55.6417542  37.5805817  -0.0806073
  55.2050400  37.6971970   0.7631370  56.5692215  37.7237244   0.1079389
  31.0580750  16.8215599   3.5735106  30.8748703  17.0991306   4.4710746
  31.9149704  17.1996784   3.3760567  15.2446985   0.5829674  25.7770844
  15.3058481   1.5062702  25.5321274  14.4251919   0.5190618  26.2675514
   9.9771681  34.7721405  33.7755013  10.3938303  34.9376373  34.6212158
   9.0952549  35.1324577  33.8684006  24.4658566  33.0595131  17.4546776
  25.0823326  33.4419823  16.8302536  24.5975685  33.5612068  18.2591591
  20.6918354  12.6438618  68.9226761  20.0664787  12.3600082  69.5894470
  20.1954556  12.6232004  68.1044922  31.7497749  43.0263176  68.7604294
  31.1132469  42.6532135  69.3702240  32.2144699  43.6871376  69.2738571
  57.4679718  10.8762741  48.6251678  58.3631668  10.5452776  48.5523643
  57.0916519  10.3898058  49.3586311  20.9960670  59.1114197  25.7904129
  20.1903248  58.6506271  25.5565643  21.6485825  58.7814407  25.1726952
  36.1563988  55.1347427   5.0039649  35.6474533  54.5171013   4.4788637
  36.8799629  54.6137085   5.3521175  61.6446915  50.7825432  41.0895576
  61.5008087  50.9973106  40.1679268  62.5737190  50.9614334  41.2349625
  35.3832703  26.1561432  34.0683441  34.5731468  26.0494709  34.5668945
  35.1784363  26.8296337  33.4197426  60.2630577  15.2107811  51.3192673
  60.0697937  15.6186085  52.1633987  59.4891739  15.3884125  50.7846794
  38.9706612  49.6604881  17.1586781  38.3745232  49.5164948  17.8936062
  38.4042587  49.9528427  16.4445705  35.6003113  53.5024223  45.1408005
  35.1491394  54.0383873  44.4885559  36.1207352  52.8859177  44.6257095
  47.3487282  44.3357124   2.7847993  46.8313751  44.6044540   2.0256157
  47.0673752  43.4378624   2.9606881  33.6521988  41.1595078  67.5669174
  33.1476746  41.8445587  68.0055389  34.5567017  41.4711838  67.5978470
  12.8832111  39.7075119  57.2254486  12.0955334  39.1645126  57.2561989
  13.6065807  39.0806541  57.2299423  23.6108685  21.5167122  29.0681438
  22.8754444  20.9133987  29.1748962  23.4630547  22.1937351  29.7284679
  38.1152077  43.0141602  11.4897995  37.1943054  42.9742889  11.2317743
  38.5961838  43.0107803  10.6622219  55.1832161   1.1003696  43.4192314
  55.7839203   1.4589617  42.7659378  55.6131210   0.3026785  43.7276154
  15.6990423  17.0777016   7.0547609  15.3840055  17.6455345   6.3515210
  15.0449257  17.1690865   7.7475886   3.8668480  48.3156776  68.2189713
   3.9165034  48.8503304  67.4265594   3.0296412  47.8573380  68.1465759
   0.7168304  44.5832748  28.7567215   0.8994698  44.6147461  27.8176346
  -0.0242466  45.1771202  28.8766251   7.1117144  47.1605377  71.1014404
   7.1762505  47.8239899  71.7883911   7.9907079  46.7854691  71.0473709
  64.9221649  36.7056694  70.4815903  65.5685959  37.3426933  70.7858276
  64.0883331  37.0289192  70.8228683  30.9071369  50.0465698  35.3933525
  31.6770954  49.7590714  34.9026947  31.2459946  50.2737007  36.2592735
  38.1856499  27.5418110  33.5806732  38.4639931  27.1009712  32.7779198
  38.9302406  27.4496098  34.1750755  32.6408119   9.3110600  41.9532928
  32.3837738   8.4219885  42.1976547  32.1382637   9.4961557  41.1599350
  48.6789513   7.7372637  15.5441532  49.2294121   8.1451902  16.2126007
  48.9082718   8.1929779  14.7342339  52.9001694  54.6923447  29.9730206
  53.0196381  53.8955116  30.4897537  53.4881783  54.5835304  29.2256012
  61.8812103  22.0681362  37.4638596  60.9338570  22.0286713  37.5950050
  62.2504196  21.8862705  38.3280563  30.9388809  31.4723415  21.4370556
  30.2686310  31.6315498  20.7724915  31.7127457  31.9322605  21.1117325
  10.7959185  59.1358414   5.2590222  10.9329338  59.7164116   6.0076208
  10.0176659  59.4848289   4.8245568   4.7101808  44.8449860  36.2405243
   4.1552396  45.6187401  36.3383675   5.4153929  45.1280670  35.6584854
  55.0190582   7.8549485  46.0324059  55.5868568   8.6242218  45.9870567
  54.1772156   8.1582479  45.6924896  53.1932411  14.3161793  31.9441223
  53.7245255  14.7554417  31.2800369  53.6031685  14.5552139  32.7754173
  54.8794632  32.2189255  10.9611750  54.6261292  32.3862915  10.0534067
  55.2818489  31.3506355  10.9413490  50.4698906  16.3196678  55.6721077
  50.2797470  17.2523193  55.5709305  51.2980957  16.1925030  55.2093506
  44.4461288  20.5991020  77.8767929  44.0259247  19.7628708  77.6758652
  43.7208519  21.2187729  77.9556198  60.0751724  33.1086807  15.8402538
  59.1955910  33.0392113  16.2113876  60.0321198  32.6065025  15.0265007
  21.3381805  60.2832069  51.3946991  21.2211781  59.4545555  51.8593254
  21.5415592  60.9169006  52.0826721  46.0943375  54.3312798  49.1382141
  45.4537735  53.6210098  49.1004333  45.5824661  55.1027718  49.3811417
  65.7050400   7.6935935   6.8220911  64.8317261   7.5219393   7.1743612
  65.7607880   7.1429062   6.0411510  33.9302483  14.8967409  68.8379364
  33.8565521  14.0083265  68.4893341  34.6015053  15.3116798  68.2962112
  10.7058439  39.4816360  14.8901367  10.6365881  39.1619720  15.7897224
  11.1978951  38.8008041  14.4312382  44.0470657   3.0087857  45.7080002
  44.9889832   3.1373553  45.8197746  43.9714355   2.1618347  45.2684708
  41.4997025  25.4985638  29.6726837  40.9829140  25.7254620  28.8995838
  41.4874039  24.5417423  29.6966324  38.9702263  58.5956383  71.8392487
  38.2827606  58.0013199  71.5385590  39.4092216  58.8793030  71.0373459
  26.0696812  38.8738518   7.8088994  25.7309151  39.6908569   8.1749201
  26.9170341  38.7526588   8.2373142  61.1133881   9.9683523  14.5014906
  60.9483528  10.1608582  15.4244947  61.3211060   9.0341063  14.4850979
  31.1265965  39.1800957  65.7610855  31.6604137  38.8725319  66.4936676
  30.5299797  38.4542770  65.5781555  16.9975510  62.2912407  24.3116665
  16.7259235  61.4795761  24.7402172  16.5855980  62.9841080  24.8278656
   9.4432964  42.6266098   6.4623137   9.5097561  43.5359650   6.7536712
   9.8898869  42.6130867   5.6157875  48.7891693  44.0109634  49.5850830
  48.9024963  44.5583763  48.8080902  48.1513252  44.4834671  50.1200027
  16.6324768  30.0005608  28.0126781  17.0543633  29.5964584  28.7709274
  15.7275000  30.1433201  28.2899303   4.7588406  35.7525291  34.0382538
   4.4020729  36.5866394  34.3435516   4.1095710  35.4284363  33.4140358
  55.5333481  27.6564636  59.7439346  55.8077774  27.8697796  60.6357918
  55.5981598  28.4848804  59.2687912  63.9888344   8.6218548  39.1240768
  63.7172699   7.8325648  38.6555595  63.5316010   8.5713634  39.9634933
  35.7536621  18.9997902   1.1927345  35.2846832  19.5306263   0.5489142
  36.4928894  18.6328678   0.7078212  17.9577751  41.3206444  23.8176231
  17.1270809  41.3157692  23.3420658  18.5368080  41.8636131  23.2827034
   0.8996181  30.8410606  77.2258606   0.5898695  31.7455711  77.1795578
   0.1633959  30.3191414  76.9067841  17.9443130  61.3849792  60.3062134
  17.6777916  61.3949585  59.3869247  18.3757687  62.2289352  60.4396782
  60.4803391   1.1830733  47.4888191  59.9779739   1.8769827  47.9158478
  60.7180634   0.5874743  48.1994324  17.7230492  31.5573654  17.9580383
  17.8385506  32.4263153  18.3425026  17.9382305  30.9512672  18.6669636
  50.4112816  35.0274544  17.6868076  50.0606537  34.9950867  18.5768909
  50.7915497  34.1601486  17.5474949  14.7440701  45.4108276  62.2899628
  14.5335484  44.9869499  61.4579544  15.2822199  44.7706070  62.7555161
  59.8378029  23.6571140  70.7395706  59.7819672  24.2175713  71.5135269
  59.2551460  22.9227524  70.9331055  61.7792435  26.3304672  56.3831902
  61.0926018  26.6247787  56.9816360  61.8867950  25.4001331  56.5810394
  37.5517960  62.0043755  24.8551846  36.6837463  62.0950356  24.4621124
  37.4387131  62.3039169  25.7572479  13.9685974  18.3199615  77.7564011
  13.5380259  19.0352478  77.2882080  14.7984619  18.6933289  78.0533066
  57.4724007   2.7567878  37.3388596  57.1229973   1.9338547  36.9969101
  58.2755852   2.5049787  37.7946243  54.1594009  47.1417274   2.7149560
  55.1159630  47.1429749   2.6799164  53.9331207  47.9835548   3.1103733
   4.7018747  40.5201035  33.4285088   5.3160763  39.8354988  33.6936569
   4.3679528  40.8745613  34.2525787  13.9205751  44.1193428  14.8447428
  14.5801754  44.3296127  15.5057611  13.2378654  43.6533165  15.3274021
  21.7228985  42.0643463  47.2708931  20.9419289  41.5163498  47.3484573
  22.2051983  41.9103432  48.0832367  21.1251469  56.1377258   0.5587651
  21.9586086  56.5701294   0.3727611  21.1895332  55.8788643   1.4780471
  13.6487627  55.0754585  32.5472336  13.5907593  55.1743240  33.4975471
  13.1105556  55.7863922  32.1991806   8.5108681  14.7923832  18.5266838
   9.0467920  15.1572590  17.8224945   9.0599842  14.1130972  18.9181862
  30.8756676  14.2626305  19.1573944  30.2937660  13.9162140  18.4809227
  30.3435802  14.9071970  19.6239243  54.3775978  61.9956169  26.8060398
  53.6537704  62.6058006  26.6647053  54.1382141  61.5201912  27.6015873
  53.0418358  31.9076195  22.9049854  53.1688347  32.8556480  22.9417191
  52.8584442  31.6552944  23.8099308  62.1864357  46.6402283  35.8802376
  62.7758408  47.1302490  36.4535713  61.4274826  46.4429893  36.4291687
   6.8114786  22.4395962   2.8740921   6.1858683  22.1080894   2.2299280
   7.6427560  22.0308189   2.6330314  44.7144279  36.8944778   8.0477705
  44.4895859  36.0506325   8.4396896  44.0448418  37.4959106   8.3736153
  16.0098686  60.9804306  27.2240181  15.4631987  60.8145714  27.9920502
  15.6183901  60.4476738  26.5318146  30.4081612   2.7549779  49.3228493
  30.7744026   3.4080977  49.9191208  29.9678707   2.1274874  49.8961182
  26.1243267   3.1604078  45.2610970  26.4176483   2.3462925  44.8519363
  26.6930790   3.2634773  46.0240707  15.5173550  46.0112801  16.3077278
  16.4456043  46.1432419  16.5005322  15.3200426  46.6554184  15.6277351
  46.7643890   7.6884513  78.0750122  46.2672615   8.0267630  78.8197556
  46.2696419   7.9743052  77.3070679  27.6519756  62.2505722  65.9919128
  26.9462585  62.1102371  66.6231766  27.4712601  63.1131935  65.6184769
  26.5094013  33.1548996   1.7503767  27.2026749  33.6764526   2.1548324
  26.3878536  33.5473366   0.8858248  24.4514580  43.3993874   7.2061152
  23.6190319  43.8464813   7.0531421  24.4156075  42.6268730   6.6420531
  15.2465534  41.2621689  18.1419411  16.0411377  41.5587997  17.6982307
  15.4295597  40.3528938  18.3784866  15.2729273  42.0283661   1.0401287
  14.7586536  41.2566910   1.2773547  15.9758778  42.0565224   1.6892034
   8.2867880   4.3702559  35.9846306   7.7940903   4.2564669  35.1718979
   8.9022694   5.0782490  35.7944756   0.1123882  44.0096283  72.0900879
   0.1183366  44.8922729  71.7197723   0.8907133  43.5905762  71.7228851
  16.5187683  62.0919495  56.2556496  15.9106369  61.6827736  55.6400375
  16.8245926  61.3705482  56.8054543  14.7442131  50.8319092  28.2629852
  14.6987906  50.0391388  27.7284908  13.9263725  50.8326302  28.7603474
  35.4693642  48.2233353  68.5479202  35.5704918  49.1731415  68.6100922
  36.0152092  47.9726219  67.8026505  17.6382408  29.5542984  71.1775665
  17.7398052  28.6127682  71.3169861  18.3572426  29.9484863  71.6714020
  33.9168625   6.9245138  47.8471832  32.9787369   6.8676143  48.0286217
  34.2730865   7.4238243  48.5820465  35.5610733  33.1521950  71.1517868
  35.8281136  33.0006447  70.2451706  35.9726257  33.9838181  71.3868637
   5.6046147  58.8302078  74.0813599   6.5384622  58.6419868  73.9879074
   5.4540386  58.8318405  75.0266418  13.5751715  34.8334770   2.3364439
  14.3472595  35.2528534   1.9566649  13.0684385  35.5557861   2.7075531
   7.8423519  21.9185600  16.5613441   7.3532915  21.3098030  17.1149406
   8.6793766  22.0321617  17.0115833  58.0909691  16.1947079  16.5708427
  58.5726624  17.0073509  16.4165382  58.4161415  15.5927353  15.9014225
  23.1196556  58.3764458  24.0201759  23.2018242  58.0190620  23.1360054
  24.0115852  58.3640671  24.3673611  42.9172325   5.7447953   4.9580326
  43.6389542   5.7536821   4.3293281  42.9897308   6.5812454   5.4177356
  60.1742325  49.2396545   9.4910603  59.3282547  48.9349442   9.8192587
  60.6986313  49.3844147  10.2786350  28.8328705  10.5552120   1.8940209
  29.6245918  10.4119205   2.4125547  28.3648758   9.7212763   1.9359945
  44.3779678  17.4505596  29.9233990  45.2596512  17.8126392  30.0114841
  43.7973747  18.2022457  30.0422173  64.1261368   8.9723673  11.0784321
  63.9530144   9.5680513  10.3494463  64.3607178   8.1439152  10.6602535
  52.7246933  36.9820518  53.9560928  52.6050148  36.1447372  53.5079727
  53.4052467  36.8102684  54.6069183  49.7745857  33.5818863  77.1904602
  50.2002563  34.3103943  77.6424637  48.9313965  33.9355621  76.9072876
  54.7010765  42.9973068  15.9360657  54.6383209  42.0446930  16.0054913
  55.5169487  43.2170029  16.3858643  43.8244209  58.4438286  21.9747200
  43.5674438  57.7408981  22.5714493  44.5535240  58.0781708  21.4737797
  15.6631069  58.3674088  20.1180611  15.0331917  59.0344200  20.3910828
  16.4883499  58.6384163  20.5202560  18.6712093  38.5578232  23.9028625
  18.7552757  37.6714935  24.2543983  18.7732735  39.1283188  24.6646709
  50.8401833  36.1507187  -0.1020459  51.1636047  35.5867538   0.6004974
  51.5941010  36.6888008  -0.3435115   8.2600756   3.0097604  42.2324944
   7.6591344   2.5623965  41.6367035   7.8424878   3.8536503  42.4048386
  27.2075729  36.8508949  63.8379707  27.8973045  37.1368637  64.4369049
  27.2835846  37.4392166  63.0867462  53.7231598  42.3765945   8.5908585
  53.1210480  41.9328690   9.1881866  54.0240440  41.6875458   7.9984789
  14.3448172   7.0065374  12.1448746  14.7206640   7.2535825  11.2999249
  14.1993904   7.8387699  12.5948429   2.2272091  51.6117287  22.1282101
   1.2808352  51.7019501  22.2398472   2.5020294  51.0534134  22.8555279
  32.6234169  10.3041267   8.6835060  32.8477249  11.2261724   8.5580091
  31.8544998  10.3201008   9.2533703  35.0765343   8.3435898  15.1351395
  34.2276459   8.1312656  14.7471428  35.1217575   9.2992182  15.1041317
  17.3889999  45.6753578  33.6627922  16.7291183  45.8174057  32.9841080
  16.9580441  45.9409103  34.4751892  58.8897362   1.2365251  69.4183731
  58.8957672   0.8623761  68.5373459  58.8428040   0.4780418  70.0003738
  11.0012283  24.8596802  24.4526939  10.9909067  24.8883018  25.4094105
  11.6935635  24.2341061  24.2392426  11.2955475   7.9770236  12.5116110
  10.9679804   8.4302988  13.2884464  11.4470921   7.0784831  12.8046808
   7.1433849  56.6840172  67.6666565   7.6743798  56.8147354  68.4522705
   7.5838275  55.9772339  67.1947403   2.4703276  50.8167038  39.5088234
   2.1806438  51.3881226  38.7976303   3.4252598  50.8807907  39.4937172
   6.1781878   1.5501319  58.6194153   7.0708466   1.2469616  58.4536400
[truncated: 790,701 more chars]
