# Supplementary material for: Correction to “BAT2: an Open-Source Tool for Flexible, Automated, and Low Cost Absolute Binding Free Energy Calculations”
Source: J Chem Theory Comput. 2024 Sep 17;20(19):8740. doi: 10.1021/acs.jctc.4c01153 (PMC11465461; doi:10.1021/acs.jctc.4c01153)
Supplement: Supplementary file 1 — ct4c01153_si_001.zip [file ct4c01153_si_001.zip › All-files/HIV-1/equil/pose5/SLURMM-run]

#!/bin/bash

#SBATCH --job-name="equil-pose5"
#SBATCH --partition=defq
#SBATCH --gpus=1
#SBATCH --ntasks=1
#SBATCH --mem=4G
#SBATCH -t 24:00:00

# Main command goes here
conda activate Germano
source run-local.bash

exit
