# Supplementary material for: Correction to “BAT2: an Open-Source Tool for Flexible, Automated, and Low Cost Absolute Binding Free Energy Calculations”
Source: J Chem Theory Comput. 2024 Sep 17;20(19):8740. doi: 10.1021/acs.jctc.4c01153 (PMC11465461; doi:10.1021/acs.jctc.4c01153)
Supplement: Supplementary file 1 — ct4c01153_si_001.zip [file ct4c01153_si_001.zip › All-files/HIV-1/equil/pose5/vac_ligand.pdb]

ATOM      1  C   UNL     1      -4.568  -2.430  -0.420  1.00  0.00
ATOM      2  N   UNL     1      -3.460  -3.254  -2.369  1.00  0.00
ATOM      3  C1  UNL     1      -4.509  -3.479  -1.494  1.00  0.00
ATOM      4  O   UNL     1      -5.312  -4.404  -1.545  1.00  0.00
ATOM      5  C2  UNL     1      -3.135  -4.199  -3.426  1.00  0.00
ATOM      6  C3  UNL     1      -2.131  -5.252  -3.009  1.00  0.00
ATOM      7  C4  UNL     1      -1.491  -5.916  -4.210  1.00  0.00
ATOM      8  C5  UNL     1      -0.560  -9.538  -2.252  1.00  0.00
ATOM      9  N1  UNL     1      -0.926  -9.580  -3.700  1.00  0.00
ATOM     10  C6  UNL     1      -1.510  -8.336  -4.272  1.00  0.00
ATOM     11  C7  UNL     1      -0.703  -7.138  -3.814  1.00  0.00
ATOM     12  O1  UNL     1      -0.584  -7.177  -2.384  1.00  0.00
ATOM     13  C8  UNL     1       0.251  -8.279  -2.019  1.00  0.00
ATOM     14  N2  UNL     1      -5.644  -1.553  -0.846  1.00  0.00
ATOM     15  C9  UNL     1      -5.369  -0.344  -1.451  1.00  0.00
ATOM     16  O2  UNL     1      -4.245   0.065  -1.729  1.00  0.00
ATOM     17  O3  UNL     1      -6.544   0.309  -1.714  1.00  0.00
ATOM     18  C10 UNL     1      -7.680  -0.551  -1.793  1.00  0.00
ATOM     19  C11 UNL     1      -4.843  -3.066   0.943  1.00  0.00
ATOM     20  C12 UNL     1      -5.241  -2.129   2.046  1.00  0.00
ATOM     21  C13 UNL     1      -6.559  -1.707   2.096  1.00  0.00
ATOM     22  C14 UNL     1      -6.963  -0.853   3.106  1.00  0.00
ATOM     23  C15 UNL     1      -6.065  -0.410   4.059  1.00  0.00
ATOM     24  C16 UNL     1      -4.753  -0.826   4.018  1.00  0.00
ATOM     25  C17 UNL     1      -4.351  -1.690   3.013  1.00  0.00
ATOM     26  C18 UNL     1      -3.793  -4.022   1.419  1.00  0.00
ATOM     27  C19 UNL     1      -4.204  -5.114   2.156  1.00  0.00
ATOM     28  C20 UNL     1      -3.296  -6.033   2.633  1.00  0.00
ATOM     29  C21 UNL     1      -1.957  -5.834   2.389  1.00  0.00
ATOM     30  C22 UNL     1      -1.530  -4.732   1.676  1.00  0.00
ATOM     31  C23 UNL     1      -2.445  -3.823   1.182  1.00  0.00
ATOM     32  H   UNL     1      -3.649  -1.898  -0.298  1.00  0.00
ATOM     33  H1  UNL     1      -2.922  -2.435  -2.273  1.00  0.00
ATOM     34  H2  UNL     1      -2.731  -3.655  -4.254  1.00  0.00
ATOM     35  H3  UNL     1      -4.040  -4.711  -3.678  1.00  0.00
ATOM     36  H4  UNL     1      -2.631  -5.997  -2.425  1.00  0.00
ATOM     37  H5  UNL     1      -1.361  -4.774  -2.440  1.00  0.00
ATOM     38  H6  UNL     1      -0.833  -5.218  -4.684  1.00  0.00
ATOM     39  H7  UNL     1      -2.269  -6.222  -4.877  1.00  0.00
ATOM     40  H8  UNL     1      -1.446  -9.517  -1.653  1.00  0.00
ATOM     41  H9  UNL     1       0.007 -10.405  -1.984  1.00  0.00
ATOM     42  H10 UNL     1      -1.606 -10.329  -3.827  1.00  0.00
ATOM     43  H11 UNL     1      -0.047  -9.720  -4.197  1.00  0.00
ATOM     44  H12 UNL     1      -2.522  -8.231  -3.940  1.00  0.00
ATOM     45  H13 UNL     1      -1.487  -8.392  -5.340  1.00  0.00
ATOM     46  H14 UNL     1       0.275  -7.132  -4.249  1.00  0.00
ATOM     47  H15 UNL     1       1.132  -8.290  -2.626  1.00  0.00
ATOM     48  H16 UNL     1       0.559  -8.205  -0.997  1.00  0.00
ATOM     49  H17 UNL     1      -6.579  -1.823  -0.700  1.00  0.00
ATOM     50  H18 UNL     1      -8.554   0.031  -1.999  1.00  0.00
ATOM     51  H19 UNL     1      -7.805  -1.064  -0.862  1.00  0.00
ATOM     52  H20 UNL     1      -7.533  -1.265  -2.577  1.00  0.00
ATOM     53  H21 UNL     1      -5.717  -3.638   0.712  1.00  0.00
ATOM     54  H22 UNL     1      -7.235  -2.028   1.385  1.00  0.00
ATOM     55  H23 UNL     1      -7.947  -0.544   3.148  1.00  0.00
ATOM     56  H24 UNL     1      -6.378   0.233   4.803  1.00  0.00
ATOM     57  H25 UNL     1      -4.078  -0.498   4.727  1.00  0.00
ATOM     58  H26 UNL     1      -3.372  -2.013   2.984  1.00  0.00
ATOM     59  H27 UNL     1      -5.209  -5.243   2.352  1.00  0.00
ATOM     60  H28 UNL     1      -3.614  -6.858   3.165  1.00  0.00
ATOM     61  H29 UNL     1      -1.266  -6.514   2.742  1.00  0.00
ATOM     62  H30 UNL     1      -0.522  -4.586   1.511  1.00  0.00
ATOM     63  H31 UNL     1      -2.127  -3.004   0.641  1.00  0.00
TER   
END   
