# Supplementary material for: Correction to “BAT2: an Open-Source Tool for Flexible, Automated, and Low Cost Absolute Binding Free Energy Calculations”
Source: J Chem Theory Comput. 2024 Sep 17;20(19):8740. doi: 10.1021/acs.jctc.4c01153 (PMC11465461; doi:10.1021/acs.jctc.4c01153)
Supplement: Supplementary file 1 — ct4c01153_si_001.zip [file ct4c01153_si_001.zip › All-files/HIV-1/equil/amber_files/mini-lig.in]

*******************************************************
*****************************       mini.in
*******************************************************
Minimizing.
 &cntrl
  imin = 1,
  ntx = 1, 
  ntpr = 50,
  maxcyc = 1000,
  ncyc = 1000,
  irest = 0,
  ntf = 1,
  ntc = 1,
  ntb = 1,
  cut = 9.0,
  nmropt = 1,
  pencut = -1,
 /
 &wt type = 'END', /
DISANG=disang.rest
LISTOUT=POUT
