# Supplementary material for: Correction to “BAT2: an Open-Source Tool for Flexible, Automated, and Low Cost Absolute Binding Free Energy Calculations”
Source: J Chem Theory Comput. 2024 Sep 17;20(19):8740. doi: 10.1021/acs.jctc.4c01153 (PMC11465461; doi:10.1021/acs.jctc.4c01153)
Supplement: Supplementary file 1 — ct4c01153_si_001.zip [file ct4c01153_si_001.zip › All-files/HIV-1/equil/amber_files/mdin-rest]

*******************************************************
*****************************       mdin
*******************************************************
Production runs 
 &cntrl
  imin = 0,
  ntx = 5,
  irest = 1,
  ntpr = 1000,
  ntwr = 10000,
  ntwe = 0,
  ntxo = 1,
  ntwx = 2500,
  ntwprt = _num-atoms_,
  ioutfm = 1,
  iwrap = 1,
  ntf = 2,
  ntc = 2,
  cut = 9.0,
  ntt = 3,
  temp0 = _temperature_,
  gamma_ln = 1.0,
  ig = -1,
  ntp = 1,
  barostat = 2,
  nstlim = _num-steps_,
  dt = 0.004,
  nmropt = 1,
  pencut = -1,
  ntr = 1,
  restraint_wt = 50.0,
  restraintmask = ':1',
  infe = 1,
 /
 &pmd
 output_file = 'cmass.txt'
 output_freq = 2500
 cv_file = 'cv.in'
 /
 &wt type = 'END', /
DISANG=disang_file.rest
LISTOUT=POUT
