# Supplementary material for: Correction to “BAT2: an Open-Source Tool for Flexible, Automated, and Low Cost Absolute Binding Free Energy Calculations”
Source: J Chem Theory Comput. 2024 Sep 17;20(19):8740. doi: 10.1021/acs.jctc.4c01153 (PMC11465461; doi:10.1021/acs.jctc.4c01153)
Supplement: Supplementary file 1 — ct4c01153_si_001.zip [file ct4c01153_si_001.zip › All-files/HIV-1/equil/pose4/vac_ligand.inpcrd]

default_name
    63
  -3.5250000  -3.9540000   0.0590000  -2.1040000  -5.6070000   1.0370000
  -2.1840000  -4.2790000   0.6540000  -1.2990000  -3.4380000   0.7640000
  -0.8670000  -6.1830000   1.5390000  -0.5490000  -7.5410000   0.9500000
   0.8900000  -7.9340000   1.2060000   0.4300000 -11.0820000   3.9810000
  -0.4220000 -11.0790000   2.7550000  -0.4260000  -9.8230000   1.9540000
   0.9920000  -9.3190000   1.7900000   1.6080000  -9.2370000   3.0860000
   1.7990000 -10.5620000   3.5910000  -4.1300000  -3.0590000   1.0280000
  -5.4770000  -3.1380000   1.3140000  -6.2500000  -3.9690000   0.8440000
  -5.8090000  -2.1650000   2.2200000  -4.7190000  -1.3150000   2.5800000
  -3.3610000  -3.2980000  -1.3130000  -4.3790000  -2.2540000  -1.6750000
  -4.0500000  -0.9270000  -1.4600000  -4.9580000   0.0630000  -1.7930000
  -6.1900000  -0.2620000  -2.3310000  -6.5250000  -1.5790000  -2.5500000
  -5.6100000  -2.5690000  -2.2250000  -3.1600000  -4.2520000  -2.4500000
  -3.5380000  -5.5660000  -2.2620000  -3.3790000  -6.5030000  -3.2590000
  -2.8090000  -6.1170000  -4.4490000  -2.4040000  -4.8110000  -4.6420000
  -2.5820000  -3.8700000  -3.6470000  -4.1310503  -4.8177233  -0.1155481
  -2.9053105  -6.1759541   0.9688330  -0.9477145  -6.2853002   2.6009703
  -0.0747900  -5.5238502   1.2527782  -0.7183930  -7.5102894  -0.1064397
  -1.1829267  -8.2660253   1.4169531   1.3253253  -7.2359575   1.8905879
   1.4087673  -7.9270876   0.2704741  -0.0023796 -10.4479115   4.7263916
   0.5046243 -12.0705190   4.3828674  -1.3820798 -11.2662206   3.0434464
  -0.0190726 -11.7886032   2.1437809  -1.0109915  -9.0819287   2.4580231
  -0.8467118 -10.0181646   0.9903775   1.5714237  -9.9666110   1.1652711
   2.2293688 -11.1855086   2.8354388   2.4629280 -10.5605862   4.4305235
  -3.5732699  -2.3880581   1.4849317  -5.0544680  -0.5846423   3.2864509
  -4.3479200  -0.8209087   1.7058545  -3.9379976  -1.9020838   3.0172526
  -2.4399359  -2.7736932  -1.1685102  -3.1345284  -0.6775884  -1.0546958
  -4.7130030   1.0534908  -1.6382149  -6.8598738   0.4860969  -2.5691303
  -7.4440000  -1.8264635  -2.9505133  -5.8506979  -3.5572456  -2.3964530
  -3.9470576  -5.8501869  -1.3578973  -3.6826725  -7.4792975  -3.1160518
  -2.6826031  -6.8090012  -5.2039299  -1.9654864  -4.5368689  -5.5351030
  -2.2872705  -2.8923327  -3.7946147
