# Supplementary material for: Correction to “BAT2: an Open-Source Tool for Flexible, Automated, and Low Cost Absolute Binding Free Energy Calculations”
Source: J Chem Theory Comput. 2024 Sep 17;20(19):8740. doi: 10.1021/acs.jctc.4c01153 (PMC11465461; doi:10.1021/acs.jctc.4c01153)
Supplement: Supplementary file 1 — ct4c01153_si_001.zip [file ct4c01153_si_001.zip › All-files/HIV-1/equil/pose4/vac.pdb]

ATOM      1  Pb  DUM     1       0.000   0.000   0.000  1.00  0.00
TER   
ATOM      2  N   PRO     2      11.380  13.431  -7.536  1.00  0.00
ATOM      3  H2  PRO     2      11.681  12.720  -6.884  1.00  0.00
ATOM      4  H3  PRO     2      12.064  13.984  -8.031  1.00  0.00
ATOM      5  CD  PRO     2      10.560  12.823  -8.604  1.00  0.00
ATOM      6  HD2 PRO     2      10.745  11.749  -8.634  1.00  0.00
ATOM      7  HD3 PRO     2      10.832  13.264  -9.563  1.00  0.00
ATOM      8  CG  PRO     2       9.152  13.155  -8.199  1.00  0.00
ATOM      9  HG2 PRO     2       8.736  12.325  -7.628  1.00  0.00
ATOM     10  HG3 PRO     2       8.549  13.320  -9.092  1.00  0.00
ATOM     11  CB  PRO     2       9.233  14.388  -7.380  1.00  0.00
ATOM     12  HB2 PRO     2       8.429  14.384  -6.644  1.00  0.00
ATOM     13  HB3 PRO     2       9.175  15.299  -7.975  1.00  0.00
ATOM     14  CA  PRO     2      10.592  14.312  -6.669  1.00  0.00
ATOM     15  HA  PRO     2      11.106  15.272  -6.618  1.00  0.00
ATOM     16  C   PRO     2      10.410  13.759  -5.263  1.00  0.00
ATOM     17  O   PRO     2      10.698  12.589  -5.021  1.00  0.00
ATOM     18  N   GLN     3       9.933  14.610  -4.344  1.00  0.00
ATOM     19  H   GLN     3       9.803  15.580  -4.592  1.00  0.00
ATOM     20  CA  GLN     3       9.611  14.194  -2.982  1.00  0.00
ATOM     21  HA  GLN     3       9.954  13.169  -2.843  1.00  0.00
ATOM     22  CB  GLN     3      10.262  15.074  -1.920  1.00  0.00
ATOM     23  HB2 GLN     3      11.345  14.995  -2.017  1.00  0.00
ATOM     24  HB3 GLN     3       9.957  16.107  -2.088  1.00  0.00
ATOM     25  CG  GLN     3       9.843  14.641  -0.513  1.00  0.00
ATOM     26  HG2 GLN     3       8.823  14.972  -0.319  1.00  0.00
ATOM     27  HG3 GLN     3       9.890  13.554  -0.447  1.00  0.00
ATOM     28  CD  GLN     3      10.741  15.222   0.532  1.00  0.00
ATOM     29  OE1 GLN     3      10.397  16.206   1.196  1.00  0.00
ATOM     30  NE2 GLN     3      11.909  14.620   0.703  1.00  0.00
ATOM     31 HE21 GLN     3      12.557  14.969   1.395  1.00  0.00
ATOM     32 HE22 GLN     3      12.146  13.815   0.140  1.00  0.00
ATOM     33  C   GLN     3       8.094  14.274  -2.904  1.00  0.00
ATOM     34  O   GLN     3       7.513  15.350  -3.091  1.00  0.00
ATOM     35  N   ILE     4       7.453  13.126  -2.649  1.00  0.00
ATOM     36  H   ILE     4       7.997  12.276  -2.614  1.00  0.00
ATOM     37  CA  ILE     4       6.011  13.022  -2.562  1.00  0.00
ATOM     38  HA  ILE     4       5.515  13.960  -2.811  1.00  0.00
ATOM     39  CB  ILE     4       5.479  11.898  -3.482  1.00  0.00
ATOM     40  HB  ILE     4       6.010  10.976  -3.248  1.00  0.00
ATOM     41  CG2 ILE     4       3.961  11.683  -3.281  1.00  0.00
ATOM     42 HG21 ILE     4       3.429  12.605  -3.515  1.00  0.00
ATOM     43 HG22 ILE     4       3.616  10.887  -3.941  1.00  0.00
ATOM     44 HG23 ILE     4       3.767  11.405  -2.245  1.00  0.00
ATOM     45  CG1 ILE     4       5.828  12.222  -4.965  1.00  0.00
ATOM     46 HG12 ILE     4       5.156  13.023  -5.272  1.00  0.00
ATOM     47 HG13 ILE     4       6.854  12.589  -4.967  1.00  0.00
ATOM     48  CD1 ILE     4       5.709  11.100  -5.899  1.00  0.00
ATOM     49 HD11 ILE     4       4.683  10.733  -5.898  1.00  0.00
ATOM     50 HD12 ILE     4       5.974  11.432  -6.903  1.00  0.00
ATOM     51 HD13 ILE     4       6.381  10.299  -5.593  1.00  0.00
ATOM     52  C   ILE     4       5.593  12.875  -1.107  1.00  0.00
ATOM     53  O   ILE     4       5.982  11.916  -0.416  1.00  0.00
ATOM     54  N   THR     5       4.810  13.847  -0.634  1.00  0.00
ATOM     55  H   THR     5       4.626  14.685  -1.166  1.00  0.00
ATOM     56  CA  THR     5       4.341  13.786   0.733  1.00  0.00
ATOM     57  HA  THR     5       5.031  13.263   1.395  1.00  0.00
ATOM     58  CB  THR     5       4.062  15.167   1.313  1.00  0.00
ATOM     59  HB  THR     5       3.667  15.041   2.321  1.00  0.00
ATOM     60  CG2 THR     5       5.321  16.028   1.365  1.00  0.00
ATOM     61 HG21 THR     5       5.717  16.155   0.357  1.00  0.00
ATOM     62 HG22 THR     5       5.077  17.004   1.785  1.00  0.00
ATOM     63 HG23 THR     5       6.069  15.541   1.990  1.00  0.00
ATOM     64  OG1 THR     5       3.015  15.782   0.576  1.00  0.00
ATOM     65  HG1 THR     5       2.837  16.653   0.939  1.00  0.00
ATOM     66  C   THR     5       3.158  12.831   0.813  1.00  0.00
ATOM     67  O   THR     5       2.601  12.419  -0.219  1.00  0.00
ATOM     68  N   LEU     6       2.811  12.459   2.032  1.00  0.00
ATOM     69  H   LEU     6       3.375  12.762   2.813  1.00  0.00
ATOM     70  CA  LEU     6       1.736  11.511   2.284  1.00  0.00
ATOM     71  HA  LEU     6       1.305  11.176   1.341  1.00  0.00
ATOM     72  CB  LEU     6       2.284  10.276   3.044  1.00  0.00
ATOM     73  HB2 LEU     6       2.711  10.711   3.947  1.00  0.00
ATOM     74  HB3 LEU     6       1.488   9.583   3.317  1.00  0.00
ATOM     75  CG  LEU     6       3.391   9.513   2.263  1.00  0.00
ATOM     76  HG  LEU     6       4.151  10.231   1.956  1.00  0.00
ATOM     77  CD1 LEU     6       4.021   8.448   3.096  1.00  0.00
ATOM     78 HD11 LEU     6       3.261   7.729   3.403  1.00  0.00
ATOM     79 HD12 LEU     6       4.789   7.938   2.515  1.00  0.00
ATOM     80 HD13 LEU     6       4.474   8.897   3.980  1.00  0.00
ATOM     81  CD2 LEU     6       2.863   8.945   0.933  1.00  0.00
ATOM     82 HD21 LEU     6       2.503   9.761   0.306  1.00  0.00
ATOM     83 HD22 LEU     6       3.667   8.419   0.417  1.00  0.00
ATOM     84 HD23 LEU     6       2.045   8.252   1.132  1.00  0.00
ATOM     85  C   LEU     6       0.538  12.132   2.975  1.00  0.00
ATOM     86  O   LEU     6      -0.298  11.407   3.522  1.00  0.00
ATOM     87  N   TRP     7       0.424  13.486   2.937  1.00  0.00
ATOM     88  H   TRP     7       1.137  14.050   2.498  1.00  0.00
ATOM     89  CA  TRP     7      -0.743  14.163   3.509  1.00  0.00
ATOM     90  HA  TRP     7      -0.866  13.867   4.551  1.00  0.00
ATOM     91  CB  TRP     7      -0.570  15.685   3.450  1.00  0.00
ATOM     92  HB2 TRP     7      -0.341  16.013   2.436  1.00  0.00
ATOM     93  HB3 TRP     7      -1.503  16.143   3.778  1.00  0.00
ATOM     94  CG  TRP     7       0.514  16.236   4.335  1.00  0.00
ATOM     95  CD1 TRP     7       1.648  16.878   3.939  1.00  0.00
ATOM     96  HD1 TRP     7       1.805  16.987   2.866  1.00  0.00
ATOM     97  NE1 TRP     7       2.382  17.267   5.042  1.00  0.00
ATOM     98  HE1 TRP     7       3.280  17.729   5.015  1.00  0.00
ATOM     99  CE2 TRP     7       1.717  16.887   6.177  1.00  0.00
ATOM    100  CZ2 TRP     7       2.065  17.039   7.531  1.00  0.00
ATOM    101  HZ2 TRP     7       3.001  17.540   7.778  1.00  0.00
ATOM    102  CH2 TRP     7       1.187  16.538   8.469  1.00  0.00
ATOM    103  HH2 TRP     7       1.420  16.638   9.529  1.00  0.00
ATOM    104  CZ3 TRP     7      -0.002  15.901   8.093  1.00  0.00
ATOM    105  HZ3 TRP     7      -0.694  15.519   8.844  1.00  0.00
ATOM    106  CE3 TRP     7      -0.337  15.736   6.752  1.00  0.00
ATOM    107  HE3 TRP     7      -1.288  15.259   6.516  1.00  0.00
ATOM    108  CD2 TRP     7       0.538  16.221   5.770  1.00  0.00
ATOM    109  C   TRP     7      -1.987  13.783   2.686  1.00  0.00
ATOM    110  O   TRP     7      -3.097  13.822   3.207  1.00  0.00
ATOM    111  N   GLN     8      -1.781  13.470   1.395  1.00  0.00
ATOM    112  H   GLN     8      -0.836  13.555   1.048  1.00  0.00
ATOM    113  CA  GLN     8      -2.830  13.038   0.461  1.00  0.00
ATOM    114  HA  GLN     8      -3.760  12.890   1.009  1.00  0.00
ATOM    115  CB  GLN     8      -3.071  14.082  -0.644  1.00  0.00
ATOM    116  HB2 GLN     8      -2.118  14.249  -1.147  1.00  0.00
ATOM    117  HB3 GLN     8      -3.782  13.651  -1.348  1.00  0.00
ATOM    118  CG  GLN     8      -3.613  15.415  -0.124  1.00  0.00
ATOM    119  HG2 GLN     8      -4.169  15.902  -0.925  1.00  0.00
ATOM    120  HG3 GLN     8      -4.290  15.179   0.697  1.00  0.00
ATOM    121  CD  GLN     8      -2.554  16.374   0.382  1.00  0.00
ATOM    122  OE1 GLN     8      -1.410  16.408  -0.114  1.00  0.00
ATOM    123  NE2 GLN     8      -2.924  17.196   1.370  1.00  0.00
ATOM    124 HE21 GLN     8      -2.261  17.857   1.748  1.00  0.00
ATOM    125 HE22 GLN     8      -3.865  17.152   1.734  1.00  0.00
ATOM    126  C   GLN     8      -2.394  11.706  -0.165  1.00  0.00
ATOM    127  O   GLN     8      -1.212  11.344  -0.121  1.00  0.00
ATOM    128  N   ARG     9      -3.340  10.993  -0.786  1.00  0.00
ATOM    129  H   ARG     9      -4.300  11.306  -0.816  1.00  0.00
ATOM    130  CA  ARG     9      -2.994   9.745  -1.475  1.00  0.00
ATOM    131  HA  ARG     9      -2.610   9.021  -0.756  1.00  0.00
ATOM    132  CB  ARG     9      -4.226   9.150  -2.157  1.00  0.00
ATOM    133  HB2 ARG     9      -4.635   9.907  -2.826  1.00  0.00
ATOM    134  HB3 ARG     9      -3.901   8.288  -2.739  1.00  0.00
ATOM    135  CG  ARG     9      -5.284   8.723  -1.178  1.00  0.00
ATOM    136  HG2 ARG     9      -4.864   7.949  -0.536  1.00  0.00
ATOM    137  HG3 ARG     9      -5.560   9.587  -0.573  1.00  0.00
ATOM    138  CD  ARG     9      -6.514   8.185  -1.879  1.00  0.00
ATOM    139  HD2 ARG     9      -7.011   8.984  -2.429  1.00  0.00
ATOM    140  HD3 ARG     9      -6.233   7.390  -2.570  1.00  0.00
ATOM    141  NE  ARG     9      -7.449   7.642  -0.894  1.00  0.00
ATOM    142  HE  ARG     9      -7.072   7.367   0.002  1.00  0.00
ATOM    143  CZ  ARG     9      -8.752   7.479  -1.112  1.00  0.00
ATOM    144  NH1 ARG     9      -9.287   7.828  -2.275  1.00  0.00
ATOM    145 HH11 ARG     9      -8.702   8.220  -2.999  1.00  0.00
ATOM    146 HH12 ARG     9     -10.277   7.700  -2.431  1.00  0.00
ATOM    147  NH2 ARG     9      -9.529   6.979  -0.164  1.00  0.00
ATOM    148 HH21 ARG     9      -9.130   6.721   0.727  1.00  0.00
ATOM    149 HH22 ARG     9     -10.517   6.858  -0.336  1.00  0.00
ATOM    150  C   ARG     9      -1.948  10.081  -2.560  1.00  0.00
ATOM    151  O   ARG     9      -2.128  11.068  -3.300  1.00  0.00
ATOM    152  N   PRO    10      -0.878   9.263  -2.666  1.00  0.00
ATOM    153  CD  PRO    10      -0.521   8.109  -1.816  1.00  0.00
ATOM    154  HD2 PRO    10      -1.294   7.346  -1.904  1.00  0.00
ATOM    155  HD3 PRO    10      -0.450   8.436  -0.779  1.00  0.00
ATOM    156  CG  PRO    10       0.803   7.656  -2.366  1.00  0.00
ATOM    157  HG2 PRO    10       0.635   6.787  -3.002  1.00  0.00
ATOM    158  HG3 PRO    10       1.447   7.376  -1.532  1.00  0.00
ATOM    159  CB  PRO    10       1.388   8.782  -3.132  1.00  0.00
ATOM    160  HB2 PRO    10       1.968   8.387  -3.966  1.00  0.00
ATOM    161  HB3 PRO    10       2.018   9.436  -2.529  1.00  0.00
ATOM    162  CA  PRO    10       0.182   9.562  -3.661  1.00  0.00
ATOM    163  HA  PRO    10       0.365  10.636  -3.652  1.00  0.00
ATOM    164  C   PRO    10      -0.217   9.126  -5.071  1.00  0.00
ATOM    165  O   PRO    10       0.253   8.104  -5.573  1.00  0.00
ATOM    166  N   LEU    11      -1.116   9.900  -5.695  1.00  0.00
ATOM    167  H   LEU    11      -1.508  10.694  -5.210  1.00  0.00
ATOM    168  CA  LEU    11      -1.600   9.603  -7.046  1.00  0.00
ATOM    169  HA  LEU    11      -1.596   8.525  -7.209  1.00  0.00
ATOM    170  CB  LEU    11      -3.037  10.125  -7.238  1.00  0.00
ATOM    171  HB2 LEU    11      -3.017  11.164  -6.908  1.00  0.00
ATOM    172  HB3 LEU    11      -3.247  10.088  -8.307  1.00  0.00
ATOM    173  CG  LEU    11      -4.133   9.366  -6.475  1.00  0.00
ATOM    174  HG  LEU    11      -3.839   9.270  -5.430  1.00  0.00
ATOM    175  CD1 LEU    11      -5.456  10.120  -6.564  1.00  0.00
ATOM    176 HD11 LEU    11      -5.751  10.216  -7.609  1.00  0.00
ATOM    177 HD12 LEU    11      -6.225   9.572  -6.019  1.00  0.00
ATOM    178 HD13 LEU    11      -5.340  11.112  -6.127  1.00  0.00
ATOM    179  CD2 LEU    11      -4.334   7.948  -7.037  1.00  0.00
ATOM    180 HD21 LEU    11      -3.403   7.387  -6.951  1.00  0.00
ATOM    181 HD22 LEU    11      -5.117   7.441  -6.473  1.00  0.00
ATOM    182 HD23 LEU    11      -4.625   8.010  -8.086  1.00  0.00
ATOM    183  C   LEU    11      -0.689  10.196  -8.096  1.00  0.00
ATOM    184  O   LEU    11      -0.243  11.357  -7.986  1.00  0.00
ATOM    185  N   VAL    12      -0.422   9.402  -9.134  1.00  0.00
ATOM    186  H   VAL    12      -0.764   8.452  -9.127  1.00  0.00
ATOM    187  CA  VAL    12       0.425   9.827 -10.252  1.00  0.00
ATOM    188  HA  VAL    12       0.498  10.912 -10.329  1.00  0.00
ATOM    189  CB  VAL    12       1.865   9.233 -10.212  1.00  0.00
ATOM    190  HB  VAL    12       2.389   9.537 -11.118  1.00  0.00
ATOM    191  CG1 VAL    12       2.638   9.719  -8.992  1.00  0.00
ATOM    192 HG11 VAL    12       2.115   9.415  -8.085  1.00  0.00
ATOM    193 HG12 VAL    12       3.638   9.284  -8.998  1.00  0.00
ATOM    194 HG13 VAL    12       2.715  10.806  -9.019  1.00  0.00
ATOM    195  CG2 VAL    12       1.847   7.702 -10.293  1.00  0.00
ATOM    196 HG21 VAL    12       1.373   7.392 -11.225  1.00  0.00
ATOM    197 HG22 VAL    12       2.869   7.324 -10.262  1.00  0.00
ATOM    198 HG23 VAL    12       1.286   7.300  -9.450  1.00  0.00
ATOM    199  C   VAL    12      -0.237   9.485 -11.567  1.00  0.00
ATOM    200  O   VAL    12      -1.061   8.571 -11.631  1.00  0.00
ATOM    201  N   THR    13       0.174  10.183 -12.637  1.00  0.00
ATOM    202  H   THR    13       0.826  10.946 -12.522  1.00  0.00
ATOM    203  CA  THR    13      -0.305   9.880 -13.979  1.00  0.00
ATOM    204  HA  THR    13      -1.294   9.424 -13.948  1.00  0.00
ATOM    205  CB  THR    13      -0.376  11.151 -14.848  1.00  0.00
ATOM    206  HB  THR    13       0.621  11.591 -14.875  1.00  0.00
ATOM    207  CG2 THR    13      -0.850  10.870 -16.280  1.00  0.00
ATOM    208 HG21 THR    13      -1.847  10.430 -16.254  1.00  0.00
ATOM    209 HG22 THR    13      -0.880  11.803 -16.843  1.00  0.00
ATOM    210 HG23 THR    13      -0.161  10.177 -16.762  1.00  0.00
ATOM    211  OG1 THR    13      -1.256  12.088 -14.227  1.00  0.00
ATOM    212  HG1 THR    13      -1.306  12.883 -14.762  1.00  0.00
ATOM    213  C   THR    13       0.702   8.884 -14.531  1.00  0.00
ATOM    214  O   THR    13       1.919   9.064 -14.392  1.00  0.00
ATOM    215  N   ILE    14       0.199   7.823 -15.135  1.00  0.00
ATOM    216  H   ILE    14      -0.802   7.687 -15.122  1.00  0.00
ATOM    217  CA  ILE    14       1.026   6.800 -15.757  1.00  0.00
ATOM    218  HA  ILE    14       2.078   7.082 -15.808  1.00  0.00
ATOM    219  CB  ILE    14       0.894   5.424 -15.053  1.00  0.00
ATOM    220  HB  ILE    14       1.501   4.699 -15.596  1.00  0.00
ATOM    221  CG2 ILE    14       1.366   5.491 -13.577  1.00  0.00
ATOM    222 HG21 ILE    14       0.759   6.215 -13.033  1.00  0.00
ATOM    223 HG22 ILE    14       1.259   4.509 -13.116  1.00  0.00
ATOM    224 HG23 ILE    14       2.412   5.796 -13.543  1.00  0.00
ATOM    225  CG1 ILE    14      -0.549   4.850 -15.175  1.00  0.00
ATOM    226 HG12 ILE    14      -1.155   5.407 -14.460  1.00  0.00
ATOM    227 HG13 ILE    14      -0.879   5.081 -16.188  1.00  0.00
ATOM    228  CD1 ILE    14      -0.701   3.412 -14.928  1.00  0.00
ATOM    229 HD11 ILE    14      -0.372   3.180 -13.915  1.00  0.00
ATOM    230 HD12 ILE    14      -1.748   3.132 -15.042  1.00  0.00
ATOM    231 HD13 ILE    14      -0.096   2.854 -15.643  1.00  0.00
ATOM    232  C   ILE    14       0.632   6.720 -17.243  1.00  0.00
ATOM    233  O   ILE    14      -0.481   7.135 -17.605  1.00  0.00
ATOM    234  N   LYS    15       1.544   6.190 -18.080  1.00  0.00
ATOM    235  H   LYS    15       2.449   5.959 -17.695  1.00  0.00
ATOM    236  CA  LYS    15       1.318   5.962 -19.515  1.00  0.00
ATOM    237  HA  LYS    15       0.292   6.228 -19.770  1.00  0.00
ATOM    238  CB  LYS    15       2.276   6.819 -20.366  1.00  0.00
ATOM    239  HB2 LYS    15       2.320   7.809 -19.911  1.00  0.00
ATOM    240  HB3 LYS    15       3.260   6.353 -20.318  1.00  0.00
ATOM    241  CG  LYS    15       1.845   6.949 -21.827  1.00  0.00
ATOM    242  HG2 LYS    15       1.767   5.944 -22.242  1.00  0.00
ATOM    243  HG3 LYS    15       0.865   7.426 -21.844  1.00  0.00
ATOM    244  CD  LYS    15       2.832   7.776 -22.669  1.00  0.00
ATOM    245  HD2 LYS    15       3.836   7.522 -22.330  1.00  0.00
ATOM    246  HD3 LYS    15       2.710   7.465 -23.706  1.00  0.00
ATOM    247  CE  LYS    15       2.627   9.273 -22.564  1.00  0.00
ATOM    248  HE2 LYS    15       1.596   9.497 -22.838  1.00  0.00
ATOM    249  HE3 LYS    15       2.801   9.570 -21.530  1.00  0.00
ATOM    250  NZ  LYS    15       3.552  10.024 -23.458  1.00  0.00
ATOM    251  HZ1 LYS    15       3.391   9.749 -24.416  1.00  0.00
ATOM    252  HZ2 LYS    15       3.385  11.015 -23.359  1.00  0.00
ATOM    253  HZ3 LYS    15       4.507   9.817 -23.204  1.00  0.00
ATOM    254  C   LYS    15       1.535   4.462 -19.748  1.00  0.00
ATOM    255  O   LYS    15       2.612   3.936 -19.466  1.00  0.00
ATOM    256  N   ILE    16       0.498   3.757 -20.227  1.00  0.00
ATOM    257  H   ILE    16      -0.368   4.251 -20.388  1.00  0.00
ATOM    258  CA  ILE    16       0.523   2.301 -20.447  1.00  0.00
ATOM    259  HA  ILE    16       1.469   1.935 -20.845  1.00  0.00
ATOM    260  CB  ILE    16       0.167   1.513 -19.142  1.00  0.00
ATOM    261  HB  ILE    16       0.961   1.679 -18.414  1.00  0.00
ATOM    262  CG2 ILE    16      -1.203   1.978 -18.536  1.00  0.00
ATOM    263 HG21 ILE    16      -1.998   1.812 -19.263  1.00  0.00
ATOM    264 HG22 ILE    16      -1.413   1.407 -17.632  1.00  0.00
ATOM    265 HG23 ILE    16      -1.151   3.039 -18.291  1.00  0.00
ATOM    266  CG1 ILE    16       0.223  -0.030 -19.380  1.00  0.00
ATOM    267 HG12 ILE    16      -0.580  -0.244 -20.086  1.00  0.00
ATOM    268 HG13 ILE    16       1.185  -0.215 -19.857  1.00  0.00
ATOM    269  CD1 ILE    16       0.085  -0.899 -18.204  1.00  0.00
ATOM    270 HD11 ILE    16      -0.877  -0.715 -17.726  1.00  0.00
ATOM    271 HD12 ILE    16       0.142  -1.942 -18.514  1.00  0.00
ATOM    272 HD13 ILE    16       0.887  -0.686 -17.498  1.00  0.00
ATOM    273  C   ILE    16      -0.406   1.876 -21.592  1.00  0.00
ATOM    274  O   ILE    16      -1.543   2.323 -21.640  1.00  0.00
ATOM    275  N   GLY    17       0.087   0.989 -22.462  1.00  0.00
ATOM    276  H   GLY    17       1.040   0.690 -22.313  1.00  0.00
ATOM    277  CA  GLY    17      -0.646   0.429 -23.599  1.00  0.00
ATOM    278  HA2 GLY    17       0.087  -0.061 -24.239  1.00  0.00
ATOM    279  HA3 GLY    17      -1.334  -0.316 -23.198  1.00  0.00
ATOM    280  C   GLY    17      -1.431   1.432 -24.425  1.00  0.00
ATOM    281  O   GLY    17      -2.563   1.143 -24.825  1.00  0.00
ATOM    282  N   GLY    18      -0.839   2.607 -24.658  1.00  0.00
ATOM    283  H   GLY    18       0.086   2.760 -24.282  1.00  0.00
ATOM    284  CA  GLY    18      -1.459   3.681 -25.427  1.00  0.00
ATOM    285  HA2 GLY    18      -0.664   4.356 -25.743  1.00  0.00
ATOM    286  HA3 GLY    18      -1.920   3.228 -26.305  1.00  0.00
ATOM    287  C   GLY    18      -2.515   4.479 -24.667  1.00  0.00
ATOM    288  O   GLY    18      -3.245   5.270 -25.270  1.00  0.00
ATOM    289  N   GLN    19      -2.593   4.301 -23.328  1.00  0.00
ATOM    290  H   GLN    19      -1.959   3.636 -22.909  1.00  0.00
ATOM    291  CA  GLN    19      -3.571   4.974 -22.461  1.00  0.00
ATOM    292  HA  GLN    19      -4.143   5.703 -23.034  1.00  0.00
ATOM    293  CB  GLN    19      -4.555   3.924 -21.869  1.00  0.00
ATOM    294  HB2 GLN    19      -3.961   3.266 -21.234  1.00  0.00
ATOM    295  HB3 GLN    19      -5.265   4.477 -21.254  1.00  0.00
ATOM    296  CG  GLN    19      -5.327   3.075 -22.915  1.00  0.00
ATOM    297  HG2 GLN    19      -5.795   3.752 -23.630  1.00  0.00
ATOM    298  HG3 GLN    19      -4.593   2.455 -23.429  1.00  0.00
ATOM    299  CD  GLN    19      -6.402   2.169 -22.326  1.00  0.00
ATOM    300  OE1 GLN    19      -6.996   2.447 -21.276  1.00  0.00
ATOM    301  NE2 GLN    19      -6.690   1.062 -23.006  1.00  0.00
ATOM    302 HE21 GLN    19      -7.395   0.428 -22.658  1.00  0.00
ATOM    303 HE22 GLN    19      -6.202   0.861 -23.867  1.00  0.00
ATOM    304  C   GLN    19      -2.902   5.770 -21.309  1.00  0.00
ATOM    305  O   GLN    19      -1.782   5.454 -20.896  1.00  0.00
ATOM    306  N   LEU    20      -3.598   6.810 -20.808  1.00  0.00
ATOM    307  H   LEU    20      -4.491   7.017 -21.232  1.00  0.00
ATOM    308  CA  LEU    20      -3.157   7.634 -19.673  1.00  0.00
ATOM    309  HA  LEU    20      -2.122   7.375 -19.450  1.00  0.00
ATOM    310  CB  LEU    20      -3.241   9.153 -19.932  1.00  0.00
ATOM    311  HB2 LEU    20      -4.219   9.284 -20.394  1.00  0.00
ATOM    312  HB3 LEU    20      -3.241   9.616 -18.945  1.00  0.00
ATOM    313  CG  LEU    20      -2.173   9.814 -20.804  1.00  0.00
ATOM    314  HG  LEU    20      -1.992   9.193 -21.681  1.00  0.00
ATOM    315  CD1 LEU    20      -2.636  11.187 -21.245  1.00  0.00
ATOM    316 HD11 LEU    20      -2.816  11.809 -20.368  1.00  0.00
ATOM    317 HD12 LEU    20      -1.868  11.648 -21.865  1.00  0.00
ATOM    318 HD13 LEU    20      -3.558  11.093 -21.819  1.00  0.00
ATOM    319  CD2 LEU    20      -0.845   9.958 -20.068  1.00  0.00
ATOM    320 HD21 LEU    20      -0.483   8.973 -19.774  1.00  0.00
ATOM    321 HD22 LEU    20      -0.115  10.432 -20.724  1.00  0.00
ATOM    322 HD23 LEU    20      -0.987  10.572 -19.179  1.00  0.00
ATOM    323  C   LEU    20      -4.108   7.283 -18.553  1.00  0.00
ATOM    324  O   LEU    20      -5.328   7.358 -18.728  1.00  0.00
ATOM    325  N   LYS    21      -3.559   6.857 -17.416  1.00  0.00
ATOM    326  H   LYS    21      -2.555   6.767 -17.346  1.00  0.00
ATOM    327  CA  LYS    21      -4.368   6.476 -16.266  1.00  0.00
ATOM    328  HA  LYS    21      -5.389   6.834 -16.400  1.00  0.00
ATOM    329  CB  LYS    21      -4.400   4.941 -16.107  1.00  0.00
ATOM    330  HB2 LYS    21      -3.361   4.611 -16.085  1.00  0.00
ATOM    331  HB3 LYS    21      -4.865   4.740 -15.142  1.00  0.00
ATOM    332  CG  LYS    21      -5.158   4.178 -17.210  1.00  0.00
ATOM    333  HG2 LYS    21      -6.085   4.710 -17.423  1.00  0.00
ATOM    334  HG3 LYS    21      -4.537   4.158 -18.106  1.00  0.00
ATOM    335  CD  LYS    21      -5.479   2.747 -16.782  1.00  0.00
ATOM    336  HD2 LYS    21      -4.534   2.232 -16.608  1.00  0.00
ATOM    337  HD3 LYS    21      -6.043   2.797 -15.850  1.00  0.00
ATOM    338  CE  LYS    21      -6.283   1.989 -17.818  1.00  0.00
ATOM    339  HE2 LYS    21      -5.884   2.243 -18.800  1.00  0.00
ATOM    340  HE3 LYS    21      -6.144   0.924 -17.634  1.00  0.00
ATOM    341  NZ  LYS    21      -7.740   2.315 -17.774  1.00  0.00
ATOM    342  HZ1 LYS    21      -7.869   3.302 -17.945  1.00  0.00
ATOM    343  HZ2 LYS    21      -8.225   1.784 -18.483  1.00  0.00
ATOM    344  HZ3 LYS    21      -8.110   2.080 -16.864  1.00  0.00
ATOM    345  C   LYS    21      -3.786   7.138 -15.000  1.00  0.00
ATOM    346  O   LYS    21      -2.642   7.603 -15.011  1.00  0.00
ATOM    347  N   GLU    22      -4.588   7.212 -13.942  1.00  0.00
ATOM    348  H   GLU    22      -5.518   6.826 -14.019  1.00  0.00
ATOM    349  CA  GLU    22      -4.166   7.759 -12.644  1.00  0.00
ATOM    350  HA  GLU    22      -3.301   8.408 -12.779  1.00  0.00
ATOM    351  CB  GLU    22      -5.304   8.581 -12.013  1.00  0.00
ATOM    352  HB2 GLU    22      -5.661   9.275 -12.774  1.00  0.00
ATOM    353  HB3 GLU    22      -6.101   7.884 -11.755  1.00  0.00
ATOM    354  CG  GLU    22      -4.889   9.357 -10.774  1.00  0.00
ATOM    355  HG2 GLU    22      -4.725   8.621  -9.987  1.00  0.00
ATOM    356  HG3 GLU    22      -3.942   9.831 -11.031  1.00  0.00
ATOM    357  CD  GLU    22      -5.866  10.412 -10.284  1.00  0.00
ATOM    358  OE1 GLU    22      -7.078  10.111 -10.182  1.00  0.00
ATOM    359  OE2 GLU    22      -5.412  11.542  -9.988  1.00  0.00
ATOM    360  C   GLU    22      -3.922   6.510 -11.793  1.00  0.00
ATOM    361  O   GLU    22      -4.731   5.592 -11.846  1.00  0.00
ATOM    362  N   ALA    23      -2.838   6.479 -11.000  1.00  0.00
ATOM    363  H   ALA    23      -2.182   7.246 -10.979  1.00  0.00
ATOM    364  CA  ALA    23      -2.557   5.306 -10.180  1.00  0.00
ATOM    365  HA  ALA    23      -3.491   4.804  -9.927  1.00  0.00
ATOM    366  CB  ALA    23      -1.664   4.324 -10.937  1.00  0.00
ATOM    367  HB1 ALA    23      -0.721   4.810 -11.189  1.00  0.00
ATOM    368  HB2 ALA    23      -1.468   3.454 -10.311  1.00  0.00
ATOM    369  HB3 ALA    23      -2.165   4.007 -11.852  1.00  0.00
ATOM    370  C   ALA    23      -1.897   5.721  -8.881  1.00  0.00
ATOM    371  O   ALA    23      -1.260   6.777  -8.800  1.00  0.00
ATOM    372  N   LEU    24      -2.037   4.871  -7.877  1.00  0.00
ATOM    373  H   LEU    24      -2.524   4.000  -8.033  1.00  0.00
ATOM    374  CA  LEU    24      -1.502   5.135  -6.547  1.00  0.00
ATOM    375  HA  LEU    24      -1.421   6.201  -6.335  1.00  0.00
ATOM    376  CB  LEU    24      -2.522   4.517  -5.576  1.00  0.00
ATOM    377  HB2 LEU    24      -3.471   4.980  -5.847  1.00  0.00
ATOM    378  HB3 LEU    24      -2.518   3.477  -5.904  1.00  0.00
ATOM    379  CG  LEU    24      -2.347   4.572  -4.095  1.00  0.00
ATOM    380  HG  LEU    24      -1.332   4.261  -3.849  1.00  0.00
ATOM    381  CD1 LEU    24      -2.585   5.977  -3.576  1.00  0.00
ATOM    382 HD11 LEU    24      -3.600   6.288  -3.821  1.00  0.00
ATOM    383 HD12 LEU    24      -2.452   5.993  -2.494  1.00  0.00
ATOM    384 HD13 LEU    24      -1.874   6.661  -4.039  1.00  0.00
ATOM    385  CD2 LEU    24      -3.393   3.666  -3.445  1.00  0.00
ATOM    386 HD21 LEU    24      -3.257   2.643  -3.796  1.00  0.00
ATOM    387 HD22 LEU    24      -3.277   3.696  -2.362  1.00  0.00
ATOM    388 HD23 LEU    24      -4.391   4.012  -3.713  1.00  0.00
ATOM    389  C   LEU    24      -0.133   4.475  -6.390  1.00  0.00
ATOM    390  O   LEU    24       0.009   3.289  -6.704  1.00  0.00
ATOM    391  N   LEU    25       0.865   5.220  -5.877  1.00  0.00
ATOM    392  H   LEU    25       0.688   6.189  -5.652  1.00  0.00
ATOM    393  CA  LEU    25       2.218   4.670  -5.605  1.00  0.00
ATOM    394  HA  LEU    25       2.507   4.011  -6.424  1.00  0.00
ATOM    395  CB  LEU    25       3.271   5.781  -5.474  1.00  0.00
ATOM    396  HB2 LEU    25       2.888   6.403  -4.665  1.00  0.00
ATOM    397  HB3 LEU    25       4.206   5.316  -5.163  1.00  0.00
ATOM    398  CG  LEU    25       3.518   6.642  -6.701  1.00  0.00
ATOM    399  HG  LEU    25       2.596   7.160  -6.965  1.00  0.00
ATOM    400  CD1 LEU    25       4.607   7.661  -6.416  1.00  0.00
ATOM    401 HD11 LEU    25       5.529   7.144  -6.152  1.00  0.00
ATOM    402 HD12 LEU    25       4.775   8.272  -7.303  1.00  0.00
ATOM    403 HD13 LEU    25       4.300   8.300  -5.588  1.00  0.00
ATOM    404  CD2 LEU    25       3.897   5.796  -7.925  1.00  0.00
ATOM    405 HD21 LEU    25       3.088   5.102  -8.152  1.00  0.00
ATOM    406 HD22 LEU    25       4.065   6.449  -8.781  1.00  0.00
ATOM    407 HD23 LEU    25       4.807   5.235  -7.712  1.00  0.00
ATOM    408  C   LEU    25       2.050   3.935  -4.275  1.00  0.00
ATOM    409  O   LEU    25       1.857   4.560  -3.222  1.00  0.00
ATOM    410  N   ASP    26       2.063   2.601  -4.341  1.00  0.00
ATOM    411  H   ASP    26       2.265   2.167  -5.230  1.00  0.00
ATOM    412  CA  ASP    26       1.738   1.740  -3.208  1.00  0.00
ATOM    413  HA  ASP    26       1.466   2.313  -2.322  1.00  0.00
ATOM    414  CB  ASP    26       0.529   0.918  -3.648  1.00  0.00
ATOM    415  HB2 ASP    26      -0.149   1.600  -4.162  1.00  0.00
ATOM    416  HB3 ASP    26       0.900   0.174  -4.353  1.00  0.00
ATOM    417  CG  ASP    26      -0.208   0.226  -2.529  1.00  0.00
ATOM    418  OD1 ASP    26       0.380   0.070  -1.432  1.00  0.00
ATOM    419  OD2 ASP    26      -1.377  -0.158  -2.743  1.00  0.00
ATOM    420  C   ASP    26       2.840   0.825  -2.704  1.00  0.00
ATOM    421  O   ASP    26       3.034  -0.285  -3.224  1.00  0.00
ATOM    422  N   THR    27       3.519   1.248  -1.621  1.00  0.00
ATOM    423  H   THR    27       3.365   2.170  -1.237  1.00  0.00
ATOM    424  CA  THR    27       4.601   0.430  -1.056  1.00  0.00
ATOM    425  HA  THR    27       5.247   0.058  -1.852  1.00  0.00
ATOM    426  CB  THR    27       5.452   1.256  -0.079  1.00  0.00
ATOM    427  HB  THR    27       6.247   0.616   0.303  1.00  0.00
ATOM    428  CG2 THR    27       6.063   2.482  -0.746  1.00  0.00
ATOM    429 HG21 THR    27       5.268   3.122  -1.128  1.00  0.00
ATOM    430 HG22 THR    27       6.656   3.035  -0.017  1.00  0.00
ATOM    431 HG23 THR    27       6.703   2.167  -1.570  1.00  0.00
ATOM    432  OG1 THR    27       4.616   1.679   1.007  1.00  0.00
ATOM    433  HG1 THR    27       5.134   2.197   1.627  1.00  0.00
ATOM    434  C   THR    27       4.089  -0.879  -0.410  1.00  0.00
ATOM    435  O   THR    27       4.878  -1.807  -0.209  1.00  0.00
ATOM    436  N   GLY    28       2.792  -0.936  -0.078  1.00  0.00
ATOM    437  H   GLY    28       2.169  -0.159  -0.244  1.00  0.00
ATOM    438  CA  GLY    28       2.247  -2.140   0.539  1.00  0.00
ATOM    439  HA2 GLY    28       2.996  -2.540   1.223  1.00  0.00
ATOM    440  HA3 GLY    28       1.355  -1.860   1.100  1.00  0.00
ATOM    441  C   GLY    28       1.880  -3.209  -0.469  1.00  0.00
ATOM    442  O   GLY    28       1.536  -4.322  -0.070  1.00  0.00
ATOM    443  N   ALA    29       1.956  -2.900  -1.781  1.00  0.00
ATOM    444  H   ALA    29       2.276  -1.984  -2.061  1.00  0.00
ATOM    445  CA  ALA    29       1.588  -3.856  -2.826  1.00  0.00
ATOM    446  HA  ALA    29       0.948  -4.636  -2.414  1.00  0.00
ATOM    447  CB  ALA    29       0.826  -3.132  -3.924  1.00  0.00
ATOM    448  HB1 ALA    29       1.457  -2.353  -4.352  1.00  0.00
ATOM    449  HB2 ALA    29       0.547  -3.842  -4.702  1.00  0.00
ATOM    450  HB3 ALA    29      -0.074  -2.680  -3.506  1.00  0.00
ATOM    451  C   ALA    29       2.807  -4.514  -3.446  1.00  0.00
ATOM    452  O   ALA    29       3.716  -3.817  -3.903  1.00  0.00
ATOM    453  N   ASP    30       2.817  -5.856  -3.527  1.00  0.00
ATOM    454  H   ASP    30       2.049  -6.422  -3.197  1.00  0.00
ATOM    455  CA  ASP    30       3.950  -6.528  -4.166  1.00  0.00
ATOM    456  HA  ASP    30       4.887  -6.177  -3.734  1.00  0.00
ATOM    457  CB  ASP    30       3.847  -8.051  -3.947  1.00  0.00
ATOM    458  HB2 ASP    30       2.916  -8.366  -4.419  1.00  0.00
ATOM    459  HB3 ASP    30       4.691  -8.481  -4.487  1.00  0.00
ATOM    460  CG  ASP    30       3.871  -8.527  -2.514  1.00  0.00
ATOM    461  OD1 ASP    30       3.289  -9.605  -2.243  1.00  0.00
ATOM    462  OD2 ASP    30       4.483  -7.827  -1.653  1.00  0.00
ATOM    463  C   ASP    30       3.918  -6.296  -5.670  1.00  0.00
ATOM    464  O   ASP    30       4.977  -6.187  -6.315  1.00  0.00
ATOM    465  N   ASP    31       2.692  -6.281  -6.228  1.00  0.00
ATOM    466  H   ASP    31       1.900  -6.333  -5.604  1.00  0.00
ATOM    467  CA  ASP    31       2.438  -6.193  -7.662  1.00  0.00
ATOM    468  HA  ASP    31       3.372  -6.184  -8.225  1.00  0.00
ATOM    469  CB  ASP    31       1.619  -7.440  -8.081  1.00  0.00
ATOM    470  HB2 ASP    31       0.587  -7.240  -7.794  1.00  0.00
ATOM    471  HB3 ASP    31       1.689  -7.501  -9.167  1.00  0.00
ATOM    472  CG  ASP    31       2.069  -8.761  -7.469  1.00  0.00
ATOM    473  OD1 ASP    31       3.235  -9.152  -7.695  1.00  0.00
ATOM    474  OD2 ASP    31       1.250  -9.398  -6.764  1.00  0.00
ATOM    475  C   ASP    31       1.656  -4.965  -8.089  1.00  0.00
ATOM    476  O   ASP    31       0.992  -4.321  -7.285  1.00  0.00
ATOM    477  N   THR    32       1.740  -4.652  -9.378  1.00  0.00
ATOM    478  H   THR    32       2.361  -5.195  -9.961  1.00  0.00
ATOM    479  CA  THR    32       1.023  -3.539  -9.982  1.00  0.00
ATOM    480  HA  THR    32       0.796  -2.760  -9.254  1.00  0.00
ATOM    481  CB  THR    32       1.890  -2.935 -11.089  1.00  0.00
ATOM    482  HB  THR    32       2.242  -3.751 -11.721  1.00  0.00
ATOM    483  CG2 THR    32       1.133  -1.921 -11.943  1.00  0.00
ATOM    484 HG21 THR    32       0.781  -1.105 -11.312  1.00  0.00
ATOM    485 HG22 THR    32       1.797  -1.525 -12.712  1.00  0.00
ATOM    486 HG23 THR    32       0.280  -2.408 -12.416  1.00  0.00
ATOM    487  OG1 THR    32       3.013  -2.309 -10.453  1.00  0.00
ATOM    488  HG1 THR    32       3.581  -1.917 -11.120  1.00  0.00
ATOM    489  C   THR    32      -0.293  -4.115 -10.488  1.00  0.00
ATOM    490  O   THR    32      -0.295  -5.148 -11.169  1.00  0.00
ATOM    491  N   VAL    33      -1.418  -3.462 -10.125  1.00  0.00
ATOM    492  H   VAL    33      -1.357  -2.632  -9.552  1.00  0.00
ATOM    493  CA  VAL    33      -2.747  -3.952 -10.497  1.00  0.00
ATOM    494  HA  VAL    33      -2.713  -4.687 -11.302  1.00  0.00
ATOM    495  CB  VAL    33      -3.514  -4.567  -9.296  1.00  0.00
ATOM    496  HB  VAL    33      -3.862  -3.767  -8.642  1.00  0.00
ATOM    497  CG1 VAL    33      -4.724  -5.376  -9.807  1.00  0.00
ATOM    498 HG11 VAL    33      -4.377  -6.176 -10.460  1.00  0.00
ATOM    499 HG12 VAL    33      -5.259  -5.805  -8.960  1.00  0.00
ATOM    500 HG13 VAL    33      -5.393  -4.719 -10.363  1.00  0.00
ATOM    501  CG2 VAL    33      -2.591  -5.412  -8.404  1.00  0.00
ATOM    502 HG21 VAL    33      -1.789  -4.786  -8.014  1.00  0.00
ATOM    503 HG22 VAL    33      -3.165  -5.825  -7.575  1.00  0.00
ATOM    504 HG23 VAL    33      -2.163  -6.225  -8.990  1.00  0.00
ATOM    505  C   VAL    33      -3.543  -2.817 -11.088  1.00  0.00
ATOM    506  O   VAL    33      -3.698  -1.776 -10.437  1.00  0.00
ATOM    507  N   LEU    34      -4.040  -3.015 -12.310  1.00  0.00
ATOM    508  H   LEU    34      -3.845  -3.872 -12.807  1.00  0.00
ATOM    509  CA  LEU    34      -4.833  -1.986 -12.986  1.00  0.00
ATOM    510  HA  LEU    34      -4.960  -1.134 -12.318  1.00  0.00
ATOM    511  CB  LEU    34      -4.147  -1.499 -14.285  1.00  0.00
ATOM    512  HB2 LEU    34      -4.139  -2.364 -14.948  1.00  0.00
ATOM    513  HB3 LEU    34      -4.793  -0.727 -14.703  1.00  0.00
ATOM    514  CG  LEU    34      -2.713  -0.947 -14.142  1.00  0.00
ATOM    515  HG  LEU    34      -2.076  -1.716 -13.705  1.00  0.00
ATOM    516  CD1 LEU    34      -2.167  -0.551 -15.497  1.00  0.00
ATOM    517 HD11 LEU    34      -2.803   0.218 -15.935  1.00  0.00
ATOM    518 HD12 LEU    34      -1.155  -0.163 -15.382  1.00  0.00
ATOM    519 HD13 LEU    34      -2.150  -1.423 -16.151  1.00  0.00
ATOM    520  CD2 LEU    34      -2.666   0.277 -13.223  1.00  0.00
ATOM    521 HD21 LEU    34      -3.028   0.002 -12.232  1.00  0.00
ATOM    522 HD22 LEU    34      -1.640   0.636 -13.148  1.00  0.00
ATOM    523 HD23 LEU    34      -3.297   1.065 -13.634  1.00  0.00
ATOM    524  C   LEU    34      -6.221  -2.464 -13.323  1.00  0.00
ATOM    525  O   LEU    34      -6.446  -3.664 -13.506  1.00  0.00
ATOM    526  N   GLU    35      -7.171  -1.512 -13.402  1.00  0.00
ATOM    527  H   GLU    35      -6.937  -0.560 -13.158  1.00  0.00
ATOM    528  CA  GLU    35      -8.546  -1.808 -13.799  1.00  0.00
ATOM    529  HA  GLU    35      -8.993  -2.526 -13.112  1.00  0.00
ATOM    530  CB  GLU    35      -9.376  -0.515 -13.766  1.00  0.00
ATOM    531  HB2 GLU    35     -10.419  -0.791 -13.923  1.00  0.00
ATOM    532  HB3 GLU    35      -9.262  -0.078 -12.774  1.00  0.00
ATOM    533  CG  GLU    35      -8.956   0.502 -14.821  1.00  0.00
ATOM    534  HG2 GLU    35      -7.885   0.345 -14.953  1.00  0.00
ATOM    535  HG3 GLU    35      -9.481   0.205 -15.729  1.00  0.00
ATOM    536  CD  GLU    35      -9.221   1.969 -14.541  1.00  0.00
ATOM    537  OE1 GLU    35     -10.151   2.287 -13.765  1.00  0.00
ATOM    538  OE2 GLU    35      -8.485   2.805 -15.112  1.00  0.00
ATOM    539  C   GLU    35      -8.557  -2.433 -15.232  1.00  0.00
ATOM    540  O   GLU    35      -7.566  -2.347 -15.978  1.00  0.00
ATOM    541  N   GLU    36      -9.684  -3.067 -15.612  1.00  0.00
ATOM    542  H   GLU    36     -10.457  -3.163 -14.969  1.00  0.00
ATOM    543  CA  GLU    36      -9.790  -3.701 -16.917  1.00  0.00
ATOM    544  HA  GLU    36      -9.122  -4.562 -16.955  1.00  0.00
ATOM    545  CB  GLU    36     -11.224  -4.179 -17.195  1.00  0.00
ATOM    546  HB2 GLU    36     -11.896  -3.401 -16.832  1.00  0.00
ATOM    547  HB3 GLU    36     -11.326  -4.270 -18.276  1.00  0.00
ATOM    548  CG  GLU    36     -11.578  -5.495 -16.543  1.00  0.00
ATOM    549  HG2 GLU    36     -11.486  -5.318 -15.471  1.00  0.00
ATOM    550  HG3 GLU    36     -12.626  -5.657 -16.795  1.00  0.00
ATOM    551  CD  GLU    36     -10.771  -6.722 -16.924  1.00  0.00
ATOM    552  OE1 GLU    36     -10.099  -6.720 -17.983  1.00  0.00
ATOM    553  OE2 GLU    36     -10.811  -7.697 -16.142  1.00  0.00
ATOM    554  C   GLU    36      -9.327  -2.817 -18.071  1.00  0.00
ATOM    555  O   GLU    36      -9.743  -1.668 -18.200  1.00  0.00
ATOM    556  N   MET    37      -8.460  -3.375 -18.903  1.00  0.00
ATOM    557  H   MET    37      -8.157  -4.315 -18.693  1.00  0.00
ATOM    558  CA  MET    37      -7.910  -2.720 -20.082  1.00  0.00
ATOM    559  HA  MET    37      -8.707  -2.202 -20.615  1.00  0.00
ATOM    560  CB  MET    37      -6.829  -1.693 -19.695  1.00  0.00
ATOM    561  HB2 MET    37      -6.576  -1.131 -20.594  1.00  0.00
ATOM    562  HB3 MET    37      -7.268  -1.020 -18.958  1.00  0.00
ATOM    563  CG  MET    37      -5.572  -2.320 -19.121  1.00  0.00
ATOM    564  HG2 MET    37      -5.832  -2.842 -18.201  1.00  0.00
ATOM    565  HG3 MET    37      -5.177  -3.034 -19.844  1.00  0.00
ATOM    566  SD  MET    37      -4.305  -1.074 -18.761  1.00  0.00
ATOM    567  CE  MET    37      -3.966  -0.468 -20.413  1.00  0.00
ATOM    568  HE1 MET    37      -4.878  -0.055 -20.843  1.00  0.00
ATOM    569  HE2 MET    37      -3.203   0.309 -20.366  1.00  0.00
ATOM    570  HE3 MET    37      -3.610  -1.289 -21.036  1.00  0.00
ATOM    571  C   MET    37      -7.312  -3.770 -20.978  1.00  0.00
ATOM    572  O   MET    37      -7.022  -4.884 -20.518  1.00  0.00
ATOM    573  N   ASN    38      -7.086  -3.420 -22.243  1.00  0.00
ATOM    574  H   ASN    38      -7.431  -2.550 -22.622  1.00  0.00
ATOM    575  CA  ASN    38      -6.482  -4.375 -23.152  1.00  0.00
ATOM    576  HA  ASN    38      -6.640  -5.379 -22.759  1.00  0.00
ATOM    577  CB  ASN    38      -7.083  -4.301 -24.589  1.00  0.00
ATOM    578  HB2 ASN    38      -6.703  -5.181 -25.108  1.00  0.00
ATOM    579  HB3 ASN    38      -8.167  -4.372 -24.500  1.00  0.00
ATOM    580  CG  ASN    38      -6.748  -3.084 -25.400  1.00  0.00
ATOM    581  OD1 ASN    38      -7.238  -1.977 -25.150  1.00  0.00
ATOM    582  ND2 ASN    38      -5.921  -3.271 -26.418  1.00  0.00
ATOM    583 HD21 ASN    38      -5.658  -2.489 -27.001  1.00  0.00
ATOM    584 HD22 ASN    38      -5.557  -4.194 -26.606  1.00  0.00
ATOM    585  C   ASN    38      -4.956  -4.223 -23.107  1.00  0.00
ATOM    586  O   ASN    38      -4.452  -3.097 -23.051  1.00  0.00
ATOM    587  N   LEU    39      -4.228  -5.355 -23.068  1.00  0.00
ATOM    588  H   LEU    39      -4.691  -6.248 -22.973  1.00  0.00
ATOM    589  CA  LEU    39      -2.763  -5.331 -23.088  1.00  0.00
ATOM    590  HA  LEU    39      -2.435  -4.347 -23.422  1.00  0.00
ATOM    591  CB  LEU    39      -2.145  -5.613 -21.712  1.00  0.00
ATOM    592  HB2 LEU    39      -2.760  -6.426 -21.326  1.00  0.00
ATOM    593  HB3 LEU    39      -1.121  -5.963 -21.843  1.00  0.00
ATOM    594  CG  LEU    39      -2.163  -4.438 -20.715  1.00  0.00
ATOM    595  HG  LEU    39      -3.198  -4.137 -20.553  1.00  0.00
ATOM    596  CD1 LEU    39      -1.536  -4.829 -19.387  1.00  0.00
ATOM    597 HD11 LEU    39      -0.501  -5.130 -19.548  1.00  0.00
ATOM    598 HD12 LEU    39      -1.565  -3.978 -18.707  1.00  0.00
ATOM    599 HD13 LEU    39      -2.092  -5.660 -18.953  1.00  0.00
ATOM    600  CD2 LEU    39      -1.461  -3.176 -21.293  1.00  0.00
ATOM    601 HD21 LEU    39      -1.972  -2.860 -22.202  1.00  0.00
ATOM    602 HD22 LEU    39      -1.496  -2.372 -20.558  1.00  0.00
ATOM    603 HD23 LEU    39      -0.422  -3.411 -21.524  1.00  0.00
ATOM    604  C   LEU    39      -2.268  -6.336 -24.115  1.00  0.00
ATOM    605  O   LEU    39      -2.968  -7.317 -24.351  1.00  0.00
ATOM    606  N   PRO    40      -1.088  -6.118 -24.745  1.00  0.00
ATOM    607  CD  PRO    40      -0.138  -4.993 -24.597  1.00  0.00
ATOM    608  HD2 PRO    40       0.239  -4.977 -23.574  1.00  0.00
ATOM    609  HD3 PRO    40      -0.657  -4.058 -24.807  1.00  0.00
ATOM    610  CG  PRO    40       0.949  -5.294 -25.615  1.00  0.00
ATOM    611  HG2 PRO    40       1.812  -5.721 -25.105  1.00  0.00
ATOM    612  HG3 PRO    40       1.242  -4.370 -26.113  1.00  0.00
ATOM    613  CB  PRO    40       0.361  -6.256 -26.585  1.00  0.00
ATOM    614  HB2 PRO    40       1.133  -6.902 -27.002  1.00  0.00
ATOM    615  HB3 PRO    40      -0.175  -5.761 -27.395  1.00  0.00
ATOM    616  CA  PRO    40      -0.616  -7.088 -25.742  1.00  0.00
ATOM    617  HA  PRO    40      -1.485  -7.414 -26.313  1.00  0.00
ATOM    618  C   PRO    40       0.081  -8.305 -25.138  1.00  0.00
ATOM    619  O   PRO    40       0.563  -8.259 -24.006  1.00  0.00
ATOM    620  N   GLY    41       0.152  -9.366 -25.930  1.00  0.00
ATOM    621  H   GLY    41      -0.289  -9.310 -26.837  1.00  0.00
ATOM    622  CA  GLY    41       0.828 -10.603 -25.567  1.00  0.00
ATOM    623  HA2 GLY    41       1.191 -11.041 -26.497  1.00  0.00
ATOM    624  HA3 GLY    41       1.677 -10.320 -24.944  1.00  0.00
ATOM    625  C   GLY    41      -0.002 -11.628 -24.831  1.00  0.00
ATOM    626  O   GLY    41      -1.223 -11.491 -24.676  1.00  0.00
ATOM    627  N   ARG    42       0.681 -12.688 -24.396  1.00  0.00
ATOM    628  H   ARG    42       1.671 -12.734 -24.590  1.00  0.00
ATOM    629  CA  ARG    42       0.069 -13.788 -23.670  1.00  0.00
ATOM    630  HA  ARG    42      -0.890 -14.041 -24.122  1.00  0.00
ATOM    631  CB  ARG    42       0.974 -15.030 -23.712  1.00  0.00
ATOM    632  HB2 ARG    42       1.985 -14.710 -23.458  1.00  0.00
ATOM    633  HB3 ARG    42       0.613 -15.726 -22.955  1.00  0.00
ATOM    634  CG  ARG    42       0.986 -15.723 -25.079  1.00  0.00
ATOM    635  HG2 ARG    42      -0.030 -15.707 -25.473  1.00  0.00
ATOM    636  HG3 ARG    42       1.640 -15.154 -25.739  1.00  0.00
ATOM    637  CD  ARG    42       1.476 -17.162 -24.997  1.00  0.00
ATOM    638  HD2 ARG    42       1.711 -17.516 -26.001  1.00  0.00
ATOM    639  HD3 ARG    42       2.374 -17.198 -24.380  1.00  0.00
ATOM    640  NE  ARG    42       0.467 -18.049 -24.410  1.00  0.00
ATOM    641  HE  ARG    42      -0.408 -17.628 -24.132  1.00  0.00
ATOM    642  CZ  ARG    42       0.632 -19.355 -24.219  1.00  0.00
ATOM    643  NH1 ARG    42       1.767 -19.948 -24.571  1.00  0.00
ATOM    644 HH11 ARG    42       2.510 -19.404 -24.986  1.00  0.00
ATOM    645 HH12 ARG    42       1.882 -20.940 -24.422  1.00  0.00
ATOM    646  NH2 ARG    42      -0.339 -20.079 -23.679  1.00  0.00
ATOM    647 HH21 ARG    42      -1.207 -19.636 -23.412  1.00  0.00
ATOM    648 HH22 ARG    42      -0.207 -21.070 -23.537  1.00  0.00
ATOM    649  C   ARG    42      -0.161 -13.377 -22.230  1.00  0.00
ATOM    650  O   ARG    42       0.473 -12.452 -21.733  1.00  0.00
ATOM    651  N   TRP    43      -1.068 -14.070 -21.560  1.00  0.00
ATOM    652  H   TRP    43      -1.617 -14.779 -22.024  1.00  0.00
ATOM    653  CA  TRP    43      -1.349 -13.786 -20.154  1.00  0.00
ATOM    654  HA  TRP    43      -0.460 -13.366 -19.684  1.00  0.00
ATOM    655  CB  TRP    43      -2.503 -12.781 -20.009  1.00  0.00
ATOM    656  HB2 TRP    43      -2.701 -12.601 -18.952  1.00  0.00
ATOM    657  HB3 TRP    43      -2.242 -11.841 -20.494  1.00  0.00
ATOM    658  CG  TRP    43      -3.802 -13.234 -20.619  1.00  0.00
ATOM    659  CD1 TRP    43      -4.233 -12.997 -21.892  1.00  0.00
ATOM    660  HD1 TRP    43      -3.566 -12.431 -22.542  1.00  0.00
ATOM    661  NE1 TRP    43      -5.478 -13.555 -22.080  1.00  0.00
ATOM    662  HE1 TRP    43      -6.022 -13.497 -22.929  1.00  0.00
ATOM    663  CE2 TRP    43      -5.866 -14.186 -20.929  1.00  0.00
ATOM    664  CZ2 TRP    43      -7.035 -14.895 -20.633  1.00  0.00
ATOM    665  HZ2 TRP    43      -7.793 -14.996 -21.410  1.00  0.00
ATOM    666  CH2 TRP    43      -7.154 -15.426 -19.365  1.00  0.00
ATOM    667  HH2 TRP    43      -8.042 -16.000 -19.103  1.00  0.00
ATOM    668  CZ3 TRP    43      -6.153 -15.243 -18.400  1.00  0.00
ATOM    669  HZ3 TRP    43      -6.265 -15.650 -17.395  1.00  0.00
ATOM    670  CE3 TRP    43      -4.995 -14.542 -18.692  1.00  0.00
ATOM    671  HE3 TRP    43      -4.244 -14.443 -17.908  1.00  0.00
ATOM    672  CD2 TRP    43      -4.836 -13.996 -19.978  1.00  0.00
ATOM    673  C   TRP    43      -1.663 -15.071 -19.416  1.00  0.00
ATOM    674  O   TRP    43      -2.010 -16.088 -20.033  1.00  0.00
ATOM    675  N   LYS    44      -1.555 -15.027 -18.097  1.00  0.00
ATOM    676  H   LYS    44      -1.123 -14.240 -17.635  1.00  0.00
ATOM    677  CA  LYS    44      -1.912 -16.193 -17.291  1.00  0.00
ATOM    678  HA  LYS    44      -2.559 -16.838 -17.886  1.00  0.00
ATOM    679  CB  LYS    44      -0.695 -17.007 -16.833  1.00  0.00
ATOM    680  HB2 LYS    44      -1.104 -17.863 -16.296  1.00  0.00
ATOM    681  HB3 LYS    44      -0.214 -17.349 -17.749  1.00  0.00
ATOM    682  CG  LYS    44       0.321 -16.307 -15.963  1.00  0.00
ATOM    683  HG2 LYS    44       0.591 -15.342 -16.392  1.00  0.00
ATOM    684  HG3 LYS    44      -0.074 -16.160 -14.958  1.00  0.00
ATOM    685  CD  LYS    44       1.560 -17.200 -15.898  1.00  0.00
ATOM    686  HD2 LYS    44       1.238 -18.169 -15.517  1.00  0.00
ATOM    687  HD3 LYS    44       1.927 -17.315 -16.918  1.00  0.00
ATOM    688  CE  LYS    44       2.660 -16.660 -15.028  1.00  0.00
ATOM    689  HE2 LYS    44       2.786 -15.599 -15.242  1.00  0.00
ATOM    690  HE3 LYS    44       2.375 -16.788 -13.984  1.00  0.00
ATOM    691  NZ  LYS    44       3.937 -17.371 -15.282  1.00  0.00
ATOM    692  HZ1 LYS    44       4.202 -17.252 -16.249  1.00  0.00
ATOM    693  HZ2 LYS    44       4.658 -16.990 -14.686  1.00  0.00
ATOM    694  HZ3 LYS    44       3.820 -18.354 -15.083  1.00  0.00
ATOM    695  C   LYS    44      -2.809 -15.762 -16.143  1.00  0.00
ATOM    696  O   LYS    44      -2.653 -14.643 -15.643  1.00  0.00
ATOM    697  N   PRO    45      -3.782 -16.586 -15.736  1.00  0.00
ATOM    698  CD  PRO    45      -4.134 -17.944 -16.223  1.00  0.00
ATOM    699  HD2 PRO    45      -3.269 -18.599 -16.120  1.00  0.00
ATOM    700  HD3 PRO    45      -4.424 -17.887 -17.272  1.00  0.00
ATOM    701  CG  PRO    45      -5.274 -18.351 -15.336  1.00  0.00
ATOM    702  HG2 PRO    45      -4.894 -19.053 -14.594  1.00  0.00
ATOM    703  HG3 PRO    45      -6.025 -18.845 -15.952  1.00  0.00
ATOM    704  CB  PRO    45      -5.831 -17.138 -14.696  1.00  0.00
ATOM    705  HB2 PRO    45      -6.161 -17.392 -13.689  1.00  0.00
ATOM    706  HB3 PRO    45      -6.657 -16.686 -15.246  1.00  0.00
ATOM    707  CA  PRO    45      -4.652 -16.162 -14.627  1.00  0.00
ATOM    708  HA  PRO    45      -4.978 -15.138 -14.810  1.00  0.00
ATOM    709  C   PRO    45      -3.912 -16.229 -13.291  1.00  0.00
ATOM    710  O   PRO    45      -2.980 -17.030 -13.110  1.00  0.00
ATOM    711  N   LYS    46      -4.334 -15.373 -12.359  1.00  0.00
ATOM    712  H   LYS    46      -5.125 -14.779 -12.564  1.00  0.00
ATOM    713  CA  LYS    46      -3.735 -15.292 -11.033  1.00  0.00
ATOM    714  HA  LYS    46      -3.317 -16.254 -10.736  1.00  0.00
ATOM    715  CB  LYS    46      -2.589 -14.246 -11.079  1.00  0.00
ATOM    716  HB2 LYS    46      -1.943 -14.531 -11.909  1.00  0.00
ATOM    717  HB3 LYS    46      -3.056 -13.285 -11.296  1.00  0.00
ATOM    718  CG  LYS    46      -1.758 -14.131  -9.804  1.00  0.00
ATOM    719  HG2 LYS    46      -2.420 -13.870  -8.979  1.00  0.00
ATOM    720  HG3 LYS    46      -1.292 -15.096  -9.604  1.00  0.00
ATOM    721  CD  LYS    46      -0.679 -13.066  -9.945  1.00  0.00
ATOM    722  HD2 LYS    46      -0.044 -13.349 -10.785  1.00  0.00
ATOM    723  HD3 LYS    46      -1.175 -12.122 -10.168  1.00  0.00
ATOM    724  CE  LYS    46       0.172 -12.908  -8.699  1.00  0.00
ATOM    725  HE2 LYS    46       0.807 -12.033  -8.838  1.00  0.00
ATOM    726  HE3 LYS    46      -0.499 -12.739  -7.857  1.00  0.00
ATOM    727  NZ  LYS    46       1.018 -14.093  -8.426  1.00  0.00
ATOM    728  HZ1 LYS    46       1.640 -14.249  -9.206  1.00  0.00
ATOM    729  HZ2 LYS    46       1.561 -13.934  -7.589  1.00  0.00
ATOM    730  HZ3 LYS    46       0.430 -14.904  -8.297  1.00  0.00
ATOM    731  C   LYS    46      -4.801 -14.808 -10.076  1.00  0.00
ATOM    732  O   LYS    46      -5.708 -14.078 -10.495  1.00  0.00
ATOM    733  N   MET    47      -4.687 -15.182  -8.790  1.00  0.00
ATOM    734  H   MET    47      -3.941 -15.813  -8.535  1.00  0.00
ATOM    735  CA  MET    47      -5.579 -14.703  -7.737  1.00  0.00
ATOM    736  HA  MET    47      -6.383 -14.126  -8.194  1.00  0.00
ATOM    737  CB  MET    47      -6.200 -15.852  -6.922  1.00  0.00
ATOM    738  HB2 MET    47      -5.401 -16.549  -6.668  1.00  0.00
ATOM    739  HB3 MET    47      -6.614 -15.426  -6.008  1.00  0.00
ATOM    740  CG  MET    47      -7.278 -16.579  -7.667  1.00  0.00
ATOM    741  HG2 MET    47      -6.987 -16.686  -8.712  1.00  0.00
ATOM    742  HG3 MET    47      -7.420 -17.566  -7.227  1.00  0.00
ATOM    743  SD  MET    47      -8.820 -15.663  -7.574  1.00  0.00
ATOM    744  CE  MET    47      -9.459 -16.274  -5.978  1.00  0.00
ATOM    745  HE1 MET    47      -8.752 -16.030  -5.185  1.00  0.00
ATOM    746  HE2 MET    47     -10.418 -15.802  -5.766  1.00  0.00
ATOM    747  HE3 MET    47      -9.589 -17.355  -6.028  1.00  0.00
ATOM    748  C   MET    47      -4.722 -13.853  -6.819  1.00  0.00
ATOM    749  O   MET    47      -3.639 -14.294  -6.388  1.00  0.00
ATOM    750  N   ILE    48      -5.164 -12.619  -6.557  1.00  0.00
ATOM    751  H   ILE    48      -5.958 -12.248  -7.058  1.00  0.00
ATOM    752  CA  ILE    48      -4.429 -11.723  -5.659  1.00  0.00
ATOM    753  HA  ILE    48      -3.676 -12.263  -5.085  1.00  0.00
ATOM    754  CB  ILE    48      -3.776 -10.523  -6.355  1.00  0.00
ATOM    755  HB  ILE    48      -3.385  -9.835  -5.606  1.00  0.00
ATOM    756  CG2 ILE    48      -2.635 -11.013  -7.240  1.00  0.00
ATOM    757 HG21 ILE    48      -3.026 -11.701  -7.990  1.00  0.00
ATOM    758 HG22 ILE    48      -2.168 -10.162  -7.736  1.00  0.00
ATOM    759 HG23 ILE    48      -1.894 -11.527  -6.627  1.00  0.00
ATOM    760  CG1 ILE    48      -4.820  -9.679  -7.117  1.00  0.00
ATOM    761 HG12 ILE    48      -5.140 -10.265  -7.978  1.00  0.00
ATOM    762 HG13 ILE    48      -5.665  -9.531  -6.445  1.00  0.00
ATOM    763  CD1 ILE    48      -4.313  -8.352  -7.579  1.00  0.00
ATOM    764 HD11 ILE    48      -3.468  -8.499  -8.252  1.00  0.00
ATOM    765 HD12 ILE    48      -5.107  -7.822  -8.105  1.00  0.00
ATOM    766 HD13 ILE    48      -3.993  -7.765  -6.718  1.00  0.00
ATOM    767  C   ILE    48      -5.329 -11.307  -4.530  1.00  0.00
ATOM    768  O   ILE    48      -6.505 -11.036  -4.752  1.00  0.00
ATOM    769  N   GLY    49      -4.779 -11.286  -3.326  1.00  0.00
ATOM    770  H   GLY    49      -3.799 -11.503  -3.214  1.00  0.00
ATOM    771  CA  GLY    49      -5.551 -10.956  -2.140  1.00  0.00
ATOM    772  HA2 GLY    49      -6.573 -10.764  -2.467  1.00  0.00
ATOM    773  HA3 GLY    49      -5.536 -11.834  -1.494  1.00  0.00
ATOM    774  C   GLY    49      -5.055  -9.769  -1.363  1.00  0.00
ATOM    775  O   GLY    49      -3.863  -9.500  -1.291  1.00  0.00
ATOM    776  N   GLY    50      -6.005  -9.072  -0.779  1.00  0.00
ATOM    777  H   GLY    50      -6.966  -9.353  -0.911  1.00  0.00
ATOM    778  CA  GLY    50      -5.734  -7.910   0.052  1.00  0.00
ATOM    779  HA2 GLY    50      -4.762  -8.000   0.537  1.00  0.00
ATOM    780  HA3 GLY    50      -5.761  -6.996  -0.541  1.00  0.00
ATOM    781  C   GLY    50      -6.802  -7.840   1.107  1.00  0.00
ATOM    782  O   GLY    50      -7.400  -8.856   1.466  1.00  0.00
ATOM    783  N   ILE    51      -7.054  -6.643   1.605  1.00  0.00
ATOM    784  H   ILE    51      -6.509  -5.822   1.384  1.00  0.00
ATOM    785  CA  ILE    51      -8.118  -6.518   2.577  1.00  0.00
ATOM    786  HA  ILE    51      -8.031  -7.284   3.348  1.00  0.00
ATOM    787  CB  ILE    51      -8.043  -5.133   3.224  1.00  0.00
ATOM    788  HB  ILE    51      -7.727  -4.410   2.472  1.00  0.00
ATOM    789  CG2 ILE    51      -9.409  -4.719   3.788  1.00  0.00
ATOM    790 HG21 ILE    51      -9.726  -5.441   4.541  1.00  0.00
ATOM    791 HG22 ILE    51      -9.331  -3.731   4.243  1.00  0.00
ATOM    792 HG23 ILE    51     -10.142  -4.690   2.982  1.00  0.00
ATOM    793  CG1 ILE    51      -6.974  -5.182   4.359  1.00  0.00
ATOM    794 HG12 ILE    51      -7.409  -5.781   5.159  1.00  0.00
ATOM    795 HG13 ILE    51      -6.113  -5.704   3.942  1.00  0.00
ATOM    796  CD1 ILE    51      -6.539  -3.865   4.905  1.00  0.00
ATOM    797 HD11 ILE    51      -7.399  -3.342   5.323  1.00  0.00
ATOM    798 HD12 ILE    51      -5.796  -4.023   5.686  1.00  0.00
ATOM    799 HD13 ILE    51      -6.103  -3.266   4.106  1.00  0.00
ATOM    800  C   ILE    51      -9.412  -6.796   1.778  1.00  0.00
ATOM    801  O   ILE    51      -9.516  -6.376   0.631  1.00  0.00
ATOM    802  N   GLY    52     -10.331  -7.533   2.365  1.00  0.00
ATOM    803  H   GLY    52     -10.166  -7.894   3.294  1.00  0.00
ATOM    804  CA  GLY    52     -11.594  -7.851   1.716  1.00  0.00
ATOM    805  HA2 GLY    52     -12.358  -7.869   2.493  1.00  0.00
ATOM    806  HA3 GLY    52     -11.807  -7.043   1.016  1.00  0.00
ATOM    807  C   GLY    52     -11.619  -9.165   0.972  1.00  0.00
ATOM    808  O   GLY    52     -12.689  -9.619   0.571  1.00  0.00
ATOM    809  N   GLY    53     -10.452  -9.763   0.768  1.00  0.00
ATOM    810  H   GLY    53      -9.594  -9.339   1.092  1.00  0.00
ATOM    811  CA  GLY    53     -10.372 -11.038   0.077  1.00  0.00
ATOM    812  HA2 GLY    53      -9.894 -11.748   0.752  1.00  0.00
ATOM    813  HA3 GLY    53     -11.391 -11.364  -0.130  1.00  0.00
ATOM    814  C   GLY    53      -9.598 -10.993  -1.218  1.00  0.00
ATOM    815  O   GLY    53      -8.754 -10.123  -1.420  1.00  0.00
ATOM    816  N   PHE    54      -9.899 -11.932  -2.107  1.00  0.00
ATOM    817  H   PHE    54     -10.659 -12.570  -1.919  1.00  0.00
ATOM    818  CA  PHE    54      -9.179 -12.068  -3.367  1.00  0.00
ATOM    819  HA  PHE    54      -8.274 -11.461  -3.364  1.00  0.00
ATOM    820  CB  PHE    54      -8.776 -13.561  -3.542  1.00  0.00
ATOM    821  HB2 PHE    54      -9.627 -14.217  -3.357  1.00  0.00
ATOM    822  HB3 PHE    54      -8.424 -13.703  -4.564  1.00  0.00
ATOM    823  CG  PHE    54      -7.665 -14.028  -2.634  1.00  0.00
ATOM    824  CD1 PHE    54      -6.372 -14.185  -3.114  1.00  0.00
ATOM    825  HD1 PHE    54      -6.172 -13.996  -4.169  1.00  0.00
ATOM    826  CE1 PHE    54      -5.334 -14.579  -2.266  1.00  0.00
ATOM    827  HE1 PHE    54      -4.322 -14.690  -2.656  1.00  0.00
ATOM    828  CZ  PHE    54      -5.590 -14.827  -0.936  1.00  0.00
ATOM    829  HZ  PHE    54      -4.781 -15.135  -0.274  1.00  0.00
ATOM    830  CE2 PHE    54      -6.865 -14.686  -0.443  1.00  0.00
ATOM    831  HE2 PHE    54      -7.065 -14.892   0.609  1.00  0.00
ATOM    832  CD2 PHE    54      -7.904 -14.280  -1.285  1.00  0.00
ATOM    833  HD2 PHE    54      -8.912 -14.158  -0.888  1.00  0.00
ATOM    834  C   PHE    54      -9.978 -11.684  -4.598  1.00  0.00
ATOM    835  O   PHE    54     -11.215 -11.751  -4.620  1.00  0.00
ATOM    836  N   ILE    55      -9.245 -11.326  -5.649  1.00  0.00
ATOM    837  H   ILE    55      -8.252 -11.188  -5.523  1.00  0.00
ATOM    838  CA  ILE    55      -9.824 -11.033  -6.955  1.00  0.00
ATOM    839  HA  ILE    55     -10.814 -11.476  -7.068  1.00  0.00
ATOM    840  CB  ILE    55      -9.891  -9.509  -7.306  1.00  0.00
ATOM    841  HB  ILE    55     -10.196  -9.400  -8.347  1.00  0.00
ATOM    842  CG2 ILE    55     -10.905  -8.781  -6.394  1.00  0.00
ATOM    843 HG21 ILE    55     -10.601  -8.889  -5.353  1.00  0.00
ATOM    844 HG22 ILE    55     -10.935  -7.723  -6.655  1.00  0.00
ATOM    845 HG23 ILE    55     -11.895  -9.217  -6.530  1.00  0.00
ATOM    846  CG1 ILE    55      -8.494  -8.822  -7.287  1.00  0.00
ATOM    847 HG12 ILE    55      -8.219  -8.705  -6.239  1.00  0.00
ATOM    848 HG13 ILE    55      -7.801  -9.511  -7.770  1.00  0.00
ATOM    849  CD1 ILE    55      -8.428  -7.436  -7.999  1.00  0.00
ATOM    850 HD11 ILE    55      -9.120  -6.746  -7.517  1.00  0.00
ATOM    851 HD12 ILE    55      -7.415  -7.040  -7.931  1.00  0.00
ATOM    852 HD13 ILE    55      -8.703  -7.552  -9.047  1.00  0.00
ATOM    853  C   ILE    55      -9.015 -11.820  -7.997  1.00  0.00
ATOM    854  O   ILE    55      -7.813 -12.056  -7.806  1.00  0.00
ATOM    855  N   LYS    56      -9.679 -12.209  -9.100  1.00  0.00
ATOM    856  H   LYS    56     -10.670 -12.024  -9.162  1.00  0.00
ATOM    857  CA  LYS    56      -9.032 -12.903 -10.213  1.00  0.00
ATOM    858  HA  LYS    56      -8.180 -13.468  -9.835  1.00  0.00
ATOM    859  CB  LYS    56      -9.996 -13.878 -10.917  1.00  0.00
ATOM    860  HB2 LYS    56     -10.454 -14.502 -10.149  1.00  0.00
ATOM    861  HB3 LYS    56     -10.766 -13.284 -11.408  1.00  0.00
ATOM    862  CG  LYS    56      -9.304 -14.766 -11.948  1.00  0.00
ATOM    863  HG2 LYS    56      -8.833 -14.132 -12.699  1.00  0.00
ATOM    864  HG3 LYS    56      -8.541 -15.360 -11.445  1.00  0.00
ATOM    865  CD  LYS    56     -10.310 -15.698 -12.626  1.00  0.00
ATOM    866  HD2 LYS    56     -10.729 -16.359 -11.867  1.00  0.00
ATOM    867  HD3 LYS    56     -11.105 -15.088 -13.055  1.00  0.00
ATOM    868  CE  LYS    56      -9.669 -16.524 -13.713  1.00  0.00
ATOM    869  HE2 LYS    56      -9.121 -15.854 -14.375  1.00  0.00
ATOM    870  HE3 LYS    56      -8.974 -17.223 -13.248  1.00  0.00
ATOM    871  NZ  LYS    56     -10.679 -17.280 -14.500  1.00  0.00
ATOM    872  HZ1 LYS    56     -11.323 -16.633 -14.932  1.00  0.00
ATOM    873  HZ2 LYS    56     -10.213 -17.819 -15.216  1.00  0.00
ATOM    874  HZ3 LYS    56     -11.187 -17.902 -13.887  1.00  0.00
ATOM    875  C   LYS    56      -8.562 -11.828 -11.189  1.00  0.00
ATOM    876  O   LYS    56      -9.331 -10.937 -11.562  1.00  0.00
ATOM    877  N   VAL    57      -7.309 -11.928 -11.601  1.00  0.00
ATOM    878  H   VAL    57      -6.753 -12.682 -11.223  1.00  0.00
ATOM    879  CA  VAL    57      -6.671 -10.993 -12.526  1.00  0.00
ATOM    880  HA  VAL    57      -7.375 -10.361 -13.068  1.00  0.00
ATOM    881  CB  VAL    57      -5.656 -10.076 -11.771  1.00  0.00
ATOM    882  HB  VAL    57      -5.150  -9.446 -12.503  1.00  0.00
ATOM    883  CG1 VAL    57      -6.358  -9.190 -10.733  1.00  0.00
ATOM    884 HG11 VAL    57      -6.864  -9.819 -10.000  1.00  0.00
ATOM    885 HG12 VAL    57      -5.620  -8.566 -10.228  1.00  0.00
ATOM    886 HG13 VAL    57      -7.090  -8.555 -11.232  1.00  0.00
ATOM    887  CG2 VAL    57      -4.529 -10.890 -11.131  1.00  0.00
ATOM    888 HG21 VAL    57      -3.989 -11.436 -11.905  1.00  0.00
ATOM    889 HG22 VAL    57      -3.843 -10.218 -10.615  1.00  0.00
ATOM    890 HG23 VAL    57      -4.951 -11.597 -10.416  1.00  0.00
ATOM    891  C   VAL    57      -5.956 -11.746 -13.658  1.00  0.00
ATOM    892  O   VAL    57      -5.708 -12.965 -13.549  1.00  0.00
ATOM    893  N   ARG    58      -5.599 -11.009 -14.723  1.00  0.00
ATOM    894  H   ARG    58      -5.874 -10.037 -14.747  1.00  0.00
ATOM    895  CA  ARG    58      -4.830 -11.539 -15.845  1.00  0.00
ATOM    896  HA  ARG    58      -4.851 -12.628 -15.795  1.00  0.00
ATOM    897  CB  ARG    58      -5.379 -11.098 -17.217  1.00  0.00
ATOM    898  HB2 ARG    58      -5.388 -10.008 -17.229  1.00  0.00
ATOM    899  HB3 ARG    58      -4.688 -11.463 -17.977  1.00  0.00
ATOM    900  CG  ARG    58      -6.781 -11.621 -17.512  1.00  0.00
ATOM    901  HG2 ARG    58      -6.785 -12.683 -17.268  1.00  0.00
ATOM    902  HG3 ARG    58      -7.467 -11.093 -16.849  1.00  0.00
ATOM    903  CD  ARG    58      -7.229 -11.429 -18.970  1.00  0.00
ATOM    904  HD2 ARG    58      -6.745 -12.201 -19.568  1.00  0.00
ATOM    905  HD3 ARG    58      -8.310 -11.567 -19.004  1.00  0.00
ATOM    906  NE  ARG    58      -6.903 -10.111 -19.546  1.00  0.00
ATOM    907  HE  ARG    58      -6.065 -10.058 -20.107  1.00  0.00
ATOM    908  CZ  ARG    58      -7.618  -9.003 -19.367  1.00  0.00
ATOM    909  NH1 ARG    58      -8.718  -9.026 -18.629  1.00  0.00
ATOM    910 HH11 ARG    58      -9.016  -9.890 -18.199  1.00  0.00
ATOM    911 HH12 ARG    58      -9.253  -8.179 -18.500  1.00  0.00
ATOM    912  NH2 ARG    58      -7.244  -7.864 -19.940  1.00  0.00
ATOM    913 HH21 ARG    58      -6.413  -7.840 -20.514  1.00  0.00
ATOM    914 HH22 ARG    58      -7.792  -7.028 -19.799  1.00  0.00
ATOM    915  C   ARG    58      -3.431 -10.995 -15.653  1.00  0.00
ATOM    916  O   ARG    58      -3.249  -9.783 -15.474  1.00  0.00
ATOM    917  N   GLN    59      -2.441 -11.869 -15.672  1.00  0.00
ATOM    918  H   GLN    59      -2.649 -12.852 -15.773  1.00  0.00
ATOM    919  CA  GLN    59      -1.058 -11.473 -15.500  1.00  0.00
ATOM    920  HA  GLN    59      -1.008 -10.506 -15.000  1.00  0.00
ATOM    921  CB  GLN    59      -0.312 -12.506 -14.645  1.00  0.00
ATOM    922  HB2 GLN    59      -0.718 -12.460 -13.634  1.00  0.00
ATOM    923  HB3 GLN    59      -0.504 -13.492 -15.068  1.00  0.00
ATOM    924  CG  GLN    59       1.181 -12.258 -14.601  1.00  0.00
ATOM    925  HG2 GLN    59       1.542 -12.219 -15.629  1.00  0.00
ATOM    926  HG3 GLN    59       1.361 -11.298 -14.116  1.00  0.00
ATOM    927  CD  GLN    59       1.949 -13.323 -13.861  1.00  0.00
ATOM    928  OE1 GLN    59       1.395 -14.060 -13.049  1.00  0.00
ATOM    929  NE2 GLN    59       3.256 -13.413 -14.125  1.00  0.00
ATOM    930 HE21 GLN    59       3.816 -14.110 -13.656  1.00  0.00
ATOM    931 HE22 GLN    59       3.678 -12.783 -14.793  1.00  0.00
ATOM    932  C   GLN    59      -0.366 -11.306 -16.847  1.00  0.00
ATOM    933  O   GLN    59      -0.258 -12.281 -17.598  1.00  0.00
ATOM    934  N   TYR    60       0.114 -10.078 -17.141  1.00  0.00
ATOM    935  H   TYR    60      -0.036  -9.333 -16.476  1.00  0.00
ATOM    936  CA  TYR    60       0.861  -9.773 -18.376  1.00  0.00
ATOM    937  HA  TYR    60       0.824 -10.639 -19.037  1.00  0.00
ATOM    938  CB  TYR    60       0.276  -8.564 -19.119  1.00  0.00
ATOM    939  HB2 TYR    60       0.198  -7.722 -18.431  1.00  0.00
ATOM    940  HB3 TYR    60       1.000  -8.330 -19.899  1.00  0.00
ATOM    941  CG  TYR    60      -1.067  -8.826 -19.744  1.00  0.00
ATOM    942  CD1 TYR    60      -2.244  -8.661 -19.013  1.00  0.00
ATOM    943  HD1 TYR    60      -2.174  -8.360 -17.968  1.00  0.00
ATOM    944  CE1 TYR    60      -3.488  -8.873 -19.592  1.00  0.00
ATOM    945  HE1 TYR    60      -4.395  -8.768 -18.997  1.00  0.00
ATOM    946  CZ  TYR    60      -3.571  -9.259 -20.920  1.00  0.00
ATOM    947  OH  TYR    60      -4.800  -9.446 -21.493  1.00  0.00
ATOM    948  HH  TYR    60      -5.526  -9.283 -20.886  1.00  0.00
ATOM    949  CE2 TYR    60      -2.418  -9.414 -21.673  1.00  0.00
ATOM    950  HE2 TYR    60      -2.482  -9.711 -22.720  1.00  0.00
ATOM    951  CD2 TYR    60      -1.174  -9.189 -21.087  1.00  0.00
ATOM    952  HD2 TYR    60      -0.265  -9.296 -21.679  1.00  0.00
ATOM    953  C   TYR    60       2.283  -9.452 -17.980  1.00  0.00
ATOM    954  O   TYR    60       2.508  -8.644 -17.080  1.00  0.00
ATOM    955  N   ASP    61       3.251 -10.034 -18.680  1.00  0.00
ATOM    956  H   ASP    61       3.019 -10.693 -19.409  1.00  0.00
ATOM    957  CA  ASP    61       4.651  -9.809 -18.376  1.00  0.00
ATOM    958  HA  ASP    61       4.753  -9.314 -17.410  1.00  0.00
ATOM    959  CB  ASP    61       5.397 -11.173 -18.316  1.00  0.00
ATOM    960  HB2 ASP    61       5.261 -11.640 -19.291  1.00  0.00
ATOM    961  HB3 ASP    61       6.453 -10.951 -18.164  1.00  0.00
ATOM    962  CG  ASP    61       4.913 -12.129 -17.220  1.00  0.00
ATOM    963  OD1 ASP    61       4.511 -11.647 -16.145  1.00  0.00
ATOM    964  OD2 ASP    61       4.947 -13.365 -17.444  1.00  0.00
ATOM    965  C   ASP    61       5.319  -8.864 -19.385  1.00  0.00
ATOM    966  O   ASP    61       4.814  -8.676 -20.493  1.00  0.00
ATOM    967  N   GLN    62       6.451  -8.269 -18.982  1.00  0.00
ATOM    968  H   GLN    62       6.689  -8.380 -18.007  1.00  0.00
ATOM    969  CA  GLN    62       7.289  -7.393 -19.807  1.00  0.00
ATOM    970  HA  GLN    62       8.015  -6.882 -19.175  1.00  0.00
ATOM    971  CB  GLN    62       8.057  -8.210 -20.887  1.00  0.00
ATOM    972  HB2 GLN    62       7.314  -8.552 -21.608  1.00  0.00
ATOM    973  HB3 GLN    62       8.744  -7.518 -21.374  1.00  0.00
ATOM    974  CG  GLN    62       8.843  -9.418 -20.349  1.00  0.00
ATOM    975  HG2 GLN    62       9.516  -9.074 -19.563  1.00  0.00
ATOM    976  HG3 GLN    62       8.144 -10.145 -19.936  1.00  0.00
ATOM    977  CD  GLN    62       9.662 -10.093 -21.425  1.00  0.00
ATOM    978  OE1 GLN    62       9.140 -10.574 -22.439  1.00  0.00
ATOM    979  NE2 GLN    62      10.971 -10.151 -21.226  1.00  0.00
ATOM    980 HE21 GLN    62      11.564 -10.592 -21.914  1.00  0.00
ATOM    981 HE22 GLN    62      11.369  -9.754 -20.387  1.00  0.00
ATOM    982  C   GLN    62       6.489  -6.248 -20.432  1.00  0.00
ATOM    983  O   GLN    62       6.556  -6.016 -21.651  1.00  0.00
ATOM    984  N   ILE    63       5.716  -5.556 -19.602  1.00  0.00
ATOM    985  H   ILE    63       5.646  -5.865 -18.643  1.00  0.00
ATOM    986  CA  ILE    63       4.895  -4.417 -20.028  1.00  0.00
ATOM    987  HA  ILE    63       4.759  -4.359 -21.108  1.00  0.00
ATOM    988  CB  ILE    63       3.495  -4.437 -19.327  1.00  0.00
ATOM    989  HB  ILE    63       3.648  -4.496 -18.249  1.00  0.00
ATOM    990  CG2 ILE    63       2.679  -3.171 -19.662  1.00  0.00
ATOM    991 HG21 ILE    63       2.525  -3.112 -20.739  1.00  0.00
ATOM    992 HG22 ILE    63       1.713  -3.217 -19.159  1.00  0.00
ATOM    993 HG23 ILE    63       3.222  -2.288 -19.324  1.00  0.00
ATOM    994  CG1 ILE    63       2.713  -5.729 -19.647  1.00  0.00
ATOM    995 HG12 ILE    63       3.345  -6.548 -19.304  1.00  0.00
ATOM    996 HG13 ILE    63       1.811  -5.686 -19.037  1.00  0.00
ATOM    997  CD1 ILE    63       2.321  -5.965 -21.136  1.00  0.00
ATOM    998 HD11 ILE    63       3.223  -6.009 -21.747  1.00  0.00
ATOM    999 HD12 ILE    63       1.777  -6.905 -21.224  1.00  0.00
ATOM   1000 HD13 ILE    63       1.689  -5.146 -21.480  1.00  0.00
ATOM   1001  C   ILE    63       5.649  -3.109 -19.754  1.00  0.00
ATOM   1002  O   ILE    63       6.156  -2.890 -18.642  1.00  0.00
ATOM   1003  N   LEU    64       5.706  -2.243 -20.779  1.00  0.00
ATOM   1004  H   LEU    64       5.282  -2.507 -21.657  1.00  0.00
ATOM   1005  CA  LEU    64       6.370  -0.952 -20.694  1.00  0.00
ATOM   1006  HA  LEU    64       7.251  -1.030 -20.057  1.00  0.00
ATOM   1007  CB  LEU    64       6.816  -0.483 -22.100  1.00  0.00
ATOM   1008  HB2 LEU    64       5.968  -0.727 -22.740  1.00  0.00
ATOM   1009  HB3 LEU    64       6.907   0.600 -22.016  1.00  0.00
ATOM   1010  CG  LEU    64       8.124  -1.069 -22.723  1.00  0.00
ATOM   1011  HG  LEU    64       8.959  -0.757 -22.096  1.00  0.00
ATOM   1012  CD1 LEU    64       8.106  -2.593 -22.824  1.00  0.00
ATOM   1013 HD11 LEU    64       7.272  -2.906 -23.451  1.00  0.00
ATOM   1014 HD12 LEU    64       9.041  -2.940 -23.264  1.00  0.00
ATOM   1015 HD13 LEU    64       7.993  -3.022 -21.829  1.00  0.00
ATOM   1016  CD2 LEU    64       8.349  -0.520 -24.137  1.00  0.00
ATOM   1017 HD21 LEU    64       8.436   0.566 -24.096  1.00  0.00
ATOM   1018 HD22 LEU    64       9.265  -0.942 -24.550  1.00  0.00
ATOM   1019 HD23 LEU    64       7.506  -0.793 -24.772  1.00  0.00
ATOM   1020  C   LEU    64       5.378   0.043 -20.074  1.00  0.00
ATOM   1021  O   LEU    64       4.217   0.124 -20.490  1.00  0.00
ATOM   1022  N   ILE    65       5.812   0.772 -19.056  1.00  0.00
ATOM   1023  H   ILE    65       6.679   0.516 -18.606  1.00  0.00
ATOM   1024  CA  ILE    65       4.967   1.759 -18.410  1.00  0.00
ATOM   1025  HA  ILE    65       4.390   2.333 -19.135  1.00  0.00
ATOM   1026  CB  ILE    65       4.006   1.228 -17.275  1.00  0.00
ATOM   1027  HB  ILE    65       2.983   1.353 -17.631  1.00  0.00
ATOM   1028  CG2 ILE    65       4.243  -0.247 -16.903  1.00  0.00
ATOM   1029 HG21 ILE    65       5.265  -0.373 -16.547  1.00  0.00
ATOM   1030 HG22 ILE    65       3.547  -0.541 -16.118  1.00  0.00
ATOM   1031 HG23 ILE    65       4.085  -0.874 -17.781  1.00  0.00
ATOM   1032  CG1 ILE    65       4.005   2.123 -16.025  1.00  0.00
ATOM   1033 HG12 ILE    65       4.820   1.770 -15.393  1.00  0.00
ATOM   1034 HG13 ILE    65       4.224   3.134 -16.370  1.00  0.00
ATOM   1035  CD1 ILE    65       2.716   2.130 -15.229  1.00  0.00
ATOM   1036 HD11 ILE    65       2.496   1.120 -14.884  1.00  0.00
ATOM   1037 HD12 ILE    65       2.823   2.792 -14.370  1.00  0.00
ATOM   1038 HD13 ILE    65       1.901   2.483 -15.860  1.00  0.00
ATOM   1039  C   ILE    65       5.834   2.961 -18.019  1.00  0.00
ATOM   1040  O   ILE    65       6.982   2.796 -17.601  1.00  0.00
ATOM   1041  N   GLU    66       5.303   4.159 -18.211  1.00  0.00
ATOM   1042  H   GLU    66       4.395   4.231 -18.647  1.00  0.00
ATOM   1043  CA  GLU    66       6.010   5.387 -17.883  1.00  0.00
ATOM   1044  HA  GLU    66       7.033   5.157 -17.585  1.00  0.00
ATOM   1045  CB  GLU    66       6.052   6.318 -19.099  1.00  0.00
ATOM   1046  HB2 GLU    66       6.220   5.700 -19.981  1.00  0.00
ATOM   1047  HB3 GLU    66       5.079   6.803 -19.176  1.00  0.00
ATOM   1048  CG  GLU    66       7.135   7.373 -19.008  1.00  0.00
ATOM   1049  HG2 GLU    66       6.946   7.957 -18.107  1.00  0.00
ATOM   1050  HG3 GLU    66       8.101   6.875 -18.922  1.00  0.00
ATOM   1051  CD  GLU    66       7.146   8.290 -20.210  1.00  0.00
ATOM   1052  OE1 GLU    66       6.694   9.448 -20.077  1.00  0.00
ATOM   1053  OE2 GLU    66       7.594   7.844 -21.292  1.00  0.00
ATOM   1054  C   GLU    66       5.348   6.055 -16.688  1.00  0.00
ATOM   1055  O   GLU    66       4.142   6.292 -16.717  1.00  0.00
ATOM   1056  N   ILE    67       6.130   6.326 -15.628  1.00  0.00
ATOM   1057  H   ILE    67       7.101   6.054 -15.681  1.00  0.00
ATOM   1058  CA  ILE    67       5.647   6.954 -14.385  1.00  0.00
ATOM   1059  HA  ILE    67       4.639   7.358 -14.473  1.00  0.00
ATOM   1060  CB  ILE    67       5.709   5.968 -13.174  1.00  0.00
ATOM   1061  HB  ILE    67       6.752   5.709 -12.993  1.00  0.00
ATOM   1062  CG2 ILE    67       5.105   6.598 -11.897  1.00  0.00
ATOM   1063 HG21 ILE    67       4.062   6.856 -12.077  1.00  0.00
ATOM   1064 HG22 ILE    67       5.165   5.884 -11.076  1.00  0.00
ATOM   1065 HG23 ILE    67       5.662   7.498 -11.637  1.00  0.00
ATOM   1066  CG1 ILE    67       5.064   4.601 -13.489  1.00  0.00
ATOM   1067 HG12 ILE    67       3.999   4.699 -13.279  1.00  0.00
ATOM   1068 HG13 ILE    67       5.209   4.422 -14.554  1.00  0.00
ATOM   1069  CD1 ILE    67       5.645   3.404 -12.678  1.00  0.00
ATOM   1070 HD11 ILE    67       5.500   3.582 -11.612  1.00  0.00
ATOM   1071 HD12 ILE    67       5.132   2.486 -12.966  1.00  0.00
ATOM   1072 HD13 ILE    67       6.710   3.305 -12.888  1.00  0.00
ATOM   1073  C   ILE    67       6.515   8.190 -14.136  1.00  0.00
ATOM   1074  O   ILE    67       7.712   8.043 -13.941  1.00  0.00
ATOM   1075  N   CYS    68       5.914   9.403 -14.153  1.00  0.00
ATOM   1076  H   CYS    68       4.944   9.435 -14.431  1.00  0.00
ATOM   1077  CA  CYS    68       6.619  10.679 -13.925  1.00  0.00
ATOM   1078  HA  CYS    68       6.010  11.506 -14.290  1.00  0.00
ATOM   1079  CB  CYS    68       6.885  10.888 -12.432  1.00  0.00
ATOM   1080  HB2 CYS    68       7.518  10.090 -12.044  1.00  0.00
ATOM   1081  HB3 CYS    68       7.370  11.850 -12.264  1.00  0.00
ATOM   1082  SG  CYS    68       5.391  10.891 -11.401  1.00  0.00
ATOM   1083  HG  CYS    68       6.020  11.088 -10.246  1.00  0.00
ATOM   1084  C   CYS    68       7.909  10.817 -14.768  1.00  0.00
ATOM   1085  O   CYS    68       8.965  11.190 -14.250  1.00  0.00
ATOM   1086  N   GLY    69       7.812  10.471 -16.052  1.00  0.00
ATOM   1087  H   GLY    69       6.921  10.144 -16.397  1.00  0.00
ATOM   1088  CA  GLY    69       8.931  10.541 -16.985  1.00  0.00
ATOM   1089  HA2 GLY    69       8.504  10.600 -17.986  1.00  0.00
ATOM   1090  HA3 GLY    69       9.469  11.463 -16.765  1.00  0.00
ATOM   1091  C   GLY    69       9.904   9.377 -16.930  1.00  0.00
ATOM   1092  O   GLY    69      10.775   9.280 -17.797  1.00  0.00
ATOM   1093  N   HIE    70       9.767   8.478 -15.923  1.00  0.00
ATOM   1094  H   HIE    70       9.027   8.624 -15.251  1.00  0.00
ATOM   1095  CA  HIE    70      10.640   7.313 -15.753  1.00  0.00
ATOM   1096  HA  HIE    70      11.619   7.526 -16.183  1.00  0.00
ATOM   1097  CB  HIE    70      10.821   6.969 -14.266  1.00  0.00
ATOM   1098  HB2 HIE    70       9.829   6.931 -13.815  1.00  0.00
ATOM   1099  HB3 HIE    70      11.312   6.004 -14.144  1.00  0.00
ATOM   1100  CG  HIE    70      11.614   7.956 -13.471  1.00  0.00
ATOM   1101  ND1 HIE    70      11.093   9.187 -13.125  1.00  0.00
ATOM   1102  CE1 HIE    70      12.041   9.795 -12.428  1.00  0.00
ATOM   1103  HE1 HIE    70      11.838  10.805 -12.073  1.00  0.00
ATOM   1104  NE2 HIE    70      13.116   9.017 -12.286  1.00  0.00
ATOM   1105  HE2 HIE    70      13.972   9.229 -11.793  1.00  0.00
ATOM   1106  CD2 HIE    70      12.857   7.840 -12.944  1.00  0.00
ATOM   1107  HD2 HIE    70      13.605   7.047 -12.957  1.00  0.00
ATOM   1108  C   HIE    70      10.039   6.106 -16.466  1.00  0.00
ATOM   1109  O   HIE    70       8.914   5.700 -16.142  1.00  0.00
ATOM   1110  N   LYS    71      10.789   5.526 -17.419  1.00  0.00
ATOM   1111  H   LYS    71      11.676   5.941 -17.668  1.00  0.00
ATOM   1112  CA  LYS    71      10.345   4.340 -18.157  1.00  0.00
ATOM   1113  HA  LYS    71       9.258   4.357 -18.242  1.00  0.00
ATOM   1114  CB  LYS    71      10.949   4.290 -19.573  1.00  0.00
ATOM   1115  HB2 LYS    71      12.000   4.567 -19.492  1.00  0.00
ATOM   1116  HB3 LYS    71      10.871   3.262 -19.927  1.00  0.00
ATOM   1117  CG  LYS    71      10.255   5.218 -20.557  1.00  0.00
ATOM   1118  HG2 LYS    71       9.268   4.810 -20.774  1.00  0.00
ATOM   1119  HG3 LYS    71      10.149   6.196 -20.088  1.00  0.00
ATOM   1120  CD  LYS    71      11.041   5.359 -21.852  1.00  0.00
ATOM   1121  HD2 LYS    71      12.026   5.755 -21.604  1.00  0.00
ATOM   1122  HD3 LYS    71      11.149   4.366 -22.288  1.00  0.00
ATOM   1123  CE  LYS    71      10.365   6.275 -22.847  1.00  0.00
ATOM   1124  HE2 LYS    71      10.879   6.175 -23.803  1.00  0.00
ATOM   1125  HE3 LYS    71       9.330   5.951 -22.956  1.00  0.00
ATOM   1126  NZ  LYS    71      10.396   7.700 -22.413  1.00  0.00
ATOM   1127  HZ1 LYS    71      11.355   8.000 -22.312  1.00  0.00
ATOM   1128  HZ2 LYS    71       9.935   8.273 -23.105  1.00  0.00
ATOM   1129  HZ3 LYS    71       9.919   7.793 -21.528  1.00  0.00
ATOM   1130  C   LYS    71      10.726   3.097 -17.361  1.00  0.00
ATOM   1131  O   LYS    71      11.884   2.940 -16.947  1.00  0.00
ATOM   1132  N   ALA    72       9.746   2.226 -17.120  1.00  0.00
ATOM   1133  H   ALA    72       8.814   2.420 -17.457  1.00  0.00
ATOM   1134  CA  ALA    72       9.967   0.996 -16.369  1.00  0.00
ATOM   1135  HA  ALA    72      11.026   0.741 -16.317  1.00  0.00
ATOM   1136  CB  ALA    72       9.436   1.152 -14.958  1.00  0.00
ATOM   1137  HB1 ALA    72       8.375   1.398 -14.994  1.00  0.00
ATOM   1138  HB2 ALA    72       9.574   0.219 -14.412  1.00  0.00
ATOM   1139  HB3 ALA    72       9.977   1.952 -14.452  1.00  0.00
ATOM   1140  C   ALA    72       9.258  -0.140 -17.064  1.00  0.00
ATOM   1141  O   ALA    72       8.201   0.073 -17.674  1.00  0.00
ATOM   1142  N   ILE    73       9.825  -1.352 -16.962  1.00  0.00
ATOM   1143  H   ILE    73      10.728  -1.433 -16.517  1.00  0.00
ATOM   1144  CA  ILE    73       9.241  -2.547 -17.567  1.00  0.00
ATOM   1145  HA  ILE    73       8.255  -2.320 -17.974  1.00  0.00
ATOM   1146  CB  ILE    73      10.148  -3.129 -18.696  1.00  0.00
ATOM   1147  HB  ILE    73      11.117  -3.378 -18.264  1.00  0.00
ATOM   1148  CG2 ILE    73       9.534  -4.381 -19.325  1.00  0.00
ATOM   1149 HG21 ILE    73       8.565  -4.133 -19.757  1.00  0.00
ATOM   1150 HG22 ILE    73      10.194  -4.757 -20.106  1.00  0.00
ATOM   1151 HG23 ILE    73       9.405  -5.147 -18.560  1.00  0.00
ATOM   1152  CG1 ILE    73      10.416  -2.080 -19.806  1.00  0.00
ATOM   1153 HG12 ILE    73      10.394  -2.610 -20.758  1.00  0.00
ATOM   1154 HG13 ILE    73       9.596  -1.362 -19.771  1.00  0.00
ATOM   1155  CD1 ILE    73      11.717  -1.357 -19.669  1.00  0.00
ATOM   1156 HD11 ILE    73      12.537  -2.074 -19.704  1.00  0.00
ATOM   1157 HD12 ILE    73      11.824  -0.643 -20.485  1.00  0.00
ATOM   1158 HD13 ILE    73      11.740  -0.826 -18.717  1.00  0.00
ATOM   1159  C   ILE    73       8.953  -3.552 -16.445  1.00  0.00
ATOM   1160  O   ILE    73       9.721  -3.634 -15.488  1.00  0.00
ATOM   1161  N   GLY    74       7.837  -4.269 -16.548  1.00  0.00
ATOM   1162  H   GLY    74       7.207  -4.130 -17.325  1.00  0.00
ATOM   1163  CA  GLY    74       7.492  -5.268 -15.552  1.00  0.00
ATOM   1164  HA2 GLY    74       8.272  -6.029 -15.566  1.00  0.00
ATOM   1165  HA3 GLY    74       7.484  -4.774 -14.580  1.00  0.00
ATOM   1166  C   GLY    74       6.158  -5.929 -15.777  1.00  0.00
ATOM   1167  O   GLY    74       5.511  -5.715 -16.802  1.00  0.00
ATOM   1168  N   THR    75       5.776  -6.771 -14.818  1.00  0.00
ATOM   1169  H   THR    75       6.440  -6.985 -14.088  1.00  0.00
ATOM   1170  CA  THR    75       4.516  -7.485 -14.830  1.00  0.00
ATOM   1171  HA  THR    75       4.244  -7.763 -15.848  1.00  0.00
ATOM   1172  CB  THR    75       4.621  -8.769 -13.980  1.00  0.00
ATOM   1173  HB  THR    75       5.009  -8.486 -13.001  1.00  0.00
ATOM   1174  CG2 THR    75       3.283  -9.488 -13.809  1.00  0.00
ATOM   1175 HG21 THR    75       2.895  -9.772 -14.787  1.00  0.00
ATOM   1176 HG22 THR    75       3.425 -10.382 -13.202  1.00  0.00
ATOM   1177 HG23 THR    75       2.573  -8.824 -13.316  1.00  0.00
ATOM   1178  OG1 THR    75       5.541  -9.670 -14.604  1.00  0.00
ATOM   1179  HG1 THR    75       5.610 -10.471 -14.079  1.00  0.00
ATOM   1180  C   THR    75       3.392  -6.542 -14.388  1.00  0.00
ATOM   1181  O   THR    75       3.541  -5.742 -13.458  1.00  0.00
ATOM   1182  N   VAL    76       2.271  -6.621 -15.100  1.00  0.00
ATOM   1183  H   VAL    76       2.252  -7.206 -15.923  1.00  0.00
ATOM   1184  CA  VAL    76       1.088  -5.831 -14.787  1.00  0.00
ATOM   1185  HA  VAL    76       1.179  -5.378 -13.800  1.00  0.00
ATOM   1186  CB  VAL    76       0.803  -4.709 -15.823  1.00  0.00
ATOM   1187  HB  VAL    76       0.774  -5.159 -16.815  1.00  0.00
ATOM   1188  CG1 VAL    76      -0.534  -3.995 -15.544  1.00  0.00
ATOM   1189 HG11 VAL    76      -0.506  -3.544 -14.552  1.00  0.00
ATOM   1190 HG12 VAL    76      -0.694  -3.218 -16.291  1.00  0.00
ATOM   1191 HG13 VAL    76      -1.349  -4.717 -15.591  1.00  0.00
ATOM   1192  CG2 VAL    76       1.947  -3.701 -15.831  1.00  0.00
ATOM   1193 HG21 VAL    76       2.875  -4.206 -16.097  1.00  0.00
ATOM   1194 HG22 VAL    76       1.738  -2.919 -16.560  1.00  0.00
ATOM   1195 HG23 VAL    76       2.047  -3.256 -14.841  1.00  0.00
ATOM   1196  C   VAL    76      -0.062  -6.793 -14.671  1.00  0.00
ATOM   1197  O   VAL    76      -0.261  -7.637 -15.569  1.00  0.00
ATOM   1198  N   LEU    77      -0.817  -6.653 -13.564  1.00  0.00
ATOM   1199  H   LEU    77      -0.551  -5.979 -12.861  1.00  0.00
ATOM   1200  CA  LEU    77      -2.000  -7.476 -13.322  1.00  0.00
ATOM   1201  HA  LEU    77      -1.957  -8.364 -13.953  1.00  0.00
ATOM   1202  CB  LEU    77      -2.084  -7.917 -11.866  1.00  0.00
ATOM   1203  HB2 LEU    77      -2.271  -6.992 -11.320  1.00  0.00
ATOM   1204  HB3 LEU    77      -2.934  -8.588 -11.745  1.00  0.00
ATOM   1205  CG  LEU    77      -0.821  -8.589 -11.316  1.00  0.00
ATOM   1206  HG  LEU    77       0.011  -7.889 -11.383  1.00  0.00
ATOM   1207  CD1 LEU    77      -1.020  -8.989  -9.893  1.00  0.00
ATOM   1208 HD11 LEU    77      -1.852  -9.690  -9.825  1.00  0.00
ATOM   1209 HD12 LEU    77      -0.113  -9.465  -9.519  1.00  0.00
ATOM   1210 HD13 LEU    77      -1.240  -8.105  -9.294  1.00  0.00
ATOM   1211  CD2 LEU    77      -0.403  -9.816 -12.165  1.00  0.00
ATOM   1212 HD21 LEU    77      -0.203  -9.499 -13.188  1.00  0.00
ATOM   1213 HD22 LEU    77       0.496 -10.263 -11.741  1.00  0.00
ATOM   1214 HD23 LEU    77      -1.208 -10.551 -12.164  1.00  0.00
ATOM   1215  C   LEU    77      -3.206  -6.650 -13.711  1.00  0.00
ATOM   1216  O   LEU    77      -3.256  -5.464 -13.393  1.00  0.00
ATOM   1217  N   VAL    78      -4.157  -7.257 -14.425  1.00  0.00
ATOM   1218  H   VAL    78      -4.038  -8.219 -14.709  1.00  0.00
ATOM   1219  CA  VAL    78      -5.362  -6.545 -14.867  1.00  0.00
ATOM   1220  HA  VAL    78      -5.451  -5.540 -14.455  1.00  0.00
ATOM   1221  CB  VAL    78      -5.409  -6.452 -16.423  1.00  0.00
ATOM   1222  HB  VAL    78      -5.329  -7.460 -16.830  1.00  0.00
ATOM   1223  CG1 VAL    78      -6.698  -5.811 -16.908  1.00  0.00
ATOM   1224 HG11 VAL    78      -6.778  -4.803 -16.501  1.00  0.00
ATOM   1225 HG12 VAL    78      -6.694  -5.764 -17.997  1.00  0.00
ATOM   1226 HG13 VAL    78      -7.548  -6.406 -16.574  1.00  0.00
ATOM   1227  CG2 VAL    78      -4.177  -5.712 -16.975  1.00  0.00
ATOM   1228 HG21 VAL    78      -3.272  -6.247 -16.686  1.00  0.00
ATOM   1229 HG22 VAL    78      -4.239  -5.663 -18.062  1.00  0.00
ATOM   1230 HG23 VAL    78      -4.147  -4.701 -16.568  1.00  0.00
ATOM   1231  C   VAL    78      -6.616  -7.233 -14.338  1.00  0.00
ATOM   1232  O   VAL    78      -6.779  -8.443 -14.500  1.00  0.00
ATOM   1233  N   GLY    79      -7.500  -6.458 -13.729  1.00  0.00
ATOM   1234  H   GLY    79      -7.368  -5.461 -13.638  1.00  0.00
ATOM   1235  CA  GLY    79      -8.702  -7.046 -13.170  1.00  0.00
ATOM   1236  HA2 GLY    79      -9.287  -7.463 -13.989  1.00  0.00
ATOM   1237  HA3 GLY    79      -8.404  -7.846 -12.493  1.00  0.00
ATOM   1238  C   GLY    79      -9.549  -6.058 -12.417  1.00  0.00
ATOM   1239  O   GLY    79      -9.308  -4.852 -12.484  1.00  0.00
ATOM   1240  N   PRO    80     -10.546  -6.567 -11.685  1.00  0.00
ATOM   1241  CD  PRO    80     -10.927  -7.997 -11.557  1.00  0.00
ATOM   1242  HD2 PRO    80     -10.107  -8.546 -11.094  1.00  0.00
ATOM   1243  HD3 PRO    80     -11.123  -8.405 -12.548  1.00  0.00
ATOM   1244  CG  PRO    80     -12.165  -7.965 -10.692  1.00  0.00
ATOM   1245  HG2 PRO    80     -11.897  -8.163  -9.654  1.00  0.00
ATOM   1246  HG3 PRO    80     -12.875  -8.718 -11.034  1.00  0.00
ATOM   1247  CB  PRO    80     -12.740  -6.554 -10.862  1.00  0.00
ATOM   1248  HB2 PRO    80     -13.334  -6.212 -10.014  1.00  0.00
ATOM   1249  HB3 PRO    80     -13.345  -6.515 -11.768  1.00  0.00
ATOM   1250  CA  PRO    80     -11.509  -5.672 -11.021  1.00  0.00
ATOM   1251  HA  PRO    80     -11.739  -4.884 -11.739  1.00  0.00
ATOM   1252  C   PRO    80     -11.037  -5.042  -9.706  1.00  0.00
ATOM   1253  O   PRO    80     -11.676  -5.186  -8.645  1.00  0.00
ATOM   1254  N   THR    81      -9.915  -4.318  -9.779  1.00  0.00
ATOM   1255  H   THR    81      -9.384  -4.307 -10.638  1.00  0.00
ATOM   1256  CA  THR    81      -9.378  -3.600  -8.622  1.00  0.00
ATOM   1257  HA  THR    81      -9.558  -4.179  -7.716  1.00  0.00
ATOM   1258  CB  THR    81      -7.859  -3.343  -8.751  1.00  0.00
ATOM   1259  HB  THR    81      -7.355  -4.309  -8.736  1.00  0.00
ATOM   1260  CG2 THR    81      -7.488  -2.592 -10.041  1.00  0.00
ATOM   1261 HG21 THR    81      -7.991  -1.625 -10.057  1.00  0.00
ATOM   1262 HG22 THR    81      -6.409  -2.440 -10.076  1.00  0.00
ATOM   1263 HG23 THR    81      -7.800  -3.178 -10.906  1.00  0.00
ATOM   1264  OG1 THR    81      -7.428  -2.570  -7.626  1.00  0.00
ATOM   1265  HG1 THR    81      -6.485  -2.403  -7.695  1.00  0.00
ATOM   1266  C   THR    81     -10.156  -2.286  -8.438  1.00  0.00
ATOM   1267  O   THR    81     -10.451  -1.612  -9.434  1.00  0.00
ATOM   1268  N   PRO    82     -10.476  -1.878  -7.188  1.00  0.00
ATOM   1269  CD  PRO    82     -10.221  -2.555  -5.898  1.00  0.00
ATOM   1270  HD2 PRO    82      -9.156  -2.770  -5.811  1.00  0.00
ATOM   1271  HD3 PRO    82     -10.783  -3.489  -5.867  1.00  0.00
ATOM   1272  CG  PRO    82     -10.695  -1.568  -4.874  1.00  0.00
ATOM   1273  HG2 PRO    82      -9.832  -1.027  -4.486  1.00  0.00
ATOM   1274  HG3 PRO    82     -11.176  -2.113  -4.062  1.00  0.00
ATOM   1275  CB  PRO    82     -11.650  -0.656  -5.536  1.00  0.00
ATOM   1276  HB2 PRO    82     -11.594   0.339  -5.095  1.00  0.00
ATOM   1277  HB3 PRO    82     -12.674  -1.023  -5.475  1.00  0.00
ATOM   1278  CA  PRO    82     -11.199  -0.603  -7.003  1.00  0.00
ATOM   1279  HA  PRO    82     -12.053  -0.609  -7.681  1.00  0.00
ATOM   1280  C   PRO    82     -10.335   0.636  -7.281  1.00  0.00
ATOM   1281  O   PRO    82     -10.866   1.721  -7.500  1.00  0.00
ATOM   1282  N   VAL    83      -9.000   0.469  -7.275  1.00  0.00
ATOM   1283  H   VAL    83      -8.624  -0.437  -7.034  1.00  0.00
ATOM   1284  CA  VAL    83      -8.062   1.568  -7.523  1.00  0.00
ATOM   1285  HA  VAL    83      -8.443   2.322  -8.211  1.00  0.00
ATOM   1286  CB  VAL    83      -7.642   2.276  -6.184  1.00  0.00
ATOM   1287  HB  VAL    83      -8.534   2.714  -5.737  1.00  0.00
ATOM   1288  CG1 VAL    83      -7.005   1.307  -5.199  1.00  0.00
ATOM   1289 HG11 VAL    83      -6.112   0.869  -5.645  1.00  0.00
ATOM   1290 HG12 VAL    83      -6.731   1.841  -4.289  1.00  0.00
ATOM   1291 HG13 VAL    83      -7.715   0.516  -4.956  1.00  0.00
ATOM   1292  CG2 VAL    83      -6.731   3.480  -6.429  1.00  0.00
ATOM   1293 HG21 VAL    83      -7.251   4.210  -7.049  1.00  0.00
ATOM   1294 HG22 VAL    83      -6.467   3.937  -5.475  1.00  0.00
ATOM   1295 HG23 VAL    83      -5.824   3.153  -6.938  1.00  0.00
ATOM   1296  C   VAL    83      -6.847   1.039  -8.284  1.00  0.00
ATOM   1297  O   VAL    83      -6.423  -0.092  -8.040  1.00  0.00
ATOM   1298  N   ASN    84      -6.299   1.847  -9.191  1.00  0.00
ATOM   1299  H   ASN    84      -6.703   2.758  -9.356  1.00  0.00
ATOM   1300  CA  ASN    84      -5.116   1.473  -9.943  1.00  0.00
ATOM   1301  HA  ASN    84      -5.220   0.450 -10.304  1.00  0.00
ATOM   1302  CB  ASN    84      -4.923   2.390 -11.135  1.00  0.00
ATOM   1303  HB2 ASN    84      -4.958   3.418 -10.776  1.00  0.00
ATOM   1304  HB3 ASN    84      -3.945   2.192 -11.575  1.00  0.00
ATOM   1305  CG  ASN    84      -5.971   2.217 -12.197  1.00  0.00
ATOM   1306  OD1 ASN    84      -6.531   1.127 -12.365  1.00  0.00
ATOM   1307  ND2 ASN    84      -6.244   3.296 -12.941  1.00  0.00
ATOM   1308 HD21 ASN    84      -6.940   3.240 -13.671  1.00  0.00
ATOM   1309 HD22 ASN    84      -5.753   4.162 -12.769  1.00  0.00
ATOM   1310  C   ASN    84      -3.951   1.628  -8.979  1.00  0.00
ATOM   1311  O   ASN    84      -3.802   2.682  -8.349  1.00  0.00
ATOM   1312  N   ILE    85      -3.144   0.563  -8.864  1.00  0.00
ATOM   1313  H   ILE    85      -3.336  -0.245  -9.439  1.00  0.00
ATOM   1314  CA  ILE    85      -2.017   0.501  -7.937  1.00  0.00
ATOM   1315  HA  ILE    85      -1.787   1.418  -7.395  1.00  0.00
ATOM   1316  CB  ILE    85      -2.314  -0.647  -6.916  1.00  0.00
ATOM   1317  HB  ILE    85      -2.709  -1.493  -7.478  1.00  0.00
ATOM   1318  CG2 ILE    85      -1.066  -1.095  -6.119  1.00  0.00
ATOM   1319 HG21 ILE    85      -0.671  -0.249  -5.556  1.00  0.00
ATOM   1320 HG22 ILE    85      -1.342  -1.893  -5.430  1.00  0.00
ATOM   1321 HG23 ILE    85      -0.305  -1.459  -6.809  1.00  0.00
ATOM   1322  CG1 ILE    85      -3.483  -0.272  -5.994  1.00  0.00
ATOM   1323 HG12 ILE    85      -3.113   0.415  -5.233  1.00  0.00
ATOM   1324 HG13 ILE    85      -4.246   0.226  -6.592  1.00  0.00
ATOM   1325  CD1 ILE    85      -4.067  -1.458  -5.343  1.00  0.00
ATOM   1326 HD11 ILE    85      -3.305  -1.957  -4.744  1.00  0.00
ATOM   1327 HD12 ILE    85      -4.891  -1.151  -4.699  1.00  0.00
ATOM   1328 HD13 ILE    85      -4.438  -2.145  -6.104  1.00  0.00
ATOM   1329  C   ILE    85      -0.681   0.236  -8.634  1.00  0.00
ATOM   1330  O   ILE    85      -0.580  -0.716  -9.412  1.00  0.00
ATOM   1331  N   ILE    86       0.347   1.042  -8.304  1.00  0.00
ATOM   1332  H   ILE    86       0.169   1.841  -7.713  1.00  0.00
ATOM   1333  CA  ILE    86       1.711   0.825  -8.785  1.00  0.00
ATOM   1334  HA  ILE    86       1.731   0.100  -9.598  1.00  0.00
ATOM   1335  CB  ILE    86       2.439   2.116  -9.228  1.00  0.00
ATOM   1336  HB  ILE    86       2.488   2.816  -8.394  1.00  0.00
ATOM   1337  CG2 ILE    86       3.867   1.755  -9.680  1.00  0.00
ATOM   1338 HG21 ILE    86       3.819   1.055 -10.514  1.00  0.00
ATOM   1339 HG22 ILE    86       4.389   2.659  -9.994  1.00  0.00
ATOM   1340 HG23 ILE    86       4.406   1.295  -8.851  1.00  0.00
ATOM   1341  CG1 ILE    86       1.660   2.900 -10.314  1.00  0.00
ATOM   1342 HG12 ILE    86       0.762   3.278  -9.826  1.00  0.00
ATOM   1343 HG13 ILE    86       2.298   3.737 -10.598  1.00  0.00
ATOM   1344  CD1 ILE    86       1.261   2.099 -11.584  1.00  0.00
ATOM   1345 HD11 ILE    86       0.622   1.263 -11.301  1.00  0.00
ATOM   1346 HD12 ILE    86       0.722   2.751 -12.271  1.00  0.00
ATOM   1347 HD13 ILE    86       2.159   1.721 -12.073  1.00  0.00
ATOM   1348  C   ILE    86       2.421   0.175  -7.601  1.00  0.00
ATOM   1349  O   ILE    86       2.642   0.825  -6.563  1.00  0.00
ATOM   1350  N   GLY    87       2.745  -1.097  -7.752  1.00  0.00
ATOM   1351  H   GLY    87       2.552  -1.545  -8.636  1.00  0.00
ATOM   1352  CA  GLY    87       3.368  -1.885  -6.703  1.00  0.00
ATOM   1353  HA2 GLY    87       3.040  -1.485  -5.744  1.00  0.00
ATOM   1354  HA3 GLY    87       3.020  -2.913  -6.805  1.00  0.00
ATOM   1355  C   GLY    87       4.877  -1.870  -6.751  1.00  0.00
ATOM   1356  O   GLY    87       5.476  -1.298  -7.667  1.00  0.00
ATOM   1357  N   ARG    88       5.483  -2.541  -5.767  1.00  0.00
ATOM   1358  H   ARG    88       4.920  -2.989  -5.058  1.00  0.00
ATOM   1359  CA  ARG    88       6.946  -2.567  -5.615  1.00  0.00
ATOM   1360  HA  ARG    88       7.314  -1.550  -5.481  1.00  0.00
ATOM   1361  CB  ARG    88       7.365  -3.401  -4.405  1.00  0.00
ATOM   1362  HB2 ARG    88       6.952  -4.400  -4.543  1.00  0.00
ATOM   1363  HB3 ARG    88       8.454  -3.455  -4.411  1.00  0.00
ATOM   1364  CG  ARG    88       6.891  -2.834  -3.069  1.00  0.00
ATOM   1365  HG2 ARG    88       7.160  -1.779  -3.011  1.00  0.00
ATOM   1366  HG3 ARG    88       5.808  -2.937  -2.999  1.00  0.00
ATOM   1367  CD  ARG    88       7.548  -3.590  -1.919  1.00  0.00
ATOM   1368  HD2 ARG    88       8.630  -3.589  -2.054  1.00  0.00
ATOM   1369  HD3 ARG    88       7.300  -3.104  -0.976  1.00  0.00
ATOM   1370  NE  ARG    88       7.082  -4.980  -1.868  1.00  0.00
ATOM   1371  HE  ARG    88       6.170  -5.140  -1.465  1.00  0.00
ATOM   1372  CZ  ARG    88       7.783  -6.029  -2.289  1.00  0.00
ATOM   1373  NH1 ARG    88       7.262  -7.252  -2.229  1.00  0.00
ATOM   1374 HH11 ARG    88       6.330  -7.383  -1.862  1.00  0.00
ATOM   1375 HH12 ARG    88       7.801  -8.043  -2.551  1.00  0.00
ATOM   1376  NH2 ARG    88       9.028  -5.868  -2.752  1.00  0.00
ATOM   1377 HH21 ARG    88       9.437  -4.945  -2.782  1.00  0.00
ATOM   1378 HH22 ARG    88       9.553  -6.670  -3.070  1.00  0.00
ATOM   1379  C   ARG    88       7.685  -3.041  -6.833  1.00  0.00
ATOM   1380  O   ARG    88       8.795  -2.556  -7.097  1.00  0.00
ATOM   1381  N   ASN    89       7.086  -3.980  -7.602  1.00  0.00
ATOM   1382  H   ASN    89       6.224  -4.419  -7.311  1.00  0.00
ATOM   1383  CA  ASN    89       7.765  -4.501  -8.802  1.00  0.00
ATOM   1384  HA  ASN    89       8.741  -4.895  -8.520  1.00  0.00
ATOM   1385  CB  ASN    89       6.959  -5.619  -9.464  1.00  0.00
ATOM   1386  HB2 ASN    89       7.599  -6.183 -10.142  1.00  0.00
ATOM   1387  HB3 ASN    89       6.604  -6.276  -8.670  1.00  0.00
ATOM   1388  CG  ASN    89       5.773  -5.112 -10.234  1.00  0.00
ATOM   1389  OD1 ASN    89       4.946  -4.352  -9.699  1.00  0.00
ATOM   1390  ND2 ASN    89       5.676  -5.493 -11.520  1.00  0.00
ATOM   1391 HD21 ASN    89       4.896  -5.178 -12.079  1.00  0.00
ATOM   1392 HD22 ASN    89       6.383  -6.092 -11.921  1.00  0.00
ATOM   1393  C   ASN    89       8.151  -3.383  -9.809  1.00  0.00
ATOM   1394  O   ASN    89       9.164  -3.524 -10.490  1.00  0.00
ATOM   1395  N   LEU    90       7.370  -2.285  -9.873  1.00  0.00
ATOM   1396  H   LEU    90       6.503  -2.276  -9.354  1.00  0.00
ATOM   1397  CA  LEU    90       7.668  -1.145 -10.753  1.00  0.00
ATOM   1398  HA  LEU    90       8.446  -1.439 -11.457  1.00  0.00
ATOM   1399  CB  LEU    90       6.442  -0.679 -11.545  1.00  0.00
ATOM   1400  HB2 LEU    90       5.702  -0.418 -10.788  1.00  0.00
ATOM   1401  HB3 LEU    90       6.711   0.212 -12.111  1.00  0.00
ATOM   1402  CG  LEU    90       5.855  -1.725 -12.491  1.00  0.00
ATOM   1403  HG  LEU    90       5.577  -2.608 -11.916  1.00  0.00
ATOM   1404  CD1 LEU    90       4.633  -1.175 -13.193  1.00  0.00
ATOM   1405 HD11 LEU    90       4.911  -0.292 -13.769  1.00  0.00
ATOM   1406 HD12 LEU    90       4.227  -1.932 -13.863  1.00  0.00
ATOM   1407 HD13 LEU    90       3.880  -0.903 -12.453  1.00  0.00
ATOM   1408  CD2 LEU    90       6.888  -2.184 -13.523  1.00  0.00
ATOM   1409 HD21 LEU    90       7.744  -2.622 -13.011  1.00  0.00
ATOM   1410 HD22 LEU    90       6.439  -2.928 -14.181  1.00  0.00
ATOM   1411 HD23 LEU    90       7.217  -1.329 -14.113  1.00  0.00
ATOM   1412  C   LEU    90       8.290   0.023  -9.972  1.00  0.00
ATOM   1413  O   LEU    90       9.129   0.749 -10.526  1.00  0.00
ATOM   1414  N   LEU    91       7.914   0.191  -8.659  1.00  0.00
ATOM   1415  H   LEU    91       7.184  -0.366  -8.238  1.00  0.00
ATOM   1416  CA  LEU    91       8.521   1.270  -7.857  1.00  0.00
ATOM   1417  HA  LEU    91       8.347   2.227  -8.349  1.00  0.00
ATOM   1418  CB  LEU    91       7.919   1.326  -6.449  1.00  0.00
ATOM   1419  HB2 LEU    91       8.099   0.339  -6.022  1.00  0.00
ATOM   1420  HB3 LEU    91       8.463   2.075  -5.873  1.00  0.00
ATOM   1421  CG  LEU    91       6.423   1.636  -6.403  1.00  0.00
ATOM   1422  HG  LEU    91       5.893   0.940  -7.053  1.00  0.00
ATOM   1423  CD1 LEU    91       5.904   1.496  -4.981  1.00  0.00
ATOM   1424 HD11 LEU    91       6.433   2.192  -4.330  1.00  0.00
ATOM   1425 HD12 LEU    91       4.837   1.719  -4.959  1.00  0.00
ATOM   1426 HD13 LEU    91       6.069   0.476  -4.632  1.00  0.00
ATOM   1427  CD2 LEU    91       6.151   3.033  -6.924  1.00  0.00
ATOM   1428 HD21 LEU    91       6.496   3.110  -7.955  1.00  0.00
ATOM   1429 HD22 LEU    91       5.081   3.235  -6.883  1.00  0.00
ATOM   1430 HD23 LEU    91       6.681   3.760  -6.309  1.00  0.00
ATOM   1431  C   LEU    91      10.043   1.151  -7.769  1.00  0.00
ATOM   1432  O   LEU    91      10.748   2.169  -7.793  1.00  0.00
ATOM   1433  N   THR    92      10.558  -0.096  -7.669  1.00  0.00
ATOM   1434  H   THR    92       9.971  -0.918  -7.661  1.00  0.00
ATOM   1435  CA  THR    92      12.014  -0.278  -7.584  1.00  0.00
ATOM   1436  HA  THR    92      12.469   0.267  -6.757  1.00  0.00
ATOM   1437  CB  THR    92      12.367  -1.758  -7.446  1.00  0.00
ATOM   1438  HB  THR    92      13.451  -1.853  -7.513  1.00  0.00
ATOM   1439  CG2 THR    92      11.890  -2.347  -6.139  1.00  0.00
ATOM   1440 HG21 THR    92      10.806  -2.253  -6.072  1.00  0.00
ATOM   1441 HG22 THR    92      12.167  -3.400  -6.092  1.00  0.00
ATOM   1442 HG23 THR    92      12.353  -1.813  -5.309  1.00  0.00
ATOM   1443  OG1 THR    92      11.841  -2.476  -8.573  1.00  0.00
ATOM   1444  HG1 THR    92      12.061  -3.407  -8.490  1.00  0.00
ATOM   1445  C   THR    92      12.692   0.244  -8.839  1.00  0.00
ATOM   1446  O   THR    92      13.769   0.821  -8.753  1.00  0.00
ATOM   1447  N   GLN    93      12.048   0.026 -10.013  1.00  0.00
ATOM   1448  H   GLN    93      11.184  -0.496  -9.995  1.00  0.00
ATOM   1449  CA  GLN    93      12.610   0.392 -11.314  1.00  0.00
ATOM   1450  HA  GLN    93      13.640   0.042 -11.383  1.00  0.00
ATOM   1451  CB  GLN    93      11.795  -0.250 -12.452  1.00  0.00
ATOM   1452  HB2 GLN    93      10.803   0.201 -12.434  1.00  0.00
ATOM   1453  HB3 GLN    93      12.292   0.003 -13.389  1.00  0.00
ATOM   1454  CG  GLN    93      11.665  -1.781 -12.338  1.00  0.00
ATOM   1455  HG2 GLN    93      11.146  -2.014 -11.408  1.00  0.00
ATOM   1456  HG3 GLN    93      11.098  -2.179 -13.179  1.00  0.00
ATOM   1457  CD  GLN    93      13.019  -2.443 -12.313  1.00  0.00
ATOM   1458  OE1 GLN    93      13.540  -2.826 -11.242  1.00  0.00
ATOM   1459  NE2 GLN    93      13.621  -2.566 -13.473  1.00  0.00
ATOM   1460 HE21 GLN    93      14.531  -3.001 -13.523  1.00  0.00
ATOM   1461 HE22 GLN    93      13.171  -2.225 -14.311  1.00  0.00
ATOM   1462  C   GLN    93      12.773   1.889 -11.533  1.00  0.00
ATOM   1463  O   GLN    93      13.630   2.304 -12.304  1.00  0.00
ATOM   1464  N   ILE    94      11.955   2.697 -10.862  1.00  0.00
ATOM   1465  H   ILE    94      11.175   2.302 -10.356  1.00  0.00
ATOM   1466  CA  ILE    94      12.041   4.155 -10.977  1.00  0.00
ATOM   1467  HA  ILE    94      12.648   4.472 -11.825  1.00  0.00
ATOM   1468  CB  ILE    94      10.620   4.803 -11.081  1.00  0.00
ATOM   1469  HB  ILE    94      10.732   5.872 -11.260  1.00  0.00
ATOM   1470  CG2 ILE    94       9.809   4.166 -12.243  1.00  0.00
ATOM   1471 HG21 ILE    94       9.696   3.097 -12.064  1.00  0.00
ATOM   1472 HG22 ILE    94       8.825   4.631 -12.297  1.00  0.00
ATOM   1473 HG23 ILE    94      10.337   4.323 -13.184  1.00  0.00
ATOM   1474  CG1 ILE    94       9.851   4.723  -9.747  1.00  0.00
ATOM   1475 HG12 ILE    94       9.697   3.666  -9.532  1.00  0.00
ATOM   1476 HG13 ILE    94      10.495   5.159  -8.983  1.00  0.00
ATOM   1477  CD1 ILE    94       8.476   5.458  -9.749  1.00  0.00
ATOM   1478 HD11 ILE    94       7.832   5.022 -10.513  1.00  0.00
ATOM   1479 HD12 ILE    94       8.005   5.350  -8.772  1.00  0.00
ATOM   1480 HD13 ILE    94       8.629   6.516  -9.964  1.00  0.00
ATOM   1481  C   ILE    94      12.921   4.745  -9.858  1.00  0.00
ATOM   1482  O   ILE    94      13.118   5.958  -9.828  1.00  0.00
ATOM   1483  N   GLY    95      13.454   3.881  -8.971  1.00  0.00
ATOM   1484  H   GLY    95      13.233   2.902  -9.079  1.00  0.00
ATOM   1485  CA  GLY    95      14.328   4.276  -7.869  1.00  0.00
ATOM   1486  HA2 GLY    95      14.870   3.392  -7.532  1.00  0.00
ATOM   1487  HA3 GLY    95      15.036   5.014  -8.245  1.00  0.00
ATOM   1488  C   GLY    95      13.573   4.870  -6.694  1.00  0.00
ATOM   1489  O   GLY    95      14.129   5.679  -5.936  1.00  0.00
ATOM   1490  N   CYS    96      12.294   4.460  -6.523  1.00  0.00
ATOM   1491  H   CYS    96      11.883   3.847  -7.213  1.00  0.00
ATOM   1492  CA  CYS    96      11.454   4.947  -5.450  1.00  0.00
ATOM   1493  HA  CYS    96      11.600   6.019  -5.316  1.00  0.00
ATOM   1494  CB  CYS    96       9.986   4.693  -5.784  1.00  0.00
ATOM   1495  HB2 CYS    96       9.744   5.088  -6.771  1.00  0.00
ATOM   1496  HB3 CYS    96       9.766   3.626  -5.756  1.00  0.00
ATOM   1497  SG  CYS    96       8.827   5.474  -4.633  1.00  0.00
ATOM   1498  HG  CYS    96       7.722   5.041  -5.233  1.00  0.00
ATOM   1499  C   CYS    96      11.818   4.368  -4.096  1.00  0.00
ATOM   1500  O   CYS    96      11.899   3.146  -3.945  1.00  0.00
ATOM   1501  N   THR    97      12.018   5.242  -3.102  1.00  0.00
ATOM   1502  H   THR    97      11.959   6.233  -3.289  1.00  0.00
ATOM   1503  CA  THR    97      12.330   4.810  -1.737  1.00  0.00
ATOM   1504  HA  THR    97      12.147   3.749  -1.569  1.00  0.00
ATOM   1505  CB  THR    97      13.799   5.129  -1.341  1.00  0.00
ATOM   1506  HB  THR    97      13.924   4.855  -0.293  1.00  0.00
ATOM   1507  CG2 THR    97      14.826   4.387  -2.185  1.00  0.00
ATOM   1508 HG21 THR    97      14.702   4.661  -3.233  1.00  0.00
ATOM   1509 HG22 THR    97      15.830   4.655  -1.856  1.00  0.00
ATOM   1510 HG23 THR    97      14.682   3.312  -2.072  1.00  0.00
ATOM   1511  OG1 THR    97      14.005   6.546  -1.378  1.00  0.00
ATOM   1512  HG1 THR    97      14.912   6.744  -1.134  1.00  0.00
ATOM   1513  C   THR    97      11.410   5.511  -0.726  1.00  0.00
ATOM   1514  O   THR    97      10.854   6.579  -1.031  1.00  0.00
ATOM   1515  N   LEU    98      11.298   4.932   0.486  1.00  0.00
ATOM   1516  H   LEU    98      11.782   4.056   0.621  1.00  0.00
ATOM   1517  CA  LEU    98      10.597   5.518   1.626  1.00  0.00
ATOM   1518  HA  LEU    98       9.830   6.203   1.263  1.00  0.00
ATOM   1519  CB  LEU    98       9.923   4.440   2.492  1.00  0.00
ATOM   1520  HB2 LEU    98      10.698   3.681   2.597  1.00  0.00
ATOM   1521  HB3 LEU    98       9.687   4.855   3.472  1.00  0.00
ATOM   1522  CG  LEU    98       8.688   3.817   1.901  1.00  0.00
ATOM   1523  HG  LEU    98       8.858   3.619   0.843  1.00  0.00
ATOM   1524  CD1 LEU    98       8.364   2.498   2.624  1.00  0.00
ATOM   1525 HD11 LEU    98       8.193   2.696   3.682  1.00  0.00
ATOM   1526 HD12 LEU    98       7.468   2.055   2.189  1.00  0.00
ATOM   1527 HD13 LEU    98       9.200   1.808   2.514  1.00  0.00
ATOM   1528  CD2 LEU    98       7.512   4.804   1.955  1.00  0.00
ATOM   1529 HD21 LEU    98       7.763   5.700   1.388  1.00  0.00
ATOM   1530 HD22 LEU    98       6.626   4.338   1.524  1.00  0.00
ATOM   1531 HD23 LEU    98       7.311   5.075   2.992  1.00  0.00
ATOM   1532  C   LEU    98      11.682   6.180   2.490  1.00  0.00
ATOM   1533  O   LEU    98      12.744   5.581   2.714  1.00  0.00
ATOM   1534  N   ASN    99      11.429   7.398   2.980  1.00  0.00
ATOM   1535  H   ASN    99      10.549   7.856   2.789  1.00  0.00
ATOM   1536  CA  ASN    99      12.415   8.106   3.786  1.00  0.00
ATOM   1537  HA  ASN    99      13.150   7.401   4.174  1.00  0.00
ATOM   1538  CB  ASN    99      13.145   9.160   2.939  1.00  0.00
ATOM   1539  HB2 ASN    99      12.396   9.869   2.585  1.00  0.00
ATOM   1540  HB3 ASN    99      13.875   9.682   3.557  1.00  0.00
ATOM   1541  CG  ASN    99      13.853   8.576   1.751  1.00  0.00
ATOM   1542  OD1 ASN    99      13.253   8.321   0.694  1.00  0.00
ATOM   1543  ND2 ASN    99      15.133   8.333   1.924  1.00  0.00
ATOM   1544 HD21 ASN    99      15.676   7.940   1.169  1.00  0.00
ATOM   1545 HD22 ASN    99      15.568   8.541   2.812  1.00  0.00
ATOM   1546  C   ASN    99      11.776   8.794   4.957  1.00  0.00
ATOM   1547  O   ASN    99      10.740   9.425   4.795  1.00  0.00
ATOM   1548  N   PHE   100      12.402   8.683   6.127  1.00  0.00
ATOM   1549  H   PHE   100      13.163   8.022   6.190  1.00  0.00
ATOM   1550  CA  PHE   100      11.949   9.343   7.359  1.00  0.00
ATOM   1551  HA  PHE   100      11.680  10.372   7.122  1.00  0.00
ATOM   1552  CB  PHE   100      10.726   8.648   8.001  1.00  0.00
ATOM   1553  HB2 PHE   100      10.372   9.205   8.869  1.00  0.00
ATOM   1554  HB3 PHE   100       9.947   8.629   7.239  1.00  0.00
ATOM   1555  CG  PHE   100      10.922   7.221   8.454  1.00  0.00
ATOM   1556  CD1 PHE   100      11.209   6.929   9.783  1.00  0.00
ATOM   1557  HD1 PHE   100      11.301   7.745  10.499  1.00  0.00
ATOM   1558  CE1 PHE   100      11.379   5.605  10.205  1.00  0.00
ATOM   1559  HE1 PHE   100      11.621   5.390  11.246  1.00  0.00
ATOM   1560  CZ  PHE   100      11.240   4.571   9.300  1.00  0.00
ATOM   1561  HZ  PHE   100      11.376   3.539   9.624  1.00  0.00
ATOM   1562  CE2 PHE   100      10.929   4.846   7.985  1.00  0.00
ATOM   1563  HE2 PHE   100      10.815   4.029   7.272  1.00  0.00
ATOM   1564  CD2 PHE   100      10.760   6.166   7.566  1.00  0.00
ATOM   1565  HD2 PHE   100      10.497   6.380   6.530  1.00  0.00
ATOM   1566  C   PHE   100      13.114   9.520   8.339  1.00  0.00
ATOM   1567  O   PHE   100      12.893   9.952   9.490  1.00  0.00
ATOM   1568  OXT PHE   100      14.263   9.250   7.938  1.00  0.00
TER   
ATOM   1569  N   PRO   101      15.868   6.958   8.287  1.00  0.00
ATOM   1570  H2  PRO   101      15.267   7.493   7.677  1.00  0.00
ATOM   1571  H3  PRO   101      16.618   7.415   8.786  1.00  0.00
ATOM   1572  CD  PRO   101      15.068   6.312   9.344  1.00  0.00
ATOM   1573  HD2 PRO   101      14.114   6.830   9.446  1.00  0.00
ATOM   1574  HD3 PRO   101      15.609   6.359  10.289  1.00  0.00
ATOM   1575  CG  PRO   101      14.909   4.897   8.841  1.00  0.00
ATOM   1576  HG2 PRO   101      14.016   4.815   8.221  1.00  0.00
ATOM   1577  HG3 PRO   101      14.833   4.205   9.680  1.00  0.00
ATOM   1578  CB  PRO   101      16.150   4.639   8.048  1.00  0.00
ATOM   1579  HB2 PRO   101      15.961   3.868   7.301  1.00  0.00
ATOM   1580  HB3 PRO   101      17.001   4.347   8.664  1.00  0.00
ATOM   1581  CA  PRO   101      16.439   5.973   7.357  1.00  0.00
ATOM   1582  HA  PRO   101      17.505   6.184   7.268  1.00  0.00
ATOM   1583  C   PRO   101      15.797   6.007   5.971  1.00  0.00
ATOM   1584  O   PRO   101      14.748   6.619   5.789  1.00  0.00
ATOM   1585  N   GLN   102      16.451   5.348   5.003  1.00  0.00
ATOM   1586  H   GLN   102      17.327   4.916   5.261  1.00  0.00
ATOM   1587  CA  GLN   102      15.990   5.210   3.618  1.00  0.00
ATOM   1588  HA  GLN   102      15.105   5.827   3.465  1.00  0.00
ATOM   1589  CB  GLN   102      17.080   5.658   2.627  1.00  0.00
ATOM   1590  HB2 GLN   102      17.213   6.733   2.748  1.00  0.00
ATOM   1591  HB3 GLN   102      18.003   5.145   2.899  1.00  0.00
ATOM   1592  CG  GLN   102      16.734   5.347   1.166  1.00  0.00
ATOM   1593  HG2 GLN   102      16.982   4.306   0.962  1.00  0.00
ATOM   1594  HG3 GLN   102      15.668   5.505   1.001  1.00  0.00
ATOM   1595  CD  GLN   102      17.500   6.218   0.215  1.00  0.00
ATOM   1596  OE1 GLN   102      17.304   7.436   0.156  1.00  0.00
ATOM   1597  NE2 GLN   102      18.383   5.611  -0.559  1.00  0.00
ATOM   1598 HE21 GLN   102      18.927   6.149  -1.218  1.00  0.00
ATOM   1599 HE22 GLN   102      18.510   4.612  -0.488  1.00  0.00
ATOM   1600  C   GLN   102      15.675   3.726   3.435  1.00  0.00
ATOM   1601  O   GLN   102      16.520   2.868   3.730  1.00  0.00
ATOM   1602  N   ILE   103      14.456   3.421   2.957  1.00  0.00
ATOM   1603  H   ILE   103      13.781   4.153   2.787  1.00  0.00
ATOM   1604  CA  ILE   103      14.040   2.042   2.766  1.00  0.00
ATOM   1605  HA  ILE   103      14.850   1.334   2.943  1.00  0.00
ATOM   1606  CB  ILE   103      12.820   1.675   3.672  1.00  0.00
ATOM   1607  HB  ILE   103      12.008   2.374   3.470  1.00  0.00
ATOM   1608  CG2 ILE   103      12.343   0.241   3.389  1.00  0.00
ATOM   1609 HG21 ILE   103      13.154  -0.459   3.591  1.00  0.00
ATOM   1610 HG22 ILE   103      11.493   0.007   4.030  1.00  0.00
ATOM   1611 HG23 ILE   103      12.043   0.157   2.344  1.00  0.00
ATOM   1612  CG1 ILE   103      13.137   1.889   5.189  1.00  0.00
ATOM   1613 HG12 ILE   103      13.842   1.106   5.469  1.00  0.00
ATOM   1614 HG13 ILE   103      13.625   2.861   5.267  1.00  0.00
ATOM   1615  CD1 ILE   103      11.928   1.848   6.130  1.00  0.00
ATOM   1616 HD11 ILE   103      11.440   0.876   6.053  1.00  0.00
ATOM   1617 HD12 ILE   103      12.260   2.007   7.156  1.00  0.00
ATOM   1618 HD13 ILE   103      11.223   2.631   5.851  1.00  0.00
ATOM   1619  C   ILE   103      13.745   1.795   1.296  1.00  0.00
ATOM   1620  O   ILE   103      12.863   2.446   0.715  1.00  0.00
ATOM   1621  N   THR   104      14.513   0.865   0.683  1.00  0.00
ATOM   1622  H   THR   104      15.303   0.468   1.171  1.00  0.00
ATOM   1623  CA  THR   104      14.305   0.494  -0.708  1.00  0.00
ATOM   1624  HA  THR   104      13.951   1.344  -1.291  1.00  0.00
ATOM   1625  CB  THR   104      15.587  -0.030  -1.341  1.00  0.00
ATOM   1626  HB  THR   104      15.370  -0.296  -2.375  1.00  0.00
ATOM   1627  CG2 THR   104      16.713   1.004  -1.307  1.00  0.00
ATOM   1628 HG21 THR   104      16.931   1.271  -0.273  1.00  0.00
ATOM   1629 HG22 THR   104      17.606   0.584  -1.770  1.00  0.00
ATOM   1630 HG23 THR   104      16.405   1.895  -1.854  1.00  0.00
ATOM   1631  OG1 THR   104      15.983  -1.215  -0.651  1.00  0.00
ATOM   1632  HG1 THR   104      16.791  -1.557  -1.040  1.00  0.00
ATOM   1633  C   THR   104      13.151  -0.502  -0.764  1.00  0.00
ATOM   1634  O   THR   104      12.703  -0.985   0.288  1.00  0.00
ATOM   1635  N   LEU   105      12.642  -0.783  -1.969  1.00  0.00
ATOM   1636  H   LEU   105      13.028  -0.347  -2.794  1.00  0.00
ATOM   1637  CA  LEU   105      11.438  -1.614  -2.118  1.00  0.00
ATOM   1638  HA  LEU   105      11.063  -1.928  -1.144  1.00  0.00
ATOM   1639  CB  LEU   105      10.346  -0.777  -2.822  1.00  0.00
ATOM   1640  HB2 LEU   105      10.845  -0.516  -3.755  1.00  0.00
ATOM   1641  HB3 LEU   105       9.433  -1.331  -3.042  1.00  0.00
ATOM   1642  CG  LEU   105       9.989   0.523  -2.043  1.00  0.00
ATOM   1643  HG  LEU   105      10.917   1.022  -1.764  1.00  0.00
ATOM   1644  CD1 LEU   105       9.146   1.458  -2.876  1.00  0.00
ATOM   1645 HD11 LEU   105       8.218   0.960  -3.155  1.00  0.00
ATOM   1646 HD12 LEU   105       8.917   2.354  -2.298  1.00  0.00
ATOM   1647 HD13 LEU   105       9.693   1.737  -3.776  1.00  0.00
ATOM   1648  CD2 LEU   105       9.369   0.200  -0.652  1.00  0.00
ATOM   1649 HD21 LEU   105      10.083  -0.373  -0.060  1.00  0.00
ATOM   1650 HD22 LEU   105       9.132   1.130  -0.135  1.00  0.00
ATOM   1651 HD23 LEU   105       8.458  -0.383  -0.786  1.00  0.00
ATOM   1652  C   LEU   105      11.650  -2.964  -2.814  1.00  0.00
ATOM   1653  O   LEU   105      10.691  -3.566  -3.314  1.00  0.00
ATOM   1654  N   TRP   106      12.901  -3.453  -2.825  1.00  0.00
ATOM   1655  H   TRP   106      13.670  -2.884  -2.502  1.00  0.00
ATOM   1656  CA  TRP   106      13.204  -4.751  -3.426  1.00  0.00
ATOM   1657  HA  TRP   106      12.724  -4.813  -4.403  1.00  0.00
ATOM   1658  CB  TRP   106      14.700  -4.957  -3.606  1.00  0.00
ATOM   1659  HB2 TRP   106      15.121  -4.897  -2.602  1.00  0.00
ATOM   1660  HB3 TRP   106      15.006  -5.893  -4.072  1.00  0.00
ATOM   1661  CG  TRP   106      15.330  -3.856  -4.402  1.00  0.00
ATOM   1662  CD1 TRP   106      15.931  -2.736  -3.911  1.00  0.00
ATOM   1663  HD1 TRP   106      16.016  -2.660  -2.827  1.00  0.00
ATOM   1664  NE1 TRP   106      16.315  -1.910  -4.943  1.00  0.00
ATOM   1665  HE1 TRP   106      16.790  -1.025  -4.839  1.00  0.00
ATOM   1666  CE2 TRP   106      15.950  -2.484  -6.137  1.00  0.00
ATOM   1667  CZ2 TRP   106      16.135  -2.040  -7.451  1.00  0.00
ATOM   1668  HZ2 TRP   106      16.630  -1.082  -7.612  1.00  0.00
ATOM   1669  CH2 TRP   106      15.675  -2.851  -8.467  1.00  0.00
ATOM   1670  HH2 TRP   106      15.822  -2.548  -9.504  1.00  0.00
ATOM   1671  CZ3 TRP   106      15.018  -4.064  -8.199  1.00  0.00
ATOM   1672  HZ3 TRP   106      14.637  -4.686  -9.009  1.00  0.00
ATOM   1673  CE3 TRP   106      14.834  -4.508  -6.890  1.00  0.00
ATOM   1674  HE3 TRP   106      14.380  -5.487  -6.736  1.00  0.00
ATOM   1675  CD2 TRP   106      15.301  -3.704  -5.832  1.00  0.00
ATOM   1676  C   TRP   106      12.544  -5.861  -2.620  1.00  0.00
ATOM   1677  O   TRP   106      12.201  -6.891  -3.184  1.00  0.00
ATOM   1678  N   GLN   107      12.354  -5.630  -1.301  1.00  0.00
ATOM   1679  H   GLN   107      12.739  -4.782  -0.911  1.00  0.00
ATOM   1680  CA  GLN   107      11.642  -6.541  -0.409  1.00  0.00
ATOM   1681  HA  GLN   107      11.243  -7.371  -0.993  1.00  0.00
ATOM   1682  CB  GLN   107      12.563  -7.111   0.694  1.00  0.00
ATOM   1683  HB2 GLN   107      12.918  -6.264   1.282  1.00  0.00
ATOM   1684  HB3 GLN   107      11.947  -7.755   1.322  1.00  0.00
ATOM   1685  CG  GLN   107      13.767  -7.909   0.166  1.00  0.00
ATOM   1686  HG2 GLN   107      14.350  -7.235  -0.461  1.00  0.00
ATOM   1687  HG3 GLN   107      14.357  -8.197   1.036  1.00  0.00
ATOM   1688  CD  GLN   107      13.441  -9.164  -0.639  1.00  0.00
ATOM   1689  OE1 GLN   107      14.168  -9.536  -1.572  1.00  0.00
ATOM   1690  NE2 GLN   107      12.354  -9.854  -0.306  1.00  0.00
ATOM   1691 HE21 GLN   107      12.112 -10.689  -0.820  1.00  0.00
ATOM   1692 HE22 GLN   107      11.775  -9.540   0.460  1.00  0.00
ATOM   1693  C   GLN   107      10.485  -5.762   0.235  1.00  0.00
ATOM   1694  O   GLN   107      10.426  -4.526   0.164  1.00  0.00
ATOM   1695  N   ARG   108       9.566  -6.481   0.877  1.00  0.00
ATOM   1696  H   ARG   108       9.578  -7.491   0.897  1.00  0.00
ATOM   1697  CA  ARG   108       8.484  -5.790   1.561  1.00  0.00
ATOM   1698  HA  ARG   108       7.938  -5.177   0.844  1.00  0.00
ATOM   1699  CB  ARG   108       7.506  -6.778   2.206  1.00  0.00
ATOM   1700  HB2 ARG   108       8.095  -7.464   2.815  1.00  0.00
ATOM   1701  HB3 ARG   108       6.842  -6.201   2.849  1.00  0.00
ATOM   1702  CG  ARG   108       6.682  -7.568   1.208  1.00  0.00
ATOM   1703  HG2 ARG   108       6.016  -6.884   0.681  1.00  0.00
ATOM   1704  HG3 ARG   108       7.354  -8.043   0.493  1.00  0.00
ATOM   1705  CD  ARG   108       5.864  -8.627   1.909  1.00  0.00
ATOM   1706  HD2 ARG   108       6.524  -9.357   2.378  1.00  0.00
ATOM   1707  HD3 ARG   108       5.233  -8.167   2.669  1.00  0.00
ATOM   1708  NE  ARG   108       5.009  -9.319   0.946  1.00  0.00
ATOM   1709  HE  ARG   108       4.754  -8.812   0.111  1.00  0.00
ATOM   1710  CZ  ARG   108       4.535 -10.549   1.110  1.00  0.00
ATOM   1711  NH1 ARG   108       3.745 -11.089   0.192  1.00  0.00
ATOM   1712 HH11 ARG   108       3.503 -10.562  -0.635  1.00  0.00
ATOM   1713 HH12 ARG   108       3.389 -12.025   0.324  1.00  0.00
ATOM   1714  NH2 ARG   108       4.828 -11.241   2.205  1.00  0.00
ATOM   1715 HH21 ARG   108       5.415 -10.830   2.917  1.00  0.00
ATOM   1716 HH22 ARG   108       4.463 -12.176   2.321  1.00  0.00
ATOM   1717  C   ARG   108       9.044  -4.859   2.659  1.00  0.00
ATOM   1718  O   ARG   108       9.934  -5.277   3.398  1.00  0.00
ATOM   1719  N   PRO   109       8.526  -3.610   2.758  1.00  0.00
ATOM   1720  CD  PRO   109       7.521  -2.968   1.880  1.00  0.00
ATOM   1721  HD2 PRO   109       6.594  -3.540   1.921  1.00  0.00
ATOM   1722  HD3 PRO   109       7.896  -2.958   0.857  1.00  0.00
ATOM   1723  CG  PRO   109       7.369  -1.566   2.457  1.00  0.00
ATOM   1724  HG2 PRO   109       6.472  -1.523   3.075  1.00  0.00
ATOM   1725  HG3 PRO   109       7.284  -0.846   1.643  1.00  0.00
ATOM   1726  CB  PRO   109       8.618  -1.312   3.276  1.00  0.00
ATOM   1727  HB2 PRO   109       8.373  -0.655   4.111  1.00  0.00
ATOM   1728  HB3 PRO   109       9.441  -0.882   2.705  1.00  0.00
ATOM   1729  CA  PRO   109       9.012  -2.693   3.800  1.00  0.00
ATOM   1730  HA  PRO   109      10.096  -2.785   3.868  1.00  0.00
ATOM   1731  C   PRO   109       8.385  -3.020   5.164  1.00  0.00
ATOM   1732  O   PRO   109       7.566  -2.256   5.686  1.00  0.00
ATOM   1733  N   LEU   110       8.783  -4.179   5.720  1.00  0.00
ATOM   1734  H   LEU   110       9.427  -4.760   5.203  1.00  0.00
ATOM   1735  CA  LEU   110       8.317  -4.651   7.022  1.00  0.00
ATOM   1736  HA  LEU   110       7.293  -4.315   7.186  1.00  0.00
ATOM   1737  CB  LEU   110       8.349  -6.197   7.098  1.00  0.00
ATOM   1738  HB2 LEU   110       9.340  -6.479   6.742  1.00  0.00
ATOM   1739  HB3 LEU   110       8.257  -6.451   8.154  1.00  0.00
ATOM   1740  CG  LEU   110       7.285  -6.952   6.298  1.00  0.00
ATOM   1741  HG  LEU   110       7.144  -6.456   5.338  1.00  0.00
ATOM   1742  CD1 LEU   110       7.714  -8.384   6.067  1.00  0.00
ATOM   1743 HD11 LEU   110       7.854  -8.881   7.027  1.00  0.00
ATOM   1744 HD12 LEU   110       6.946  -8.906   5.497  1.00  0.00
ATOM   1745 HD13 LEU   110       8.651  -8.398   5.511  1.00  0.00
ATOM   1746  CD2 LEU   110       5.920  -6.966   7.026  1.00  0.00
ATOM   1747 HD21 LEU   110       5.575  -5.942   7.172  1.00  0.00
ATOM   1748 HD22 LEU   110       5.193  -7.512   6.425  1.00  0.00
ATOM   1749 HD23 LEU   110       6.029  -7.454   7.995  1.00  0.00
ATOM   1750  C   LEU   110       9.222  -4.052   8.079  1.00  0.00
ATOM   1751  O   LEU   110      10.451  -4.081   7.947  1.00  0.00
ATOM   1752  N   VAL   111       8.622  -3.498   9.130  1.00  0.00
ATOM   1753  H   VAL   111       7.614  -3.464   9.177  1.00  0.00
ATOM   1754  CA  VAL   111       9.385  -2.876  10.204  1.00  0.00
ATOM   1755  HA  VAL   111      10.419  -3.215  10.258  1.00  0.00
ATOM   1756  CB  VAL   111       9.375  -1.323  10.129  1.00  0.00
ATOM   1757  HB  VAL   111       9.962  -0.939  10.963  1.00  0.00
ATOM   1758  CG1 VAL   111       9.961  -0.805   8.812  1.00  0.00
ATOM   1759 HG11 VAL   111       9.374  -1.188   7.977  1.00  0.00
ATOM   1760 HG12 VAL   111       9.933   0.285   8.805  1.00  0.00
ATOM   1761 HG13 VAL   111      10.993  -1.142   8.715  1.00  0.00
ATOM   1762  CG2 VAL   111       7.986  -0.748  10.392  1.00  0.00
ATOM   1763 HG21 VAL   111       7.653  -1.043  11.387  1.00  0.00
ATOM   1764 HG22 VAL   111       8.025   0.340  10.330  1.00  0.00
ATOM   1765 HG23 VAL   111       7.287  -1.129   9.647  1.00  0.00
ATOM   1766  C   VAL   111       8.824  -3.345  11.525  1.00  0.00
ATOM   1767  O   VAL   111       7.702  -3.848  11.587  1.00  0.00
ATOM   1768  N   THR   112       9.608  -3.184  12.589  1.00  0.00
ATOM   1769  H   THR   112      10.556  -2.846  12.502  1.00  0.00
ATOM   1770  CA  THR   112       9.122  -3.547  13.915  1.00  0.00
ATOM   1771  HA  THR   112       8.370  -4.334  13.864  1.00  0.00
ATOM   1772  CB  THR   112      10.279  -4.028  14.817  1.00  0.00
ATOM   1773  HB  THR   112      10.974  -3.198  14.947  1.00  0.00
ATOM   1774  CG2 THR   112       9.788  -4.504  16.193  1.00  0.00
ATOM   1775 HG21 THR   112       9.094  -5.334  16.064  1.00  0.00
ATOM   1776 HG22 THR   112      10.639  -4.832  16.790  1.00  0.00
ATOM   1777 HG23 THR   112       9.282  -3.684  16.703  1.00  0.00
ATOM   1778  OG1 THR   112      10.987  -5.081  14.156  1.00  0.00
ATOM   1779  HG1 THR   112      11.707  -5.382  14.715  1.00  0.00
ATOM   1780  C   THR   112       8.422  -2.332  14.518  1.00  0.00
ATOM   1781  O   THR   112       8.917  -1.186  14.429  1.00  0.00
ATOM   1782  N   ILE   113       7.250  -2.579  15.106  1.00  0.00
ATOM   1783  H   ILE   113       6.869  -3.513  15.052  1.00  0.00
ATOM   1784  CA  ILE   113       6.470  -1.553  15.788  1.00  0.00
ATOM   1785  HA  ILE   113       7.026  -0.618  15.852  1.00  0.00
ATOM   1786  CB  ILE   113       5.078  -1.287  15.131  1.00  0.00
ATOM   1787  HB  ILE   113       4.553  -0.520  15.700  1.00  0.00
ATOM   1788  CG2 ILE   113       5.268  -0.801  13.649  1.00  0.00
ATOM   1789 HG21 ILE   113       5.793  -1.568  13.079  1.00  0.00
ATOM   1790 HG22 ILE   113       4.293  -0.618  13.198  1.00  0.00
ATOM   1791 HG23 ILE   113       5.851   0.120  13.640  1.00  0.00
ATOM   1792  CG1 ILE   113       4.171  -2.545  15.222  1.00  0.00
ATOM   1793 HG12 ILE   113       4.566  -3.255  14.496  1.00  0.00
ATOM   1794 HG13 ILE   113       4.305  -2.942  16.228  1.00  0.00
ATOM   1795  CD1 ILE   113       2.597  -2.309  14.942  1.00  0.00
ATOM   1796 HD11 ILE   113       2.462  -1.913  13.936  1.00  0.00
ATOM   1797 HD12 ILE   113       2.065  -3.256  15.033  1.00  0.00
ATOM   1798 HD13 ILE   113       2.201  -1.599  15.668  1.00  0.00
ATOM   1799  C   ILE   113       6.290  -2.001  17.236  1.00  0.00
ATOM   1800  O   ILE   113       6.455  -3.186  17.545  1.00  0.00
ATOM   1801  N   LYS   114       5.923  -1.078  18.126  1.00  0.00
ATOM   1802  H   LYS   114       5.826  -0.113  17.846  1.00  0.00
ATOM   1803  CA  LYS   114       5.644  -1.426  19.514  1.00  0.00
ATOM   1804  HA  LYS   114       5.622  -2.512  19.603  1.00  0.00
ATOM   1805  CB  LYS   114       6.699  -0.872  20.494  1.00  0.00
ATOM   1806  HB2 LYS   114       7.684  -1.235  20.200  1.00  0.00
ATOM   1807  HB3 LYS   114       6.687   0.217  20.453  1.00  0.00
ATOM   1808  CG  LYS   114       6.390  -1.333  21.923  1.00  0.00
ATOM   1809  HG2 LYS   114       5.566  -0.721  22.291  1.00  0.00
ATOM   1810  HG3 LYS   114       6.071  -2.374  21.866  1.00  0.00
ATOM   1811  CD  LYS   114       7.570  -1.216  22.872  1.00  0.00
ATOM   1812  HD2 LYS   114       7.326  -1.748  23.791  1.00  0.00
ATOM   1813  HD3 LYS   114       8.436  -1.682  22.402  1.00  0.00
ATOM   1814  CE  LYS   114       7.884   0.213  23.191  1.00  0.00
ATOM   1815  HE2 LYS   114       8.227   0.713  22.285  1.00  0.00
ATOM   1816  HE3 LYS   114       6.982   0.703  23.556  1.00  0.00
ATOM   1817  NZ  LYS   114       8.960   0.290  24.246  1.00  0.00
ATOM   1818  HZ1 LYS   114       9.796  -0.164  23.907  1.00  0.00
ATOM   1819  HZ2 LYS   114       9.162   1.258  24.451  1.00  0.00
ATOM   1820  HZ3 LYS   114       8.642  -0.173  25.085  1.00  0.00
ATOM   1821  C   LYS   114       4.300  -0.822  19.840  1.00  0.00
ATOM   1822  O   LYS   114       4.098   0.379  19.648  1.00  0.00
ATOM   1823  N   ILE   115       3.387  -1.643  20.346  1.00  0.00
ATOM   1824  H   ILE   115       3.599  -2.630  20.383  1.00  0.00
ATOM   1825  CA  ILE   115       2.028  -1.204  20.722  1.00  0.00
ATOM   1826  HA  ILE   115       1.986  -0.221  21.192  1.00  0.00
ATOM   1827  CB  ILE   115       1.047  -1.243  19.514  1.00  0.00
ATOM   1828  HB  ILE   115       1.399  -0.532  18.767  1.00  0.00
ATOM   1829  CG2 ILE   115       0.958  -2.664  18.878  1.00  0.00
ATOM   1830 HG21 ILE   115       0.606  -3.375  19.625  1.00  0.00
ATOM   1831 HG22 ILE   115       0.262  -2.644  18.039  1.00  0.00
ATOM   1832 HG23 ILE   115       1.944  -2.967  18.525  1.00  0.00
ATOM   1833  CG1 ILE   115      -0.326  -0.654  19.904  1.00  0.00
ATOM   1834 HG12 ILE   115      -0.801  -1.355  20.590  1.00  0.00
ATOM   1835 HG13 ILE   115      -0.144   0.290  20.418  1.00  0.00
ATOM   1836  CD1 ILE   115      -1.218  -0.419  18.741  1.00  0.00
ATOM   1837 HD11 ILE   115      -1.401  -1.362  18.226  1.00  0.00
ATOM   1838 HD12 ILE   115      -2.165  -0.005  19.087  1.00  0.00
ATOM   1839 HD13 ILE   115      -0.744   0.283  18.055  1.00  0.00
ATOM   1840  C   ILE   115       1.591  -2.028  21.909  1.00  0.00
ATOM   1841  O   ILE   115       1.808  -3.239  21.916  1.00  0.00
ATOM   1842  N   GLY   116       1.072  -1.352  22.943  1.00  0.00
ATOM   1843  H   GLY   116       0.941  -0.354  22.866  1.00  0.00
ATOM   1844  CA  GLY   116       0.684  -2.008  24.192  1.00  0.00
ATOM   1845  HA2 GLY   116       0.343  -1.244  24.891  1.00  0.00
ATOM   1846  HA3 GLY   116      -0.134  -2.697  23.980  1.00  0.00
ATOM   1847  C   GLY   116       1.837  -2.785  24.827  1.00  0.00
ATOM   1848  O   GLY   116       1.636  -3.880  25.366  1.00  0.00
ATOM   1849  N   GLY   117       3.049  -2.233  24.730  1.00  0.00
ATOM   1850  H   GLY   117       3.127  -1.347  24.251  1.00  0.00
ATOM   1851  CA  GLY   117       4.264  -2.835  25.275  1.00  0.00
ATOM   1852  HA2 GLY   117       5.016  -2.046  25.288  1.00  0.00
ATOM   1853  HA3 GLY   117       4.028  -3.128  26.298  1.00  0.00
ATOM   1854  C   GLY   117       4.823  -4.041  24.530  1.00  0.00
ATOM   1855  O   GLY   117       5.817  -4.640  24.970  1.00  0.00
ATOM   1856  N   GLN   118       4.204  -4.415  23.390  1.00  0.00
ATOM   1857  H   GLN   118       3.403  -3.898  23.056  1.00  0.00
ATOM   1858  CA  GLN   118       4.632  -5.596  22.637  1.00  0.00
ATOM   1859  HA  GLN   118       5.462  -6.080  23.151  1.00  0.00
ATOM   1860  CB  GLN   118       3.471  -6.609  22.510  1.00  0.00
ATOM   1861  HB2 GLN   118       2.662  -6.095  21.990  1.00  0.00
ATOM   1862  HB3 GLN   118       3.837  -7.429  21.892  1.00  0.00
ATOM   1863  CG  GLN   118       2.952  -7.164  23.837  1.00  0.00
ATOM   1864  HG2 GLN   118       2.654  -6.323  24.463  1.00  0.00
ATOM   1865  HG3 GLN   118       2.081  -7.784  23.624  1.00  0.00
ATOM   1866  CD  GLN   118       3.964  -7.995  24.594  1.00  0.00
ATOM   1867  OE1 GLN   118       4.684  -8.828  24.029  1.00  0.00
ATOM   1868  NE2 GLN   118       4.038  -7.779  25.896  1.00  0.00
ATOM   1869 HE21 GLN   118       4.695  -8.304  26.455  1.00  0.00
ATOM   1870 HE22 GLN   118       3.437  -7.090  26.326  1.00  0.00
ATOM   1871  C   GLN   118       5.144  -5.262  21.254  1.00  0.00
ATOM   1872  O   GLN   118       4.613  -4.364  20.584  1.00  0.00
ATOM   1873  N   LEU   119       6.157  -6.015  20.818  1.00  0.00
ATOM   1874  H   LEU   119       6.558  -6.716  21.424  1.00  0.00
ATOM   1875  CA  LEU   119       6.728  -5.841  19.498  1.00  0.00
ATOM   1876  HA  LEU   119       6.679  -4.788  19.219  1.00  0.00
ATOM   1877  CB  LEU   119       8.194  -6.291  19.458  1.00  0.00
ATOM   1878  HB2 LEU   119       8.144  -7.354  19.693  1.00  0.00
ATOM   1879  HB3 LEU   119       8.544  -6.162  18.434  1.00  0.00
ATOM   1880  CG  LEU   119       9.169  -5.599  20.423  1.00  0.00
ATOM   1881  HG  LEU   119       8.862  -5.799  21.449  1.00  0.00
ATOM   1882  CD1 LEU   119      10.592  -6.133  20.202  1.00  0.00
ATOM   1883 HD11 LEU   119      10.900  -5.933  19.176  1.00  0.00
ATOM   1884 HD12 LEU   119      11.277  -5.638  20.890  1.00  0.00
ATOM   1885 HD13 LEU   119      10.610  -7.208  20.383  1.00  0.00
ATOM   1886  CD2 LEU   119       9.138  -4.084  20.242  1.00  0.00
ATOM   1887 HD21 LEU   119       8.132  -3.715  20.439  1.00  0.00
ATOM   1888 HD22 LEU   119       9.837  -3.620  20.937  1.00  0.00
ATOM   1889 HD23 LEU   119       9.423  -3.834  19.220  1.00  0.00
ATOM   1890  C   LEU   119       5.923  -6.645  18.476  1.00  0.00
ATOM   1891  O   LEU   119       5.570  -7.813  18.718  1.00  0.00
ATOM   1892  N   LYS   120       5.680  -6.027  17.307  1.00  0.00
ATOM   1893  H   LYS   120       5.999  -5.076  17.184  1.00  0.00
ATOM   1894  CA  LYS   120       4.974  -6.676  16.190  1.00  0.00
ATOM   1895  HA  LYS   120       5.040  -7.759  16.298  1.00  0.00
ATOM   1896  CB  LYS   120       3.480  -6.271  16.164  1.00  0.00
ATOM   1897  HB2 LYS   120       3.451  -5.187  16.049  1.00  0.00
ATOM   1898  HB3 LYS   120       3.044  -6.741  15.282  1.00  0.00
ATOM   1899  CG  LYS   120       2.685  -6.671  17.397  1.00  0.00
ATOM   1900  HG2 LYS   120       2.644  -7.760  17.436  1.00  0.00
ATOM   1901  HG3 LYS   120       3.210  -6.296  18.276  1.00  0.00
ATOM   1902  CD  LYS   120       1.253  -6.104  17.374  1.00  0.00
ATOM   1903  HD2 LYS   120       1.313  -5.042  17.135  1.00  0.00
ATOM   1904  HD3 LYS   120       0.696  -6.621  16.592  1.00  0.00
ATOM   1905  CE  LYS   120       0.544  -6.284  18.702  1.00  0.00
ATOM   1906  HE2 LYS   120       1.063  -5.674  19.441  1.00  0.00
ATOM   1907  HE3 LYS   120      -0.477  -5.921  18.585  1.00  0.00
ATOM   1908  NZ  LYS   120       0.518  -7.706  19.160  1.00  0.00
ATOM   1909  HZ1 LYS   120       1.464  -8.042  19.269  1.00  0.00
ATOM   1910  HZ2 LYS   120       0.036  -7.766  20.045  1.00  0.00
ATOM   1911  HZ3 LYS   120       0.037  -8.271  18.475  1.00  0.00
ATOM   1912  C   LYS   120       5.632  -6.233  14.887  1.00  0.00
ATOM   1913  O   LYS   120       6.303  -5.194  14.857  1.00  0.00
ATOM   1914  N   GLU   121       5.433  -7.003  13.803  1.00  0.00
ATOM   1915  H   GLU   121       4.912  -7.864  13.892  1.00  0.00
ATOM   1916  CA  GLU   121       5.951  -6.638  12.483  1.00  0.00
ATOM   1917  HA  GLU   121       6.775  -5.934  12.602  1.00  0.00
ATOM   1918  CB  GLU   121       6.467  -7.878  11.712  1.00  0.00
ATOM   1919  HB2 GLU   121       5.665  -8.616  11.705  1.00  0.00
ATOM   1920  HB3 GLU   121       6.679  -7.563  10.690  1.00  0.00
ATOM   1921  CG  GLU   121       7.719  -8.495  12.323  1.00  0.00
ATOM   1922  HG2 GLU   121       7.449  -8.802  13.333  1.00  0.00
ATOM   1923  HG3 GLU   121       7.952  -9.377  11.726  1.00  0.00
ATOM   1924  CD  GLU   121       8.935  -7.585  12.378  1.00  0.00
ATOM   1925  OE1 GLU   121       9.591  -7.399  11.329  1.00  0.00
ATOM   1926  OE2 GLU   121       9.231  -7.058  13.474  1.00  0.00
ATOM   1927  C   GLU   121       4.808  -5.988  11.698  1.00  0.00
ATOM   1928  O   GLU   121       3.680  -6.515  11.714  1.00  0.00
ATOM   1929  N   ALA   122       5.085  -4.874  10.999  1.00  0.00
ATOM   1930  H   ALA   122       5.999  -4.446  11.027  1.00  0.00
ATOM   1931  CA  ALA   122       4.041  -4.226  10.210  1.00  0.00
ATOM   1932  HA  ALA   122       3.265  -4.951   9.963  1.00  0.00
ATOM   1933  CB  ALA   122       3.412  -3.092  11.000  1.00  0.00
ATOM   1934  HB1 ALA   122       4.175  -2.354  11.247  1.00  0.00
ATOM   1935  HB2 ALA   122       2.631  -2.621  10.402  1.00  0.00
ATOM   1936  HB3 ALA   122       2.978  -3.486  11.919  1.00  0.00
ATOM   1937  C   ALA   122       4.606  -3.703   8.910  1.00  0.00
ATOM   1938  O   ALA   122       5.798  -3.413   8.816  1.00  0.00
ATOM   1939  N   LEU   123       3.748  -3.588   7.903  1.00  0.00
ATOM   1940  H   LEU   123       2.779  -3.813   8.078  1.00  0.00
ATOM   1941  CA  LEU   123       4.120  -3.139   6.577  1.00  0.00
ATOM   1942  HA  LEU   123       5.158  -3.367   6.335  1.00  0.00
ATOM   1943  CB  LEU   123       3.207  -3.929   5.620  1.00  0.00
ATOM   1944  HB2 LEU   123       3.286  -4.955   5.980  1.00  0.00
ATOM   1945  HB3 LEU   123       2.206  -3.550   5.823  1.00  0.00
ATOM   1946  CG  LEU   123       3.466  -3.896   4.130  1.00  0.00
ATOM   1947  HG  LEU   123       3.400  -2.863   3.790  1.00  0.00
ATOM   1948  CD1 LEU   123       4.845  -4.455   3.792  1.00  0.00
ATOM   1949 HD11 LEU   123       4.912  -5.489   4.132  1.00  0.00
ATOM   1950 HD12 LEU   123       4.999  -4.417   2.714  1.00  0.00
ATOM   1951 HD13 LEU   123       5.611  -3.860   4.289  1.00  0.00
ATOM   1952  CD2 LEU   123       2.401  -4.726   3.408  1.00  0.00
ATOM   1953 HD21 LEU   123       1.415  -4.311   3.614  1.00  0.00
ATOM   1954 HD22 LEU   123       2.587  -4.702   2.334  1.00  0.00
ATOM   1955 HD23 LEU   123       2.442  -5.757   3.761  1.00  0.00
ATOM   1956  C   LEU   123       3.883  -1.640   6.404  1.00  0.00
ATOM   1957  O   LEU   123       2.777  -1.167   6.663  1.00  0.00
ATOM   1958  N   LEU   124       4.898  -0.901   5.942  1.00  0.00
ATOM   1959  H   LEU   124       5.810  -1.306   5.787  1.00  0.00
ATOM   1960  CA  LEU   124       4.714   0.539   5.663  1.00  0.00
ATOM   1961  HA  LEU   124       4.091   0.974   6.445  1.00  0.00
ATOM   1962  CB  LEU   124       6.037   1.292   5.620  1.00  0.00
ATOM   1963  HB2 LEU   124       6.584   0.897   4.764  1.00  0.00
ATOM   1964  HB3 LEU   124       5.785   2.337   5.440  1.00  0.00
ATOM   1965  CG  LEU   124       6.906   1.187   6.870  1.00  0.00
ATOM   1966  HG  LEU   124       7.210   0.149   7.008  1.00  0.00
ATOM   1967  CD1 LEU   124       8.142   2.062   6.726  1.00  0.00
ATOM   1968 HD11 LEU   124       7.839   3.100   6.589  1.00  0.00
ATOM   1969 HD12 LEU   124       8.754   1.978   7.624  1.00  0.00
ATOM   1970 HD13 LEU   124       8.720   1.736   5.862  1.00  0.00
ATOM   1971  CD2 LEU   124       6.134   1.646   8.126  1.00  0.00
ATOM   1972 HD21 LEU   124       5.253   1.018   8.261  1.00  0.00
ATOM   1973 HD22 LEU   124       6.778   1.560   9.001  1.00  0.00
ATOM   1974 HD23 LEU   124       5.825   2.684   8.004  1.00  0.00
ATOM   1975  C   LEU   124       4.005   0.611   4.310  1.00  0.00
ATOM   1976  O   LEU   124       4.592   0.254   3.293  1.00  0.00
ATOM   1977  N   ASH   125       2.729   1.022   4.304  1.00  0.00
ATOM   1978  H   ASH   125       2.303   1.294   5.179  1.00  0.00
ATOM   1979  CA  ASH   125       1.901   1.011   3.108  1.00  0.00
ATOM   1980  HA  ASH   125       2.463   0.666   2.240  1.00  0.00
ATOM   1981  CB  ASH   125       0.731   0.027   3.363  1.00  0.00
ATOM   1982  HB2 ASH   125       1.186  -0.896   3.722  1.00  0.00
ATOM   1983  HB3 ASH   125       0.155   0.484   4.168  1.00  0.00
ATOM   1984  CG  ASH   125      -0.193  -0.284   2.190  1.00  0.00
ATOM   1985  OD1 ASH   125      -0.025   0.335   1.111  1.00  0.00
ATOM   1986  OD2 ASH   125      -1.072  -1.158   2.346  1.00  0.00
ATOM   1987  HD2 ASH   125      -1.578  -1.252   1.536  1.00  0.00
ATOM   1988  C   ASH   125       1.389   2.382   2.682  1.00  0.00
ATOM   1989  O   ASH   125       0.381   2.876   3.193  1.00  0.00
ATOM   1990  N   THR   126       2.063   2.993   1.703  1.00  0.00
ATOM   1991  H   THR   126       2.916   2.603   1.328  1.00  0.00
ATOM   1992  CA  THR   126       1.629   4.309   1.220  1.00  0.00
ATOM   1993  HA  THR   126       1.421   4.998   2.039  1.00  0.00
ATOM   1994  CB  THR   126       2.697   4.919   0.333  1.00  0.00
ATOM   1995  HB  THR   126       2.321   5.862  -0.065  1.00  0.00
ATOM   1996  CG2 THR   126       3.983   5.173   1.111  1.00  0.00
ATOM   1997 HG21 THR   126       4.359   4.231   1.509  1.00  0.00
ATOM   1998 HG22 THR   126       4.729   5.611   0.448  1.00  0.00
ATOM   1999 HG23 THR   126       3.781   5.860   1.933  1.00  0.00
ATOM   2000  OG1 THR   126       2.935   4.037  -0.785  1.00  0.00
ATOM   2001  HG1 THR   126       3.610   4.415  -1.353  1.00  0.00
ATOM   2002  C   THR   126       0.277   4.261   0.499  1.00  0.00
ATOM   2003  O   THR   126      -0.334   5.316   0.295  1.00  0.00
ATOM   2004  N   GLY   127      -0.184   3.060   0.155  1.00  0.00
ATOM   2005  H   GLY   127       0.368   2.239   0.358  1.00  0.00
ATOM   2006  CA  GLY   127      -1.474   2.881  -0.514  1.00  0.00
ATOM   2007  HA2 GLY   127      -1.628   3.734  -1.175  1.00  0.00
ATOM   2008  HA3 GLY   127      -1.419   1.968  -1.106  1.00  0.00
ATOM   2009  C   GLY   127      -2.649   2.779   0.444  1.00  0.00
ATOM   2010  O   GLY   127      -3.801   2.679   0.014  1.00  0.00
ATOM   2011  N   ALA   128      -2.364   2.816   1.754  1.00  0.00
ATOM   2012  H   ALA   128      -1.404   2.926   2.049  1.00  0.00
ATOM   2013  CA  ALA   128      -3.395   2.707   2.781  1.00  0.00
ATOM   2014  HA  ALA   128      -4.346   2.371   2.368  1.00  0.00
ATOM   2015  CB  ALA   128      -2.948   1.715   3.838  1.00  0.00
ATOM   2016  HB1 ALA   128      -2.001   2.043   4.268  1.00  0.00
ATOM   2017  HB2 ALA   128      -3.702   1.656   4.623  1.00  0.00
ATOM   2018  HB3 ALA   128      -2.819   0.733   3.384  1.00  0.00
ATOM   2019  C   ALA   128      -3.619   4.063   3.430  1.00  0.00
ATOM   2020  O   ALA   128      -2.661   4.707   3.878  1.00  0.00
ATOM   2021  N   ASP   129      -4.888   4.500   3.503  1.00  0.00
ATOM   2022  H   ASP   129      -5.656   3.941   3.159  1.00  0.00
ATOM   2023  CA  ASP   129      -5.194   5.757   4.172  1.00  0.00
ATOM   2024  HA  ASP   129      -4.586   6.563   3.762  1.00  0.00
ATOM   2025  CB  ASP   129      -6.676   6.101   3.956  1.00  0.00
ATOM   2026  HB2 ASP   129      -7.248   5.255   4.338  1.00  0.00
ATOM   2027  HB3 ASP   129      -6.880   6.981   4.565  1.00  0.00
ATOM   2028  CG  ASP   129      -7.077   6.375   2.526  1.00  0.00
ATOM   2029  OD1 ASP   129      -8.273   6.228   2.214  1.00  0.00
ATOM   2030  OD2 ASP   129      -6.191   6.739   1.712  1.00  0.00
ATOM   2031  C   ASP   129      -5.018   5.591   5.694  1.00  0.00
ATOM   2032  O   ASP   129      -4.635   6.538   6.379  1.00  0.00
ATOM   2033  N   ASP   130      -5.334   4.387   6.199  1.00  0.00
ATOM   2034  H   ASP   130      -5.565   3.654   5.543  1.00  0.00
ATOM   2035  CA  ASP   130      -5.356   4.073   7.621  1.00  0.00
ATOM   2036  HA  ASP   130      -5.065   4.939   8.215  1.00  0.00
ATOM   2037  CB  ASP   130      -6.811   3.668   8.011  1.00  0.00
ATOM   2038  HB2 ASP   130      -6.972   2.640   7.687  1.00  0.00
ATOM   2039  HB3 ASP   130      -6.840   3.714   9.100  1.00  0.00
ATOM   2040  CG  ASP   130      -7.905   4.558   7.437  1.00  0.00
ATOM   2041  OD1 ASP   130      -7.913   5.755   7.753  1.00  0.00
ATOM   2042  OD2 ASP   130      -8.728   4.050   6.646  1.00  0.00
ATOM   2043  C   ASP   130      -4.445   2.928   8.022  1.00  0.00
ATOM   2044  O   ASP   130      -4.022   2.112   7.188  1.00  0.00
ATOM   2045  N   THR   131      -4.209   2.840   9.348  1.00  0.00
ATOM   2046  H   THR   131      -4.590   3.568   9.936  1.00  0.00
ATOM   2047  CA  THR   131      -3.394   1.801   9.972  1.00  0.00
ATOM   2048  HA  THR   131      -2.704   1.298   9.295  1.00  0.00
ATOM   2049  CB  THR   131      -2.584   2.453  11.103  1.00  0.00
ATOM   2050  HB  THR   131      -3.275   3.042  11.707  1.00  0.00
ATOM   2051  CG2 THR   131      -1.863   1.428  12.000  1.00  0.00
ATOM   2052 HG21 THR   131      -1.172   0.839  11.397  1.00  0.00
ATOM   2053 HG22 THR   131      -1.309   1.952  12.779  1.00  0.00
ATOM   2054 HG23 THR   131      -2.597   0.767  12.460  1.00  0.00
ATOM   2055  OG1 THR   131      -1.660   3.386  10.517  1.00  0.00
ATOM   2056  HG1 THR   131      -1.144   3.804  11.210  1.00  0.00
ATOM   2057  C   THR   131      -4.341   0.713  10.445  1.00  0.00
ATOM   2058  O   THR   131      -5.285   0.998  11.191  1.00  0.00
ATOM   2059  N   VAL   132      -4.098  -0.539  10.003  1.00  0.00
ATOM   2060  H   VAL   132      -3.311  -0.689   9.388  1.00  0.00
ATOM   2061  CA  VAL   132      -4.948  -1.678  10.328  1.00  0.00
ATOM   2062  HA  VAL   132      -5.647  -1.437  11.129  1.00  0.00
ATOM   2063  CB  VAL   132      -5.758  -2.222   9.104  1.00  0.00
ATOM   2064  HB  VAL   132      -5.095  -2.802   8.462  1.00  0.00
ATOM   2065  CG1 VAL   132      -6.911  -3.121   9.597  1.00  0.00
ATOM   2066 HG11 VAL   132      -7.575  -2.542  10.239  1.00  0.00
ATOM   2067 HG12 VAL   132      -7.471  -3.497   8.741  1.00  0.00
ATOM   2068 HG13 VAL   132      -6.503  -3.960  10.160  1.00  0.00
ATOM   2069  CG2 VAL   132      -6.290  -1.101   8.201  1.00  0.00
ATOM   2070 HG21 VAL   132      -5.454  -0.517   7.815  1.00  0.00
ATOM   2071 HG22 VAL   132      -6.844  -1.536   7.369  1.00  0.00
ATOM   2072 HG23 VAL   132      -6.951  -0.453   8.777  1.00  0.00
ATOM   2073  C   VAL   132      -4.088  -2.793  10.907  1.00  0.00
ATOM   2074  O   VAL   132      -3.127  -3.215  10.266  1.00  0.00
ATOM   2075  N   LEU   133      -4.430  -3.249  12.110  1.00  0.00
ATOM   2076  H   LEU   133      -5.212  -2.851  12.609  1.00  0.00
ATOM   2077  CA  LEU   133      -3.668  -4.320  12.755  1.00  0.00
ATOM   2078  HA  LEU   133      -2.838  -4.610  12.111  1.00  0.00
ATOM   2079  CB  LEU   133      -3.100  -3.869  14.120  1.00  0.00
ATOM   2080  HB2 LEU   133      -3.981  -3.699  14.739  1.00  0.00
ATOM   2081  HB3 LEU   133      -2.538  -4.716  14.513  1.00  0.00
ATOM   2082  CG  LEU   133      -2.210  -2.610  14.137  1.00  0.00
ATOM   2083  HG  LEU   133      -2.808  -1.756  13.819  1.00  0.00
ATOM   2084  CD1 LEU   133      -1.650  -2.347  15.538  1.00  0.00
ATOM   2085 HD11 LEU   133      -1.051  -3.200  15.857  1.00  0.00
ATOM   2086 HD12 LEU   133      -1.027  -1.453  15.519  1.00  0.00
ATOM   2087 HD13 LEU   133      -2.473  -2.200  16.237  1.00  0.00
ATOM   2088  CD2 LEU   133      -1.045  -2.718  13.178  1.00  0.00
ATOM   2089 HD21 LEU   133      -1.420  -2.852  12.163  1.00  0.00
ATOM   2090 HD22 LEU   133      -0.448  -1.807  13.227  1.00  0.00
ATOM   2091 HD23 LEU   133      -0.426  -3.572  13.452  1.00  0.00
ATOM   2092  C   LEU   133      -4.533  -5.537  12.969  1.00  0.00
ATOM   2093  O   LEU   133      -5.757  -5.434  13.107  1.00  0.00
ATOM   2094  N   GLU   134      -3.886  -6.705  13.056  1.00  0.00
ATOM   2095  H   GLU   134      -2.884  -6.698  12.928  1.00  0.00
ATOM   2096  CA  GLU   134      -4.537  -7.977  13.334  1.00  0.00
ATOM   2097  HA  GLU   134      -5.292  -8.198  12.579  1.00  0.00
ATOM   2098  CB  GLU   134      -3.458  -9.104  13.305  1.00  0.00
ATOM   2099  HB2 GLU   134      -2.708  -8.848  14.054  1.00  0.00
ATOM   2100  HB3 GLU   134      -3.956 -10.030  13.593  1.00  0.00
ATOM   2101  CG  GLU   134      -2.779  -9.291  11.947  1.00  0.00
ATOM   2102  HG2 GLU   134      -3.424 -10.003  11.432  1.00  0.00
ATOM   2103  HG3 GLU   134      -2.858  -8.316  11.466  1.00  0.00
ATOM   2104  CD  GLU   134      -1.330  -9.775  11.881  1.00  0.00
ATOM   2105  OE1 GLU   134      -0.609  -9.349  10.948  1.00  0.00
ATOM   2106  OE2 GLU   134      -0.911 -10.582  12.744  1.00  0.00
ATOM   2107  C   GLU   134      -5.193  -7.924  14.737  1.00  0.00
ATOM   2108  O   GLU   134      -4.798  -7.109  15.592  1.00  0.00
ATOM   2109  N   GLU   135      -6.193  -8.792  14.980  1.00  0.00
ATOM   2110  H   GLU   135      -6.527  -9.373  14.224  1.00  0.00
ATOM   2111  CA  GLU   135      -6.879  -8.872  16.272  1.00  0.00
ATOM   2112  HA  GLU   135      -7.557  -8.025  16.377  1.00  0.00
ATOM   2113  CB  GLU   135      -7.698 -10.176  16.388  1.00  0.00
ATOM   2114  HB2 GLU   135      -8.446 -10.156  15.596  1.00  0.00
ATOM   2115  HB3 GLU   135      -7.009 -11.003  16.216  1.00  0.00
ATOM   2116  CG  GLU   135      -8.390 -10.362  17.736  1.00  0.00
ATOM   2117  HG2 GLU   135      -8.974 -11.279  17.654  1.00  0.00
ATOM   2118  HG3 GLU   135      -7.603 -10.498  18.478  1.00  0.00
ATOM   2119  CD  GLU   135      -9.296  -9.222  18.164  1.00  0.00
ATOM   2120  OE1 GLU   135      -9.980  -8.664  17.281  1.00  0.00
ATOM   2121  OE2 GLU   135      -9.318  -8.883  19.370  1.00  0.00
ATOM   2122  C   GLU   135      -5.923  -8.748  17.463  1.00  0.00
ATOM   2123  O   GLU   135      -4.909  -9.445  17.533  1.00  0.00
ATOM   2124  N   MET   136      -6.268  -7.861  18.392  1.00  0.00
ATOM   2125  H   MET   136      -7.119  -7.341  18.233  1.00  0.00
ATOM   2126  CA  MET   136      -5.497  -7.578  19.608  1.00  0.00
ATOM   2127  HA  MET   136      -5.217  -8.514  20.091  1.00  0.00
ATOM   2128  CB  MET   136      -4.207  -6.791  19.268  1.00  0.00
ATOM   2129  HB2 MET   136      -3.598  -6.747  20.171  1.00  0.00
ATOM   2130  HB3 MET   136      -3.673  -7.347  18.497  1.00  0.00
ATOM   2131  CG  MET   136      -4.485  -5.369  18.771  1.00  0.00
ATOM   2132  HG2 MET   136      -4.997  -5.465  17.813  1.00  0.00
ATOM   2133  HG3 MET   136      -5.156  -4.908  19.496  1.00  0.00
ATOM   2134  SD  MET   136      -3.022  -4.319  18.562  1.00  0.00
ATOM   2135  CE  MET   136      -2.321  -4.347  20.198  1.00  0.00
ATOM   2136  HE1 MET   136      -2.077  -5.373  20.472  1.00  0.00
ATOM   2137  HE2 MET   136      -1.415  -3.742  20.216  1.00  0.00
ATOM   2138  HE3 MET   136      -3.041  -3.943  20.909  1.00  0.00
ATOM   2139  C   MET   136      -6.355  -6.767  20.561  1.00  0.00
ATOM   2140  O   MET   136      -7.417  -6.254  20.172  1.00  0.00
ATOM   2141  N   ASN   137      -5.877  -6.613  21.798  1.00  0.00
ATOM   2142  H   ASN   137      -5.014  -7.062  22.071  1.00  0.00
ATOM   2143  CA  ASN   137      -6.600  -5.851  22.794  1.00  0.00
ATOM   2144  HA  ASN   137      -7.646  -5.766  22.498  1.00  0.00
ATOM   2145  CB  ASN   137      -6.532  -6.539  24.180  1.00  0.00
ATOM   2146  HB2 ASN   137      -5.488  -6.791  24.368  1.00  0.00
ATOM   2147  HB3 ASN   137      -6.868  -5.812  24.919  1.00  0.00
ATOM   2148  CG  ASN   137      -7.366  -7.795  24.323  1.00  0.00
ATOM   2149  OD1 ASN   137      -7.884  -8.363  23.350  1.00  0.00
ATOM   2150  ND2 ASN   137      -7.516  -8.266  25.559  1.00  0.00
ATOM   2151 HD21 ASN   137      -8.062  -9.101  25.715  1.00  0.00
ATOM   2152 HD22 ASN   137      -7.083  -7.786  26.335  1.00  0.00
ATOM   2153  C   ASN   137      -6.045  -4.437  22.881  1.00  0.00
ATOM   2154  O   ASN   137      -4.829  -4.245  22.981  1.00  0.00
ATOM   2155  N   LEU   138      -6.938  -3.445  22.835  1.00  0.00
ATOM   2156  H   LEU   138      -7.901  -3.680  22.643  1.00  0.00
ATOM   2157  CA  LEU   138      -6.581  -2.031  22.967  1.00  0.00
ATOM   2158  HA  LEU   138      -5.565  -1.967  23.358  1.00  0.00
ATOM   2159  CB  LEU   138      -6.645  -1.264  21.639  1.00  0.00
ATOM   2160  HB2 LEU   138      -7.586  -1.575  21.185  1.00  0.00
ATOM   2161  HB3 LEU   138      -6.684  -0.197  21.860  1.00  0.00
ATOM   2162  CG  LEU   138      -5.483  -1.544  20.660  1.00  0.00
ATOM   2163  HG  LEU   138      -5.459  -2.611  20.439  1.00  0.00
ATOM   2164  CD1 LEU   138      -5.665  -0.763  19.369  1.00  0.00
ATOM   2165 HD11 LEU   138      -5.689   0.304  19.590  1.00  0.00
ATOM   2166 HD12 LEU   138      -4.835  -0.976  18.695  1.00  0.00
ATOM   2167 HD13 LEU   138      -6.602  -1.056  18.895  1.00  0.00
ATOM   2168  CD2 LEU   138      -4.112  -1.198  21.279  1.00  0.00
ATOM   2169 HD21 LEU   138      -3.955  -1.799  22.175  1.00  0.00
ATOM   2170 HD22 LEU   138      -3.323  -1.410  20.557  1.00  0.00
ATOM   2171 HD23 LEU   138      -4.088  -0.141  21.543  1.00  0.00
ATOM   2172  C   LEU   138      -7.496  -1.380  24.021  1.00  0.00
ATOM   2173  O   LEU   138      -8.645  -1.817  24.190  1.00  0.00
ATOM   2174  N   PRO   139      -7.005  -0.342  24.732  1.00  0.00
ATOM   2175  CD  PRO   139      -5.649   0.256  24.681  1.00  0.00
ATOM   2176  HD2 PRO   139      -5.420   0.533  23.652  1.00  0.00
ATOM   2177  HD3 PRO   139      -4.922  -0.477  25.030  1.00  0.00
ATOM   2178  CG  PRO   139      -5.744   1.452  25.596  1.00  0.00
ATOM   2179  HG2 PRO   139      -6.030   2.338  25.029  1.00  0.00
ATOM   2180  HG3 PRO   139      -4.786   1.628  26.086  1.00  0.00
ATOM   2181  CB  PRO   139      -6.795   1.079  26.595  1.00  0.00
ATOM   2182  HB2 PRO   139      -7.265   1.978  26.995  1.00  0.00
ATOM   2183  HB3 PRO   139      -6.403   0.479  27.416  1.00  0.00
ATOM   2184  CA  PRO   139      -7.824   0.264  25.793  1.00  0.00
ATOM   2185  HA  PRO   139      -8.278  -0.552  26.354  1.00  0.00
ATOM   2186  C   PRO   139      -8.915   1.196  25.281  1.00  0.00
ATOM   2187  O   PRO   139      -8.819   1.714  24.172  1.00  0.00
ATOM   2188  N   GLY   140      -9.904   1.450  26.145  1.00  0.00
ATOM   2189  H   GLY   140      -9.913   0.951  27.023  1.00  0.00
ATOM   2190  CA  GLY   140     -10.966   2.407  25.885  1.00  0.00
ATOM   2191  HA2 GLY   140     -11.358   2.693  26.861  1.00  0.00
ATOM   2192  HA3 GLY   140     -10.487   3.268  25.420  1.00  0.00
ATOM   2193  C   GLY   140     -12.107   1.950  25.013  1.00  0.00
ATOM   2194  O   GLY   140     -12.371   0.746  24.871  1.00  0.00
ATOM   2195  N   ARG   141     -12.817   2.944  24.475  1.00  0.00
ATOM   2196  H   ARG   141     -12.602   3.903  24.708  1.00  0.00
ATOM   2197  CA  ARG   141     -13.955   2.684  23.604  1.00  0.00
ATOM   2198  HA  ARG   141     -14.359   1.694  23.815  1.00  0.00
ATOM   2199  CB  ARG   141     -15.063   3.724  23.827  1.00  0.00
ATOM   2200  HB2 ARG   141     -14.619   4.719  23.835  1.00  0.00
ATOM   2201  HB3 ARG   141     -15.783   3.655  23.012  1.00  0.00
ATOM   2202  CG  ARG   141     -15.777   3.472  25.164  1.00  0.00
ATOM   2203  HG2 ARG   141     -16.151   2.448  25.161  1.00  0.00
ATOM   2204  HG3 ARG   141     -15.047   3.589  25.965  1.00  0.00
ATOM   2205  CD  ARG   141     -16.916   4.418  25.385  1.00  0.00
ATOM   2206  HD2 ARG   141     -17.363   4.215  26.358  1.00  0.00
ATOM   2207  HD3 ARG   141     -16.537   5.440  25.366  1.00  0.00
ATOM   2208  NE  ARG   141     -17.952   4.281  24.354  1.00  0.00
ATOM   2209  HE  ARG   141     -17.886   4.886  23.548  1.00  0.00
ATOM   2210  CZ  ARG   141     -18.957   3.407  24.413  1.00  0.00
ATOM   2211  NH1 ARG   141     -19.060   2.566  25.437  1.00  0.00
ATOM   2212 HH11 ARG   141     -18.372   2.589  26.176  1.00  0.00
ATOM   2213 HH12 ARG   141     -19.826   1.908  25.471  1.00  0.00
ATOM   2214  NH2 ARG   141     -19.872   3.377  23.452  1.00  0.00
ATOM   2215 HH21 ARG   141     -19.805   4.019  22.675  1.00  0.00
ATOM   2216 HH22 ARG   141     -20.631   2.713  23.502  1.00  0.00
ATOM   2217  C   ARG   141     -13.522   2.664  22.169  1.00  0.00
ATOM   2218  O   ARG   141     -12.499   3.268  21.806  1.00  0.00
ATOM   2219  N   TRP   142     -14.295   1.950  21.342  1.00  0.00
ATOM   2220  H   TRP   142     -15.028   1.378  21.736  1.00  0.00
ATOM   2221  CA  TRP   142     -14.055   1.872  19.910  1.00  0.00
ATOM   2222  HA  TRP   142     -13.307   2.616  19.638  1.00  0.00
ATOM   2223  CB  TRP   142     -13.552   0.489  19.474  1.00  0.00
ATOM   2224  HB2 TRP   142     -13.457   0.552  18.390  1.00  0.00
ATOM   2225  HB3 TRP   142     -12.589   0.222  19.908  1.00  0.00
ATOM   2226  CG  TRP   142     -14.484  -0.655  19.758  1.00  0.00
ATOM   2227  CD1 TRP   142     -14.559  -1.384  20.908  1.00  0.00
ATOM   2228  HD1 TRP   142     -13.899  -1.089  21.724  1.00  0.00
ATOM   2229  NE1 TRP   142     -15.500  -2.381  20.774  1.00  0.00
ATOM   2230  HE1 TRP   142     -15.709  -3.082  21.470  1.00  0.00
ATOM   2231  CE2 TRP   142     -16.040  -2.323  19.517  1.00  0.00
ATOM   2232  CZ2 TRP   142     -16.984  -3.152  18.894  1.00  0.00
ATOM   2233  HZ2 TRP   142     -17.400  -3.986  19.460  1.00  0.00
ATOM   2234  CH2 TRP   142     -17.329  -2.855  17.592  1.00  0.00
ATOM   2235  HH2 TRP   142     -18.097  -3.445  17.092  1.00  0.00
ATOM   2236  CZ3 TRP   142     -16.713  -1.806  16.891  1.00  0.00
ATOM   2237  HZ3 TRP   142     -16.969  -1.596  15.853  1.00  0.00
ATOM   2238  CE3 TRP   142     -15.757  -1.004  17.503  1.00  0.00
ATOM   2239  HE3 TRP   142     -15.340  -0.178  16.927  1.00  0.00
ATOM   2240  CD2 TRP   142     -15.398  -1.266  18.834  1.00  0.00
ATOM   2241  C   TRP   142     -15.302   2.282  19.144  1.00  0.00
ATOM   2242  O   TRP   142     -16.415   2.269  19.696  1.00  0.00
ATOM   2243  N   LYS   143     -15.101   2.667  17.885  1.00  0.00
ATOM   2244  H   LYS   143     -14.151   2.640  17.542  1.00  0.00
ATOM   2245  CA  LYS   143     -16.161   3.105  16.967  1.00  0.00
ATOM   2246  HA  LYS   143     -17.127   3.037  17.467  1.00  0.00
ATOM   2247  CB  LYS   143     -15.938   4.573  16.517  1.00  0.00
ATOM   2248  HB2 LYS   143     -14.951   4.613  16.056  1.00  0.00
ATOM   2249  HB3 LYS   143     -16.698   4.789  15.766  1.00  0.00
ATOM   2250  CG  LYS   143     -16.019   5.609  17.635  1.00  0.00
ATOM   2251  HG2 LYS   143     -16.829   5.310  18.300  1.00  0.00
ATOM   2252  HG3 LYS   143     -15.074   5.579  18.178  1.00  0.00
ATOM   2253  CD  LYS   143     -16.274   7.041  17.128  1.00  0.00
ATOM   2254  HD2 LYS   143     -17.293   7.047  16.740  1.00  0.00
ATOM   2255  HD3 LYS   143     -16.216   7.686  18.004  1.00  0.00
ATOM   2256  CE  LYS   143     -15.326   7.550  16.063  1.00  0.00
ATOM   2257  HE2 LYS   143     -15.454   6.935  15.172  1.00  0.00
ATOM   2258  HE3 LYS   143     -15.594   8.581  15.834  1.00  0.00
ATOM   2259  NZ  LYS   143     -13.911   7.494  16.503  1.00  0.00
ATOM   2260  HZ1 LYS   143     -13.662   6.538  16.715  1.00  0.00
ATOM   2261  HZ2 LYS   143     -13.315   7.841  15.765  1.00  0.00
ATOM   2262  HZ3 LYS   143     -13.792   8.064  17.328  1.00  0.00
ATOM   2263  C   LYS   143     -16.120   2.205  15.734  1.00  0.00
ATOM   2264  O   LYS   143     -15.055   1.650  15.390  1.00  0.00
ATOM   2265  N   PRO   144     -17.242   2.058  15.024  1.00  0.00
ATOM   2266  CD  PRO   144     -18.590   2.638  15.261  1.00  0.00
ATOM   2267  HD2 PRO   144     -18.508   3.723  15.332  1.00  0.00
ATOM   2268  HD3 PRO   144     -18.993   2.243  16.193  1.00  0.00
ATOM   2269  CG  PRO   144     -19.380   2.198  14.065  1.00  0.00
ATOM   2270  HG2 PRO   144     -19.329   2.953  13.281  1.00  0.00
ATOM   2271  HG3 PRO   144     -20.421   2.031  14.341  1.00  0.00
ATOM   2272  CB  PRO   144     -18.731   0.923  13.637  1.00  0.00
ATOM   2273  HB2 PRO   144     -18.930   0.774  12.576  1.00  0.00
ATOM   2274  HB3 PRO   144     -19.034   0.034  14.191  1.00  0.00
ATOM   2275  CA  PRO   144     -17.239   1.191  13.854  1.00  0.00
ATOM   2276  HA  PRO   144     -16.663   0.295  14.088  1.00  0.00
ATOM   2277  C   PRO   144     -16.626   1.886  12.650  1.00  0.00
ATOM   2278  O   PRO   144     -16.718   3.113  12.523  1.00  0.00
ATOM   2279  N   LYS   145     -15.988   1.103  11.772  1.00  0.00
ATOM   2280  H   LYS   145     -15.853   0.118  11.948  1.00  0.00
ATOM   2281  CA  LYS   145     -15.421   1.669  10.563  1.00  0.00
ATOM   2282  HA  LYS   145     -16.061   2.479  10.214  1.00  0.00
ATOM   2283  CB  LYS   145     -14.003   2.228  10.800  1.00  0.00
ATOM   2284  HB2 LYS   145     -14.082   3.031  11.533  1.00  0.00
ATOM   2285  HB3 LYS   145     -13.393   1.422  11.209  1.00  0.00
ATOM   2286  CG  LYS   145     -13.352   2.763   9.527  1.00  0.00
ATOM   2287  HG2 LYS   145     -12.611   2.029   9.210  1.00  0.00
ATOM   2288  HG3 LYS   145     -14.134   2.839   8.771  1.00  0.00
ATOM   2289  CD  LYS   145     -12.693   4.096   9.698  1.00  0.00
ATOM   2290  HD2 LYS   145     -13.452   4.845   9.924  1.00  0.00
ATOM   2291  HD3 LYS   145     -11.982   4.041  10.522  1.00  0.00
ATOM   2292  CE  LYS   145     -11.970   4.480   8.437  1.00  0.00
ATOM   2293  HE2 LYS   145     -10.897   4.414   8.616  1.00  0.00
ATOM   2294  HE3 LYS   145     -12.250   3.783   7.647  1.00  0.00
ATOM   2295  NZ  LYS   145     -12.316   5.853   8.025  1.00  0.00
ATOM   2296  HZ1 LYS   145     -12.056   6.499   8.756  1.00  0.00
ATOM   2297  HZ2 LYS   145     -11.818   6.086   7.178  1.00  0.00
ATOM   2298  HZ3 LYS   145     -13.310   5.914   7.859  1.00  0.00
ATOM   2299  C   LYS   145     -15.420   0.581   9.522  1.00  0.00
ATOM   2300  O   LYS   145     -15.171  -0.574   9.857  1.00  0.00
ATOM   2301  N   MET   146     -15.730   0.959   8.281  1.00  0.00
ATOM   2302  H   MET   146     -15.974   1.928   8.135  1.00  0.00
ATOM   2303  CA  MET   146     -15.701   0.069   7.122  1.00  0.00
ATOM   2304  HA  MET   146     -15.605  -0.961   7.466  1.00  0.00
ATOM   2305  CB  MET   146     -16.981   0.187   6.273  1.00  0.00
ATOM   2306  HB2 MET   146     -17.135   1.247   6.068  1.00  0.00
ATOM   2307  HB3 MET   146     -16.796  -0.340   5.337  1.00  0.00
ATOM   2308  CG  MET   146     -18.215  -0.382   6.936  1.00  0.00
ATOM   2309  HG2 MET   146     -18.367   0.155   7.872  1.00  0.00
ATOM   2310  HG3 MET   146     -19.061  -0.203   6.273  1.00  0.00
ATOM   2311  SD  MET   146     -18.094  -2.155   7.280  1.00  0.00
ATOM   2312  CE  MET   146     -18.067  -2.828   5.597  1.00  0.00
ATOM   2313  HE1 MET   146     -17.207  -2.428   5.059  1.00  0.00
ATOM   2314  HE2 MET   146     -17.995  -3.915   5.641  1.00  0.00
ATOM   2315  HE3 MET   146     -18.983  -2.546   5.078  1.00  0.00
ATOM   2316  C   MET   146     -14.517   0.523   6.283  1.00  0.00
ATOM   2317  O   MET   146     -14.393   1.716   5.978  1.00  0.00
ATOM   2318  N   ILE   147     -13.632  -0.413   5.938  1.00  0.00
ATOM   2319  H   ILE   147     -13.680  -1.339   6.339  1.00  0.00
ATOM   2320  CA  ILE   147     -12.474  -0.077   5.099  1.00  0.00
ATOM   2321  HA  ILE   147     -12.582   0.886   4.599  1.00  0.00
ATOM   2322  CB  ILE   147     -11.137  -0.116   5.848  1.00  0.00
ATOM   2323  HB  ILE   147     -10.327   0.054   5.139  1.00  0.00
ATOM   2324  CG2 ILE   147     -11.101   0.972   6.938  1.00  0.00
ATOM   2325 HG21 ILE   147     -11.911   0.803   7.648  1.00  0.00
ATOM   2326 HG22 ILE   147     -10.146   0.932   7.461  1.00  0.00
ATOM   2327 HG23 ILE   147     -11.221   1.953   6.477  1.00  0.00
ATOM   2328  CG1 ILE   147     -10.818  -1.533   6.390  1.00  0.00
ATOM   2329 HG12 ILE   147     -11.496  -1.694   7.228  1.00  0.00
ATOM   2330 HG13 ILE   147     -11.066  -2.225   5.585  1.00  0.00
ATOM   2331  CD1 ILE   147      -9.400  -1.772   6.839  1.00  0.00
ATOM   2332 HD11 ILE   147      -9.152  -1.081   7.644  1.00  0.00
ATOM   2333 HD12 ILE   147      -9.299  -2.797   7.197  1.00  0.00
ATOM   2334 HD13 ILE   147      -8.721  -1.612   6.001  1.00  0.00
ATOM   2335  C   ILE   147     -12.482  -0.954   3.847  1.00  0.00
ATOM   2336  O   ILE   147     -12.829  -2.137   3.933  1.00  0.00
ATOM   2337  N   GLY   148     -12.114  -0.352   2.716  1.00  0.00
ATOM   2338  H   GLY   148     -11.840   0.619   2.763  1.00  0.00
ATOM   2339  CA  GLY   148     -12.085  -1.016   1.419  1.00  0.00
ATOM   2340  HA2 GLY   148     -12.731  -1.893   1.466  1.00  0.00
ATOM   2341  HA3 GLY   148     -12.467  -0.324   0.669  1.00  0.00
ATOM   2342  C   GLY   148     -10.701  -1.449   1.025  1.00  0.00
ATOM   2343  O   GLY   148      -9.752  -0.682   1.172  1.00  0.00
ATOM   2344  N   GLY   149     -10.592  -2.679   0.535  1.00  0.00
ATOM   2345  H   GLY   149     -11.416  -3.260   0.471  1.00  0.00
ATOM   2346  CA  GLY   149      -9.324  -3.228   0.083  1.00  0.00
ATOM   2347  HA2 GLY   149      -8.558  -2.453   0.110  1.00  0.00
ATOM   2348  HA3 GLY   149      -9.029  -4.053   0.731  1.00  0.00
ATOM   2349  C   GLY   149      -9.457  -3.739  -1.334  1.00  0.00
ATOM   2350  O   GLY   149     -10.482  -3.514  -1.997  1.00  0.00
ATOM   2351  N   ILE   150      -8.428  -4.444  -1.810  1.00  0.00
ATOM   2352  H   ILE   150      -7.564  -4.528  -1.294  1.00  0.00
ATOM   2353  CA  ILE   150      -8.470  -4.953  -3.170  1.00  0.00
ATOM   2354  HA  ILE   150      -8.825  -4.250  -3.924  1.00  0.00
ATOM   2355  CB  ILE   150      -7.083  -5.500  -3.588  1.00  0.00
ATOM   2356  HB  ILE   150      -6.335  -4.843  -3.144  1.00  0.00
ATOM   2357  CG2 ILE   150      -6.818  -6.920  -3.163  1.00  0.00
ATOM   2358 HG21 ILE   150      -7.565  -7.578  -3.607  1.00  0.00
ATOM   2359 HG22 ILE   150      -5.825  -7.221  -3.497  1.00  0.00
ATOM   2360 HG23 ILE   150      -6.872  -6.991  -2.077  1.00  0.00
ATOM   2361  CG1 ILE   150      -6.836  -5.291  -5.077  1.00  0.00
ATOM   2362 HG12 ILE   150      -6.302  -6.159  -5.464  1.00  0.00
ATOM   2363 HG13 ILE   150      -7.800  -5.205  -5.578  1.00  0.00
ATOM   2364  CD1 ILE   150      -6.084  -4.139  -5.314  1.00  0.00
ATOM   2365 HD11 ILE   150      -5.120  -4.225  -4.813  1.00  0.00
ATOM   2366 HD12 ILE   150      -5.927  -4.021  -6.386  1.00  0.00
ATOM   2367 HD13 ILE   150      -6.617  -3.270  -4.928  1.00  0.00
ATOM   2368  C   ILE   150      -9.618  -5.949  -3.386  1.00  0.00
ATOM   2369  O   ILE   150     -10.191  -5.980  -4.483  1.00  0.00
ATOM   2370  N   GLY   151      -9.973  -6.715  -2.342  1.00  0.00
ATOM   2371  H   GLY   151      -9.518  -6.597  -1.448  1.00  0.00
ATOM   2372  CA  GLY   151     -11.016  -7.732  -2.460  1.00  0.00
ATOM   2373  HA2 GLY   151     -11.022  -8.023  -3.511  1.00  0.00
ATOM   2374  HA3 GLY   151     -10.675  -8.571  -1.854  1.00  0.00
ATOM   2375  C   GLY   151     -12.423  -7.363  -2.043  1.00  0.00
ATOM   2376  O   GLY   151     -13.341  -8.160  -2.219  1.00  0.00
ATOM   2377  N   GLY   152     -12.599  -6.161  -1.520  1.00  0.00
ATOM   2378  H   GLY   152     -11.807  -5.540  -1.437  1.00  0.00
ATOM   2379  CA  GLY   152     -13.900  -5.690  -1.053  1.00  0.00
ATOM   2380  HA2 GLY   152     -14.311  -4.992  -1.782  1.00  0.00
ATOM   2381  HA3 GLY   152     -14.572  -6.541  -0.947  1.00  0.00
ATOM   2382  C   GLY   152     -13.777  -4.991   0.283  1.00  0.00
ATOM   2383  O   GLY   152     -12.696  -4.555   0.638  1.00  0.00
ATOM   2384  N   PHE   153     -14.873  -4.899   1.048  1.00  0.00
ATOM   2385  H   PHE   153     -15.745  -5.274   0.704  1.00  0.00
ATOM   2386  CA  PHE   153     -14.879  -4.191   2.342  1.00  0.00
ATOM   2387  HA  PHE   153     -13.956  -3.625   2.465  1.00  0.00
ATOM   2388  CB  PHE   153     -16.074  -3.207   2.393  1.00  0.00
ATOM   2389  HB2 PHE   153     -17.007  -3.755   2.260  1.00  0.00
ATOM   2390  HB3 PHE   153     -16.092  -2.688   3.351  1.00  0.00
ATOM   2391  CG  PHE   153     -16.043  -2.138   1.322  1.00  0.00
ATOM   2392  CD1 PHE   153     -15.541  -0.872   1.596  1.00  0.00
ATOM   2393  HD1 PHE   153     -15.177  -0.649   2.599  1.00  0.00
ATOM   2394  CE1 PHE   153     -15.499   0.113   0.601  1.00  0.00
ATOM   2395  HE1 PHE   153     -15.100   1.101   0.829  1.00  0.00
ATOM   2396  CZ  PHE   153     -15.962  -0.167  -0.666  1.00  0.00
ATOM   2397  HZ  PHE   153     -15.927   0.599  -1.441  1.00  0.00
ATOM   2398  CE2 PHE   153     -16.469  -1.414  -0.953  1.00  0.00
ATOM   2399  HE2 PHE   153     -16.831  -1.637  -1.957  1.00  0.00
ATOM   2400  CD2 PHE   153     -16.520  -2.396   0.044  1.00  0.00
ATOM   2401  HD2 PHE   153     -16.938  -3.378  -0.179  1.00  0.00
ATOM   2402  C   PHE   153     -14.907  -5.101   3.561  1.00  0.00
ATOM   2403  O   PHE   153     -15.482  -6.199   3.506  1.00  0.00
ATOM   2404  N   ILE   154     -14.299  -4.633   4.672  1.00  0.00
ATOM   2405  H   ILE   154     -13.777  -3.772   4.596  1.00  0.00
ATOM   2406  CA  ILE   154     -14.268  -5.355   5.950  1.00  0.00
ATOM   2407  HA  ILE   154     -15.088  -6.069   6.035  1.00  0.00
ATOM   2408  CB  ILE   154     -12.923  -6.067   6.286  1.00  0.00
ATOM   2409  HB  ILE   154     -13.022  -6.551   7.258  1.00  0.00
ATOM   2410  CG2 ILE   154     -12.560  -7.123   5.220  1.00  0.00
ATOM   2411 HG21 ILE   154     -12.461  -6.640   4.248  1.00  0.00
ATOM   2412 HG22 ILE   154     -11.617  -7.600   5.486  1.00  0.00
ATOM   2413 HG23 ILE   154     -13.346  -7.876   5.172  1.00  0.00
ATOM   2414  CG1 ILE   154     -11.783  -5.051   6.539  1.00  0.00
ATOM   2415 HG12 ILE   154     -11.507  -4.701   5.544  1.00  0.00
ATOM   2416 HG13 ILE   154     -12.261  -4.240   7.089  1.00  0.00
ATOM   2417  CD1 ILE   154     -10.502  -5.513   7.302  1.00  0.00
ATOM   2418 HD11 ILE   154     -10.024  -6.324   6.752  1.00  0.00
ATOM   2419 HD12 ILE   154      -9.809  -4.676   7.390  1.00  0.00
ATOM   2420 HD13 ILE   154     -10.777  -5.862   8.297  1.00  0.00
ATOM   2421  C   ILE   154     -14.659  -4.388   7.069  1.00  0.00
ATOM   2422  O   ILE   154     -14.449  -3.170   6.937  1.00  0.00
ATOM   2423  N   LYS   155     -15.218  -4.942   8.162  1.00  0.00
ATOM   2424  H   LYS   155     -15.369  -5.941   8.176  1.00  0.00
ATOM   2425  CA  LYS   155     -15.572  -4.173   9.348  1.00  0.00
ATOM   2426  HA  LYS   155     -15.829  -3.156   9.053  1.00  0.00
ATOM   2427  CB  LYS   155     -16.777  -4.791  10.088  1.00  0.00
ATOM   2428  HB2 LYS   155     -16.534  -5.841  10.248  1.00  0.00
ATOM   2429  HB3 LYS   155     -16.841  -4.283  11.050  1.00  0.00
ATOM   2430  CG  LYS   155     -18.117  -4.684   9.367  1.00  0.00
ATOM   2431  HG2 LYS   155     -18.227  -3.667   8.990  1.00  0.00
ATOM   2432  HG3 LYS   155     -18.117  -5.383   8.531  1.00  0.00
ATOM   2433  CD  LYS   155     -19.280  -5.009  10.301  1.00  0.00
ATOM   2434  HD2 LYS   155     -19.299  -6.088  10.456  1.00  0.00
ATOM   2435  HD3 LYS   155     -19.101  -4.508  11.252  1.00  0.00
ATOM   2436  CE  LYS   155     -20.607  -4.559   9.738  1.00  0.00
ATOM   2437  HE2 LYS   155     -20.534  -3.499   9.493  1.00  0.00
ATOM   2438  HE3 LYS   155     -20.805  -5.128   8.830  1.00  0.00
ATOM   2439  NZ  LYS   155     -21.716  -4.769  10.706  1.00  0.00
ATOM   2440  HZ1 LYS   155     -21.533  -4.241  11.547  1.00  0.00
ATOM   2441  HZ2 LYS   155     -22.585  -4.457  10.296  1.00  0.00
ATOM   2442  HZ3 LYS   155     -21.784  -5.751  10.932  1.00  0.00
ATOM   2443  C   LYS   155     -14.399  -4.212  10.287  1.00  0.00
ATOM   2444  O   LYS   155     -13.803  -5.273  10.509  1.00  0.00
ATOM   2445  N   VAL   156     -14.049  -3.063  10.865  1.00  0.00
ATOM   2446  H   VAL   156     -14.511  -2.200  10.618  1.00  0.00
ATOM   2447  CA  VAL   156     -12.946  -3.008  11.811  1.00  0.00
ATOM   2448  HA  VAL   156     -12.712  -3.994  12.213  1.00  0.00
ATOM   2449  CB  VAL   156     -11.661  -2.419  11.158  1.00  0.00
ATOM   2450  HB  VAL   156     -10.883  -2.352  11.919  1.00  0.00
ATOM   2451  CG1 VAL   156     -11.174  -3.297  10.010  1.00  0.00
ATOM   2452 HG11 VAL   156     -11.951  -3.365   9.249  1.00  0.00
ATOM   2453 HG12 VAL   156     -10.276  -2.860   9.574  1.00  0.00
ATOM   2454 HG13 VAL   156     -10.947  -4.295  10.386  1.00  0.00
ATOM   2455  CG2 VAL   156     -11.900  -0.997  10.665  1.00  0.00
ATOM   2456 HG21 VAL   156     -12.186  -0.364  11.505  1.00  0.00
ATOM   2457 HG22 VAL   156     -10.986  -0.610  10.214  1.00  0.00
ATOM   2458 HG23 VAL   156     -12.699  -0.998   9.923  1.00  0.00
ATOM   2459  C   VAL   156     -13.361  -2.191  13.036  1.00  0.00
ATOM   2460  O   VAL   156     -14.385  -1.497  12.988  1.00  0.00
ATOM   2461  N   ARG   157     -12.572  -2.268  14.113  1.00  0.00
ATOM   2462  H   ARG   157     -11.769  -2.880  14.084  1.00  0.00
ATOM   2463  CA  ARG   157     -12.816  -1.500  15.338  1.00  0.00
ATOM   2464  HA  ARG   157     -13.850  -1.156  15.339  1.00  0.00
ATOM   2465  CB  ARG   157     -12.573  -2.338  16.614  1.00  0.00
ATOM   2466  HB2 ARG   157     -11.506  -2.557  16.659  1.00  0.00
ATOM   2467  HB3 ARG   157     -12.852  -1.718  17.466  1.00  0.00
ATOM   2468  CG  ARG   157     -13.369  -3.654  16.655  1.00  0.00
ATOM   2469  HG2 ARG   157     -14.370  -3.444  16.278  1.00  0.00
ATOM   2470  HG3 ARG   157     -12.871  -4.360  15.990  1.00  0.00
ATOM   2471  CD  ARG   157     -13.468  -4.252  18.041  1.00  0.00
ATOM   2472  HD2 ARG   157     -14.139  -3.619  18.621  1.00  0.00
ATOM   2473  HD3 ARG   157     -13.906  -5.245  17.936  1.00  0.00
ATOM   2474  NE  ARG   157     -12.190  -4.374  18.765  1.00  0.00
ATOM   2475  HE  ARG   157     -11.976  -3.649  19.435  1.00  0.00
ATOM   2476  CZ  ARG   157     -11.322  -5.369  18.608  1.00  0.00
ATOM   2477  NH1 ARG   157     -11.544  -6.320  17.710  1.00  0.00
ATOM   2478 HH11 ARG   157     -12.378  -6.289  17.141  1.00  0.00
ATOM   2479 HH12 ARG   157     -10.878  -7.071  17.599  1.00  0.00
ATOM   2480  NH2 ARG   157     -10.216  -5.412  19.336  1.00  0.00
ATOM   2481 HH21 ARG   157     -10.032  -4.685  20.013  1.00  0.00
ATOM   2482 HH22 ARG   157      -9.562  -6.171  19.211  1.00  0.00
ATOM   2483  C   ARG   157     -11.851  -0.337  15.299  1.00  0.00
ATOM   2484  O   ARG   157     -10.654  -0.545  15.127  1.00  0.00
ATOM   2485  N   GLN   158     -12.366   0.890  15.440  1.00  0.00
ATOM   2486  H   GLN   158     -13.366   1.015  15.498  1.00  0.00
ATOM   2487  CA  GLN   158     -11.523   2.073  15.432  1.00  0.00
ATOM   2488  HA  GLN   158     -10.555   1.839  14.990  1.00  0.00
ATOM   2489  CB  GLN   158     -12.184   3.183  14.604  1.00  0.00
ATOM   2490  HB2 GLN   158     -12.237   2.851  13.567  1.00  0.00
ATOM   2491  HB3 GLN   158     -13.193   3.340  14.986  1.00  0.00
ATOM   2492  CG  GLN   158     -11.399   4.496  14.680  1.00  0.00
ATOM   2493  HG2 GLN   158     -11.382   4.810  15.724  1.00  0.00
ATOM   2494  HG3 GLN   158     -10.379   4.327  14.335  1.00  0.00
ATOM   2495  CD  GLN   158     -12.010   5.601  13.854  1.00  0.00
ATOM   2496  OE1 GLN   158     -12.660   5.366  12.836  1.00  0.00
ATOM   2497  NE2 GLN   158     -11.792   6.842  14.269  1.00  0.00
ATOM   2498 HE21 GLN   158     -12.178   7.619  13.752  1.00  0.00
ATOM   2499 HE22 GLN   158     -11.241   7.004  15.100  1.00  0.00
ATOM   2500  C   GLN   158     -11.217   2.553  16.834  1.00  0.00
ATOM   2501  O   GLN   158     -12.142   2.872  17.588  1.00  0.00
ATOM   2502  N   TYR   159      -9.926   2.631  17.180  1.00  0.00
ATOM   2503  H   TYR   159      -9.234   2.342  16.503  1.00  0.00
ATOM   2504  CA  TYR   159      -9.464   3.132  18.470  1.00  0.00
ATOM   2505  HA  TYR   159     -10.328   3.323  19.107  1.00  0.00
ATOM   2506  CB  TYR   159      -8.541   2.130  19.181  1.00  0.00
ATOM   2507  HB2 TYR   159      -7.724   1.893  18.499  1.00  0.00
ATOM   2508  HB3 TYR   159      -8.143   2.633  20.063  1.00  0.00
ATOM   2509  CG  TYR   159      -9.234   0.854  19.599  1.00  0.00
ATOM   2510  CD1 TYR   159      -9.371  -0.211  18.712  1.00  0.00
ATOM   2511  HD1 TYR   159      -8.991  -0.098  17.697  1.00  0.00
ATOM   2512  CE1 TYR   159      -9.979  -1.403  19.099  1.00  0.00
ATOM   2513  HE1 TYR   159     -10.072  -2.229  18.393  1.00  0.00
ATOM   2514  CZ  TYR   159     -10.504  -1.521  20.378  1.00  0.00
ATOM   2515  OH  TYR   159     -11.106  -2.706  20.750  1.00  0.00
ATOM   2516  HH  TYR   159     -11.102  -3.364  20.051  1.00  0.00
ATOM   2517  CE2 TYR   159     -10.386  -0.473  21.280  1.00  0.00
ATOM   2518  HE2 TYR   159     -10.788  -0.568  22.289  1.00  0.00
ATOM   2519  CD2 TYR   159      -9.749   0.707  20.890  1.00  0.00
ATOM   2520  HD2 TYR   159      -9.648   1.531  21.597  1.00  0.00
ATOM   2521  C   TYR   159      -8.675   4.409  18.194  1.00  0.00
ATOM   2522  O   TYR   159      -7.796   4.412  17.327  1.00  0.00
ATOM   2523  N   ASP   160      -8.966   5.475  18.932  1.00  0.00
ATOM   2524  H   ASP   160      -9.731   5.440  19.591  1.00  0.00
ATOM   2525  CA  ASP   160      -8.265   6.742  18.753  1.00  0.00
ATOM   2526  HA  ASP   160      -7.668   6.716  17.842  1.00  0.00
ATOM   2527  CB  ASP   160      -9.289   7.894  18.639  1.00  0.00
ATOM   2528  HB2 ASP   160      -9.833   7.935  19.583  1.00  0.00
ATOM   2529  HB3 ASP   160      -8.724   8.816  18.506  1.00  0.00
ATOM   2530  CG  ASP   160     -10.276   7.734  17.492  1.00  0.00
ATOM   2531  OD1 ASP   160     -11.469   8.001  17.699  1.00  0.00
ATOM   2532  OD2 ASP   160      -9.849   7.338  16.383  1.00  0.00
ATOM   2533  C   ASP   160      -7.244   7.048  19.848  1.00  0.00
ATOM   2534  O   ASP   160      -7.318   6.526  20.973  1.00  0.00
ATOM   2535  N   GLN   161      -6.277   7.930  19.504  1.00  0.00
ATOM   2536  H   GLN   161      -6.234   8.199  18.532  1.00  0.00
ATOM   2537  CA  GLN   161      -5.238   8.424  20.407  1.00  0.00
ATOM   2538  HA  GLN   161      -4.476   8.968  19.849  1.00  0.00
ATOM   2539  CB  GLN   161      -5.872   9.379  21.433  1.00  0.00
ATOM   2540  HB2 GLN   161      -6.896   9.578  21.115  1.00  0.00
ATOM   2541  HB3 GLN   161      -5.884   8.872  22.398  1.00  0.00
ATOM   2542  CG  GLN   161      -5.128  10.674  21.559  1.00  0.00
ATOM   2543  HG2 GLN   161      -4.211  10.514  22.126  1.00  0.00
ATOM   2544  HG3 GLN   161      -4.881  11.060  20.570  1.00  0.00
ATOM   2545  CD  GLN   161      -5.968  11.698  22.280  1.00  0.00
ATOM   2546  OE1 GLN   161      -7.155  11.900  21.988  1.00  0.00
ATOM   2547  NE2 GLN   161      -5.361  12.363  23.229  1.00  0.00
ATOM   2548 HE21 GLN   161      -5.866  13.064  23.752  1.00  0.00
ATOM   2549 HE22 GLN   161      -4.391  12.172  23.434  1.00  0.00
ATOM   2550  C   GLN   161      -4.452   7.287  21.076  1.00  0.00
ATOM   2551  O   GLN   161      -4.231   7.282  22.300  1.00  0.00
ATOM   2552  N   ILE   162      -4.044   6.314  20.251  1.00  0.00
ATOM   2553  H   ILE   162      -4.308   6.378  19.278  1.00  0.00
ATOM   2554  CA  ILE   162      -3.287   5.140  20.688  1.00  0.00
ATOM   2555  HA  ILE   162      -3.332   4.949  21.760  1.00  0.00
ATOM   2556  CB  ILE   162      -3.772   3.878  19.916  1.00  0.00
ATOM   2557  HB  ILE   162      -3.762   4.105  18.850  1.00  0.00
ATOM   2558  CG2 ILE   162      -2.857   2.633  20.195  1.00  0.00
ATOM   2559 HG21 ILE   162      -2.867   2.405  21.261  1.00  0.00
ATOM   2560 HG22 ILE   162      -3.231   1.774  19.637  1.00  0.00
ATOM   2561 HG23 ILE   162      -1.837   2.854  19.881  1.00  0.00
ATOM   2562  CG1 ILE   162      -5.282   3.556  20.190  1.00  0.00
ATOM   2563 HG12 ILE   162      -5.840   4.446  19.899  1.00  0.00
ATOM   2564 HG13 ILE   162      -5.542   2.731  19.526  1.00  0.00
ATOM   2565  CD1 ILE   162      -5.640   3.177  21.649  1.00  0.00
ATOM   2566 HD11 ILE   162      -5.381   4.001  22.313  1.00  0.00
ATOM   2567 HD12 ILE   162      -6.709   2.976  21.721  1.00  0.00
ATOM   2568 HD13 ILE   162      -5.083   2.287  21.941  1.00  0.00
ATOM   2569  C   ILE   162      -1.809   5.375  20.476  1.00  0.00
ATOM   2570  O   ILE   162      -1.403   5.816  19.395  1.00  0.00
ATOM   2571  N   LEU   163      -0.995   5.055  21.497  1.00  0.00
ATOM   2572  H   LEU   163      -1.396   4.699  22.353  1.00  0.00
ATOM   2573  CA  LEU   163       0.455   5.186  21.415  1.00  0.00
ATOM   2574  HA  LEU   163       0.709   6.129  20.931  1.00  0.00
ATOM   2575  CB  LEU   163       1.087   5.165  22.808  1.00  0.00
ATOM   2576  HB2 LEU   163       0.447   4.488  23.374  1.00  0.00
ATOM   2577  HB3 LEU   163       2.082   4.731  22.716  1.00  0.00
ATOM   2578  CG  LEU   163       1.182   6.512  23.541  1.00  0.00
ATOM   2579  HG  LEU   163       1.591   7.253  22.854  1.00  0.00
ATOM   2580  CD1 LEU   163      -0.189   6.976  24.032  1.00  0.00
ATOM   2581 HD11 LEU   163      -0.599   6.236  24.719  1.00  0.00
ATOM   2582 HD12 LEU   163      -0.087   7.932  24.546  1.00  0.00
ATOM   2583 HD13 LEU   163      -0.860   7.092  23.181  1.00  0.00
ATOM   2584  CD2 LEU   163       2.155   6.407  24.713  1.00  0.00
ATOM   2585 HD21 LEU   163       3.143   6.132  24.342  1.00  0.00
ATOM   2586 HD22 LEU   163       2.214   7.368  25.224  1.00  0.00
ATOM   2587 HD23 LEU   163       1.804   5.646  25.410  1.00  0.00
ATOM   2588  C   LEU   163       0.984   3.999  20.611  1.00  0.00
ATOM   2589  O   LEU   163       0.678   2.826  20.895  1.00  0.00
ATOM   2590  N   ILE   164       1.764   4.312  19.609  1.00  0.00
ATOM   2591  H   ILE   164       1.881   5.282  19.351  1.00  0.00
ATOM   2592  CA  ILE   164       2.373   3.296  18.765  1.00  0.00
ATOM   2593  HA  ILE   164       2.687   2.394  19.290  1.00  0.00
ATOM   2594  CB  ILE   164       1.441   2.910  17.585  1.00  0.00
ATOM   2595  HB  ILE   164       0.606   2.333  17.984  1.00  0.00
ATOM   2596  CG2 ILE   164       0.895   4.166  16.839  1.00  0.00
ATOM   2597 HG21 ILE   164       1.729   4.743  16.440  1.00  0.00
ATOM   2598 HG22 ILE   164       0.247   3.850  16.021  1.00  0.00
ATOM   2599 HG23 ILE   164       0.326   4.784  17.534  1.00  0.00
ATOM   2600  CG1 ILE   164       2.132   1.874  16.636  1.00  0.00
ATOM   2601 HG12 ILE   164       2.938   2.395  16.119  1.00  0.00
ATOM   2602 HG13 ILE   164       2.552   1.088  17.264  1.00  0.00
ATOM   2603  CD1 ILE   164       1.167   1.242  15.590  1.00  0.00
ATOM   2604 HD11 ILE   164       0.747   2.027  14.961  1.00  0.00
ATOM   2605 HD12 ILE   164       1.717   0.535  14.969  1.00  0.00
ATOM   2606 HD13 ILE   164       0.361   0.721  16.107  1.00  0.00
ATOM   2607  C   ILE   164       3.741   3.788  18.330  1.00  0.00
ATOM   2608  O   ILE   164       3.876   4.921  17.861  1.00  0.00
ATOM   2609  N   GLU   165       4.757   2.942  18.499  1.00  0.00
ATOM   2610  H   GLU   165       4.603   2.026  18.897  1.00  0.00
ATOM   2611  CA  GLU   165       6.127   3.318  18.128  1.00  0.00
ATOM   2612  HA  GLU   165       6.201   4.395  17.980  1.00  0.00
ATOM   2613  CB  GLU   165       7.080   2.912  19.261  1.00  0.00
ATOM   2614  HB2 GLU   165       6.558   3.106  20.198  1.00  0.00
ATOM   2615  HB3 GLU   165       7.255   1.841  19.159  1.00  0.00
ATOM   2616  CG  GLU   165       8.393   3.635  19.261  1.00  0.00
ATOM   2617  HG2 GLU   165       8.903   3.407  18.325  1.00  0.00
ATOM   2618  HG3 GLU   165       8.282   4.715  19.361  1.00  0.00
ATOM   2619  CD  GLU   165       9.206   3.103  20.420  1.00  0.00
ATOM   2620  OE1 GLU   165       9.895   2.075  20.228  1.00  0.00
ATOM   2621  OE2 GLU   165       9.111   3.677  21.527  1.00  0.00
ATOM   2622  C   GLU   165       6.467   2.592  16.836  1.00  0.00
ATOM   2623  O   GLU   165       6.188   1.399  16.734  1.00  0.00
ATOM   2624  N   ILE   166       7.022   3.290  15.828  1.00  0.00
ATOM   2625  H   ILE   166       7.189   4.276  15.968  1.00  0.00
ATOM   2626  CA  ILE   166       7.339   2.711  14.521  1.00  0.00
ATOM   2627  HA  ILE   166       7.210   1.629  14.506  1.00  0.00
ATOM   2628  CB  ILE   166       6.438   3.360  13.414  1.00  0.00
ATOM   2629  HB  ILE   166       6.584   4.440  13.434  1.00  0.00
ATOM   2630  CG2 ILE   166       6.800   2.819  12.018  1.00  0.00
ATOM   2631 HG21 ILE   166       6.654   1.739  11.997  1.00  0.00
ATOM   2632 HG22 ILE   166       6.160   3.286  11.270  1.00  0.00
ATOM   2633 HG23 ILE   166       7.843   3.049  11.798  1.00  0.00
ATOM   2634  CG1 ILE   166       4.919   3.135  13.721  1.00  0.00
ATOM   2635 HG12 ILE   166       4.634   2.218  13.205  1.00  0.00
ATOM   2636 HG13 ILE   166       4.842   2.984  14.798  1.00  0.00
ATOM   2637  CD1 ILE   166       4.004   4.246  13.307  1.00  0.00
ATOM   2638 HD11 ILE   166       4.080   4.398  12.230  1.00  0.00
ATOM   2639 HD12 ILE   166       2.977   3.987  13.566  1.00  0.00
ATOM   2640 HD13 ILE   166       4.288   5.163  13.823  1.00  0.00
ATOM   2641  C   ILE   166       8.824   2.941  14.286  1.00  0.00
ATOM   2642  O   ILE   166       9.236   4.088  14.155  1.00  0.00
ATOM   2643  N   CYS   167       9.641   1.867  14.293  1.00  0.00
ATOM   2644  H   CYS   167       9.274   0.941  14.459  1.00  0.00
ATOM   2645  CA  CYS   167      11.105   2.024  14.128  1.00  0.00
ATOM   2646  HA  CYS   167      11.595   1.063  14.287  1.00  0.00
ATOM   2647  CB  CYS   167      11.448   2.519  12.728  1.00  0.00
ATOM   2648  HB2 CYS   167      10.904   3.436  12.501  1.00  0.00
ATOM   2649  HB3 CYS   167      12.519   2.701  12.637  1.00  0.00
ATOM   2650  SG  CYS   167      11.029   1.358  11.431  1.00  0.00
ATOM   2651  HG  CYS   167      11.458   2.114  10.424  1.00  0.00
ATOM   2652  C   CYS   167      11.683   2.970  15.177  1.00  0.00
ATOM   2653  O   CYS   167      12.602   3.724  14.858  1.00  0.00
ATOM   2654  N   GLY   168      11.121   2.970  16.383  1.00  0.00
ATOM   2655  H   GLY   168      10.348   2.354  16.590  1.00  0.00
ATOM   2656  CA  GLY   168      11.602   3.857  17.440  1.00  0.00
ATOM   2657  HA2 GLY   168      11.376   3.376  18.392  1.00  0.00
ATOM   2658  HA3 GLY   168      12.682   3.941  17.323  1.00  0.00
ATOM   2659  C   GLY   168      10.994   5.250  17.433  1.00  0.00
ATOM   2660  O   GLY   168      11.216   6.018  18.372  1.00  0.00
ATOM   2661  N   HIE   169      10.220   5.597  16.377  1.00  0.00
ATOM   2662  H   HIE   169      10.111   4.928  15.628  1.00  0.00
ATOM   2663  CA  HIE   169       9.545   6.892  16.256  1.00  0.00
ATOM   2664  HA  HIE   169      10.142   7.663  16.744  1.00  0.00
ATOM   2665  CB  HIE   169       9.357   7.278  14.774  1.00  0.00
ATOM   2666  HB2 HIE   169       8.861   6.461  14.251  1.00  0.00
ATOM   2667  HB3 HIE   169       8.750   8.180  14.695  1.00  0.00
ATOM   2668  CG  HIE   169      10.628   7.551  14.034  1.00  0.00
ATOM   2669  ND1 HIE   169      10.955   8.830  13.615  1.00  0.00
ATOM   2670  CE1 HIE   169      12.127   8.721  13.005  1.00  0.00
ATOM   2671  HE1 HIE   169      12.560   9.628  12.584  1.00  0.00
ATOM   2672  NE2 HIE   169      12.574   7.465  13.023  1.00  0.00
ATOM   2673  HE2 HIE   169      13.440   7.110  12.644  1.00  0.00
ATOM   2674  CD2 HIE   169      11.619   6.702  13.670  1.00  0.00
ATOM   2675  HD2 HIE   169      11.769   5.629  13.792  1.00  0.00
ATOM   2676  C   HIE   169       8.179   6.789  16.946  1.00  0.00
ATOM   2677  O   HIE   169       7.327   5.988  16.535  1.00  0.00
ATOM   2678  N   LYS   170       7.961   7.602  17.983  1.00  0.00
ATOM   2679  H   LYS   170       8.706   8.191  18.325  1.00  0.00
ATOM   2680  CA  LYS   170       6.710   7.574  18.723  1.00  0.00
ATOM   2681  HA  LYS   170       6.328   6.553  18.746  1.00  0.00
ATOM   2682  CB  LYS   170       6.900   8.065  20.181  1.00  0.00
ATOM   2683  HB2 LYS   170       7.274   9.087  20.130  1.00  0.00
ATOM   2684  HB3 LYS   170       5.917   8.062  20.653  1.00  0.00
ATOM   2685  CG  LYS   170       7.868   7.206  21.009  1.00  0.00
ATOM   2686  HG2 LYS   170       7.552   6.165  20.939  1.00  0.00
ATOM   2687  HG3 LYS   170       8.868   7.310  20.588  1.00  0.00
ATOM   2688  CD  LYS   170       7.886   7.636  22.479  1.00  0.00
ATOM   2689  HD2 LYS   170       8.228   8.670  22.528  1.00  0.00
ATOM   2690  HD3 LYS   170       6.869   7.571  22.866  1.00  0.00
ATOM   2691  CE  LYS   170       8.796   6.766  23.310  1.00  0.00
ATOM   2692  HE2 LYS   170       8.488   6.849  24.352  1.00  0.00
ATOM   2693  HE3 LYS   170       8.678   5.735  22.978  1.00  0.00
ATOM   2694  NZ  LYS   170      10.223   7.168  23.181  1.00  0.00
ATOM   2695  HZ1 LYS   170      10.333   8.124  23.489  1.00  0.00
ATOM   2696  HZ2 LYS   170      10.796   6.563  23.751  1.00  0.00
ATOM   2697  HZ3 LYS   170      10.509   7.091  22.215  1.00  0.00
ATOM   2698  C   LYS   170       5.614   8.350  18.003  1.00  0.00
ATOM   2699  O   LYS   170       5.833   9.486  17.575  1.00  0.00
ATOM   2700  N   ALA   171       4.456   7.715  17.832  1.00  0.00
ATOM   2701  H   ALA   171       4.409   6.763  18.167  1.00  0.00
ATOM   2702  CA  ALA   171       3.274   8.284  17.204  1.00  0.00
ATOM   2703  HA  ALA   171       3.360   9.359  17.043  1.00  0.00
ATOM   2704  CB  ALA   171       3.000   7.609  15.860  1.00  0.00
ATOM   2705  HB1 ALA   171       2.902   6.533  16.006  1.00  0.00
ATOM   2706  HB2 ALA   171       2.076   8.003  15.437  1.00  0.00
ATOM   2707  HB3 ALA   171       3.826   7.809  15.177  1.00  0.00
ATOM   2708  C   ALA   171       2.102   8.055  18.161  1.00  0.00
ATOM   2709  O   ALA   171       2.181   7.190  19.046  1.00  0.00
ATOM   2710  N   ILE   172       1.054   8.871  18.034  1.00  0.00
ATOM   2711  H   ILE   172       1.123   9.635  17.377  1.00  0.00
ATOM   2712  CA  ILE   172      -0.164   8.760  18.847  1.00  0.00
ATOM   2713  HA  ILE   172      -0.298   7.726  19.165  1.00  0.00
ATOM   2714  CB  ILE   172      -0.248   9.700  20.089  1.00  0.00
ATOM   2715  HB  ILE   172      -0.268  10.739  19.761  1.00  0.00
ATOM   2716  CG2 ILE   172      -1.523   9.389  20.870  1.00  0.00
ATOM   2717 HG21 ILE   172      -1.504   8.350  21.199  1.00  0.00
ATOM   2718 HG22 ILE   172      -1.586  10.044  21.739  1.00  0.00
ATOM   2719 HG23 ILE   172      -2.390   9.551  20.230  1.00  0.00
ATOM   2720  CG1 ILE   172       1.008   9.614  20.992  1.00  0.00
ATOM   2721 HG12 ILE   172       1.013   8.619  21.438  1.00  0.00
ATOM   2722 HG13 ILE   172       1.877   9.725  20.343  1.00  0.00
ATOM   2723  CD1 ILE   172       1.059  10.640  22.068  1.00  0.00
ATOM   2724 HD11 ILE   172       0.191  10.529  22.718  1.00  0.00
ATOM   2725 HD12 ILE   172       1.969  10.509  22.653  1.00  0.00
ATOM   2726 HD13 ILE   172       1.054  11.635  21.623  1.00  0.00
ATOM   2727  C   ILE   172      -1.297   9.019  17.878  1.00  0.00
ATOM   2728  O   ILE   172      -1.458  10.147  17.404  1.00  0.00
ATOM   2729  N   GLY   173      -2.067   7.994  17.561  1.00  0.00
ATOM   2730  H   GLY   173      -1.975   7.068  17.953  1.00  0.00
ATOM   2731  CA  GLY   173      -3.117   8.226  16.578  1.00  0.00
ATOM   2732  HA2 GLY   173      -3.655   9.128  16.868  1.00  0.00
ATOM   2733  HA3 GLY   173      -2.642   8.383  15.610  1.00  0.00
ATOM   2734  C   GLY   173      -4.096   7.086  16.465  1.00  0.00
ATOM   2735  O   GLY   173      -4.192   6.225  17.358  1.00  0.00
ATOM   2736  N   THR   174      -4.875   7.117  15.376  1.00  0.00
ATOM   2737  H   THR   174      -4.805   7.894  14.735  1.00  0.00
ATOM   2738  CA  THR   174      -5.930   6.133  15.158  1.00  0.00
ATOM   2739  HA  THR   174      -6.399   5.814  16.089  1.00  0.00
ATOM   2740  CB  THR   174      -7.011   6.695  14.234  1.00  0.00
ATOM   2741  HB  THR   174      -6.532   6.990  13.301  1.00  0.00
ATOM   2742  CG2 THR   174      -8.112   5.694  13.942  1.00  0.00
ATOM   2743 HG21 THR   174      -8.592   5.399  14.875  1.00  0.00
ATOM   2744 HG22 THR   174      -8.851   6.148  13.282  1.00  0.00
ATOM   2745 HG23 THR   174      -7.686   4.815  13.459  1.00  0.00
ATOM   2746  OG1 THR   174      -7.559   7.888  14.810  1.00  0.00
ATOM   2747  HG1 THR   174      -8.238   8.241  14.230  1.00  0.00
ATOM   2748  C   THR   174      -5.389   4.814  14.678  1.00  0.00
ATOM   2749  O   THR   174      -4.597   4.756  13.732  1.00  0.00
ATOM   2750  N   VAL   175      -5.845   3.738  15.328  1.00  0.00
ATOM   2751  H   VAL   175      -6.468   3.863  16.113  1.00  0.00
ATOM   2752  CA  VAL   175      -5.440   2.388  14.979  1.00  0.00
ATOM   2753  HA  VAL   175      -4.923   2.333  14.021  1.00  0.00
ATOM   2754  CB  VAL   175      -4.519   1.786  16.076  1.00  0.00
ATOM   2755  HB  VAL   175      -4.988   1.961  17.044  1.00  0.00
ATOM   2756  CG1 VAL   175      -4.293   0.296  15.885  1.00  0.00
ATOM   2757 HG11 VAL   175      -3.824   0.120  14.917  1.00  0.00
ATOM   2758 HG12 VAL   175      -3.643  -0.078  16.676  1.00  0.00
ATOM   2759 HG13 VAL   175      -5.250  -0.225  15.924  1.00  0.00
ATOM   2760  CG2 VAL   175      -3.181   2.518  16.144  1.00  0.00
ATOM   2761 HG21 VAL   175      -3.353   3.569  16.376  1.00  0.00
ATOM   2762 HG22 VAL   175      -2.561   2.072  16.922  1.00  0.00
ATOM   2763 HG23 VAL   175      -2.673   2.437  15.183  1.00  0.00
ATOM   2764  C   VAL   175      -6.727   1.575  14.797  1.00  0.00
ATOM   2765  O   VAL   175      -7.606   1.618  15.668  1.00  0.00
ATOM   2766  N   LEU   176      -6.848   0.894  13.648  1.00  0.00
ATOM   2767  H   LEU   176      -6.115   0.985  12.959  1.00  0.00
ATOM   2768  CA  LEU   176      -7.997   0.037  13.333  1.00  0.00
ATOM   2769  HA  LEU   176      -8.838   0.309  13.970  1.00  0.00
ATOM   2770  CB  LEU   176      -8.419   0.193  11.876  1.00  0.00
ATOM   2771  HB2 LEU   176      -7.592  -0.270  11.337  1.00  0.00
ATOM   2772  HB3 LEU   176      -9.328  -0.386  11.712  1.00  0.00
ATOM   2773  CG  LEU   176      -8.627   1.636  11.360  1.00  0.00
ATOM   2774  HG  LEU   176      -7.686   2.180  11.440  1.00  0.00
ATOM   2775  CD1 LEU   176      -9.083   1.624   9.910  1.00  0.00
ATOM   2776 HD11 LEU   176     -10.025   1.081   9.829  1.00  0.00
ATOM   2777 HD12 LEU   176      -9.224   2.648   9.564  1.00  0.00
ATOM   2778 HD13 LEU   176      -8.328   1.134   9.295  1.00  0.00
ATOM   2779  CD2 LEU   176      -9.601   2.389  12.234  1.00  0.00
ATOM   2780 HD21 LEU   176      -9.216   2.435  13.253  1.00  0.00
ATOM   2781 HD22 LEU   176      -9.729   3.401  11.849  1.00  0.00
ATOM   2782 HD23 LEU   176     -10.563   1.876  12.233  1.00  0.00
ATOM   2783  C   LEU   176      -7.573  -1.400  13.615  1.00  0.00
ATOM   2784  O   LEU   176      -6.409  -1.757  13.405  1.00  0.00
ATOM   2785  N   VAL   177      -8.498  -2.215  14.108  1.00  0.00
ATOM   2786  H   VAL   177      -9.418  -1.842  14.296  1.00  0.00
ATOM   2787  CA  VAL   177      -8.232  -3.618  14.452  1.00  0.00
ATOM   2788  HA  VAL   177      -7.257  -3.951  14.097  1.00  0.00
ATOM   2789  CB  VAL   177      -8.310  -3.854  15.987  1.00  0.00
ATOM   2790  HB  VAL   177      -9.286  -3.518  16.336  1.00  0.00
ATOM   2791  CG1 VAL   177      -8.120  -5.331  16.346  1.00  0.00
ATOM   2792 HG11 VAL   177      -7.143  -5.667  15.998  1.00  0.00
ATOM   2793 HG12 VAL   177      -8.181  -5.453  17.427  1.00  0.00
ATOM   2794 HG13 VAL   177      -8.900  -5.925  15.869  1.00  0.00
ATOM   2795  CG2 VAL   177      -7.285  -2.991  16.736  1.00  0.00
ATOM   2796 HG21 VAL   177      -7.481  -1.938  16.537  1.00  0.00
ATOM   2797 HG22 VAL   177      -7.364  -3.179  17.807  1.00  0.00
ATOM   2798 HG23 VAL   177      -6.280  -3.243  16.397  1.00  0.00
ATOM   2799  C   VAL   177      -9.241  -4.466  13.694  1.00  0.00
ATOM   2800  O   VAL   177     -10.457  -4.255  13.803  1.00  0.00
ATOM   2801  N   GLY   178      -8.728  -5.433  12.943  1.00  0.00
ATOM   2802  H   GLY   178      -7.731  -5.587  12.890  1.00  0.00
ATOM   2803  CA  GLY   178      -9.604  -6.304  12.169  1.00  0.00
ATOM   2804  HA2 GLY   178     -10.270  -6.804  12.873  1.00  0.00
ATOM   2805  HA3 GLY   178     -10.189  -5.668  11.505  1.00  0.00
ATOM   2806  C   GLY   178      -8.886  -7.349  11.344  1.00  0.00
ATOM   2807  O   GLY   178      -7.646  -7.443  11.386  1.00  0.00
ATOM   2808  N   PRO   179      -9.683  -8.089  10.535  1.00  0.00
ATOM   2809  CD  PRO   179     -11.163  -8.037  10.434  1.00  0.00
ATOM   2810  HD2 PRO   179     -11.471  -7.021  10.189  1.00  0.00
ATOM   2811  HD3 PRO   179     -11.599  -8.328  11.390  1.00  0.00
ATOM   2812  CG  PRO   179     -11.477  -9.011   9.344  1.00  0.00
ATOM   2813  HG2 PRO   179     -11.533  -8.487   8.390  1.00  0.00
ATOM   2814  HG3 PRO   179     -12.432  -9.495   9.549  1.00  0.00
ATOM   2815  CB  PRO   179     -10.363 -10.005   9.355  1.00  0.00
ATOM   2816  HB2 PRO   179     -10.209 -10.494   8.393  1.00  0.00
ATOM   2817  HB3 PRO   179     -10.551 -10.759  10.119  1.00  0.00
ATOM   2818  CA  PRO   179      -9.124  -9.183   9.726  1.00  0.00
ATOM   2819  HA  PRO   179      -8.487  -9.761  10.396  1.00  0.00
ATOM   2820  C   PRO   179      -8.327  -8.766   8.507  1.00  0.00
ATOM   2821  O   PRO   179      -8.792  -8.848   7.371  1.00  0.00
ATOM   2822  N   THR   180      -7.094  -8.351   8.747  1.00  0.00
ATOM   2823  H   THR   180      -6.780  -8.253   9.702  1.00  0.00
ATOM   2824  CA  THR   180      -6.199  -7.951   7.688  1.00  0.00
ATOM   2825  HA  THR   180      -6.742  -7.809   6.753  1.00  0.00
ATOM   2826  CB  THR   180      -5.483  -6.620   8.054  1.00  0.00
ATOM   2827  HB  THR   180      -6.236  -5.833   8.080  1.00  0.00
ATOM   2828  CG2 THR   180      -4.760  -6.684   9.414  1.00  0.00
ATOM   2829 HG21 THR   180      -4.006  -7.471   9.389  1.00  0.00
ATOM   2830 HG22 THR   180      -4.279  -5.727   9.616  1.00  0.00
ATOM   2831 HG23 THR   180      -5.483  -6.900  10.201  1.00  0.00
ATOM   2832  OG1 THR   180      -4.535  -6.310   7.035  1.00  0.00
ATOM   2833  HG1 THR   180      -4.088  -5.489   7.253  1.00  0.00
ATOM   2834  C   THR   180      -5.200  -9.055   7.388  1.00  0.00
ATOM   2835  O   THR   180      -4.756  -9.752   8.319  1.00  0.00
ATOM   2836  N   PRO   181      -4.776  -9.209   6.111  1.00  0.00
ATOM   2837  CD  PRO   181      -5.197  -8.487   4.891  1.00  0.00
ATOM   2838  HD2 PRO   181      -4.677  -7.531   4.829  1.00  0.00
ATOM   2839  HD3 PRO   181      -6.273  -8.314   4.917  1.00  0.00
ATOM   2840  CG  PRO   181      -4.800  -9.424   3.809  1.00  0.00
ATOM   2841  HG2 PRO   181      -4.636  -8.869   2.885  1.00  0.00
ATOM   2842  HG3 PRO   181      -5.588 -10.161   3.655  1.00  0.00
ATOM   2843  CB  PRO   181      -3.578 -10.061   4.269  1.00  0.00
ATOM   2844  HB2 PRO   181      -2.745  -9.389   4.062  1.00  0.00
ATOM   2845  HB3 PRO   181      -3.382 -11.032   3.814  1.00  0.00
ATOM   2846  CA  PRO   181      -3.756 -10.219   5.787  1.00  0.00
ATOM   2847  HA  PRO   181      -4.135 -11.195   6.090  1.00  0.00
ATOM   2848  C   PRO   181      -2.427  -9.945   6.499  1.00  0.00
ATOM   2849  O   PRO   181      -1.703 -10.871   6.794  1.00  0.00
ATOM   2850  N   VAL   182      -2.119  -8.652   6.783  1.00  0.00
ATOM   2851  H   VAL   182      -2.826  -7.954   6.604  1.00  0.00
ATOM   2852  CA  VAL   182      -0.878  -8.233   7.467  1.00  0.00
ATOM   2853  HA  VAL   182      -0.449  -8.747   8.327  1.00  0.00
ATOM   2854  CB  VAL   182       0.277  -7.800   6.520  1.00  0.00
ATOM   2855  HB  VAL   182       0.432  -6.734   6.689  1.00  0.00
ATOM   2856  CG1 VAL   182       1.582  -8.535   6.712  1.00  0.00
ATOM   2857 HG11 VAL   182       1.428  -9.601   6.542  1.00  0.00
ATOM   2858 HG12 VAL   182       2.320  -8.158   6.004  1.00  0.00
ATOM   2859 HG13 VAL   182       1.942  -8.378   7.729  1.00  0.00
ATOM   2860  CG2 VAL   182      -0.130  -7.432   5.094  1.00  0.00
ATOM   2861 HG21 VAL   182      -0.830  -6.597   5.119  1.00  0.00
ATOM   2862 HG22 VAL   182       0.755  -7.147   4.525  1.00  0.00
ATOM   2863 HG23 VAL   182      -0.606  -8.290   4.619  1.00  0.00
ATOM   2864  C   VAL   182      -1.127  -6.957   8.227  1.00  0.00
ATOM   2865  O   VAL   182      -1.925  -6.121   7.785  1.00  0.00
ATOM   2866  N   ASN   183      -0.329  -6.720   9.300  1.00  0.00
ATOM   2867  H   ASN   183       0.357  -7.382   9.634  1.00  0.00
ATOM   2868  CA  ASN   183      -0.423  -5.421   9.968  1.00  0.00
ATOM   2869  HA  ASN   183      -1.447  -5.253  10.303  1.00  0.00
ATOM   2870  CB  ASN   183       0.504  -5.370  11.185  1.00  0.00
ATOM   2871  HB2 ASN   183       1.509  -5.648  10.866  1.00  0.00
ATOM   2872  HB3 ASN   183       0.514  -4.350  11.570  1.00  0.00
ATOM   2873  CG  ASN   183       0.077  -6.297  12.290  1.00  0.00
ATOM   2874  OD1 ASN   183      -1.114  -6.544  12.495  1.00  0.00
ATOM   2875  ND2 ASN   183       1.034  -6.829  13.025  1.00  0.00
ATOM   2876 HD21 ASN   183       0.797  -7.458  13.779  1.00  0.00
ATOM   2877 HD22 ASN   183       1.999  -6.605  12.831  1.00  0.00
ATOM   2878  C   ASN   183       0.053  -4.357   8.988  1.00  0.00
ATOM   2879  O   ASN   183       1.110  -4.511   8.378  1.00  0.00
ATOM   2880  N   ILE   184      -0.712  -3.255   8.863  1.00  0.00
ATOM   2881  H   ILE   184      -1.543  -3.161   9.429  1.00  0.00
ATOM   2882  CA  ILE   184      -0.378  -2.177   7.940  1.00  0.00
ATOM   2883  HA  ILE   184       0.582  -2.265   7.431  1.00  0.00
ATOM   2884  CB  ILE   184      -1.527  -2.128   6.880  1.00  0.00
ATOM   2885  HB  ILE   184      -2.467  -2.303   7.404  1.00  0.00
ATOM   2886  CG2 ILE   184      -1.601  -0.801   6.136  1.00  0.00
ATOM   2887 HG21 ILE   184      -0.662  -0.625   5.611  1.00  0.00
ATOM   2888 HG22 ILE   184      -2.419  -0.833   5.416  1.00  0.00
ATOM   2889 HG23 ILE   184      -1.776   0.006   6.848  1.00  0.00
ATOM   2890  CG1 ILE   184      -1.410  -3.333   5.900  1.00  0.00
ATOM   2891 HG12 ILE   184      -0.844  -3.037   5.016  1.00  0.00
ATOM   2892 HG13 ILE   184      -0.904  -4.163   6.393  1.00  0.00
ATOM   2893  CD1 ILE   184      -2.802  -3.764   5.487  1.00  0.00
ATOM   2894 HD11 ILE   184      -3.308  -2.935   4.993  1.00  0.00
ATOM   2895 HD12 ILE   184      -2.733  -4.608   4.800  1.00  0.00
ATOM   2896 HD13 ILE   184      -3.368  -4.060   6.370  1.00  0.00
ATOM   2897  C   ILE   184      -0.286  -0.854   8.640  1.00  0.00
ATOM   2898  O   ILE   184      -1.182  -0.512   9.423  1.00  0.00
ATOM   2899  N   ILE   185       0.797  -0.096   8.336  1.00  0.00
ATOM   2900  H   ILE   185       1.515  -0.483   7.740  1.00  0.00
ATOM   2901  CA  ILE   185       0.973   1.265   8.839  1.00  0.00
ATOM   2902  HA  ILE   185       0.273   1.470   9.649  1.00  0.00
ATOM   2903  CB  ILE   185       2.417   1.583   9.311  1.00  0.00
ATOM   2904  HB  ILE   185       3.098   1.451   8.470  1.00  0.00
ATOM   2905  CG2 ILE   185       2.519   3.041   9.836  1.00  0.00
ATOM   2906 HG21 ILE   185       1.838   3.173  10.677  1.00  0.00
ATOM   2907 HG22 ILE   185       3.540   3.240  10.161  1.00  0.00
ATOM   2908 HG23 ILE   185       2.250   3.734   9.039  1.00  0.00
ATOM   2909  CG1 ILE   185       2.919   0.565  10.383  1.00  0.00
ATOM   2910 HG12 ILE   185       3.047  -0.394   9.881  1.00  0.00
ATOM   2911 HG13 ILE   185       3.887   0.921  10.736  1.00  0.00
ATOM   2912  CD1 ILE   185       1.922   0.386  11.637  1.00  0.00
ATOM   2913 HD11 ILE   185       0.954   0.029  11.284  1.00  0.00
ATOM   2914 HD12 ILE   185       2.342  -0.337  12.336  1.00  0.00
ATOM   2915 HD13 ILE   185       1.794   1.345  12.140  1.00  0.00
ATOM   2916  C   ILE   185       0.592   2.131   7.634  1.00  0.00
ATOM   2917  O   ILE   185       1.307   2.137   6.622  1.00  0.00
ATOM   2918  N   GLY   186      -0.521   2.838   7.760  1.00  0.00
ATOM   2919  H   GLY   186      -1.023   2.769   8.634  1.00  0.00
ATOM   2920  CA  GLY   186      -1.060   3.703   6.720  1.00  0.00
ATOM   2921  HA2 GLY   186      -0.729   3.310   5.759  1.00  0.00
ATOM   2922  HA3 GLY   186      -2.147   3.651   6.778  1.00  0.00
ATOM   2923  C   GLY   186      -0.630   5.148   6.835  1.00  0.00
ATOM   2924  O   GLY   186       0.111   5.550   7.750  1.00  0.00
ATOM   2925  N   ARG   187      -1.130   5.966   5.905  1.00  0.00
ATOM   2926  H   ARG   187      -1.728   5.611   5.172  1.00  0.00
ATOM   2927  CA  ARG   187      -0.700   7.364   5.834  1.00  0.00
ATOM   2928  HA  ARG   187       0.388   7.403   5.775  1.00  0.00
ATOM   2929  CB  ARG   187      -1.279   8.067   4.614  1.00  0.00
ATOM   2930  HB2 ARG   187      -2.362   7.955   4.664  1.00  0.00
ATOM   2931  HB3 ARG   187      -1.019   9.122   4.699  1.00  0.00
ATOM   2932  CG  ARG   187      -0.768   7.520   3.269  1.00  0.00
ATOM   2933  HG2 ARG   187       0.322   7.500   3.294  1.00  0.00
ATOM   2934  HG3 ARG   187      -1.146   6.506   3.140  1.00  0.00
ATOM   2935  CD  ARG   187      -1.240   8.398   2.091  1.00  0.00
ATOM   2936  HD2 ARG   187      -0.915   9.427   2.247  1.00  0.00
ATOM   2937  HD3 ARG   187      -0.817   8.021   1.160  1.00  0.00
ATOM   2938  NE  ARG   187      -2.703   8.378   1.985  1.00  0.00
ATOM   2939  HE  ARG   187      -3.109   7.560   1.552  1.00  0.00
ATOM   2940  CZ  ARG   187      -3.519   9.340   2.418  1.00  0.00
ATOM   2941  NH1 ARG   187      -4.836   9.186   2.342  1.00  0.00
ATOM   2942 HH11 ARG   187      -5.220   8.336   1.954  1.00  0.00
ATOM   2943 HH12 ARG   187      -5.447   9.919   2.672  1.00  0.00
ATOM   2944  NH2 ARG   187      -3.024  10.466   2.941  1.00  0.00
ATOM   2945 HH21 ARG   187      -2.024  10.590   3.009  1.00  0.00
ATOM   2946 HH22 ARG   187      -3.652  11.187   3.265  1.00  0.00
ATOM   2947  C   ARG   187      -0.959   8.164   7.090  1.00  0.00
ATOM   2948  O   ARG   187      -0.162   9.068   7.402  1.00  0.00
ATOM   2949  N   ASN   188      -2.033   7.831   7.836  1.00  0.00
ATOM   2950  H   ASN   188      -2.718   7.150   7.542  1.00  0.00
ATOM   2951  CA  ASN   188      -2.295   8.598   9.061  1.00  0.00
ATOM   2952  HA  ASN   188      -2.419   9.652   8.811  1.00  0.00
ATOM   2953  CB  ASN   188      -3.556   8.112   9.751  1.00  0.00
ATOM   2954  HB2 ASN   188      -3.837   8.849  10.503  1.00  0.00
ATOM   2955  HB3 ASN   188      -4.347   8.034   9.006  1.00  0.00
ATOM   2956  CG  ASN   188      -3.396   6.775  10.424  1.00  0.00
ATOM   2957  OD1 ASN   188      -3.005   5.780   9.793  1.00  0.00
ATOM   2958  ND2 ASN   188      -3.703   6.731  11.733  1.00  0.00
ATOM   2959 HD21 ASN   188      -3.616   5.862  12.240  1.00  0.00
ATOM   2960 HD22 ASN   188      -4.019   7.567  12.203  1.00  0.00
ATOM   2961  C   ASN   188      -1.077   8.616  10.019  1.00  0.00
ATOM   2962  O   ASN   188      -0.802   9.664  10.620  1.00  0.00
ATOM   2963  N   LEU   189      -0.330   7.472  10.123  1.00  0.00
ATOM   2964  H   LEU   189      -0.641   6.631   9.658  1.00  0.00
ATOM   2965  CA  LEU   189       0.851   7.392  10.991  1.00  0.00
ATOM   2966  HA  LEU   189       0.813   8.207  11.713  1.00  0.00
ATOM   2967  CB  LEU   189       0.926   6.067  11.753  1.00  0.00
ATOM   2968  HB2 LEU   189       1.009   5.310  10.973  1.00  0.00
ATOM   2969  HB3 LEU   189       1.824   6.053  12.370  1.00  0.00
ATOM   2970  CG  LEU   189      -0.305   5.767  12.631  1.00  0.00
ATOM   2971  HG  LEU   189      -1.192   5.707  12.000  1.00  0.00
ATOM   2972  CD1 LEU   189      -0.113   4.461  13.351  1.00  0.00
ATOM   2973 HD11 LEU   189       0.773   4.521  13.983  1.00  0.00
ATOM   2974 HD12 LEU   189      -0.986   4.255  13.970  1.00  0.00
ATOM   2975 HD13 LEU   189       0.013   3.659  12.623  1.00  0.00
ATOM   2976  CD2 LEU   189      -0.588   6.910  13.640  1.00  0.00
ATOM   2977 HD21 LEU   189      -0.774   7.837  13.097  1.00  0.00
ATOM   2978 HD22 LEU   189      -1.463   6.658  14.239  1.00  0.00
ATOM   2979 HD23 LEU   189       0.274   7.040  14.294  1.00  0.00
ATOM   2980  C   LEU   189       2.153   7.652  10.222  1.00  0.00
ATOM   2981  O   LEU   189       3.114   8.144  10.813  1.00  0.00
ATOM   2982  N   LEU   190       2.200   7.330   8.904  1.00  0.00
ATOM   2983  H   LEU   190       1.444   6.854   8.434  1.00  0.00
ATOM   2984  CA  LEU   190       3.423   7.627   8.137  1.00  0.00
ATOM   2985  HA  LEU   190       4.278   7.140   8.607  1.00  0.00
ATOM   2986  CB  LEU   190       3.300   7.118   6.699  1.00  0.00
ATOM   2987  HB2 LEU   190       2.394   7.598   6.329  1.00  0.00
ATOM   2988  HB3 LEU   190       4.157   7.470   6.125  1.00  0.00
ATOM   2989  CG  LEU   190       3.172   5.603   6.546  1.00  0.00
ATOM   2990  HG  LEU   190       2.366   5.247   7.188  1.00  0.00
ATOM   2991  CD1 LEU   190       2.873   5.249   5.133  1.00  0.00
ATOM   2992 HD11 LEU   190       3.679   5.604   4.491  1.00  0.00
ATOM   2993 HD12 LEU   190       2.785   4.167   5.040  1.00  0.00
ATOM   2994 HD13 LEU   190       1.936   5.717   4.831  1.00  0.00
ATOM   2995  CD2 LEU   190       4.409   4.885   7.015  1.00  0.00
ATOM   2996 HD21 LEU   190       4.582   5.108   8.068  1.00  0.00
ATOM   2997 HD22 LEU   190       4.276   3.811   6.889  1.00  0.00
ATOM   2998 HD23 LEU   190       5.266   5.216   6.428  1.00  0.00
ATOM   2999  C   LEU   190       3.702   9.162   8.161  1.00  0.00
ATOM   3000  O   LEU   190       4.859   9.576   8.252  1.00  0.00
ATOM   3001  N   THR   191       2.646  10.002   8.115  1.00  0.00
ATOM   3002  H   THR   191       1.716   9.642   7.953  1.00  0.00
ATOM   3003  CA  THR   191       2.825  11.462   8.197  1.00  0.00
ATOM   3004  HA  THR   191       3.612  11.808   7.526  1.00  0.00
ATOM   3005  CB  THR   191       1.538  12.212   7.867  1.00  0.00
ATOM   3006  HB  THR   191       1.700  13.270   8.072  1.00  0.00
ATOM   3007  CG2 THR   191       1.125  12.033   6.402  1.00  0.00
ATOM   3008 HG21 THR   191       0.963  10.975   6.196  1.00  0.00
ATOM   3009 HG22 THR   191       0.204  12.585   6.214  1.00  0.00
ATOM   3010 HG23 THR   191       1.914  12.412   5.753  1.00  0.00
ATOM   3011  OG1 THR   191       0.502  11.771   8.742  1.00  0.00
ATOM   3012  HG1 THR   191      -0.310  12.240   8.538  1.00  0.00
ATOM   3013  C   THR   191       3.361  11.872   9.573  1.00  0.00
ATOM   3014  O   THR   191       4.182  12.797   9.661  1.00  0.00
ATOM   3015  N   GLN   192       2.911  11.188  10.653  1.00  0.00
ATOM   3016  H   GLN   192       2.188  10.488  10.561  1.00  0.00
ATOM   3017  CA  GLN   192       3.411  11.503  12.004  1.00  0.00
ATOM   3018  HA  GLN   192       3.291  12.572  12.183  1.00  0.00
ATOM   3019  CB  GLN   192       2.663  10.738  13.096  1.00  0.00
ATOM   3020  HB2 GLN   192       2.670   9.685  12.815  1.00  0.00
ATOM   3021  HB3 GLN   192       3.221  10.870  14.023  1.00  0.00
ATOM   3022  CG  GLN   192       1.235  11.197  13.297  1.00  0.00
ATOM   3023  HG2 GLN   192       1.185  12.277  13.159  1.00  0.00
ATOM   3024  HG3 GLN   192       0.604  10.707  12.555  1.00  0.00
ATOM   3025  CD  GLN   192       0.713  10.863  14.669  1.00  0.00
ATOM   3026  OE1 GLN   192       1.481  10.607  15.627  1.00  0.00
ATOM   3027  NE2 GLN   192      -0.593  10.865  14.791  1.00  0.00
ATOM   3028 HE21 GLN   192      -1.014  10.650  15.683  1.00  0.00
ATOM   3029 HE22 GLN   192      -1.171  11.082  13.992  1.00  0.00
ATOM   3030  C   GLN   192       4.899  11.241  12.153  1.00  0.00
ATOM   3031  O   GLN   192       5.557  11.943  12.930  1.00  0.00
ATOM   3032  N   ILE   193       5.441  10.242  11.439  1.00  0.00
ATOM   3033  H   ILE   193       4.857   9.605  10.917  1.00  0.00
ATOM   3034  CA  ILE   193       6.870   9.937  11.556  1.00  0.00
ATOM   3035  HA  ILE   193       7.344  10.408  12.417  1.00  0.00
ATOM   3036  CB  ILE   193       7.123   8.401  11.600  1.00  0.00
ATOM   3037  HB  ILE   193       8.191   8.224  11.729  1.00  0.00
ATOM   3038  CG2 ILE   193       6.343   7.745  12.777  1.00  0.00
ATOM   3039 HG21 ILE   193       5.275   7.921  12.649  1.00  0.00
ATOM   3040 HG22 ILE   193       6.535   6.672  12.788  1.00  0.00
ATOM   3041 HG23 ILE   193       6.672   8.182  13.720  1.00  0.00
ATOM   3042  CG1 ILE   193       6.814   7.727  10.240  1.00  0.00
ATOM   3043 HG12 ILE   193       5.738   7.802  10.084  1.00  0.00
ATOM   3044 HG13 ILE   193       7.333   8.303   9.474  1.00  0.00
ATOM   3045  CD1 ILE   193       7.257   6.203  10.148  1.00  0.00
ATOM   3046 HD11 ILE   193       6.738   5.626  10.914  1.00  0.00
ATOM   3047 HD12 ILE   193       7.004   5.809   9.164  1.00  0.00
ATOM   3048 HD13 ILE   193       8.333   6.127  10.303  1.00  0.00
ATOM   3049  C   ILE   193       7.720  10.672  10.488  1.00  0.00
ATOM   3050  O   ILE   193       8.936  10.464  10.424  1.00  0.00
ATOM   3051  N   GLY   194       7.080  11.531   9.687  1.00  0.00
ATOM   3052  H   GLY   194       6.082  11.633   9.804  1.00  0.00
ATOM   3053  CA  GLY   194       7.743  12.330   8.653  1.00  0.00
ATOM   3054  HA2 GLY   194       7.048  13.105   8.331  1.00  0.00
ATOM   3055  HA3 GLY   194       8.622  12.794   9.100  1.00  0.00
ATOM   3056  C   GLY   194       8.173  11.520   7.445  1.00  0.00
ATOM   3057  O   GLY   194       9.196  11.832   6.815  1.00  0.00
ATOM   3058  N   CYS   195       7.383  10.488   7.096  1.00  0.00
ATOM   3059  H   CYS   195       6.581  10.249   7.662  1.00  0.00
ATOM   3060  CA  CYS   195       7.716   9.624   5.971  1.00  0.00
ATOM   3061  HA  CYS   195       8.798   9.531   5.876  1.00  0.00
ATOM   3062  CB  CYS   195       7.122   8.228   6.197  1.00  0.00
ATOM   3063  HB2 CYS   195       7.378   7.866   7.193  1.00  0.00
ATOM   3064  HB3 CYS   195       6.038   8.258   6.089  1.00  0.00
ATOM   3065  SG  CYS   195       7.707   6.967   5.040  1.00  0.00
ATOM   3066  HG  CYS   195       6.994   5.968   5.551  1.00  0.00
ATOM   3067  C   CYS   195       7.276  10.224   4.634  1.00  0.00
ATOM   3068  O   CYS   195       6.150  10.722   4.518  1.00  0.00
ATOM   3069  N   THR   196       8.157  10.168   3.622  1.00  0.00
ATOM   3070  H   THR   196       9.080   9.794   3.790  1.00  0.00
ATOM   3071  CA  THR   196       7.833  10.638   2.272  1.00  0.00
ATOM   3072  HA  THR   196       6.757  10.722   2.117  1.00  0.00
ATOM   3073  CB  THR   196       8.489  12.005   1.945  1.00  0.00
ATOM   3074  HB  THR   196       8.276  12.231   0.900  1.00  0.00
ATOM   3075  CG2 THR   196       7.976  13.151   2.832  1.00  0.00
ATOM   3076 HG21 THR   196       8.189  12.926   3.877  1.00  0.00
ATOM   3077 HG22 THR   196       8.474  14.079   2.552  1.00  0.00
ATOM   3078 HG23 THR   196       6.900  13.262   2.697  1.00  0.00
ATOM   3079  OG1 THR   196       9.911  11.884   2.044  1.00  0.00
ATOM   3080  HG1 THR   196      10.319  12.729   1.842  1.00  0.00
ATOM   3081  C   THR   196       8.335   9.596   1.260  1.00  0.00
ATOM   3082  O   THR   196       9.149   8.742   1.612  1.00  0.00
ATOM   3083  N   LEU   197       7.850   9.683   0.017  1.00  0.00
ATOM   3084  H   LEU   197       7.158  10.395  -0.169  1.00  0.00
ATOM   3085  CA  LEU   197       8.292   8.835  -1.097  1.00  0.00
ATOM   3086  HA  LEU   197       8.755   7.928  -0.708  1.00  0.00
ATOM   3087  CB  LEU   197       7.110   8.440  -1.973  1.00  0.00
ATOM   3088  HB2 LEU   197       6.510   9.347  -2.045  1.00  0.00
ATOM   3089  HB3 LEU   197       7.482   8.171  -2.962  1.00  0.00
ATOM   3090  CG  LEU   197       6.268   7.329  -1.440  1.00  0.00
ATOM   3091  HG  LEU   197       6.034   7.523  -0.393  1.00  0.00
ATOM   3092  CD1 LEU   197       4.972   7.235  -2.242  1.00  0.00
ATOM   3093 HD11 LEU   197       5.205   7.041  -3.289  1.00  0.00
ATOM   3094 HD12 LEU   197       4.360   6.423  -1.850  1.00  0.00
ATOM   3095 HD13 LEU   197       4.425   8.174  -2.160  1.00  0.00
ATOM   3096  CD2 LEU   197       7.030   6.005  -1.478  1.00  0.00
ATOM   3097 HD21 LEU   197       7.931   6.086  -0.870  1.00  0.00
ATOM   3098 HD22 LEU   197       6.397   5.209  -1.085  1.00  0.00
ATOM   3099 HD23 LEU   197       7.307   5.774  -2.507  1.00  0.00
ATOM   3100  C   LEU   197       9.246   9.671  -1.913  1.00  0.00
ATOM   3101  O   LEU   197       8.975  10.851  -2.135  1.00  0.00
ATOM   3102  N   ASN   198      10.368   9.091  -2.340  1.00  0.00
ATOM   3103  H   ASN   198      10.550   8.119  -2.133  1.00  0.00
ATOM   3104  CA  ASN   198      11.377   9.841  -3.088  1.00  0.00
ATOM   3105  HA  ASN   198      10.938  10.745  -3.509  1.00  0.00
ATOM   3106  CB  ASN   198      12.520  10.242  -2.152  1.00  0.00
ATOM   3107  HB2 ASN   198      12.941   9.332  -1.724  1.00  0.00
ATOM   3108  HB3 ASN   198      13.281  10.751  -2.744  1.00  0.00
ATOM   3109  CG  ASN   198      12.098  11.148  -1.032  1.00  0.00
ATOM   3110  OD1 ASN   198      12.225  12.367  -1.129  1.00  0.00
ATOM   3111  ND2 ASN   198      11.592  10.564   0.046  1.00  0.00
ATOM   3112 HD21 ASN   198      11.292  11.128   0.828  1.00  0.00
ATOM   3113 HD22 ASN   198      11.509   9.558   0.079  1.00  0.00
ATOM   3114  C   ASN   198      11.962   9.070  -4.253  1.00  0.00
ATOM   3115  O   ASN   198      12.318   7.903  -4.104  1.00  0.00
ATOM   3116  N   PHE   199      12.092   9.742  -5.406  1.00  0.00
ATOM   3117  H   PHE   199      11.628  10.636  -5.477  1.00  0.00
ATOM   3118  CA  PHE   199      12.711   9.179  -6.617  1.00  0.00
ATOM   3119  HA  PHE   199      13.628   8.665  -6.329  1.00  0.00
ATOM   3120  CB  PHE   199      11.794   8.176  -7.360  1.00  0.00
ATOM   3121  HB2 PHE   199      12.377   7.780  -8.191  1.00  0.00
ATOM   3122  HB3 PHE   199      11.514   7.361  -6.692  1.00  0.00
ATOM   3123  CG  PHE   199      10.510   8.712  -7.949  1.00  0.00
ATOM   3124  CD1 PHE   199       9.339   8.739  -7.197  1.00  0.00
ATOM   3125  HD1 PHE   199       9.358   8.383  -6.167  1.00  0.00
ATOM   3126  CE1 PHE   199       8.149   9.215  -7.749  1.00  0.00
ATOM   3127  HE1 PHE   199       7.243   9.236  -7.144  1.00  0.00
ATOM   3128  CZ  PHE   199       8.117   9.658  -9.055  1.00  0.00
ATOM   3129  HZ  PHE   199       7.187  10.034  -9.482  1.00  0.00
ATOM   3130  CE2 PHE   199       9.262   9.625  -9.820  1.00  0.00
ATOM   3131  HE2 PHE   199       9.238   9.971 -10.853  1.00  0.00
ATOM   3132  CD2 PHE   199      10.458   9.146  -9.269  1.00  0.00
ATOM   3133  HD2 PHE   199      11.362   9.110  -9.877  1.00  0.00
ATOM   3134  C   PHE   199      13.249  10.299  -7.522  1.00  0.00
ATOM   3135  O   PHE   199      13.687  10.021  -8.661  1.00  0.00
ATOM   3136  OXT PHE   199      13.252  11.463  -7.064  1.00  0.00
TER   
ATOM   3137  C   UNL   200      -3.525  -3.954   0.059  1.00  0.00
ATOM   3138  N   UNL   200      -2.104  -5.607   1.037  1.00  0.00
ATOM   3139  C1  UNL   200      -2.184  -4.279   0.654  1.00  0.00
ATOM   3140  O   UNL   200      -1.299  -3.438   0.764  1.00  0.00
ATOM   3141  C2  UNL   200      -0.867  -6.183   1.539  1.00  0.00
ATOM   3142  C3  UNL   200      -0.549  -7.541   0.950  1.00  0.00
ATOM   3143  C4  UNL   200       0.890  -7.934   1.206  1.00  0.00
ATOM   3144  C5  UNL   200       0.430 -11.082   3.981  1.00  0.00
ATOM   3145  N1  UNL   200      -0.422 -11.079   2.755  1.00  0.00
ATOM   3146  C6  UNL   200      -0.426  -9.823   1.954  1.00  0.00
ATOM   3147  C7  UNL   200       0.992  -9.319   1.790  1.00  0.00
ATOM   3148  O1  UNL   200       1.608  -9.237   3.086  1.00  0.00
ATOM   3149  C8  UNL   200       1.799 -10.562   3.591  1.00  0.00
ATOM   3150  N2  UNL   200      -4.130  -3.059   1.028  1.00  0.00
ATOM   3151  C9  UNL   200      -5.477  -3.138   1.314  1.00  0.00
ATOM   3152  O2  UNL   200      -6.250  -3.969   0.844  1.00  0.00
ATOM   3153  O3  UNL   200      -5.809  -2.165   2.220  1.00  0.00
ATOM   3154  C10 UNL   200      -4.719  -1.315   2.580  1.00  0.00
ATOM   3155  C11 UNL   200      -3.361  -3.298  -1.313  1.00  0.00
ATOM   3156  C12 UNL   200      -4.379  -2.254  -1.675  1.00  0.00
ATOM   3157  C13 UNL   200      -4.050  -0.927  -1.460  1.00  0.00
ATOM   3158  C14 UNL   200      -4.958   0.063  -1.793  1.00  0.00
ATOM   3159  C15 UNL   200      -6.190  -0.262  -2.331  1.00  0.00
ATOM   3160  C16 UNL   200      -6.525  -1.579  -2.550  1.00  0.00
ATOM   3161  C17 UNL   200      -5.610  -2.569  -2.225  1.00  0.00
ATOM   3162  C18 UNL   200      -3.160  -4.252  -2.450  1.00  0.00
ATOM   3163  C19 UNL   200      -3.538  -5.566  -2.262  1.00  0.00
ATOM   3164  C20 UNL   200      -3.379  -6.503  -3.259  1.00  0.00
ATOM   3165  C21 UNL   200      -2.809  -6.117  -4.449  1.00  0.00
ATOM   3166  C22 UNL   200      -2.404  -4.811  -4.642  1.00  0.00
ATOM   3167  C23 UNL   200      -2.582  -3.870  -3.647  1.00  0.00
ATOM   3168  H   UNL   200      -4.131  -4.818  -0.116  1.00  0.00
ATOM   3169  H1  UNL   200      -2.905  -6.176   0.969  1.00  0.00
ATOM   3170  H2  UNL   200      -0.948  -6.285   2.601  1.00  0.00
ATOM   3171  H3  UNL   200      -0.075  -5.524   1.253  1.00  0.00
ATOM   3172  H4  UNL   200      -0.718  -7.510  -0.106  1.00  0.00
ATOM   3173  H5  UNL   200      -1.183  -8.266   1.417  1.00  0.00
ATOM   3174  H6  UNL   200       1.325  -7.236   1.891  1.00  0.00
ATOM   3175  H7  UNL   200       1.409  -7.927   0.270  1.00  0.00
ATOM   3176  H8  UNL   200      -0.002 -10.448   4.726  1.00  0.00
ATOM   3177  H9  UNL   200       0.505 -12.071   4.383  1.00  0.00
ATOM   3178  H10 UNL   200      -1.382 -11.266   3.043  1.00  0.00
ATOM   3179  H11 UNL   200      -0.019 -11.789   2.144  1.00  0.00
ATOM   3180  H12 UNL   200      -1.011  -9.082   2.458  1.00  0.00
ATOM   3181  H13 UNL   200      -0.847 -10.018   0.990  1.00  0.00
ATOM   3182  H14 UNL   200       1.571  -9.967   1.165  1.00  0.00
ATOM   3183  H15 UNL   200       2.229 -11.186   2.835  1.00  0.00
ATOM   3184  H16 UNL   200       2.463 -10.561   4.431  1.00  0.00
ATOM   3185  H17 UNL   200      -3.573  -2.388   1.485  1.00  0.00
ATOM   3186  H18 UNL   200      -5.054  -0.585   3.286  1.00  0.00
ATOM   3187  H19 UNL   200      -4.348  -0.821   1.706  1.00  0.00
ATOM   3188  H20 UNL   200      -3.938  -1.902   3.017  1.00  0.00
ATOM   3189  H21 UNL   200      -2.440  -2.774  -1.169  1.00  0.00
ATOM   3190  H22 UNL   200      -3.135  -0.678  -1.055  1.00  0.00
ATOM   3191  H23 UNL   200      -4.713   1.053  -1.638  1.00  0.00
ATOM   3192  H24 UNL   200      -6.860   0.486  -2.569  1.00  0.00
ATOM   3193  H25 UNL   200      -7.444  -1.826  -2.951  1.00  0.00
ATOM   3194  H26 UNL   200      -5.851  -3.557  -2.396  1.00  0.00
ATOM   3195  H27 UNL   200      -3.947  -5.850  -1.358  1.00  0.00
ATOM   3196  H28 UNL   200      -3.683  -7.479  -3.116  1.00  0.00
ATOM   3197  H29 UNL   200      -2.683  -6.809  -5.204  1.00  0.00
ATOM   3198  H30 UNL   200      -1.965  -4.537  -5.535  1.00  0.00
ATOM   3199  H31 UNL   200      -2.287  -2.892  -3.795  1.00  0.00
TER   
END   
