# Supplementary material for: Correction to “BAT2: an Open-Source Tool for Flexible, Automated, and Low Cost Absolute Binding Free Energy Calculations”
Source: J Chem Theory Comput. 2024 Sep 17;20(19):8740. doi: 10.1021/acs.jctc.4c01153 (PMC11465461; doi:10.1021/acs.jctc.4c01153)
Supplement: Supplementary file 2 — ct4c01153_si_002.zip [file ct4c01153_si_002.zip]

Archive with 2 entries (2 files):
- TableS1-BRD4.ods
- TableS2-HIV1.ods
