# Supplementary material for: Correction to “BAT2: an Open-Source Tool for Flexible, Automated, and Low Cost Absolute Binding Free Energy Calculations”
Source: J Chem Theory Comput. 2024 Sep 17;20(19):8740. doi: 10.1021/acs.jctc.4c01153 (PMC11465461; doi:10.1021/acs.jctc.4c01153)
Supplement: Supplementary file 2 — ct4c01153_si_002.zip [file ct4c01153_si_002.zip › TableS1-BRD4.ods]

## Sheet: Planilha1
SPLIT AMBER				SPLIT OPENMM				MERGED AMBER				MERGED OpenMM
Pose 0				Pose 0				Pose 0				Pose 0
Attach protein CF	16,22	0,37		Attach protein CF	15,29	0,24		Attach all	29,47	0,32		Attach all	28,24	0,56
Attach ligand CF	10,26	0,35		Attach ligand CF	9,54	0,19		Electrostatic (TI)	-0,53	0,3		Electrostatic (TI)	-0,67	0,32
Attach ligand TR	3,99	0,18		Attach ligand TR	4,42	0,18		Lennard-Jones (TI)	12,28	0,5		Lennard-Jones (TI)	12,2	1,04
Site Elect (TI)	-11,79	0,25		Site Elect (TI)	-11,86	0,23		Release all	-37,76	0,75		Release all	-37,34	0,6
Site LJ (TI)	11,34	0,45		Site LJ (TI)	11,84	0,24
Bulk LJ (TI)	1,04	0,5		Bulk LJ (TI)	0,69	0,55
Bulk Elect (TI)	11,23	0,1		Bulk Elect (TI)	11,4	0,08
Release ligand TR	-11,58			Release ligand TR	-11,58
Release ligand CF	-11,04	0,46		Release ligand CF	-10,15	0,21
Release protein CF	-16,98	0,64		Release protein CF	-16,65	0,4
Binding free energy	2,69	1,2		Binding free energy	2,94	0,86		Binding free energy	3,46	1		Binding free energy	2,43	1,37
Pose 1				Pose 1				Pose 1				Pose 1
Attach protein CF	16,29	0,32		Attach protein CF	15,56	0,29		Attach all	28,28	0,51		Attach all	26,53	0,29
Attach ligand CF	7,85	0,24		Attach ligand CF	7,49	0,13		Electrostatic (TI)	2,81	0,35		Electrostatic (TI)	3,24	0,16
Attach ligand TR	3,58	0,1		Attach ligand TR	3,41	0,13		Lennard-Jones (TI)	12,12	0,4		Lennard-Jones (TI)	12,39	0,62
Site Elect (TI)	-8,17	0,32		Site Elect (TI)	-7,39	0,17		Release all	-37,54	0,32		Release all	-36,09	0,22
Site LJ (TI)	11,53	0,68		Site LJ (TI)	11,86	0,34
Bulk LJ (TI)	0,72	0,58		Bulk LJ (TI)	0,23	0,48
Bulk Elect (TI)	11,18	0,21		Bulk Elect (TI)	10,91	0,23
Release ligand TR	-11,76			Release ligand TR	-11,76
Release ligand CF	-8,33	0,54		Release ligand CF	-7,76	0,22
Release protein CF	-16,98	0,83		Release protein CF	-16,65	0,47
Binding free energy	5,91	1,44		Binding free energy	5,90000000000001	0,9		Binding free energy	5,66	0,8		Binding free energy	6,07	0,74
Pose 2				Pose 2				Pose 2				Pose 2
Attach protein CF	16,34	0,36		Attach protein CF	15,53	0,21		Attach all	29,56	0,81		Attach all	28,24	0,44
Attach ligand CF	8,29	0,21		Attach ligand CF	7,78	0,27		Electrostatic (TI)	0,15	0,13		Electrostatic (TI)	-1,18	0,31
Attach ligand TR	4,93	0,28		Attach ligand TR	4,45	0,11		Lennard-Jones (TI)	11,35	0,65		Lennard-Jones (TI)	12,06	0,45
Site Elect (TI)	-12,62	0,18		Site Elect (TI)	-12,59	0,09		Release all	-37,73	0,78		Release all	-35,43	0,34
Site LJ (TI)	10,14	0,77		Site LJ (TI)	10,94	0,71
Bulk LJ (TI)	0,62	0,44		Bulk LJ (TI)	0,51	0,52
Bulk Elect (TI)	11,31	0,19		Bulk Elect (TI)	11,16	0,24
Release ligand TR	-11,64			Release ligand TR	-11,64
Release ligand CF	-8,68	0,4		Release ligand CF	-8,16	0,18
Release protein CF	-16,98	0,3		Release protein CF	-16,65	0,33
Binding free energy	1,71	1,16		Binding free energy	1,33	1,05		Binding free energy	3,32	1,31		Binding free energy	3,7	0,78
Pose 3				Pose 3				Pose 3				Pose 3
Attach protein CF	17,15	0,67		Attach protein CF	16,8	0,32		Attach all	33,46	1,07		Attach all	31,15	0,62
Attach ligand CF	9,68	0,41		Attach ligand CF	9,29	0,18		Electrostatic (TI)	0,26	0,23		Electrostatic (TI)	0,31	0,27
Attach ligand TR	5,63	0,21		Attach ligand TR	5,52	0,12		Lennard-Jones (TI)	7,91	0,83		Lennard-Jones (TI)	7,67	0,86
Site Elect (TI)	-11,13	0,4		Site Elect (TI)	-10,77	0,32		Release all	-38,82	0,51		Release all	-37,62	0,5
Site LJ (TI)	6,03	1,57		Site LJ (TI)	6,57	0,68
Bulk LJ (TI)	1,02	0,26		Bulk LJ (TI)	0	0,4
Bulk Elect (TI)	11,4	0,27		Bulk Elect (TI)	11,26	0,12
Release ligand TR	-11,67			Release ligand TR	-11,67
Release ligand CF	-9,62	0,28		Release ligand CF	-9,05	0,28
Release protein CF	-16,98	0,32		Release protein CF	-16,65	0,18
Binding free energy	1,51	1,9		Binding free energy	1,29999999999999	1		Binding free energy	2,8	1,47		Binding free energy	1,51	1,2
Pose 4				Pose 4				Pose 4				Pose 4
Attach protein CF	15,66	0,55		Attach protein CF	15,12	0,19		Attach all	27,11	0,77		Attach all	26,28	0,33
Attach ligand CF	9,06	0,07		Attach ligand CF	8,02	0,23		Electrostatic (TI)	2,8	0,3		Electrostatic (TI)	3,57	0,11
Attach ligand TR	3,26	0,1		Attach ligand TR	3,32	0,08		Lennard-Jones (TI)	13,58	0,46		Lennard-Jones (TI)	12,73	0,41
Site Elect (TI)	-8,1	0,2		Site Elect (TI)	-8,2	0,43		Release all	-36,14	0,66		Release all	-35,33	0,57
Site LJ (TI)	12,85	0,58		Site LJ (TI)	12,99	0,47
Bulk LJ (TI)	0,56	0,51		Bulk LJ (TI)	0,46	0,19
Bulk Elect (TI)	11,16	0,26		Bulk Elect (TI)	11,02	0,05
Release ligand TR	-11,69			Release ligand TR	-11,69
Release ligand CF	-8,25	0,36		Release ligand CF	-7,58	0,12
Release protein CF	-16,98	0,58		Release protein CF	-16,65	0,22
Binding free energy	7,53	1,22		Binding free energy	6,81	0,77		Binding free energy	7,35	1,15		Binding free energy	7,25	0,78
Comparison between split and merged for AMBER								Comparison between split and merged for OpenMM
Pose 0	merged SDR	split DD	Pose 0 amber full components					Pose 0	merged SDR	split DD	Pose 0 openmm full components					Errors (at, el, vdw, rel) – OpenMM
Attach all	29,5	30,5	16,2	-11,8	11,3	-11,6		Attach all	28,2	29,3	15,3	-11,9	11,8	-11,6		0,24	0,23	0,24	0,21
Electrostatic (TI)	-0,5	-0,6	10,3	11,2	1,0	-11,0		Electrostatic (TI)	-0,7	-0,5	9,5	11,4	0,7	-10,2		0,19	0,08	0,55	0,40
Lennard-Jones (TI)	12,3	12,4	4,0	-0,6	12,4	-17,0		Lennard-Jones (TI)	12,2	12,5	4,4	-0,5	12,5	-16,7		0,18
Release all	-37,8	-39,6	30,5			-39,6		Release all	-37,3	-38,4	29,3			-38,4		0,36	0,24	0,60	0,45
Pose 1	merged SDR	split DD	Pose 1 amber full components					Pose 1	merged SDR	split DD	Pose 1 openmm full components					Errors (at, el, vdw, rel)
Attach all	28,3	27,7	16,3	-8,2	11,5	-11,8		Attach all	26,5	26,5	15,6	-7,4	11,9	-11,8		0,29	0,17	0,34	0,22
Electrostatic (TI)	2,8	3,0	7,9	11,2	0,7	-8,3		Electrostatic (TI)	3,2	3,5	7,5	10,9	0,2	-7,8		0,13	0,23	0,48	0,47
Lennard-Jones (TI)	12,1	12,3	3,6	3,0	12,3	-17,0		Lennard-Jones (TI)	12,4	12,1	3,4	3,5	12,1	-16,7		0,13
Release all	-37,5	-37,1	27,7			-37,1		Release all	-36,1	-36,2	26,5			-36,2		0,34	0,29	0,59	0,52
Pose 2	merged SDR	split DD	Pose 2 amber full components					Pose 2	merged SDR	split DD	Pose 2 openmm full components					Errors (at, el, vdw, rel)
Attach all	29,6	29,6	16,3	-12,6	10,1	-11,6		Attach all	28,2	27,8	15,5	-12,6	10,9	-11,6		0,21	0,09	0,71	0,18
Electrostatic (TI)	0,2	-1,3	8,3	11,3	0,6	-8,7		Electrostatic (TI)	-1,2	-1,4	7,8	11,2	0,5	-8,2		0,27	0,24	0,52	0,33
Lennard-Jones (TI)	11,4	10,8	4,9	-1,3	10,8	-17,0		Lennard-Jones (TI)	12,1	11,5	4,5	-1,4	11,5	-16,7		0,11
Release all	-37,7	-37,3	29,6			-37,3		Release all	-35,4	-36,5	27,8			-36,5		0,36	0,26	0,88	0,38
Pose 3	merged SDR	split DD	Pose 3 amber full components					Pose 3	merged SDR	split DD	Pose 3 openmm full components					Errors (at, el, vdw, rel)
Attach all	33,5	32,5	17,2	-11,1	6,0	-11,7		Attach all	31,2	31,6	16,8	-10,8	6,6	-11,7		0,32	0,32	0,68	0,28
Electrostatic (TI)	0,3	0,3	9,7	11,4	1,0	-9,6		Electrostatic (TI)	0,3	0,5	9,3	11,3	0,0	-9,1		0,18	0,12	0,40	0,18
Lennard-Jones (TI)	7,9	7,1	5,6	0,3	7,1	-17,0		Lennard-Jones (TI)	7,7	6,6	5,5	0,5	6,6	-16,7		0,12
Release all	-38,8	-38,3	32,5			-38,3		Release all	-37,6	-37,4	31,6			-37,4		0,39	0,34	0,79	0,33
Pose 4	merged SDR	split DD	Pose 4 amber full components					Pose 4	merged SDR	split DD	Pose 4 openmm full components					Errors (at, el, vdw, rel)
Attach all	27,1	28,0	15,7	-8,1	12,9	-11,7		Attach all	26,3	26,5	15,1	-8,2	13,0	-11,7		0,19	0,43	0,47	0,12
Electrostatic (TI)	2,8	3,1	9,1	11,2	0,6	-8,3		Electrostatic (TI)	3,6	2,8	8,0	11,0	0,5	-7,6		0,23	0,05	0,19	0,22
Lennard-Jones (TI)	13,6	13,4	3,3	3,1	13,4	-17,0		Lennard-Jones (TI)	12,7	13,5	3,3	2,8	13,5	-16,7		0,08
Release all	-36,1	-36,9	28,0			-36,9		Release all	-35,3	-35,9	26,5			-35,9		0,31	0,43	0,51	0,25
