# Supplementary material for: Correction to “BAT2: an Open-Source Tool for Flexible, Automated, and Low Cost Absolute Binding Free Energy Calculations”
Source: J Chem Theory Comput. 2024 Sep 17;20(19):8740. doi: 10.1021/acs.jctc.4c01153 (PMC11465461; doi:10.1021/acs.jctc.4c01153)
Supplement: Supplementary file 2 — ct4c01153_si_002.zip [file ct4c01153_si_002.zip › TableS2-HIV1.ods]

## Sheet: Planilha1
mevn calculation				m*evc calculation
Pose 1				Pose 1
Attach all	65,25	1,3		Attach all	20,05	0,14
Electrostatic (TI)	-1,01	0,8		Electrostatic (TI)	-0,31	0,41
Lennard-Jones (TI)	15,19	1,48		Lennard-Jones (TI)	12,71	0,73
Release all	-81,91	1,21		Release all	-36,62	1,48
Binding free energy	-2,48	2,45		Binding free energy	-4,17	1,7
Pose 2				Pose 2
Attach all	63,42	0,81		Attach all	21,02	0,49
Electrostatic (TI)	-3,85	0,5		Electrostatic (TI)	-2,8	0,54
Lennard-Jones (TI)	21,2	1,15		Lennard-Jones (TI)	18,11	0,68
Release all	-79,23	1,17		Release all	-36,42	0,46
Binding free energy	1,54	1,9		Binding free energy	-0,09	1,1
Pose 3				Pose 3
Attach all	66,84	1,03		Attach all	21,25	0,73
Electrostatic (TI)	10,81	0,42		Electrostatic (TI)	9,38	0,47
Lennard-Jones (TI)	13,61	0,94		Lennard-Jones (TI)	15,77	1,6
Release all	-81,61	2,39		Release all	-36,67	0,47
Binding free energy	9,64	2,8		Binding free energy	9,72	1,88
Pose 4				Pose 4
Attach all	67,01	0,97		Attach all	24,61	0,6
Electrostatic (TI)	1,28	0,87		Electrostatic (TI)	-1,42	0,83
Lennard-Jones (TI)	13,76	0,59		Lennard-Jones (TI)	17,01	0,8
Release all	-81,64	1,98		Release all	-37,48	0,84
Binding free energy	0,41	2,43		Binding free energy	2,72	1,55
Pose 5				Pose 5
Attach all	66,93	1,6		Attach all	23,17	0,29
Electrostatic (TI)	-1,57	0,33		Electrostatic (TI)	-1,53	0,21
Lennard-Jones (TI)	14,47	0,87		Lennard-Jones (TI)	16,58	0,54
Release all	-79,9	0,86		Release all	-35,2	0,63
Binding free energy	-0,07	2,04		Binding free energy	3,02	0,9
Crystal				Crystal
Attach all	62,25	0,92		Attach all	19,43	0,54
Electrostatic (TI)	10,15	0,69		Electrostatic (TI)	9,15	0,62
Lennard-Jones (TI)	12,18	0,36		Lennard-Jones (TI)	11,24	1,03
Release all	-77,23	0,96		Release all	-32,58	0,51
Binding free energy	7,35	1,54		Binding free energy	7,24	1,42
